# Supplementary material for: Picoplankton nitrogen guilds in the tropical and subtropical oceans: From the surface to the deep
Source: PLoS One. 2025 Nov 5;20(11):e0335222. doi: 10.1371/journal.pone.0335222 (PMC12588538; doi:10.1371/journal.pone.0335222)
Supplement: S1 File — (ZIP) [file pone.0335222.s001.zip › supplementary info/N_cycle/G_nxrA_nitrate_oxidoreductase_narG_nitrate_reductase/tree/ref_database.faln]

>ref_out_29
------------------------------------------------------------
------------------------------------------------------------
------------------------------------------------------------
------------------------MSIIRVNIDGREIQ----------------------
-------TYRGHTILEA-------------ATQAGVDIPTLCHDEKIQNYGS-CGICVVE
VE-----------------------GNPKLV--------------RSCSTEIMDGMVIRT
MSDRIRES----RKTTLELLLSDHTG-----------------------DCKAPCTHGCP
GHVDVQGYVGLIANKQ------YQEALKLIKKELPL------PASIGRVC-PHPCQTACR
RG---------------------------L---VD-----------------------ES
ITIAWLKYFVADLDLKSGN-PYMPPMLGDTGKKVAIIGGGPSGL-S----AAYYLRTQGH
A----VTIYEA---------------------------MPEFG---------------GM
LK------YGIPLYRLPKDV---------------LK------SE-VEVIRSMG-VELKP
NIRV-GTDVSLEYLR-----------EKFDAVYVGIGAWTSMGLDCP-------------
------------------------------------------------------------
-----------------GQDL---------------------------------------
-------------DGVIGGIQF--------------------------------------
--LTKFAVNE---PIKTGERIAVIGGGNTAMDAA--------------------------
---------------------------------RTAIRLGAKEV----------------
------------------------------------------------------------
------------------------------------------------------------
YTIYRRTQEDMPA-VDIEIE----------------EAM-------EEGVVFKFLLSPIE
I-----------------------------------------------------------
------------------IGDEHGRVKQIRLQKMQVVGGG--------ADGRKKVVPVEG
EEEILSV--------------------DSVIMSVGQRLKGDGFE-ELALNKHGYIVADPE
TFMTNLTGVFAG-G--------DA----TNKGADIAIAAI--AEGKWAARVMNTYLHGDM
KPHKEP---YFVKREDLTSESFPDVV------RELRPY----------------------
----------------------------------MAHEHPELRKHNFEEVVK-------G
YT----EEAAVKEGNRCLECGCHDYFECDLIRHSQSYDVHPERFAGEMHARLDND-----
DHPFIKRDPNKCILCGQCVRICDEVMDNTALG---------LVSRGFDTIVKPSMEKNLK
ETECISC-----------------------------------------------------
-----GQCISVCPT----------------------GALQERTPIHKPVPVRTTLTTT--
-ACSCCS--------VGCTR--------D-LE--------------------SRGDMLLR
SLPVSGEETV-NNGLLCSKGRFGFSAYITENRITKPLVRKDGELVETTFKEAF---LFAA
RRAQSLHLLHGP---------------------------------------------SSV
GISIS-DRYTNEELYM------AKKFGVEV---------------LGTNEIFSLGNKKSG
-LKDVLPYDAS-------------------------------------------------
-------------------------------------------------PNLLDELTRTD
VIISVGGDMMADYAIA-ALKVKEAVGNGAK--LIHLNNKKNKL-------DDWASRSVNL
ENNLD---------FLRE--IAK------------YLVE-------HSAKAVHAAGYEDV
KKALADVRVSSEAAEVAELYLNAKKAMIIYDGREISLEGEQLIASICMLSG---------
---------------------HIASAREGFIKLRANANGQGLVDMGIDLDSASKFAKIAN
GE------------------LKGL--MVFGEDVPV-------------------------
-DAVRGL--SFLMVQDTHMTELAKIADV-VIPATVMVES-----------------NGT-
---ITSAERRVHRVSAAVESPTG--------LSNWE----------IFKELMNTYSTNC-
-----------------------------YVGSHEDITAEYSRDMF--------------
----------GYVGL---------------------------------------------
-------------------ANVKA------------------------------------
------------------------------------------------------------
--SDGPVYW-----------------------------------------PI-------G
QSPQLYTKEQLKAHARYVIPQEGKLFDDVEETNYLKRLFGAFLKEATA------------
------------------------------------------------------------
------------------------------------------------------------
------------------------------------------------------------
------------------------------------------------------------
-------
>ref_out_24
------------------------------------------------------------
------------------------------------------------------------
------------------------------------------------------------
-----------------------MAESKFVVIDGNELHFEAGETILQAARRAE-------
-------IEIPTLCHDD-------------RLTPAGACR---VC-LVEVDGA--RLMQPA
CH--------TQTGPGMVV-------RTQSA------------KVARNRRFILSLHLADI
V---EDREQAE-DNNPSRVHQLAEEF---------------GTAGRWTHVDSPRQGRPDD
--------TNPFISF--------RADRCIACSLCTRYCDQVEAVSAITLAMRGPETTIAT
AD----GRS--------------------LTDTTCEL---------------------CG
GCIDV-----CPTGAMSEKQALAYGKAE-HE----LEKVR----------TTCNFCGVGC
Q----LDLNVD---------------------------------------REAN----RV
VK------VTSPPP---GTT------------------V----ND-GNLCVK--------
-----GRFANDFIHH----EDR-----------LAV------------------------
------------------------------------------------------------
----PLVRG--------EDGA---------------------------------------
------------------------------------------------------------
--L-HEASWDEALERVA--EGLGGV--AQRHGAD--------------------------
------------------------------------------------------------
------------------------------------------------------------
------------------------------------------------------------
-------ALAFISSSRCTVE--------------------------ENYLFQKMARAAYR
T-----------------------------------------------------------
------------------HNI---------------------------------------
------------------------------------------------------------
------------------------------------------------------------
------------------------------------------------------------
------------------------------------------------------------
------------------------------------------------------------
------------------------------------------------------------
------------------------------------------------------------
------------------------------------------------------------
--HQCAA-----T-----------------------------------------------
------------------------------------------------------------
------------------------------------------------------------
------------------------------------------------------------
------------------------------------------------------------
------------------------------------------------------------
------------------------------------------------------------
------------------------------------------------------------
------------------------------------------------------------
------------------------------------------------------------
------------------------------------------------------------
------------------------------------------------------------
------------------------------------------------------------
------------------------------------------------------------
------------------------------------------------------------
------------------------------------------------------------
------------------------------------------------------------
------------------------------------------------------------
------------------------------------------------------------
------------------------------------------------------------
------------------------------------------------------------
------------------------------------------------------------
------------------------------------------------------------
-------
>ref_out_46
------------------------------------------------------------
------------------------------------------------------------
------------------------------------------------------------
-----------------------MSEQT-VIINGQSVAFNEGDTILSAADRLG-------
-------VRIPTLCHDP-------------RLKPAGACR---TC-LVEIKNR--PKLAPA
CA--------TALLPGMEI-------VTESD------------RVNRHIQTLLALYLTDH
E---TNGSSAEFGKDGNELLQMAREY---------------EAPLDWPSMENIRQGRPAD
--------VNPYVAF--------QPEKCISCARCTRYCEEVESVSAITMAERGSRTTVFT
AD----GRS--------------------LMDTTCEL---------------------CG
GCIDT-----CPTGAMTEKKPLGMTSSKGGD----LKKVR----------TTCNYCGVGC
Q----MDLNVD---------------------------------------PSGNEGRGKV
VK------VTSPPP---GTT------------------T----ND-GNLCVK--------
-----GRFAYDFIDH----NER-----------LTT------------------------
------------------------------------------------------------
----PLIRG--------KDGQ---------------------------------------
------------------------------------------------------------
--F-HEATWEEAYRRAA--EGLIKV--STDHGSN--------------------------
------------------------------------------------------------
------------------------------------------------------------
------------------------------------------------------------
-------SLGFVSSSRCTME--------------------------ENYLMQKLSRTVFK
T-----------------------------------------------------------
------------------NNI---------------------------------------
------------------------------------------------------------
------------------------------------------------------------
------------------------------------------------------------
------------------------------------------------------------
------------------------------------------------------------
------------------------------------------------------------
------------------------------------------------------------
------------------------------------------------------------
--HQCAA-----T-----------------------------------------------
------------------------------------------------------------
------------------------------------------------------------
------------------------------------------------------------
------------------------------------------------------------
------------------------------------------------------------
------------------------------------------------------------
------------------------------------------------------------
------------------------------------------------------------
------------------------------------------------------------
------------------------------------------------------------
------------------------------------------------------------
------------------------------------------------------------
------------------------------------------------------------
------------------------------------------------------------
------------------------------------------------------------
------------------------------------------------------------
------------------------------------------------------------
------------------------------------------------------------
------------------------------------------------------------
------------------------------------------------------------
------------------------------------------------------------
------------------------------------------------------------
-------
>ref_out_55
------------------------------------------------------------
------------------------------------------------------------
------------------------------------------------------------
-----------------------MADLKKIVIDGTEIEVDPAMTILQACEQAG-------
-------VEVPRFCYHE-------------RLSIAGNCR---MC-LVEVVGGPPKPA-AS
CAMQVRDLRPGPEGQPPVV-------KTNSP------------MVKKAREGVMEFLLINH
P---LDCPICD-QGGECDLQDQAMAY---------------GVDFSRFREAKRATEDL-D
--------LGPLVAT--------TMTRCISCTRCVRFTTEVAGIHQMGQTGRGEDAEITS
YL----NQT--------------------L---DSNL---------------------QG
NIIDL-----CPVGALTSK-PYAFTARP-WE----LTKTE----------TIDVMDALGA
N----IRVDTK---------------------------------------GR------EV
MR------IL-PRN---HDG------------------V----NE-EWISDK--------
-----TRFVWDGLRR-----QR-----------LDR------------------------
------------------------------------------------------------
----PYVR---------VDGK---------------------------------------
------------------------------------------------------------
--L-KPASWDEALGAAA--AAMK-----GK------------------------------
------------------------------------------------------------
------------------------------------------------------------
------------------------------------------------------------
-------KIAGLIGDLAPVE--------------------------AVYALKQLVTG-LG
G-----------------------------------------------------------
------------------TVEC-RTDGAKL-PEGNRSAYV------G-NAHVEDI-DT--
---------------------------AKEIYLIGTDPRVESAVLDARIRKAWLA-G---
A-NVHLIGTAEG----------LS----YDVTNHGPG-RIVI-------NRLLAEAKPTE
GA-----------------------------LVILGQG----------------------
-----------------------------AISEGDGKQVTGQSMALAQALGA-------K
FM----MLHTAAARVGAMDVG-ATTMG---------------------------------
GIDA-AM----EGAE---V-----VFNLGAD-------------------EVDIQDG---
------------------------------------------------------------
----------------------------------------PFV-IYQGSHG----DRG--
--AHRAD-----VI-LPAAS-YVEEQ--G-----------------------LFVNTEGR
PQLALRA--A-FPPGE---AKENWAILRALSAHVG-------------------------
------------------------------------------------------------
------EVLPFDSIAQ------LRSALVAEVPH---------------------------
------------------------------------------------------------
------------------------------------------------------------
------------------------------------------------------------
---------------LAQ------------------------------------------
------IDEVP--DN---------------------------------------------
----------------------------------------------GWTPEPAA-----E
-----------------------LQKGK----FRPV------------------------
---------VTDFYLTNPIARASQVMAE-LSAQAKA--------------------RAE-
---TPVAAE---------------------------------------------------
------------------------------------------------------------
------------------------------------------------------------
------------------------------------------------------------
------------------------------------------------------------
------------------------------------------------------------
------------------------------------------------------------
------------------------------------------------------------
------------------------------------------------------------
------------------------------------------------------------
------------------------------------------------------------
-------
>ref_K1_112
------------------------------------------------------------
------------------------------------------------------------
------------------------------------------------------------
--------------------------MTKLIIDGKEIDVPAEYTLLQACEAAG-------
-------AEIPRFCYHE-------------RLSIAGNCR---MC-LVEVKGG-PKPV-AS
CAWGVRDCRPGPNGEPPQI-------STRSP------------MVKKAREGVMEFLLINH
P---LDCPICD-QGGECDLQDQAMGY---------------GVDTSRFAENKRAVEDK-Y
--------LGALVKT--------SMNRCIQCTRCVRFSAEICGAPEMGATGRGEDMEITT
YL----ESA--------------------L---TSEL---------------------QG
NLVDI-----CPVGALTSK-PYAFAARP-WE----LGKTQ----------SIDVMDAVGS
A----IRVDTR---------------------------------------GR------EV
MR------IL-PRV---NEA------------------V----NE-EWISDK--------
-----TRHIVDGLRT-----QR-----------LDR------------------------
------------------------------------------------------------
----PYIR---------ENGA---------------------------------------
------------------------------------------------------------
--L-RVASWPEAFAAIA--AKVTRA--DGK------------------------------
------------------------------------------------------------
------------------------------------------------------------
------------------------------------------------------------
-------RIGAIAGDLAAVE--------------------------EMFALKDLLSK-LG
S-----------------------------------------------------------
------------------VNIA-VQGGDAFNPALGRASYI------F-NPTIAGI-EQ--
---------------------------ADALLIVGSNPRKEAAILNARIRKRWRT-G---
QLKIGVIGERAD----------LT----YDHDYLGAG-ADSLADLAAGKNGFLGVLKGAN
NP-----------------------------IVLVGAG----------------------
-----------------------------ATSRRDGGAILAAAAKLAVTIGALKDG-WNG
FA----VLHDAASRVGALDLGFAPGKG---------------------------------
GLNA-ARMTAPGELD---V-----LFSLGAD-------------------EIKVPDG---
------------------------------------------------------------
----------------------------------------VFV-VYIGTHG----DAG--
--AHRAD-----VI-LPGAA-YTEKT--G-----------------------IYANTEGR
VQMANRA--G-FPPGE---AREDWAIIRALSEVLG-------------------------
------------------------------------------------------------
------KTLGYDSLAA------LRQAMFKAVPH---------------------------
------------------------------------------------------------
------------------------------------------------------------
------------------------------------------------------------
---------------LMR------------------------------------------
------IDRIEGGDS---------------------------------------------
----------------------------------------------GAIKNLAG-----R
GG--------------------SIEKSP----FKAA------------------------
---------VDDYYLTNPIARASAVMAE-CSRLASG--------------------RML-
---T--AAE---------------------------------------------------
------------------------------------------------------------
------------------------------------------------------------
------------------------------------------------------------
------------------------------------------------------------
------------------------------------------------------------
------------------------------------------------------------
------------------------------------------------------------
------------------------------------------------------------
------------------------------------------------------------
------------------------------------------------------------
-------
>ref_K1_111
------------------------------------------------------------
------------------------------------------------------------
------------------------------------------------------------
--------------------------MTKLIIDGKEIEVPAEYTLLQACEAAG-------
-------AEIPRFCYHE-------------RLSIAGNCR---MC-LVEVKGG-PKPV-AS
CAWGVRDCRPGPNGEPPQI-------STRSP------------MVKKAREGVMEFLLINH
P---LDCPICD-QGGECDLQDQAMGY---------------GVDTSRFAENKRAVEDK-Y
--------LGALVKT--------SMNRCIQCTRCVRFSAEICGAPEMGATGRGEDMEITT
YL----ESA--------------------L---TSEL---------------------QG
NLVDI-----CPVGALTSK-PYAFAARP-WE----LGKTQ----------SIDVMDAVGS
A----IRVDTR---------------------------------------GR------EV
MR------IL-PRV---NEA------------------V----NE-EWISDK--------
-----TRHIVDGLRT-----QR-----------LDR------------------------
------------------------------------------------------------
----PYIR---------QDGA---------------------------------------
------------------------------------------------------------
--L-RPASWRDAFAAIT--AKVKQA--DGK------------------------------
------------------------------------------------------------
------------------------------------------------------------
------------------------------------------------------------
-------RIGAIAGDLAAVE--------------------------ELFALKDLLSK-LG
S-----------------------------------------------------------
------------------VNMA-VQGGDAFNPARGRASYI------F-NPTIAGI-EQ--
---------------------------ADALLIVGSNPRKEAAILNARIRKRWRT-G---
QLRIGVIGENAD----------LT----YEYDYLGAG-GESLADLAAGRNNFRDVLKNAS
NP-----------------------------IVLVGAA----------------------
-----------------------------ATSRPDGAAILAAAAKLAMDIGGLKDG-WNG
FA----VLHDAASRVGALDLGFAPGKG---------------------------------
GLNA-ARMTAPGGLD---V-----LFSLGAD-------------------EIKAPDG---
------------------------------------------------------------
----------------------------------------IFL-VYIGTHG----DAG--
--AHRAD-----VI-LPGAA-YTEKT--G-----------------------LYVNTEGR
VQMANRA--G-FPPGE---AREDWAIIRALSEVLG-------------------------
------------------------------------------------------------
------KTLGYDSLPA------LRQAMFRTAPH---------------------------
------------------------------------------------------------
------------------------------------------------------------
------------------------------------------------------------
---------------LMR------------------------------------------
------IDQIEAGDS---------------------------------------------
----------------------------------------------RAIRELAG-----S
GG--------------------GIEKSP----FKAA------------------------
---------IDDYYLTNPIARASAVMAE-CSRLASG--------------------RML-
---T--AAE---------------------------------------------------
------------------------------------------------------------
------------------------------------------------------------
------------------------------------------------------------
------------------------------------------------------------
------------------------------------------------------------
------------------------------------------------------------
------------------------------------------------------------
------------------------------------------------------------
------------------------------------------------------------
------------------------------------------------------------
-------
>ref_K1_109
------------------------------------------------------------
------------------------------------------------------------
------------------------------------------------------------
--------------------------MTKLIIDGKEIDVPAEYTLLQACEAAG-------
-------AEIPRFCYHE-------------RLSIAGNCR---MC-LVEVKGG-PKPV-AS
CAWGVRDCRPGPNGEPPQI-------STRSP------------MVKKAREGVMEFLLINH
P---LDCPICD-QGGECDLQDQAMGY---------------GVDTSRFAENKRAVEDK-Y
--------LGALVKT--------SMNRCIQCTRCVRFSAEICGAPEMGAIGRGEDMEITT
YL----ESA--------------------L---TSEL---------------------QG
NLVDI-----CPVGALTSK-PYAFAARP-WE----LGKTQ----------SIDVMDAVGS
A----IRVDTR---------------------------------------GR------EV
MR------IL-PRF---NGA------------------V----NE-EWISDK--------
-----TRHIVDGLRT-----QR-----------LDR------------------------
------------------------------------------------------------
----PYIR---------ENGA---------------------------------------
------------------------------------------------------------
--L-RPASWPEAFAAIA--AKVKGA--DSK------------------------------
------------------------------------------------------------
------------------------------------------------------------
------------------------------------------------------------
-------RIGAIAGDLAAVE--------------------------ELFALKDLLSK-LG
S-----------------------------------------------------------
------------------VNIA-VQGGDAFSPARGRASYI------F-NPTIAGI-EQ--
---------------------------ADALLIVGSNPRKEAAILNARIRKRWRT-G---
QLMIGVIGEKAD----------LT----YEYDYLGAG-PESLADLAAGKNKFRDVLKNAS
NP-----------------------------IVLVGAG----------------------
-----------------------------ATSRPDGAAILAAAAKLTLDIGGLKKDGWNG
FA----VLHDAASRVGALDLGFAPGKG---------------------------------
GLNA-GRMTAPDGLD---V-----LFSLGAD-------------------EINVPDG---
------------------------------------------------------------
----------------------------------------VFL-VYIGTHG----DAG--
--AHRAD-----VI-LPGAA-YTEKT--G-----------------------IYVNTEGR
VQMTNRA--S-FPPGE---AREDWAIIRALSETLG-------------------------
------------------------------------------------------------
------ATLGYDSLAA------LRQAMFKTVPH---------------------------
------------------------------------------------------------
------------------------------------------------------------
------------------------------------------------------------
---------------LMR------------------------------------------
------IDQIEAGDS---------------------------------------------
----------------------------------------------RAIKDLAG-----R
GG--------------------GIEKSP----FKAA------------------------
---------IDDYYLTNPIARASAVMAE-CSRLASG--------------------RML-
---T--AAE---------------------------------------------------
------------------------------------------------------------
------------------------------------------------------------
------------------------------------------------------------
------------------------------------------------------------
------------------------------------------------------------
------------------------------------------------------------
------------------------------------------------------------
------------------------------------------------------------
------------------------------------------------------------
------------------------------------------------------------
-------
>ref_K1_110
------------------------------------------------------------
------------------------------------------------------------
------------------------------------------------------------
--------------------------MTKLIIDGKEIDVPAEYTLLQACEAAG-------
-------AEIPRFCYHE-------------RLSIAGNCR---MC-LVEVKGG-PKPV-AS
CAWGVRDCRPGPNGEPPQI-------STRSP------------MVKKAREGVMEFLLINH
P---LDCPICD-QGGECDLQDQAMGY---------------GVDTSRFAENKRAVEDK-Y
--------LGALVKT--------SMNRCIQCTRCVRFSAEICGAPEMGATGRGEDMEITT
YL----ESA--------------------L---TSEL---------------------QG
NLVDI-----CPVGALTSK-PYAFAARP-WE----LGKTQ----------SIDVMDAVGS
A----IRVDTR---------------------------------------GR------EV
MR------IL-PRF---NGA------------------V----NE-EWISDK--------
-----TRHIVDGLRT-----QR-----------LDR------------------------
------------------------------------------------------------
----PYIR---------ENGA---------------------------------------
------------------------------------------------------------
--L-RPASWPEAFKAIA--AKVKGT--DGK------------------------------
------------------------------------------------------------
------------------------------------------------------------
------------------------------------------------------------
-------RIGAVAGDLAAVE--------------------------ELFALKDLLSK-LG
S-----------------------------------------------------------
------------------VNMA-VQGGDAFNPARGRASYI------F-NPTIAGI-EQ--
---------------------------ADALLIVGSNPRKEAAILNARIRKRWRT-G---
QLKIGVIGERAD----------LT----YEYDYLGAG-ADSLADLAAGKNKFLDALKGAN
YP-----------------------------IVLVGGA----------------------
-----------------------------ATSRPDGAAILAAAAKLAVDIGGLNDD-WNG
FA----VLHDAASRVGALDLGFVPGKG---------------------------------
GLNA-GRMTAPGGLD---V-----LFSLGAD-------------------EIKVPDG---
------------------------------------------------------------
----------------------------------------VFV-VYIGTHG----DAG--
--AHRAD-----VI-LPGAA-YTEKT--G-----------------------IYVNTEGR
VQMANRA--S-FPPGE---AREDWAIIRALSEMLG-------------------------
------------------------------------------------------------
------KTLGYDSLAA------LRQAMFKTVPH---------------------------
------------------------------------------------------------
------------------------------------------------------------
------------------------------------------------------------
---------------LMR------------------------------------------
------IDQIEAGDI---------------------------------------------
----------------------------------------------RAIKDLVG-----K
GG--------------------SIEKSP----FKPA------------------------
---------IDDYYLTNPIARASAVMAE-CSRLASG--------------------RML-
---T--AAE---------------------------------------------------
------------------------------------------------------------
------------------------------------------------------------
------------------------------------------------------------
------------------------------------------------------------
------------------------------------------------------------
------------------------------------------------------------
------------------------------------------------------------
------------------------------------------------------------
------------------------------------------------------------
------------------------------------------------------------
-------
>ref_K1_113
------------------------------------------------------------
------------------------------------------------------------
------------------------------------------------------------
--------------------------MTKLIVDGKEIDVPAEYTLLQACEAAG-------
-------AEIPRFCYHE-------------RLSIAGNCR---MC-LVEIKGG-PKPV-AS
CAWGVRDCRPGPNGEPPQI-------STRSP------------MVKKAREGVMEFLLINH
P---LDCPICD-QGGECDLQDQAMGY---------------GVDTSRFAENKRAVEDK-Y
--------LGALVKT--------VMTRCIQCTRCVRFSAEVCGAPEMGAIGRGEDMEITT
YL----ESA--------------------L---TSEL---------------------QG
NLVDI-----CPVGALTSK-PYAFAARP-WE----LGKTQ----------SIDVMDAVGS
A----IRVDTR---------------------------------------GR------EV
MR------IL-PRV---NEA------------------V----NE-EWISDK--------
-----TRHIVDGLRT-----QR-----------LDR------------------------
------------------------------------------------------------
----PYIR---------EDGV---------------------------------------
------------------------------------------------------------
--L-REASWPEAFAAIA--AKVPQA--ESK------------------------------
------------------------------------------------------------
------------------------------------------------------------
------------------------------------------------------------
-------RIGAIAGDLAAVE--------------------------EMFALKELLSK-LG
S-----------------------------------------------------------
------------------SNVA-VQGGDAFDPAAGRASYI------F-NSTIAGI-EQ--
---------------------------ADALLIVGSNPRKEAAILNARIRKRWRT-G---
QLKIGVIGESAD----------LT----YDHDYLGAG-PESLADLAAGKNRFLGVLKGAS
NP-----------------------------IVLVGAG----------------------
-----------------------------ATSRRDGRAILAAAAKLAADVGALKEG-WNG
FA----VLHDAASRVGALDLGFAPGKL---------------------------------
GMNV-AQMTEPGALD---V-----LFSLGAD-------------------EIEVPAG---
------------------------------------------------------------
----------------------------------------TFV-VYIGTHG----DAG--
--AHRAD-----VI-LPGAA-YTEKT--G-----------------------IYVNTEGR
VQMADRA--G-FPPGE---AREDWAIIRALSDVLG-------------------------
------------------------------------------------------------
------KTLGYDSLAA------LRQAMFKVVPH---------------------------
------------------------------------------------------------
------------------------------------------------------------
------------------------------------------------------------
---------------LMR------------------------------------------
------IDQIEAGDS---------------------------------------------
----------------------------------------------RAVKNLAG-----K
GG--------------------NIDKSP----FKAA------------------------
---------IDDYYLTNPIARASAVMAE-CSRLASG--------------------RML-
---T--AAE---------------------------------------------------
------------------------------------------------------------
------------------------------------------------------------
------------------------------------------------------------
------------------------------------------------------------
------------------------------------------------------------
------------------------------------------------------------
------------------------------------------------------------
------------------------------------------------------------
------------------------------------------------------------
------------------------------------------------------------
-------
>ref_K1_114
------------------------------------------------------------
------------------------------------------------------------
------------------------------------------------------------
--------------------------MTKLIIDGKEIDVPAEYTLLQACEAAG-------
-------AEIPRFCYHE-------------RLSIAGNCR---MC-LVEIKGG-PKPV-AS
CAWGVRDCRPGPNGEPPQI-------STRSP------------MVKKAREGVMEFLLINH
P---LDCPICD-QGGECDLQDQAMGY---------------GVDTSRFAENKRAVEDK-Y
--------LGALVKT--------VMTRCIQCTRCVRFCAEVCGAPEMGAIGRGEDMEITT
YL----ETA--------------------L---TSEL---------------------QG
NLVDI-----CPVGALTSK-PYAFAARP-WE----LGKTQ----------SIDVMDAVGS
A----IRVDTR---------------------------------------GR------EV
MR------IL-PRV---NEA------------------V----NE-EWISDK--------
-----TRHIVDGLRT-----QR-----------LDR------------------------
------------------------------------------------------------
----PYIR---------EDGV---------------------------------------
------------------------------------------------------------
--L-REASWSEAFAAIA--AKVTQA--DGK------------------------------
------------------------------------------------------------
------------------------------------------------------------
------------------------------------------------------------
-------RIGAIAGDLAAVE--------------------------EMFALKELLSK-LG
S-----------------------------------------------------------
------------------VNVA-VQGGDAFDPAAGRASYI------F-NPTIAGI-EQ--
---------------------------ADALLIVGSNPRKEAAILNARIRKRWRT-G---
QLKIGVIGERAD----------LA----YEYDYLGAG-PESLADLAAGKNKFLSVLKGAK
NP-----------------------------IVLVGAS----------------------
-----------------------------ATSRQDGRAILAAAAKLAMDIGAVKDD-WNG
FA----VLHDAASRVGALDLGFAPGKA---------------------------------
GMTV-TQMTAPDALD---V-----LFSLGAD-------------------EIKAPDE---
------------------------------------------------------------
----------------------------------------AFV-VYIGTHG----DVG--
--AHRAD-----II-LPGAA-YTEKT--G-----------------------IYVNTEGR
VQMADRA--G-FPPGE---AREDWAIIRALSDVLG-------------------------
------------------------------------------------------------
------GTLGYDSLAA------LRQAMFKAAPH---------------------------
------------------------------------------------------------
------------------------------------------------------------
------------------------------------------------------------
---------------LMR------------------------------------------
------IDQIEAGDS---------------------------------------------
----------------------------------------------RAVKSLAG-----K
GG--------------------NIEKSP----FKAA------------------------
---------VDDYYLTNPIARASAVMAE-CSQLASG--------------------RML-
---T--AAE---------------------------------------------------
------------------------------------------------------------
------------------------------------------------------------
------------------------------------------------------------
------------------------------------------------------------
------------------------------------------------------------
------------------------------------------------------------
------------------------------------------------------------
------------------------------------------------------------
------------------------------------------------------------
------------------------------------------------------------
-------
>ref_K1_108
------------------------------------------------------------
------------------------------------------------------------
------------------------------------------------------------
---------MNARVDRSEPE------MVTLEVDGVELQAPKGSMLIQATDPAG-------
-------IDIPRFCYHR-------------KLSIAANCR---MC-LVEVERA-PKPL-PA
CA--------TPVAEGMKV-------WTRSK------------GAVAAQRGVMEFLLINH
P---LDCPICD-QGGECELQDLSMGF---------------GRSLSRFSERKRVVKDE-D
--------LGPLVAT--------EMTRCIHCTRCVRFLDEIAGQYELGGMYRGEHMEIST
FS----GRG--------------------V---RSEL---------------------SG
NIIDL-----CPVGALTSK-PFRFRARA-WE----MLSHP----------GIAPHDAIGS
N----LYIHQV---------------------------------------QG------TV
KR------VV-PRD---NEK------------------I----NE-SWIADR--------
-----DRFSYEGVYS----PDR-----------LQR------------------------
------------------------------------------------------------
----PLLR---------RGDT---------------------------------------
------------------------------------------------------------
--W-EEVKWQDALQATV--MGLQRT--VGEYGTE--------------------------
------------------------------------------------------------
------------------------------------------------------------
------------------------------------------------------------
-------QLGAWVSPSATLE--------------------------EMYLLGRLLRG-LG
C-----------------------------------------------------------
------------------HNIDHRLRQADFRDDTVAPAFP------YLGLPLVDV-ER--
---------------------------LDAALVIGSYTRWDLPLFNHRLRKAALA-G---
GKVMFLNPRAFD----------WN----FPLADEYVVSVRDFAVELALIVAALAEYKAVA
RPERLDTWLARRAPTAVHRRIAERLAQGERSGVFVGAL----------------------
-----------------------------VEAHPAGAELRALAALLAELSGS-------G
YG----VLSQGANSAGAWQVGAIPQRQ-PG------------------H--AGKS-----
GLNLRQMIEEPRRGL---I-----LFNVEPE----------FDCWDSAAAQQAVAAA---
------------------------------------------------------------
----------------------------------------EFV-LVFSPYVT---EAM--
--RAYAD-----VI-LPMAT-FTETA--G-----------------------TFVNAEGL
WQSFSGL--T-KPPGE---ARPAWRILRVLGNQLGL------------------------
------------------------------------------------------------
------EGFEYNAPNE------IYSEIRELIDHGTP---------PALPKW---------
QPAGLEPV----------------------------------------------------
------------------------------------------------------------
------------------------------------------------------------
--------------KLDG------------------------------------------
------LLRVGTTGI---------------------------------------------
----------------------------------------------YALDPLVR-----R
AA--------------------ALQRTV----QADD------------------------
---------ALAYLAPQTAARLGIEGGA-QVRVCQR--------------------SQA-
---VQLRAHLDPDLPA------D-------TVWISA------------------------
-----------------------------GLSATAA-----LGPMI--------------
------------------------------------------------------------
------------------------------------------------------------
------------------------------------------------------------
-----------------------------------------------------------G
Q---------------LTV----ECL----------------------------------
------------------------------------------------------------
------------------------------------------------------------
------------------------------------------------------------
------------------------------------------------------------
-------
>ref_K1_107
------------------------------------------------------------
------------------------------------------------------------
------------------------------------------------------------
--------------------------MINIEIDGKRIEVENGCSVIEAARRLG-------
-------IYIPHFCYHK-------------KLSIAANCR---MC-LVQVEKA-PKPL-PA
CA--------TPVAEGMKV-------FTASE------------QAVKAQKGVMEFLLINH
P---LDCPICD-QGGECELQDLAVGY---------------GGSASRYQEEKRVVLSK-D
--------IGPLVAAE-------EMSRCINCTRCVRFGVEIGGAMELGQAFRGEHAEIMS
FV----SDT--------------------V---DSEL---------------------SG
NMIDL-----CPVGALTSK-PFRYSART-WE----LSRRK----------SVSPHDSLGS
N----LAVQVK---------------------------------------NN------RV
MR------VL-PIE---NEA------------------V----NE-CWLSDR--------
-----DRFSYEGLNS----AER-----------LTK------------------------
------------------------------------------------------------
----PMIK---------QGGK---------------------------------------
------------------------------------------------------------
--W-QEADWQAALEYVA--NGLRQI--SGEAGAE--------------------------
------------------------------------------------------------
------------------------------------------------------------
------------------------------------------------------------
-------FIGSLATPYSTLE--------------------------ELYLLQKLMRG-LG
S-----------------------------------------------------------
------------------HNVDFRLRQSDFSADGKQAGVP------WLGMTVADI-NQ--
---------------------------MDRFLIVGSFLRKDHPLLAARVRYAANK-G---
AQVNLVHSADDE----------LM----MPVCNKAIIPPGEMVAVLGQVLKALSLIKNLS
LDDSVQNVVNTVTPSPVAHAIASSLASGERVAILLGNF----------------------
-----------------------------AQQHPQASLLQLLAEHIAALSGA-------K
FG----FLGEAANSVGGYLAQAVPFSG------------------------TELQ-----
GMNASAMLASHRKAY---V-----LLNVEAE----------LDTQNPQQALAAMHAA---
------------------------------------------------------------
----------------------------------------DMV-VAMSAYK----HHA--
--IEYAD-----VL-LPIAP-FTETS--G-----------------------TFVNAEGR
VQSFKGA--V-KPLGE---SRPAWKVLRVLGNLLNV------------------------
------------------------------------------------------------
------PGFDFNDSEE------IRDEALRGINLPEN---------LDNSLR---------
GISVQPETMSMQPETK--------------------------------------------
------------------------------------------------------------
------------------------------------------------------------
--------------KTVG------------------------------------------
------LQRVSDVPI---------------------------------------------
----------------------------------------------YATDSIVR-----R
AS--------------------SLQKTR----DAAD------------------------
---------PVAWMHSTELEKLDLRSGE-MVKLIQE--------------------NGS-
---VRLPTSVDDGLPC------G-------VVRVVS------------------------
-----------------------------GHFATAG-----LAGMF--------------
------------------------------------------------------------
------------------------------------------------------------
------------------------------------------------------------
-----------------------------------------------------------G
E---------------IRV----ERA----------------------------------
------------------------------------------------------------
------------------------------------------------------------
------------------------------------------------------------
------------------------------------------------------------
-------
>ref_K1_106
------------------------------------------------------------
------------------------------------------------------------
------------------------------------------------------------
--------------------------MINIEIDGKHIEVENGCSVIDAADRLG-------
-------IYIPHFCYHK-------------KLSIAANCR---MC-LVQIEKA-PKPL-PA
CA--------TPVAEGMKV-------FTASE------------QAVKAQKGVMEFLLINH
P---LDCPICD-QGGECELQDLAVGY---------------GGSASRYSEEKRVVLHK-D
--------IGPLVAAE-------EMSRCINCTRCVRFGTEIGGATELGQAFRGEHAEIMA
FM----SDT--------------------V---DSEL---------------------SG
NMIDL-----CPVGALTSK-PFRYSART-WE----LSRRK----------SISPHDSLGS
N----LAVQVK---------------------------------------NN------HV
MR------VL-PIE---NED------------------I----NE-CWLSDK--------
-----DRFSYEGLNS----TER-----------LTK------------------------
------------------------------------------------------------
----PMIK---------QGGK---------------------------------------
------------------------------------------------------------
--W-LEVEWQVALEYVT--NGLRQI--VHKAGAE--------------------------
------------------------------------------------------------
------------------------------------------------------------
------------------------------------------------------------
-------HIGALATPHSTLE--------------------------ELYLLQKLVRG-LG
S-----------------------------------------------------------
------------------HNVDFRLRQSDFSADSKQTGAP------WLGMAVADI-NH--
---------------------------VDRFLLVGSFLRKDHPLLASRVRQATKK-G---
AQVNLIHATDDD----------LL----MPLANKEIVPPTEMTTVLAQVLKALAITKQAT
LDTSVQEAVQSVTLSASAQAMADSLASGERVAILLGNF----------------------
-----------------------------AQQHPQASQLQLLAQHIAALCGA-------T
FG----FLGEAANSVGGYLAQAVPFVG------------------------TA-H-----
GMNASTMLAAPRKAY---I-----LLNVEAE----------LDTHNPQQALAAMNAA---
------------------------------------------------------------
----------------------------------------DMV-VALSAYK----HHA--
--TEYAD-----VL-LPIAP-FTETS--G-----------------------TFVSSEGR
AQSFKGT--V-QPSGE---ARPAWKVLRVLGNMLNI------------------------
------------------------------------------------------------
------SGFDYNNSET------VRDEALGSADVSAK---------LGNILH---------
GMTAQATTWN--------------------------------------------------
------------------------------------------------------------
------------------------------------------------------------
---------------VAE------------------------------------------
------LQRVSDVPI---------------------------------------------
----------------------------------------------YAADAIVR-----R
AA--------------------SLQKTR----DAAT------------------------
---------PRALMHSVELTKLNLKPGE-MVKLTQG--------------------HGS-
---ARLTIIADDSLPH------G-------IVRVAA------------------------
-----------------------------GHAITAE-----LGAMF--------------
------------------------------------------------------------
------------------------------------------------------------
------------------------------------------------------------
-----------------------------------------------------------G
D---------------IMV----DRA----------------------------------
------------------------------------------------------------
------------------------------------------------------------
------------------------------------------------------------
------------------------------------------------------------
-------
>ref_K1_105
------------------------------------------------------------
------------------------------------------------------------
------------------------------------------------------------
--------------------------MINIEIDGKHIDVENGCSVIDAAHQLG-------
-------IYIPHFCYHK-------------KLSIAANCR---MC-LVQIEKA-PKPL-PA
CA--------TPVAEGMKV-------FTASE------------QAVKAQKGVMEFLLINH
P---LDCPICD-QGGECELQDLAVGY---------------GGSASRYHEEKRVVLHK-D
--------IGPLVAAE-------EMSRCINCTRCVRFGIEIGGAMELGQAFRGEHAEIMA
FV----SDT--------------------V---DSEL---------------------SG
NMIDL-----CPVGALTSK-PFRYSART-WE----LSRRK----------SISPHDSLGS
N----LAVQVK---------------------------------------NN------RV
MR------VL-PIE---NEN------------------V----NE-CWLSDK--------
-----DRFSYEGLNS----AER-----------LTK------------------------
------------------------------------------------------------
----PMIK---------QGGK---------------------------------------
------------------------------------------------------------
--W-LEVEWQVALEYVS--NGLRQI--AHETGAE--------------------------
------------------------------------------------------------
------------------------------------------------------------
------------------------------------------------------------
-------YIGALATPHSTLE--------------------------ELYLLQKLVRG-LG
S-----------------------------------------------------------
------------------QNVDFRLRQSDFSADSKQTGAP------WLGMAVADI-NH--
---------------------------VDRFLLVGSFLRKDHPLLASRVRQATKK-G---
AQVNLIHATDDD----------LL----MPIANKEIVPPAEMTTVLAQVLKALAAAKQAT
LDTSVQQVVQSVTPSAIAQAMADSLASGERVAVLLGNF----------------------
-----------------------------AQQHPQASQLQLLAQHIATLCGA-------K
FG----FFGEAANSVGGYLAQAVPFAG------------------------AE-H-----
GMNASAMLTAQRKAY---I-----LLNAEVE----------LDMQNPQQALAAMGAA---
------------------------------------------------------------
----------------------------------------DMV-VALSAYK----HHA--
--MEYAD-----VL-LPITP-FTETS--G-----------------------TFISSEGR
VQSFKGT--V-QPLGD---ARPAWKVLRVLGNMLNI------------------------
------------------------------------------------------------
------PGFDYNNSEA------VRDEVLGGTDVSAK---------LGNVLH---------
GVSAQNATWN--------------------------------------------------
------------------------------------------------------------
------------------------------------------------------------
---------------VTG------------------------------------------
------LQRVSDVPI---------------------------------------------
----------------------------------------------YATDAIVR-----R
AA--------------------SLQKTR----DAAT------------------------
---------PRALIHSVELEKLNLQSGE-MVKLTQG--------------------HGS-
---VRLSIIADDSLPR------G-------VVRVAA------------------------
-----------------------------GHTITAE-----LGAMF--------------
------------------------------------------------------------
------------------------------------------------------------
------------------------------------------------------------
-----------------------------------------------------------G
T---------------IRV----ERA----------------------------------
------------------------------------------------------------
------------------------------------------------------------
------------------------------------------------------------
------------------------------------------------------------
-------
>ref_K1_103
------------------------------------------------------------
------------------------------------------------------------
------------------------------------------------------------
--------------------------MINIEIDGKHINVENGCSVIDAADRLG-------
-------IYIPHFCYHK-------------KLSIAANCR---MC-LVQIEKA-PKPL-PA
CA--------TPVAEGMKV-------FTASE------------QAVKAQKGVMEFLLINH
P---LDCPICD-QGGECELQDLAVGY---------------GSSASRYHEEKRVVLHK-D
--------IGPLVAAE-------EMSRCINCTRCVRFGIEIGGAMELGQAFRGEHAEIMA
FV----SDT--------------------V---DSEL---------------------SG
NMIDL-----CPVGALTSK-PFRYSART-WE----LSRRK----------SISPHDSLGS
N----LAVQVK---------------------------------------NN------RV
MR------VL-PIE---NEE------------------I----NE-CWLSDK--------
-----DRFSYEGLNS----AER-----------LTK------------------------
------------------------------------------------------------
----PMIK---------QGGK---------------------------------------
------------------------------------------------------------
--W-LEVEWQVALEYVA--NGLRQI--THESGAE--------------------------
------------------------------------------------------------
------------------------------------------------------------
------------------------------------------------------------
-------NIGVLATPHSTLE--------------------------ELYLLQKLARG-LG
S-----------------------------------------------------------
------------------HNVDFRLRQSDFSADSKQTGAP------WLGMAVADI-SL--
---------------------------VDRFLLVGSFLRKDHPLLASRVRQATKK-G---
AQINLIHATDDD----------LL----MPIVNKEIVPPTEMTTVLAQVLKALSTIKQAT
LDTSVQQIVQSVTPSAIAQAMADSLASGERVAILLGNF----------------------
-----------------------------AQQHPQASQLQLLAQHIATLCGA-------K
FG----FFGEAANSVGGYLAQAVPFVG------------------------AE-H-----
GMNASTMLTAQRKAY---I-----LLNVEVE----------LDMQDPQQALAAMGAA---
------------------------------------------------------------
----------------------------------------DMV-VALSAYK----HHA--
--TEYAD-----VL-LPITP-FTETS--G-----------------------TFISSEGR
VQSFKGT--V-QPLGD---ARPAWKVLRVLGNMLNI------------------------
------------------------------------------------------------
------PGFDYNNSEA------VRDEVLGGTDVSAK---------LGNALH---------
GVTAQTATWN--------------------------------------------------
------------------------------------------------------------
------------------------------------------------------------
---------------TTG------------------------------------------
------LQRVSDVPI---------------------------------------------
----------------------------------------------YATDAIVR-----R
AA--------------------SLQKTR----DAAT------------------------
---------PRALIHSVELEKLNLQSGE-MVKLTQG--------------------HGS-
---ARLSIIADDSLPR------G-------VVRVAA------------------------
-----------------------------GHTITAE-----LGAMF--------------
------------------------------------------------------------
------------------------------------------------------------
------------------------------------------------------------
-----------------------------------------------------------G
T---------------IRV----ERA----------------------------------
------------------------------------------------------------
------------------------------------------------------------
------------------------------------------------------------
------------------------------------------------------------
-------
>ref_K1_104
------------------------------------------------------------
------------------------------------------------------------
------------------------------------------------------------
--------------------------MINIEIDGKHIDVENGCSVIDAAHQLG-------
-------IYIPHFCYHK-------------KLSIAANCR---MC-LVQIEKA-PKPL-PA
CA--------TPVAEGMKV-------FTASE------------QAVKAQKGVMEFLLINH
P---LDCPICD-QGGECELQDLAVGY---------------GGSASRYHEEKRVVLHK-D
--------IGPLVAAE-------EMSRCINCTRCVRFGIEIGGAMELGQAFRGEHAEIMA
FV----SDT--------------------I---DSEL---------------------SG
NMIDL-----CPVGALTSK-PFRYSART-WE----LSRRK----------SISPHDSLGS
N----LAVQVK---------------------------------------NN------RV
MR------VL-PIE---NEE------------------I----NE-CWLSDK--------
-----DRFSYEGLNS----AER-----------LTK------------------------
------------------------------------------------------------
----PMIK---------QGGK---------------------------------------
------------------------------------------------------------
--W-LEVEWQVALEYVA--NGLRQI--THESGAE--------------------------
------------------------------------------------------------
------------------------------------------------------------
------------------------------------------------------------
-------NIGVLATPHSTLE--------------------------ELYLLQKLARG-LG
S-----------------------------------------------------------
------------------HNVDFRLRQSDFSADSKQTGAP------WLGMAVADI-SL--
---------------------------VDRFLLVGSFLRKDHPLLASRVRQATKK-G---
AQINLIHATDDD----------LL----MPIVNKEIVPPTEMTTVLAQVLKALSTIKQAT
LDTSVQQIVQSVTLSAIAQAMADSLASGERVAILLGNF----------------------
-----------------------------AQQHPQASQLQLLAQHIATLCGA-------K
FG----FFGEAANSVGGYLAQAVPFAG------------------------AE-H-----
GMNASTMLTAQRKAY---I-----LLNVEVE----------LDMQDPQQALAAMGAA---
------------------------------------------------------------
----------------------------------------DMV-VALSAYK----HHA--
--TEYAD-----VL-LPITP-FTETS--G-----------------------TFISSEGR
VQSFKGT--V-QPLGD---ARPAWKVLRVLGNMLNI------------------------
------------------------------------------------------------
------SGFDYNNSEA------VRDEVLGGIDVSAK---------LGNALY---------
DVSAQNATWN--------------------------------------------------
------------------------------------------------------------
------------------------------------------------------------
---------------VTG------------------------------------------
------LQRVSDVPI---------------------------------------------
----------------------------------------------YATDAIVR-----R
AA--------------------SLQKTR----DAAT------------------------
---------PRALIHSVELEKLNLQSGE-MVKLTQG--------------------QGS-
---VRLSIIADDSLPR------G-------VVRVAA------------------------
-----------------------------GHTITAE-----LGAMF--------------
------------------------------------------------------------
------------------------------------------------------------
------------------------------------------------------------
-----------------------------------------------------------G
T---------------IRV----ERA----------------------------------
------------------------------------------------------------
------------------------------------------------------------
------------------------------------------------------------
------------------------------------------------------------
-------
>ref_out_66
------------------------------------------------------------
------------------------------------------------------------
------------------------------------------------------------
---------MSTTTDKVAAEDQIKNDIVSFEIDGQTVTAEKGSMLIRAADAAG-------
-------IVIPRFCYHK-------------NLTVAANCR---MC-LVEVEKA-PKPL-PA
CA--------TPVAEGMKV-------FTQSE------------VAKRAQKGVMEFLLINH
P---LDCPICD-QGGECTLQDLAVGY---------------GGDNSRYQEAKRVVVDK-D
--------IGPLIAT--------EMTRCIHCTRCVRFGQEVAGIMEMGATGRGEHTKIGT
YI----EKS--------------------I---DSEL---------------------SG
NIIDL-----CPVGALTSK-PFRYSARP-WE----LIKCD----------SISPHDNVGA
N----ITVHTR---------------------------------------DN------KV
MR------VI-ARE---NNE------------------V----NE-TWISDR--------
-----DRFSYEANNH----GDR-----------LTM------------------------
------------------------------------------------------------
----PMIK---------VDNE---------------------------------------
------------------------------------------------------------
--W-QETDWNSALEFTL--RGLSKV--IEQHGID--------------------------
------------------------------------------------------------
------------------------------------------------------------
------------------------------------------------------------
-------NIGALAAPHCATE--------------------------EFYLLQKLLRA-LG
T-----------------------------------------------------------
------------------GNVDHRTGQLDFSDDELMPDFP------GLGQSLQSL-EE--
---------------------------SKSILLIGSNIRKDQPLIGLRLRKAQQN-G---
ASLMVINPVNYD----------FT----RQPELQTIGTPQQMLESLAGLVKALADETGKS
LPGDAIKLLAKVTPGDTEQAMAKILSKQSPATILLGNY----------------------
-----------------------------AFSNSHSSQFRALAQLVANFSGA-------K
IG----FMAQ-ANSAGAWLAGCVPHRG-TN------------------NSATDKT-----
GSTAHDMIKEPLKAY---I-----MLGLEPA----------LDCIDAGRARLAMESA---
------------------------------------------------------------
----------------------------------------EFI-TMLTPFKPGAGELA--
--LDCAS-----VM-LPMAT-FFETA--G-----------------------THINCEGK
MQTYRST--V-TPQGE---SRPAWKILRVLGNYFEL------------------------
------------------------------------------------------------
------EGFDYNSIDD------VRKEMNIVISNNSQ---------SDNVLK---------
QVKMPKKLGG--------------------------------------------------
------------------------------------------------------------
------------------------------------------------------------
--------------KIFN------------------------------------------
------LYRLAELPI---------------------------------------------
----------------------------------------------YRTDIIVR-----R
AS--------------------ALQLTH----DNPG------------------------
---------ARARVNSDQAAKLNIKQDD-LIRVRML--------------------EGD-
---AQINVEIDESIPD------A-------CIWVPA------------------------
-----------------------------GYNETSA-----LGAC---------------
------------------------------------------------------------
------------------------------------------------------------
------------------------------------------------------------
-----------------------------------------------------------G
Q---------------ASV----SKL----------------------------------
------------------------------------------------------------
------------------------------------------------------------
------------------------------------------------------------
------------------------------------------------------------
-------
>ref_out_67
------------------------------------------------------------
------------------------------------------------------------
------------------------------------------------------------
---------MSTPNPAAAT----PVDTVTLEVDGKKVTARKGEMIIQATDAAG-------
-------IYVPRFCYHK-------------QLSVAANCR---MC-LVEVEKA-PKPL-PA
CA--------TPVAEGMVV-------RTRSP------------LAREAQKGVMEFLLINH
P---LDCPICD-QGGECKLQDLAVGY---------------GKDVSRYHEAKRIVKDK-D
--------IGPLIAT--------EMTRCIHCTRCVRFGKELGGVMEFGGLGRGEHMEIRT
FL----DRS--------------------V---DSEL---------------------SG
NVIDL-----CPVGALTSK-PFRYTARP-WE----LMSRP----------SVSPHDCVGA
N----LDVHVR---------------------------------------RG------EA
MR------VV-PRE---NEA------------------V----NE-CWLSDR--------
-----DRFSYEALNT----DAR-----------LTR------------------------
------------------------------------------------------------
----PMIR---------RNGR---------------------------------------
------------------------------------------------------------
--W-EETDWQTAMEFTA--AGLRKA--VSAHGAG--------------------------
------------------------------------------------------------
------------------------------------------------------------
------------------------------------------------------------
-------QVGALAAPTATVE--------------------------EFYLLGKLMRA-LG
S-----------------------------------------------------------
------------------SNVDHRLRQMDFSDDEAMPPFP------YLGQEIANL-ER--
---------------------------LGGVLLVGSNLRKEQPLLNLRLRKAVRK-G---
AHVAVINPVDYE----------FN----YPIAHSLVTDLMAMERALAGVARALAARKGVA
VPGELSALI---------------------------------------------------
------------------------------------------------------------
------------------------------------------------------------
------------------------------------------------------------
------------------------------------------------------------
------------------------------------------------------------
------------------------------------------------------------
------------------------------------------------------------
------------------------------------------------------------
------------------------------------------------------------
------------------------------------------------------------
------------------------------------------------------------
------------------------------------------------------------
------------------------------------------------------------
------------------------------------------------------------
------------------------------------------------------------
------------------------------------------------------------
------------------------------------------------------------
------------------------------------------------------------
------------------------------------------------------------
------------------------------------------------------------
------------------------------------------------------------
------------------------------------------------------------
------------------------------------------------------------
------------------------------------------------------------
------------------------------------------------------------
------------------------------------------------------------
------------------------------------------------------------
------------------------------------------------------------
-------
>ref_out_78
------------------------------------------------------------
------------------------------------------------------------
------------------------------------------------------------
-----------------MTDTFKNETKVAFTLNGQEVHANAGENLIEACSQAG-------
-------VDIPHFCYHN-------------RMNSVGMCR---MC-IVEVDTGRGPALQPS
CM--------LDVTEGMNV-------DTESD------------TTKKAQDGILEFLLLNH
P---LDCPVCD-KGGECPLQDQTIAY---------------GPGETRFVEEKRHFEKPIP
--------INENVYL--------DRERCILCDRCTRFADEVVGDPLIHFIDRGNETQVNT
FP----EDP--------------------F---ASYF---------------------SG
NVVQI-----CPVGALTAK-PYRFKARP-WD----LEEIE----------ST-YPNPLGD
R----ITIQSS---------------------------------------RD------EV
LR------FQ-GLD---SDT------------------V----NW-GWLTDK--------
-----DRFSFQAFQS----EYR-----------IQE------------------------
------------------------------------------------------------
----PLVRGSGLNKPDKSAKG---------------------------------------
------------------------------------------------------------
--L-VAASWNTALEMTA--KAIQNS--TPN------------------------------
------------------------------------------------------------
------------------------------------------------------------
------------------------------------------------------------
-------KIAFIGGARFTNE--------------------------SQYAWTKLAKGLIG
T-----------------------------------------------------------
------------------DNVDATL-SDDLPAHVLLGL-Q--------RTTINEICSP--
---------------------------GSTVLLIGSDLKEEYGTLYIRLRDAVTNMG---
ANLIELTPVETG----------LS----NIASLSLRPRPGEIGKVINSILSGESPLEIGG
VSKESIQACHELLQDK------QI-------NVIFGRQ----------------------
-----------------------------SITESTEPLTQALTLLK-DIPGT-------K
FL----PLVRRANTSGAFFMGMAPGQL-PGQLPLDADKRK--YLSDW-ENLPNEK-----
GMSTDQILKAAGDGE---IDVL-FLLGSDPL----------RDYRNPELASKALQMT---
------------------------------------------------------------
----------------------------------------KTV-VAVDLFV----NPS--
--TYESD-----II-FPAAA-FIEVN--G-----------------------SHTNTEGR
ITPIRQK--V-TSPGT---ARPDWMIAAEIAAQLN-------------------------
------------------------------------------------------------
------HDLKIEKPDD------VWDEIQAANISNDE---------ITFQNI-K-SSPEGL
ILQFGTETPFRKADLN--------------------------------------------
------------------------------------------------------------
------------------------------------------------------------
--------------IDTR------------------------------------------
------PFDSYSHRL---------------------------------------------
----------------------------------------------VLSKKMFD-----N
GT--------------------IIQMSPALKNFTSN------------------------
---------SEVLINPVDFSSIGITEGQ-PVTLING--------------------EKK-
---ISVVVKPDERIPR------S-------IAFGYL------------------------
-----------------------------NQDGVDLRALISDGSES--------------
------------------------------------------------------------
------------------------------------------------------------
------------------------------------------------------------
-----------------------------------------------------------I
D---------------IRI----DPTAKVI------------------------------
------------------------------------------------------------
------------------------------------------------------------
------------------------------------------------------------
------------------------------------------------------------
-------
>ref_out_14
------------------------------------------------------------
------------------------------------------------------------
------------------------------------------------------------
---MPLSRPGLRPNSVTATNANETEAGIPFILNGKALLANSGEMLIDACERNG-------
-------VHIPRFCYHP-------------RMRPVGMCR---MC-LVEVDTGRGAGLQPS
CM--------LTVSPEMVV-------NTEST------------ETKQAQEGVLELTLINH
P---LDCPVCD-KGGECPLQDNAYAY---------------GPGESRFVEEKRHFEKPIS
--------ISSLVQL--------DRERCILCDRCTRFADEVAGDPLIHFIDRGSQTQVNT
FP----DHP--------------------F---SSYF---------------------SG
NTVQI-----CPVGALTAS-PYRFKARP-WD----LAETE----------STATVDSTGA
R----IVLQSS---------------------------------------QD------RL
VR------VL-GVD---SDA------------------V----NW-SWLSDK--------
-----ERFLHEATDS----NDR-----------LTE------------------------
------------------------------------------------------------
----PLVR---------SADG---------------------------------------
------------------------------------------------------------
--L-TPARWTHACELVG--DAL-NV--TAS------------------------------
------------------------------------------------------------
------------------------------------------------------------
------------------------------------------------------------
-------QIGVIGGSRLPLE--------------------------GQYAWAKLLRGELG
I-----------------------------------------------------------
------------------SNVDAQL-GDGLPGEVMLGL-P--------RATIAQACAP--
---------------------------AGVVLILGADPKEELPSLYLRLRHAASQDG---
TKIIELTPRATG----------LS----PNAAISAHPLPGQVGVVAAAIADGKLDAEVGG
VAPGQLGAIAELLGSGA-----PV-------TVIVGRG----------------------
-----------------------------NLAESASFTVDAIAALQRAVPEA-------R
FL----SGLRRGNVHGALELGFAPGL-------------A--FGGGL-SEDP--------
GLDTAGILRAAANGE---IETL-LLLAADPL----------ADFPNSELAADALKNV---
------------------------------------------------------------
----------------------------------------ATV-VAVDTFL----TAS--
--TQQAN-----VV-LPAAM-TGEVD--G-----------------------AFLNLEGR
LSPLRAK--V-SAPGQ---ARPDWMIAVEVSQSVG-------------------------
------------------------------------------------------------
------TPLDFGSIDD------VRAGLAADVSVFGS---------LNWDLL-G-ASGDGP
LLEF-NRTWEPQFGEP--------------------------------------------
------------------------------------------------------------
------------------------------------------------------------
--------------VVAP------------------------------------------
------LPDGYGLRL---------------------------------------------
----------------------------------------------IVDRKLWD-----L
GT--------------------MVQQSESLRDLPEV------------------------
---------AAVHLCRQDLEGLGVSEGD-DVLVEWS--------------------NGS-
---QSLQVRREVGLPR------G-------VARIPF------------------------
-----------------------------RLPGFNVGDLLSSEDLV--------------
------------------------------------------------------------
------------------------------------------------------------
------------------------------------------------------------
-----------------------------------------------------------A
E---------------IRV----TVT----------------------------------
------------------------------------------------------------
------------------------------------------------------------
------------------------------------------------------------
------------------------------------------------------------
-------
>ref_out_88
------------------------------------------------------------
------------------------------------------------------------
------------------------------------------------------------
------------------MTNTEAKTTLSVTIDGEVFEARPGELLIEACERAG-------
-------TYIPRFCYHS-------------RMKPVGMCR---MC-LVEVDTGRGPALQPA
CM--------LPCSDGMTV-------STETP------------GTRKVQAGILEYLLINH
P---LDCPVCD-KGGECPLQDQTVAY---------------GPGESRFVEEKRHYEKPIP
--------INDNVFL--------DRERCILCDRCTRFADTVAGDKLIHFMDRGNNTQVNT
FP----DEP--------------------F---ASYF---------------------SG
NTVQI-----CPVGALTAR-PYRFKARP-WD----LDETV----------STAWTDSAGA
R----VAVQSS---------------------------------------RD------KV
IR------LL-GID---SDP------------------V----NW-GWLSDK--------
-----ERFAFEALNS----DDR-----------LTA------------------------
------------------------------------------------------------
----PLTR---------VGDH---------------------------------------
------------------------------------------------------------
--L-VPTGWSTALERAV--SLLSDA--DPD------------------------------
------------------------------------------------------------
------------------------------------------------------------
------------------------------------------------------------
-------RVAVIGGARLTNE--------------------------SQYAWAKLAKGVIG
T-----------------------------------------------------------
------------------DNVDSQL-ADGLDPELVLGL-P--------RATIDEACTP--
---------------------------GGTIILCGPDPKEEIGSLYLRLRHAVVHDD---
ARLIELTPTATG----------LS----PVAAHSLHPRPGEVADLARAL----VEAANGG
PAVSAAGVSAEEISSAAVAIDGSV-------TIIIGRA----------------------
-----------------------------SLAESADCVTDAALQLA-ALPGS-------R
FL----SALRRGNIHGALDSGLAPGLL-PGRTTIEAGAAR--FADAW-PSTPASR-----
GLDTAGILAAAADGR---IDVL-VLLGSDPI----------NDFAGRPLAAAALETV---
------------------------------------------------------------
----------------------------------------PNV-IALDMLV----NDS--
-IAMAAD-----VV-LAASG-ATESA--G-----------------------TFTNLEGR
ISVCRQR--V-TPPGT---ARADWMIASEIARRLG-------------------------
------------------------------------------------------------
------FDLGFDSVES------IRAEIAAVSVVHSG---------LDEKAL-AEALVDGL
LIGG-SGDIMVPGVVG--------------------------------------------
------------------------------------------------------------
------------------------------------------------------------
--------------VSPS------------------------------------------
------AHDAYSLRL---------------------------------------------
----------------------------------------------VASRSMYD-----D
GV--------------------ALRNSPSSRGLARS------------------------
---------VTLRLNPTDFDKIGVDRGT-VVRTESA--------------------VGR-
---LLVPVEPDPGVPV------G-------SAVLPW------------------------
-----------------------------AAPGSPANTLIDPFSTV--------------
------------------------------------------------------------
------------------------------------------------------------
------------------------------------------------------------
-----------------------------------------------------------T
D---------------VRV----ERA----------------------------------
------------------------------------------------------------
------------------------------------------------------------
------------------------------------------------------------
------------------------------------------------------------
-------
>ref_out_1
------------------------------------------------------------
------------------------------------------------------------
------------------------------------------------------------
------------------MPENDTLSTVPISLDGREVQASPGQLLIAAAEEAG-------
-------VYIPRFCWHP-------------RLRPVAMCR---MC-LVEVEGMRG--LQPA
CY--------VPVKEGMEV-------RTQTP------------LVKKVQEGVLEFLLLNH
P---LDCPVCD-RGGECPLQDHTMSF---------------GPGESRFVEEKRHFEKPVP
--------INNLVLL--------DRERCIQCARCTRFASDVAGDPLLEFASRGNDLQVTV
FP----DEP--------------------F---SSYF---------------------SG
NVVQI-----CPVGALTSI-PYRFKARP-WD----VTIAE----------TTCGGCAVGC
R----GALSET---------------------------------------RN------RL
IR------FL-GVD---NDA------------------V----SW-GWLCDK--------
-----GRFAYEYVGS----ENR-----------LTV------------------------
------------------------------------------------------------
----PLFREETA-----AADA---------------------------------------
------------------------------------------------------------
--F-SEVSWAEAVERIA--EQIQEVKGAGG------------------------------
------------------------------------------------------------
------------------------------------------------------------
------------------------------------------------------------
-------NIAAIGGARLTNE--------------------------EAYSLSKFMRVVCG
T-----------------------------------------------------------
------------------NDVDCQL-DDGLPADFVAGARN--------RAVINDF-AK--
---------------------------ASVIVLAGPDLKEELPVLYLRVRDAVVNQG---
VPLFVIGPPQSG----------LT----DFAKKVFDTPAAFDPVLLPI------------
----AG----------------DV-------VLIVGRQ----------------------
-----------------------------SAAQDAEAQSTWALGLSEQLGERV------K
LL----PILRRSNVHGAIDMGLSPSLL-PGRVTVDDLEARERLAQVWEGEFPPDP-----
GRDCREILDAAVEGK---IDIL-FVVGADPL----------TDFPDPVMARRALERT---
------------------------------------------------------------
----------------------------------------SFV-VVLDLFP----SSA--
--TRFAD-----VV-LPAAG-WGEVS--G-----------------------TVTNLEGR
VQRVAAK--V-TAPGQ---AASDAQVFREIAEHLE-------------------------
------------------------------------------------------------
------VDFGCGTPEA------TLREIAQVAPAYQG---------VSLSRFRGKKGKEGV
LVGEGRVAPRTSSPFE--------------------------------------------
------------------------------------------------------------
------------------------------------------------------------
--------------KDAR------------------------------------------
------PL-GNGFRL---------------------------------------------
----------------------------------------------HVGRAFWD-----R
GT--------------------LVSECPSLSGLRPG------------------------
---------PIVRVHPEDLAFAGITDGS-SVRVLDE--------------------DPAG
RLDLLRTVVADERVPL------G-------TVSVPH------------------------
-----------------------------NQDEPFV------IRVG--------------
------------------------------------------------------------
------------------------------------------------------------
------------------------------------------------------------
-----------------------------------------------------------A
T---------------VTL----ERID---------------------------------
------------------------------------------------------------
------------------------------------------------------------
------------------------------------------------------------
------------------------------------------------------------
-------
>ref_out_70
------------------------------------------------------------
------------------------------------------------------------
------------------------------------------------------------
------------------MPD-----TVSININGVAHDVEAGQRLIVAAESVG-------
-------EVIPRFCHHD-------------KLEPVGKCR---MC-LVEVEGPRGKVLMPS
CT--------LLVSDGMVV-------DTESA------------VVKKAQEGVLEFLLINH
P---LDCPICD-KGGECPLQDQTMQW---------------GPGESRFVEAKRNFEKPIP
--------VSDVVLL--------DRERCVLCDRCVRAADDIAGDPLLTFIDRGNHVQIQT
FP----NEP--------------------F---SSYF---------------------SG
NTVQL-----CPVGALTSV-DYRFKARP-WD----LGHTR----------SVSFVDTVHS
S----VDAQTS---------------------------------------RG------KL
VR------VY-GIE---NDR------------------V----NE-GWLSDK--------
-----DRFIFSAVHS----PDR-----------VTA------------------------
------------------------------------------------------------
----PLVRGD---------DG---------------------------------------
------------------------------------------------------------
--F-EEASWSDAMALVA--SRLGGY--LGG------------------------------
------------------------------------------------------------
------------------------------------------------------------
------------------------------------------------------------
-------EVGAIGGANNTNE--------------------------EAYTLAKFMRSVVG
S-----------------------------------------------------------
------------------SNLDAQL-GDGLNPHLAATVTP--------RATIDDL-DR--
---------------------------AATIFVWGPDLKETLPVLYLRVRKAVRN-G---
ATLVVASPAGTG----------LD----AIAAHVVRYRAGSGSDVLRKFASGDKGYEGAR
EALDAG----------------PV-------VGLVGRS----------------------
-----------------------------SLAEDPMMAEA-AAGVVRSLPDS-------K
LL----TLLTRANIYGALDMGLAPNLL-PGRVSTADDEHAEMLEDAW-GHLPRGT-----
GRSTTQMLEDLASGA---MRAM-VLVGADPV----------RDCPDPGLAQRALEAA---
------------------------------------------------------------
----------------------------------------EFV-VAFDAFV----TDS--
--SIHAD-----VI-LPAAV-WGEVS--G-----------------------TATNLEGR
VQEVNAS--V-RPAGQ---ARSLNAALDDIAHLMG-------------------------
------------------------------------------------------------
------VDLRAAKVAD------VTREIAAVAPAYAG---------ITPDHLTFESDGDGV
IVPLEGEQPLKFIPVE--------------------------------------------
------------------------------------------------------------
------------------------------------------------------------
--------------VSVP------------------------------------------
------VV-TSRLTL---------------------------------------------
----------------------------------------------HFPDALYD-----D
GV--------------------WNRNAPTIAGLARQ------------------------
---------AEARLHPRDASMLPVHEGD-IVSIEER------------------------
---FVMPVTLDDTVPV------G-------SIVVPR------------------------
-----------------------------NVVGTKG------LTAS--------------
------------------------------------------------------------
------------------------------------------------------------
------------------------------------------------------------
-----------------------------------------------------------T
S---------------VKV----EAVEGGA------------------------------
------------------------------------------------------------
------------------------------------------------------------
------------------------------------------------------------
------------------------------------------------------------
-------
>ref_out_32
------------------------------------------------------------
------------------------------------------------------------
------------------------------------------------------------
------------------MNDLEQNKPETEGQERHIQENTNFARIEPYTHPAGGW-GALL
SVARN--LKRQEVFAKGSITLMNI------NQPTGFDCP---GC-AWP------------
--------------------------EKKDT----------H-AFNFCENGAKAVAFEAT
C-KRVTPEFF--AHHTVSWLAEQNDF--------------------YLEDLGRLTDPIRY
DAA-----TDKYVPIS------WDDAFKLIAQHLQALDH---PDQAAFYT-SGRASNEAA
FLYQLFVRS--------------------Y----------------------------GT
NNFPDC-SNMCHETTSIGL-KDSIG-LG-KG----TVTLD--DF-D----QADTVFSFGH
NPG--TNHPRM----------LGT--------------LREVS-RR----GG------NI
IA------IN-PIK---ERG---------------LERF----QD----------PQAAI
EMMTNGSTPISRFYF-----------------QPKI--GGDYALLLGM------------
------------------------------------------------------------
------------------------------------------------------------
-------------MKHLHE-----------------------------------------
--WDKQAILA---GKTGVFDRQYIAENTVGFD----------------------------
------------------------------------------------------------
------------------------------------------------------------
------------------------------------------------------------
EML-----------KEVDRT----------------------------------------
------------------------------------------------------------
----------------------------EWRDIYQYSGLS--------PENLESIAKMFC
ES-------------------------ERSIFCWGMGITQHRHG-TAN-VHM-LANL---
LLAKGQIGRPGA-G--------LC------------------PVRGHSNVQGDRTMG---
INELPSEKMLDDIDRVFNIKS---------------------------------------
------------------------------------------------------------
------PRKHGYGV-------------------------------VETIKAMYEG-----
------------------DVKV-FIALGGNFA---------VATPDTPYTQEALKRC---
------------------------------------------------------------
----------------------------------------SLV-VNIATKL-----NRSH
LVCGKDA-----LV-LPCLG-RTELD--------------------------KQLKGNQA
ISVEDSMSNVHLSAGR---NEPASKNLLSEPDIVARMA-------------------EAT
LPDSK----------------------------------------------IKWRW----
----------------------YVEDYDRIRDSIEE---------VFE------------
------------------------------------------------------------
------------------------------------------------------------
-----------------EFKDFNGRAYQPGGFHLI-------------------------
-HPA-------------------------------NVKV---------------------
-------WNTPVGKA---QFLVTPLTQVYNDQENQFSAQYTKSKV---------------
----------------------------------------------YTLMTIRS-----H
DQ------------------Y-NT--TLYGLDDRYR------------------------
-GVFGQR--RVLFINQQDIDEAGFVADQ-WVDIESVFSDGV---------------KRV-
---VKSFRIVPYNIPP------G-------SLAAYY-----------PETNPLVALSSH-
-----------------------------DQYAKIPASKSVPVILH--------------
---------AGD------------------------------------------------
-------------------APEHF------------------------------------
------------------------------------------------------------
-NLFTEVDPE--------------------------------------------------
--N----AEKK-----VEI-----------------------------------------
------------------------------------------------------------
------------------------------------------------------------
------------------------------------------------------------
------------------------------------------------------------
-------
>ref_out_42
------------------------------------------------------------
------------------------------------------------------------
------------------------------------------------------------
------------------------------------------------------M-GAVK
SLS----------------NLSKV------NRFNGFDCP---GC-AWP------------
--------------------------DPDDH----------RTSFEFCENGAKAVADEGT
R-KRAGPEFW--SRWTVSQLSRKSDR--------------------WLNSQGRLTHPMIL
RPD-----SDNYEEIA------WEAAFDIIAEELASLDN---PDQAIFYT-SGRTSNEAA
FLWQLLARR--------------------L----------------------------GT
NNLPDC-SNMCHESSSVAL-GDSIG-IG-KG----TVTLN--DF-T----KADLILVVGQ
NPG--TNHPRM----------LTA--------------LRDAK-RV----GA------SV
VS------IN-PLL---ETG---------------MRRF----KH----------PQDLL
EILGSGSS-IADMHV-----------------PVAV--NGDLALFRGL------------
------------------------------------------------------------
------------------------------------------------------------
-------------AKN--------------------------------------------
-------ILS---G-AGV-DRDFIEEHTHGFD----------------------------
------------------------------------------------------------
------------------------------------------------------------
------------------------------------------------------------
EYR-----------KAVRGT----------------------------------------
------------------------------------------------------------
----------------------------SWASISDTAGVP--------RLEIEKLGRAMR
ES-------------------------KSTIVCWAMGLTQHRNS-VAT-IQE-IMNV---
LLLGGHIGRPGA-G--------VC------------------PVRGHSNVQGDRTVG---
INHNPSAGFLNSIHNTIGIEP---------------------------------------
------------------------------------------------------------
------PIHPGLDA-------------------------------VNSVMAMNDG-----
------------------KANV-FLSMGGNFV---------SAMSDTEATSMAIKQC---
------------------------------------------------------------
----------------------------------------SLT-AQVSTKP-----NRSH
LVTGRTA-----LI-LPCLG-RSERD--------------------------VSSKGPQS
VSVENSMGIVHSSTGS---AKPASKALRSEPAIVVGIAAA----------------LEVR
LSNSG----------------------------------------------IQWDG----
----------------------FSEDYGLIRDLIES---------TVP------------
------------------------------------------------------------
------------------------------------------------------------
-----------------GFESYNDRIKQEAGFYLP-------------------------
-NPPR------------------------------DGRT---------------------
-------FNTDTGRA---NFRVHPIT-----------CAFAPPGQ---------------
----------------------------------------------FIMMTIRS-----H
DQ------------------Y-NT--TVYGLDDRYR------------------------
-GIKDAR--RVILMNGEDMQDAGISQGS-MVDITSHFDD-T---------------TRN-
---SELWRVVQYDIPR------G-------NVATYF-----------PEANSLIPLGSV-
-----------------------------AERSNTPTSKSICVSVV--------------
---------PSG------------------------------------------------
-------------------SKMRF------------------------------------
------------------------------------------------------------
--------WR--------------------------------------------------
--R----KLRQ-----IA------------------------------------------
------------------------------------------------------------
------------------------------------------------------------
------------------------------------------------------------
------------------------------------------------------------
-------
>ref_out_12
------------------------------------------------------------
------------------------------------------------------------
------------------------------------------------------------
--------MAERKMSGSQSFKPSERVTELNTSSTQIPKMGGGMPLVRYWVDKM-------
----A--SPKGVQIWKK-----LM------HKSACLSCA--WGTGGQKGAFM-NELEEPL
QR----------CVKSLEAIASELQPGVKPH----------FFEEYPLYHLQTLTSMECD
RLGRLSFPVI--YR----------------------------------------------
-----AG-KSHFEPIS------WDEIYQIAETAF-----KYPPHRVASYS-SGRSSNEAA
YLLQLMIR------------ALGSNNLA-D---CSDLCHAPSSV----------------
-----------------SL-STVFGT-G-TS----LVSLE--SL-Q----QADGIVLVGS
NA--PANHPRL----------MNE--------------LIKLN-E----RGG------TV
IV------IN-PLR--EVGLMKFGSPAFPLSSLVQGSKI----SS-LFLQPVPG-SDLAL
FMGI-QKVLLEREWI----QLD----------FLQS--HTDNW-----------------
------------------------------------------------------------
------------------------------------------------------------
------------------------------------------------------------
------------------------------------------------------------
------------------------------------------------------------
------------------------------------------------------------
------------------------------------------------------------
---------QEVV-EQVK------------------------------------------
------------------------------------------------------------
------------------------ATDWATLT--NICCIS--------KEEIETATEMIH
QC-------------D------------RVVFAWAMGVTQQTNS-VDT-IFS-IANT---
ALMTGNVGKLGA-G--------LM----PIRGHSNV------QGFGSMGVTVRLKKEIRE
ALEKLLGQSLKREPGYD-------------------------------------------
------------------------------------------------------------
-----------------------------------------------------AR-----
ALIEAADT--GQ------VDAL-LCLGGNLYA---------ANPDL--TQAKRALG----
------------------------------------------------------------
-----------------Q--------------------I-DTI-IYLATKP-----NL--
-GHFHGLADKNTLI-IPVYARFENPHKTT-----------------------TE-SGNNF
VRLNDEGRTH-LKNAD---LTSEVEFLTELAHRL--------------------------
------------------------------------------------------------
---------------------------------------------HGSSPVDWRRLQETR
YVRQLIA-----------------------------------------------------
------------------------------------------------------------
--------------------------QTIP-GYEKIGEIDQTQ-------EEFTISGR--
--IFL---------EPKF--PTR------------TGKA---------------------
-----------QMQV------------TPLPTLS--LPTRQEF-----------------
------------------GIAHNTPS--------------------IVVALMTG-----R
SY----------------SQH-NT-VVYKEGDRYRG------------------------
---VPHR--YCILMNLLDVQQRGWVEHQ-RVNVRGD--------------------AGQ-
---LNNIEIIIGDVRE------G-------AALMFY----------P-------------
------------------------------------------------------------
--------------E---------------------------------------------
-------------------ANLLM------------------------------------
------------------------------------------------------------
--KASIEPRS----------------------------------------GT-------P
A-Y----KRVP-----VVV----FSEMSSGYSDDPLASQEHSDGSSD-------------
------------------------------------------------------------
------------------------------------------------------------
------------------------------------------------------------
------------------------------------------------------------
-------
>ref_out_80
------------------------------------------------------------
------------------------------------------------------------
------------------------------------------------------------
--------MSENR--------------------PQLPTVGGGMPVIHYWAAKT-------
----L--STRGPRLWRT-----LN------HKSACLSCA--WGTGGQHGGFT-NEVGESL
QR----------CMKSVEAIHAELMPAVSEH----------FFERHSLTELQQLTSYEAD
RLGRWSFPVI--LR----------------------------------------------
-----AG-QSHYERLS------WDELYEIATDAF-----QCPPERVASYS-SGRSSNEAA
YLLQLMIR------------ALGSNNLA-D---CSDLCHAPSTV----------------
-----------------GL-KQVFGS-G-TS----MVSLK--SL-K----KSDCVVLVGS
NA--PANHPRL----------VNE--------------LIKIR-D----RNG------HI
IV------IN-PVQ--EVGLVKFASPAFPIKSLLTGSEI----AS-LYLQPIPG-SDVAL
FVGI-QKALLAMDLV----EFD----------FLQG--HVDGW-----------------
------------------------------------------------------------
------------------------------------------------------------
------------------------------------------------------------
------------------------------------------------------------
------------------------------------------------------------
------------------------------------------------------------
------------------------------------------------------------
---------EAVI-EQVH------------------------------------------
------------------------------------------------------------
------------------------ATSWDTIT--ATCGVA--------QREIEAAAQIIG
QA-------------Q------------NVVLAWAMGITQQANG-VDN-VFS-IANT---
ALMTGNAGKEGS-G--------TM----PIRGHSNV------QGFGSMGVTTKLKKEIQQ
ALETLLGKSLSRVPGYD-------------------------------------------
------------------------------------------------------------
-----------------------------------------------------AR-----
ALIEAADT--HK------VETL-LCVGGNLYA---------ANPDL--AQAKSAFG----
------------------------------------------------------------
-----------------K--------------------I-KTV-IYLATKP-----NL--
-GHFHGLANQNTII-IPVFNRFETPHRTT-----------------------TE-SGNNF
VRLNDPGETH-LK-GD---LISEVEFLTELAHRL--------------------------
------------------------------------------------------------
---------------------------------------------LGNSPVDWRRLQNTE
YVRQLIA-----------------------------------------------------
------------------------------------------------------------
--------------------------QTIP-GYAAIADIDKTE-------AEFTISGR--
--IFK---------QPKF--LTP------------SGKA---------------------
-----------QMQV------------TPIPELH--LPKAEAF-----------------
------------------GISDQIPS--------------------LVLALITG-----R
SY----------------GQH-NT-VVYQLNDRYRA------------------------
---MPHR--NCILMNPDDAKEAGFSNHQ-RVTVQGN--------------------ADK-
---LEQVEIIYGNIRS------S-------AALMFY----------P-------------
------------------------------------------------------------
--------------E---------------------------------------------
-------------------ANVLF------------------------------------
------------------------------------------------------------
--KAKIDSRC----------------------------------------GT-------P
A-Y----KRVP-----VVI----YAQS---------------------------------
------------------------------------------------------------
------------------------------------------------------------
------------------------------------------------------------
------------------------------------------------------------
-------
>ref_out_41
------------------------------------------------------------
------------------------------------------------------------
------------------------------------------------------------
------------------------------------------------MCPDE-F-KGEI
MTAPG--KDQEDRSGRI-----ET------KNTTCYMCA--CRC-GIRVTLR-DGQ----
------------------VR--YIEGNPDHP----------LNKGVICAKGASGIMKQYS
P-ARLTKPLK--RKEGAE------------------------------------------
-----RG-DNAFESIS------WDEAFAIMEKRLGKIRATDPKKFALFTG-RDQMQALTG
LFAK----------------QFGTPNYA-A---HGGFCSVNMA-----------------
----------------AGM-IYTIGG-S-FW----EFGGP--DL-D----RAKLFVMLGT
A----EDHHSN----------PMK------IA------IAKFK-R----DGG------KF
IS------IN-PVR---TGY---------------SA-I----AD-EWIPIRPG-TDGAL
LLAL-NNEIIKQGLY----DRD----------FVVQ--YSNGAELVNL------------
-------------------------------------------------------DEK--
----NSEF---------GMFV---------------------------------------
-------------RAE-------------------------------------VPVEEGC
FDPENKLWWD---RNQN--KAVVTHTA---------------------------------
-----------------------------------GCDPRLM------------------
------------------------------------------------------------
------------------------------------------------------------
---------GEFELEDGT----------------------------PVKPSFQMLVDRLK
------------------------------------------------------------
------------------------EYTPEWAE--GITGIS--------ADTIRRLAHEMG
VTARDQKIELPIAWTDIWGKDHETITGNPVAFHAMRGLAAHSNG-FHS-IRA-LSIL---
MTLLGTIDRPGGFRHKAPFPRPIP----PCAKTPDHPSAIQPNTPLDGMALGWPAEPDDL
FVDDDNK--PVRIDKAF-------------------------------------------
----------------------------------SWEYP---------------------
------LSVHGLM----------------------------------------HN-----
VITNAWRGDPYK------IDTL-LIFMANMAW----------NSSMNTSQVRKMLND---
------------------------------------------------------------
-----------------KDE--------NGEFK-----I-PFI-IVCDAFQ-----SE--
-MVAYAD-----LV-LPDTTYLERHDVMS-MLD-------------------RP-ISEFD
GPVDSVRIPVLPPTGE---CKPFQEVLIELGSRLKLPA-F--VDKEG----------VRK
FRDY---------------------------------------------------PDFVT
NYETE-PGSGIGFLAG------WRGKGGEKFMR------------GEPNPNQWKMYEENN
CVYHYELPK---------------------------------------------------
--------------------------------------------------SFQYMRNWN-
--------------------------KGYLEWAQRHRLTRYAE-------PINIHIYSEV
-LQHF---------RLAA--QGK------------TTGK---------------------
-------QPPDHLRK------------RIETYFD--PLPFYFE-----------------
---------------PLEVQATDKHK--------------------YPLSAVTQ-----R
PM------------------A-MY-HSWDSQNAWLR------------------------
--QIHTY--NHLYMSPALGKQGGFNDGD-WVWVESQ--------------------WGK-
---VKCLCRFSEAVEP------G-------TVWTWN----------AIGKASGA------
----------------------------WNLEPKADESRKGFLLNH--------------
---LISEELPADASG---------------------------------------------
-------------------YRMSN------------------------------------
------------------------------------------------------------
-----SDPVT----------------------------------------GQ-------A
G-W----YDVR-----VRV----YKAEAGDDDVSLPQFDPIAPVPGQQN------KRVKW
LAYFAGRKKEA-------------------------------------------------
------------------------------------------------------------
------------------------------------------------------------
------------------------------------------------------------
-------
>ref_out_83
------------------------------------------------------------
------------------------------------------------------------
------------------------------------------------------------
------------------------------------------------------------
-------MNAPVTSART-----EI------KQTTCYMCA--CRC-GINVHVR-EGK----
------------------VA--YIEGNPDHP----------LNKGVICAKGASGIMKQYS
P-ARLTRPLR--RKQGAE------------------------------------------
-----RG-ANEFEAIS------WEEAFAILEERLKKIRATDPKRFALFTG-RDQMQALTG
LFAK----------------QFGTPNYA-A---HGGFCSVNMA-----------------
----------------AGL-IYTIGG-S-FW----EFGGP--DL-E----RAKLFVMIGT
A----EDHHSN----------PLK------IA------ISRFK-R----QGG------KF
IS------IN-PVR---TGY---------------SA-I----AD-EWVPIKPG-TDGAL
LLAL-IHELVKQGLY----DRD----------FLVK--YSNAAQLVNM------------
-------------------------------------------------------DMN--
----STEY---------GMFV---------------------------------------
-------------RAE-------------------------------------VPVEEGC
FDPQNKLWWD---RHVD--KAVVTHSD---------------------------------
-----------------------------------GVDPRLM------------------
------------------------------------------------------------
------------------------------------------------------------
---------GEFKLPDGT----------------------------PVKPAFQLLTERVK
------------------------------------------------------------
------------------------NYTPEWAE--DITGIP--------ADTIRRLAHEMG
VTARDQKIELPVAWTDIWGKDHETVTGNPVAFHAMRGLAAHSNG-FHS-IRA-LGIL---
MSILGTIDRPGGFRHKAPFPRPIP----PCAKTPRGPEAVQPGKPLDGMALGWPADPDDL
FVDKENN--PVRIDKGF-------------------------------------------
----------------------------------SWEYP---------------------
------LSVHGLM----------------------------------------HN-----
VITNAWRGDPYK------LDTL-LIFMANMAW----------NSTMNTVEVRKMLND---
------------------------------------------------------------
-----------------KDD--------NGEFR-----I-PFI-AVCDAFQ-----SE--
-MVSYAD-----LV-LPDTTYLERYDVMS-MLD-------------------RP-ISEYD
GPVDSVRIPVVPPTGE---CKPFQEVLIELGSRLKLPA-F--AKPDG----------TRK
FKDY---------------------------------------------------PDFII
NYEIE-PGSGIGFLAG------WRGKGGEKFMK------------GEPNPNQWEMYAKNN
CVFHYELPK---------------------------------------------------
--------------------------------------------------SFQYMRNWN-
--------------------------KGYLEWAQRHRLTRYAE-------PILIHIYSDI
-LQQF---------RLAA--QGK------------TQGK---------------------
-------QPPKHLRH------------RIETYFD--PLPFYYE-----------------
---------------PLESQLTDKQK--------------------YPLNAVTQ-----R
PM------------------A-MY-HSWDSQNAWLR------------------------
--QIHSH--NFLYVNPLTARAQGIEDGD-WMWVESM--------------------WGK-
---VRCMCRYSEATEP------G-------TVWTWN----------AIGKQSGA------
----------------------------WNLEPGANESHKGFLLNH--------------
---VISEELPPTADG---------------------------------------------
-------------------EYLSN------------------------------------
------------------------------------------------------------
-----SDPVT----------------------------------------GQ-------A
G-W----YDVR-----VRI----YRAAEGEPQESYPQFNELKPVPGQLP------RKRSW
LAYVGGKIVGN-------------------------------------------------
------------------------------------------------------------
------------------------------------------------------------
------------------------------------------------------------
-------
>ref_out_77
------------------------------------------------------------
------------------------------------------------------------
------------------------------------------------------------
------------------------------------------------------------
---------------ML-----ET------KKTFCRVCH--AAC-PMEIDVE-DGE----
-----------------RII--AVRGDRTDP----------LFEGYTCIKGRQLADQFHS
P-SRLRSPLK--R-----------------------------------------------
-----TI-SGTYEEAL------SEQVLDEVAERIQEIVEKHGPRSVATYI-GTGA-YQNS
IGVPVAAAWHK---------GFDSPSFY-T---SLTIDQ---------------------
----------------PAH-RSSLLRLG-SW----EAGWQ--NF-T----DADVLLAVGY
NPLVSSYGPAS----------GLQGTNPF-VK------LREAK-K----RGL------KL
IV------ID-PRR---SEL---------------AT-Q----AD-VWLQVKPG-EDPTL
LAAM-IGHILNNDLH----DKS----------FCGL--HVDQRQL---------------
------------------------------------------------------------
------------------------------------------------------------
------------------------------------------------------------
------------------------------------------------------------
------------------------------------------------------------
------------------------------------------------------------
------------------------------------------------------------
---------GMLK-EACS------------------------------------------
------------------------------------------------------------
------------------------AFTISYAA--ERCEVS--------PDDIKLAAEMFA
SG-------------P------------KGTAGSGTGPNMAAHG-TLM-ESL-VLTL---
NVLCGRVLREGE-T--------LE------------------SPYMLSPGDTRRAQVTAP
SSPTPGA--PHRVRGLS-------------------------------------------
----------------------------------GLSGE---------------------
------MLTNALND------------E---------------------------------
----ILLEGDGQ------VRAL-IVSGGNPIQ---------AWPDQ--HKTLQALE----
------------------------------------------------------------
-----------------S--------------------L-DLL-VVIDHRM-----TS--
-TAQLAD-----YI-IAPRLQLEREDVPN-V---------------------MD-RRFPA
VYTNYTERVI-HTNDD---VLNEWEVFVGIAKRNET------------------------
KIEL--------------------------------------------------------
---------------------------------------------PGGELPIHENLTDGT
VIDYV-------------------------------------------------------
------------------------------------------------------------
-------------------------------FGNARLPINKWR-------ENK-RTIHDN
-PIRV---------LPGD--PDN------------DARF---------------------
AVCPTDVFDELAEVH------------KESSGTE--LLNTFDK-----------------
------------------------TK--------------------YPYLLVGR-----R
LK------------------H-AL-NSLGTELPGLA------------------------
--KVATT--NYVYVNPDDLIELQAIDGD-LLKISSP--------------------RSS-
---IVGVIESDPDIKR------G-------VVSMSH----------SWGGISLT------
------------------------------------------------------------
---DEKVRDIGSPTN---------------------------------------------
-------------------RLVSS------------------------------------
------------------------------------------------------------
--DSGYDRIT----------------------------------------GL-------P
I-M----SAIP-----VSI----IAISDDQLISG--------------------------
------------------------------------------------------------
------------------------------------------------------------
------------------------------------------------------------
------------------------------------------------------------
-------
>ref_out_93
------------------------------------------------------------
------------------------------------------------------------
------------------------------------------------------------
------------------------------------------------------------
--------------MAT-----DV------KRSFCRICH--AAC-PVDVEIT-NG-----
-----------------RAT--KVSGVDEDP----------IFNGYTCVKGRQLPDQIHD
P-GRLRNALR--R-----------------------------------------------
-----TA-GGTFEPVA------SSEALDEVGAKLRTILDKHGPRSIASYT-GTGG-YQNA
PSHPVAMAFHK---------AIGSISYY-T---SVTIDQ---------------------
----------------PMK-ATANMRMG-MW----EAGPS--NF-S----DADVLLAIGY
NPMVSSFAPFG----------GLQGTDPF-VT------LRKCK-A----AGL------KL
IV------ID-PRR---TEL---------------AT-Q----AD-IFLQIRPG-EDPAL
LAGL-LRVILSEELH----DAE----------FCEA--WVEPEHL---------------
------------------------------------------------------------
------------------------------------------------------------
------------------------------------------------------------
------------------------------------------------------------
------------------------------------------------------------
------------------------------------------------------------
------------------------------------------------------------
---------KTLW-EAVE------------------------------------------
------------------------------------------------------------
------------------------PFTPDRVA--ERCGVD--------ALDLVAAARLFS
AG-------------P------------TGISGSGTGPSMSPHP-SLM-EHL-SLCL---
NIVCGRYLREGQ-R--------IE------------------AGGFLQPEVPKRAQVIGP
FGDPSGP--ESRFRGLR-------------------------------------------
----------------------------------GYNGE---------------------
------MPCTTLAQ------------E---------------------------------
----ICEPGPEQ------VRAL-IVNGGNPVA---------AWPDQ--MKTLDAMQ----
------------------------------------------------------------
-----------------A--------------------I-ELL-VVIDHRM-----SQ--
-TAEFAD-----YV-FAPRLSLERADVPP-F---------------------MD-RWFRE
PYACYTPAVI-EPEGD---LLNDWEVYWELAERLGV------------------------
CIEL--------------------------------------------------------
---------------------------------------------PGGSIPGGDRPTDDD
VLDLV-------------------------------------------------------
------------------------------------------------------------
-------------------------------YARSRVPMDVIR-------ANAGRVLPEY
-AITV---------QPAD--PAP------------SGRF---------------------
QVALADHMDELARVA------------QETTSAE--IMRGFDP-----------------
------------------------EV--------------------HRYRLISR-----R
LK------------------T-HL-NSLGGELPELR------------------------
--RRTPT--NFAYMHPDDMAHLDVADEG-LVRIASP--------------------HAE-
---LIGVAKAAPDVRQ------G-------VVSMAH----------SWGSSTGT------
------------------------------------------------------------
---DEKVRDIGAPTN---------------------------------------------
-------------------RLIDV------------------------------------
------------------------------------------------------------
--ENGYCPIT----------------------------------------GQ-------A
V-Q----SAIP-----VSV----EAITEDALVAR--------------------------
------------------------------------------------------------
------------------------------------------------------------
------------------------------------------------------------
------------------------------------------------------------
-------
>ref_out_10
------------------------------------------------------------
------------------------------------------------------------
---------------------------------------------------MKLTRKQDQ
QTDIATGAPESGAHGV----IDRRTFLRRSGVTLGGIAAASALPFSMMRKASA-K-T---
----T--AAADPKAETK-----SV------R-TICTHCS--VGC-GIIAEVE-KGV----
------------------WT--GQEPAFDHP----------FNLGSHCAKGASVREHGHG
E-RRLKYPMK--------------------------------------------------
-----LV-GGKWQKIS------WDQAINEVGDKMLEIRKKYGPDSVFMTG-GSKHNNEQA
YLMTKFMR------------MWGTNNQD-H---QARICH-STTV----------------
----------------AGV-ASTWGY-G-AM----TNSYN--DM-H----NSKAMLFIGS
NA--AEAHPVA----------MQ-------HI------LRGKE------NGG------KM
IV------VD-PRF---TRT---------------AA-H----AD-IYVRIRSG-TDIPF
IWGV-LWHIFENKWE----DRQ----------YIAQ--RVYAM-----------------
------------------------------------------------------------
------------------------------------------------------------
------------------------------------------------------------
------------------------------------------------------------
------------------------------------------------------------
------------------------------------------------------------
------------------------------------------------------------
---------DDVR-AEVK------------------------------------------
------------------------------------------------------------
------------------------KYTPDVVQ--DLTGVP--------KDLVYKVAETMA
KN-------------R------------PGTIVWCMGGTQHHMG-HAN-VRSYNCLQ---
LAL-GNIGVSGG-G--------AN----IFRGHDNV------QG-ATDVGPNCHTLPGYY
GLADGA---WKHWARVW-------------------------------------------
----------------------------------GVDYE---------------------
------WLKNRFDQ------------A-EYDDGKGKKVKPMNASGIPVSRWVDGV-----
LEAKENVGQRHP------IKMV-IFNGMAP-----------NSQTRGPDQKKAMEK----
------------------------------------------------------------
--------------------------------------L-EGL-VIIDPYP-----TV--
-SAVMSDRKDNVWL-LPACTQFETY---------------------------GS-VTASN
RSLQWRDKVI-DPLFE---SKPDEEILYLLAKKLGF---E--KELCKNVKVVN---NNPS
NEDILREINNGTWTIGYTG---------------------------------QSPERLKL
HQQNW-GTFNTTSLLA--------EGGPCSGDYYGL---------PWPCWGTAKMKHPGT
PVLYDPSKPVARGGLC--------------------------------------------
-------------------------------------------------FRARFGVEKDG
---------VNLLAEG-SYPVRSEIKDGYPEFTFGILKKLGWD-------KDLTQAELAT
-IMKI---------GKDK--PDS------------VNWK-------TD--LSGGIQRVAI
KHGAAPFGNAKARAK------------VWEYPDP--VPVHREPLYTPRYDLVAKYPTYDD
KKLFYRLPTRYKSVQ----AKDYSKE--------------------FPLILTSG-----R
LV----------------EYE-GG-GDETRSNPWLA------------------------
--ELQQH--MFVEINPADANNAKIKDGQ-MVWVEGPE-------------------GGK-
---IRVKAMITRRVAQ------G-------TVFSPF----------HFGGEFQG------
---------------------------------------KSLRDKY--------------
---PPGADPVVLGEA---------------------------------------------
-------------------VNTAT------------------------------------
------------------------------------------------------------
--TYGYDAVT----------------------------------------AM-------Q
E-S----KTTL-----CRI----RPA----------------------------------
------------------------------------------------------------
------------------------------------------------------------
------------------------------------------------------------
------------------------------------------------------------
-------
>ref_K1_120
------------------------------------------------------------
------------------------------------------------------------
---------------------------------------------------MLIKRSQRQ
NAQIARGGSALGTLTEPGKGFDRRTFLRRSGLAAGGLAALSTLPLGTVRKAEA-------
-------AAAGPLTSGA-----TV------RKSVCTHCA--VGC-TVTAEVL-NGV----
------------------WI--GQEPSWDSP----------INRGSHCAKGASVRELVHN
E-RRLRYPMK--------------------------------------------------
-----LV-NGQWTRVS------WDTAIDEIGDKLVQVRQKSGGDSVYWLG-SAKMTNEGS
YLFRKLGA------------FWGTNNTD-H---QARICH-STTV----------------
----------------TGV-ANTWGY-G-AM----TNSFN--DI-R----NSKTQIIMGG
NP--AEAHPVS----------LQ-------HL------LEGAE-L----NKA------NV
VV------ID-PRM---TRT---------------AA-H----AT-EYVRLRPG-TDIPV
LYGM-MWHILKNGWE----DKE----------FIRQ--RVYGF-----------------
------------------------------------------------------------
------------------------------------------------------------
------------------------------------------------------------
------------------------------------------------------------
------------------------------------------------------------
------------------------------------------------------------
------------------------------------------------------------
---------DDLR-KEAE------------------------------------------
------------------------------------------------------------
------------------------KWNPEEVE--RVSGVP--------GAQLERVAKMFA
TE-------------K------------PATLIWCMGQTQHTVG-TAN-VRA-SCIA---
LLLTGNVGKPGT-G--------AN----IFRGHDNV------QG-ATDVGLDIVTLPFYY
GLAEGA---WKHWSRVW-------------------------------------------
----------------------------------EVEYD---------------------
------YLVSRFDD------------K-----------KSMETPGIPLTRWFDAV-----
ILPKADVAQKDN------VKAV-FVQGHAS-----------NSITRIPESMKGLKA----
------------------------------------------------------------
--------------------------------------L-ELL-VIADPHP-----TTWA
SLAVQAGRKDGVYL-LPVATQFECK---------------------------GS-RVASN
RSLQWGEQIV-KPVFE---SKDDLEVMYLVAKKLGF---A--DKLFKNIKVED---NLPV
AEDILREMNRGSWSTGYCG---------------------------------QSPERLKA
HMKNQ-NKFDLVTMRA------PKDDPEVGGDYYGL---------PWPCWGSPEVRHPGT
PLLYNTNLAVMDGGGC--------------------------------------------
-------------------------------------------------FRPRFGLEREE
KLPDGSTRKVSLLADG-SYSKDSEIKDGYPEFTLASLKKLGWD-------KDLTESEMAT
-INKV---------NPDK--PDT------------VSWA-------LD--LSGGIQRVAL
MHGCVPYGNGKARMN------------AFGLPDP--IPVHREPIYSPRVDLVSKYPTLPD
AKQF-RLPNIGFSVQKAAVEKGIAKQ--------------------FPLVLSSG-----R
LV----------------EYE-GG-GEESRSNPWLA------------------------
--ELQQD--MFIEISVADAAERGIKDGG-WVWVTGAEN------------------SSK-
---ARMKALVTERVGK------G-------VAWMPF----------HFGGWFGG------
---------------------------------------VDLRNNY--------------
---PKGTDPIVLGES---------------------------------------------
-------------------ANTIT------------------------------------
------------------------------------------------------------
--TYGYDPAT----------------------------------------GM-------Q
E-P----KVTL-----CQI----VAA----------------------------------
------------------------------------------------------------
------------------------------------------------------------
------------------------------------------------------------
------------------------------------------------------------
-------
>ref_out_61
------------------------------------------------------------
------------------------------------------------------------
------------------------------------------------------------
------------------------------------------------------------
-----------MTDWQP---------------TACILCS--RNC-GLQVQVA-DGH----
------------------LT--KIRGDKNHP----------VSAGYICQKAAQLDHYQNN
A-DRLTQPLK--R-----------------------------------------------
-----QE-DGSYQPID------WQTAITEIAARLLDLKQTYGKECLAFYG-GG---GQGN
HLGSMYSST-----------FRDALEIPYY---YSALAQ---------------------
------------EK--TGD-FWANGK---LFGRQNCHTTE--DI-E----QTECVLFIGT
NP---WQAHGI----------RNA--------------RPTLK-QIAQDDQR------TM
IV------ID-PRR---TET---------------AE-L----AD-IHLQLRPG-TDAFL
LSAM-LAILVQEGWE----DQA----------FLQE--HTIGY-----------------
------------------------------------------------------------
------------------------------------------------------------
------------------------------------------------------------
------------------------------------------------------------
------------------------------------------------------------
------------------------------------------------------------
------------------------------------------------------------
---------TEVR-ACLL------------------------------------------
------------------------------------------------------------
------------------------TIPIADHI--ERAGVD--------ADQVYEAVRRFA
TA-------------K------------SANVRVDLGLQQSLNS-TLN-SYL-EKLF---
FLLTGNLGKPGGNN--------FHTFFLPWVGHSDA------EAKTLCQTKATGITEIAQ
LFPPNVL--PAEIESDH-------------------------------------------
------------------------------------------------------------
------------------------------------------------------------
---------PQR------IRGL-IVDSANPVV---------SGADT--QAYQRAFP----
------------------------------------------------------------
-----------------K--------------------L-DLL-VVVDVAM-----TE--
-TARYAD-----YI-LSAASQFEKWEAAF-----------------------FN-LEFPT
NAFHLRKPLF-APLAD---TLPESEIYRRLAVAIGA--------IPERYPVLE---QVAR
WHGR-WPQLG--------------------------------------------------
---------------------------------------------LYRVALVAAMALQPQ
LRRT----V---------------------------------------------------
--------------------------------------------------AFALQGSLGK
TLPDD--SIAPFWGVS----------QLYVQHHGEAVARTGLP-------GRGGRLAEAL
-FQRI---------LHGH--SGA------------PISQ--------H--RYEE------
TWALMGYKDQKVRLV------------ISELIEE--LQTLSSH-----------------
-------------------HA--WPE--------------------YPLMLIAG-----E
RR-----------------MY-NA-NTIYRNPQWRQ------------------------
---NDAE--GVLKIHPVDAKALALAEGS-HAVCESP--------------------WGQ-
---LTVQVKLCDTLRP------G-------VVSLPH----------GYGLDYPD------
------------------------------------------------------------
---ANGTRTRYGPLL---------------------------------------------
-------------------NLLTD------------------------------------
------------------------------------------------------------
--AQHCDTIS----------------------------------------AT-------P
F-H----KNVP-----VRL----RPIEMARAASLHESLP---------------------
------------------------------------------------------------
------------------------------------------------------------
------------------------------------------------------------
------------------------------------------------------------
-------
>ref_out_86
------------------------------------------------------------
------------------------------------------------------------
------------------------------------------------------------
------------------------------------------------------------
-----------MTNSDV-----RQ------DVTACILCS--RNC-GLSVEIE-NNQ----
------------------FK--KIKGDEQHH----------FSQGYICQKAARLQHYQQH
A-DRLTSPLK--R-----------------------------------------------
-----QA-DGSFIEVS------WEQAIQEIADQLVHIRNTYGGTAFASVG-GG---GQGN
HLGAAYGRQ-----------LLYAMKSFYA---YNSLAQ---------------------
------------EK--TGD-FWVNGR---LFGSQACHTTE--DV-E----YADYVLFIGT
NP---FQAHGI----------PNA--------------RDTLK-HIKKDPNR------TM
VV------FD-PRV---TET---------------AK-Q----AD-IHVQLKPG-TDSYL
MSAM-IAIMLREELY----DQA----------FIQQ--HTHGF-----------------
------------------------------------------------------------
------------------------------------------------------------
------------------------------------------------------------
------------------------------------------------------------
------------------------------------------------------------
------------------------------------------------------------
------------------------------------------------------------
---------EEVK-KAFL------------------------------------------
------------------------------------------------------------
------------------------AVPVEQYI--QKADVS--------VELIYQIVRDFA
KA-------------K------------SGCVRIDLGIQHTLNT-TLN-GYL-EKLL---
YLLTGNFGKQGTNN--------LHTMFVPILTNTDE------RNPKYRRTVYHKMFPISG
FFPPNIL--PDEILKAG-------------------------------------------
------------------------------------------------------------
------------------------------------------------------------
---------DQR------VRAV-FVDSCNPLL---------TYADT--AAYEQAFQ----
------------------------------------------------------------
-----------------S--------------------L-DLL-VVVDVAM-----TE--
-TARLAH-----YI-LPAHSQFEKWEFTG-----------------------FN-LEFPK
NGFHLRHPLF-KPQGN---TLPEAEIYTRLLEAMKV--------IPKQFPILS---KIAE
KDSA-KTAFL--------------------------------------------------
---------------------------------------------AYFAALAASFAKNKK
QIPF----A---------------------------------------------------
--------------------------------------------------ASIVYRTLGK
TLPDDAASTALLLPLC----------MQYATQHFKAVKQAGYQ-------GNRLNLGVKL
-FQAI---------LKQR--SGI------------VLSQ--------H--EYDD------
VWNLIAYKDKKIRLA------------IPEMLIE--LAQLKQQ-----------------
-------------------AAKLSDS--------------------FPFILLAG-----E
RR-----------------SY-NA-NQIYRDPAWRK------------------------
---VDAE--GRLRMNPHDAADFGVETGH-ALQCVSE--------------------HGN-
---IQVVVELDEGMRQ------G-------VVSLPH----------GYGIRYRD------
------------------------------------------------------------
---GEPI----GPQL---------------------------------------------
-------------------NRLTS------------------------------------
------------------------------------------------------------
--TKHCDPLS----------------------------------------KT-------P
Y-H----KYVP-----VRL----ERLDA--------------------------------
------------------------------------------------------------
------------------------------------------------------------
------------------------------------------------------------
------------------------------------------------------------
-------
>ref_out_27
------------------------------------------------------------
------------------------------------------------------------
---------------------------------------------------MLFGRKHK-
------------------------------------------------------------
----N--PIKIADKGVV-----EW------KYTTCGYCS--TGC-SIEVGLN-KT-----
----------------GDAV--ASRGVGSAP----------VNQGKLCLKGIFEHELFKS
A-GRGSAPLL--RD----------------------------------------------
-----KR-HDPFKAVS------WDQSLDKVASEIKRIQDKYGPDSFAIVS-TGQIMTEEF
YTLGKLSRG-----------VIGTNNYD-G---NTTLCM-SSAV----------------
----------------SGY-KRSFGS-D-GP----PGCYD--DF-D----DTECLLAIGS
NL--PEQHPII-------------------YW------RLQQA-M--EKRKF------PL
IV------VD-PRV---TML---------------AQ-Q----AD-IHLPITPG-TDLVL
LNSL-AHVILDEGLE----DKA----------FIDS--RTSDY-----------------
------------------------------------------------------------
------------------------------------------------------------
------------------------------------------------------------
------------------------------------------------------------
------------------------------------------------------------
------------------------------------------------------------
------------------------------------------------------------
---------ESFA-RLVE------------------------------------------
------------------------------------------------------------
------------------------QYDPITSS--RICGID--------EDTIRNVARTYA
RA-------------G------------AAMTIWTMGINQSTHG-SDG-VVG-INNL---
NLITGNIGKPGG-T--------SL----SITGQCNA--------MGTREWSSCSGLPGYR
ALENEQD--RKDIANYW-------------------------------------------
----------------------------------GIDEE---------------------
------FFPKKRGL------------F--------------------------QT-----
DIFPAIET--GQ------VKGL-WLIATNPMT---------SMTNT--PRIRKNLE----
------------------------------------------------------------
-----------------A--------------------L-EFL-VVQDAYA----DVE--
-TNEYSH-----AY-LPAAV-WAEKE--------------------------GC-FTNTE
RRVNLIRNVI-APHAD---SKPDLWIFNQMAKRFDQ--------GKKIKFPET---AEGV
FQEL-RELSK------GRM-----------------------------------------
---------------------------------------------LDYSGMSYEKIEAQG
GIQW--------------------------------------------------------
------------------------------------------------------------
------------------------------------------------------------
--PCT---------EGDE--TGS------------PRLY---------------------
-------TDGKFQHA------------DGKAKLI--PLPFVDN-----------------
-------------------NERPDED--------------------YPFWLNSG-----R
VV------------------E-HF-HTRTRTGKIGN------------------------
LNKFSPT--PYMEMNPDAASELGIEHGS-YARLTSR--------------------RGD-
---AVVMVQLTQRVPP------N-------MVFVPF----------HYHDCVNR------
------------------------------------------------------------
------------------------------------------------------------
----------------------LT------------------------------------
------------------------------------------------------------
--LGLLDPHS----------------------------------------RQ-------P
A-F----KQCG-----VHI----EPAADQKA----------ASVRNKAARTY--------
------------------------------------------------------------
------------------------------------------------------------
------------------------------------------------------------
------------------------------------------------------------
-------
>ref_K1_98
------------------------------------------------------------
------------------------------------------------------------
------------------------------------------------MIENSFNRRDF-
-LKVLGWGGATVALSGC---GNTSVEDGREYVTSYV------------------------
----E--TADYIIPSIG-----TY------FNSTCAQCD--AGC-GIMGRVR-EGR----
------------------VL--KLEGNPDSP----------INSGKMCGLGQAGVQAHYN
P-DRVREPLL--RNG---------------------------------------------
---------DKGEAIT------WEKAMQLVNEKVASA----NPGSVAFLT-GGVSGHVKV
LLKN----------------YLDAIGSD-R---HYVYEAVAPSVVR--------------
----------------AAN-KKAYGV---------EMPRL--RL-D----KAKVVVSFGA
DFLGTWVSPVH----------FSR------QY------AKFRK-GVNGERGV-------L
VQ------VE-SKM---TIT---------------GA-N----AD-RWLAIRPG-TEGIL
ALGL-VNALIAAGLS----VP---------------------------------------
------------------------------------------------------------
------------------------------------------------------------
------------------------------------------------------------
------------------------------------------------------------
------------------------------------------------------------
------------------------------------------------------------
------------------------------------------------------------
---------AEVA-AAVN------------------------------------------
------------------------------------------------------------
------------------------DYTLDRVS--NDTGVS--------VEHIGKLVALLK
DR-------------S------------PSLVIAGGAAEGYAHG-SQN-AAA-VALL---
NQVLGNVGKTVE-A--------PA----SMP--------------FPQMAPITGNRSSLQ
ALNDSIA-----------------------------------------------------
------------------------------------------------------------
------------------------------------------------------------
---------QDG------VKVL-FNCGANPIY---------SAPAS--MNMKESFK----
------------------------------------------------------------
-----------------K--------------------V-PFK-VAFAHYM-----DE--
-TAMEAD-----LV-LPLNSSMEDW---------------------------GT-VVPEY
FAEGAQLNLQQPLMEK---LHPGTLGMGDVLLTLLK---------------------QRR
PAEY-------------------------------------------------------N
GYEDY-YAYLKNAMV------------------------------AIKGALGGENQDDDV
FWDSVLSQG---------------------------------------------------
--------------------------------------------------VVKLTSS---
------------------------------------------------------------
--SNA---------IVSS--ASA------------AGLQ---------------------
----------------------------------------LPP-----------------
-------------------PAAEDGT--------------------YPLRLIPA-----V
TP------------------N-MR-DGRHANEPWLQ-------------------ESPDP
LTTIVWD--SWVEMHPKTAAKLGVVEGD-IVEVASK--------------------NGA-
---IKGQVYVFSGIHP------D-------VISVPL----------GYGHEVMG------
------------------------------------------------------------
------RYSKGVGAN---------------------------------------------
-------------------AFKIL------------------------------------
------------------------------------------------------------
--DPVFDQQT----------------------------------------GE-------L
A-M----YETR-----VKV----TKAGKRVIVVKDEGPAGGNQSGRRIALRMASGKVNLA
EEV---------------------------------------------------------
------------------------------------------------------------
------------------------------------------------------------
------------------------------------------------------------
-------
>ref_K1_97
------------------------------------------------------------
------------------------------------------------------------
------------------------------------------------MIENSFNRRAF-
-LKVLGWGGATVALSGC---GNTSVEDGKEFVTSYV------------------------
----Q--TADYIIPSIG-----TY------FNSTCAQCD--AGC-GIMGRVR-EGR----
------------------VL--KLEGNPKSS----------INNGKMCGLGQAGVQAHYN
P-DRIREPLL--RNG---------------------------------------------
---------DKGEAIT------WEKALGLINEKVGGV----GAENIAFLT-GGVSGHVKV
LLKN----------------YLDALGSG-H---HYVYEAVAPSIMR--------------
----------------AAN-KRAYGV---------EMPRL--RL-D----KAKVILSFGA
DFLGSWISPVH----------FSQ------QY------ARFRK-ADNGERGV-------L
VQ------VE-SKM---TLT---------------GA-N----AD-RWLAIRPG-TEGIL
ALGL-INALAAAGLS----VP---------------------------------------
------------------------------------------------------------
------------------------------------------------------------
------------------------------------------------------------
------------------------------------------------------------
------------------------------------------------------------
------------------------------------------------------------
------------------------------------------------------------
---------GDVA-AVVK------------------------------------------
------------------------------------------------------------
------------------------EYTTDRVS--KDTGVS--------VEHIGKLAALLK
GR-------------S------------PSLIIAGSAAEGYAHG-SQN-AAA-IALL---
NQVLGNVGKTVE-G--------SF----SMP--------------FPQMTPSAGSRQALQ
VLNDNML-----------------------------------------------------
------------------------------------------------------------
------------------------------------------------------------
---------QDK------VKVL-FSYGANPVF---------TAPAS--MKLKESLK----
------------------------------------------------------------
-----------------K--------------------V-PFK-VAFAHYM-----DE--
-TAVEAD-----LV-LPLNSALEDW---------------------------GT-VMPEY
IAEGAQLNIRQPLMEK---LHPGTLGMGDMLLALLK---------------------QRR
PDEY-------------------------------------------------------K
GYEDF-YSYLRNAMV------------------------------SNKGALGGANADDDT
FWEAALSHG---------------------------------------------------
--------------------------------------------------MVKLAGS---
------------------------------------------------------------
--PVN---------ISSH--ISA------------NGLV---------------------
----------------------------------------VPA-----------------
-------------------PFVEDSA--------------------YPLHLIPA-----V
SA------------------S-LR-DGRNANEPWLQ-------------------ESPDP
LTTIVWD--SWVEMHPKTAAKLGIVEGD-IVEVASK--------------------SGS-
---IKAQVYVFTGIHP------D-------VISVPL----------GYGHEAMG------
------------------------------------------------------------
------RYAKGVGVN---------------------------------------------
-------------------AFKIL------------------------------------
------------------------------------------------------------
--DPVFDKET----------------------------------------GE-------L
A-M----HETR-----VKV----SKAGQRVIIVKDEGPAGGNQMGRKIAVRMSSDKVNLS
KEV---------------------------------------------------------
------------------------------------------------------------
------------------------------------------------------------
------------------------------------------------------------
-------
>ref_K1_96
------------------------------------------------------------
------------------------------------------------------------
------------------------------------------------MIENSFNRRGF-
-LKVLGWGGATVALSGC---GNTSVEDGREFVTSYV------------------------
----Q--TADYIIPSIG-----TY------FNSTCAQCD--AGC-GIMGRVR-EGR----
------------------VL--KLEGNPKSS----------INNGKMCGLGQAGVQAHYN
P-DRIREPLL--RNG---------------------------------------------
---------DKGEAIP------WGKALELINEKIGGV----KAENIAFLT-GGVSGHVKA
LLKN----------------YLDALGSG-H---HYVYEAVAPSIMR--------------
----------------AAN-RKTYGV---------EMPRL--RL-D----KAKVVVSFGA
DFLGAWISPVH----------FSQ------QY------ARFRK-ADNGERGV-------L
VQ------VE-SKM---TLT---------------GA-N----AD-RWLAIRPG-TEGIL
ALGL-INALAAAGLS----VP---------------------------------------
------------------------------------------------------------
------------------------------------------------------------
------------------------------------------------------------
------------------------------------------------------------
------------------------------------------------------------
------------------------------------------------------------
------------------------------------------------------------
---------GDVA-AVVR------------------------------------------
------------------------------------------------------------
------------------------EYTTDRVS--KDTGVS--------AEHIGRLAALLK
ER-------------S------------PSLVIAGSAAEGYAHG-SQN-ATA-IALL---
NQVLGNVGKTVE-A--------PS----SIP--------------FPQMAPSTGNRFALQ
SLNDNMA-----------------------------------------------------
------------------------------------------------------------
------------------------------------------------------------
---------QDK------VKVL-FSYGVNPVF---------TAPAS--MKLKENLK----
------------------------------------------------------------
-----------------K--------------------V-PFK-VVFAHYM-----DE--
-TALEAD-----LV-LPLNSALEDW---------------------------AT-VMPEY
VAEGAQLNIQQPLMEK---LYPGTLGMGDILLALLK---------------------QRR
PDEY-------------------------------------------------------K
GYEDF-YSYLRSAMV------------------------------SNKGALGGSTTDDDT
FWDATLSHG---------------------------------------------------
--------------------------------------------------VVKLVST---
------------------------------------------------------------
--PVN---------MSGN--VSA------------KGLV---------------------
----------------------------------------VPG-----------------
-------------------PFAEDSA--------------------YPFHLIPA-----V
SA------------------S-LR-DGRNANEPWLQ-------------------ESPDP
LTTIVWD--SWVEMHPKTAAKLGIVEGD-IVEVASR--------------------SGA-
---IKAQVYVFTGIHP------D-------VISVPL----------GYGHEAMG------
------------------------------------------------------------
------RYAKGVGVN---------------------------------------------
-------------------AFKIL------------------------------------
------------------------------------------------------------
--DPVFDKET----------------------------------------GE-------L
A-M----HETR-----VKV----SKAGRRVVIVKDEGPAGGNQMGRKIAVRVSSNKVNLS
EEV---------------------------------------------------------
------------------------------------------------------------
------------------------------------------------------------
------------------------------------------------------------
-------
>ref_K1_94
------------------------------------------------------------
------------------------------------------------------------
------------------------------------------------MIENSFNRRGF-
-LKVLGWGGATVALSGC---GNTSVEDGKEFVTSYV------------------------
----Q--TADYIIPSIG-----TY------FNSTCAQCD--AGC-GIMGRVR-EGR----
------------------VL--KLEGNPKSS----------INNGKMCGLGQAGVQAHYN
P-DRIREPLL--RNG---------------------------------------------
---------DKGEAIT------WEKALGLINEKVGGV----KAENIAFLT-GGVSGHVKA
LLKN----------------YLDALGSG-H---HYVYEAVAPSIMR--------------
----------------AAN-KKAYGI---------EMPRL--RL-D----KAKVIVSFGA
DFLGAWISPVH----------FSQ------QY------ARFRK-ADNGERGV-------L
VQ------VE-SKM---TLT---------------GA-N----AD-RWLAIRPG-TEGIL
ALGL-INALAAAGLS----VP---------------------------------------
------------------------------------------------------------
------------------------------------------------------------
------------------------------------------------------------
------------------------------------------------------------
------------------------------------------------------------
------------------------------------------------------------
------------------------------------------------------------
---------GDVA-AVVK------------------------------------------
------------------------------------------------------------
------------------------EYTTDRVS--KDTGVS--------TEHIGRLAALLK
ER-------------S------------PSLVIAGSAAEGYAHG-SQN-ATA-IALL---
NQVLGNVGKTVE-A--------PS----SVP--------------FPQMAPATGNRLALQ
SLNDNVA-----------------------------------------------------
------------------------------------------------------------
------------------------------------------------------------
---------QDK------VKVL-FTYGVNPVF---------TAPAS--MKLKENLK----
------------------------------------------------------------
-----------------K--------------------V-PFK-VVFAHYM-----DE--
-TALEAD-----LV-LPLNSALEDW---------------------------AT-AMPEY
VAEGAQLNIQQPLMEK---LYPGTLGMGDILLALLK---------------------QRR
PDEY-------------------------------------------------------K
GYEDF-YSYLRSAMV------------------------------SNKGALGGLATDDDT
FWDATLSHG---------------------------------------------------
--------------------------------------------------VVKLAGT---
------------------------------------------------------------
--PVN---------MSGS--PSA------------KGLV---------------------
----------------------------------------VPG-----------------
-------------------PFAEDSA--------------------YPFHLIPA-----V
SA------------------S-LR-DGRNANEPWLQ-------------------ESPDP
LTTIVWD--SWVEMHPKTAAKLGIVEGD-IVEVASR--------------------SGA-
---IKAQAYVFTGIHP------D-------VISVPL----------GNGHEALG------
------------------------------------------------------------
------RYAKGIGVN---------------------------------------------
-------------------AFKIL------------------------------------
------------------------------------------------------------
--DSVFDKET----------------------------------------GE-------L
A-M----HETR-----VKV----SKAGQRVVIVKDEGPAGGNQMGRKIAVRMSSNKVNLS
GEV---------------------------------------------------------
------------------------------------------------------------
------------------------------------------------------------
------------------------------------------------------------
-------
>ref_K1_95
------------------------------------------------------------
------------------------------------------------------------
------------------------------------------------MIENSFNRRGF-
-LKVLGWGGATVALSGC---GNTSVEDGKEFVTSYV------------------------
----Q--TADYIIPSIG-----TY------FNSTCAQCD--AGC-GIMGRVR-EGR----
------------------VL--KLEGNPKSS----------INNGKMCGLGQAGVQAHYN
P-DRIREPLL--RNG---------------------------------------------
---------DKGEAIT------WEKALGLINEKVGGV----KAENIAFLT-GGISGHVKA
LLKN----------------YLDALGSG-H---HYVYEAVAPSIMR--------------
----------------AAN-KKAYGT---------EMPRL--RL-D----KAKVIVSFGA
DFLGAWISPVH----------FSQ------QY------ARFRK-ADNGERGV-------L
VQ------VE-SKM---TLT---------------GA-N----AD-RWLAIRPG-TEGIL
ALGL-INALAAAGLS----VP---------------------------------------
------------------------------------------------------------
------------------------------------------------------------
------------------------------------------------------------
------------------------------------------------------------
------------------------------------------------------------
------------------------------------------------------------
------------------------------------------------------------
---------EDVA-AVVR------------------------------------------
------------------------------------------------------------
------------------------EYTTDRVS--KDTGVS--------TEHIGRLVALLK
ER-------------S------------PSLVIAGSAAEGYAHG-SQN-ATA-IALL---
NQVLGNVGKTVE-A--------PS----SIP--------------FPQMAPATGNRFALQ
SLNDNMA-----------------------------------------------------
------------------------------------------------------------
------------------------------------------------------------
---------QDK------VKVL-FSYGVNPVF---------TAPAS--MKLKENLK----
------------------------------------------------------------
-----------------K--------------------V-PFK-VVFAHYM-----DE--
-TALEAD-----LV-LPLNSALEDW---------------------------AT-VMPEY
VAEGAQLNIQQPLMEK---LYPGTLGVGDILLALLK---------------------QRR
PDEY-------------------------------------------------------K
GYEDF-YSYLRSAMV------------------------------SNKGALGGSATDDDT
FWDATLSHG---------------------------------------------------
--------------------------------------------------VVKLAGT---
------------------------------------------------------------
--PVN---------MSGN--PSA------------KGLV---------------------
----------------------------------------VPG-----------------
-------------------PFTEDSA--------------------YPFHLIPA-----V
SA------------------S-LR-DGRNANEPWLQ-------------------ESPDP
LTTIVWD--SWVEMHPKTAAKLGVVEGD-IVEVASK--------------------SGA-
---IKAQVYVFTGIHP------D-------VISVPL----------GNGHEALG------
------------------------------------------------------------
------RYAKGVGVN---------------------------------------------
-------------------AFKIL------------------------------------
------------------------------------------------------------
--DSVFDKET----------------------------------------GE-------L
A-M----HETR-----VKV----SKAGQRVVIVKDEGPAGGNQMGRKIAVRMSSNKVNLS
EEV---------------------------------------------------------
------------------------------------------------------------
------------------------------------------------------------
------------------------------------------------------------
-------
>ref_out_62
------------------------------------------------------------
------------------------------------------------------------
--------------------------------------------------------MKIG
R---------------------WDTRTWAGLSPNGIGQQKPNHYLEMAK-----------
----I--AWRHKRDLPY-----SL------RILTQGVCD--GCA-LGTAGLH-DWTIDGT
HL----------CLIRLELL--ELNTMRALD----------PTLLSDTKELEKLTGAELR
KLGRLPFPMR--QG----------------------------------------------
-----TG-ETGFSRVS------WDAALDEIAGAI----SRHGPTQASLYL-TSRGLTNEV
YYAAQKAWR-----------AIGSPHID-N---AARVCH---------------------
----------SPST--AAL-QKGVGV-S-AT----TCSYK--DL-F----EAELIVLWGA
NV--ANNQPVM----------TKY------LY------LAKQ-------RGA------QV
VV------VN-PYR---EPGLARYWVPSNVESALFGTKI----AD-HWFSVATG-GDIAF
ASGV-LKLLLEKDQY----DKD----------FVAQ--HTEGF-----------------
------------------------------------------------------------
------------------------------------------------------------
------------------------------------------------------------
------------------------------------------------------------
------------------------------------------------------------
------------------------------------------------------------
------------------------------------------------------------
---------TDLA-ASLA------------------------------------------
------------------------------------------------------------
------------------------KLDWDELE--RSSGMQ--------RADFTRFADLYG
KT-------------N------------KAIFIWSMGLTQHTFG-AEN-VTA-VVNL---
ALARGMVGRDGC-G--------LM----PIRGHSGV------QG-GAEMGAYATTFPGPL
PITPDNA---TWLSEQY-------------------------------------------
----------------------------------DFPVP---------------------
------SRTGHN-----------------------------------------AV-----
QMLQAAER--GE------LGLL-YSSGGNFLE---------VLPDP--TRIRRALE----
------------------------------------------------------------
-----------------N--------------------V-PVR-VHQDIVL----SSQML
VPAKEAV-----LL-LPAMTRYESAGG-------------------------GT-ETTTE
RRIIFSPEIKGPRIAE---ARPEWQIFGDLARKVRG--------D--NKASFD---DAQS
IRNE------------IAK-----------------------------------------
---------------------------------------------IIPKYKGIETLRQTG
------------------------------------------------------------
------------------------------------------------------------
----------DQVQYG----------GPHLCVDG--------------------------
--AFP---------TKSG--HAH------------FTPV---------------------
------------------------------------AMPKNTI-----------------
-------------------P-----E--------------------GKFLCSTR-----R
GK-----------------QF-NS-MVQGEKDPLTG------------------------
----AYR--DEIFISADDAEKISVNNGD-PILLHSS--------------------FGS-
---FHGKVKICRITPR------N-------LAVFWP----------E-------------
------------------------------------------------------------
--------------G---------------------------------------------
-------------------NVLLG------------------------------------
------------------------------------------------------------
--GDGVDTQG----------------------------------------GV-------P
D-Y----------------------------------NAFVEITAL--------------
------------------------------------------------------------
------------------------------------------------------------
------------------------------------------------------------
------------------------------------------------------------
-------
>ref_K1_116
------------------------------------------------------------
------------------------------------------------------------
-------------------------------------------------MNKLTAVMRLA
REALRLPHPIDPVRAPR---RRWMPSLWASKVP----LRHRENFAEIFR-----------
----A--LNENRDNLDY-----AW------RILNHGVCD--GCS-LGTTGLR-DWTMENI
HL----------CNVRLRLL--RLNTMPPLD----------AAQLADAGALQRWRARDLR
ALGRLPHPMI--RR----------------------------------------------
-----RG-EPGFRRIS------WEAALSLIAERI----RASHPERLYFYM-TSRGEPNEN
YYAFQKAAR-----------AIGTNNVD-N---AARICH---------------------
----------SPST--FGL-KATLGV-G-AT----TCSYR--DL-I----GTDLVVFVGS
NV--ANNQPMI----------MKY------LY------YARK-------AGT------QV
AV------IN-PYR---EPALEHNWVPSDLESALFGTRM----AD-RFFQISAG-GDIAF
LNGA-LKAMIEQDWV----DHR----------FIAE--HTRGF-----------------
------------------------------------------------------------
------------------------------------------------------------
------------------------------------------------------------
------------------------------------------------------------
------------------------------------------------------------
------------------------------------------------------------
------------------------------------------------------------
---------DELR-ALVE------------------------------------------
------------------------------------------------------------
------------------------TMSWDALA--RVSGVP--------REQMQAFAEMLS
RA-------------A------------RAVFVWGMGITQHARG-EEN-VYA-LVNL---
ALAKGYVGREGC-G--------LM----PIRGHSGV------QG-GAEMGAYATAFPGGR
AVDAQSA---RQMAELW-------------------------------------------
----------------------------------GFAVP---------------------
------EQPGLT-----------------------------------------TA-----
EMIGSALA--GE------IDVL-CSVGGSFNE---------VLPDP--KQVKAALA----
------------------------------------------------------------
-----------------N--------------------I-PLR-VHFDIVL----ASQML
IEPKEVT-----LL-LPAATRYEMPGG-------------------------VT-ETTTE
RRIIFSPEIPGPRIGE---ARPEWEVYLELARRVRP--------ELADRLQCS---GTPA
LREE------------ISR-----------------------------------------
---------------------------------------------VVPLYRGIEALTRQG
------------------------------------------------------------
------------------------------------------------------------
----------DQVQYG----------GRHLCAGW--------------------------
--KFP---------TPDG--KAH------------FITV---------------------
------------------------------------PLGYEAP-----------------
-------------------L-----D--------------------GRFHVVNR-----R
GK-----------------QF-NS-ILHEESDPINA------------------------
----KPR--DAILVSQPDLERLRLCEGD-EVVLENE--------------------HGA-
---LCGRLFAAPVSEG------T-------LEVYWP----------E-------------
------------------------------------------------------------
--------------A---------------------------------------------
-------------------NVLVN------------------------------------
------------------------------------------------------------
--PQNRSALA----------------------------------------RI-------P
A-Y----RDVT-----ATL----RRCER-------EHDSALKSSAMRL------------
------------------------------------------------------------
------------------------------------------------------------
------------------------------------------------------------
------------------------------------------------------------
-------
>ref_K1_115
---------------MVVKSEQKLVTLKINGEDVTVPEGTTILDASQMLGIEVPNLCYQP
MLRPWGSCRICTVEILGRRGGLVESCAAQVREGMEVLTHSPAVLEARQFVLRMYLVDHAL
DCPTCDKSGECYLQDNTYLHNVHSNPYRRPKIAKPYKHLSDLIDYKWDRCIICARCTRVC
DEVVGVTAIEVLGRGLE---AEIGTAYGTDLRDTTCTSCGMCIAVCPVGALTD-R-K---
---------FGHHPWEL-----DA------TETICGFCD--VGC-TLNVEHN-RGLVRRV
TH----------LWDRG------------------------VNHGYTCERGKWGYEQVQN
P-NRIDSAFV--RE----------------------------------------------
--------SDGLAEVD------LDEAMEIAAEKLL----HYQGDRFAALA-SPDNTNEEN
YLLQQFTRA-----------VMGSNNID-R---LMNANQRRVDL----------------
-----------------AL-LDSLGR-P-TS----TNSMQ--EMFS----DANCVLVVGP
NI--GEAAPVG----------S--------YW------LYWTR-H---YREA------KI
IV------VS-RDH---FPL---------------CD-R----AR-IWIKPPEG-GEVAV
INAI-ANVILNEGLI----GPE----------AGKD--RSL-------------------
------------------------------------------------------------
------------------------------------------------------------
------------------------------------------------------------
------------------------------------------------------------
------------------------------------------------------------
------------------------------------------------------------
------------------------------------------------------------
---------NGWK-RRLE------------------------------------------
------------------------------------------------------------
------------------------EFTPERVE--RTTGVS--------AATIREAALLYA
TGGIGEADGREPGSYP------------ASSICHTLATDKDGDA-YPA-AVA-LNNL---
ALLTGNIGRAGG-G--------VI----AFRGQANI------QG-ATDVGCHPDFYPGYQ
PVDDSEM--RRKFEAAWLPRWNDA------------------------------------
----------------------------------GVPQN---------------------
------GFKPVRSL------------P--------------TQPGLG------MS-----
EMIDAIER--GE------IKAM-YIAAGNH-----------AYSYGLDEQLLAVLP----
------------------------------------------------------------
-----------------K--------------------L-EFL-VVEDVHR-----GP--
-LAELAD-----IV-LPGAM-FMEKD--------------------------GT-FTSAD
RTIQRVRYAI-APPGE---AHSAVWIIQELARRLGY--------NLA---HPH---PSMI
MEEI-SRLA---------------------------------------------------
---------------------------------------------PIYGGVSFPRLERGP
------------------------------------------------------------
------------------------------------------------------------
------------------------------------------------------------
------------------------------------------------------------
------------------------------------------------------------
------------------------------------------------------------
-------------------------------MQWPV------------------------
-------------------RSFGTEQTV-FLRVGEG------------------------
------------------------------------------------------------
------------------------------------------------------------
------------------------------------------------------------
------------------------------------------------------------
------------------------------------------------------------
-----------------------------------------------------------L
A-P----QEVN-----FVA----D------------------------------------
------------------------------------------------------------
------------------------------------------------------------
------------------------------------------------------------
------------------------------------------------------------
-------
>ref_out_64
------------------------------------------------------------
------------------------------------------------------------
------------------------------------------------------------
---------MSVKDLNR---RVSAARAETEARGETFYPGASRVHLAAYPPKER-W-DDWV
ELDSK--AWPKRVERRY-----ML------VPTTCFNCE--SAC-GLLAYID-RDT----
----------------MQVR--KFEGNPEHP----------GSRGRNCAKGPATLNQVTD
P-DRILYPLR--RTGA--------------------------------------------
-----RG-EGKWERIS------WDEALDTLAERIRRAIDEKRHNEVMYHV-GRPG--EDG
FTERILA-------------SWGVDGHN-S---HTNICS---------------------
----------SAAR--AGY-QFWCGI---------DRPSP--DH-A----NAKVMLLISS
HL--EAGHYFN----------PHA------QR------VMEGK-K----NGA------KL
IV------FD-TRL---SNT---------------AT-H----AD-YWFASQPG-SEAAV
MLAI-ASYLIKNRLY----NRD----------FVRR--WWNWEEYLEA------------
-------------------------------------------------------E----
------------------------------------------------------------
------------------------------------------------------------
------------------------------------------------------------
-------------------------------------HPSLE------------------
------------------------------------------------------------
------------------------------------------------------------
---------ATFENFELV-------------------------------------LDAQY
E-----------------------------------------------------------
------------------------GYTFAFAA--AESGLD--------AAQLEEVAKLVA
GAG------------S------------RLSTHNWRSASSGNLG-GWQVARC-LFML---
SALTGSVATEGGTF--------PN----AWNKFVPRPMRLPKHPDVWNELTWPLEYPLAQ
NEVSFLL-----------------------------------------------------
--------------------------------------P---------------------
------HLVKQGR-----------------------------------------------
----------GK------IDTY-FSRVYNPVW---------TNPDGFSWLEMLNDEE---
------------------------------------------------------------
-----------------K--------------------V-GLH-VALTPTW-----NE--
-TAYFAD-----LV-LPMGHSSERHDLH------------------------SY-ETHDA
QWIGFRQPVL-RAARE---RL-GEEL---TDSR-----------EVNPGEVWE---ENEF
WLELSWRL--------DED------------------------------GSRGIRAFVES
AQNPG-ERLSVDEYYG------WIFEN------------------SVPGLPEKAQAEGET
PLSYMRRYG---------------------------------------------------
--------------------------------------------------VFEVARGIGA
VYEREVDASELDDVGE----------GAYGRIYTRAAKPA--S-------PNVVPTGA--
--PDP---------DAEG--RRA------------VGVK---------------------
-------VDGKILAG------------FPTPSGK--LEFFSST-----------------
-------------------LVDWGW-----------------------PEYALP-----V
YI--------------------KS-HVHPDELGEDG--MVLISTFRIPVQIHTRSANAKW
LDEIAHT--NPLWLHPSDAARLGVAKTGDLVRVETK--------------------IGH-
---FVVKAWITEGIKP------G-------VVACSH----------HMGRWRPQG-GDS-
------HQSGQRQ-A-MATVGLDHQENRWSLDRKQGTGPYESTDPD--------------
---TSRIWWTDVGVH---------------------------------------------
-------------------QNLTF------------------------------------
------------------------------------------------------------
--TVHPDPIS----------------------------------------GM---HCWHQ
A-V----RVRP-----AEA----SDRYGDIRVDTEAAHRSYVEWLAKTRPADRFSPDGTR
RPRWLMRPLKPSQEASRLTTSPRK------------------------------------
------------------------------------------------------------
------------------------------------------------------------
------------------------------------------------------------
-------
>ref_out_45
------------------------------------------------------------
------------------------------------------------------------
------------------------------------------------------------
-----------------------------------------MTDLRSYPPHEQ-W-HDWH
ENDAA--AWPDKVDRNY-----AL------VPTTCFNCE--AAC-GLLAYID-KTT----
----------------GRIE--KFEGNPEHP----------ASRGRNCAKGPATLNQVYD
R-ERVLYPMR--RVGE--------------------------------------------
-----RG-GGQWERIS------WDRALDEIGSRIRSAIRDERRDEIIYHV-GRPG--EDG
YTERVLK-------------AWGVDGHN-S---HTNICS---------------------
----------SNAR--IGY-QSWMGH---------DRPSS--DF-A----NAEVIFLISA
HL--EAGHYFN----------PHA------QR------IIEAQ-N----NGA------TV
IC------VD-PRL---SNT---------------GA-K----AD-HWLPAWPG-TEPFL
LLTI-ARLLIEADTW----QHD----------FVRR--WTNWETYLAK------------
-------------------------------------------------------T----
------------------------------------------------------------
------------------------------------------------------------
------------------------------------------------------------
-------------------------------------RPDLP------------------
------------------------------------------------------------
------------------------------------------------------------
---------CEFESVKQA-------------------------------------WLDEY
A-----------------------------------------------------------
------------------------DHTPERAA--HLCGVP--------AEQIREIAGIIG
RHP------------T------------KFASHNWRAAGAGNLG-GWQTARC-LFFL---
NVLTGSVATVGGTS--------GN----GWNKFKPAAPKGAPPLNGWNELSWPREYPLAH
HEMSMLL-----------------------------------------------------
--------------------------------------P---------------------
------HFLAEGR-----------------------------------------------
----------GR------IDTY-FTRVYNPIW---------TNPDGFTWMEALKDES---
------------------------------------------------------------
-----------------K--------------------V-GCH-VALTPTW-----SE--
-TSWFAD-----YV-LPMGVGAERHDVA------------------------SF-ETHAG
RWIGFRQPVL-RRYAE---LQ-GAKIDNHTRTH-----------EFNPGEVWE---ENEF
WIDLSWRI--------DPD------------------------------GSMGIRKWFES
DSRPG-EPLTVDEYYA------TMFSE------------------SVPGLAEAAEKAGQS
PLDFMRDRG---------------------------------------------------
--------------------------------------------------AFAVPGDTYE
PYERPVDPAALEGCVK----------DDAG-VYRKPGTLGGWS-------GEISDLHE--
--VKL---------SPLG--DGS------------PGVD---------------------
-------IDGQPKEG------------FPTPSRK--LELYSST-----------------
-------------------IADWGW-----------------------PEYATP-----T
WI--------------------PS-HVHWEDLDLDGDERILIPTFRIPTLIHTRSGNSKW
LNEISHR--HPLWIHPCDADQLGIEESG-LVRVTTR--------------------IGH-
---FVISAWRTEGIRP------G-------IVAASH----------HMGRWRVGP-DQA-
------RGWGNGQ-ADITSIPNDSGGSQWRLRRNGGVGPYESDDPD--------------
---TSRIWWSDAGVH---------------------------------------------
-------------------QNLAF------------------------------------
------------------------------------------------------------
--CVQPDPIS----------------------------------------GM---QCWHQ
R-V----HVGA-----ALD----GDRYGDVVVDTAKSREVYLEWLERTRPA-P-GPGGLR
RPMWYARPLKPTAESYVLGSP---------------------------------------
------------------------------------------------------------
------------------------------------------------------------
------------------------------------------------------------
-------
>ref_out_47
------------------------------------------------------------
------------------------------------------------------------
------------------------------------------------------------
-----------------------------------------MTELSNYPPFDK-W-HDWR
ELDAK--AWPDKVERKY-----TL------VPTTCFNCE--SGC-GLVTYFD-QET----
----------------GQIA--KVEGNPEHP----------GSRGRTCAKGPATLNQIYD
P-ERIMYPMK--RVGP--------------------------------------------
-----RG-SGDWERIT------WDEALDQIGAKIRKAFVEDRRNSIMYHV-GRPG--EDG
YTDRVLK-------------AWGVDGHN-S---HTNICS---------------------
----------SNAR--IGY-QSWMGH---------DRPSS--DF-A----NAKVIFLISA
HL--ESGHYFN----------PHA------QR------IMEAQ-A----NGA------KI
IA------VD-PRL---SNT---------------GA-K----AD-YWLPTWPG-TEPFL
LLAI-ARLLIQSETW----NAK----------FVQR--WTNWETYLRE------------
-------------------------------------------------------K----
------------------------------------------------------------
------------------------------------------------------------
------------------------------------------------------------
-------------------------------------HPERP------------------
------------------------------------------------------------
------------------------------------------------------------
---------VEWGQVRDA-------------------------------------MLDEY
A-----------------------------------------------------------
------------------------EYTPEAAE--QKTGVD--------AETIREIAELIG
ANP------------T------------KFASHNWRAAGAGNRG-GWQVARC-LFFL---
NVLTGSVATKGGTA--------GN----GMNKFKPAAPIGAPGITSWNELEWPKEYPLSY
HEMSILL-----------------------------------------------------
--------------------------------------P---------------------
------HFLNEGR-----------------------------------------------
----------GT------LDVY-FSRVYNPIW---------TNPDGFTWMEALRDED---
------------------------------------------------------------
-----------------K--------------------V-KCH-VALTPTW-----SE--
-TSWFAD-----YV-LPMGVSAERHDVH------------------------SY-ETHAG
RWIGFRQSVF-RRYAE---IQNGGDLGPDARSH-----------EYNPGEVWE---ENEF
WIDLSWRI--------DPD------------------------------GELGVRKWFES
EEHPG-KPLTIDEYYA------KMFSE------------------SVPGLADAAEKAGQT
PLEYMKDRS---------------------------------------------------
--------------------------------------------------AFAVPGNTYE
PYERPVAEEAIAGCEL----------DADG-VYRAPGTPGSWS-------GDLASLDD--
--LKL---------SPLG--DGS------------PAVN---------------------
-------IEGEVKEG------------FPTPSKK--LELYSST-----------------
-------------------LADWGW-----------------------PEYATP-----T
WI--------------------PS-HVHWEDLDMEGNERILLPTFRIPTLIHTRSANSKW
LNEISHR--HPLWIHPEDAEKLEIEESG-LVRVTTR--------------------IGH-
---FVISAWRTEGIRP------G-------VVAASH----------HMGRWRLEE-DKA-
------RSWSSGK-ASLTSEPNADGGTVWKLKREHGAKPYESSDAD--------------
---TGRIWWNDTGVH---------------------------------------------
-------------------QNATF------------------------------------
------------------------------------------------------------
--CVQPDPIS----------------------------------------GM---QCWHQ
R-V----RVGP-----AQS----GDEYGDVVVDTAKSREAYLDWLSQTRPAGT-NDSGLR
RPLWYARPLKPSPSAYRLPDE---------------------------------------
------------------------------------------------------------
------------------------------------------------------------
------------------------------------------------------------
-------
>ref_out_30
------------------------------------------------------------
------------------------------------------------------------
------------------------------------------------------------
------------------------------------------------------------
-----------MTEITT-----VR------TTCKIGACE--PYC-GIEADVV-DGA----
------------------MV--AVRGDKTHP----------VSKGYLCVKGHHLLEYQND
P-DRLLHPIR--RT----------------------------------------------
--------ANGHERSD------WVTATTDIGARLRSITDGRGPNSVATYW-GNAA-DSAD
IVLALTTAG-----------AFGSRNTY-N---VLSLEF---------------------
----------TDRG--AVA-SRVYGQ-E-DV-----MLQP--DA-D----RTHHALLLGT
NP--VVTQGMA----------LLQRRPGIRAD------LRDIQ-R----RGG------SL
TV------VD-PRQ---TET---------------TS-F----AD-HHLAIRPG-TDLHF
LIAM-IAHILSNDLA----DHE----------WLEA--HADGT-----------------
------------------------------------------------------------
------------------------------------------------------------
------------------------------------------------------------
------------------------------------------------------------
------------------------------------------------------------
------------------------------------------------------------
------------------------------------------------------------
---------DVWQ-RLAA------------------------------------------
------------------------------------------------------------
------------------------GIDIDEMA--SICDLP--------AADIIAEATRLA
LA-------------P------------SAFVTTRVGVQTGPNT-TLT-EWA-VTTL---
NAITGNIGRPGG------------------------------MT-FHGGASQPARFLLDG
LLRNNFS--PSRIGGH--------------------------------------------
--------------------------------------S---------------------
------HIFGGLPA------------T--------------VL----------AD-----
DILSDDPD---R------VRAL-LVFAGNPLI---------SFPDT--AKMEAALE----
------------------------------------------------------------
-----------------R--------------------L-ELL-VCFDIYH-----SD--
-TGAFAD-----WV-LPAVTQFEKSSMHF-M---------------------VD-KYEPT
RRLEWRPQVV-EPAGE---ARPEWEVIQDIC-------------IAADAPFLN---DPAR
HQQV-IEHHA------RGV-----------------------------------------
---------------------------------------------HYPEQAMYEGVLPEG
------------------------------------------------------------
------------------------------------------------------------
---------------------------------------ISLE-------DVMNTPGGIE
-LDQP---------DPGD--FLE------------YHVT--------------T------
PSHRIQLAPGDLVDG------------LEQ-LLD--TPTRQDP-----------------
-------------------T--------------------------FPLLLISG-----Q
RQ-----------------LH-GF-NTWTHNMASLV---KH-------------------
----LSE--PAATIHTDLAARHGLADGD-LVTVSTA--------------------HSS-
---ITVPVAVTGRIRP------D-------TVAIAQ----------FWGHVYDS------
---------------------------------------------G--------------
---QHHARRRPGVNV---------------------------------------------
-------------------NRVHT------------------------------------
------------------------------------------------------------
--TTDVDAYT----------------------------------------AM-------P
I-F----NARP-----CRI----EPAGPDTNVA---------------------------
------------------------------------------------------------
------------------------------------------------------------
------------------------------------------------------------
------------------------------------------------------------
-------
>ref_out_40
------------------------------------------------------------
------------------------------------------------------------
------------------------------------------------------------
------------------------------------------------------------
-----------MSETTT-----VR------TTCKVGACE--PYC-GIEVDVR-DGV----
------------------MV--AVRGDKQHP----------VSKGYMCVKGYNLLEYQND
P-DRLLHPLR--KT----------------------------------------------
--------STGFERAD------WETATTDIGTRLRSITDKHGPDSVATYW-GNAA-DSAN
IVLALTTAG-----------AFGSRNTY-N---VLSLEF---------------------
----------TDRG--AVA-QRVYGD-E-GV-----MVQP--DA-N----HTSHALLLGT
NP--VVTQGMA----------LLQRRPRIRGD------LRDIQ-R----RGG------TL
TV------VD-PRQ---TET---------------TA-F----AD-HHLAIRPG-TDLYF
LIGL-ISHILRSDLA----DQA----------WLGL--HTEGL-----------------
------------------------------------------------------------
------------------------------------------------------------
------------------------------------------------------------
------------------------------------------------------------
------------------------------------------------------------
------------------------------------------------------------
------------------------------------------------------------
---------EEWS-RITA------------------------------------------
------------------------------------------------------------
------------------------GVDLDWVA--KTCDLP--------RRVIEAEAERFA
SA-------------P------------AAFATTRVGVQTGPNT-TLT-EWA-VTTL---
NAITGNIAKPGG------------------------------MI-FHGGATDPAQFLLDG
LLRNNFT--PSRIGNH--------------------------------------------
--------------------------------------P---------------------
------HIFGGLPA------------T--------------VL----------AD-----
DILSDDED---R------VRAL-IVYAGNPVI---------SFPDT--KKMEAALE----
------------------------------------------------------------
-----------------R--------------------L-DLL-VCFDIYH-----SD--
-TGSFAD-----WS-LPAVTQFEKPSMHF-M---------------------VD-KYEPV
RRLEWKPQVV-PPTGE---ARLEWEAMQDIC-------------VAADAPFLN---NPAL
HEKV-LEHRA------RDT-----------------------------------------
---------------------------------------------YYPERAMYEGVMPEG
------------------------------------------------------------
------------------------------------------------------------
---------------------------------------VTLD-------EVIDTPGGIE
-LPAE---------GAGA--FFE------------QHVK--------------T------
QSGKLQLAPADLVEG------------LDQALAD--EAAGHEA-----------------
-------------------A--ASQE--------------------FPLLLISG-----Q
RQ-----------------LR-SF-NTWTHNMPKLT---AP-------------------
----LAE--PTATIHPDLASKHGLVDGD-KIQLQTS--------------------VGQ-
---IKIGVTIKESIRP------D-------TVAVPQ----------FWGHHYQS------
---------------------------------------------G--------------
---QSLARKRPGVNV---------------------------------------------
-------------------NQLHS------------------------------------
------------------------------------------------------------
--TVEVDHYT----------------------------------------AM-------P
M-F----NARP-----CRI----QADVDPGQLAAARP-----------------------
------------------------------------------------------------
------------------------------------------------------------
------------------------------------------------------------
------------------------------------------------------------
-------
>ref_K1_39
------------------------------------------------------------
------------------------------------------------------------
------------------------------------------------------------
------------------------------------------------------------
------------------------------------------------------------
------------------------------------------------------------
---------M--RRGWKEWMDAGSPE-------------------------LTPEVKRKY
KFDS-RF-LDDMVRVS------WDTAYTYLAKAVIVVATRYSGEAGARRL-REQG-YPPE
MIEMMKGAGVRCFKHRAGMPVLGIIGKM-M---NTRFNGGVLPLVDSWIRKVTPDQAQGG
RYYSNY-TWHGDQD--PSQ-PWWNGT-Q-NC----DIDLS--DM-R----FAKLNTSWGK
N----FVENKM----------PEA------HW------KLESI-E----RGC------RV
VV------IT-PEY---NPT---------------AT-R----AD-YWIPVRPE-TDAAL
FLGA-TKIIIDENMH----DVD----------YVKG--YTDMPLLVRT------------
-------------------------------------------------------DTL--
----QYLD---------PR-----------------------------------------
--------------------------------DVIKDFQFPDYSQRYSGRVQSLKPDQVE
-RLGGFMVWD---LAKK--QAINLDRETVGWHYQ--------------------------
---------------------------------QSGIDAALT------------------
------------------------------------------------------------
------------------------------------------------------------
---------GTYR-VKLL----------------NGREV-------DVMPIFQLYQVHLQ
------------------------------------------------------------
------------------------DYDLDTVH--QINRAP--------KDLIVRWARDNG
TV-------------K------------PAQIHNGEGVCHYFHC-TIM-GRG-AALV---
LTMTGNIGKFGT-G--------CH----TWSGNYKAGIWNSTPWSGGGLGVHTGEDPFNQ
TLDPNAHGKEIKVKSYY-------------------------------------------
----------------------------------YGEEV---------------------
------GYWNHGDT------------A--------------LIVNTPKY----GR-----
KVFTGKTHMPTA------SKLR-WVANVNIL----------NNSKHHYDMVKNVDP----
------------------------------------------------------------
-----------------N--------------------I-ECI-VVQDIEM-----TS--
-DVNHAD-----IA-FAVNT-WMEFTYPE-MT--------------------AT-VSNPW
LQIW-KGGI--RPLYD---TRNDADTFAGVAAKLTE--------MTG----------DAR
MKNH-FKF---V----YEN------------------------------RVDVYVQRVLD
ASATC-YGYSADTMLK------SEKG----WMVMTR---------TYPRQPLWEETNESK
--PQWTRSG---------------------------------------------------
--------------------------------------------------RIETYRVEP-
----------EAIEYG----------ENFI-SHREGPECTPYL-------PNAIMSSN--
--PYV---------RPDD--YGI------------PITA---------------------
-----QHHDDKHVRN------------LRLPWQE--IRRHANP-----------------
-------------------L--WEKG--------------------YQFYCVTP-----K
TR------------------H-RV-HSQWSVNDWVQ---IYESNFGDPYRM-------DK
RTPGVGE--HQMHINPQAAKDRGINDGD-YLYVDGNPVDRPYRGW--KPSDPFYK-VSR-
---LMIRCKYNPAYPY------H-------VTMAKH----------APYVATAK---SV-
------------------------------------------------------------
------------------------------------------------------------
------------------------------------------------------------
------------------------------------------------------------
------------------------------------------------------------
------------------------------------------------------------
------------------------------------------------------------
------------------------------------------------------------
------------------------------------------------------------
------------------------------------------------------------
-------
>ref_K1_42
------------------------------------------------------------
------------------------------------------------------------
---------------------------------------------------MFLSRRQF-
-LKVTTGTVAAVAL-AD---KALALTALQPVVEVG-------NPLGEYPD-RA-W-E---
----R--VYHDQYRYDS-----SF------TWVCSPNDT--HAC-RVRSFVR-NGVVMRV
EQ----------NYDHQTYE--DLYGNRGTF----------AHNPRMCLKGYTMHRRVYG
P-YRLKGPLM--RRGWKAWMDAGSPE-------------------------FTPDVMNKY
KFTS-RF-LDDMLRVS------WDTAFTYLAKAMVIIAERYSGEAGARRL-REQG-YPPE
MIEMTKGSGVRTMKFRAGMPILGVIGKM-S---VTRMNGGCGALLDHYIRKVKPNQAQGG
RYWSNY-TWHGDQN--PAH-PFWSGV-Q-TS----DNDMS--DM-R----FAKLNTSWGK
N----FVENKM----------PEA------HW------KLESI-E----RGA------RV
VV------IT-PEY---NPT---------------AY-R----AD-YWIPVRPE-TDAAL
FLGA-CKIMFDENMH----DHD----------FCAA--YTDMPILVRT------------
-------------------------------------------------------DTL--
----QYLD---------PR-----------------------------------------
--------------------------------DVIKGYSLPDFSKTYSGKVQTLNPAKIA
-RLGGFMVWD---TNKN--QAVPIHRELVGWHYR--------------------------
---------------------------------NSGIESALT------------------
------------------------------------------------------------
------------------------------------------------------------
---------GTYR-VKLL----------------NGREV-------DVAPIFQLYQVHLQ
------------------------------------------------------------
------------------------DYDLDTIH--QINRSP--------KDLIVRWARDSG
TI-------------K------------PATIHNGEGTNHYFHQ-TII-ARG-AAMV---
LIIAGNVGKFGT-G--------QH----TWAGNYKAGIWNATPWSGGGLGTHTAENPFKI
TTDPNAHGKEVHVRGYY-------------------------------------------
----------------------------------YGEEV---------------------
------AYWNHGDT------------A--------------LIVNTPKY----GR-----
RVFTGKTHMPTP------TKFR-WVANVNVL----------NNAKHHYDMVRNVDP----
------------------------------------------------------------
-----------------H--------------------I-ECI-VTQDIEM-----TS--
-DVNHAD-----IA-MGVNT-WMEFTYPE-HT--------------------AT-VSNPW
FQVW-KGGI--RPLYD---TRNDLDTTAGVAAKLTN--------MTG----------DGR
FRDY-FKF---V----YDN------------------------------RVDVYVQRLLD
ASCTG-YGYSVDTMLK------SEKG----WMVLCR---------TYPRQPFWEETNESK
--PQWTRTG---------------------------------------------------
--------------------------------------------------RYENYRTEP-
----------EAIEYG----------ENFI-SHREGTEATPYL-------PNAIMTTN--
--PYV---------RPDD--YGI------------PITA---------------------
-----QHHDDKTVRN------------IALPWQE--IKRYSNP-----------------
-------------------L--WEKG--------------------YQFYCVTP-----K
TR------------------H-RV-HSQWSVNDWVQ---MYESNFGDAYRM-------DK
RTPGVGE--HQLHMNPQAAKDRGINDGD-YVYVDGNPVDRPYRGW--KPSDPYYK-VAR-
---LMIRSKYNPAFPY------H-------VTMAKH----------APYVATAK---SV-
------KGHETRP-DGRAIAMDTGYQSNFRYGAQQSFTRDWLMPMH--------------
---QTDSLPGKHAVG---------------------------------------------
-------------------WKFKF------------------------------------
------------------------------------------------------------
--GYQVDNHA----------------------------------------VN-------T
T-P----KECL-----MRI----TKAEDGGI----GGRGPWEPVRTGFTPGQ---ENEFM
IKWLKGDHIKI-------------------------------------------------
------------------------------------------------------------
------------------------------------------------------------
------------------------------------------------------------
----KV-
>ref_K1_43
------------------------------------------------------------
------------------------------------------------------------
---------------------------------------------------MFLSRRQF-
-LKVSAGTVAAVAL-AD---KALALTALQPVVEVG-------NPLGEYPD-RS-W-E---
----R--VYHDQYRYDS-----SF------TWVCSPNDT--HAC-RVRAFVR-NGVVMRV
EQ----------NYDHQTYE--DLYGNRGTF----------AHNPRMCLKGYTFHRRVYG
P-YRLKGPLM--RRGWKQWMDDGSPE-------------------------FTPQVMTKY
KFNA-RY-LDDMLRVS------WDTAFTYIAKAMIIIAKRYSGEAGARRL-REQG-YPPE
MIEMTKGSAIRCFKFRAGMPILGVIGKM-G---ITRMNGGCGALLDTWVRKVKPHQAQGG
RYWSNY-TWHGDQN--PAH-PFWSGV-Q-TS----DIDMN--DM-R----FSKLNTSWGK
N----FVENKM----------PEA------HW------KLESI-E----RGA------RL
VV------IT-PEY---NPT---------------AY-R----AD-YWIPVRPE-TDGAL
FCGA-MKIIIDENMY----DHD----------FCKA--YTDMPILVRT------------
-------------------------------------------------------DTL--
----QYLD---------PR-----------------------------------------
--------------------------------EVIKDYQFPDFSNTYSGKVQTLTPAVIA
-RLGGFMVWD---LNKN--QAVPIHRELVGWHFK--------------------------
---------------------------------KSGIDAALT------------------
------------------------------------------------------------
------------------------------------------------------------
---------GTYR-VKLL----------------NGREV-------DVMPIFQMYQVHFQ
------------------------------------------------------------
------------------------DYDLDTVH--QINRAP--------KDLIVRWARDSG
TI-------------K------------PAAIHNGEGTNHYFHQ-TIV-ARG-AAMV---
LIITGNVGKFGT-G--------QH----TWAGNYKAGIWNSTPWSGGGLGTHTGENPFKI
TLDPNAHGKEIHVRGYY-------------------------------------------
----------------------------------YGEEV---------------------
------AYWNHGDT------------A--------------LIVNTPKY----GR-----
RVFTGKTHMPTP------SKFR-WVANVNVL----------NNAKHHYDMVKNVDP----
------------------------------------------------------------
-----------------H--------------------I-ETI-ITQDVEM-----TS--
-DVNHAD-----VA-FGVNT-WMEFTYPE-HT--------------------AT-VSNPW
FQVW-KGGI--RPLYD---TRNDLDTVAGVAAKLTE--------MTG----------DRR
FRDY-FKF---V----YDN------------------------------RVDVYVQRLLD
ASCTG-YGYNVDTMLK------SEKG----WMVLTR---------TYPRQPFWEETNESK
--PMWTRTG---------------------------------------------------
--------------------------------------------------RYENYRIEP-
----------EAIEYG----------ENFI-SHREGTEATPYL-------PNAIFTTN--
--PYV---------RPDD--YGI------------PITA---------------------
-----QHHDDKTVRN------------IKLPWQE--IKRYSNP-----------------
-------------------L--WEKG--------------------YQFYCVTP-----K
TR------------------H-RV-HSQWSVNDWVQ---MYESNFGDPYRM-------DK
RTPGVGE--HQLHINPQAAKDRGINDGD-YVYVDGNPVDRPYRGW--KPSDPYYK-VAR-
---LMIRAKYNPAYPY------H-------VTMAKH----------APYVATAK---SV-
------KGHETRP-DGRAIAMDTGYQSNFRYGAQQSFTRDWLMPMH--------------
---QLDSLPGKHAVA---------------------------------------------
-------------------WKFKF------------------------------------
------------------------------------------------------------
--GYQVDNHA----------------------------------------VN-------T
V-P----KECL-----IRI----TKAEDGGI----GGRGPWEPVRTGFTPGQ---ENEFM
IKWLKGDHIKI-------------------------------------------------
------------------------------------------------------------
------------------------------------------------------------
------------------------------------------------------------
----KV-
>ref_K1_46
------------------------------------------------------------
------------------------------------------------------------
---------------------------------------------------MFLSRRQF-
-LKVSAGTVAAVAL-AD---KALALTALQPVIEVG-------NPLGEYPD-RS-W-E---
----R--VYHDQYRYDS-----SF------TWCCSPNDT--HAC-RIRAFVR-NGVVMRV
EQ----------NYDHQTYE--DLYGNRGTF----------AHNPRMCLKGYTMHRRVYG
P-YRLKGPLM--RRGWKAWMDDGSPE-------------------------FTPAVMTKY
KFNA-RY-LDDMLRVS------WDTAFTYLAKAMIIIAERYSGEAGARRM-REQG-YPPE
MIEMTKGSAIRSFKFRAGMPILGLIGKM-G---ITRMNGGCGALLDTYIRKVQPDQAQGG
RYWSNY-TWHGDQN--PAH-PFWNGV-Q-AS----DVDMN--DM-R----FSKLNTSWGK
N----FVENKM----------PEA------HW------KLESI-E----RGA------RL
VV------IT-PEY---NPT---------------AY-R----AD-YWMPVRPA-TDGAL
FLGA-LKIIFDENLY----DYD----------FCQS--YTDMPILVRT------------
-------------------------------------------------------DTL--
----QYLD---------PR-----------------------------------------
--------------------------------EVIKDYAFPDFANSYSGKVQTMKPDVIA
-RLGGFMVWD---LSKN--QAVPIHRELVGWHYR--------------------------
---------------------------------KSGIDSALT------------------
------------------------------------------------------------
------------------------------------------------------------
---------GTYR-VTLL----------------NGREV-------DVMPIFQMYQVHLQ
------------------------------------------------------------
------------------------DYDLDTVH--QINRCP--------KDLIVRWARDSG
TI-------------K------------PAAIHNGEGTNHYFHQ-TII-ARG-AAMV---
LIVTGNVGKFGT-G--------QH----TWAGNYKAGIWNATPWGGGGLGTHTGENPFKI
TTDPNAHGKEIHVKGYY-------------------------------------------
----------------------------------YGEEV---------------------
------AYWNHGDT------------A--------------LIVNTPKY----GR-----
RVFTGKTHMPTP------SKFR-WVANVNVL----------NNAKHHYDMVKNVDP----
------------------------------------------------------------
-----------------H--------------------I-ETL-VNQDVEM-----TS--
-DVNHND-----VS-FAVNT-WMEFTYPE-HT--------------------AT-VSNPW
FQVW-KGGI--RPLYD---TRNDLDTVAGVAAKLSE--------MTG----------DGR
FRDY-FKF---V----YDN------------------------------RVDVYLQRILD
ASTTA-YGYNADVMLK------SEKG----WMVMCR---------TYPRHPFWEETNESK
--PQWTRTG---------------------------------------------------
--------------------------------------------------RYENYRVEP-
----------ECIEYG----------ENFI-SHREGTEATPYL-------PNAIMSSN--
--PYV---------RPDD--YGI------------PITA---------------------
-----QHHDDKTVRN------------IKLPWQE--IKRYSNP-----------------
-------------------L--WEKG--------------------YQFYCVTP-----K
TR------------------H-RV-HSQWSVNDWVQ---MYESNFGDAYRM-------DK
RTPGVGE--HQIHINPQAAKDRGINDGD-YVYVDGNPVDRPYRGW--KPSDPYYK-VAR-
---LMIRAKYNPAYPY------H-------VTMAKH----------APYVSTAK---SV-
------KGHETRP-DGRAIALDTGYQSNFRYGAQQSFTRDWLMPMQ--------------
---QLDSLPGKHAVG---------------------------------------------
-------------------WKFKF------------------------------------
------------------------------------------------------------
--GYQVDNHA----------------------------------------VN-------T
V-P----KECL-----IRI----TKAEDGGI----GGRGPWEPVRTGFTPGQ---ENEFM
IKWLKGDHIKI-------------------------------------------------
------------------------------------------------------------
------------------------------------------------------------
------------------------------------------------------------
----KV-
>ref_K1_44
------------------------------------------------------------
------------------------------------------------------------
------------------------------------------------------------
--------------------ISLGPHGLQPVIEVG-------NPLGEYPD-RS-W-E---
----R--VYHDQYRYDS-----SF------TWCCSPNDT--HAC-RIRAFVR-NGVVMRV
EQ----------NYDHQTYE--DLYGNRGTF----------AHNPRMCLKGYTMHRRVYG
P-YRLKGPLM--RRGWKAWMDDGSPE-------------------------FTPSIMSKY
KFNA-RY-LDDMLRVS------WDTAFTYLAKAMIIIAERYSGEAGARRL-REQG-YPPE
MIEMTKGSAIRAFKFRAGMPILGVIGKM-A---LTRMNGGCGALLDTYIRKVQPDQAQGG
RYWSNY-TWHGDQN--PAH-PFWNGV-Q-AS----DVDMN--DM-R----FSKLNTSWGK
N----FVENKM----------PEA------HW------KLESI-E----RGA------RL
VV------IT-PEY---NPT---------------AY-R----AD-YWMPVRPA-TDGAL
FLGA-LKIIFDENMY----DYD----------FCQS--YTDMPILVRT------------
-------------------------------------------------------DTL--
----QYLD---------PR-----------------------------------------
--------------------------------EVIKDYAFPDFANSYSGKVQTMKPDVIA
-RLGGFMVWD---LNKN--QAVPLHRELVGWHYR--------------------------
---------------------------------KSGIDSALT------------------
------------------------------------------------------------
------------------------------------------------------------
---------GTYR-VQLL----------------SGREV-------DVMPIFQMYQVHLQ
------------------------------------------------------------
------------------------DYDLDTVH--QINRCP--------KDLIVRWARDSG
TI-------------K------------PAAIHNGEGTNHYFHQ-TII-ARG-AAMV---
LIVTGNVGKFGT-G--------QH----TWAGNYKAGIWNATPWGGGGLGTHTGENPFKI
TTDPNAHGKEIHVKGYY-------------------------------------------
----------------------------------YGEEV---------------------
------AYWNHGDT------------A--------------LIVNTPKY----GR-----
RVFTGKTHMPTP------SKFR-WVANVNVL----------NNAKHHYDMVKNVDP----
------------------------------------------------------------
-----------------H--------------------I-ETL-VNQDVEM-----TS--
-DVNHND-----IS-FAVNT-WMEFTYPE-HT--------------------AT-VSNPW
FQVW-KGGI--RPLYD---TRNDLDTVAGVAAKLSE--------MTG----------DGR
FRDY-FKF---V----YDN------------------------------RVDVYLQRLLD
ASSTA-YGYNADVMLK------SEKG----WMVMCR---------TYPRHPFWEETNESK
--PQWTRTG---------------------------------------------------
--------------------------------------------------RYENYRVEP-
----------EAIEYG----------ENFI-SHREGTEATPYL-------PNAIMSSN--
--PYV---------RPDD--YGI------------PITA---------------------
-----QHHDDKTVRN------------IKLPWAE--IKRYSNP-----------------
-------------------L--WEKG--------------------YQFYCVTP-----K
TR------------------H-RV-HSQWSVNDWVQ---MYESNFGDAYRM-------DK
RTPGVGE--HQIHINPQAAKDRGINDGD-YVYVDGNPVDRPYRGW--KPSDPYYK-VAR-
---LMIRAKYNPAFPY------H-------VTMAKH----------APYVSTAK---SV-
------KGHETRP-DGRAIALDTGYQSNFRYGAQQSFTRDWLMPMQ--------------
---QLDSLPGKHAVG---------------------------------------------
-------------------WKFKF------------------------------------
------------------------------------------------------------
--GYQVDNHA----------------------------------------VN-------T
V-P----KECL-----IRI----TKAEDGGI----GGRGPWEPVRTGFTPGQ---ENEFM
IKWLKGDHIKI-------------------------------------------------
------------------------------------------------------------
------------------------------------------------------------
------------------------------------------------------------
----KV-
>ref_K1_45
------------------------------------------------------------
------------------------------------------------------------
---------------------------------------------------MFLSRRQF-
-LKVSAGTVAAVAL-AD---KALALTALQPVIEVG-------NPLGEYPD-RS-W-E---
----R--VYHDQYRYDS-----SF------TWCCSPNDT--HAC-RIRAFVR-NGVVMRV
EQ----------NYDHQTYE--DLYGNRGTF----------AHNPRMCLKGYTMHRRVYG
P-YRLKGPLM--RRGWKAWMDDGSPE-------------------------FTPSIMSKY
KFNA-RY-LDDMLRVS------WDTAFTYLAKAMIIIAERYSGEAGARRL-REQG-YPPE
MIEMTKGSAIRAFKFRAGMPILGVIGKM-G---ITRMNGGCGALLDTYIRKVQPDQAQGG
RYWSNY-TWHGDQN--PAH-PFWNGV-Q-AS----DVDMN--DM-R----FSKLNTSWGK
N----FVENKM----------PEA------HW------KLESI-E----RGA------RL
VV------IT-PEY---NPT---------------AY-R----AD-YWMPVRPA-TDGAL
FLGA-LKIIFDENMY----DYD----------FCQS--YTDMPILVRT------------
-------------------------------------------------------DTL--
----QYLD---------PR-----------------------------------------
--------------------------------EVIKDYAFPDFANSYSGKVQTMKPDVIA
-RLGGFMVWD---LNKN--QAVPLHRELVGWHYR--------------------------
---------------------------------KSGIDSALT------------------
------------------------------------------------------------
------------------------------------------------------------
---------GTYR-VQLL----------------SGREV-------DVMPIFQMYQVHLQ
------------------------------------------------------------
------------------------DYDLDTVH--QINRCP--------KDLIVRWARDSG
TI-------------K------------PAAIHNGEGTNHYFHQ-TII-ARG-AAMV---
LIVTGNVGKFGT-G--------QH----TWAGNYKAGIWNATPWGGGGLGTHTGENPFKI
TTDPNAHGKEIHVKGYY-------------------------------------------
----------------------------------YGEEV---------------------
------AYWNHGDT------------A--------------LIVNTPKY----GR-----
RVFTGKTHMPTP------SKFR-WVANVNVL----------NNAKHHYDMVKNVDP----
------------------------------------------------------------
-----------------H--------------------I-ETL-VNQDVEM-----TS--
-DVNHND-----IS-FAVNT-WMEFTYPE-HT--------------------AT-VSNPW
FQVW-KGGI--RPLYD---TRNDLDTVAGVAAKLSE--------MTG----------DGR
FRDY-FKF---V----YDN------------------------------RVDVYLQRLLD
ASSTA-YGYNADVMLK------SEKG----WMVMCR---------TYPRHPFWEETNESK
--PQWTRTG---------------------------------------------------
--------------------------------------------------RYENYRVEP-
----------EAIEYG----------ENFI-SHREGTEATPYL-------PNAIMSSN--
--PYV---------RPDD--YGI------------PITA---------------------
-----QHHDDKTVRN------------IKLPWAE--IKRYSNP-----------------
-------------------L--WEKG--------------------YQFYCVTP-----K
TR------------------H-RV-HSQWSVNDWVQ---MYESNFGDAYRM-------DK
RTPGVGE--HQIHINPQAAKDRGINDGD-YVYVDGNPVDRPYRGW--KPSDPYYK-VAR-
---LMIRAKYNPAFPY------H-------VTMAKH----------APYVSTAK---SV-
------KGHETRP-DGRAIALDTGYQSNFRYGAQQSFTRDWLMPMQ--------------
---QLDSLPGKHAVG---------------------------------------------
-------------------WKFKF------------------------------------
------------------------------------------------------------
--GYQVDNHA----------------------------------------VN-------T
V-P----KECL-----IRI----TKAEDGGI----GGRGPWEPVRTGFTPGQ---ENEFM
IKWLKGDHIKI-------------------------------------------------
------------------------------------------------------------
------------------------------------------------------------
------------------------------------------------------------
----KV-
>ref_K1_40
------------------------------------------------------------
------------------------------------------------------------
---------------------------------------------------MFLSRRQF-
-LKVSAGTVAAVAL-AD---KALALTALQPVIEVG-------NPLGEYPD-RS-W-E---
----R--VYHDQYRYDS-----SF------TWVCSPNDT--HAC-RVRSFVR-NGVVMRV
EQ----------NYDHQTYE--DLYGNRGTF----------AHNPRMCLKGYTMHRRVYG
P-YRLKGPLM--RRGWKAWMDAGSPE-------------------------FTPSSMTQF
KFNA-RY-LDDMLRVS------WDTAFTYLAKAMIVIAERYSGEAGARRL-REQG-YPPE
MIEMSKGAGTRTMKFRAGMPILGVIGKM-G---ITRMNGGCGALLDTYIRKVKPSQAQGG
RYWSNY-TWHGDQN--PAH-PFWSGV-Q-TS----DIDMN--DM-R----FSKLNTSWGK
N----FVENKM----------PEA------HW------KLESI-E----RGA------RV
VV------IT-PEY---NPT---------------AY-R----AD-YWIPVRPE-TDGAL
FMGA-VKIIFDENMY----DHD----------FCQA--YTDMPLLVRT------------
-------------------------------------------------------DTL--
----QYLD---------PR-----------------------------------------
--------------------------------ECIKDWKFPDFSKTYSGKVQTLNASKIA
-RLGGFMVWD---LNKN--QAVPMHRELVGWHYR--------------------------
---------------------------------KSGIDSALT------------------
------------------------------------------------------------
------------------------------------------------------------
---------GTFR-VKLL----------------NGREV-------DVMPVMQMYNVHCQ
------------------------------------------------------------
------------------------DYDLDTVH--QINRAP--------KDLIVRWARDSG
TI-------------K------------PAAIHNGEGTNHYFHQ-TII-ARG-AAMV---
LIITGNVGKFGT-G--------QH----TWAGNYKAGIWTATPWSGGGLGTHTAENPFKI
TTDPNAHGKEVHVKGYY-------------------------------------------
----------------------------------YGEEV---------------------
------AYWNHGDT------------A--------------LIVNTPKY----GR-----
RVFTGKTHMPTP------SKFR-WVANVNVV----------NNAKHHYDMVKNVDP----
------------------------------------------------------------
-----------------H--------------------L-ETI-VTQDIEM-----TS--
-DVNHAD-----VA-FGVNT-WMEFTYPE-HT--------------------AT-VSNPW
FQVW-KGGI--RPLYD---TRNDLDTVAGVAAKLTE--------MTG----------DGR
FRDY-FKF---V----YDN------------------------------RVDVYVQRLLD
ASSTG-YGYSVDTMLK------SEKG----WMVLCR---------TYPRQPFWEETNESK
--PQWTRTG---------------------------------------------------
--------------------------------------------------RYENYRVEP-
----------EAIEYG----------ENFI-SHREGTEATPYL-------PNAIMSTN--
--PYV---------RPDD--YGV------------PITA---------------------
-----QHHDDKTIRN------------IKLPWQE--IKRYSNP-----------------
-------------------L--WEKG--------------------YQFYCVTP-----K
TR------------------H-RV-HSQWSVNDWVQ---MYESNFGDAYRM-------DK
RTPGVGE--HQIHINPQAAKDRGINDGD-YVYVDGNPVDRPYRGW--KPSDPYYK-VAR-
---LMIRAKYNPAFPY------H-------VTMAKH----------APYVGTAK---SV-
------KGHETRP-DGRAIAMDTGYQSNFRYGAQQSFTRDWLMPMQ--------------
---QLDSLPGKHAVG---------------------------------------------
-------------------WKFKF------------------------------------
------------------------------------------------------------
--GYQVDNHA----------------------------------------VN-------T
V-P----KECL-----IRI----TKAEDGGI----GGRGPWEPVRTGFTPGQ---ENEFM
------------------------------------------------------------
------------------------------------------------------------
------------------------------------------------------------
------------------------------------------------------------
-------
>ref_K1_41
------------------------------------------------------------
------------------------------------------------------------
---------------------------------------------------MFLSRRQF-
-LKVSAGTVAAVAL-AD---KALALTALQPVIEVG-------NPLGEYPD-RS-W-E---
----R--VYHDQYRYDS-----SF------TWVCSPNDT--HAC-RVRSFVR-NGVVMRV
EQ----------NYDHQTYE--DLYGNRGTF----------AHNPRMCLKGYTMHRRVYG
P-YRLKGPLM--RRGWKAWMDDKSPE-------------------------FTPTVMTKY
KFNA-RY-LDDMLRVS------WDTAFTYLAKAMIIIAERYSGEAGARRL-REQG-YPPE
MIEMTKGAATRTFKFRAGMPILGVIGKM-G---ITRMNGGCGALLDTYIRKVKPSQAQGG
RYWSNY-TWHGDQN--PAH-PFWSGV-Q-TS----DIDMN--DM-R----FSKLNTSWGK
N----FVENKM----------PEA------HW------KLESI-E----RGA------RV
VV------IT-PEY---NPT---------------AY-R----AD-YWMPVRPE-TDGAL
FMGA-CKIIFDENMY----DHD----------FCQA--YTDMPLLVRT------------
-------------------------------------------------------DTL--
----QYLD---------PR-----------------------------------------
--------------------------------ECIKDYAFPDFSKSYSGKVQTLNPSKIA
-RLGGFMVWD---RNKN--QAVPMHRELVGWHYR--------------------------
---------------------------------KSGIDSALT------------------
------------------------------------------------------------
------------------------------------------------------------
---------GTYR-VKLL----------------NGREV-------DVMPVMQMYNVHLQ
------------------------------------------------------------
------------------------DYDLDTVH--QINRCP--------KDLIVRWARDSG
TI-------------K------------PAAIHNGEGTNHYFHQ-TII-GRG-AAMV---
LIITGNVGKFGT-G--------QH----TWAGNYKAGIWAATPWSGGGLGTHTAENPFKI
TTDPNAHGKEINVKGYY-------------------------------------------
----------------------------------YGEEV---------------------
------AYWNHGDT------------A--------------LIVNTPKY----GR-----
RVFTGKTHMPTP------SKFR-WVANVNVL----------NNAKHHYDMVKNVDP----
------------------------------------------------------------
-----------------H--------------------I-ETL-VTQDVEM-----TS--
-DVNHND-----VA-FGVNT-WMEFTYPE-HT--------------------AT-VSNPW
FQVW-KGGI--RPLYD---TRNDLDTVAGVAAKLTE--------MTG----------DGR
FRDY-FKF---V----YDN------------------------------RVDVYVQRLLD
ASCTA-YGYSVDTMLK------SEKG----WMVMCR---------TYPRQPFWEETNESK
--PQWTRTG---------------------------------------------------
--------------------------------------------------RYENYRVEP-
----------ECIEYG----------ENFI-SHREGTEATPYL-------PNAIMSSN--
--PYV---------RPDD--YG--------------------------------------
------------------------------------------------------------
------------------------------------------------------------
------------------------------------------------------------
------------------------------------------------------------
------------------------------------------------------------
------------------------------------------------------------
------------------------------------------------------------
------------------------------------------------------------
------------------------------------------------------------
------------------------------------------------------------
------------------------------------------------------------
------------------------------------------------------------
------------------------------------------------------------
------------------------------------------------------------
------------------------------------------------------------
-------
>ref_K1_49
------------------------------------------------------------
------------------------------------------------------------
---------------------------------------------------MFLSRRQF-
-LKVSAGTVAAVAL-AD---KALALTALQPVIEVG-------NPLGEYPD-RS-W-E---
----R--VYHDQYRYDS-----SF------TWCCSPNDT--HAC-RIRAFVR-NGVVMRV
EQ----------NYDHQTYE--DLYGNRGTF----------AHNPRMCLKGFTMHRRVYG
P-YRLKGPLM--RRGWKQWMDDGSPE-------------------------FTPAIQTKY
KFNA-RY-LDDMLRVS------WDTAFTYLAKAMIIIANRYSGEYGARKL-REQG-YPPE
MIEMMKGSGVRSFKFRAGMPVLGIIGKM-G---ITRMNGGCGALLDSYVRKVGPENAQGG
RYWNNY-TWHGDQD--PSQ-PWWNGT-Q-NC----DIDLS--DM-R----FCKFNTSWGK
N----FVENKM----------PEA------HW------KLESI-E----RGA------RI
AV------IT-PEY---NPT---------------AY-R----AD-YWIPIRPE-SDGSF
FLGA-CKMIVDEGLF----DAD----------FVRA--NTDMPLLVRT------------
-------------------------------------------------------DTL--
----QYLD---------PR-----------------------------------------
--------------------------------DVIKDYQFPDFTSTYSGKVQTLKPAEIA
-RLGGIMVWD---LNKN--QAVPIHRELVGWHFK--------------------------
---------------------------------KSGIDPALT------------------
------------------------------------------------------------
------------------------------------------------------------
---------GTHR-VRLL----------------TGREV-------DVMPIFQMYQVHLQ
------------------------------------------------------------
------------------------DYDLDTVH--QICRSP--------KDLIVRWARDMG
TV-------------K------------PAAIHNGEGVCHYFHM-TQN-GRA-AALT---
LIYSGNMGKFGS-G--------CH----TWSGNYKAGTWAATPWSGSGLAVHTGEDPFKI
TTDPNAHGKEIKTRSYY-------------------------------------------
----------------------------------YGEEV---------------------
------GYWNHGDT------------A--------------LIVNTPKY----GR-----
RVFTGKTHMPTP------SKFR-WVANVNVL----------NNSKHHYDMVKNVDP----
------------------------------------------------------------
-----------------H--------------------N-ECL-VHQEVEM-----TS--
-DVNHFD-----VS-FAVNT-WMEFTYPE-HT--------------------AT-VSNPW
FQVW-KGGI--RPLYD---TRNDLDTVAGVAAKLTE--------MTG----------DGR
FRDY-FKF---V----YDN------------------------------RVDVYLQRLLD
AGNCS-YGYNADTMLK------SEKG----WMVMTR---------TYPRHPFWEETNESK
--PMWTRSG---------------------------------------------------
--------------------------------------------------RLESYRVEP-
----------EAIEYG----------ENFI-VHREGPEATPYL-------PNAIMSSN--
--PYI---------RPDD--YGV------------PITA---------------------
-----QHHDDKTVRN------------IKLPWAE--IKRYANP-----------------
-------------------L--WEKG--------------------YQFYCVTP-----K
TR------------------H-RV-HSQWSVNDWVQ---MYESNFGDAYRM-------DK
RTPGVGE--HQIHINPSAAKDRGINDGD-YVYVDGNPVDRPYRGW--KPSDPYYK-VAR-
---LMIRAKYNPAFPY------H-------VTMAKH----------APYVSTAK---SV-
------KGHETRP-DGRAIALDTGYQSNFRYGAQQSFTRSWLMPMH--------------
---QTDSLPGKHPVA---------------------------------------------
-------------------WKFKW------------------------------------
------------------------------------------------------------
--GFAIDHHA----------------------------------------VN-------T
T-P----KECL-----IRI----TKAEDGGI----GGRGPWEPVRTGFTPGQ---ENEFM
IKWLKGDHIKI-------------------------------------------------
------------------------------------------------------------
------------------------------------------------------------
------------------------------------------------------------
----KV-
>ref_K1_47
------------------------------------------------------------
------------------------------------------------------------
---------------------------------------------------MLVTKRQF-
-LKITAGTVAAVAL-AD---NALALTALQPVVEVG-------NPLGEYPD-RS-W-E---
----R--VYHDQYRYDS-----SF------TWCCSPNDT--HAC-RIRAFVR-NGVVMRV
EQ----------NYDHQTYE--DMYGNRGTF----------AHNPRMCLKGYTYHRRVYG
P-YRLKGPLM--RRGWKAWMDDGSPE-------------------------LDPTVMTKY
KFNA-RY-LDDMLRVS------WDTAFTYLAKAMIVIANRYSGEAGARRL-REQG-YPPE
MIEMMKGSGVRSMKFRAGMPVLGVIGKM-G---ITRMNGGCGALLDSWVRKVGPDNAQGG
RYFNNL-TWHGDQD--PSQ-PFWSGA-Q-AI----DCDLS--DM-R----FSKMNTSWGK
N----FVENKM----------PEA------HW------KLESI-E----RGG------RV
VV------IT-PEY---NPT---------------AQ-R----AD-YWMPVRPE-TDGAL
FLGA-CKIILDDGLQ----DSD----------FIRS--STDFPLLVRT------------
-------------------------------------------------------DTL--
----QYLD---------PR-----------------------------------------
--------------------------------DVIKDYAFPDFSKTYSGKVQGLSPSQIA
-RLGGFMVWD---LNQD--KAVPLHRELVGWHFK--------------------------
---------------------------------NSGLDPALT------------------
------------------------------------------------------------
------------------------------------------------------------
---------GTFR-VKLL----------------NGRDA-------DVMPLFQMYQVHLQ
------------------------------------------------------------
------------------------DYDLDTVH--QINRCP--------KDLIVRWARDNG
TI-------------K------------PAAIHNGEGVCHYFHM-TSM-GRA-AAMV---
MTLTGNMGKFGT-G--------CH----TWSGNYKVGVWAATPWSGEGIGIHTGENPFKI
TTDPNAHGKEINYRPYY-------------------------------------------
----------------------------------YGEET---------------------
------TYWNHGDT------------A--------------LIVNTPKY----GR-----
RVFTGKTHMPTP------SKLR-WVANVNIL----------NNSKHHYDMVKNVDP----
------------------------------------------------------------
-----------------H--------------------I-ETI-VTQDIEM-----TS--
-DVNHAD-----VS-FAVNG-WMEFTYPE-MT--------------------AT-VSNPW
MQVW-KGGI--RPLYD---TRNDLDTVAGVAAKLTE--------MTG----------DGR
FRDY-FKF---V----YDN------------------------------RVDVYVQRLLD
AGSTS-YGYSADTMLK------SEKG----WMVMTR---------TYPRIPLWEEVNESK
--PMWTRSG---------------------------------------------------
--------------------------------------------------RLETYRVEP-
----------EAIEYG----------ENFI-SHREGTEATPYL-------PNAIMSSN--
--PYI---------RPDD--YGI------------PITA---------------------
-----QHHDDKTVRN------------IKLPWAE--IKRYANP-----------------
-------------------L--WEKG--------------------YQFYCVTP-----K
TR------------------H-RV-HSQWSVNDWVQ---MYESNFGDAYRM-------DK
RTPGVGE--HQIHINPSAAKDRGINDGD-YVYVDGNPVDRPYRGW--KPSDPYYK-VAR-
---LMIRAKYNPAFPY------H-------VTMAKH----------APYVSTAK---SV-
------KGHETRP-DGRAIALDTGYQSNFRYGAQQSFTRSWLMPMH--------------
---QLDSLPGKMANK---------------------------------------------
-------------------WKFKW------------------------------------
------------------------------------------------------------
--GFEIDHHA----------------------------------------VN-------T
V-P----KECL-----IRI----TKAEDGGI----GGRGPWEPVRTGFTPGQ---ENEFM
IKWLKGDHIKI-------------------------------------------------
------------------------------------------------------------
------------------------------------------------------------
------------------------------------------------------------
----KV-
>ref_K1_48
------------------------------------------------------------
------------------------------------------------------------
----------------------------------------------MEERLMLVTKRQF-
-LKITAGTVAAVAL-AD---QALALTALQPVVEVG-------NPLGEYPD-RS-W-E---
----R--VYHDQYRYDS-----SF------TWCCSPNDT--HAC-RIRAFVR-NGVVMRV
EQ----------NYDHQTYE--DLYGNRGTF----------AHNPRMCLKGYTYHRRVYG
P-YRLKGPLM--RRGWKEWMDDGSPE-------------------------LTPTVMTKY
KFNA-RY-LDDMLRVS------WDTAFTYLAKAMIVIANRYSGEAGARRL-REQG-YPPE
MIEMMKGSGVRSMKFRAGMPVLGVIGKM-G---ITRMNGGCGALLDSWVRKVGPDSAQGG
RYFNNL-TWHGDQD--PSQ-PFWSGA-Q-AI----DCDLS--DM-R----FSKMNTSWGK
N----FVENKM----------PEA------HW------KLESI-E----RGG------RV
VV------IT-PEY---NPT---------------AQ-R----AD-YWMPVRPE-TDGAL
FLGA-CKIILDENLQ----DND----------FVRS--STDLPLLIRT------------
-------------------------------------------------------DTL--
----QYLD---------PR-----------------------------------------
--------------------------------DVIKDYAFPDFSKAYSGKVQGLSPSQIA
-RLGGAMIWD---LNQE--KAVPLHRELVGWHFK--------------------------
---------------------------------NSGLDPALT------------------
------------------------------------------------------------
------------------------------------------------------------
---------GTFR-VKLL----------------NGREA-------DVMPLFQMYQVHLQ
------------------------------------------------------------
------------------------DYDLDTVH--QINRCP--------KDLIVRWARDNG
TI-------------K------------PAAIHNGEGVCHYFHM-TSM-GRA-AAMV---
MILTGNMGKFGS-G--------CH----TWSGNYKVGVWAATPWSGEGIGIHTGENPFKI
TTDPNAHGKEVNYRPYY-------------------------------------------
----------------------------------YGEET---------------------
------TYWNHGDT------------A--------------LIVNTPKY----GR-----
RVFTGKTHMPTP------SKFR-WVANVNIL----------NNSKHHYDMVKNVDP----
------------------------------------------------------------
-----------------H--------------------I-EAI-VTQDIEM-----TS--
-DVNHAD-----VS-FAVNG-WMEFTYPE-MT--------------------AT-VSNPW
MQVW-KGGI--RPLYD---TRNDLDTVAGVAAKLTE--------MTG----------DGR
FRDY-FKF---V----YDN------------------------------RVDVYVQRLLD
AGSTS-YGYSADTMLK------SEKG----WMVMCR---------TYPRVPLWEETNESK
--PMWTRSG---------------------------------------------------
--------------------------------------------------RLETYRVEP-
----------EAIEYG----------ENFI-SHREGTEATPYL-------PNAIMSTN--
--PYI---------RPDD--YGV------------PITA---------------------
-----QHHDDKTVRN------------IKLPWQE--IKRYANP-----------------
-------------------L--WEKG--------------------YQFYCVTP-----K
TR------------------H-RV-HSQWSVNDWVQ---MY-------------------
------------------------------------------------------------
------------------------------------------------------------
------------------------------------------------------------
------------------------------------------------------------
------------------------------------------------------------
------------------------------------------------------------
------------------------------------------------------------
------------------------------------------------------------
------------------------------------------------------------
------------------------------------------------------------
------------------------------------------------------------
------------------------------------------------------------
-------
>ref_K1_16
------------------------------------------------------------
------------------------------------------------------------
-------------------------------------------------MTMFLSRRQF-
-LKVSAGTVAAVAV-AD---RALALTALQPVIEVG-------NPLGEYPD-RS-W-E---
----R--VYHDQYRYDS-----SF------TWVCSPNDT--HAC-RIRAFVR-NGVVMRV
EQ----------NYDHQTYE--DLYGNRGTF----------AHNPRMCLKGYTFHRRVYG
P-YRLKGPLM--RRGWKEWMDAGSPE-------------------------LTPEVKRKY
KFDS-RF-LDDMMRVS------WDTAFTYVAKAYIIIATRYSGEAGARRL-REQG-YPPE
MIEMMKGAGTRTMKHRSGMPVLGIVGKM-G---VTRMNGGVCALLDSWIRKVGADQAQGG
RYWSNY-TWHGDQN--PSH-PFWCGA-Q-TS----DIDLS--DM-R----FSKLNTSWGK
N----FVENKM----------PEA------HW------KLESI-E----RGA------RI
VV------IT-PEY---NPT---------------AT-R----AD-YWMPVRPQ-SDGAL
FCGA-MKIIIDENMH----DVD----------FLKG--YTDSPILIRT------------
-------------------------------------------------------DTL--
----QYLD---------PR-----------------------------------------
--------------------------------DVIKDFKFPDYAKRYSGMVQSLKPETIE
-RLGGCMVWD---LTKQ--QPAYLDRELVGWHYQ--------------------------
---------------------------------QSGIDAALT------------------
------------------------------------------------------------
------------------------------------------------------------
---------GTYR-VKLL----------------NGREV-------DVMPIWQAYLVHFQ
------------------------------------------------------------
------------------------DYDLDTVH--QINRCP--------KDLIVRWSRDSG
TI-------------K------------PAAIHNGEGVNHYFHE-TIY-GRA-AAMV---
LIITGNVGKFGT-G--------QH----TWAGNYKAGAWTATPWSGGGLGVHVGEDPFNQ
NLDPNAHGKEIKVKSYY-------------------------------------------
----------------------------------YGEEI---------------------
------GYWNHGDT------------A--------------LIVNTPKY----GR-----
KVFTGKTHMPSP------SKFR-WVTNANVL----------NNAKHHYDMVKNVDP----
------------------------------------------------------------
-----------------N--------------------I-ELI-VTQDIEM-----TS--
-DVNHAD-----VA-FACNT-WMEFTYPE-MT--------------------IT-VSNPW
VQIW-KGGI--RPLYD---TRNDLDTVAGVAAKLTE--------MTG----------DQR
MKNH-FKF---V----YEN------------------------------RVDVYVQRLLD
ASSTF-YGYHADTLLK------SEKG----WMVMTR---------TYPRHPFWEETNESK
--PMWTRSG---------------------------------------------------
--------------------------------------------------RYENYRIEP-
----------EAIEYG----------ENFV-AHREGPEATAYL-------PNAIMSTN--
--PYI---------RPDD--YGI------------PITA---------------------
-----QHHDDKHVRN------------LKLPWQE--IRRHANP-----------------
-------------------L--WEKG--------------------YQFY----------
------------------------------------------------------------
------------------------------------------------------------
------------------------------------------------------------
------------------------------------------------------------
------------------------------------------------------------
------------------------------------------------------------
------------------------------------------------------------
------------------------------------------------------------
------------------------------------------------------------
------------------------------------------------------------
------------------------------------------------------------
------------------------------------------------------------
------------------------------------------------------------
-------
>ref_K1_14
------------------------------------------------------------
------------------------------------------------------------
---------------------------------------------------MFLSRRQF-
-LKVTAGTVAAVAV-AD---RVLALTALQPVIEVG-------NPLGDYPD-RS-W-E---
----R--VYHDQYRYDS-----SF------TWVCSPNDT--HAC-RVRAFVR-NGIVMRV
EQ----------NYDHQTYE--DLYGNRGTF----------AHNPRMCLKGFTFHRRVYG
P-YRLKGPLM--RKGWKEWMDAGSPE-------------------------LTSETKRKY
KFDS-RF-LDDMLRVS------WDTAFTYAAKAMIIIATRYSGEAGARRL-REQG-YAPE
MIEMMKGAGTRTFKHRAGMPVLGIIGKM-G---NTRMNGGVNALLDSWIRKVGPEQAQGG
RYWSNY-TWHGDQN--PSH-PWIFGV-Q-GS----DCDLS--DM-R----FSKLNTSWGK
N----FVENKM----------PEA------HW------KLECI-E----RGA------RI
VV------IT-PEY---NPT---------------AY-R----AD-YWMPLRPA-SDGAI
FLGA-MKIIVDENMH----DVD----------FLKG--YTDSPMLVRT------------
-------------------------------------------------------DTL--
----QFLD---------PR-----------------------------------------
--------------------------------DVIADYKFPDFSNSYSGRVQSLKPAQVE
-RLGGMMVWD---LNKK--QAVPLHRELVGWHYQ--------------------------
---------------------------------NSGIDAALT------------------
------------------------------------------------------------
------------------------------------------------------------
---------GTYR-VKLL----------------NGREV-------DAMPVWQMYMVHFQ
------------------------------------------------------------
------------------------DYDLDTVH--QICRTP--------KDLLVRWARDSG
SI-------------K------------PAAIHNGEGTCHYFHQ-TIN-SRG-AAMV---
LIATGNVGKFGT-G--------QH----TWAGNYKAGTWTATPWSGAGIAVHTGEDPFNI
TLDPNAHGKEIKTASYY-------------------------------------------
----------------------------------YGEEV---------------------
------GYWNHGDT------------A--------------LIVNTPKY----GR-----
KVFTGKTHMPTP------SKFR-WVVNVNVL----------NNAKHHYDMVKNVDP----
------------------------------------------------------------
-----------------N--------------------I-ETL-ITQDVEM-----TS--
-DINHND-----IA-FAANT-WMEFTYPE-MT--------------------VT-VSNPW
VQIW-KGGI--RPLYD---TRNDLDTFAGVAAKLSD--------MTG----------DQR
MKDY-FKF---V----FEN------------------------------RVDVYAQRMLD
ASSTF-YGYSADVMLK------SEKG----WMVMVR---------TYPRVPFWEETNESK
--PMWTRTG---------------------------------------------------
--------------------------------------------------RFENYRTEP-
----------EAIEYG----------ENFI-SHREGTEATPYL-------PNAIMTGE--
------------------------------------------------------------
---------------------------------------RSGP-----------------
----------------------------------------------------HS-----G
GR------------------A-DL-HP---------------------------------
-TRGTGQ--LAVRV-PLPSRNK-----------EGQRVQK--------------------
------------------------------------------------------------
------------------------------------------------------------
-----NSLP---------------------------------------------------
-----------------------W------------------------------------
------------------------------------------------------------
--CFPTNH----------------------------------------------------
------------------------------------------------LPSL---D----
------------------------------------------------------------
------------------------------------------------------------
------------------------------------------------------------
------------------------------------------------------------
-------
>ref_K1_15
------------------------------------------------------------
------------------------------------------------------------
---------------------------------------------------MFLSRRQF-
-LKVSAGTVAAVAV-AD---KVLALTALQPVIEVG-------NPLGDYPD-RS-W-E---
----R--VYHDQYRYDS-----SF------TWVCSPNDT--HAC-RIRAFVR-NGVVMRV
EQ----------NYDHQTYE--DLYGNRGTF----------AHNPRMCLKGFTFHRRVYG
P-YRLKGPLM--RKGWKQWMDDGSPE-------------------------LTPETKRKY
KFDS-RF-LDDMMRVS------WDTAFTYAAKSMIVIATRYSGEAGARRL-REQG-YAPE
MIEMMKGAGTRCFKHRAGMPVLGIIGKM-G---NTRMNGGINALLDTWIRKVTSDQAQGG
RYWSNY-TWHGDQN--PSQ-PWWCGA-Q-AS----DIDLS--DM-R----FSKLNTSWGK
N----FVENKM----------PEA------HW------KLESI-E----RGG------RI
VV------IT-PEY---NPT---------------AY-R----AD-YWMPLRPQ-SDGAI
FLGA-MKIITDENMH----DID----------FLKG--YTDAPVLVRT------------
-------------------------------------------------------DTL--
----QFVD---------PR-----------------------------------------
--------------------------------DVVRDYKFPDFSKSYSGRVQTLKPEQVE
-RLGGMMVWD---LNKK--QAVPLHREQVGWHYS--------------------------
---------------------------------NSGIDAALT------------------
------------------------------------------------------------
------------------------------------------------------------
---------GTYR-IKLL----------------NGREI-------DVMPVWQLYLVHFQ
------------------------------------------------------------
------------------------DYDLDTVH--QICRTP--------KDLLVRWARDSG
TV-------------K------------PAAIHNGEGTNHYFHM-TVN-SRG-AAMV---
LIITGNVGKFGT-G--------QH----TWAGNYKAGTWVATPWSGAGLAVHTGEDPFNI
TLDPNAHGKEIKTKSYY-------------------------------------------
----------------------------------YGEEV---------------------
------GYWNHGDT------------A--------------LIVNTPKY----GR-----
KVFTGKTHMPTP------SKFR-WVTNVNVL----------NNAKHHYDMVRNVDP----
------------------------------------------------------------
-----------------S--------------------I-ETL-ITQDIEM-----TS--
-DVNHND-----IA-FACNS-WMEFTYPE-MT--------------------VT-VSNPW
VQVW-KGGI--RPLYD---TRNDLDTFAGVAAKLSE--------ITG----------DKR
MRDY-FAM---V----YMN------------------------------RVDVYVQRLLD
ASATF-YGYSADTMLK------SEKG----WMVMVR---------TYPRVPFWEETNESK
--PMWTRTG---------------------------------------------------
--------------------------------------------------RFETYRTEP-
----------EAIEYG----------ENFI-SHREGTEATPYL-------PNAIMTSN--
--PYC---------RPDD--YGI------------PITA---------------------
-----QHHDDKTVRN------------IKLPWSE--IKRHSNP-----------------
-------------------L--WEKG--------------------YQFYCVTP-----K
TR------------------H-RV-HSQWSVNDWVQ---IYESNFGDPYRM-------DK
RTPGVGE--HQLHINPQAAKDRGINDGD-YVYVDGNPVDRPYRGW--KPSDPYYK-VAR-
---LMIRAKYNPAYPY------H-------VTMAKH----------APYVSTAK---SV-
------KGHETRP-DGRAIAVDTGYQSNFRYGAQQSFTRSWLMPMH--------------
---QTDSLPGKHANG---------------------------------------------
-------------------LKWKW------------------------------------
------------------------------------------------------------
--GFEIDHHA----------------------------------------VN-------T
V-P----KECL-----IRI----TKAEDGGI----GARGPWEPVRTGFTPGQ---ENEFM
IKWLKGEHIKI-------------------------------------------------
------------------------------------------------------------
------------------------------------------------------------
------------------------------------------------------------
----KV-
>ref_K1_126
------------------------------------------------------------
------------------------------------------------------------
------------------------------------------------------------
------------------------------------------------------------
------------------------------------------------------------
------------------------------------------------------------
------------------------------------------------------------
------------------------------------------------------------
------------------------------------------------------------
------------------------------------------------------------
------------------------------------------------------------
------------------------------------------------------------
-----MKIIVDENMH----DVD----------FLKQ--FTDAPILVRT------------
-------------------------------------------------------DTL--
----QYLD---------PR-----------------------------------------
--------------------------------DVVADYKFPDFSKSYSGRIQSLKPEQVE
-RLGGMMVWD---HTKK--QAVPLHREQVGWHYT--------------------------
---------------------------------NSGIDAALT------------------
------------------------------------------------------------
------------------------------------------------------------
---------GTYR-VKLL----------------NGREI-------DAMPVWQMYMVHFQ
------------------------------------------------------------
------------------------DYDLDTVH--QICRTP--------KDLLVRWARDSG
TI-------------K------------PAAIHNGEGVCHYFHM-TGN-GRA-AAMV---
LIITGNVGKFGT-G--------QH----TWAGNYKAGCWTATPWSGAGIAVHTGEDPFNI
TLDPNAHGKEIKTKSYY-------------------------------------------
----------------------------------YGEEV---------------------
------GYWNHGDT------------A--------------LIVNTPKY----GR-----
KVFTGKTHMPTP------SKFR-WVVNVNVL----------NNAKHHYDMVRNVDP----
------------------------------------------------------------
-----------------N--------------------I-ECL-ITQDIEM-----TS--
-DVNHND-----IA-FACNS-WMEFTYPE-MT--------------------IT-VSNPW
VQIW-KGGI--RPLYD---TRNDLDTFAGVAAKLSD--------MTG----------DKR
MRDY-FAM---V----YAN------------------------------RVDVYAQRMLD
ASSTF-YGYSADVMLK------SEKG----WMVMVR---------TYPRHPFWEETNESK
--PMWTRSG---------------------------------------------------
--------------------------------------------------RYENYRIEP-
----------EAIEYG----------ENFI-SHREGPEATPYL-------PNAIFTTN--
--PYV---------RPDD--YGI------------PITA---------------------
-----QHHDDKTVRN------------IKLSWHE--IMRHSNP-----------------
-------------------L--WEKG--------------------YQFYCVTP-----K
TR------------------H-RV-HSQWSVNDWVQ---IYESNFGDPYRM-------DK
RTPGVGE--HQIHINPQAAKDRGINDGD-YVYVDGNPVDRPYRGW--KPSDPYYK-VAR-
---LMIRAKYNPAYPY------H-------VTMAKH----------APYVSTAK---SV-
------KGHETRP-DGRAIAIDTGYQSNFRYGAQQSFTRNWLMPMH--------------
---QTDSLPGKHAIA---------------------------------------------
-------------------WKFKW------------------------------------
------------------------------------------------------------
--GYQVDHHA----------------------------------------IN-------T
V-P----KECL-----IRI----TKAEDGGI----GARGPWEPVRTGFTPGQ---ENEFM
IKWLKGEHIKITPKTRHRVHSQWSVNDWVQIYESNFGDPYRMDKRTPGVGEHQIHINPQA
AKDRGINDGDYVYVDGNPVDRPYRGWKPSDPYYKVARLMIRAKYNPAYPYHVTMAKHAPY
VSTAKSVKGHETRPDGRAIAIDTGYQSNFRYGAQQSFTRNWLMPMHQTDSLPGKHAIAWK
FKWGYQVDHHAINTVPKECLIRITKAEDGGIGARGPWEPVRTGFTPGQENEFMIKWLKGE
HIKIKV-
>ref_K1_127
------------------------------------------------------------
------------------------------------------------------------
---------------------------------------------------MFLSRRQF-
-LKVSAGTVAAAAV-AD---KVLALTALQPVIEVG-------NPLGDYPD-RS-W-E---
----R--VYHDQYRYDS-----SF------TWVCSPNDT--HAC-RVRAFVR-NGVVMRV
EQ----------NYDHQTYE--DLYGNRGTF----------AHNPRMCLKGFTFHRRVYG
P-YRLKGPLM--RKGWKQWMDDGSPE-------------------------LTPETKRKY
KFDS-RF-LDDMLRVS------WDTAFTYAAKAMIIIATRYSGEAGARRL-REQG-YAPE
MIEMMKGAGTRCFKHRAGMPVLGIIGKM-G---NTRMNGGINALLDTWIRKVSPEQAQGG
RYWSNY-TWHGDQN--PSQ-PFWSGA-Q-GS----DIDLS--DM-R----FSKLNTSWGK
N----FVENKM----------PEA------HW------KLECI-E----RGA------RV
VV------IT-PEY---NPT---------------AY-R----AD-YWMPLRPQ-SDGAI
FLGA-MKIIVDENMH----DVD----------FLKQ--FTDAPILVRT------------
-------------------------------------------------------DTL--
----QYLD---------PR-----------------------------------------
--------------------------------DVVADYKFPDFSKSYSGRIQSLKPEQVE
-RLGGMMVWD---HTKK--QAVPLHREQVGWHYT--------------------------
---------------------------------NSGIDAALT------------------
------------------------------------------------------------
------------------------------------------------------------
---------GTYR-VKLL----------------NGREI-------DAMPVWQMYMVHFQ
------------------------------------------------------------
------------------------DYDLDTVH--QICRTP--------KDLLVRWARDSG
TI-------------K------------PAAIHNGEGVCHYFHM-TGN-GRA-AAMV---
LIITGNVGKFGT-G--------QH----TWAGNYKAGAWTATPWSGAGIAVHTGEDPFNI
TLDPNAHGKEIKTKSYY-------------------------------------------
----------------------------------YGEEV---------------------
------GYWNHGDT------------A--------------LIVNTPKY----GR-----
KVFTGKTHMPTP------SKFR-WVVNVNVL----------NNAKHHYDMVRNVDP----
------------------------------------------------------------
-----------------N--------------------I-ECL-ITQDIEM-----TS--
-DVNHND-----IA-FACNS-WMEFTYPE-MT--------------------IT-VSNPW
VQIW-KGGI--RPLYD---TRNDLDTFAGVAAKLSD--------MTG----------DKR
MRDY-FAM---V----YAN------------------------------RVDVYAQRMLD
ASSTF-YGYSADVMLK------SEKG----WMVMVR---------TYPRHPFWEETNESK
--PMWTRSG---------------------------------------------------
--------------------------------------------------RYENYRIEP-
----------EAIEYG----------ENFI-SHREGPEATPYL-------PNAIFTTN--
--PYV---------RPDD--YGI------------PITA---------------------
-----QHHDDKTVRN------------IKLSWHE--IMRHSNP-----------------
-------------------L--WEKG--------------------YQFYCVTP-----K
TR------------------H-RV-HSQWSVNDWVQ---IYESNFGDPYRM-------DK
RTPGVGE--HQIHINPQAAKDRGINDGD-YVYVDGNPVDRPYRGW--KPSDPYYK-VAR-
---LMIRAKYNPAYPY------H-------VTMAKH----------APYVSTAK---SV-
------KGHETRP-DGRAIAIDTGYQSNFRYGAQQSFTRNWLMPMH--------------
---QTDSLPGKHAIA---------------------------------------------
-------------------WKFKW------------------------------------
------------------------------------------------------------
--GYQVDHHA----------------------------------------IN-------T
V-P----KECL-----IRI----TKAEDGGI----GARGPWEPVRTGFTPGQ---ENEFM
IKWLKGEHIKIK------------------------------------------------
------------------------------------------------------------
------------------------------------------------------------
------------------------------------------------------------
-------
>ref_K1_124
------------------------------------------------------------
------------------------------------------------------------
---------------------------------------------------MFLSRRQF-
-LKVSVGTVAAAAV-AD---KVLALTALQPVIEVG-------NPLGDYPD-RS-W-E---
----R--VYHDQYRYDS-----SF------TWVCSPNDT--HAC-RVRAFVR-NGVVMRV
EQ----------NYDHQTYE--DLYGNRGTF----------AHNPRMCLKGFTFHRRVYG
P-YRLKGPLM--RKGWKQWMDDGSPE-------------------------LTPDTKRKY
KFDS-RF-LDDMLRVS------WDTAFTYAAKAMIIIATRYSGEAGARRL-REQG-YAPE
MIEMMKGAGTRCFKHRAGMPVLGIIGKM-G---NTRMNGGINALLDTWIRKVSPEQAQGG
RYWSNY-TWHGDQN--PSQ-PFWSGV-Q-GS----DIDLA--DM-R----FSKLNTSWGK
N----FVENKM----------PEA------HW------KLECI-E----RGA------RV
VV------IT-PEY---NPT---------------AY-R----AD-YWMPLRPQ-SDGAL
FMGA-MKIIIDENMH----DVD----------FLKQ--FTDAPILVRT------------
-------------------------------------------------------DTL--
----QYLD---------PR-----------------------------------------
--------------------------------DVVADYKFPDFSKSYSGRIQALKPQDVE
-RLGGMMVWD---LSKK--QAVPLHREQVGWHYI--------------------------
---------------------------------NSGIDAALN------------------
------------------------------------------------------------
------------------------------------------------------------
---------GTYR-VKLL----------------NGREV-------DAMPVWQMYLVHFQ
------------------------------------------------------------
------------------------DYDLDTTH--QICRTP--------KDLIVRWARDSG
TI-------------K------------PAAIHNGEGVTHYFHM-TPN-GRA-AAMV---
LIITGNVGKFGT-G--------QH----TWAGNYKAGTWTATPWSGAGLSVHTGEDPFNI
TLDPNAHGKEIKTRSYY-------------------------------------------
----------------------------------YGEEV---------------------
------GYWNHGDT------------A--------------LIVNTPKY----GR-----
KVFTGKTHMPTP------SKFR-WVVNVNVL----------NNAKHHYDMVRNVDP----
------------------------------------------------------------
-----------------N--------------------L-ETL-ITQDIEM-----TS--
-DVNHND-----IA-FACNS-WMEFTYPE-MT--------------------VT-VSNPW
VQIW-KGGI--RPLYD---TRNDLDTFAGVAAKLSE--------MTG----------DKR
MKDY-FAM---V----YAN------------------------------RVDVYAQRMLD
ASSTF-YGYSADVMLK------SEKG----WMVMVR---------TYPRHPFWEETNESK
--PMWTRSG---------------------------------------------------
--------------------------------------------------RYENYRIEP-
----------EAIEYG----------ENFI-SHREGAEATPYL-------PNAIFTTN--
--PYC---------RPDD--YGI------------PITA---------------------
-----QHHDDKTVRN------------IKLSWHE--IVRHSNP-----------------
-------------------L--WEKG--------------------YQFYCVTP-----K
TR------------------H-RV-HSQWSVNDWVQ---IYESNFGDPYRM-------DK
RTPGVGE--HQVHINPQAAKDRGINDGD-YVYIDGNPVDRPYRGW--KPSDPYYK-VAR-
---LMIRAKYNPAYPY------H-------VTMAKH----------ATYVSTPK---SV-
------KGHETRP-DGRAIAIDTGYQSNFRYGAQQSFTRNWLMPMH--------------
---QTDSLPGKSANA---------------------------------------------
-------------------LKFKW------------------------------------
------------------------------------------------------------
--GFEIDHHA----------------------------------------VN-------T
V-P----KECL-----IRI----TKAEDGGI----GARGPWEPVRTGFTPGQ---ENEFM
IKWLKGEHIKI-------------------------------------------------
------------------------------------------------------------
------------------------------------------------------------
------------------------------------------------------------
----KV-
>ref_K1_122
------------------------------------------------------------
------------------------------------------------------------
---------------------------------------------------MFLSRRQF-
-LKVSVGTVAAAAV-AD---KVLALTALQPVIEVG-------NPLGDYPD-RS-W-E---
----R--VYHDQYRYDS-----SF------TWVCSPNDT--HAC-RVRAFVR-NGVVMRV
EQ----------NYDHQTYE--DLYGNRGTF----------AHNPRMCLKGFTFHRRVYG
P-YRLKGPLM--RKGWKQWMDDGSPE-------------------------LTPETKRKY
KFDS-RF-LDDMLRVS------WDTAFTYAAKAMIIIATRYSGEAGARRL-REQG-YAPE
MIEMMKGAGTRCFKHRAGMPVLGIIGKM-G---NTRMNGGINALLDSWIRKVSPDQAQGG
RYWSNY-TWHGDQN--PSQ-PFWSGV-Q-GS----DIDLS--DM-R----FSKLNTSWGK
N----FVENKM----------PEA------HW------KLECI-E----RGA------RV
VV------IT-PEY---NPT---------------AY-R----AD-YWMPLRPQ-SDGAL
FMGA-MKIIIDENMH----DVD----------FLKQ--FTDAPILIRT------------
-------------------------------------------------------DTL--
----QYLD---------PR-----------------------------------------
--------------------------------DVVPDYKFPDFSKSYSGRIQALKPQDVE
-RLGGMMVWD---LNKK--QAVPLHREQVGWHYM--------------------------
---------------------------------NSGIDAALN------------------
------------------------------------------------------------
------------------------------------------------------------
---------GTYR-VKLL----------------NGREI-------DAMPVWQMYLVHFQ
------------------------------------------------------------
------------------------DYDLDTTH--QICRTP--------KDLIVRWARDSG
TI-------------K------------PAAIHNGEGVTHYFHM-TPN-GRA-AAMV---
LIITGNVGKFGT-G--------QH----TWAGNYKAGAWTATPWSGAGLSVHTGEDPFNI
TLDPNAHGKEIKTKSYY-------------------------------------------
----------------------------------YGEEV---------------------
------GYWNHGDT------------A--------------LIVNTPKY----GR-----
KVFTGKTHMPTP------SKFR-WVVNVNVL----------NNAKHHYDMVRNVDP----
------------------------------------------------------------
-----------------N--------------------I-ETL-ITQDIEM-----TS--
-DVNHND-----IA-FACNS-WMEFTYPE-MT--------------------IT-VSNPW
VQIW-KGGI--RPLYD---TRNDLDTFAGVAAKLSE--------MTG----------DKR
MKDY-FAM---V----YAN------------------------------RVDVYAQRMLD
ASSTF-YGYSADVMLK------SEKG----WMVMVR---------TYPRHPFWEETNESK
--PMWTRSG---------------------------------------------------
--------------------------------------------------RYENYRIEP-
----------EAIEYG----------ENFI-SHREGPEATPYL-------PNAIFTTN--
--PYC---------RPDD--YGV------------PITA---------------------
-----QHHDDKTIRN------------IKLSWHE--IVRHSNP-----------------
-------------------L--WEKG--------------------YQFYCVTP-----K
TR------------------H-RV-HSQWSVNDWVQ---IYESNFGDPYRM-------DK
RTPGVGE--HQIHINPQAAKDRGINDGD-YVYVDGNPVDRPYRGW--KPSDPYYK-VAR-
---LMIRAKYNPSYPY------H-------VTMAKH----------APYVSTPK---SV-
------KGHETRP-DGRAIAIDTGYQSNFRYGAQQSFTRNWLMPMH--------------
---QTDSLPGKHAIA---------------------------------------------
-------------------WKFKW------------------------------------
------------------------------------------------------------
--GYQVDHHA----------------------------------------IN-------T
V-P----KECL-----IRI----TKAEDGGI----GARGPWEPVRTGFTPGQ---ENEFM
IKWLKGEHIKI-------------------------------------------------
------------------------------------------------------------
------------------------------------------------------------
------------------------------------------------------------
----KV-
>ref_K8_150
------------------------------------------------------------
------------------------------------------------------------
---------------------------------------------------MFLSRRQF-
-LKVSVGTVAAAAV-AD---KVLALTALQPVIEVG-------NPLGDYPD-RS-W-E---
----R--VYHDQYRYDS-----SF------TWVCSPNDT--HAC-RVRAFVR-NGVVMRV
EQ----------NYDHQTYE--DLYGNRGTF----------AHNPRMCLKGFTFHRRVYG
P-YRLKGPLM--RKGWKQWMDDGSPE-------------------------LTPDTKRKY
KFDS-RF-LDDMLRVS------WDTAFTYAAKAMIIIATRYSGEAGARRL-REQG-YAPE
MIEMMKGAGTRCFKHRAGMPVLGIIGKM-G---NTRMNGGINALLDTWIRKVSPEQAQGG
RYWSNY-TWHGDQN--PSQ-PFWSGV-Q-GS----DIDLA--DM-R----FSKLNTSWGK
N----FVENKM----------PEA------HW------KLECI-E----RGA------RV
VV------IT-PEY---NPT---------------AY-R----AD-YWMPLRPQ-SDGAL
FMGA-MKIIIDENMH----DVD----------FLKQ--FTDAPILVRT------------
-------------------------------------------------------DTL--
----QYLD---------PR-----------------------------------------
--------------------------------DVVADYKFPDFSKSYSGRIQALKPQDVE
-RLGGMMVWD---LNKK--QAVPLHREQVGWHYI--------------------------
---------------------------------NSGIDAALN------------------
------------------------------------------------------------
------------------------------------------------------------
---------GTYR-VKLL----------------NGREV-------DAMPVWQMYLVHFQ
------------------------------------------------------------
------------------------DYDLDTTH--QICRTP--------KDLIVRWARDSG
TI-------------K------------PAAIHNGEGVTHYFHM-TPN-GRA-AAMV---
LIITGNVGKFGT-G--------QH----TWAGNYKAGCWTATPWSGAGLSVHTGEDPFNI
TLDPNAHGKEIKTKSYY-------------------------------------------
----------------------------------YGEEV---------------------
------GYWNHGDT------------A--------------LIVNTPKY----GR-----
KVFTGKTHMPTP------SKFR-WVVNVNVL----------NNAKHHYDMVRNVDP----
------------------------------------------------------------
-----------------N--------------------I-ETL-ITQDIEM-----TS--
-DVNHND-----IA-FACNS-WMEFTYPE-MT--------------------IT-VSNPW
VQIW-KGGI--RPLYD---TRNDLDTFAGVAAKLSE--------MTG----------DKR
MKDY-FAM---V----YAN------------------------------RVDVYAQRMLD
ASSTF-YGYSADVMLK------SEKG----WMVMVR---------TYPRHPFWEETNESK
--PMWTRSG---------------------------------------------------
--------------------------------------------------RYENYRIEP-
----------EAIEYG----------ENFI-SHREGPEATPYL-------PNAIFTTN--
--PYC---------RPDD--YGI------------PITA---------------------
-----QHHDDKTVRN------------IKLSWHE--IVRHSNP-----------------
-------------------L--WEKG--------------------YQFYCVTP-----K
TR------------------H-RV-HSQWSVNDWVQ---IYESNFGDPYRM-------DK
RTPGVGE--HQIHINPQAAKDRGINDGD-YVYVDGNPVDRPYRGW--KPSDPYYK-VAR-
---LMIRAKYNPAYPY------H-------VTMAKH----------APYVSTPK---SV-
------KGHETRP-DGRAIAIDTGYQSNFRYGAQQSFTRNWLMPMH--------------
---QTDSLPGKHAIA---------------------------------------------
-------------------WKFKW------------------------------------
------------------------------------------------------------
--GYQVDHHA----------------------------------------IN-------T
V-P----KECL-----IRI----TKAEDGGI----GARGPWEPVRTGFTPGQ---ENEFM
IKWLKGEHIKI-------------------------------------------------
------------------------------------------------------------
------------------------------------------------------------
------------------------------------------------------------
----KV-
>ref_K1_123
------------------------------------------------------------
------------------------------------------------------------
---------------------------------------------------MFLSRRQF-
-LKVSVGTVAAAAV-AD---KVLALTALQPVIEVG-------NPLGDYPD-RS-W-E---
----R--VYHDQYRYDS-----SF------TWVCSPNDT--HAC-RVRAFVR-NGVVMRV
EQ----------NYDHQTYE--DLYGNRGTF----------AHNPRMCLKGFTFHRRVYG
P-YRLKGPLM--RKGWKQWMDDGSPE-------------------------LTPDTKRKY
KFDS-RF-LDDMLRVS------WDTAFTYAAKAMIIIATRYSGEAGARRL-REQG-YAPE
MIEMMKGAGTRCFKHRAGMPVLGIIGKM-G---NTRMNGGINALLDTWIRKVSPEQAQGG
RYWSNY-TWHGDQN--PSQ-PFWSGV-Q-GS----DIDLA--DM-R----FSKLNTSWGK
N----FVENKM----------PEA------HW------KLECI-E----RGA------RV
VV------IT-PEY---NPT---------------AY-R----AD-YWMPLRPQ-SDGAL
FMGA-MKIIIDENMH----DVD----------FLKQ--FTDAPILVRT------------
-------------------------------------------------------DTL--
----QYLD---------PR-----------------------------------------
--------------------------------DVVADYKFPDFSKSYSGRIQALKPQDVE
-RLGGMMVWD---LNKK--QAVPLHREQVGWHYI--------------------------
---------------------------------NSGIDAALN------------------
------------------------------------------------------------
------------------------------------------------------------
---------GTYR-VKLL----------------NGREV-------DAMPVWQMYLVHFQ
------------------------------------------------------------
------------------------DYDLDTTH--QICRTP--------KDLIVRWARDSG
TI-------------K------------PAAIHNGEGVTHYFHM-TPN-GRA-AAMV---
LIITGNVGKFGT-G--------QH----TWAGNYKAGCWTATPWSGAGLSVHTGEDPFNI
TLDPNAHGKEIKTKSYY-------------------------------------------
----------------------------------YGEEV---------------------
------GYWNHGDT------------A--------------LIVNTPKY----GR-----
KVFTGKTHMPTP------SKFR-WVVNVNVL----------NNAKHHYDMVRNVDP----
------------------------------------------------------------
-----------------N--------------------I-ETL-ITQDIEM-----TS--
-DVNHND-----IA-FACNS-WMEFTYPE-MT--------------------IT-VSNPW
VQIW-KGGI--RPLYD---TRNDLDTFAGVAAKLSE--------MTG----------DKR
MKDY-FAM---V----YAN------------------------------RVDVYAQRMLD
ASSTF-YGYSADVMLK------SEKG----WMVMVR---------TYPRHPFWEETNESK
--PMWTRSG---------------------------------------------------
--------------------------------------------------RYENYRIEP-
----------EAIEYG----------ENFI-SHREGPEATPYL-------PNAIFTTN--
--PYC---------RPDD--YGI------------PITA---------------------
-----QHHDDKTVRN------------IKLSWHE--IVRHSNP-----------------
-------------------L--WEKG--------------------YQFYCVTP-----K
TR------------------H-RV-HSQWSVNDWVQ---IYESNFGDPYRM-------DK
RTPGVGE--HQIHINPQAAKDRGINDGD-YVYVDGNPVDRPYRGW--KPSDPYYK-VAR-
---LMIRAKYNPAYPY------H-------VTMAKH----------APYVSTPK---SV-
------KGHETRP-DGRAIAIDTGYQSNFRYGAQQSFTRNWLMPMH--------------
---QTDSLPGKHAIA---------------------------------------------
-------------------WKFKW------------------------------------
------------------------------------------------------------
--GYQVDHHA----------------------------------------IN-------T
V-P----KECL-----IRI----TKAEDGGI----GARGPWEPVRTGFTPGQ---ENEFM
IKWLKGEHIKI-------------------------------------------------
------------------------------------------------------------
------------------------------------------------------------
------------------------------------------------------------
----KV-
>ref_K1_125
------------------------------------------------------------
------------------------------------------------------------
---------------------------------------------------MFLSRRQF-
-LKVSVGTVAAAAV-AD---KVLALTALQPVIEVG-------NPLGDYPD-RS-W-E---
----R--VYHDQYRYDS-----SF------TWVCSPNDT--HAC-RVRAFVR-NGVVMRV
EQ----------NYDHQTYE--DLYGNRGTF----------AHNPRMCLKGFTFHRRVYG
P-YRLKGPLM--RKGWKQWMDDGSPE-------------------------LTPETKRKY
KFDS-RF-LDDMLRVS------WDTAFTYAAKAMIIIATRYSGEAGARRL-REQG-YAPE
MIEMMKGAGTRCFKHRAGMPVLGIIGKM-G---NTRMNGGINALLDTWIRKVSPEQAQGG
RYWSNY-TWHGDQN--PSQ-PFWSGV-Q-GS----DIDLS--DM-R----FSKLNTSWGK
N----FVENKM----------PEA------HW------KLECI-E----RGA------RV
VV------IT-PEY---NPT---------------AY-R----AD-YWMPLRPE-SDGAL
FLGA-MKIIVDENMH----DVD----------FLKQ--FTDAPILVRT------------
-------------------------------------------------------DTL--
----QYLD---------PR-----------------------------------------
--------------------------------DVVADYKFPDFSKSYSGRIQALKPQDIE
-RLGGMMVWD---LNKK--QAVPLHREQVGWHYM--------------------------
---------------------------------NSGIDAALN------------------
------------------------------------------------------------
------------------------------------------------------------
---------GTYR-VKLL----------------NGREI-------DAMPVWQMYLVHFQ
------------------------------------------------------------
------------------------DYDLDTTH--QICRTP--------KDLIVRWARDSG
TI-------------K------------PAAIHNGEGVTHYFHM-TPN-GRA-AAMV---
LIITGNVGKFGT-G--------QH----TWAGNYKAGCWTATPWSGAGLSVHTGEDPFNI
TLDPNAHGKEIKTKSYY-------------------------------------------
----------------------------------YGEEV---------------------
------GYWNHGDT------------A--------------LIVNTPKY----GR-----
KVFTGKTHMPTP------SKFR-WVVNVNVL----------NNAKHHYDMVRNVDP----
------------------------------------------------------------
-----------------N--------------------L-ECL-ITQDIEM-----TS--
-DVNHND-----IA-FACNS-WMEFTYPE-MT--------------------IT-VSNPW
VQIW-KGGI--RPLYD---TRNDLDTFAGVAAKLSE--------MTG----------DKR
MKDY-FAM---V----YAN------------------------------RVDVYAQRMLD
ASSTF-YGYSADVMLK------SEKG----WMVMVR---------TYPRHPFWEETNESK
--PMWTRSG---------------------------------------------------
--------------------------------------------------RYENYRIEP-
----------EAIEYG----------ENFI-SHREGPEATPYL-------PNAIFTTN--
--PYC---------RPDD--YGI------------PITA---------------------
-----QHHDDKTVRN------------IKLSWHE--IVRHSNP-----------------
-------------------L--WEKG--------------------YQFYCVTP-----K
TR------------------H-RV-HSQWSVNDWVQ---IYESNFGDPYRM-------DK
RTPGVGE--HQIHINPQAAKDRGINDGD-YVYVDGNPVDRPYRGW--KPSDPYYK-VAR-
---LMIRAKYNPAYPY------H-------VTMAKH----------APYVATAK---SV-
------KGHETRP-DGRAIAIDTGYQSNFRYGAQQSFTRNWLMPMH--------------
---QTDSLPGKHAIA---------------------------------------------
-------------------WKFKW------------------------------------
------------------------------------------------------------
--GYQVDHHA----------------------------------------IN-------T
V-P----KECL-----IRI----TKAEDGGI----GARGPWEPVRTGFTPGQ---ENEFM
IKWLKGEHIKI-------------------------------------------------
------------------------------------------------------------
------------------------------------------------------------
------------------------------------------------------------
----KV-
>ref_K8_144
------------------------------------------------------------
------------------------------------------------------------
---------------------------------------------------MFLSRRQF-
-LKVSAGTVAAVAV-AD---KVLALTALQPVIEVG-------NPLGDYPD-RS-W-E---
----R--VYHDQYRYDS-----SF------TWCCSPNDT--HAC-RIRAFVR-NGVVMRV
EQ----------NYDHQTYE--DLYGNRGTF----------AHNPRMCLKGFTFHRRVYG
P-YRLKGPLM--RKGWKQWMDDGSPE-------------------------LTPETKRKY
KFDS-RF-LDDMLRVS------WDTAFTYAAKAYVVIATRYSGEAGARRL-REQG-YAPE
MIEMMKGAGTRTTKFRAGMPVLGIVGKM-G---VTRFNGGIQSLLDTWIRKVGPDQAQGG
RYWSNY-TWHGDQN--PAH-PWWSGA-Q-GS----DIDLS--DM-R----FSKLNTSWGK
N----FVENKM----------PEA------HW------KLECI-E----RGA------RV
VV------IT-PEY---NPT---------------AY-R----AD-YWIPLRPE-SDGSL
FLGA-MKIIVDENMH----DID----------FLKS--FTDAPILVRT------------
-------------------------------------------------------DTL--
----QYLD---------PR-----------------------------------------
--------------------------------DVIADYKLPDFSKSYSGRIQSLKPEQIE
-RLGGMMVWD---LNKK--QAVPLHREQVGWHYT--------------------------
---------------------------------NSGIDAALN------------------
------------------------------------------------------------
------------------------------------------------------------
---------GTYR-VKLL----------------NGREI-------DAMPVWQMYLVHFQ
------------------------------------------------------------
------------------------DYDLDTVH--QICRSP--------KDLIVRWARDSG
TI-------------K------------PAAIHNGEGTCHYFHQ-TIN-ARG-AAMV---
LIICGNVGKFGT-G--------QH----TWAGNYKAGVWTATPWSGAGLAVHTGEDPFNI
TTNPNAHGKEIKTKSYY-------------------------------------------
----------------------------------YGEEV---------------------
------GYWNHGDT------------A--------------LIVNTPKY----GR-----
KVFTGKTHMPTP------SKTR-WVANVNVL----------NNAKHHYDMVRNVDP----
------------------------------------------------------------
-----------------N--------------------I-EML-ITQDIEM-----TS--
-DVNHND-----IA-FACNS-WMEFTYPE-MT--------------------VT-VSNPW
VQIW-KGGI--RPLYD---TRNDLDTAAGVAAKMSE--------ITG----------DKR
MKDY-FAM---V----YLN------------------------------RVDVYVQRMLD
ASSTF-YGYSADTMLK------SEKG----WMVMVR---------TYPRHPFWEETNESK
--PMWTRSG---------------------------------------------------
--------------------------------------------------RYETYRIEP-
----------EAIEYG----------ENFI-SHREGPEATPYL-------PNAIFTTN--
--PYC---------RPDD--YGI------------PITA---------------------
-----QHHDDKTVRN------------IKLTWHE--IKRHSNP-----------------
-------------------L--WEKG--------------------YQFYCVTP-----K
TR------------------H-RV-HSQWSVNDWVQ---IYESNFGDPYRM-------DK
RTPGVGE--HQLHINPQAAKDRGINDGD-YVYVDGNPVDRPYRGW--KPSDPYYK-VAR-
---LMIRAKYNPAYPY------H-------VTMAKH----------APYVSTAK---SV-
------KGHETRP-DGRAIAVDTGYQSNFRYGAQQSFTRNWLMPMH--------------
---QTDSLPGKHAVA---------------------------------------------
-------------------WKFKW------------------------------------
------------------------------------------------------------
--GYQVDHHA----------------------------------------IN-------T
V-P----KECL-----IRI----TKAEDGGI----GARGPWEPVRTGFTPGQ---ENEFM
IKWLKGEHIKI-------------------------------------------------
------------------------------------------------------------
------------------------------------------------------------
------------------------------------------------------------
----KV-
>ref_K1_6
------------------------------------------------------------
------------------------------------------------------------
---------------------------------------------------MFLSRRQF-
-LKVSAGTVAAVAV-AD---KVLALTALQPVIEVG-------NPLGDYPD-RS-W-E---
----R--VYHDQYRYDS-----SF------TWCCSPNDT--HAC-RIRAFVR-NGVVMRV
EQ----------NYDHQTYE--DLYGNRGTF----------AHNPRMCLKGFTFHRRVYG
P-YRLKGPLM--RKGWKQWMDDGSPE-------------------------LTPETKRKY
KFDS-RF-LDDMLRVS------WDTAFTYAAKAYVVIATRYSGEAGARRL-REQG-YAPE
MIEMMKGAGTRTTKFRAGMPVLGIVGKM-G---VTRFNGGIQSLLDTWIRKVGPDQAQGG
RYWSNY-TWHGDQN--PAH-PWWSGA-Q-GS----DIDLS--DM-R----FSKLNTSWGK
N----FVENKM----------PEA------HW------KLECI-E----RGA------RV
VV------IT-PEY---NPT---------------AY-R----AD-YWIPLRPE-SDGSL
FLGA-MKIIVDENMH----DID----------FLKS--FTDAPILVRT------------
-------------------------------------------------------DTL--
----QYLD---------PR-----------------------------------------
--------------------------------DVIADYKLPDFSKSYSGRIQSLKPEQIE
-RLGGMMVWD---LNKK--QAVPLHREQVGWHYT--------------------------
---------------------------------NSGIDAALN------------------
------------------------------------------------------------
------------------------------------------------------------
---------GTYR-VKLL----------------NGREI-------DAMPVWQMYLVHFQ
------------------------------------------------------------
------------------------DYDLDTVH--QICRSP--------KDLIVRWARDSG
TI-------------K------------PAAIHNGEGTCHYFHQ-TIN-ARG-AAMV---
LIICGNVGKFGT-G--------QH----TWAGNYKAGVWTATPWSGAGLAVHTGEDPFNI
TTNPNAHGKEIKTKSYY-------------------------------------------
----------------------------------YGEEV---------------------
------GYWNHGDT------------A--------------LIVNTPKY----GR-----
KVFTGKTHMPTP------SKTR-WVANVNVL----------NNAKHHYDMVRNVDP----
------------------------------------------------------------
-----------------N--------------------I-EML-ITQDIEM-----TS--
-DVNHND-----IA-FACNS-WMEFTYPE-MT--------------------VT-VSNPW
VQIW-KGGI--RPLYD---TRNDLDTAAGVAAKMSE--------ITG----------DKR
MKDY-FAM---V----YLN------------------------------RVDVYVQRMLD
ASSTF-YGYSADTMLK------SEKG----WMVMVR---------TYPRHPFWEETNESK
--PMWTRSG---------------------------------------------------
--------------------------------------------------RYETYRIEP-
----------EAIEYG----------ENFI-SHREGPEATPYL-------PNAIFTTN--
--PYC---------RPDD--YGI------------PITA---------------------
-----QHHDDKTVRN------------IKLTWHE--IKRHSNP-----------------
-------------------L--WEKG--------------------YQFYCVTP-----K
TR------------------H-RV-HSQWSVNDWVQ---IYESNFGDPYRM-------DK
RTPGVGE--HQLHINPQAAKDRGINDGD-YVYVDGNPVDRPYRGW--KPSDPYYK-VAR-
---LMIRAKYNPAYPY------H-------VTMAKH----------APYVSTAK---SV-
------KGHETRP-DGRAIAVDTGYQSNFRYGAQQSFTRNWLMPMH--------------
---QTDSLPGKHAVA---------------------------------------------
-------------------WKFKW------------------------------------
------------------------------------------------------------
--GYQVDHHA----------------------------------------IN-------T
V-P----KECL-----IRI----TKAEDGGI----GARGPWEPVRTGFTPGQ---ENEFM
IKWLKGEHIKI-------------------------------------------------
------------------------------------------------------------
------------------------------------------------------------
------------------------------------------------------------
----KV-
>ref_K8_145
------------------------------------------------------------
------------------------------------------------------------
---------------------------------------------------MFLSRRQF-
-LKVSAGTVAAVAV-AD---KVLALTALQPVIEVG-------NPLGDYPD-RS-W-E---
----R--VYHDQYRYDS-----SF------TWCCSPNDT--HAC-RIRAFVR-NGVVMRV
EQ----------NYDHQTYE--DLYGNRGTF----------AHNPRMCLKGYTFHRRVYG
P-YRLKGPLM--RKGWKQWMDDGSPE-------------------------LTPETKRKY
KFDS-RF-LDDMLRVS------WDTAFTYAAKAMIIVATRYSGEAGARRL-REQG-YAPE
MIEMMKGAGTRCFKHRAGMPVLGIVGKM-G---NTRMNGGINALLDTWIRKVQPEQAQGG
RYWSNY-TWHGDQN--PAH-PWWSGA-Q-GS----DIDLS--DM-R----FSKLNTSWGK
N----FVENKM----------PEA------HW------KLECI-E----RGA------RV
VV------IT-PEY---NPT---------------AY-R----AD-YWMPLRPE-SDGSL
FLGA-MKIIVDENMH----DID----------FLKE--FTDAPILVRT------------
-------------------------------------------------------DTL--
----QYLD---------PR-----------------------------------------
--------------------------------DVIADYKLPDFSKSYSGRIQSLKPEQIE
-RLGGMMVWD---LNKK--QAVPLHREQVGWHYK--------------------------
---------------------------------NSGIDAALN------------------
------------------------------------------------------------
------------------------------------------------------------
---------GTFR-VKLL----------------NGREI-------DAMPVWQMYLVHFQ
------------------------------------------------------------
------------------------DYDLDTVH--QICRTP--------KDLIVRWARDSG
TI-------------K------------PAAIHNGEGTCHYFHQ-TIN-ARG-AAMV---
LIICGNVGKFGT-G--------QH----TWAGNYKAGTWTATPWSGAGIAVHTGEDPFNI
TTDPNVHGKEIKTKSYY-------------------------------------------
----------------------------------YGEEV---------------------
------GYWNHGDT------------A--------------LIVNTPKY----GR-----
KVFTGKTHMPTP------SKLR-WVTNVNVL----------NNSKHHYDMVRNVDP----
------------------------------------------------------------
-----------------N--------------------I-ETL-ITQDIEM-----TS--
-DVNHND-----IA-FACNT-WMEFTYPE-MT--------------------VT-VSNPW
VQVW-KGGI--RPLYD---TRNDLDTFAGTAAKLSE--------MTG----------DKR
MKDY-FAM---V----YLN------------------------------RVDVYVQRMLD
ASSTF-YGYSADTMLK------SEKG----WMVMVR---------TYPRHPFWEETNESK
--PMWTRSG---------------------------------------------------
--------------------------------------------------RYENYRIEP-
----------EAIEYG----------ENFI-SHREGPEATPYL-------PNAIFTTN--
--PYC---------RPDD--YGI------------PVTA---------------------
-----QHHDDKTVRN------------IKLSWHE--IKRHSNP-----------------
-------------------L--WEKG--------------------YQFYCVTP-----K
TR------------------H-RV-HSQWSVNDWVQ---IYESNFGDPYRM-------DK
RTPGVGE--HQLHINPQAAKDRGINDGD-YVYVDGNPVDRPYRGW--KPSDPYYK-VAR-
---LMIRAKYNPSYPY------H-------VTMAKH----------APYVSTAK---SV-
------KGHETRP-DGRAIAVDTGYQSNFRYGAQQSFTRSWLMPMH--------------
---QTDSLPGKHAIA---------------------------------------------
-------------------WKFKW------------------------------------
------------------------------------------------------------
--GYQVDHHA----------------------------------------IN-------T
T-P----KECL-----IRI----TKAEDGGI----GARGPWEPVRTGFTPGQ---ENEFM
IKWLKGEHIKI-------------------------------------------------
------------------------------------------------------------
------------------------------------------------------------
------------------------------------------------------------
----KV-
>ref_K1_5
------------------------------------------------------------
------------------------------------------------------------
---------------------------------------------------MFLSRRQF-
-LKVSAGTVAAVAV-AD---KVLALTALQPVIEVG-------NPLGDYPD-RS-W-E---
----R--VYHDQYRYDS-----SF------TWCCSPNDT--HAC-RIRAFVR-NGVVMRV
EQ----------NYDHQTYE--DLYGNRGTF----------AHNPRMCLKGYTFHRRVYG
P-YRLKGPLM--RKGWKQWMDDGSPE-------------------------LTPETKRKY
KFDS-RF-LDDMLRVS------WDTAFTYAAKAMIIVATRYSGEAGARRL-REQG-YAPE
MIEMMKGAGTRCFKHRAGMPVLGIVGKM-G---NTRMNGGINALLDTWIRKVQPEQAQGG
RYWSNY-TWHGDQN--PAH-PWWSGA-Q-GS----DIDLS--DM-R----FSKLNTSWGK
N----FVENKM----------PEA------HW------KLECI-E----RGA------RV
VV------IT-PEY---NPT---------------AY-R----AD-YWMPLRPE-SDGSL
FLGA-MKIIVDENMH----DID----------FLKE--FTDAPILVRT------------
-------------------------------------------------------DTL--
----QYLD---------PR-----------------------------------------
--------------------------------DVIADYKLPDFSKSYSGRIQSLKPEQIE
-RLGGMMVWD---LNKK--QAVPLHREQVGWHYK--------------------------
---------------------------------NSGIDAALN------------------
------------------------------------------------------------
------------------------------------------------------------
---------GTFR-VKLL----------------NGREI-------DAMPVWQMYLVHFQ
------------------------------------------------------------
------------------------DYDLDTVH--QICRTP--------KDLIVRWARDSG
TI-------------K------------PAAIHNGEGTCHYFHQ-TIN-ARG-AAMV---
LIICGNVGKFGT-G--------QH----TWAGNYKAGTWTATPWSGAGIAVHTGEDPFNI
TTDPNVHGKEIKTKSYY-------------------------------------------
----------------------------------YGEEV---------------------
------GYWNHGDT------------A--------------LIVNTPKY----GR-----
KVFTGKTHMPTP------SKLR-WVTNVNVL----------NNSKHHYDMVRNVDP----
------------------------------------------------------------
-----------------N--------------------I-ETL-ITQDIEM-----TS--
-DVNHND-----IA-FACNT-WMEFTYPE-MT--------------------VT-VSNPW
VQVW-KGGI--RPLYD---TRNDLDTFAGTAAKLSE--------MTG----------DKR
MKDY-FAM---V----YLN------------------------------RVDVYVQRMLD
ASSTF-YGYSADTMLK------SEKG----WMVMVR---------TYPRHPFWEETNESK
--PMWTRSG---------------------------------------------------
--------------------------------------------------RYENYRIEP-
----------EAIEYG----------ENFI-SHREGPEATPYL-------PNAIFTTN--
--PYC---------RPDD--YGI------------PVTA---------------------
-----QHHDDKTVRN------------IKLSWHE--IKRHSNP-----------------
-------------------L--WEKG--------------------YQFYCVTP-----K
TR------------------H-RV-HSQWSVNDWVQ---IYESNFGDPYRM-------DK
RTPGVGE--HQLHINPQAAKDRGINDGD-YVYVDGNPVDRPYRGW--KPSDPYYK-VAR-
---LMIRAKYNPSYPY------H-------VTMAKH----------APYVSTAK---SV-
------KGHETRP-DGRAIAVDTGYQSNFRYGAQQSFTRSWLMPMH--------------
---QTDSLPGKHAIA---------------------------------------------
-------------------WKFKW------------------------------------
------------------------------------------------------------
--GYQVDHHA----------------------------------------IN-------T
T-P----KECL-----IRI----TKAEDGGI----GARGPWEPVRTGFTPGQ---ENEFM
IKWLKGEHIKI-------------------------------------------------
------------------------------------------------------------
------------------------------------------------------------
------------------------------------------------------------
----KV-
>ref_K1_1
------------------------------------------------------------
------------------------------------------------------------
---------------------------------------------------MFLSRRQF-
-LKVSAGTVAAVAV-AD---KVLALTALQPVIEVG-------NPLGDYPD-RS-W-E---
----R--VYHDQYRYDS-----SF------TWCCSPNDT--HAC-RIRAFVR-NGVVMRV
EQ----------NYDHQTYE--DLYGNRGTF----------AHNPRMCLKGFTFHRRVYG
P-YRLKGPLM--RKGWKAWVDDGSPE-------------------------LTPDTKRKY
KFDS-RF-LDDMLRVS------WDTAFTYAAKAMVIIATRYSGEAGARRL-REQG-YAPE
MIEMMKGAGTRCFKHRAGMPVLGILGKM-G---NTRMNGGINALLDTWIRKVSPEQAQGG
RYWSNY-TWHGDQN--PAQ-PWWSGA-Q-GS----DIDLS--DM-R----FSKLNTSWGK
N----FVENKM----------PEA------HW------KLECI-E----RGA------RV
VV------IT-PEY---NPT---------------AY-R----AD-YWMPLRPE-SDGAL
FIGA-MKIIVDENMH----DMD----------FLKS--FTDAPILIRT------------
-------------------------------------------------------DTL--
----QYLD---------PR-----------------------------------------
--------------------------------DVVKDYAFPDFSKSYSGRMQSLKPEQIE
-RLGGMMVWD---LNKK--AAIPLHREQVGWHYT--------------------------
---------------------------------NSGIDAALN------------------
------------------------------------------------------------
------------------------------------------------------------
---------GTFR-VKLL----------------NGREI-------DVMPVWQMYLVHFQ
------------------------------------------------------------
------------------------DYDLDTTH--QICRTP--------KDLIVRWARDSG
TI-------------K------------PAAIHNGEGVCHYFHM-TST-GRA-AAMV---
LIITGNVGKFGT-G--------QH----TWAGNYKAGTWTATPWSGAGLAVHTGEDPFNI
TTDPNAHGKEIKTKSYY-------------------------------------------
----------------------------------YGEEV---------------------
------GYWNHGDT------------A--------------LIVNTPKY----GR-----
KVFTGKTHMPTP------SKFR-WVVNVNVL----------NNAKHHYDMVRNVDP----
------------------------------------------------------------
-----------------N--------------------I-ETL-ITQDIEM-----TS--
-DVNHND-----IA-FACNS-WMEFTYPE-MT--------------------VT-VSNPW
VQIW-KGGI--RPLYD---TRNDLDTFAGVAAKLSE--------MTG----------DKR
MKDY-FAM---V----YTN------------------------------RVDVYAQRMLD
ASSTF-YGYSADVMLK------SEKG----WMVMVR---------TYPRHPFWEETNESK
--PMWTRSG---------------------------------------------------
--------------------------------------------------RYENYRVEP-
----------EAIEYG----------ENFI-SHREGPEATAYL-------PNAIFTTN--
--PYV---------RPDD--YGI------------PITA---------------------
-----QHHDDKTVRN------------IKLSWDE--IKRHSNP-----------------
-------------------L--WEKG--------------------YQFYCVTP-----K
TR------------------H-RV-HSQWSVNDWVQ---IYESNFGDPYRM-------DK
RTPGVGE--HQLHINPQAAKDRGINDGD-YVYVDGNPVDRPYRGW--KPSDPYYK-VAR-
---LMIRAKYNPSYPY------H-------VTMAKH----------APYVSTPK---SV-
------KGHETRP-DGRAIAVDTGYQSNFRYGAQQSFTRNWLMPMH--------------
---QTDSLPGKHAIA---------------------------------------------
-------------------WKFKW------------------------------------
------------------------------------------------------------
--GYQVDHHA----------------------------------------IN-------T
V-P----KECL-----IRI----TKAEDGGI----GARGPWEPVRTGFTPGQ---ENEFM
IKWLKGEHIKI-------------------------------------------------
------------------------------------------------------------
------------------------------------------------------------
------------------------------------------------------------
----KV-
>ref_K1_2
------------------------------------------------------------
------------------------------------------------------------
---------------------------------------------------MFLSRRQF-
-LKVSAGTVAAVAV-AD---KVLALTALQPVIEVG-------NPLGDYPD-RS-W-E---
----R--VYHDQYRYDS-----SF------TWCCSPNDT--HAC-RIRAFVR-NGVVMRV
EQ----------NYDHQTYE--DLYGNRGTF----------AHNPRMCLKGFTFHRRVYG
P-YRLKGPLM--RKGWKAWMDDGSPE-------------------------LTPDTKRKY
KFDS-RF-LDDMLRVS------WDTAFTYAAKAMVIIATRYSGEAGARRL-REQG-YAPE
MIEMMKGAGTRCFKHRAGMPVLGILGKM-G---NTRMNGGINALLDTWIRKVSPEQAQGG
RYWSNY-TWHGDQN--PAH-PWWSGA-Q-GS----DIDLS--DM-R----FSKLNTSWGK
N----FVENKM----------PEA------HW------KLECI-E----RGA------RV
VV------IT-PEY---NPT---------------AY-R----AD-YWMPLRPE-SDGAL
FLGA-MKIIVDENMH----DID----------FLKS--FTDAPILVRT------------
-------------------------------------------------------DTL--
----QYLD---------PR-----------------------------------------
--------------------------------DVVKDYAFPDFSKSYSGRMQSLKPEQIE
-RLGGMMVWD---LNKK--QAVPLHREQVGWHYT--------------------------
---------------------------------NSGIDAALN------------------
------------------------------------------------------------
------------------------------------------------------------
---------GTFR-VKLL----------------NGREI-------DAMPVWQMYLVHFQ
------------------------------------------------------------
------------------------DYDLDTTH--QICRTP--------KDLIVRWARDSG
TI-------------K------------PAAIHNGEGTCHYFHQ-TIN-ARG-AAMV---
LIITGNVGKFGT-G--------QH----TWAGNYKAGTWTATPWSGAGLAVHTGEDPFNI
TTDPNAHGKEIKTKSYY-------------------------------------------
----------------------------------YGEEV---------------------
------GYWNHGDT------------A--------------LIVNTPKY----GR-----
KVFTGKTHMPTP------SKFR-WVTNVNVL----------NNAKHHYDMVRNVDP----
------------------------------------------------------------
-----------------N--------------------I-ETL-ITQDIEM-----TS--
-DVNHND-----IA-FACNS-WMEFTYPE-MT--------------------VT-VSNPW
VQIW-KGGI--RPLYD---TRNDLDTFAGVAAKLSE--------MTG----------DKR
MKDY-FAM---V----YTN------------------------------RVDVYAQRMLD
ASSTF-YGYSADVMLK------SEKG----WMVMVR---------TYPRHPFWEETNESK
--PMWTRSG---------------------------------------------------
--------------------------------------------------RYENYRIEP-
----------EAIEYG----------ENFI-SHREGPEATPYL-------PNAIFTTN--
--PYV---------RPDD--YGI------------PITA---------------------
-----QHHDDKTVRN------------IKLSWHE--IKRHSNP-----------------
-------------------L--WEKG--------------------YQFYCVTP-----K
TR------------------H-RV-HSQWSVNDWVQ---IYESNFGDPYRM-------DK
RTPGVGE--HQLHINPQAAKDRGINDGD-YVYVDGNPVDRPYRGW--KPSDPYYK-VAR-
---LMIRAKYNPSYPY------H-------VTMAKH----------APYVSTPK---SV-
------KGHETRP-DGRAIAVDTGYQSNFRYGAQQSFTRNWLMPMH--------------
---QTDSLPGKHAIA---------------------------------------------
-------------------WKFKW------------------------------------
------------------------------------------------------------
--GYQVDHHA----------------------------------------IN-------T
V-P----KECL-----IRI----TKAEDGGI----GARGPWEPVRTGFTPGQ---ENEFM
IKWLKGEHIKI-------------------------------------------------
------------------------------------------------------------
------------------------------------------------------------
------------------------------------------------------------
----KV-
>ref_K1_3
------------------------------------------------------------
------------------------------------------------------------
---------------------------------------------------MFLSRRQF-
-LKVSAGTVAAVAV-AD---KVLALTALQPVIEVG-------NPLGDYPD-RS-W-E---
----R--VYHDQYRYDS-----SF------TWCCSPNDT--HAC-RIRAFVR-NGVVMRV
EQ----------NYDHQTYE--DLYGNRGTF----------AHNPRMCLKGFTFHRRVYG
P-YRLKGPLM--RKGWKAWMDDGSPE-------------------------LTPDTKRKY
KFDS-RF-LDDMLRVS------WDTAFTYAAKAMVIIATRYSGEAGARRL-REQG-YAPE
MIEMMKGAGTRCFKHRAGMPVLGILGKM-G---NTRMNGGINALLDTWIRKVSPEQAQGG
RYWSNY-TWHGDQN--PAH-PWWSGA-Q-GS----DIDLS--DM-R----FSKLNTSWGK
N----FVENKM----------PEA------HW------KLECI-E----RGA------RV
VV------IT-PEY---NPT---------------AY-R----AD-YWMPLRPE-SDGAL
FLGA-MKIIVDENMH----DID----------FLKS--FTDAPILVRT------------
-------------------------------------------------------DTL--
----QYLD---------PR-----------------------------------------
--------------------------------DVVKDYAFPDFSKSYSGRMQSLKPEQIE
-RLGGMMVWD---LNKK--QAVPLHREQVGWHYT--------------------------
---------------------------------NSGIDAALN------------------
------------------------------------------------------------
------------------------------------------------------------
---------GTFR-VKLL----------------NGREI-------DAMPVWQMYLVHFQ
------------------------------------------------------------
------------------------DYDLDTTH--QICRTP--------KDLIVRWARDSG
TI-------------K------------PAAIHNGEGTCHYFHQ-TIN-ARG-AAMV---
LIITGNVGKFGT-G--------QH----TWAGNYKAGTWTATPWSGAGLAVHTGEDPFNI
TTDPNAHGKEIKTKSYY-------------------------------------------
----------------------------------YGEEV---------------------
------GYWNHGDT------------A--------------LIVNTPKY----GR-----
KVFTGKTHMPTP------SKFR-WVTNVNVL----------NNAKHHYDMVRNVDP----
------------------------------------------------------------
-----------------N--------------------I-ETL-ITQDIEM-----TS--
-DVNHND-----IA-FACNS-WMEFTYPE-MT--------------------VT-VSNPW
VQIW-KGGI--RPLYD---TRNDLDTFAGVAAKLSD--------MTG----------DKR
MKDY-FAM---V----YTN------------------------------RVDVYAQRMLD
ASSTF-YGYSADVMLK------SEKG----WMVMVR---------TYPRHPFWEETNESK
--PMWTRSG---------------------------------------------------
--------------------------------------------------RYENYRIEP-
----------EAIEYG----------ENFI-SHREGPEATPYL-------PNAIFTTN--
--PYC---------RPDD--YGI------------PITA---------------------
-----QHHDDKTVRN------------IKLSWHE--IKRHSNP-----------------
-------------------L--WEKG--------------------YQFYCVTP-----K
TR------------------H-RV-HSQWSVNDWVQ---IYESNFGDPYRM-------DK
RTPGVGE--HQLHINPQAAKDRGINDGD-YVYVDGNPVDRPYRGW--KPSDPYYK-VAR-
---LMIRAKYNPSYPY------H-------VTMAKH----------APYVATPK---SV-
------KGHETRP-DGRAIAVDTGYQSNFRYGAQQSFTRNWLMPMH--------------
---QTDSLPGKHAIA---------------------------------------------
-------------------WKFKW------------------------------------
------------------------------------------------------------
--GYQVDHHA----------------------------------------IN-------T
V-P----KECL-----IRI----TKAEDGGI----GARGPWEPVRTGFTPGQ---ENEFM
IKWLKGEHIKI-------------------------------------------------
------------------------------------------------------------
------------------------------------------------------------
------------------------------------------------------------
----KV-
>ref_K1_8
------------------------------------------------------------
------------------------------------------------------------
---------------------------------------------------MFLSRRQF-
-LKVSSGTVAAAML-AD---KALALTALQPVVEVG-------NPLGEYPD-RS-W-E---
----R--VYHDQYRYDS-----SF------TWCCSPNDT--HAC-RIRAFVR-NGVVMRV
EQ----------NYDHQTYE--DLYGNRGTF----------AHNPRMCLKGYTFHRRVYG
P-YRLKGPLM--RKGWKEWMDAGSPE-------------------------LTPDVKRKY
KFDS-RF-LDDMLRVS------WDTAFTYAAKAMIIVATRYSGEAGARRL-REQG-YAPE
MIEMMKGAGTRCFKHRAGMPVLGILGKM-G---NTRMNGGINALLDTWIRKVNPEQAQGG
RYWSNY-TWHGDQN--PAH-PWWSGA-Q-GS----DIDLS--DM-R----FSKLNTSWGK
N----FVENKM----------PEA------HW------KLECI-E----RGA------RV
VV------IT-PEY---NPT---------------AY-R----AD-YWMPLRPE-SDGSL
FLGA-MKIIVDENMH----DID----------FLKS--FTDAPILVRT------------
-------------------------------------------------------DTL--
----QYLD---------PR-----------------------------------------
--------------------------------DVVADYKFPDFSKSYSGRIQSLKPEQIE
-RLGGMMVWD---LNKK--QAVPLHREQVGWHYV--------------------------
---------------------------------NSGIDAALT------------------
------------------------------------------------------------
------------------------------------------------------------
---------GTYR-VKLL----------------NGREI-------DAMPVWQMYLVHFQ
------------------------------------------------------------
------------------------DYDLDTVH--QICRTP--------KDLIVRWARDSG
TI-------------K------------PAAIHNGEGTCHYFHQ-TIN-ARG-AAMV---
LIITGNVGKFGT-G--------QH----TWAGNYKAGTWTATPWSGAGLAVHTGEDPFNI
TTDPNAHGKEIKTKSYY-------------------------------------------
----------------------------------YGEEV---------------------
------GYWNHGDT------------A--------------LIVNTPKY----GR-----
KVFTGKTHMPTP------SKLR-WVTNVNVL----------NNAKHHYDMVRNVDP----
------------------------------------------------------------
-----------------N--------------------I-ETL-ITQDIEM-----TS--
-DVNHND-----IA-FACNS-WMEFTYPE-MT--------------------VT-VSNPW
VQIW-KGGI--RPLYD---TRNDLDTFAGVAAKLSD--------MTG----------DKR
MKDY-FAM---V----YAN------------------------------RVDVYAQRMLD
ASSTF-YGYSADVMLK------SEKG----WMVMVR---------TYPRHPFWEETNESK
--PMWTRSG---------------------------------------------------
--------------------------------------------------RYENYRIEP-
----------EAIEYG----------ENFI-SHREGPEATPYL-------PNAIFTTN--
--PYC---------RPDD--YGI------------PITA---------------------
-----QHHDDKTVRN------------IKLSWHE--IKRHSNP-----------------
-------------------L--WEKG--------------------YQFYCVTP-----K
TR------------------H-RV-HSQWSVNDWVQ---IYESNFGDPYRM-------DK
RTPGVGE--HQLHINPQAAKDRGINDGD-YVYVDGNPVDRPYRGW--KPSDPYYK-VAR-
---LMIRAKYNPAYPY------H-------VTMAKH----------APYVSTAK---SV-
------KGHETRP-DGRAIAVDTGYQSNFRYGAQQSFTRNWLMPMH--------------
---QTDSLPGKHAIA---------------------------------------------
-------------------WKFKW------------------------------------
------------------------------------------------------------
--GYQVDHHA----------------------------------------IN-------T
V-P----KECL-----IRI----TKAEDGGI----GARGPWEPVRTGFTPGQ---ENEFM
IKWLKGEHIKI-------------------------------------------------
------------------------------------------------------------
------------------------------------------------------------
------------------------------------------------------------
----KV-
>ref_K8_151
------------------------------------------------------------
------------------------------------------------------------
---------------------------------------------------MFLSRRQF-
-LKVSAGTVAAVAV-AD---KVLALTALQPVIEVG-------NPLGDYPD-RS-W-E---
----R--VYHDQYRYDS-----SF------TWCCSPNDT--HAC-RIRAFVR-NGVVMRV
EQ----------NYDHQTYE--DLYGNRGTF----------AHNPRMCLKGFTFHRRVYG
P-YRLKGPLM--RKGWKQWMDDGSPE-------------------------LTPETKRKY
KFDS-RF-LDDMLRVS------WDTAFTYAAKAYIIVATRYSGEAGARRL-REQG-YAPE
MIEMMKGAGTRCFKHRAGMPVLGILGKM-G---NTRMNGGINALLDTWIRKVSPDQAQGG
RYWSNY-TWHGDQN--PAH-PWWSGA-Q-GS----DIDLS--DM-R----FSKLNTSWGK
N----FVENKM----------PEA------HW------KLECI-E----RGA------RV
VV------IT-PEY---NPT---------------AY-R----AD-YWMPLRPE-SDGAL
FLGA-MKIMVDENMH----DID----------FLKQ--FTDAPILVRT------------
-------------------------------------------------------DTL--
----QYLD---------PR-----------------------------------------
--------------------------------DVVADYKFPDFSKSYSGRIQSLKPEQIE
-RLGGMMVWD---LNKK--QAVPLHREQVGWHYV--------------------------
---------------------------------NSGIDAALN------------------
------------------------------------------------------------
------------------------------------------------------------
---------GTYR-VKLL----------------NGREI-------DAMPVWQMYLVHFQ
------------------------------------------------------------
------------------------DYDLDTTH--QICRTP--------KDLIVRWARDSG
TI-------------K------------PAAIHNGEGTCHYFHQ-TEN-ARA-AAMV---
LIITGNVGKFGT-G--------QH----TWAGNYKAGTWTATPWSGAGIAVHTGEDPFNI
TTDPNAHGKEIKTKSYY-------------------------------------------
----------------------------------YGEEV---------------------
------GYWNHGDT------------A--------------LIVNTPKY----GR-----
KVFTGKTHMPTP------SKFR-WVVNVNVL----------NNAKHHYDMVRNVDP----
------------------------------------------------------------
-----------------N--------------------I-ETL-ITQDIEM-----TS--
-DVNHND-----IA-FACNS-WMEFTYPE-MT--------------------VT-VSNPW
VQIW-KGGI--RPLYD---TRNDLDTFAGVAAKLSD--------MTG----------DKR
MKDY-FAM---V----YAN------------------------------RVDVYAQRMLD
ASSTF-YGYSADVMLK------SEKG----WMVMVR---------TYPRHPFWEETNESK
--PMWTRSG---------------------------------------------------
--------------------------------------------------RYENYRIEP-
----------EAIEYG----------ENFI-SHREGPEATPYL-------PNAIFTTN--
--PFV---------RPDD--YGI------------PITA---------------------
-----QHHDDKTVRN------------IKLSWDE--IKRHSNP-----------------
-------------------L--WEKG--------------------YQFYCVTP-----K
TR------------------H-RV-HSQWSVNDWVQ---IYESNFGDPYRM-------DK
RTPGVGE--HQLHINPQAAKDRGINDGD-YVYVDGNPVDRPYRGW--KPSDPYYK-VAR-
---LMIRAKYNPSYPY------H-------VTMAKH----------APYVSTAK---SV-
------KGHETRP-DGRAIAVDTGYQSNFRYGAQQSFTRNWLMPMH--------------
---QTDSLPGKHAIA---------------------------------------------
-------------------WKFKW------------------------------------
------------------------------------------------------------
--GYQVDHHA----------------------------------------IN-------T
V-P----KECL-----IRI----TKAEDGGI----GARGPWEPVRTGFTPGQ---ENEFM
IKWLKGEHIKI-------------------------------------------------
------------------------------------------------------------
------------------------------------------------------------
------------------------------------------------------------
----KV-
>ref_K1_4
------------------------------------------------------------
------------------------------------------------------------
---------------------------------------------------MFLSRRQF-
-LKVSAGTVAAVAV-AD---KVLALTALQPVIEVG-------NPLGDYPD-RS-W-E---
----R--VYHDQYRYDS-----SF------TWCCSPNDT--HAC-RIRAFVR-NGVVMRV
EQ----------NYDHQTYE--DLYGNRGTF----------AHNPRMCLKGFTFHRRVYG
P-YRLKGPLM--RKGWKQWMDDGSPE-------------------------LTPETKRKY
KFDS-RF-LDDMLRVS------WDTAFTYAAKAYIIVATRYSGEAGARRL-REQG-YAPE
MIEMMKGAGTRCFKHRAGMPVLGILGKM-G---NTRMNGGINALLDTWIRKVSPDQAQGG
RYWSNY-TWHGDQN--PAH-PWWSGA-Q-GS----DIDLS--DM-R----FSKLNTSWGK
N----FVENKM----------PEA------HW------KLECI-E----RGA------RV
VV------IT-PEY---NPT---------------AY-R----AD-YWMPLRPE-SDGAL
FLGA-MKIMVDENMH----DID----------FLKQ--FTDAPILVRT------------
-------------------------------------------------------DTL--
----QYLD---------PR-----------------------------------------
--------------------------------DVVADYKFPDFSKSYSGRIQSLKPEQIE
-RLGGMMVWD---LNKK--QAVPLHREQVGWHYV--------------------------
---------------------------------NSGIDAALN------------------
------------------------------------------------------------
------------------------------------------------------------
---------GTYR-VKLL----------------NGREI-------DAMPVWQMYLVHFQ
------------------------------------------------------------
------------------------DYDLDTTH--QICRTP--------KDLIVRWARDSG
TI-------------K------------PAAIHNGEGTCHYFHQ-TEN-ARA-AAMV---
LIITGNVGKFGT-G--------QH----TWAGNYKAGTWTATPWSGAGIAVHTGEDPFNI
TTDPNAHGKEIKTKSYY-------------------------------------------
----------------------------------YGEEV---------------------
------GYWNHGDT------------A--------------LIVNTPKY----GR-----
KVFTGKTHMPTP------SKFR-WVVNVNVL----------NNAKHHYDMVRNVDP----
------------------------------------------------------------
-----------------N--------------------I-ETL-ITQDIEM-----TS--
-DVNHND-----IA-FACNS-WMEFTYPE-MT--------------------VT-VSNPW
VQIW-KGGI--RPLYD---TRNDLDTFAGVAAKLSD--------MTG----------DKR
MKDY-FAM---V----YAN------------------------------RVDVYAQRMLD
ASSTF-YGYSADVMLK------SEKG----WMVMVR---------TYPRHPFWEETNESK
--PMWTRSG---------------------------------------------------
--------------------------------------------------RYENYRIEP-
----------EAIEYG----------ENFI-SHREGPEATPYL-------PNAIFTTN--
--PFV---------RPDD--YGI------------PITA---------------------
-----QHHDDKTVRN------------IKLSWDE--IKRHSNP-----------------
-------------------L--WEKG--------------------YQFYCVTP-----K
TR------------------H-RV-HSQWSVNDWVQ---IYESNFGDPYRM-------DK
RTPGVGE--HQLHINPQAAKDRGINDGD-YVYVDGNPVDRPYRGW--KPSDPYYK-VAR-
---LMIRAKYNPSYPY------H-------VTMAKH----------APYVSTAK---SV-
------KGHETRP-DGRAIAVDTGYQSNFRYGAQQSFTRNWLMPMH--------------
---QTDSLPGKHAIA---------------------------------------------
-------------------WKFKW------------------------------------
------------------------------------------------------------
--GYQVDHHA----------------------------------------IN-------T
V-P----KECL-----IRI----TKAEDGGI----GARGPWEPVRTGFTPGQ---ENEFM
IKWLKGEHIKI-------------------------------------------------
------------------------------------------------------------
------------------------------------------------------------
------------------------------------------------------------
----KV-
>ref_K1_7
------------------------------------------------------------
------------------------------------------------------------
---------------------------------------------------MFLSRRQF-
-LKVSAGTVAAVAV-AD---KVLALTALQPVIEVG-------NPLGDYPD-RS-W-E---
----R--VYHDQYRYDS-----SF------TWCCSPNDT--HAC-RIRAFVR-NGVVMRV
EQ----------NYDHQTYE--DLYGNRGTF----------AHNPRMCLKGFTFHRRVYG
P-YRLKGPLM--RKGWKQWMDDGSPE-------------------------LTPETKRKY
KFDS-RF-LDDMLRVS------WDTAFTYAAKAMIIVATRYSGEAGARRL-REQG-YAPE
MIEMMKGAGTRCFKHRAGMPVLGILGKM-G---NTRMNGGINALLDTWIRKVSPDQAQGG
RYWSNY-TWHGDQN--PAH-PWWSGA-Q-GS----DIDLS--DM-R----FSKLNTSWGK
N----FVENKM----------PEA------HW------KLECI-E----RGA------RV
VV------IT-PEY---NPT---------------AY-R----AD-YWMPLRPE-SDGSL
FLGA-MKIIVDENMH----DID----------FLKS--FTDAPILVRT------------
-------------------------------------------------------DTL--
----QYLD---------PR-----------------------------------------
--------------------------------DVVADYKFPDFSKSYSGRIQSLKPEQIE
-RLGGMMVWD---LNKK--QAVPLHREQVGWHYV--------------------------
---------------------------------NSGIDAALT------------------
------------------------------------------------------------
------------------------------------------------------------
---------GTYR-VKLL----------------NGREI-------DAMPVWQMYLVHFQ
------------------------------------------------------------
------------------------DYDLDTVH--QICRTP--------KDLIVRWARDSG
TI-------------K------------PAAIHNGEGTCHYFHQ-TIN-ARG-AAMV---
LIITGNVGKFGT-G--------QH----TWAGNYKAGTWTATPWSGAGLAVHTGEDPFNI
TTDPNAHGKEIKTKSYY-------------------------------------------
----------------------------------YGEEV---------------------
------GYWNHGDT------------A--------------LIVNTPKY----GR-----
KVFTGKTHMPTP------SKLR-WVTNVNVL----------NNAKHHYDMVRNVDP----
------------------------------------------------------------
-----------------N--------------------I-ETL-ITQDIEM-----TS--
-DVNHND-----IA-FACNS-WMEFTYPE-MT--------------------VT-VSNPW
VQIW-KGGI--RPLYD---TRNDLDTFAGTAAKLSE--------MTG----------DKR
MKDY-FAM---V----YLN------------------------------RVDVYAQRMLD
ASSTF-YGYSADTMLK------SEKG----WMVMVR---------TYPRHPFWEETNESK
--PMWTRSG---------------------------------------------------
--------------------------------------------------RYENYRIEP-
----------EAIEYG----------ENFI-SHREGPEATPYL-------PNAIFTTN--
--PYC---------RPDD--YGI------------PITA---------------------
-----QHHDDKTVRN------------IKLSWHE--IKRHSNP-----------------
-------------------L--WEKG--------------------YQFYCVTP-----K
TR------------------H-RV-HSQWSVNDWVQ---IYESNFGDPYRM-------DK
RTPGVGE--HQLHINPQAAKDRGINDGD-YVYVDGNPVDRPYRGW--KPSDPYYK-VAR-
---LMIRAKYNPSYPY------H-------VTMAKH----------APYVSTAK---SV-
------KGHETRP-DGRAIAVDTGYQSNFRYGAQQSFTRNWLMPMH--------------
---QTDSLPGKHAIA---------------------------------------------
-------------------WKFKW------------------------------------
------------------------------------------------------------
--GYQVDHHA----------------------------------------IN-------T
V-P----KECL-----IRI----TKAEDGGI----GARGPWEPVRTGFTPGQ---ENEFM
IKWLKGEHIKI-------------------------------------------------
------------------------------------------------------------
------------------------------------------------------------
------------------------------------------------------------
----KV-
>ref_K1_0
------------------------------------------------------------
------------------------------------------------------------
---------------------------------------------------MFLSRRQF-
-LKVSAGTVAAVAV-AD---KVLALTALQPVIEVG-------NPLGDYPD-RS-W-E---
----R--VYHDQYRYDS-----SF------TWVCSPNDT--HAC-RVRAFVR-NGVIMRV
EQ----------NYDHQTYE--DLYGNRGTF----------AHNPRMCLKGFTFHRRVYG
P-YRLKGPLM--RKGWKQWMDDGSPE-------------------------LTPETKRKY
KFDS-RF-LDDMLRVS------WDTAFTYAAKAMIIIATRYSGEAGARRL-REQG-YAPE
MIEMMKGAGTRCFKHRSGMPVLGIIGKM-G---NTRMNGGINALLDTWIRKVGPDQAQGG
RYWSNY-TWHGDQN--PAH-PWWSGA-Q-GS----DIDLS--DM-R----FSKLNTSWGK
N----FVENKM----------PEA------HW------KLECI-E----RGA------RV
VV------IT-PEY---NPT---------------AY-R----AD-YWMPLRPE-SDGSL
FLGA-MKIIVDENMH----DID----------FMKS--FSDAPILIRT------------
-------------------------------------------------------DTL--
----QYLD---------PR-----------------------------------------
--------------------------------DVIADYKFPDFSKSYSGRIQSLKAEQIE
-RLGGMMVWD---LNKK--QAVPLHREQVGWHYA--------------------------
---------------------------------NSGIDAALN------------------
------------------------------------------------------------
------------------------------------------------------------
---------GTYR-VKLL----------------NGREI-------DAMPVWQMYMVHFQ
------------------------------------------------------------
------------------------DYDLDTVH--QICRTP--------KDLIVRWARDSG
TI-------------K------------PAAIHNGEGTCHYFHQ-TIN-SRG-AAMV---
LIITGNVGKFGT-G--------QH----TWAGNYKAGAWTATPWSGAGLAVHTGEDPFNI
TLDPNAHGKEIKTKSYY-------------------------------------------
----------------------------------YGEEV---------------------
------GYWNHGDT------------A--------------LIVNTPKY----GR-----
KVFTGKTHMPTP------SKFR-WVTNVNVL----------NNAKHHYDMVRNVDP----
------------------------------------------------------------
-----------------N--------------------L-ECL-ITQDVEM-----TS--
-DVNHND-----IA-FACNT-WVEFTYPE-MT--------------------IT-VSNPW
VQIW-KGGI--RPLYD---TRNDLDTFAGVAAKLSD--------MTG----------DKR
MRDY-FAM---V----YSN------------------------------RVDVYAQRMLD
ASSTF-YGYSADVMLK------SEKG----WMVMVR---------TYPRHPFWEETNESK
--PMWTRSG---------------------------------------------------
--------------------------------------------------RYENYRIEP-
----------EAIEYG----------ENFI-SHREGPEATPYL-------PNAIFTTN--
--PYC---------RPDD--YGI------------PITA---------------------
-----QHHDDKTVRN------------IKLSWHE--IKRHSNP-----------------
-------------------L--WEKG--------------------YQFYCVTP-----K
TR------------------H-RV-HSQWSVNDWVQ---IYESNFGDPYRM-------DK
RTPGVGE--HQLHINPQAAKDRGINDGD-YVYVDGNPVDRPYRGW--KPSDPYYK-VAR-
---LMIRAKYNPAYPY------H-------VTMTKH----------APYVATAK---SV-
------KGHETRP-DGRAIAIDTGYQSNFRYGAQQSFTRNWLMPMH--------------
---QTDSLPGKHAIA---------------------------------------------
-------------------WKFKW------------------------------------
------------------------------------------------------------
--GYQVDHHA----------------------------------------IN-------T
V-P----KECL-----IRI----TKAEDGGI----GARGPWEPVRTGFTPGQ---ENEFM
IKWLKGEHIKI-------------------------------------------------
------------------------------------------------------------
------------------------------------------------------------
------------------------------------------------------------
----KV-
>ref_K8_148
------------------------------------------------------------
------------------------------------------------------------
---------------------------------------------------MFLSRRQF-
-LKVSVGTVAAVAV-AD---KVLALTALQPVIEVG-------NPLGEYPD-RS-W-E---
----R--VYHDQYRYDS-----SF------TWVCSPNDT--HAC-RVRAFVR-NGVVMRV
EQ----------NYDHQTYE--DLYGNRGTF----------AHNPRMCLKGFTFHRRVYG
P-YRLKGPLM--RKGWKQWMDDGAPE-------------------------LTPETKRKY
KFDS-RF-LDDMLRVS------WDTAFTYAAKAMIIIATRYSGEAGARRL-REQG-YAPE
MIEMMKGAGTRCFKHRAGMPVLGIIGKM-G---NTRMNGGINALLDTWIRKVGPDQAQGG
RYWSNY-TWHGDQN--PAH-PWWSGV-Q-GS----DVDLS--DM-R----FSKLNTSWGK
N----FVENKM----------PEA------HW------KLECI-E----RGA------RV
VV------IT-PEY---NPT---------------AY-R----AD-YWMPLRPQ-SDGAL
FLGA-MKIIVDENMH----DVD----------FLKS--FTDAPILVRT------------
-------------------------------------------------------DTL--
----QYLD---------PR-----------------------------------------
--------------------------------DVIPDYKFPDFSKSYSGRIQSLKPEQIQ
-RLGGMMVWD---LNKK--QAVPLHREQVGWHYV--------------------------
---------------------------------NSGIDAALT------------------
------------------------------------------------------------
------------------------------------------------------------
---------GTYR-VKLL----------------NGREI-------DAMPIWQMYMVHFQ
------------------------------------------------------------
------------------------DYDLDTVH--QITRTP--------KDLIVRWARDSG
TI-------------K------------PAAIHNGEGTCHYFHQ-TIN-ARG-AAMV---
LIITGNVGKFGT-G--------QH----TWAGNYKAGAWTATPWSGAGLSVHTGEDPFNI
TLDPNAHGKEIHTRSYY-------------------------------------------
----------------------------------YGEEV---------------------
------GYWNHGDT------------A--------------LIVNTPKY----GR-----
KVFTGKTHMPTP------SKFR-WVTNVNVV----------NNAKHHYDMVKNVDP----
------------------------------------------------------------
-----------------N--------------------I-ECL-ITQDIEM-----TS--
-DINHAD-----IA-FACNS-WMEFTYPE-MT--------------------IT-VSNPW
VQIW-KGGI--RPLYD---TRNDLDTFAGVAAKLSD--------MTG----------DKR
MKDY-FAM---V----YAN------------------------------RVDVYAQRMLD
ASSTF-YGYSADVMLK------SEKG----WMVMVR---------TYPRHPFWEETNESK
--PMWTRSG---------------------------------------------------
--------------------------------------------------RYENYRPEA-
----------EAIEYG----------ENFI-SHREGPEATPYL-------PNAIFTTN--
--PYV---------RPDD--YGI------------PITA---------------------
-----QHHDDKTVRN------------IKLSWDE--IKRHSNP-----------------
-------------------L--WEKG--------------------YQFYCVTP-----K
TR------------------H-RV-HSQWSVNDWVQ---IYESNFGDPYRM-------DK
RTPGVGE--HQLHINPQAAKDRGINDGD-YVYVDGNPVDRPYRGW--KPSDPYYK-VAR-
---LMIRAKYNPAYPY------H-------VTMAKH----------APFVATPK---SV-
------KGHETRP-DGRAIAIDTGYQSNFRYGCQQSFTRNWLMPMH--------------
---QTDSLPGKHAIA---------------------------------------------
-------------------WKFKW------------------------------------
------------------------------------------------------------
--GYQVDHHA----------------------------------------IN-------T
V-P----KECL-----IRI----TKAEDGGI----GARGPWEPVRTGFTPGQ---ENEFM
IKWLKGEHIKI-------------------------------------------------
------------------------------------------------------------
------------------------------------------------------------
------------------------------------------------------------
----KV-
>ref_K1_131
------------------------------------------------------------
------------------------------------------------------------
---------------------------------------------------MFLSRRQF-
-LKVSVGTVAAVAV-AD---KVLALTALQPVIEVG-------NPLGEYPD-RS-W-E---
----R--VYHDQYRYDS-----SF------TWVCSPNDT--HAC-RVRAFVR-NGVVMRV
EQ----------NYDHQTYE--DLYGNRGTF----------AHNPRMCLKGFTFHRRVYG
P-YRLKGPLM--RKGWKQWMDDGAPE-------------------------LTPETKRKY
KFDS-RF-LDDMLRVS------WDTAFTYAAKAMIIIATRYSGEAGARRL-REQG-YAPE
MIEMMKGAGTRCFKHRAGMPVLGIIGKM-G---NTRMNGGINALLDTWIRKVGPDQAQGG
RYWSNY-TWHGDQN--PAH-PWWSGV-Q-GS----DVDLS--DM-R----FSKLNTSWGK
N----FVENKM----------PEA------HW------KLECI-E----RGA------RV
VV------IT-PEY---NPT---------------AY-R----AD-YWMPLRPQ-SDGAL
FLGA-MKIIVDENMH----DVD----------FLKS--FTDAPILVRT------------
-------------------------------------------------------DTL--
----QYLD---------PR-----------------------------------------
--------------------------------DVIPDYKFPDFSKSYSGRIQSLKPEQIQ
-RLGGMMVWD---LNKK--QAVPLHREQVGWHYV--------------------------
---------------------------------NSGIDAALT------------------
------------------------------------------------------------
------------------------------------------------------------
---------GTYR-VKLL----------------NGREI-------DAMPIWQMYMVHFQ
------------------------------------------------------------
------------------------DYDLDTVH--QITRTP--------KDLIVRWARDSG
TI-------------K------------PAAIHNGEGTCHYFHQ-TIN-ARG-AAMV---
LIITGNVGKFGT-G--------QH----TWAGNYKAGAWTATPWSGAGLSVHTGEDPFNI
TLDPNAHGKEIHTRSYY-------------------------------------------
----------------------------------YGEEV---------------------
------GYWNHGDT------------A--------------LIVNTPKY----GR-----
KVFTGKTHMPTP------SKFR-WVTNVNVV----------NNAKHHYDMVKNVDP----
------------------------------------------------------------
-----------------N--------------------I-ECL-ITQDIEM-----TS--
-DINHAD-----IA-FACNS-WMEFTYPE-MT--------------------IT-VSNPW
VQIW-KGGI--RPLYD---TRNDLDTFAGVAAKLSD--------MTG----------DKR
MKDY-FAM---V----YAN------------------------------RVDVYAQRMLD
ASSTF-YGYSADVMLK------SEKG----WMVMVR---------TYPRHPFWEETNESK
--PMWTRSG---------------------------------------------------
--------------------------------------------------RYENYRPEA-
----------EAIEYG----------ENFI-SHREGPEATPYL-------PNAIFTTN--
--PYV---------RPDD--YGI------------PITA---------------------
-----QHHDDKTVRN------------IKLSWDE--IKRHSNP-----------------
-------------------L--WEKG--------------------YQFYCVTP-----K
TR------------------H-RV-HSQWSVNDWVQ---IYESNFGDPYRM-------DK
RTPGVGE--HQLHINPQAAKDRGINDGD-YVYVDGNPVDRPYRGW--KPSDPYYK-VAR-
---LMIRAKYNPAYPY------H-------VTMAKH----------APFVATPK---SV-
------KGHETRP-DGRAIAIDTGYQSNFRYGCQQSFTRNWLMPMH--------------
---QTDSLPGKHAIA---------------------------------------------
-------------------WKFKW------------------------------------
------------------------------------------------------------
--GYQVDHHA----------------------------------------IN-------T
V-P----KECL-----IRI----TKAEDGGI----GARGPWEPVRTGFTPGQ---ENEFM
IKWLKGEHIKI-------------------------------------------------
------------------------------------------------------------
------------------------------------------------------------
------------------------------------------------------------
----KV-
>ref_K1_132
------------------------------------------------------------
------------------------------------------------------------
---------------------------------------------------MFLSRRQF-
-LKVSAGTVAAVAV-AD---KVLALTALQPVIEVG-------NPLGDYPD-RS-W-E---
----R--VYHDQYRYDS-----SF------TWVCSPNDT--HAC-RVRAFVR-NGVVMRV
EQ----------NYDHQTYE--DLYGNRGTF----------AHNPRMCLKGFTFHRRVYG
P-YRLKGPLM--RKGWKQWMDDGSPE-------------------------LTPETKRRY
KFDS-RF-LDDMLRVS------WDTAFTYAAKAMIIIATRYSGEAGARRL-REQG-YAPE
MIEMMKGAGTRCFKHRAGMPVLGIIGKM-G---NTRMNGGINALLDTWIRKVSPDQAQGG
RYWSNY-TWHGDQN--PAH-PFWSGV-Q-GS----DIDLS--DM-R----FSKLNTSWGK
N----FVENKM----------PEA------HW------KLECI-E----RGA------RV
VV------IT-PEY---NPT---------------AY-R----AD-YWMPLRPE-SDGAL
FLGA-MKIMVDENMH----DID----------FMKS--FTDAPILVRT------------
-------------------------------------------------------DTL--
----QYLD---------PR-----------------------------------------
--------------------------------DVIADYKFPDFSKSYSGRIQSLKGEQIE
-RLGGMMVWD---LNKK--QAVPLHREQVGWHYA--------------------------
---------------------------------NSGIDAALT------------------
------------------------------------------------------------
------------------------------------------------------------
---------GSYR-VKLL----------------NGREI-------DAMPVWQMYLVHFQ
------------------------------------------------------------
------------------------DYDLDTVH--QITRTP--------KDLIVRWARDSG
TI-------------K------------PAAIHNGEGTCHYFHQ-TAN-ARG-AAMV---
LIITGNVGKFGT-G--------QH----TWAGNYKAGTWTATPWSGAGLSVHTGEDPFNI
TLDPNAHGKEIKTKSYY-------------------------------------------
----------------------------------YGEEV---------------------
------GYWNHGDT------------A--------------LIVNTPKY----GR-----
KVFTGKTHMPTP------SKFR-WVVNVNVV----------NNAKHHYDMVRNVDP----
------------------------------------------------------------
-----------------N--------------------I-ECL-ITQDIEM-----TS--
-DINHAD-----IA-FACNS-WMEFTYPE-MT--------------------VT-VSNPW
VQIW-KGGI--RPLYD---TRNDLDTFAGVAAKLSD--------MTG----------DKR
MKDY-FAM---V----YAN------------------------------RVDVYAQRMLD
ASSTF-YGYSADVMLK------SEKG----WMVMVR---------TYPRHPFWEETNESK
--PMWTRSG---------------------------------------------------
--------------------------------------------------RYENYRIEP-
----------EAIEYG----------ENFI-SHREGPEATPYL-------PNAIFTTN--
--PYV---------RPDD--YGI------------PITA---------------------
-----QHHDDKTVRN------------IKLSWHE--IKRHSNP-----------------
-------------------L--WEKG--------------------YQFYCVTP-----K
TR------------------H-RV-HSQWSVNDWVQ---IYESNFGDPYRM-------DK
RTPGVGE--HQIHINPQAAKDRGINDGD-YVYVDGNPVDRPYRGW--KPSDPYYK-VAR-
---LMIRAKYNPAYPY------H-------VTMAKH----------APYVATAK---SV-
------KGHETRP-DGRAIAIDTGYQSNFRYGAQQSFTRNWLMPMH--------------
---QTDSLPGKHAVA---------------------------------------------
-------------------WKFKW------------------------------------
------------------------------------------------------------
--GYQVDHHA----------------------------------------IN-------T
V-P----KECL-----IRI----TKAEDGGI----GARGPWEPVRTGFTPGQ---ENEFM
IKWLKGEHIKI-------------------------------------------------
------------------------------------------------------------
------------------------------------------------------------
------------------------------------------------------------
----KV-
>ref_K1_129
------------------------------------------------------------
------------------------------------------------------------
---------------------------------------------------MFLSRRQF-
-LKVSAGTVAAVAI-AD---NVLALTALQPVIEVG-------NPLGEYPD-RS-W-E---
----R--VYHDQYRYDS-----SF------TWVCSPNDT--HAC-RVRAFVR-NGVVMRV
EQ----------NYDHQTYE--DLYGNRGTF----------AHNPRMCLKGFTFHRRVYG
P-YRLKGPLM--RKGWKQWMDDGSPE-------------------------LTPETKRKY
KFDS-RF-LDDMLRVS------WDTAFTYAAKAMIIIGTRYSGEAGARRL-REQG-YAPE
MIEMMKGAGTRCFKHRSGMPVLGIIGKM-G---NTRMNGGINALLDTWIRKVSPDQAQGG
RYWSNY-TWHGDQN--PAH-PFWSGV-Q-GS----DIDLS--DM-R----FSKLNTSWGK
N----FVENKM----------PEA------HW------KLECI-E----RGA------RV
VV------IT-PEY---NPT---------------AY-R----AD-YWMPLRPE-SDGSL
FLGA-MKIIVDENMH----DSD----------FMKQ--FTDAPILVRT------------
-------------------------------------------------------DTL--
----QYLD---------PR-----------------------------------------
--------------------------------DVIADYKFPDFSKSYSGRIQTLKPEQIE
-RLGGMMVWD---LNKK--QAVPLHREQVGWHYT--------------------------
---------------------------------NSGIDAALT------------------
------------------------------------------------------------
------------------------------------------------------------
---------GSYR-VKLL----------------NGREI-------DAMPIWQMYMVHFQ
------------------------------------------------------------
------------------------DYDLDTVH--QICRTP--------KDLIVRWARDSG
TI-------------K------------PAAIHNGEGTCHYFHQ-TIN-ARG-AAMV---
LIITGNVGKFGT-G--------QH----TWAGNYKAGTWTATPWSGAGLSVHTGEDPFNI
TLDPNAHGKEIKTKQYY-------------------------------------------
----------------------------------YGEEV---------------------
------GYWNHGDT------------A--------------LIVNTPKY----GR-----
KVFTGKTHMPTP------SKFR-WVVNVNVL----------NNAKHHYDMVRNVDP----
------------------------------------------------------------
-----------------N--------------------I-ECL-ITQDIEM-----TS--
-DVNHND-----IA-FACNS-WMEFTYPE-MT--------------------VT-VSNPW
VQIW-KGGI--RPLYD---TRNDLDTFAGVAAKLSD--------MTG----------DKR
MKDY-FAM---V----YAN------------------------------RVDVYAQRMLD
ASSTF-YGYSADVMLK------SEKG----WMVMVR---------TYPRHPFWEETNESK
--PMWTRSG---------------------------------------------------
--------------------------------------------------RYENYRIEP-
----------EAIEYG----------ENFI-SHREGPEATPYL-------PNAIFTTN--
--PYV---------RPDD--YGI------------PITA---------------------
-----QHHDDKTIRN------------IKLSWHE--IKRHSNP-----------------
-------------------L--WEKG--------------------YQFYCVTP-----K
TR------------------H-RV-HSQWSVNDWVQ---IYESNFGDPYRM-------DK
RTPGVGE--HQLHINPQAAKDRGINDGD-YVYVDGNPVDRPYRGW--KPSDPYYK-VAR-
---LMIRAKYNPAYPY------H-------VTMSKH----------APYVATPK---SV-
------KGHETRP-DGRAIAIDTGYQSNFRYGAQQSFTRNWLMPMH--------------
---QLDSLPGKHAIA---------------------------------------------
-------------------WKFKW------------------------------------
------------------------------------------------------------
--GYQVDHHA----------------------------------------IN-------T
V-P----KECL-----IRI----TKAEDGGI----GARGPWEPVRTGFTPGQ---ENEFM
IKWLKGEHIKI-------------------------------------------------
------------------------------------------------------------
------------------------------------------------------------
------------------------------------------------------------
----KV-
>ref_K1_130
------------------------------------------------------------
------------------------------------------------------------
---------------------------------------------------MFLSRRQF-
-LKVSAGTVAAVAI-AD---NVLALTALQPVIEVG-------NPLGEYPD-RS-W-E---
----R--VYHDQYRYDS-----SF------TWVCSPNDT--HAC-RVRAFVR-NGVVMRV
EQ----------NYDHQTYE--DLYGNRGTF----------AHNPRMCLKGFTFHRRVYG
P-YRLKGPLM--RKGWKQWMDDGSPE-------------------------LTPETKRKY
KFDS-RF-LDDMLRVS------WDTAFTYAAKAMIIIGTRYSGEAGARRL-REQG-YAPE
MIEMMKGAGTRCFKHRSGMPVLGIIGKM-G---NTRMNGGINALLDTWIRKVSPDQAQGG
RYWSNY-TWHGDQN--PAH-PFWSGV-Q-GS----DIDLS--DM-R----FSKLNTSWGK
N----FVENKM----------PEA------HW------KLECI-E----RGA------RV
VV------IT-PEY---NPT---------------AY-R----AD-YWMPLRPE-SDGSL
FLGA-MKIIVDENMH----DSD----------FMKQ--FTDAPILVRT------------
-------------------------------------------------------DTL--
----QYLD---------PR-----------------------------------------
--------------------------------DVIADYKFPDFSKSYSGRIQTLKPEQIE
-RLGGMMVWD---LNKK--QAVPLHREQVGWHYT--------------------------
---------------------------------NSGIDAALT------------------
------------------------------------------------------------
------------------------------------------------------------
---------GSYR-VKLL----------------NGREI-------DAMPIWQMYMVHFQ
------------------------------------------------------------
------------------------DYDLDTVH--QICRTP--------KDLIVRWARDSG
TI-------------K------------PAAIHNGEGTCHYFHQ-TIN-ARG-AAMV---
LIITGNVGKFGT-G--------QH----TWAGNYKAGTWTATPWSGAGLSVHTGEDPFNI
TLDPNAHGKEIKTKQYY-------------------------------------------
----------------------------------YGEEV---------------------
------GYWNHGDT------------A--------------LIVNTPKY----GR-----
KVFTGKTHMPTP------SKFR-WVVNVNVL----------NNAKHHYDMVRNVDP----
------------------------------------------------------------
-----------------N--------------------I-ECL-ITQDIEM-----TS--
-DVNHND-----IA-FACNS-WMEFTYPE-MT--------------------VT-VSNPW
VQIW-KGGI--RPLYD---TRNDLDTFAGVAAKLSD--------MTG----------DKR
MKDY-FAM---V----YAN------------------------------RVDVYAQRMLD
ASSTF-YGYSADVMLK------SEKG----WMVMVR---------TYPRHPFWEETNESK
--PMWTRSG---------------------------------------------------
--------------------------------------------------RYENYRIEP-
----------EAIEYG----------ENFI-SHREGPEATPYL-------PNAIFTTN--
--PYV---------RPDD--YGI------------PITA---------------------
-----QHHDDKTIRN------------IKLSWHE--IKRHSNP-----------------
-------------------L--WEKG--------------------YQFYCVTP-----K
TR------------------H-RV-HSQWSVNDWVQ---IYESNFGDPYRM-------DK
RTPGVGE--HQLHINPQAAKDRGINDGD-YVYVDGNPVDRPYRGW--KPSDPYYK-VAR-
---LMIRAKYNPAYPY------H-------VTMSKH----------APYVATPK---SV-
------KGHETRP-DGRAIAIDTGYQSNFRYGAQQSFTRNWLMPMH--------------
---QLDSLPGKHAIA---------------------------------------------
-------------------WKFKW------------------------------------
------------------------------------------------------------
--GYQVDHHA----------------------------------------IN-------T
V-P----KECL-----IRI----TKAEDGGI----GARGPWEPVRTGFTPGQ---ENEFM
IKWLKGEHIKI-------------------------------------------------
------------------------------------------------------------
------------------------------------------------------------
------------------------------------------------------------
----KV-
>ref_K1_128
------------------------------------------------------------
------------------------------------------------------------
------------------------------------------------------------
------------------------------------------------------------
------------------------------------------------------------
------------------------------------------------------------
------------------------------------------------------------
---------------------------------------------------------APE
MIEMMKGAGTRCFKHRAGMPVLGIVGKM-G---NTRMNGGINALLDTWIRKVSPDQAQGG
RYWSNY-TWHGDQN--PAH-PFWSGV-Q-GS----DIDLS--DM-R----FSKLNTSWGK
N----FVENKM----------PEA------HW------KLECI-E----RGA------RV
VV------IT-PEY---NPT---------------AY-R----AD-YWMPLRPE-SDGAL
FLGA-MKIIVDENMH----DTD----------FMKQ--FTDAPILVRT------------
-------------------------------------------------------DTL--
----QYLD---------PR-----------------------------------------
--------------------------------DVIADYKFPDFSKSYSGRIQSLKPEQIE
-RLGGMMVWD---LNKK--QAVPLHREQVGWHYT--------------------------
---------------------------------NSGIDAALT------------------
------------------------------------------------------------
------------------------------------------------------------
---------GSYR-IKLL----------------NGREI-------DAMPIWQMYMVHFQ
------------------------------------------------------------
------------------------DYDLDTVH--QICRTP--------KDLIVRWARDSG
TI-------------K------------PAAIHNGEGTCHYFHQ-TIN-SRG-AAMV---
LIITGNVGKFGT-G--------QH----TWAGNYKAGCWTATPWSGAGLAVHTGEDPFNI
TLDPNAHGKEIKTKSYY-------------------------------------------
----------------------------------YGEEV---------------------
------GYWNHGDT------------A--------------LIVNTPKY----GR-----
KVFTGKTHMPTP------SKFR-WVTNVNVL----------NNAKHHYDMVRNVDP----
------------------------------------------------------------
-----------------N--------------------I-ECL-ITQDIEM-----TS--
-DVNHND-----IA-FACNS-WMEFTYPE-MT--------------------IT-VSNPW
VQIW-KGGI--RPLYD---TRNDLDTFAGVAAKLSD--------MTG----------DKR
MKDY-FAM---V----YAN------------------------------RVDVYVQRMLD
ASSTF-YGYSADVMLK------SEKG----WMVMVR---------TYPRHPFWEETNESK
--PMWTRSG---------------------------------------------------
--------------------------------------------------RYENYRIEP-
----------EAIEYG----------ENFI-SHREGPEATPYL-------PNAIFTTN--
--PYV---------RPDD--YGI------------PITA---------------------
-----QHHDDKTVRN------------IKLSWHE--IVRHSNP-----------------
-------------------L--WEKG--------------------YQFYCVTP-----K
TR------------------H-RV-HSQWSVNDWVQ---IYESNFGDPYRM-------DK
RTPGVGE--HQIHINPQAAKDRGINDGD-YVYVDGNPVDRPYRGW--KPSDPYYK-VAR-
---LMIRAKYNPAYPY------H-------VTMAKH----------APYVATAK---SV-
------KGHETRP-DGRAIAIDTGYQSNFRYGAQQSFTR---------------------
------------------------------------------------------------
------------------------------------------------------------
------------------------------------------------------------
------------------------------------------------------------
------------------------------------------------------------
------------------------------------------------------------
------------------------------------------------------------
------------------------------------------------------------
------------------------------------------------------------
-------
>ref_K1_13
------------------------------------------------------------
------------------------------------------------------------
---------------------------------------------------MFLSRRQF-
-LKVTAGTVAAVAV-AD---NVLALTALQPVIEVG-------NPLGDYPD-RS-W-E---
----R--VYHDQYRYDS-----SF------TWVCSPNDT--HAC-RVRAFVR-NGVVMRV
EQ----------NYDHQTYE--DLYGNRGTF----------AHNPRMCLKGFTFHRRVYG
P-YRLKGPLM--RKGWKEWMDAGSPE-------------------------LTSETKRKY
KFDS-RF-LDDMLRVS------WDTAFTYAAKAMIIIATRYSGEAGARRL-REQG-YAPE
MIEMMKGAGTRTFKHRAGMPVLGIIGKM-G---NTRMNGGINALLDTWIRKVSPEQAQGG
RYWSNY-TWHGDQN--PSH-PWWCGA-Q-GS----DIDLS--DM-R----FSKLNTSWGK
N----FVENKM----------PEA------HW------KLECI-E----RGA------RI
VV------IT-PEY---NPT---------------AY-R----AD-YWMPLRPA-SDGAI
FLGA-MKIIVDENMH----DTD----------FLKG--YTDSPVLVRT------------
-------------------------------------------------------DTL--
----QFLD---------PR-----------------------------------------
--------------------------------DVVAEYKFPDFSKSYSGRVQSLKPAQVE
-RLGGMMVWD---LNKK--QAVPLHREQVGWHYQ--------------------------
---------------------------------NSGIDAALT------------------
------------------------------------------------------------
------------------------------------------------------------
---------GTYR-VKLL----------------NGREV-------DAMPVWQMYLVHFQ
------------------------------------------------------------
------------------------DYDLDTVH--QICRTP--------KDLLVRWARDSG
SI-------------K------------PAAIHNGEGTNHYFHM-TIN-SRG-AAMV---
LIVTGNVGKFGT-G--------QH----TWAGNYKAGCWTSTPWSGAGLAVHTGEDPFNI
TLDPNAHGKEIKTNSYY-------------------------------------------
----------------------------------YGEEV---------------------
------GYWNHGDT------------A--------------LIVSTPKY----GR-----
KVFTGKTHMPTP------SKFR-WVVNVNVL----------NNAKHHYDMVRNVDP----
------------------------------------------------------------
-----------------N--------------------I-ETL-ITQDIEM-----TS--
-DINHND-----IA-FAANT-WMEFTYPE-MT--------------------IT-VSNPW
VQIW-KGGI--RPLYD---TRNDLDTFAGVAAKLSD--------MTG----------DKR
MRDY-FKF---V----YEN------------------------------RVDVYAQRMLD
ASSTF-YGYSADVMLK------SEKG----WMVMVR---------TYPRTPFWEETNESK
--PMWTRTG---------------------------------------------------
--------------------------------------------------RYENYRTEP-
----------EAIEYG----------ENFI-SHREGTEATPYL-------PNAIMTSN--
--PYV---------RPDD--YGI------------PITA---------------------
-----QHHDDKTVRN------------IKLPWQE--IKRHANP-----------------
-------------------L--WEKG--------------------YQFYCVTP-----K
TR------------------H-RV-HSQWSVNDWVQ---IYESNFGDPYRM-------DK
RTPGVGE--HQLHINPQADPREAVRD-----------VQR--------------------
------------------------------------------------------------
----------------------------YRAGLQ--------------------------
------------------------------------------------------------
------------------------------------------------------------
------------------------------------------------------------
------------------------------------------------------------
------------------------------------------------------------
------------------------------------------------------------
------------------------------------------------------------
------------------------------------------------------------
------------------------------------------------------------
-------
>ref_K1_12
------------------------------------------------------------
------------------------------------------------------------
---------------------------------------------------MFVSRRQF-
-LKVSAGTVAAVAV-AD---KVLAMTALQPVIEVG-------NPLGEYPD-RS-W-E---
----R--VYHDQYRYDS-----SF------TWVCSPNDT--HAC-RIRAFVR-NGVVMRV
EQ----------NYDHQTYE--DLYGNRGTF----------AHNPRMCLKGYTFHRRVYG
P-YRLKGPLM--RKGWKEWMDAGSPE-------------------------LTPETKRKY
KFDS-RF-LDDMLRVS------WDTAFTYAAKAMIIIATRYSGEAGARRL-REQG-YAPE
MIEMMKGAGTRTFKHRAGMPVLGIIGKM-G---NTRMNGGVNALLDTWIRKVGPDQAQGG
RYWSNY-TWHGDQN--PSD-PWWCGA-Q-AS----DCDLS--DM-R----FSKLNTSWGK
N----FVENKM----------PEA------HW------KLESI-E----RGA------RV
VV------IT-PEY---NPT---------------AT-R----AD-YWMPLRPA-SDGAI
FLGA-MKIIVDENMH----DVD----------FLKG--YTDAPVLVRT------------
-------------------------------------------------------DTL--
----QFLD---------PR-----------------------------------------
--------------------------------DVVAEYQFPDFSKSYSGRVQSLTPEQVQ
-RLGGMMVWD---LNKK--QAVPLHREQVGWHYQ--------------------------
---------------------------------NSGIDAALT------------------
------------------------------------------------------------
------------------------------------------------------------
---------GTYR-VKLL----------------NGREI-------DAMPVWQMYLVHFQ
------------------------------------------------------------
------------------------DYDLDTCH--QICRTP--------KDLLVRWARDSG
SI-------------K------------PAAIHNGEGTNHYFHQ-TIN-SRG-AAMV---
LIVTGNVGKFGT-G--------QH----TWSGNYKAGIWTATAWSGAGLAVHTGEDPFNI
TLDPNAHGKEIKTKSYY-------------------------------------------
----------------------------------YGEEV---------------------
------GYWNHGDT------------A--------------LIVSTPKY----GR-----
KVFTGKTHMPTP------SKFR-WVVNVNVL----------NNAKHHYDMVRNVDP----
------------------------------------------------------------
-----------------N--------------------I-ETL-ICQDIEM-----TS--
-DVNHND-----IA-FAANS-WMEFTYPE-MT--------------------VT-VSNPW
IQIW-KGGI--RPLYD---TRNDLDSFAGVAAKLSD--------MTG----------DTR
MRDY-FKF---V----YEN------------------------------RVDVYAQRMLD
ASSTF-YGYSADVMLK------SEKG----WMVMVR---------TYPRTPFWEETNESK
--PMWTRTG---------------------------------------------------
--------------------------------------------------RYETYRTEP-
----------EAIEYG----------ENFI-SHREGTEATPYL-------PNAIMTSN--
--PYV---------RPDD--YGI------------PITA---------------------
-----QHHDDKTVRN------------IKLPWQE--IKRHSNP-----------------
-------------------L--WEKG--------------------YQFYCVTP-----K
TR------------------H-RV-HSQWSVNDWVQ---IYESNFGDPYRM-------DK
RTPGVGE--HQLHINPQAAKDRGINDGD-YVYVDGNPVDRPYRGW--KPSDPYYK-VAR-
---LMIRAKYNPAYPY------H-------VTMAKH----------APYVSTPK---SV-
------KGHETRP-DGRAIAVDTGYQSNFRYGAQQSFTRSWLMPMH--------------
---QTDSLPGKHAIA---------------------------------------------
-------------------WKFKW------------------------------------
------------------------------------------------------------
--GYQVDHHA----------------------------------------IN-------T
V-P----KECL-----IRI----TKAEDGGI----GARGPWEPVRTGFTPGQ---ENEFM
IKWLKGEHIKI-------------------------------------------------
------------------------------------------------------------
------------------------------------------------------------
------------------------------------------------------------
----KV-
>ref_K1_11
------------------------------------------------------------
------------------------------------------------------------
---------------------------------------------------MFLSRRQF-
-LKVSVGTVAAVAV-AD---KVLALTALQPVIEVG-------NPLGDYPD-RS-W-E---
----R--VYHDQYRYDS-----SF------TWVCSPNDT--HAC-RVRAFVR-NGVVMRV
EQ----------NYDHQTYE--DLYGNRGTF----------AHNPRMCLKGFTFHRRVYG
P-YRLKGPLM--RKGWKEWMDAGSPE-------------------------LSSETKRKY
KFDS-RF-LDDMLRVS------WDTAFTYAAKAMIIIATRYSGEAGARRL-REQG-YAPE
MIEMMKGAGTRTFKHRAGMPVLGIIGKM-G---NTRINGGVNALLDTWIRKVSPDQAQGG
RYWSNY-TWHGDQN--PAH-PFWCGA-Q-GS----DIDLS--DM-R----FSKLNTSWGK
N----FVENKM----------PEA------HW------KLECI-E----RGA------RV
VV------IT-PEY---NPT---------------AY-R----AD-YWMPLRPA-SDGAI
FLGA-MKIIVDENMH----DTD----------FLKG--YTDSPVLVRT------------
-------------------------------------------------------DTL--
----QFLD---------PR-----------------------------------------
--------------------------------DVVADYQFPDFSKSYSGRVQSLKPEQVQ
-RLGGMMVWD---LTKK--QAVPLHREQVGWHYQ--------------------------
---------------------------------NSGIDAALT------------------
------------------------------------------------------------
------------------------------------------------------------
---------GTYR-VKLL----------------NGREV-------DAMPVWQMYLVHFQ
------------------------------------------------------------
------------------------DYDLDTCH--QICRTP--------KDLLVRWARDSG
SI-------------K------------PAAIHNGEGTNHYFHQ-TIN-SRG-AAMV---
LIVTGNVGKFGT-G--------QH----TWAGNYKAGCWTATPWSGAGLAVHTGEDPFNI
TLDPNAHGKEIKTKSYY-------------------------------------------
----------------------------------YGEEV---------------------
------GYWNHGDT------------A--------------LIVNTPKY----GR-----
KVFTGKTHMPTP------SKFR-WVVNVNVL----------NNAKHHYDMVRNVDP----
------------------------------------------------------------
-----------------N--------------------I-ETL-ITQDIEM-----TS--
-DVNHND-----IA-FAANS-WMEFTYPE-MT--------------------IT-VSNPW
IQIW-KGGI--RPLYD---TRNDLDSFAGVAAKLSD--------MTG----------DKR
MRDY-FKF---V----YEN------------------------------RVDVYAQRMLD
ASSTF-YGYSADVMLK------SEKG----WMVMVR---------TYPRTPFWEETNESK
--PMWTRTG---------------------------------------------------
--------------------------------------------------RYENYRTEP-
----------EAIEYG----------ENFI-SHREGTEATPYL-------PNAIMTSN--
--PYV---------RPDD--YGI------------PITA---------------------
-----QHHDDKTVRN------------IKLPWQE--IKRHANP-----------------
-------------------L--WEKG--------------------YQFYCVTP-----K
TR------------------H-RV-HSQWSVNDWVQ---IYESNFGDPYRM-------DK
RTPGVGE--HQLHINPQAAKDRGINDGD-YVYVDGNPVDRPYRGW--KPSDPYYK-VAR-
---LMIRAKYNPAYPY------H-------VTMCKH----------APYVATPK---SV-
------KGHETRP-DGRAIAVDTGYQSNFRYGAQQSFTRNWLMPMH--------------
---QLDSLPAKHAIA---------------------------------------------
-------------------WKFKW------------------------------------
------------------------------------------------------------
--GYQVDHHA----------------------------------------IN-------T
V-P----KECL-----IRI----TKAEDGGI----GARGPWEPVRTGFTPGQ---ENEFM
IKWLKGEHIKI-------------------------------------------------
------------------------------------------------------------
------------------------------------------------------------
------------------------------------------------------------
----KV-
>ref_K1_9
------------------------------------------------------------
------------------------------------------------------------
---------------------------------------------------MFLSRRQF-
-LKVSVGTVAAVAV-AD---KVLALTALQPVIEVG-------NPLGDYPD-RS-W-E---
----R--VYHDQYRYDS-----SF------TWCCSPNDT--HAC-RIRAFVR-NGVVMRV
EQ----------NYDHQTYE--DLYGNRGTF----------AHNPRMCLKGFTFHRRVYG
P-YRLKGPLM--RKGWKEWMDAGSPE-------------------------LTPETKRKY
KFDS-RF-LDDMLRVS------WDTAFTYAAKAMIVIATRYSGEAGARRL-REQG-YAPE
MIEMMKGAGTRTFKHRAGMPVLGIIGKM-G---NTRMNGGVNALLDTWIRKVSPDQAQGG
RYWSNY-TWHGDQN--PAH-PFWCGA-Q-GS----DIDLS--DM-R----FSKLNTSWGK
N----FVENKM----------PEA------HW------KLECI-E----RGA------RV
VV------IT-PEY---NPT---------------AY-R----AD-YWMPLRPA-SDGAI
FLGA-MKIIVDENMH----DVD----------FLKG--YTDSPVLVRT------------
-------------------------------------------------------DTL--
----QFLD---------PR-----------------------------------------
--------------------------------EVVADYQFPDFSKSYSGRVQSLKPEGIA
-RLGGMMVWD---LNKK--AAVPLHREQVGWHYQ--------------------------
---------------------------------NSGIDAALT------------------
------------------------------------------------------------
------------------------------------------------------------
---------GTYR-VKLL----------------NGREI-------DAMPVWQMYLVHFQ
------------------------------------------------------------
------------------------DYDLDTCH--QICRTP--------KDLLVRWARDSG
SI-------------K------------PAAIHNGEGTNHYFHQ-TIN-SRG-AAMV---
LIVTGNVGKFGT-G--------QH----TWAGNYKAGTWTATPWSGAGIAVHTGEDPFNI
TLDPNAHGKEIKTKSYY-------------------------------------------
----------------------------------YGEEV---------------------
------GYWNHGDT------------A--------------LIVNTPKY----GR-----
KVFTGKTHMPTP------SKFR-WVVNVNVL----------NNAKHHYDMVRNVDP----
------------------------------------------------------------
-----------------N--------------------I-ETL-ITQDIEM-----TS--
-DVNHND-----IA-FAANS-WMEFTYPE-MT--------------------VT-VSNPW
VQIW-KGGI--RPLYD---TRNDLDSFAGVAAKLSD--------MTG----------DKR
MRDY-FKF---V----YEN------------------------------RVDVYAQRMLD
ASSTF-YGYSADVMLK------SEKG----WMVMVR---------TYPRTPFWEETNESK
--PMWTRTG---------------------------------------------------
--------------------------------------------------RYENYRTEP-
----------EAIEYG----------ENFI-SHREGTEATPYL-------PNAIMTSN--
--PYV---------RPDD--YGI------------PITA---------------------
-----QHHDDKTVRN------------IKLPWAE--IKRHSNP-----------------
-------------------L--WEKG--------------------YQFYCVTP-----K
TR------------------H-RV-HSQWSVNDWVQ---IYESNFGDPYRM-------DK
RTPGVGE--HQLHINPQAAKDRGINDGD-YVYVDGNPVDRPYRGW--KPSDPYYK-VAR-
---LMIRAKYNPAYPY------H-------VTMAKH----------APYVSTPK---SV-
------KGHETRP-DGRAIAVDTGYQSNFRYGAQQSFTRNWLMPMH--------------
---QLDSLPGKHAIA---------------------------------------------
-------------------WKFKW------------------------------------
------------------------------------------------------------
--GYQVDHHA----------------------------------------IN-------T
V-P----KECL-----IRI----TKAEDGGI----GARGPWEPVRTGFTPGQ---ENEFM
IKWLKGEHIKI-------------------------------------------------
------------------------------------------------------------
------------------------------------------------------------
------------------------------------------------------------
----KV-
>ref_K1_10
------------------------------------------------------------
------------------------------------------------------------
---------------------------------------------------MFLSRRQF-
-LKVSVGTVAAVAV-AD---KVLALTALQPVIEVG-------NPLGDYPD-RS-W-E---
----R--VYHDQYRYDS-----SF------TWCCSPNDT--HAC-RIRAFVR-NGVVMRV
EQ----------NYDHQTYE--DLYGNRGTF----------AHNPRMCLKGFTFHRRVYG
P-YRLKGPLM--RKGWKEWMDAGSPE-------------------------LTPETKRKY
KFDS-RF-LDDMLRVS------WDTAFTYAAKAMIVIATRYSGEAGARRL-REQG-YAPE
MIEMMKGAGTRTFKHRAGMPVLGIIGKM-G---NTRMNGGVNALLDTWIRKVSPDQAQGG
RYWSNY-TWHGDQN--PAH-PFWCGA-Q-GS----DIDLS--DM-R----FSKLNTSWGK
N----FVENKM----------PEA------HW------KLECI-E----RGA------RV
VV------IT-PEY---NPT---------------AY-R----AD-YWMPLRPA-SDGAI
FLGA-MKIIVDENMH----DVD----------FLKG--YTDSPVLVRT------------
-------------------------------------------------------DTL--
----QFLD---------PR-----------------------------------------
--------------------------------EVVADYQFPDFSKSYSGRVQSLKPEGIA
-RLGGMMVWD---LNKK--AAVPLHREQVGWHYQ--------------------------
---------------------------------NSGIDAALT------------------
------------------------------------------------------------
------------------------------------------------------------
---------GTYR-VKLL----------------NGREI-------DAMPVWQMYLVHFQ
------------------------------------------------------------
------------------------DYDLDTCH--QICRTP--------KDLLVRWARDSG
SI-------------K------------PAAIHNGEGTNHYFHQ-TIN-SRG-AAMV---
LIVTGNVGKFGT-G--------QH----TWAGNYKAGTWTATPWSGAGIAVHTGEDPFNI
TLDPNAHGKEIKTKSYY-------------------------------------------
----------------------------------YGEEV---------------------
------GYWNHGDT------------A--------------LIVNTPKY----GR-----
KVFTGKTHMPTP------SKFR-WVVNVNVL----------NNAKHHYDMVRNVDP----
------------------------------------------------------------
-----------------N--------------------I-ETL-ITQDIEM-----TS--
-DVNHND-----IA-FAANS-WMEFTYPE-MT--------------------VT-VSNPW
VQIW-KGGI--RPLYD---TRNDLDSFAGVAAKLSD--------MTG----------DKR
MRDY-FKF---V----YEN------------------------------RVDVYAQRMLD
ASSTF-YGYSADVMLK------SEKG----WMVMVR---------TYPRTPFWEETNESK
--PMWTRTG---------------------------------------------------
--------------------------------------------------RYENYRTEP-
----------EAIEYG----------ENFI-SHREGTEATPYL-------PNAIMTSN--
--PYV---------RPDD--YGI------------PITA---------------------
-----QHHDDKTVRN------------IKLPWQE--IKRHSNP-----------------
-------------------L--WEKG--------------------YQFYCVTP-----K
TR------------------H-RV-HSQWSVNDWVQ---IYESNFGDPYRM-------DK
RTPGVGE--HQLHINPQAAKDRGINDGD-YVYVDGNPVDRPYRGW--KPSDPYYK-VAR-
---LMIRAKYNPAYPY------H-------VTMAKH----------APYVSTPK---SV-
------KGHETRP-DGRAIAVDTGYQSNFRYGAQQSFTRNWLMPMH--------------
---QLDSLPGKHAIA---------------------------------------------
-------------------WKFKW------------------------------------
------------------------------------------------------------
--GYQVDHHA----------------------------------------IN-------T
V-P----KECL-----IRI----TKAEDGGI----GARGPWEPVRTGFTPGQ---ENEFM
IKWLKGEHIKI-------------------------------------------------
------------------------------------------------------------
------------------------------------------------------------
------------------------------------------------------------
----KV-
>ref_K1_36
------------------------------------------------------------
------------------------------------------------------------
-------------------------------------------------MHVSVSRRQF-
-LKVTAGTVAAIAV-AD---KVLALTALQPVVEVG-------NPLGEYPD-RS-W-E---
----R--VYHDQYRYDS-----SF------TWCCSPNDT--HGC-RVRAFVR-NGVVMRV
EQ----------NYDHQTYE--DLYGNRGTF----------AHNPRMCLKGFTFHRRVYG
P-YRLKGPLM--RKGWKQWMDDGSPE-------------------------LTPDIKRKY
KFDS-RF-LDDMNRVS------WDTAFTYVAKACIVIATRYSGEAGARRL-REQG-YAPE
MIEMMKGAGVRCFKHRAGMPVLGIVGKM-M---NTRFNGGCLPLLDTFIRKVDPDKAQGG
KYYSNY-TWHGDQD--PSH-PWWNGT-Q-NC----DIDLN--DM-R----FSKLNTSWGK
N----FVENKM----------PEA------HW------KLESI-E----RGA------RI
VV------IT-PEY---NPT---------------AY-R----AD-YWIPLRPE-TDAAH
FLGA-CKIILDENMQ----DID----------YIKD--FTDLPILVRT------------
-------------------------------------------------------DTL--
----QYLD---------PR-----------------------------------------
--------------------------------DVIADYKLPDFSKSYSGRIQSLKPDQIE
-RLGGMMVWD---LAKG--HAVPIHREMVGHHFK--------------------------
---------------------------------ASGIDPALT------------------
------------------------------------------------------------
------------------------------------------------------------
---------GTFR-VKLL----------------NGREV-------DVMSIYQLYLVHLQ
------------------------------------------------------------
------------------------DYDLDTTH--QITRAP--------KDLIVRWARDSG
TI-------------K------------PAAMHNGEGVCHYFHM-TEM-GRA-AAMV---
LTLTGNIGKFGT-G--------CH----TWSGNYKAGIWNAVPWSGAGLAVHTGEDPFNL
TLDPNAHGKEIKTKSYY-------------------------------------------
----------------------------------YGEEV---------------------
------GYWNHGDT------------A--------------LIVNTPKY----GR-----
KVFTGKTHMPSP------SKVR-WVTNVNIL----------NNAKHHYDMVKNVDP----
------------------------------------------------------------
-----------------N--------------------I-EMI-VTQDIEM-----TS--
-DVNHAD-----VA-FACNS-WMEFTYPE-MT--------------------AT-VSNPW
VQIW-KGGI--RPLYD---TRNDADTFAGVAAKLSE--------MTG----------DAR
FRGV-FHF---V----YMN------------------------------RVDVYPQRMLD
ASSTC-YGYSADVMLK------SEKG----WMVMGR---------TYPRHPLWEETNESK
--PQWTRSG---------------------------------------------------
--------------------------------------------------RIETYRIEP-
----------EAIEYG----------ENFV-VHREGPECTPYL-------PNAI------
------------------------------------------------------------
------------------------------------------------------------
------------------------------------------------------------
------------------------------------------------------------
------------------------------------------------------------
------------------------------------------------------------
------------------------------------------------------------
------------------------------------------------------------
------------------------------------------------------------
------------------------------------------------------------
------------------------------------------------------------
------------------------------------------------------------
------------------------------------------------------------
------------------------------------------------------------
------------------------------------------------------------
------------------------------------------------------------
-------
>ref_K1_35
------------------------------------------------------------
------------------------------------------------------------
-------------------------------------------------MQVSVSRRQF-
-LKISAGTVAAVAV-AD---KVLALTALQPVIEVG-------NPLGEYPD-RS-W-E---
----R--VYHDQYRYDS-----SF------TWVCSPNDT--HAC-RIRAFVR-NGVVMRV
EQ----------NYDHQTYE--DLYGNRGTF----------AHNPRMCLKGFTFHRRVYG
P-YRLKGPLM--RKSWKQWMDDGSPE-------------------------LTPDVKRKY
KFDA-RF-LDDMIRVS------WDTAFTYVAKAMIVISTRYSGEAGARRL-REQG-YAPE
MIEMMKGAGVRCFKHRAGMPVLGIVGKM-M---NTRFNGGCLPLLDTWIRKVDPDKAQGG
KYYSNY-TWHGDQD--PSH-PFWNGT-Q-NC----DVDLS--DM-R----FSKLNTSWGK
N----FVENKM----------PEA------HW------KLESI-E----RGA------RI
VV------IT-PEY---NPT---------------AY-R----AD-YWIPLRPE-TDGAN
FLGA-AKIIFDENLQ----DID----------YIKE--FTDLPLLIRT------------
-------------------------------------------------------DTL--
----QFLD---------PR-----------------------------------------
--------------------------------DVVADYKFPDFSKSYSGRIQSLKPEQVE
-RLGGMMVWD---LAKG--KAVPLHREQVGYHFK--------------------------
---------------------------------ESGIDPALT------------------
------------------------------------------------------------
------------------------------------------------------------
---------GTYR-VKLS----------------NGREI-------DVMPIYQMYQVHLQ
------------------------------------------------------------
------------------------DYDLDTVH--QITRAP--------KDLIVRWARDSG
TI-------------K------------PASMHNGEGVCHYFHM-TEM-GRA-AAFI---
MTITGNIGKFGT-G--------CH----TWSGNYKAGVWNAVPWSGAGLAVHTGEDPFNL
TLDPNAHGKEIKTKSYY-------------------------------------------
----------------------------------YGEEV---------------------
------GYWNHGDT------------A--------------LIVNTPKY----GR-----
KVFTGKTHMPSP------SKVR-WVTNVNIL----------NNAKHHYDMVKNVDP----
------------------------------------------------------------
-----------------N--------------------I-EMI-VTQDIEM-----TS--
-DVNHAD-----VA-FACNS-WMEFTYPE-MT--------------------AT-VSNPW
LQIW-KGGI--RPLYD---TRNDADTFAGVAAKLAE--------MTG----------DAR
FRGV-FHF---V----YMN------------------------------RVDVYPQRMLD
ASATC-YGYSADVMLK------SEKG----WMVMGR---------TYPRHPLWEETNESK
--PQWTRTG---------------------------------------------------
--------------------------------------------------RIETYRTEP-
----------EAIEYG----------ENFI-VHREGPECTPYL-------PNAIFSNN--
--PFI---------RPDD--YGI------------PITA---------------------
-----QHHDDKHVRN------------IKLPWAE--IKRHPNP-----------------
-------------------L--WEKG--------------------YQFYCVTP-----K
TR------------------H-RV-HSQWSVN----------------------------
------------------------------------------------------------
------------------------------------------------------------
------------------------------------------------------------
------------------------------------------------------------
------------------------------------------------------------
------------------------------------------------------------
------------------------------------------------------------
------------------------------------------------------------
------------------------------------------------------------
------------------------------------------------------------
------------------------------------------------------------
------------------------------------------------------------
-------
>ref_K8_142
------------------------------------------------------------
------------------------------------------------------------
-------------------------------------------------MQVSVSRRQF-
-LKISAGTVAAVAV-AD---KVLALTALQPVIEVG-------NPLGEYPD-RS-W-E---
----R--VYHDQYRYDS-----SF------TWCCSPNDT--HGC-RVRAFVR-NGVVMRV
EQ----------NYDHQTYE--DLYGNRGTF----------AHNPRMCLKGFTFHRRVYG
P-YRLKGPLM--RKGWKQWMDDGSPE-------------------------LTPDVKRKY
KFDS-RF-LDDLNRVS------WDTAFTYVAKAAVLIATRYSGEAGARRL-REQG-YAPE
MIEMMKGAGVRTFKHRAGMPVLGIVGKM-M---NTRFNGGCLPLLDSWIRKVDAEKAQGG
KYYSNY-TWHGDQD--PSH-PFWNGT-Q-NC----DVDLS--DM-R----FSKLNTSWGK
N----FVENKM----------PEA------HW------KLESI-E----RGA------RI
VV------IT-PEY---NPT---------------AY-R----AD-YWIPVRPE-TDGAN
FLGA-AKIIFDENLQ----DID----------YIKE--FTDLPLLVRT------------
-------------------------------------------------------DTL--
----QYLD---------PR-----------------------------------------
--------------------------------DVIADYKFPDFSKSYSGRIQSLKPEQVE
-RLGGMMVWD---LAKG--KAVPLHREQVGFHFK--------------------------
---------------------------------ESGIDPALT------------------
------------------------------------------------------------
------------------------------------------------------------
---------GTFR-VKLL----------------NSREI-------DVMPIYQMYQVHLQ
------------------------------------------------------------
------------------------DYDLDTTH--QITRAP--------KDLIVRWARDSG
TI-------------K------------PAAMHNGEGVCHYFHM-TEM-GRA-AAFI---
MTITGNIGKFGT-G--------CH----TWSGNYKAGIWNAVPWSGAGLAVHTGEDPFNL
TLDPNAHGKEIKTRSYY-------------------------------------------
----------------------------------YGEEV---------------------
------GYWNHGDT------------A--------------LIVNTPKY----GR-----
KVFTGKTHMPSP------SKVR-WVTNVNIL----------NNAKHHYDMVKNVDP----
------------------------------------------------------------
-----------------N--------------------I-EMI-VTQDIEM-----TS--
-DVNHAD-----VA-FACNS-WMEFTYPE-MT--------------------GT-VSNPW
IQIW-KGGI--RPLYD---TRNDADTFAGVAAKLAE--------MTG----------DAR
FRGV-FHF---V----YMN------------------------------RVDVYPQRMLD
ASATC-YGYSADVMLK------SEKG----WMVMGR---------TYPRHPLWEETNESK
--PQWTRSG---------------------------------------------------
--------------------------------------------------RIETYRIEP-
----------EAIEYG----------ENFI-SHREGPECTPYL-------PNAIFSNN--
--PFI---------RPDD--YGI------------PITA---------------------
-----QHHDDKHVRN------------IKLPWAE--IKRHPNP-----------------
-------------------L--WEKG--------------------YQFYCVTP-----K
TR------------------H-RV-HSQWSVNDWVQ---IYESNFGDPYRM-------DK
RTPGVGE--HQLHINPQAAKDRGINDGD-YVFVDGNPVDRPYRGW--KPSDPFYK-VAR-
---LMIRAKYNPAYPY------H-------VTMAKH----------APYVATAK---SV-
------KGHETRP-DGRAIAVDTGYQSNFRYGAQQSFTRNWLMPMH--------------
---QTDSLPGKHTIA---------------------------------------------
-------------------WKFKW------------------------------------
------------------------------------------------------------
--GYAIDHHG----------------------------------------IN-------T
V-P----KECL-----IRI----TKAEDGGI----GARGPWEPVRTGFTPGQ---ENEFM
IKWLKGEHIKI-------------------------------------------------
------------------------------------------------------------
------------------------------------------------------------
------------------------------------------------------------
----KV-
>ref_K1_33
------------------------------------------------------------
------------------------------------------------------------
-------------------------------------------------MQVSVSRRQF-
-LKISAGTVAAVAV-AD---KVLALTALQPVIEVG-------NPLGEYPD-RS-W-E---
----R--VYHDQYRYDS-----SF------TWCCSPNDT--HGC-RVRAFVR-NGVVMRV
EQ----------NYDHQTYE--DLYGNRGTF----------AHNPRMCLKGFTFHRRVYG
P-YRLKGPLM--RKGWKQWMDDGSPE-------------------------LTPDVKRKY
KFDS-RF-LDDLNRVS------WDTAFTYVAKAAVLIATRYSGEAGARRL-REQG-YAPE
MIEMMKGAGVRTFKHRAGMPVLGIVGKM-M---NTRFNGGCLPLLDSWIRKVDAEKAQGG
KYYSNY-TWHGDQD--PSH-PFWNGT-Q-NC----DVDLS--DM-R----FSKLNTSWGK
N----FVENKM----------PEA------HW------KLESI-E----RGA------RI
VV------IT-PEY---NPT---------------AY-R----AD-YWIPVRPE-TDGAN
FLGA-AKIIFDENLQ----DID----------YIKE--FTDLPLLVRT------------
-------------------------------------------------------DTL--
----QYLD---------PR-----------------------------------------
--------------------------------DVIADYKFPDFSKSYSGRIQSLKPEQVE
-RLGGMMVWD---LAKG--KAVPLHREQVGFHFK--------------------------
---------------------------------ESGIDPALT------------------
------------------------------------------------------------
------------------------------------------------------------
---------GTFR-VKLL----------------NSREI-------DVMPIYQMYQVHLQ
------------------------------------------------------------
------------------------DYDLDTTH--QITRAP--------KDLIVRWARDSG
TI-------------K------------PAAMHNGEGVCHYFHM-TEM-GRA-AAFI---
MTITGNIGKFGT-G--------CH----TWSGNYKAGIWNAVPWSGAGLAVHTGEDPFNL
TLDPNAHGKEIKTRSYY-------------------------------------------
----------------------------------YGEEV---------------------
------GYWNHGDT------------A--------------LIVNTPKY----GR-----
KVFTGKTHMPSP------SKVR-WVTNVNIL----------NNAKHHYDMVKNVDP----
------------------------------------------------------------
-----------------N--------------------I-EMI-VTQDIEM-----TS--
-DVNHAD-----VA-FACNS-WMEFTYPE-MT--------------------GT-VSNPW
IQIW-KGGI--RPLYD---TRNDADTFAGVAAKLAE--------MTG----------DAR
FRGV-FHF---V----YMN------------------------------RVDVYPQRMLD
ASATC-YGYSADVMLK------SEKG----WMVMGR---------TYPRHPLWEETNESK
--PQWTRSG---------------------------------------------------
--------------------------------------------------RIETYRIEP-
----------EAIEYG----------ENFI-SHREGPECTPYL-------PNAIFSNN--
--PFI---------RPDD--YGI------------PITA---------------------
-----QHHDDKHVRN------------IKLPWAE--IKRHPNP-----------------
-------------------L--WEKG--------------------YQFYCVTP-----K
TR------------------H-RV-HSQWSVNDWVQ---IYESNFGDPYRM-------DK
RTPGVGE--HQLHINPQAAKDRGINDGD-YVFVDGNPVDRPYRGW--KPSDPFYK-VAR-
---LMIRAKYNPAYPY------H-------VTMAKH----------APYVATAK---SV-
------KGHETRP-DGRAIAVDTGYQSNFRYGAQQSFTRNWLMPMH--------------
---QTDSLPGKHTIA---------------------------------------------
-------------------WKFKW------------------------------------
------------------------------------------------------------
--GYAIDHHG----------------------------------------IN-------T
V-P----KECL-----IRI----TKAEDGGI----GARGPWEPVRTGFTPGQ---ENEFM
IKWLKGEHIKI-------------------------------------------------
------------------------------------------------------------
------------------------------------------------------------
------------------------------------------------------------
----KV-
>ref_K1_31
------------------------------------------------------------
------------------------------------------------------------
-------------------------------------------------MQVSVSRRQF-
-LKISAGTVAAVAV-AD---KVLALTALQPVIEVG-------NPLGEYPD-RS-W-E---
----R--VYHDQYRYDS-----SF------TWCCSPNDT--HGC-RVRAFVR-NGVVMRV
EQ----------NYDHQTYE--DLYGNRGTF----------AHNPRMCLKGFTFHRRVYG
P-YRLKGPLM--RKGWKQWMDDGSPE-------------------------LTPDVKRKY
KFDS-RF-LDDLNRVS------WDTAFTYVAKAAVLIATRYSGEAGARRL-REQG-YAPE
MIEMMKGAGVRTFKHRAGMPVLGIVGKM-M---NTRFNGGCLPLLDSWIRKVDADKAQGG
KYYSNY-TWHGDQD--PSH-PFWNGT-Q-NC----DVDLS--DM-R----FSKLNTSWGK
N----FVENKM----------PEA------HW------KLESI-E----RGA------RI
VV------IT-PEY---NPT---------------AY-R----AD-YWIPLRPE-TDGAN
FLGA-AKIIFDENLQ----DID----------YIKE--FTDLPLLVRT------------
-------------------------------------------------------DTL--
----QYLD---------PR-----------------------------------------
--------------------------------DVIADYKFPDFSKSYSGRIQSLKPEQVE
-RLGGMMVWD---LAKG--KAVPLHREQVGFHFK--------------------------
---------------------------------ESGIDPALT------------------
------------------------------------------------------------
------------------------------------------------------------
---------GTFR-VKLL----------------NGREI-------DVMSIYQMYQVHLQ
------------------------------------------------------------
------------------------DYDLDTTH--QITRAP--------KDLIVRWARDSG
TI-------------K------------PAAMHNGEGVCHYFHM-TEM-GRA-AAFI---
MTITGNIGKFGT-G--------CH----TWSGNYKAGIWNAVPWSGAGLAVHTGEDPFNL
TLDPNAHGKEIKTRSYY-------------------------------------------
----------------------------------YGEEV---------------------
------GYWNHGDT------------A--------------LIVNTPKY----GR-----
KVFTGKTHMPSP------SKVR-WVTNVNIL----------NNAKHHYDMVKNVDP----
------------------------------------------------------------
-----------------N--------------------I-EMI-VTQDIEM-----TS--
-DVNHAD-----VA-FACNS-WMEFTYPE-MT--------------------GT-VSNPW
IQIW-KGGI--RPLYD---TRNDADTFAGVAAKLAE--------MTG----------DAR
FRGV-FHF---V----YMN------------------------------RVDVYPQRMLD
ASATC-YGYSADVMLK------SEKG----WMVMGR---------TYPRHPLWEETNESK
--PQWTRSG---------------------------------------------------
--------------------------------------------------RIETYRIEP-
----------EAIEYG----------ENFI-SHREGPECTPYL-------PNAIFSNN--
--PFI---------RPDD--YGI------------PITA---------------------
-----QHHDDKHVRN------------IKLPWAE--IKRHPNP-----------------
-------------------L--WEKG--------------------YQFYCVTP-----K
TR------------------H-RV-HSQWSVNDWVQ---IYESNFGDPYRM-------DK
RTPGVGE--HQLHINPQAAKDRGINDGD-YVFVDGNPVDRPYRGW--KPSDPFYK-VSR-
---LMIRAKYNPAYPY------H-------VTMAKH----------APYVATAK---SV-
------KGHETRP-DGRAIAVDTGYQSNFRYGAQQSFTRSWLMPMH--------------
---QTDSLPGKHTIA---------------------------------------------
-------------------WKFKW------------------------------------
------------------------------------------------------------
--GYAIDHHG----------------------------------------IN-------T
V-P----KECL-----IRI----TKAEDGGI----GARGPWEPVRTGFTPGQ---ENEFM
IKWLKGEHIKI-------------------------------------------------
------------------------------------------------------------
------------------------------------------------------------
------------------------------------------------------------
----KV-
>ref_K1_32
------------------------------------------------------------
------------------------------------------------------------
-------------------------------------------------MQVSVSRRQF-
-LKISAGTVAAVAV-AD---KVLALTALQPVIEVG-------NPLGEYPD-RS-W-E---
----R--VYHDQYRYDS-----SF------TWCCSPNDT--HGC-RVRAFVR-NGVVMRV
EQ----------NYDHQTYE--DLYGNRGTF----------AHNPRMCLKGFTFHRRVYG
P-YRLKGPLM--RKGWKQWMDDGSPE-------------------------LTPDVKRKY
KFDS-RF-LDDLNRVS------WDTAFTYVAKAAVLIATRYSGEAGARRL-REQG-YAPE
MIEMMKGAGVRTFKHRAGMPVLGIVGKM-M---NTRFNGGCLPLLDSWIRKVDADKAQGG
KYYSNY-TWHGDQD--PSH-PFWNGT-Q-NC----DVDLS--DM-R----FSKLNTSWGK
N----FVENKM----------PEA------HW------KLESI-E----RGA------RI
VV------IT-PEY---NPT---------------AY-R----AD-YWIPLRPE-TDGAN
FLGA-AKIIFDENLQ----DID----------YIKE--FTDLPLLVRT------------
-------------------------------------------------------DTL--
----QYLD---------PR-----------------------------------------
--------------------------------DVIADYKFPDFSKSYSGRIQSLKPEQVE
-RLGGMMVWD---LAKG--KAVPLHREQVGFHFK--------------------------
---------------------------------ESGIDPALT------------------
------------------------------------------------------------
------------------------------------------------------------
---------GTFR-VKLL----------------NGREI-------DVMSIYQMYQVHLQ
------------------------------------------------------------
------------------------DYDLDTTH--QITRAP--------KDLIVRWARDSG
TI-------------K------------PAAMHNGEGVCHYFHM-TEM-GRA-AAFI---
MTITGNIGKFGT-G--------CH----TWSGNYKAGIWNAVPWSGAGLAVHTGEDPFNL
TLDPNAHGKEIKTRSYY-------------------------------------------
----------------------------------YGEEV---------------------
------GYWNHGDT------------A--------------LIVNTPKY----GR-----
KVFTGKTHMPSP------SKVR-WVVNVNIL----------NNAKHHYDMVKNVDP----
------------------------------------------------------------
-----------------N--------------------I-EMI-VTQDIEM-----TS--
-DVNHAD-----VA-FACNS-WMEFTYPE-MT--------------------GT-VSNPW
IQIW-KGGI--RPLYD---TRNDADTFAGVAAKLAE--------MTG----------DAR
FRGV-FHF---V----YMN------------------------------RVDVYPQRMLD
ASATC-YGYSADVMLK------SEKG----WMVMCR---------TYPRHPLWEETNESK
------------------------------------------------------------
------------------------------------------------------------
------------------------------------------------------------
------------------------------------------------------------
------------------------------------------------------------
------------------------------------------------------------
------------------------------------------------------------
------------------------------------------------------------
------------------------------------------------------------
------------------------------------------------------------
------------------------------------------------------------
------------------------------------------------------------
------------------------------------------------------------
------------------------------------------------------------
------------------------------------------------------------
------------------------------------------------------------
------------------------------------------------------------
------------------------------------------------------------
------------------------------------------------------------
-------
>ref_K1_34
------------------------------------------------------------
------------------------------------------------------------
-------------------------------------------------MQVSVSRRQF-
-LKISAGTVAAVAV-AD---KVLALTALQPVIEVG-------NPLGEYPD-RS-W-E---
----R--VYHDQYRYDS-----SF------TWCCSPNDT--HGC-RVRAFVR-NGVVMRV
EQ----------NYDHQTYE--DLYGNRGTF----------AHNPRMCLKGFTFHRRVYG
P-YRLKGPLM--RKGWKQWMDDGSPE-------------------------LTPDVKRKY
KFDS-RF-LDDLNRVS------WDTAFTYVAKAAVLIATRYSGEAGARRL-REQG-YAPE
MIEMMKGAGVRTFKHRAGMPVLGIVGKM-M---NTRFNGGCLPLLDSWIRKVDADKAQGG
KYYSNY-TWHGDQD--PSH-PFWNGT-Q-NC----DVDLS--DM-R----FSKLNTSWGK
N----FVENKM----------PEA------HW------KLESI-E----RGA------RI
VV------IT-PEY---NPT---------------AY-R----AD-YWIPLRPE-TDGAN
FLGA-AKIIFDENLQ----DID----------YIKE--FTDLPLLVRT------------
-------------------------------------------------------DTL--
----QYLD---------PR-----------------------------------------
--------------------------------DVIADYKFPDFSKSYSGRIQSLKPEQVE
-RLGGMMVWD---LAKG--KAVPLHREQVGFHFK--------------------------
---------------------------------ESGIDPALT------------------
------------------------------------------------------------
------------------------------------------------------------
---------GTFR-VKLL----------------NGREI-------DVMSIYQMYQVHLQ
------------------------------------------------------------
------------------------DYDLDTTH--QITRAP--------KDLIVRWARDSG
TI-------------K------------PAAMHNGEGVCHYFHM-TEM-GRA-AAFI---
MTITGNIGKFGT-G--------CH----TWSGNYKAGIWNAVPWSGAGLAVHTGEDPFNL
TLDPNAHGKEIKTRSYY-------------------------------------------
----------------------------------YGEEV---------------------
------GYWNHGDT------------A--------------LIVNTPKY----GR-----
KVFTGKTHMPSP------SKVR-WVTNVNIL----------NNAKHHYDMVKNVDP----
------------------------------------------------------------
-----------------N--------------------I-EMI-VTQDIEM-----TS--
-DVNHAD-----VA-FACNS-WMEFTYPE-MT--------------------GT-VSNPW
IQIW-KGGI--RPLYD---TRNDADTFAGVAAKLAE--------MTG----------DAR
FRGV-FHF---V----YMN------------------------------RVDVYPQRMLD
ASATC-YGYSADVMLK------SEKG----WMVMGR---------TYPRHPLWEETNESK
--PQWTRSG---------------------------------------------------
--------------------------------------------------RIETYRIEP-
----------EAIEYG----------ENFI-SHREGPECTPYL-------PNAIFSNN--
--PFI---------RPDD--YGI------------PITA---------------------
-----QHHDDKHVRN------------IKLPWAE--IKRHPNP-----------------
-------------------L--WEKG--------------------YQFYCVTP-----K
TR------------------H-RV-HSQWSVNDWVQ---IYESNFGDPYRM-------DK
RTPGVGE--HQLHINPQAAKDRGINDGD-YVFVDGNPVDRPYRGW--KPSDPFYK-VAR-
---LMIRAKYNPAYPY------H-------VTMAKH----------APYVSTAK---SV-
------KGHETRP-DGRAIAVDTGYQSNFRYGAQQSFTRSWLMPMH--------------
---QTDSLPGKHTIA---------------------------------------------
-------------------WKFKW------------------------------------
------------------------------------------------------------
--GYEIDHHA----------------------------------------IN-------T
V-P----KECL-----IRI----TKAEDGGI----GARGPWEPVRTGFTPGQ---ENEFM
IKWLKGEHIKI-------------------------------------------------
------------------------------------------------------------
------------------------------------------------------------
------------------------------------------------------------
----KV-
>ref_K1_37
------------------------------------------------------------
------------------------------------------------------------
------------------------------------------------MQQSLVSRRQF-
-LKITAGTVAAVAV-AD---KVLALTALQPVIEVG-------NPLGDYPD-RS-W-E---
----R--VYHDQYRYDS-----SF------TWCCSPNDT--HGC-RVRAFVR-NGVVMRV
EQ----------NYDHQTYE--DLYGNRGTF----------AHNPRMCLKGFTFHRRVYG
P-YRLKGPLM--RKGWKEWMDAGSPE-------------------------LTPDVKRKY
KFDA-RF-LDDMMRVS------WDTAATYAAKGCILIATRYSGEAGARRL-REQG-YAPE
MIEMMKGAGVRCFKHRAGMPVLGIIGKM-M---NTRFNGGVLPLLDSWIRKVDADRAQGG
KYYSNY-TWHGDQD--PSH-PWWNGT-Q-NC----DIDLS--DM-R----FSKLNTSWGK
N----FVENKM----------PEA------HW------KLECI-E----RGG------RV
VV------IT-PEY---NPT---------------AY-R----AD-YWIPVRPE-TDGAL
FLGG-SKIILDENLQ----DID----------YIKQ--FTDLPILVRT------------
-------------------------------------------------------DTL--
----QYLD---------PR-----------------------------------------
--------------------------------DVVPDFKFPDHSKSYSGRIQALKPEQIE
-RLGGFMMYD---LAKK--QPVYVNREQVGFHFV--------------------------
---------------------------------QTGIDPALT------------------
------------------------------------------------------------
------------------------------------------------------------
---------GTFR-VKLL----------------NGREV-------DVSPIYQMYLVHLQ
------------------------------------------------------------
------------------------DYDLDTVN--QITRSP--------KDLIVRWGRDSG
TV-------------K------------PAAMHNGEGVCHYFHM-TEM-GRA-AAFV---
LTLTGNIGKFGT-G--------CH----TWSGNYKAGIWNATPWSGAGLAVHTGEDPFNQ
TLDPNAHGKEIKTKSYY-------------------------------------------
----------------------------------YGEEV---------------------
------GYWNHGDT------------A--------------LIVNTPKY----GR-----
KVFTGKTHMPSP------SKVR-WVTNVNIL----------NNAKHHYDMVRNVDP----
------------------------------------------------------------
-----------------N--------------------I-EMI-VTQDIEM-----TS--
-DVNHAD-----IA-FACNS-WMEFTYPE-MT--------------------AT-VSNPW
VQIW-KGGI--RPLYD---TRNDADTFAAVAARLTE--------MTG----------DVR
IRQV-FHF---V----YQN------------------------------RVDVYVQRALD
ASATC-YGYNADVMLK------SEKG----WMVMGR---------TYPRHPLWEETNESK
--PQWTRCG---------------------------------------------------
--------------------------------------------------RIETYRIEP-
----------EAIEYG----------ENFI-VHREGPEATPYL-------PNAIFTTN--
--PYV---------RPDD--YGI------------PITA---------------------
-----QHHDDKTVRN------------IKLPWAE--IKRHANP-----------------
-------------------L--WEKG--------------------YQFYCVTP-----K
TR------------------H-RV-HSQWSVNDWVQ---IYESNFGDPYRM-------DK
RTPGVGE--HQLHINPQAAKDRGINDGD-YVYVDGNPVDRPYRGW--KPSDPFYK-VAR-
---LMIRAKYNPAYPY------H-------VTMAKH----------APYVSTAK---SV-
------KGHETRP-DGRAIAVDTGYQSNFRYGAQQSFTRSWLMPMH--------------
---QTDSLPGKHANG---------------------------------------------
-------------------LKWKW------------------------------------
------------------------------------------------------------
--GFEIDHHA----------------------------------------VN-------T
V-P----KECL-----IRI----TKAEDGGI----GARGPWEPVRTGFTPGQ---ENEFM
IKWLKGEHIKI-------------------------------------------------
------------------------------------------------------------
------------------------------------------------------------
------------------------------------------------------------
----KV-
>ref_K1_38
------------------------------------------------------------
------------------------------------------------------------
------------------------------------------------MHQSHVSRRQF-
-LKVTAGTVAAIAV-AD---KVLALTALQPVIEVG-------NPLGDYPD-RS-W-E---
----R--VYHDQYRYDS-----SF------TWCCSPNDT--HGC-RIRAFVR-NGVVMRV
EQ----------NYDHQTYE--DIYGNRGTF----------AHNPRMCLKGFTFHRRVYG
P-YRLKGPLM--RKGWKEWMDAGAPE-------------------------LTPDVKRKY
KFDS-RF-LDDMMRVS------WDTAATYAAKGCIIIATRYSGEAGARRL-REQG-YAPE
MIEMMKGAGVRCFKHRAGMPVLGIVGKM-M---NTRFNGGVLPLLDSWIRKVDPDRAQGG
KYYSNY-TWHGDQD--PSH-PWWNGT-Q-NC----DIDLS--DM-R----FSKLNTSWGK
N----FVENKM----------PEA------HW------KLESI-E----RGA------RI
VV------IT-PEY---NPT---------------AY-R----AD-YWIPVRPE-TDGAL
FLGA-CKVILDENMQ----DID----------YIKQ--FTDLPLLVRT------------
-------------------------------------------------------DTL--
----QYLD---------PR-----------------------------------------
--------------------------------DVIPDFKFPDFSRSYSGRVQSLKADQIE
-RLGGFMVWD---LAKK--QATPIHREQVGYHFA--------------------------
---------------------------------QSGIDPALM------------------
------------------------------------------------------------
------------------------------------------------------------
---------GTYR-VKLL----------------SGREV-------DVSPIYQMYVVHLQ
------------------------------------------------------------
------------------------DYDLDTTH--QITRAP--------KDLIVRWGRDSG
TI-------------K------------PAAMHNGEGVCHYFHM-TEM-GRA-AAFV---
LTLTGNIGKFGT-G--------CH----TWSGNYKAGIWNATPWSGAGLAVHTGEDPFNQ
TLDPTAHGKEIKTKSYY-------------------------------------------
----------------------------------YGEEV---------------------
------GYWNHGDT------------A--------------LIVNTPKY----GR-----
KVFTGKTHMPSP------SKVR-WVTNVNIL----------NNAKHHYDMVRNVDP----
------------------------------------------------------------
-----------------N--------------------I-EMI-ITQDIEM-----TS--
-DVNHAD-----IA-FACNS-WMEFTYPE-MT--------------------AT-VSNPW
VQIW-KGGI--RPLYD---TRNDADTFGAVAAKLTE--------MTG----------DVR
MRQV-FHF---V----YQN------------------------------RVDVYVQRILD
ASATC-YGYSADVMLK------SEKG----WMGMVR------------------------
------------------------------------------------------------
------------------------------------------------------------
------------------------------------------------------------
------------------------------------------------------------
------------------------------------------------------------
------------------------------------------------------------
------------------------------------------------------------
------------------------------------------------------------
------------------------------------------------------------
------------------------------------------------------------
------------------------------------------------------------
------------------------------------------------------------
------------------------------------------------------------
------------------------------------------------------------
------------------------------------------------------------
------------------------------------------------------------
------------------------------------------------------------
------------------------------------------------------------
------------------------------------------------------------
-------
>ref_K1_30
------------------------------------------------------------
------------------------------------------------------------
---------------------------------------------------MVWSRRQF-
-LKISAGTVAAVAV-AD---KVLALTALQPVIEVG-------NPLGDYPD-RS-W-E---
----R--VYHDQYRYDS-----SF------TWVCSPNDT--HAC-RIRAFVR-NGVVMRV
EQ----------NYDHQTYE--DLYGNRGTF----------AHNPRMCLKGFTFHRRVYG
P-YRLKGPLM--RKGWKQWMDDGSPE-------------------------LTPETKRKY
KFDS-RF-LDDMIRVS------WDTAFTYAGKGLIVIGTRYSGEAGARRL-REQG-YAPE
MIEMMKGAGVRCFKHRAGMPILGLLGKH-G---NTRFNNSVLPLVDAWIRKVGPDQAQGG
RYWNNY-TWHGDQD--PSQ-PWWNGT-Q-NC----DTDLS--DM-R----FSKLNTSWGK
N----FTENKM----------PEA------HW------KLESI-E----RGG------RI
VV------IT-PEY---NPT---------------AY-R----AD-YWIPVRPE-SDGAL
FLGA-SRIIVEENLH----DID----------FLKQ--FTDMPLLVRT------------
-------------------------------------------------------DTL--
----QYLD---------PR-----------------------------------------
--------------------------------DVVKDYALPDFSHSYSGRIQGLKPEYIQ
-RLGGMMVWD---LNKK--QAVPLHREQVGVHYQ--------------------------
---------------------------------ETGVDAALT------------------
------------------------------------------------------------
------------------------------------------------------------
---------GTYR-VKML----------------NGREV-------DVAPIYQLYMVHFQ
------------------------------------------------------------
------------------------DYDLDTVH--QINRSP--------KDLIVRWARDCG
TV-------------K------------PAAIHNGEGVCHYFHM-TSM-GRA-AALV---
MILTGNVGKFGT-G--------CH----TWSGNYKVGIWNAAPWSGAGAGVHLSEDPWHT
NLDPNAHGKEIHYKTYY-------------------------------------------
----------------------------------YGEEP---------------------
------GYWNHGDT------------A--------------LIVNTPKY----GR-----
KVFTGKTHMPSP------SKVR-WVVNVNVL----------NNSKHHYDMVRNVDP----
------------------------------------------------------------
-----------------N--------------------I-EMI-ITQDIEM-----TS--
-DVNHAD-----IA-FACNS-WMEFTYPE-MT--------------------AT-VSNPW
IQVW-KGGI--RPLYD---TRNDLDTFAGVAAKLSE--------MTG----------DTK
IRDV-FHF---V----YLN------------------------------RVDVYAQRVFD
ASSTL-YGYSADVMLK------SEKG----WMVMVR---------TYPRHPLWEEVNESK
--PQWTRSG---------------------------------------------------
--------------------------------------------------RLETYRVEP-
----------EAIEYG----------ENFI-VHREGPEATPYL-------PNAIFTTN--
--PYV---------RPDD--YGI------------PITA---------------------
-----QHHDDKTVRN------------IKLPWGE--IKQHANP-----------------
-------------------L--WEKG--------------------YQFYCVTP-----K
TR------------------H-RV-HSQWSVNDWVQ---IYESNFGDPYRM-------DK
RTPGVGE--HQLHINPQAAKDRGINDGD-YVYVDGNPVDRPYRGW--KPSDPYYK-VAR-
---LMIRAKYNPAYPY------H-------VTMAKH----------APYVSTAK---SV-
------KGHETRP-DGRAIAVDTGYQSNFRYGAQQSFTRSWLMPMH--------------
---QTDSLPGKHANG---------------------------------------------
-------------------LKWKW------------------------------------
------------------------------------------------------------
--GFEIDHHA----------------------------------------VN-------T
V-P----KECL-----IRI----TKAEDGGI----GARGPWEPVRTGFTPGQ---ENEFM
IKWLKGEHIKI-------------------------------------------------
------------------------------------------------------------
------------------------------------------------------------
------------------------------------------------------------
----KV-
>ref_K1_23
------------------------------------------------------------
------------------------------------------------------------
---------------------------------------------------MFVSRRQF-
-MKASVGTIAAAAV-AD---KVLALTSLQPVIEVG-------NPLGEYPD-RS-W-E---
----R--VYHDQYRYDS-----SF------TWVCSPNDT--HAC-RIRAFVR-NGVVMRV
EQ----------NYDHQTYE--DLYGNRGTF----------AHNPRMCLKGFTFHRRVYG
P-YRLKGPLM--RKGWKQWMDDGSPE-------------------------LTPETKRKY
KFDS-RF-LDDMLRVS------WDTAFTYAAKAMIIIATRYSGEAGARRL-REQG-YAPE
MIEMMKGAGVRCFKHRAGMPILGFIGKH-S---NTRFNNSVLPVLDTWIRKVGPDQAQGG
RYWNNY-TWHGDQD--PSQ-PWWNGT-Q-NC----DVDLS--DM-R----FTKLNTSWGK
N----FVENKM----------PEA------HW------KLESI-E----RGA------RL
VV------IT-PEY---NPT---------------AS-R----AD-YWIPLRPQ-SDTSL
FLGT-CKIILDENMH----DIN----------YIKD--FTDMPLLVRT------------
-------------------------------------------------------DTL--
----QYLD---------PR-----------------------------------------
--------------------------------DVIPGYKFPDFSHSYSGRIQGLKSDQIE
-RLGGFMVWD---LAKK--QAVALHREQVGWHFE--------------------------
---------------------------------QSGIDPALN------------------
------------------------------------------------------------
------------------------------------------------------------
---------GTYR-IRLL----------------NGREI-------DAMPIYQMYLVHLQ
------------------------------------------------------------
------------------------DYDLDTVH--QITRSP--------KDLIVRWARDSG
TI-------------K------------PAAIHNGEGVCHYFHM-TEA-GRA-AALV---
LTLTGNIGKFGT-G--------CH----TWSGNYKVGIWNATPWSGVGGGVHLSEDPWQI
NLDPNAHGKEIKYRNYY-------------------------------------------
----------------------------------YGEEP---------------------
------GYWNHGDT------------A--------------LIVNTPKY----GR-----
KVFTGKTHMPTP------SKFR-WVVNVNLL----------NNAKHHYDMVRNVDP----
------------------------------------------------------------
-----------------N--------------------I-ECL-ITQDIEM-----TS--
-DVNHAD-----IA-FAVNS-WMEFTYPE-MT--------------------AT-VSNPW
VQIW-KGGI--RPLYD---TRNDADTFAGVAAKLAE--------MTG----------EKR
MRDV-FHF---V----YQN------------------------------RVDVYAQRLLD
ASSTF-YGYSADVLLK------SEKG----WMVMVR---------TYPRHPLWEETNESK
--PMWTRSG---------------------------------------------------
--------------------------------------------------RIESYRIEP-
----------EAIEYG----------ENFI-VHREGPEATPYL-------PNAIFTTN--
--PYV---------RPDD--YGI------------PITA---------------------
-----QHHDDKTVRN------------IKLSWHE--IMRHSNP-----------------
-------------------L--WEKG--------------------YQFYCVTP-----K
TR------------------H-RV-HSQWSVNDWVQ---IYESNFG--------------
------------------------------------------------------------
------------------------------------------------------------
------------------------------------------------------------
------------------------------------------------------------
------------------------------------------------------------
------------------------------------------------------------
------------------------------------------------------------
------------------------------------------------------------
------------------------------------------------------------
------------------------------------------------------------
------------------------------------------------------------
------------------------------------------------------------
-------
>ref_K1_22
------------------------------------------------------------
------------------------------------------------------------
---------------------------------------------------MFASRRQF-
-LKASAGTVAAAAI-AD---NVLALTALQPVIEVG-------NPLGEYPD-RS-W-E---
----R--VYHDQYRYDS-----SF------TWVCSPNDT--HAC-RIRAFVR-NGVVMRV
EQ----------NYDHQTYE--DLYGNRGTF----------AHNPRMCLKGFTFHRRVYG
P-YRLKGPVM--RKGWKQWMDDGSPE-------------------------LTSETKRKY
KFDS-RF-LDDMLRVS------WDTAFTYVAKAMIVIATRYSGEAGARRL-REQG-YAPE
MIEMMKGAGVRCFKHRAGMPILGFIGKH-S---NTRFNNSVVPLLDAWIRKVGPDQAQGG
RYWNNY-TWHGDQD--PSQ-PFWNGT-Q-NC----DVDLS--DM-R----FTKFNTSWGK
N----FVENKM----------PEA------HW------KLESI-E----RGA------RL
AV------IT-PEY---NPT---------------AQ-R----AD-YWIPLRPQ-SDGAF
FLGA-CKIIIEENMH----DTD----------YLKQ--FTDMPLLVRT------------
-------------------------------------------------------DTL--
----QYLD---------PR-----------------------------------------
--------------------------------DVVPNYKFPDFSHSYSGRIQALKPEYIE
-RLGGFMVWD---LAKQ--QAVPLHREQVGWHFD--------------------------
---------------------------------QSGINPALT------------------
------------------------------------------------------------
------------------------------------------------------------
---------GIYR-VKLL----------------NGREI-------DAQPIYQMYQIHFQ
------------------------------------------------------------
------------------------DYDLDTTH--QITRSP--------KDLLVRWARDSG
TI-------------K------------PAAIHNGEGVCHYFHM-TSN-GRA-AALV---
LTLTGNIGKFGA-G--------CH----TWSGNYKVGIWNATPWSGAGGGVHLSEDPWQI
NLDPNAHGKEIKYKNYY-------------------------------------------
----------------------------------YGEEP---------------------
------AYWNHGDT------------A--------------LIVNTPKY----GR-----
KVFTGKTHMPTP------SKLR-WVVNVNIL----------NNAKHHYDMVRNVDP----
------------------------------------------------------------
-----------------N--------------------I-ECL-ITQDIEM-----TS--
-DVNHAD-----IA-FAVNS-WMEFTYPE-MT--------------------AT-VSNPW
VQIW-KGGI--RPLYD---TRNDADTFAGVAARLAE--------ITG----------EKR
IRDV-FHF---V----YDN------------------------------RVDVYAQRLLD
ASSTF-YGYSADVLLK------SEKG----WMVMVR---------TYPRHPLWEETNESK
--PMWTRSG---------------------------------------------------
--------------------------------------------------RIESYRVEP-
----------EAIEYG----------ENFI-SHREGPEATPYL-------PNAIFTTN--
--PYV---------RPDD--YGI------------PITA---------------------
-----QHHDDKMIRN------------IKLSWAE--IKRHTNP-----------------
-------------------L--WEKG--------------------YQF-----------
------------------------------------------------------------
------------------------------------------------------------
------------------------------------------------------------
------------------------------------------------------------
------------------------------------------------------------
------------------------------------------------------------
------------------------------------------------------------
------------------------------------------------------------
------------------------------------------------------------
------------------------------------------------------------
------------------------------------------------------------
------------------------------------------------------------
------------------------------------------------------------
-------
>ref_K8_143
------------------------------------------------------------
------------------------------------------------------------
---------------------------------------------------MVITRRQF-
-MKASAGTIAAIAV-AD---KVLALTALQPVTEVG-------NPLGEYPD-RS-W-E---
----R--VYHDQYRYDS-----SF------TWVCSPNDT--HAC-RIRAFVR-NGVVMRV
EQ----------NYDHQTYE--DLYGNRGTF----------AHNPRMCLKGFTFHRRVYG
P-YRLKGPLI--RKGWKQWMDDGSPE-------------------------LTPETKRKY
KFAS-RF-LDDMLRVS------WDTAFTYAAKAMVVIATRYSGEAGARRL-REQG-YAPE
MVEMMKGAGVRCFKHRAGMPILGFIGKH-S---NTRFNNSVLPVLDTWVRKVGPDQAQGG
RYWNNY-TWHGDQD--PSQ-PFWNGT-Q-NC----DVDLS--DM-R----FTKFNTSWGK
N----FVENKM----------PEA------HW------KLESI-E----RGA------RL
AV------IT-PEY---NPT---------------AQ-R----AD-YWIPLRPQ-SDGAL
FLGA-CKIILDENMH----DVD----------YLKQ--FTDMPLLVRT------------
-------------------------------------------------------DTL--
----QYLD---------PR-----------------------------------------
--------------------------------EVIPDYKFPDFSHSYSGRIQALKPEYIE
-RLGGFMVWD---LAKQ--KAVPLHREQVGWHFD--------------------------
---------------------------------SSGIQPALT------------------
------------------------------------------------------------
------------------------------------------------------------
---------GTYR-VKLL----------------NGREI-------DAQPIYQMYQIHFQ
------------------------------------------------------------
------------------------DYDLDTTH--QITRSP--------KDLLVRWARDSG
TI-------------K------------PAAIHNGEGVCHYFHM-TSN-GRA-AALV---
LTLTGNIGKFGS-G--------CH----TWSGNYKVGIWSATPWSGSGSGVHLSEDPWQI
NLDPNAHGKEIKYKSYY-------------------------------------------
----------------------------------YGEEP---------------------
------GYWNHGDT------------A--------------LIVNTPKY----GR-----
KVFTGKTHMPTP------SKLR-WVVNVNLL----------NNAKHHYDMVRNVDP----
------------------------------------------------------------
-----------------N--------------------I-ECL-ITQDIEM-----TS--
-DVNHAD-----IA-FAVNS-WMEFTYPE-MT--------------------AT-VSNPW
VQIW-KGGI--RPLYD---TRNDADTFAGVAARLAE--------ITG----------EKR
MRDV-FHF---V----YEN------------------------------RVDVYAQRLLD
ASSTF-YGYSADVLLK------SEKG----WMVMVR---------TYPRHPLWEETNESK
--PMWTRSG---------------------------------------------------
--------------------------------------------------RIESYRVEP-
----------EAIEYG----------ENFI-SHREGPEATPYL-------PNAIFTTN--
--PHV---------RPDD--YGI------------PVTA---------------------
-----QHHDDKTIRN------------IKLPWVE--IKRHTNP-----------------
-------------------L--WEKG--------------------YQFYCVTP-----K
TR------------------H-RV-HSQWSVNDWVQ---IYESNFGDPYRM-------DK
RTPGVGE--HQVHINPQAAKDRGINDGD-YVYIDGNPVDRPYRGW--KPSDPYYK-VAR-
---LMIRAKYNPAYPY------H-------VTMAKH----------APYVSTPK---SV-
------KGHETRP-DGRAIAIDTGYQSNFRYGAQQSFTRSWLMPMH--------------
---QTDSLPGKSANG---------------------------------------------
-------------------LKFKW------------------------------------
------------------------------------------------------------
--GFEIDHHA----------------------------------------VN-------T
V-P----KECL-----IRI----TKAEDGGI----GARGPWEPVRTGFTPGQ---ENEFM
IKWLKGEHIKI-------------------------------------------------
------------------------------------------------------------
------------------------------------------------------------
------------------------------------------------------------
----KV-
>ref_K1_20
------------------------------------------------------------
------------------------------------------------------------
---------------------------------------------------MVITRRQF-
-MKASAGTIAAIAV-AD---KVLALTALQPVTEVG-------NPLGEYPD-RS-W-E---
----R--VYHDQYRYDS-----SF------TWVCSPNDT--HAC-RIRAFVR-NGVVMRV
EQ----------NYDHQTYE--DLYGNRGTF----------AHNPRMCLKGFTFHRRVYG
P-YRLKGPLI--RKGWKQWMDDGSPE-------------------------LTPETKRKY
KFAS-RF-LDDMLRVS------WDTAFTYAAKAMVVIATRYSGEAGARRL-REQG-YAPE
MVEMMKGAGVRCFKHRAGMPILGFIGKH-S---NTRFNNSVLPVLDTWVRKVGPDQAQGG
RYWNNY-TWHGDQD--PSQ-PFWNGT-Q-NC----DVDLS--DM-R----FTKFNTSWGK
N----FVENKM----------PEA------HW------KLESI-E----RGA------RL
AV------IT-PEY---NPT---------------AQ-R----AD-YWIPLRPQ-SDGAL
FLGA-CKIILDENMH----DVD----------YLKQ--FTDMPLLVRT------------
-------------------------------------------------------DTL--
----QYLD---------PR-----------------------------------------
--------------------------------EVIPDYKFPDFSHSYSGRIQALKPEYIE
-RLGGFMVWD---LAKQ--KAVPLHREQVGWHFD--------------------------
---------------------------------SSGIQPALT------------------
------------------------------------------------------------
------------------------------------------------------------
---------GTYR-VKLL----------------NGREI-------DAQPIYQMYQIHFQ
------------------------------------------------------------
------------------------DYDLDTTH--QITRSP--------KDLLVRWARDSG
TI-------------K------------PAAIHNGEGVCHYFHM-TSN-GRA-AALV---
LTLTGNIGKFGS-G--------CH----TWSGNYKVGIWSATPWSGSGSGVHLSEDPWQI
NLDPNAHGKEIKYKSYY-------------------------------------------
----------------------------------YGEEP---------------------
------GYWNHGDT------------A--------------LIVNTPKY----GR-----
KVFTGKTHMPTP------SKLR-WVVNVNLL----------NNAKHHYDMVRNVDP----
------------------------------------------------------------
-----------------N--------------------I-ECL-ITQDIEM-----TS--
-DVNHAD-----IA-FAVNS-WMEFTYPE-MT--------------------AT-VSNPW
VQIW-KGGI--RPLYD---TRNDADTFAGVAARLAE--------ITG----------EKR
MRDV-FHF---V----YEN------------------------------RVDVYAQRLLD
ASSTF-YGYSADVLLK------SEKG----WMVMVR---------TYPRHPLWEETNESK
--PMWTRSG---------------------------------------------------
--------------------------------------------------RIESYRVEP-
----------EAIEYG----------ENFI-SHREGPEATPYL-------PNAIFTTN--
--PHV---------RPDD--YGI------------PVTA---------------------
-----QHHDDKTIRN------------IKLPWVE--IKRHTNP-----------------
-------------------L--WEKG--------------------YQFYCVTP-----K
TR------------------H-RV-HSQWSVNDWVQ---IYESNFGDPYRM-------DK
RTPGVGE--HQVHINPQAAKDRGINDGD-YVYIDGNPVDRPYRGW--KPSDPYYK-VAR-
---LMIRAKYNPAYPY------H-------VTMAKH----------APYVSTPK---SV-
------KGHETRP-DGRAIAIDTGYQSNFRYGAQQSFTRSWLMPMH--------------
---QTDSLPGKSANG---------------------------------------------
-------------------LKFKW------------------------------------
------------------------------------------------------------
--GFEIDHHA----------------------------------------VN-------T
V-P----KECL-----IRI----TKAEDGGI----GARGPWEPVRTGFTPGQ---ENEFM
IKWLKGEHIKI-------------------------------------------------
------------------------------------------------------------
------------------------------------------------------------
------------------------------------------------------------
----KV-
>ref_K1_21
------------------------------------------------------------
------------------------------------------------------------
---------------------------------------------------MVITRRQF-
-MKASAGTIAAIAV-AD---KVLALTALQPVTEVG-------NPLGEYPD-RS-W-E---
----R--VYHDQYRYDS-----SF------TWVCSPNDT--HAC-RIRAFVR-NGVVMRV
EQ----------NYDHQTYE--DLYGNRGTF----------AHNPRMCLKGFTFHRRVYG
P-YRLKGPLI--RKGWKQWMDDGAPE-------------------------LTPETKRKY
KFAS-RF-LDDMLRVS------WDTAFTYAAKAMVVIATRYSGEAGARRL-REQG-YAPE
MVEMMKGAGVRCFKHRAGMPILGFIGKH-S---NTRFNNSVLPVLDTWIRKVGPDQAQGG
RYWNNY-TWHGDQD--PSQ-PFWNGT-Q-NC----DVDLS--DM-R----FTKFNTSWGK
N----FVENKM----------PEA------HW------KLESI-E----RGA------RL
AV------IT-PEY---NPT---------------AS-R----AD-YWIPLRPQ-SDGAL
FLGA-CKIILDENMH----DVD----------YLKQ--FTDMPLLVRT------------
-------------------------------------------------------DTL--
----QYLD---------PR-----------------------------------------
--------------------------------EVIPDYKFPDFSHSYSGRIQALKPEYIE
-RLGGFMVWD---LAKQ--QAVPLHREQVGWHFD--------------------------
---------------------------------SSGIQPALT------------------
------------------------------------------------------------
------------------------------------------------------------
---------GTYR-VKLL----------------NGREI-------DAQPIYQMYQIHFQ
------------------------------------------------------------
------------------------DYDLDTTH--QITRSP--------KDLLVRWARDSG
TI-------------K------------PAAIHNGEGVCHYFHM-TSN-GRA-AALV---
LTLTGNIGKFGS-G--------CH----TWSGNYKVGIWSATPWSGSGAGVHLSEDPWQI
NLDPNAHGKEIKYKSYY-------------------------------------------
----------------------------------YGEEP---------------------
------GYWNHGDT------------A--------------LIVNTPKY----GR-----
KVFTGKTHMPTP------SKLR-WVVNVNLL----------NNAKHHYDMVRNVDP----
------------------------------------------------------------
-----------------N--------------------I-ECL-ITQDIEM-----TS--
-DVNHAD-----IA-FAVNS-WMEFTYPE-MT--------------------AT-VSNPW
VQIW-KGGI--RPLYD---TRNDADTFAGVAARLAE--------ITG----------EKR
MRDV-FHF---V----YEN------------------------------RVDVYAQRLLD
ASSTF-YGYSADVLLK------SEKG----WMVMVR---------TYPRHPLWEETNESK
--PMWTRSG---------------------------------------------------
--------------------------------------------------RIESYRVEP-
----------EAIEYG----------ENFI-SHREGPEATPYL-------PNAIFTTN--
--PHV---------RPDD--YGI------------PVTA---------------------
-----QHHDDKTIRN------------IKLPWVE--IKRHTNP-----------------
-------------------L--WEKG--------------------YQFYCVTP-----K
TR------------------H-RV-HSQWSVNDWVQ---IYESNFGDPYRM-------DK
RTPGVGE--HQIHINPQAAKDRGINDGD-YVYVDGNPVDRPYRGW--KPSDPYYK-VAR-
---LMIRAKYNPAYPY------H-------VTMAKH----------APYVSTPK---SV-
------KGHDTRP-DGRAIAIDTGYQSNFRYGAQQSFTRSWLMPMH--------------
---QMDSLPGKSANA---------------------------------------------
-------------------LKFKW------------------------------------
------------------------------------------------------------
--GFEIDHHA----------------------------------------VN-------T
V-P----KECL-----IRI----TKAEDGGI----GARGPWEPVRTGFTPGQ---ENEFM
IKWLKGEHIKI-------------------------------------------------
------------------------------------------------------------
------------------------------------------------------------
------------------------------------------------------------
----KV-
>ref_K1_19
------------------------------------------------------------
------------------------------------------------------------
---------------------------------------------------MLVSRRQF-
-MKATAGTIAAAAV-AD---KVLALTALQPVIEVG-------NPLGEYPD-RS-W-E---
----R--VYHDQYRYDS-----SF------TWVCSPNDT--HAC-RIRAFVR-NGVVMRV
EQ----------NYDHQTYE--DLYGNRGTF----------AHNPRMCLKGFTFHRRVYG
P-YRLKGPLM--RKGWKQWADDGSPE-------------------------LTPETKRKY
KFDS-RF-LDDMLRVS------WDTAFTYAAKAMIVIATRYSGEAGARRL-REQG-YAPE
MIEMMKGAGVRCFKHRAGMPILGFIGKH-S---NTRFNNSVLPLLDTWIRKVGPDQAQGG
RYWNNY-TWHGDQD--PSQ-PFWNGT-Q-NC----DVDLS--DM-R----FTKFNTSWGK
N----FVENKM----------PEA------HW------KLESI-E----RGA------RL
AV------IT-PEY---NPT---------------AQ-R----AD-YWIPLRPQ-SDGAL
FLGA-CKIILDENMQ----DID----------YIKQ--FTDMPLLVRT------------
-------------------------------------------------------DTL--
----QYLD---------PR-----------------------------------------
--------------------------------DVIPNYKFPDFSHSYSGRIQALKPEYIE
-RLGGFMVWD---LAKQ--QAVPLHREQVGWHFD--------------------------
---------------------------------KSGISPALT------------------
------------------------------------------------------------
------------------------------------------------------------
---------GTYR-VKLL----------------NGREI-------DALPIYQMYLIHFQ
------------------------------------------------------------
------------------------DYDLDTTH--QITRSP--------KDLLVRWARDSG
TI-------------K------------PAAIHNGEGVCHYFHM-TSN-GRA-AALV---
LTLTGNIGKFGA-G--------CH----TWSGNYKVGIWNATPWSGVGGGVHLSEDPWQI
NLDPNAHGKEIKYKNYY-------------------------------------------
----------------------------------YGEEP---------------------
------AYWNHGDT------------A--------------LIVNTPKY----GR-----
KVFTGKTHMPTP------SKLR-WVVNVNLL----------NNAKHHYDMVRNVDP----
------------------------------------------------------------
-----------------N--------------------I-ECL-ITQDIEM-----TS--
-DVNHAD-----IA-FAVNS-WMEFTYPE-MT--------------------AT-VSNPW
VQIW-KGGI--RPLYD---TRNDADTFAGVAARLAE--------ITG----------EKR
MRDV-FHF---V----YQN------------------------------RVDVYAQRLLD
ASSTF-YGYSADVLLK------SEKG----WMVMVR---------TYPRHPLWEETNESK
--PMWTRSG---------------------------------------------------
--------------------------------------------------RIESYRIEP-
----------EAIEYG----------ENFI-SHREGPEATPYL-------PNAIFTTN--
--PYV---------RPDD--YGI------------PIAA---------------------
-----QHHDDKMIRN------------IKLAWQE--IKRHSNP-----------------
-------------------L--WEKG--------------------YQFYCVTP-----K
TR------------------H-RV-HSQWSVNDWVQ---IYESNFGDPYRM-------DK
RTPGVGE--HQVHINPQAAKDRGINDGD-YVYIDGNPVDRPYRGW--KPSDPYYK-VAR-
---LMIRAKYNPAYPY------H-------VTMAKH----------APYVSTAK---SV-
------KGHETRP-DGRAIAIDTGYQSNFRYGAQQSFTRSWLMPMH--------------
---QTDSLPGKSANG---------------------------------------------
-------------------LKFKW------------------------------------
------------------------------------------------------------
--GFEIDHHA----------------------------------------VN-------T
V-P----KECL-----IRI----TKAEDGGI----GARGPWEPVRTGFTPGQ---ENEFM
IKWLKGEHIKI-------------------------------------------------
------------------------------------------------------------
------------------------------------------------------------
------------------------------------------------------------
----K--
>ref_K8_112
------------------------------------------------------------
------------------------------------------------------------
---------------------------------------------------MLVSRRQF-
-MKATAGTIAAAAV-AD---KVLALTALQPVIEVG-------NPLGEYPD-RS-W-E---
----R--VYHDQYRYDS-----SF------TWVCSPNDT--HAC-RIRAFVR-NGVVMRV
EQ----------NYDHQTYE--DLYGNRGTF----------AHNPRMCLKGFTFHRRVYG
P-YRLKGPLM--RKGWKQWADDGSPE-------------------------LTPEAKRKY
KFDS-RF-LDDMLRVS------WDTAFTYAAKAMIVIATRYSGEAGARRL-REQG-YAPE
MIEMMKGAGVRCFKHRAGMPILGFIGKH-S---NTRFNNSVLPLLDTWIRKVGPDQAQGG
RYWNNY-TWHGDQD--PSQ-PFWNGT-Q-NC----DVDLS--DM-R----FTKFNTSWGK
N----FVENKM----------PEA------HW------KLESI-E----RGA------RI
AV------IT-PEY---NPT---------------AQ-R----AD-YWIPLRPQ-SDGAL
FLGA-CKIILDENMQ----DID----------YLKQ--FTDMPLLVRT------------
-------------------------------------------------------DTL--
----QYLD---------PR-----------------------------------------
--------------------------------DVIQDYKFPDFSHSYSGRIQALKPEYIE
-RLGGFMVWD---MAKK--QAVPLHREQVGWHFD--------------------------
---------------------------------KSGIEPALT------------------
------------------------------------------------------------
------------------------------------------------------------
---------GTYR-VKLL----------------NGREI-------DALPIYQLYLIHLQ
------------------------------------------------------------
------------------------DYDLDTTH--QITRSP--------KDLLVRWARDSG
TI-------------K------------PAAIHNGEGVCHYFHM-TAN-GRA-AALV---
LTLTGNIGKFGS-G--------CH----TWSGNYKVGIWNATPWSGVGGGVHLSEDPWHI
NLDANAHGKEIKYRNYY-------------------------------------------
----------------------------------YGEEP---------------------
------AYWNHGDT------------A--------------LIVNTPKY----GR-----
KVFTGKTHMPTP------SKFR-WVVNVNLL----------NNAKHHYDMVRNVDP----
------------------------------------------------------------
-----------------N--------------------I-ECL-ITQDIEM-----TS--
-DVNHAD-----IA-FAVNS-WMEFTYPE-MT--------------------AT-VSNPW
VQIW-KGGI--RPLYD---TRNDADTFAGVAAKLAE--------ITG----------EKR
MRDV-FHF---V----YEN------------------------------RVDVYAQRLLD
ASSTF-YGYSADVLLK------SEKG----WMVMVR---------TYPRHPLWEETNESK
--PMWTRSG---------------------------------------------------
--------------------------------------------------RIESYRIEP-
----------EAIEYG----------ENFI-SHREGPEATPYL-------PNAIFTTN--
--PYV---------RPDD--YGI------------PIAA---------------------
-----QHHDDKMIRN------------IKLAWQE--IKRHSNP-----------------
-------------------L--WEKG--------------------YQFYCVTP-----K
TR------------------H-RV-HSQWSVNDWVQ---IYESNFGDPYRM-------DK
RTPGVGE--HQVHINPQAAKDRGINDGD-YVYIDGNPVDRPYRGW--KPSDPYYK-VAR-
---LMIRAKYNPAYPY------H-------VTMAKH----------APYVSTAK---SV-
------KGHETRP-DGRAIAIDTGYQSNFRYGAQQSFTRSWLMPMH--------------
---QTDSLPGKSANG---------------------------------------------
-------------------LKFKW------------------------------------
------------------------------------------------------------
--GFEIDHHA----------------------------------------VN-------T
V-P----KECL-----IRI----TKAEDGGI----GARGPWEPVRTGFTPGQ---ENEFM
IKWLKGEHIKI-------------------------------------------------
------------------------------------------------------------
------------------------------------------------------------
------------------------------------------------------------
----KV-
>ref_K1_18
------------------------------------------------------------
------------------------------------------------------------
---------------------------------------------------MLVSRRQF-
-MKATAGTIAAAAV-AD---KVLALTALQPVIEVG-------NPLGEYPD-RS-W-E---
----R--VYHDQYRYDS-----SF------TWVCSPNDT--HAC-RIRAFVR-NGVVMRV
EQ----------NYDHQTYE--DLYGNRGTF----------AHNPRMCLKGFTFHRRVYG
P-YRLKGPLM--RKGWKQWADDGSPE-------------------------LTPEAKRKY
KFDS-RF-LDDMLRVS------WDTAFTYAAKAMIVIATRYSGEAGARRL-REQG-YAPE
MIEMMKGAGVRCFKHRAGMPILGFIGKH-S---NTRFNNSVLPLLDTWIRKVGPDQAQGG
RYWNNY-TWHGDQD--PSQ-PFWNGT-Q-NC----DVDLS--DM-R----FTKFNTSWGK
N----FVENKM----------PEA------HW------KLESI-E----RGA------RI
AV------IT-PEY---NPT---------------AQ-R----AD-YWIPLRPQ-SDGAL
FLGA-CKIILDENMQ----DID----------YLKQ--FTDMPLLVRT------------
-------------------------------------------------------DTL--
----QYLD---------PR-----------------------------------------
--------------------------------DVIQDYKFPDFSHSYSGRIQALKPEYIE
-RLGGFMVWD---MAKK--QAVPLHREQVGWHFD--------------------------
---------------------------------KSGIEPALT------------------
------------------------------------------------------------
------------------------------------------------------------
---------GTYR-VKLL----------------NGREI-------DALPIYQLYLIHLQ
------------------------------------------------------------
------------------------DYDLDTTH--QITRSP--------KDLLVRWARDSG
TI-------------K------------PAAIHNGEGVCHYFHM-TAN-GRA-AALV---
LTLTGNIGKFGS-G--------CH----TWSGNYKVGIWNATPWSGVGGGVHLSEDPWHI
NLDANAHGKEIKYRNYY-------------------------------------------
----------------------------------YGEEP---------------------
------AYWNHGDT------------A--------------LIVNTPKY----GR-----
KVFTGKTHMPTP------SKFR-WVVNVNLL----------NNAKHHYDMVRNVDP----
------------------------------------------------------------
-----------------N--------------------I-ECL-ITQDIEM-----TS--
-DVNHAD-----IA-FAVNS-WMEFTYPE-MT--------------------AT-VSNPW
VQIW-KGGI--RPLYD---TRNDADTFAGVAAKLAE--------ITG----------EKR
MRDV-FHF---V----YEN------------------------------RVDVYAQRLLD
ASSTF-YGYSADVLLK------SEKG----WMVMVR---------TYPRHPLWEETNESK
--PMWTRSG---------------------------------------------------
--------------------------------------------------RIESYRIEP-
----------EAIEYG----------ENFI-SHREGPEATPYL-------PNAIFTTN--
--PYV---------RPDD--YGI------------PIAA---------------------
-----QHHDDKMIRN------------IKLAWQE--IKRHSNP-----------------
-------------------L--WEKG--------------------YQFYCVTP-----K
TR------------------H-RV-HSQWSVNDWVQ---IYESNFGDPYRM-------DK
RTPGVGE--HQVHINPQAAKDRGINDGD-YVYIDGNPVDRPYRGW--KPSDPYYK-VAR-
---LMIRAKYNPAYPY------H-------VTMAKH----------APYVSTAK---SV-
------KGHETRP-DGRAIAIDTGYQSNFRYGAQQSFTRSWLMPMH--------------
---QTDSLPGKSANG---------------------------------------------
-------------------LKFKW------------------------------------
------------------------------------------------------------
--GFEIDHHA----------------------------------------VN-------T
V-P----KECL-----IRI----TKAEDGGI----GARGPWEPVRTGFTPGQ---ENEFM
IKWLKGEHIKI-------------------------------------------------
------------------------------------------------------------
------------------------------------------------------------
------------------------------------------------------------
----KV-
>ref_K8_152
------------------------------------------------------------
------------------------------------------------------------
------------------------------------------------------------
------------------------------------------------------------
------------------------------------------------------------
------------------------------------------------------------
---------M--RKGWKQWADDGSPE-------------------------LTPEAKRKY
KFDS-RF-LDDMLRVS------WDTAFTYAAKAMIVIATRYSGEAGARRL-REQG-YAPE
MIEMMKGAGVRCFKHRAGMPILGFIGKH-S---NTRFNNSVLPLLDTWIRKVGPDQAQGG
RYWNNY-TWHGDQD--PSQ-PFWNGT-Q-NC----DVDLS--DM-R----FTKFNTSWGK
N----FVENKM----------PEA------HW------KLESI-E----RGA------RI
AV------IT-PEY---NPT---------------AQ-R----AD-YWIPLRPQ-SDGAL
FLGA-CKIILDENMQ----DID----------YLKQ--FTDMPLLVRT------------
-------------------------------------------------------DTL--
----QYLD---------PR-----------------------------------------
--------------------------------DVIQDYKFPDFSHSYSGRIQALKPEYIE
-RLGGFMVWD---MAKK--QAVPLHREQVGWHFD--------------------------
---------------------------------KSGIEPALT------------------
------------------------------------------------------------
------------------------------------------------------------
---------GTYR-VKLL----------------NGREI-------DALPIYQLYLIHLQ
------------------------------------------------------------
------------------------DYDLDTTH--QITRSP--------KDLLVRWARDSG
TI-------------K------------PAAIHNGEGVCHYFHM-TAN-GRA-AALV---
LTLTGNIGKFGS-G--------CH----TWSGNYKVGIWNATPWSGVGGGVHLSEDPWHI
NLDANAHGKEIKYRNYY-------------------------------------------
----------------------------------YGEEP---------------------
------AYWNHGDT------------A--------------LIVNTPKY----GR-----
KVFTGKTHMPTP------SKFR-WVVNVNLL----------NNAKHHYDMVRNVDP----
------------------------------------------------------------
-----------------N--------------------I-ECL-ITQDIEM-----TS--
-DVNHAD-----IA-FAVNS-WMEFTYPE-MT--------------------AT-VSNPW
VQIW-KGGI--RPLYD---TRNDADTFAGVAAKLAE--------ITG----------EKR
MRDV-FHF---V----YEN------------------------------RVDVYAQRLLD
ASSTF-YGYSADVLLK------SEKG----WMVMVR---------TYPRHPLWEETNESK
--PMWTRSG---------------------------------------------------
--------------------------------------------------RIESYRIEP-
----------EAIEYG----------ENFI-SHREGPEATPYL-------PNAIFTTN--
--PYV---------RPDD--YGI------------PIAA---------------------
-----QHHDDKMIRN------------IKLAWQE--IKRHSNP-----------------
-------------------L--WEKG--------------------YQFYCVTP-----K
TR------------------H-RV-HSQWSVNDWVQ---IYESNFGDPYRM-------DK
RTPGVGE--HQVHINPQAAKDRGINDGD-YVYIDGNPVDRPYRGW--KPSDPYYK-VAR-
---LMIRAKYNPAYPY------H-------VTMAKH----------APYVSTAK---SV-
------KGHETRP-DGRAIAIDTGYQSNFRYGAQQSFTRSWLMPMH--------------
---QTDSLPGKSANG---------------------------------------------
-------------------LKFKW------------------------------------
------------------------------------------------------------
--GFEIDHHA----------------------------------------VN-------T
V-P----KECL-----IRI----TKAEDGGI----GARGPWEPVRTGFTPGQ---ENEFM
IKWLKGEHIKI-------------------------------------------------
------------------------------------------------------------
------------------------------------------------------------
------------------------------------------------------------
----KV-
>ref_K1_17
------------------------------------------------------------
------------------------------------------------------------
------------------------------------------------------------
------------------------------------------------------------
------------------------------------------------------------
------------------------------------------------------------
---------M--RKGWKQWADDGSPE-------------------------LTPEAKRKY
KFDS-RF-LDDMLRVS------WDTAFTYAAKAMIVIATRYSGEAGARRL-REQG-YAPE
MIEMMKGAGVRCFKHRAGMPILGFIGKH-S---NTRFNNSVLPLLDTWIRKVGPDQAQGG
RYWNNY-TWHGDQD--PSQ-PFWNGT-Q-NC----DVDLS--DM-R----FTKFNTSWGK
N----FVENKM----------PEA------HW------KLESI-E----RGA------RI
AV------IT-PEY---NPT---------------AQ-R----AD-YWIPLRPQ-SDGAL
FLGA-CKIILDENMQ----DID----------YLKQ--FTDMPLLVRT------------
-------------------------------------------------------DTL--
----QYLD---------PR-----------------------------------------
--------------------------------DVIQDYKFPDFSHSYSGRIQALKPEYIE
-RLGGFMVWD---MAKK--QAVPLHREQVGWHFD--------------------------
---------------------------------KSGIEPALT------------------
------------------------------------------------------------
------------------------------------------------------------
---------GTYR-VKLL----------------NGREI-------DALPIYQLYLIHLQ
------------------------------------------------------------
------------------------DYDLDTTH--QITRSP--------KDLLVRWARDSG
TI-------------K------------PAAIHNGEGVCHYFHM-TAN-GRA-AALV---
LTLTGNIGKFGS-G--------CH----TWSGNYKVGIWNATPWSGVGGGVHLSEDPWHI
NLDANAHGKEIKYRNYY-------------------------------------------
----------------------------------YGEEP---------------------
------AYWNHGDT------------A--------------LIVNTPKY----GR-----
KVFTGKTHMPTP------SKFR-WVVNVNLL----------NNAKHHYDMVRNVDP----
------------------------------------------------------------
-----------------N--------------------I-ECL-ITQDIEM-----TS--
-DVNHAD-----IA-FAVNS-WMEFTYPE-MT--------------------AT-VSNPW
VQIW-KGGI--RPLYD---TRNDADTFAGVAAKLAE--------ITG----------EKR
MRDV-FHF---V----YEN------------------------------RVDVYAQRLLD
ASSTF-YGYSADVLLK------SEKG----WMVMVR---------TYPRHPLWEETNESK
--PMWTRSG---------------------------------------------------
--------------------------------------------------RIESYRIEP-
----------EAIEYG----------ENFI-SHREGPEATPYL-------PNAIFTTN--
--PYV---------RPDD--YGI------------PIAA---------------------
-----QHHDDKMIRN------------IKLAWQE--IKRHSNP-----------------
-------------------L--WEKG--------------------YQFYCVTP-----K
TR------------------H-RV-HSQWSVNDWVQ---IYESNFGDPYRM-------DK
RTPGVGE--HQVHINPQAAKDRGINDGD-YVYIDGNPVDRPYRGW--KPSDPYYK-VAR-
---LMIRAKYNPAYPY------H-------VTMAKH----------APYVSTAK---SV-
------KGHETRP-DGRAIAIDTGYQSNFRYGAQQSFTRSWLMPMH--------------
---QTDSLPGKSANG---------------------------------------------
-------------------LKFKW------------------------------------
------------------------------------------------------------
--GFEIDHHA----------------------------------------VN-------T
V-P----KECL-----IRI----TKAEDGGI----GARGPWEPVRTGFTPGQ---ENEFM
IKWLKGEHIKI-------------------------------------------------
------------------------------------------------------------
------------------------------------------------------------
------------------------------------------------------------
----KV-
>ref_K1_29
------------------------------------------------------------
------------------------------------------------------------
--------------------------------------------------MMQFSRRQF-
-LKISAGTVAAAAI-AD---RALALTALQPVVEVG-------NPLGEYPD-RS-W-E---
----R--VYHDQYRYDS-----SF------TWCCSPNDT--HAC-RIRAFVR-NGVVMRV
EQ----------NYDHQTYE--DLYGNRGTF----------AHNPRMCLKGFTFHRRVYG
P-YRLKGPLM--RKGWRQWMDDGSPE-------------------------LTPETKTKY
KFNA-RF-LDDMQRVS------WDTAFTYIAKGMVVIATRYSGESGARRL-REQG-YAPE
MIEMMKGAGVRTFKHRAGMPILGLLGKH-G---NTRLNNCVLPLLDSWIRKVGPDQAQGG
RYWNNY-TWHGDQD--PSQ-PWWNGT-Q-NC----DIDLN--DM-R----FSKLNTSWGK
N----FVENKM----------PEA------HW------KLECM-E----RGA------RL
VV------IT-PEY---NPT---------------AS-R----AD-YWIPVRPE-TDGAL
FLGA-SKIIVDENMQ----DID----------FIKG--FTDMPLLVRT------------
-------------------------------------------------------DTL--
----QYLD---------PH-----------------------------------------
--------------------------------DVIKDYRLPDFSKSYSGRVQGLNADQVQ
-RLGGMMVWD---LAKG--KAVPLHREQVGFHFG--------------------------
---------------------------------ESGIDPALT------------------
------------------------------------------------------------
------------------------------------------------------------
---------GSFR-VKLL----------------NGREV-------DAMPIYQLYLIHFQ
------------------------------------------------------------
------------------------DYDLDTVH--QINRAP--------KDLIVRWARDSG
TI-------------K------------PAAIHNGEGVCHYFHM-TSM-GRA-AALV---
LMLTGNVGKFGT-G--------CH----TWSGNYKVGIWNATPWSGAGCSVYLGEDPWSL
NLAADAHGKEVHYKKYY-------------------------------------------
----------------------------------YGEEP---------------------
------GFWNHGDT------------A--------------LIVNTPKY----GR-----
KVFTGKTHMPSP------SKLR-WVVNVNIL----------NNSKHHYDMVKNVDP----
------------------------------------------------------------
-----------------N--------------------I-EMI-VTQDIEM-----TS--
-DVNHAD-----VA-MACNS-WMEFTYPE-MT--------------------AT-VSNPW
LQIW-KGGI--RPLYD---TRNDLDTFAGVSARLAE--------MTG----------EKR
MVNT-FQF---V----YQN------------------------------RVDVYAQRILD
ASSTF-YGYSADVMLK------SEKG----WMVMGR---------TYPRHPLWEETNESK
--PMWTRSG---------------------------------------------------
--------------------------------------------------RLETYRIEP-
----------EAIEYG----------ENFI-VHREGPECTPYL-------PNAI------
------------------------------------------------------------
------------------------------------------------------------
------------------------------------------------------------
------------------------------------------------------------
------------------------------------------------------------
------------------------------------------------------------
------------------------------------------------------------
------------------------------------------------------------
------------------------------------------------------------
------------------------------------------------------------
------------------------------------------------------------
------------------------------------------------------------
------------------------------------------------------------
------------------------------------------------------------
------------------------------------------------------------
------------------------------------------------------------
-------
>ref_K1_28
------------------------------------------------------------
------------------------------------------------------------
---------------------------------------------------MQLSRRQF-
-LKVSAGTVAAAAI-AD---KALALTALQPVVEVD-------NPLGEYPD-RS-W-E---
----R--VYHDQYRYDS-----SF------TWVCSPNDT--HAC-RIRAFVR-NGVVMRV
EQ----------NYDHQTYE--DLYGNRGTF----------AHNPRMCLKGFTFHRRVYG
P-YRLKGPLM--RKSWKQWMDDGSPE-------------------------LTPDVKRKY
KFDA-RF-LDDMIRVS------WDTAFTYVAKAMIVISTRYSGEAGARRL-REQG-YAPE
MIEMMKGAGVRCFKHRAGMPILGMMGKH-A---NTRFNNCVLPLLDSWVRKINPDQAQGG
RYWNNY-TWHGDQD--PSQ-PWWNGT-Q-NC----DVDLS--DM-R----FTKLNTSWGK
N----FVENKM----------PEA------HW------KLESM-E----RGA------RL
VI------IT-PEY---NPT---------------AS-R----AD-YWIPVRPE-TDGAL
FLGS-CKIILDENLH----DID----------FIKG--FTDMPLLVRT------------
-------------------------------------------------------DTL--
----QYLD---------PH-----------------------------------------
--------------------------------EVVKDYQLPDFSKSYSGRVQGLTKEQIQ
-RLGGMMVWD---QAKG--KAVPLHREQVGHHLQ--------------------------
---------------------------------ESGIDPALT------------------
------------------------------------------------------------
------------------------------------------------------------
---------GTYR-VKLL----------------NGREV-------DVMPIFQLYQVHLQ
------------------------------------------------------------
------------------------DYDLDTVH--QVNRSP--------KDLIVRWARDCG
TI-------------K------------PAAIHNGEGVCHYFHM-TSM-GRA-AALV---
MMLTGNIGKFGT-G--------CH----TWSGNYKVGIWQAAPWSGAGASVYLGEDPWNL
NLTTDAHGKEIKYRKYY-------------------------------------------
----------------------------------YGEEP---------------------
------GYWNHGDN------------A--------------LIVNTPKY----GR-----
KVFTGKTHMPSP------SKVR-WVVNVNIL----------NNSKHHYDMVKNVDP----
------------------------------------------------------------
-----------------N--------------------I-EML-VTQDIEM-----TS--
-DVNHAD-----VA-FAVNS-WMEFTYPE-MT--------------------AT-VSNPW
IQIW-KGGI--RPLYD---TRNDADTFAGVSAKLKE--------LTG----------EAR
MADT-YRF---V----YQN------------------------------RMDIYVQRILD
ASTTF-YGYSADVMLK------SEKG----WMVMCR---------TYPRHPLWEETNESK
--PHWTRSG---------------------------------------------------
--------------------------------------------------RLESYRIEP-
----------EAIEYG----------ENFI-VHREGPECTPYL-------PNAIMSTN--
--PYI---------RPDD--YGI------------PITA---------------------
-----QHHDDKTVRN------------IKLPWQE--IKRHPNP-----------------
-------------------L--WEKG--------------------YQFYCVTP-----K
TR------------------H-RV-HSQWSVNDW--------------------------
------------------------------------------------------------
------------------------------------------------------------
------------------------------------------------------------
------------------------------------------------------------
------------------------------------------------------------
------------------------------------------------------------
------------------------------------------------------------
------------------------------------------------------------
------------------------------------------------------------
------------------------------------------------------------
------------------------------------------------------------
------------------------------------------------------------
-------
>ref_K8_140
------------------------------------------------------------
------------------------------------------------------------
--------------------------------------------------MMQLSRRQF-
-LKVSAGTVAVAAV-AD---KALALTALQPVVEVN-------NPLGEYPD-RS-W-E---
----R--VYHDQYRYDS-----SF------TWVCSPNDT--HAC-RIRAFVR-NGVVMRV
EQ----------NYDHQTYE--DLYGNRGTF----------AHNPRMCLKGFTFHRRVYG
P-YRLKGPLM--RKGWKQWMDDGSPE-------------------------LTSDVKRKY
KFDS-RF-LDDMVRVS------WDTAFTYVAKGLIVIGTRYSGEAGARRL-REQG-YAPE
MIEMMKGAGVRTFKHRAGMPILGMMGKH-A---NTRFNNCVLPLLDSWIRKVNPDQAQGG
RYWNNY-TWHGDQD--PSQ-PWWNGT-Q-NC----DVDLS--DM-R----FTKLNTSWGK
N----FVENKM----------PEA------HW------KLESM-E----RGA------RL
VI------IT-PEY---NPT---------------AS-R----AD-YWIPVRPE-TDGAL
FLGA-SKIILDENYQ----DID----------FIKG--FTDMPLLVRT------------
-------------------------------------------------------DTL--
----QYLD---------PH-----------------------------------------
--------------------------------EVLKDYQVPDFTKSYSGRVQGLSQDQVQ
-RLGGMMVWD---LAKG--KAVPLHREQVGVHLA--------------------------
---------------------------------QSGIDPALT------------------
------------------------------------------------------------
------------------------------------------------------------
---------GTYR-IKLL----------------NGREV-------DVMPIYQLYTIHLQ
------------------------------------------------------------
------------------------DYDLDTVH--QVNRAP--------KDLIVRWARDCG
TV-------------K------------PAAIHNGEGVCHYFHM-TSM-GRA-AALV---
MMLTGNIGKFGT-G--------CH----TWSGNYKVGIWQAAPWSGAGASVYLGEDPWNL
NLRDDVHGKEIKYRKYY-------------------------------------------
----------------------------------YGEEP---------------------
------GYWNHGDN------------A--------------LIVNTPKY----GR-----
KVFTGKTHMPSP------SKVR-WVVNVNIL----------NNAKHHYDMVKNVDP----
------------------------------------------------------------
-----------------N--------------------I-EML-VTQDIEM-----TS--
-DVNHAD-----VA-FAVNS-WMEFTYPE-MT--------------------AT-VSNPW
VQIW-KGGI--RPLYD---TRNDLDSFAGVAAKLKE--------MTG----------EQR
MADT-YKF---V----YHN------------------------------RVDIYVQRILD
ASTTF-FGYSADVMLK------SEKG----WMVMCR---------TYPRHPLWEETNESK
--PHWTRSG---------------------------------------------------
--------------------------------------------------RLETYRIEP-
----------EAIEYG----------ENFI-SHREGPECTPYM-------PNAIMTTN--
--PYV---------RPED--YGI------------PVTA---------------------
-----QHHDDKTVRN------------IKLPWSE--IKQHPNP-----------------
-------------------L--WEKG--------------------YQFYCVTP-----K
TR------------------H-RV-HSQWSVNDWVQ---IYESNFGDPYRM-------DK
RTPGVGE--HQIHINPQAAKDRGINDGD-YCYVDGNPVDRPYRGW--KPSDPFYK-VAR-
---LMIRAKYNPSYPY------H-------VTMAKH----------APYVSTAK---SV-
------KGHETRP-DGRAIAVDTGYQSNFRYGAQQSFTRSWLMPMH--------------
---QTDSLPGKQANA---------------------------------------------
-------------------LKFKW------------------------------------
------------------------------------------------------------
--GFEIDHHA----------------------------------------VN-------T
V-P----KECL-----IRI----TKAEDGGI----GARGPWEPVRTGFTPGQ---ENEFM
VKWLKGEHIKI-------------------------------------------------
------------------------------------------------------------
------------------------------------------------------------
------------------------------------------------------------
----KV-
>ref_K1_25
------------------------------------------------------------
------------------------------------------------------------
--------------------------------------------------MMQLSRRQF-
-LKVSAGTVAVAAV-AD---KALALTALQPVVEVN-------NPLGEYPD-RS-W-E---
----R--VYHDQYRYDS-----SF------TWVCSPNDT--HAC-RIRAFVR-NGVVMRV
EQ----------NYDHQTYE--DLYGNRGTF----------AHNPRMCLKGFTFHRRVYG
P-YRLKGPLM--RKGWKQWMDDGSPE-------------------------LTSDVKRKY
KFDS-RF-LDDMVRVS------WDTAFTYVAKGLIVIGTRYSGEAGARRL-REQG-YAPE
MIEMMKGAGVRTFKHRAGMPILGMMGKH-A---NTRFNNCVLPLLDSWIRKVNPDQAQGG
RYWNNY-TWHGDQD--PSQ-PWWNGT-Q-NC----DVDLS--DM-R----FTKLNTSWGK
N----FVENKM----------PEA------HW------KLESM-E----RGA------RL
VI------IT-PEY---NPT---------------AS-R----AD-YWIPVRPE-TDGAL
FLGA-SKIILDENYQ----DID----------FIKG--FTDMPLLVRT------------
-------------------------------------------------------DTL--
----QYLD---------PH-----------------------------------------
--------------------------------EVLKDYQVPDFTKSYSGRVQGLSQDQVQ
-RLGGMMVWD---LAKG--KAVPLHREQVGVHLA--------------------------
---------------------------------QSGIDPALT------------------
------------------------------------------------------------
------------------------------------------------------------
---------GTYR-IKLL----------------NGREV-------DVMPIYQLYTIHLQ
------------------------------------------------------------
------------------------DYDLDTVH--QVNRAP--------KDLIVRWARDCG
TV-------------K------------PAAIHNGEGVCHYFHM-TSM-GRA-AALV---
MMLTGNIGKFGT-G--------CH----TWSGNYKVGIWQAAPWSGAGASVYLGEDPWNL
NLRDDVHGKEIKYRKYY-------------------------------------------
----------------------------------YGEEP---------------------
------GYWNHGDN------------A--------------LIVNTPKY----GR-----
KVFTGKTHMPSP------SKVR-WVVNVNIL----------NNAKHHYDMVKNVDP----
------------------------------------------------------------
-----------------N--------------------I-EML-VTQDIEM-----TS--
-DVNHAD-----VA-FAVNS-WMEFTYPE-MT--------------------AT-VSNPW
VQIW-KGGI--RPLYD---TRNDLDSFAGVAAKLKE--------MTG----------EQR
MADT-YKF---V----YHN------------------------------RVDIYVQRILD
ASTTF-FGYSADVMLK------SEKG----WMVMCR---------TYPRHPLWEETNESK
--PHWTRSG---------------------------------------------------
--------------------------------------------------RLETYRIEP-
----------EAIEYG----------ENFI-SHREGPECTPYM-------PNAIMTTN--
--PYV---------RPED--YGI------------PVTA---------------------
-----QHHDDKTVRN------------IKLPWSE--IKQHPNP-----------------
-------------------L--WEKG--------------------YQFYCVTP-----K
TR------------------H-RV-HSQWSVNDWVQ---IYESNFGDPYRM-------DK
RTPGVGE--HQIHINPQAAKDRGINDGD-YCYVDGNPVDRPYRGW--KPSDPFYK-VAR-
---LMIRAKYNPSYPY------H-------VTMAKH----------APYVSTAK---SV-
------KGHETRP-DGRAIAVDTGYQSNFRYGAQQSFTRSWLMPMH--------------
---QTDSLPGKQANA---------------------------------------------
-------------------LKFKW------------------------------------
------------------------------------------------------------
--GFEIDHHA----------------------------------------VN-------T
V-P----KECL-----IRI----TKAEDGGI----GARGPWEPVRTGFTPGQ---ENEFM
VKWLKGEHIKI-------------------------------------------------
------------------------------------------------------------
------------------------------------------------------------
------------------------------------------------------------
----KV-
>ref_K1_24
------------------------------------------------------------
------------------------------------------------------------
--------------------------------------------------MMQLSRRQF-
-LKVSAGTVAVAAV-AD---KALALTALQPVVEVD-------NPLGEYPD-RS-W-E---
----R--VYHDQYRYDS-----SF------TWCCSPNDT--HAC-RIRAFVR-NGVVMRV
EQ----------NYDHQTYE--DLYGNRGTF----------AHNPRMCLKGFTFHRRVYG
P-YRLKGPLM--RKGWKQWMDDGSPE-------------------------LTSDAKRKY
KFDS-RF-LDDMVRVS------WDTAFTYVAKGLIVIGTRYSGEAGARRL-REQG-YAPE
MIEMMKGAGVRTFKHRAGMPILGMMGKH-A---NTRFNNCVLPLLDSWIRKVNPDQAQGG
RYWNNY-TWHGDQD--PSQ-PWWNGT-Q-NC----DVDLS--DM-R----FTKLNTSWGK
N----FVENKM----------PEA------HW------KLESM-E----RGA------RL
VV------IT-PEY---NPT---------------AS-R----AD-YWIPVRPE-TDGAL
FLGA-SKIILDENYQ----DIE----------FIKG--FTDMPLLVRT------------
-------------------------------------------------------DTL--
----QYLD---------PH-----------------------------------------
--------------------------------EVLRDYQVPDFTKSYSGRVQGLTQDQVQ
-RLGGMMVWD---LAKG--KAVPLHREQVGLHLA--------------------------
---------------------------------QSGIDPALT------------------
------------------------------------------------------------
------------------------------------------------------------
---------GTYR-VKLL----------------NGREV-------DVMPIYQLYTIHLQ
------------------------------------------------------------
------------------------DYDLDTVH--QVNRSP--------KDLIVRWARDCG
TV-------------K------------PAAIHNGEGVCHYFHM-TSM-GRA-AALV---
MMLTGNIGKFGT-G--------CH----TWSGNYKVGIWQAAPWSGAGASVYLGEDPWNL
NLRDDVHGKEIKYRKYY-------------------------------------------
----------------------------------YGEEP---------------------
------GYWNHGDN------------A--------------LIVNTPKY----GR-----
KVFTGKTHMPSP------SKVR-WVVNVNIL----------NNAKHHYDMVKNVDP----
------------------------------------------------------------
-----------------N--------------------I-EML-ITQDIEM-----TS--
-DVNHAD-----VA-FAVNS-WMEFTYPE-MT--------------------AT-VSNPW
VQIW-KGGI--RPLYD---TRNDLDSFAGVAAKLKE--------ITG----------EQR
MADT-YKF---V----YHN------------------------------RVDIYVQRILD
ASSTF-FGYSADVMLK------SEKG----WMVMCR---------TYPRHPLWEETNESK
--PHWTRSG---------------------------------------------------
--------------------------------------------------RLETYRIEP-
----------EAIEYG----------ENFI-SHREGPECTPYM-------PNAIMTTN--
--PYV---------RPED--YGI------------PVTA---------------------
-----QHHDDKTVRN------------IKLPWSE--IKQHANP-----------------
-------------------L--WEKG--------------------YQFYCVTP-----K
TR------------------H-RV-HSQWSVNDWVQ---IYESNFGDPYRM-------DK
RTPGVGE--HQIHINPQAAKDRGINDGD-YCYVDGNPVDRPYRGW--KPSDPFYK-VAR-
---LMIRAKYNPSYPY------H-------VTMAKH----------APYVSTAK---SV-
------KGHETRP-DGRAIAVDTGYQSNFRYGAQQSFTRSWLMPMH--------------
---QTDSLPGKQANA---------------------------------------------
-------------------LKFKW------------------------------------
------------------------------------------------------------
--GFEIDHHA----------------------------------------VN-------T
V-P----KECL-----IRI----TKAEDGGI----GARGPWEPVRTGFTPGQ---ENEFM
IKWLKGEHIKI-------------------------------------------------
------------------------------------------------------------
------------------------------------------------------------
------------------------------------------------------------
----KV-
>ref_K1_27
------------------------------------------------------------
------------------------------------------------------------
--------------------------------------------------MMQVSRRQF-
-LKVSAGTVAAAAV-AD---KALALTALQPVVEVD-------NPLGEYPD-RS-W-E---
----R--VYHDQYRYDS-----SF------TWCCSPNDT--HAC-RIRAFVR-NGVVMRV
EQ----------NYDHQTYE--DLYGNRGTF----------AHNPRMCLKGFTFHRRVYG
P-YRLKGPLM--RKGWKQWMDDGSPE-------------------------LTSDVKRKY
KFDS-RF-LDDMVRVS------WDTAFTYVAKGLVVIGTRYSGEAGARRL-REQG-YAPE
MIEMMKGAGVRTFKHRAGMPILGMMGKH-A---NTRFNNCVLPLLDSWIRKVNPDQAQGG
RYWNNY-TWHGDQD--PSQ-PWWNGT-Q-NC----DVDLS--DM-R----FTKLNTSWGK
N----FVENKM----------PEA------HW------KLESI-E----RGA------RL
VV------IT-PEY---NPT---------------AS-R----AD-YWIPVRPE-TDGAL
FLGA-SKIILDENYQ----DID----------FIKG--FTDMPLLVRT------------
-------------------------------------------------------DTL--
----QYLD---------PY-----------------------------------------
--------------------------------EVVKEYQLPDFTKSYSGRIQGLTQDHIR
-RLGGMMVWD---LAKG--QAVPLHREQVGLHFA--------------------------
---------------------------------QTGIDPALT------------------
------------------------------------------------------------
------------------------------------------------------------
---------GTYR-VKLL----------------NGREI-------DVMPVYQMYTIHFQ
------------------------------------------------------------
------------------------DYDLDTVH--QINRAP--------KDLIVRWARDCG
TV-------------K------------PAAIHNGEGVCHYFHM-TSM-GRA-AALV---
MMLTGNIGKFGT-G--------CH----TWSGNYKVGIWQAAPWSGAGASVYLGEDPWNL
NLKDDVHGKEIKYRKYY-------------------------------------------
----------------------------------YGEEP---------------------
------GYWNHGDN------------A--------------LIVNTPKY----GR-----
KVFTGKTHMPSP------SKVR-WVVNVNIL----------NNAKHHYDMVKNVDP----
------------------------------------------------------------
-----------------N--------------------I-EML-VTQDIEM-----TS--
-DVNHAD-----VA-FAVNS-WMEFTYPE-MT--------------------AT-VSNPW
VQIW-KGGI--RPLYD---TRNDLDSFSGVAVKLKE--------ITG----------DQR
MADT-YKF---V----YQN------------------------------RVDIYVQRILD
ASSTF-FGYSADVMLK------SEKG----WMVMCR---------TYPRHPLWEETNESK
--PHWTRSG---------------------------------------------------
--------------------------------------------------RLESYRIEP-
----------EAIEYG----------ENFI-SHREGPECTPYL-------PNAIMTTN--
--PYV---------RPDD--YGI------------PITA---------------------
-----QHHDDKTVRN------------IKLPWSE--IKQQANP-----------------
-------------------L--WEKG--------------------YQFYCVTP-----K
TR------------------H-RV-HSQWSVNDWVQ---IYESNFGDPYRM-------DK
RTPGVGE--HQIHINPQAAKDRGINDGD-YCYVDGNPVDRPYRGW--KPSDPFYK-VAR-
---LMIRAKYNPAYPY------H-------VTMAKH----------APYVSTAK---SV-
------KGHETRP-DGRAIAVDTGYQANFRYGAQQSFTRSWLMPMH--------------
---QTDSLPGKQANA---------------------------------------------
-------------------MKFKW------------------------------------
------------------------------------------------------------
--GFEIDHHA----------------------------------------VN-------T
V-P----KECL-----IRI----TKAEDGGI----GARGPWEPVRTGFTPGQ---ENEFM
AKWLKGEHIKI-------------------------------------------------
------------------------------------------------------------
------------------------------------------------------------
------------------------------------------------------------
----KV-
>ref_K1_26
------------------------------------------------------------
------------------------------------------------------------
--------------------------------------------------MMQVSRRQF-
-LKVSAGTVAVAAV-AD---KALALTALQPVVEVD-------NPLGEYPD-RS-W-E---
----R--VYHDQYRYDS-----SF------TWCCSPNDT--HAC-RIRAFVR-NGVVMRV
EQ----------NYDHQTYE--DLYGNRGTF----------AHNPRMCLKGFTFHRRVYG
P-YRLKGPLM--RKGWKQWMDDGSPE-------------------------LTSDVKRKY
KFDS-RF-LDDMVRVS------WDTAFTYVAKGLVVIGTRYSGEAGARRL-REQG-YAPE
MIEMMKGAGVRTFKHRAGMPILGMMGKH-A---NTRFNNCVLPLLDSWIRKVNPDQAQGG
RYWNNY-TWHGDQD--PSQ-PWWNGT-Q-NC----DVDLS--DM-R----FTKLNTSWGK
N----FVENKM----------PEA------HW------KLESI-E----RGA------RL
VV------IT-PEY---NPT---------------AS-R----AD-YWIPVRPE-TDGTL
FLGA-SKIILDENYQ----DIE----------FIKG--FTDMPLLVRT------------
-------------------------------------------------------DTL--
----QYLD---------PY-----------------------------------------
--------------------------------EVVKDYQLPDFTKSYSGRVQGLTQDQVR
-RLGGMMVWD---LAKG--QAVPLHREQVGMHLA--------------------------
---------------------------------QSGIDPALT------------------
------------------------------------------------------------
------------------------------------------------------------
---------GTYR-VKLL----------------NGREI-------DVMPIYQMYTIHFQ
------------------------------------------------------------
------------------------DYDLDTVH--QINRAP--------KDLIVRWARDCG
TV-------------K------------PAAIHNGEGVCHYFHM-TSM-GRA-AALV---
MMLTGNIGKFGT-G--------CH----TWSGNYKVGIWQAAPWSGAGASVYLGEDPWNL
NLKDDVHGKEIKYRKYY-------------------------------------------
----------------------------------YGEEP---------------------
------GYWNHGDN------------A--------------LIVNTPKY----GR-----
KVFTGKTHMPSP------SKIR-WVVNVNIL----------NNAKHHYDMVKNVDP----
------------------------------------------------------------
-----------------N--------------------I-EML-VTQDIEM-----TS--
-DVNHAD-----VA-FAVNS-WMEFTYPE-MT--------------------AT-VSNPW
VQIW-KGGI--RPLYD---TRNDLDSFSGVAAKLKE--------ITG----------EQR
MADT-YKF---V----YHN------------------------------RVDVYVQRILD
ASSTF-FGYSADVMLK------SEKG----WMVMCR---------TYPRHPLWEETNESK
--PHWTRSG---------------------------------------------------
--------------------------------------------------RLESYRVEP-
----------EAIEYG----------ENFI-SHREGPECTPYL-------PNAIMTTN--
--PYV---------RPDD--YGI------------PITA---------------------
-----QHHDDKTVRN------------IKLPWSE--IKQHANP-----------------
-------------------L--WEKG--------------------YQFYCVTP-----K
TR------------------H-RV-HSQWSVNDW--------------------------
------------------------------------------------------------
------------------------------------------------------------
------------------------------------------------------------
------------------------------------------------------------
------------------------------------------------------------
------------------------------------------------------------
------------------------------------------------------------
------------------------------------------------------------
------------------------------------------------------------
------------------------------------------------------------
------------------------------------------------------------
------------------------------------------------------------
-------
>ref_K8_147
------------------------------------------------------------
------------------------------------------------------------
---------------------------------------------------MRLNRRKF-
-LQVSAGVATAMALTGK---KVGA--QLKPVVKVG-------NPLDTYPD-RR-W-E---
----E--VYRDQYKYER-----SF------TYCCSPNDT--HQC-RVRGFVR-NGILMRI
EQ----------NYDHHKVR--DLYGNQADA----------AWNPRMCLRGMTYPRRAYG
P-YRNKYPMI--RVGWKQWADDGFPY-------------------------LDKENREKY
KMTS-RG-TDEFVRLS------WDQTFTYLAKGHVAVAKAYSGARGAQRL-KNEG-YQPE
MIEAMGGSGPRTFKYRGGMGLLGVIGKY-G---VYRLGN-QVALLDSIIRGRGPGKVLGG
RAWSNY-TWHGDQA--PGH-SWTHGM-Q-TS----DIDFA--DH-R----YAKMTIQWGK
N----LIENKM----------PEA------HW------YTEIM-E----RGG------TL
VA------IA-PEY---NPP---------------AT-K----AD-YWVPVRAGLSDIAL
FLGV-NKIIMEEGLV----DVD----------YVKD--YTDMPLLVRT------------
-------------------------------------------------------DNL--
----IRLH---------PD-----------------------------------------
--------------------------------DFIPGYKAQQLPKD-GFTTKWMKNYNRN
-QMPDFTVWD---TNTN--KPVAINREDIGAKMR--------------------------
---------------------------------KKNIDPALD------------------
------------------------------------------------------------
------------------------------------------------------------
---------GVYD-IKLV----------------NGKTI-------TVMPLYEMHKIHYK
------------------------------------------------------------
------------------------DYDIDTVN--QISHAP--------KDLIIRLARDIG
TI-------------K------------PVEIHYGEGINHYFHA-TMH-NRA-SFTP---
LMLTGNVGPKGS-G--------SM----TWAGNYKAGNYQGSHWSGPGFAAMVAETPFDT
ELDPAKNIDWNRVKGYL-------------------------------------------
----------------------------------KGEEV---------------------
------SYWAHRDK------------A--------------LIVNTPRY----GR-----
KVFTGRTHMPTP------TKLV-WAVNVNVI----------NNAKWFYELVFNTNN----
------------------------------------------------------------
-----------------N--------------------V-DMI-TMQDIEF-----TG--
-SCEYSD-----IV-LAPNS-WAEFESYE-IT--------------------SA-CSNPF
HQIWGGTGI--KPIFD---TIDDNLIHRQFSRRLAE--------VTG----------DKR
FADH-MKVYEGE----APN------------------------------RTKAMIRRVFT
TSTTG-MGYNIDDIIN------GKYGEPGCCLMLFR---------TYPRSPFWEMYTESK
--PFYTPNG---------------------------------------------------
--------------------------------------------------RTQFYNDEP-
----------EAIEYG----------ENFI-VHREGPEATPYL-------PNVIVSTN--
[truncated: 2,954,690 more chars]
