# Supplementary material for: Picoplankton nitrogen guilds in the tropical and subtropical oceans: From the surface to the deep
Source: PLoS One. 2025 Nov 5;20(11):e0335222. doi: 10.1371/journal.pone.0335222 (PMC12588538; doi:10.1371/journal.pone.0335222)
Supplement: S1 File — (ZIP) [file pone.0335222.s001.zip › supplementary info/N_cycle/G_nxrA_nitrate_oxidoreductase_narG_nitrate_reductase/tree/ref_database_relabel.newick]

(outgroup_Acidaminobacter_hydrogenoformans_Glu_65_MMP03080599_FMWL01000019_1_041_038053_041628_pos_d_Bacteria_p_Firmicutes_A_c_Clostridia_o_Peptostreptococcales_f_Acidaminobacteraceae_g_Acidaminobacter_s_Acidaminobacter_hydrogenoformans:10.00000,((((((((((((((outgroup_Acidobacteria_bacterium_strain_SZUA_115_MMP09240099_QIHU01000432_1_07_09842_10921_pos_d_Bacteria_p_Acidobacteriota_c_Thermoanaerobaculia_o_UBA5704_f_UBA5704_g_SZUA_115_s_SZUA_115_sp003231035:0.55595,outgroup_OceanDNA_b46237_024_016_016246_017340_pos_d_Bacteria_p_Verrucomicrobiota_c_Verrucomicrobiae_o_Pedosphaerales_f_AAA164_E04_g_AAA164_E04_s_AAA164_E04_sp002690655:0.61820)100.00:2.10205,((outgroup_Actibacterium_22II_S11_Z10_MMP02742681_NZ_0AQQY01000001_1_81_081530_083539_pos_d_Bacteria_p_Proteobacteria_c_Alphaproteobacteria_o_Rhodobacterales_f_Rhodobacteraceae_g_Actibacterium_s_Actibacterium_atlanticum:0.65540,((Kitzinger_2021_ABE63006_1_Nitrobacter_hamburgensis_X14_OX_323097_ABE63006_1_Nitrobacter_hamburgensis_X14_d_Bacteria_p_Proteobacteria_c_Alphaproteobacteria_o_Rhizobiales_f_Xanthobacteraceae_g_Nitrobacter_s_Nitrobacter_hamburgensis:0.03403,(Kitzinger_2021_ABA05141_1_Nitrobacter_winogradskyi_Nb_255_OX_323098_ABA05141_1_Nitrobacter_winogradskyi_Nb_255_d_Bacteria_p_Proteobacteria_c_Alphaproteobacteria_o_Rhizobiales_f_Xanthobacteraceae_g_Nitrobacter_s_Nitrobacter_winogradskyi:0.05513,(Kitzinger_2021_EAQ34043_1_Nitrobacter_sp_Nb_311A_OX_314253_EAQ34043_1_Nitrobacter_sp_Nb_311A_d_Bacteria_p_Proteobacteria_c_Alphaproteobacteria_o_Rhizobiales_f_Xanthobacteraceae_g_Nitrobacter_s_Nitrobacter_sp000152905:0.03978,Kitzinger_2021_OPH83079_1_Nitrobacter_vulgaris_Ab1_OX_29421_OPH83079_1_Nitrobacter_vulgaris_Ab1_d_Bacteria_p_Proteobacteria_c_Alphaproteobacteria_o_Rhizobiales_f_Xanthobacteraceae_g_Nitrobacter_s_Nitrobacter_vulgaris:0.04198)98.00:0.01602)98.00:0.03116)97.00:0.02239,(Kitzinger_2021_OJU25754_1_Nitrobacter_sp_62_13_OX_1895797_OJU25754_1_Nitrobacter_sp_62_13_d_Bacteria_p_Proteobacteria_c_Alphaproteobacteria_o_Rhizobiales_f_Xanthobacteraceae_g_Nitrobacter_s_Nitrobacter_sp001896955:0.04421,Kitzinger_2021_OJV02118_1_Nitrobacter_sp_62_23_OX_1895798_OJV02118_1_Nitrobacter_sp_62_23_d_Bacteria_p_Proteobacteria_c_Alphaproteobacteria_o_Rhizobiales_f_Xanthobacteraceae_g_Nitrobacter_s_Nitrobacter_sp001897285:0.05552)99.00:0.03336)98.00:0.48303)100.00:1.19786,(((Kitzinger_2021_EAR20872_1_Nitrococcus_mobilis_Nb_231_OX_314278_EAR20872_1_Nitrococcus_mobilis_Nb_231_d_Bacteria_p_Proteobacteria_c_Gammaproteobacteria_o_Nitrococcales_f_Nitrococcaceae_g_Nitrococcus_s_Nitrococcus_mobilis:0.94236,outgroup_Acidithiobacillales_bacterium_SM1_46_MMP03994187_LJVB01000113_1_01_00001_01401_neg_d_Bacteria_p_Proteobacteria_c_Gammaproteobacteria_o_Acidiferrobacterales_f_Sulfurifustaceae_g_SM1_46_s_SM1_46_sp001304215:0.26847)93.00:0.15472,outgroup_Acidiferrobacteraceae_bacterium_strain_SZUA_150_MMP09240134_QIGL01000066_1_005_002262_004691_neg_d_Bacteria_p_Proteobacteria_c_Gammaproteobacteria_o_Acidiferrobacterales_f_SZUA_150_g_SZUA_150_s_SZUA_150_sp003228915:0.73941)91.00:0.14180,(Kitzinger_2021_SPS06189_1_Candidatus_Nitrotoga_fabula_KNB_OX_2182327_SPS06189_1_Candidatus_Nitrotoga_fabula_KNB_No_taxonomy_found:0.16676,(Kitzinger_2021_RFC35644_1_Candidatus_Nitrotoga_sp_SPKER_OX_2184312_RFC35644_1_Candidatus_Nitrotoga_sp_SPKER_d_Bacteria_p_Proteobacteria_c_Gammaproteobacteria_o_Burkholderiales_f_Gallionellaceae_g_Nitrotoga_s_Nitrotoga_sp003402285:0.08968,(Kitzinger_2021_RFC41001_1_Candidatus_Nitrotoga_sp_CP45_OX_2184309_RFC41001_1_Candidatus_Nitrotoga_sp_CP45_d_Bacteria_p_Proteobacteria_c_Gammaproteobacteria_o_Burkholderiales_f_Gallionellaceae_g_Nitrotoga_s_Nitrotoga_sp003402375:0.02271,(Kitzinger_2021_RFC39085_1_Candidatus_Nitrotoga_sp_LAW_OX_2184310_RFC39085_1_Candidatus_Nitrotoga_sp_LAW_d_Bacteria_p_Proteobacteria_c_Gammaproteobacteria_o_Burkholderiales_f_Gallionellaceae_g_Nitrotoga_s_Nitrotoga_sp003402315:0.01645,Kitzinger_2021_RFC34478_1_Candidatus_Nitrotoga_sp_MKT_OX_2184311_RFC34478_1_Candidatus_Nitrotoga_sp_MKT_d_Bacteria_p_Proteobacteria_c_Gammaproteobacteria_o_Burkholderiales_f_Gallionellaceae_g_Nitrotoga_s_Nitrotoga_sp003402345:0.01420)100.00:0.02655)100.00:0.04307)100.00:0.11855)100.00:0.65916)99.00:0.53298)99.00:0.46558)88.00:0.43233,((((outgroup_Acidimicrobiaceae_bacterium_NP_1395_MMP07618176_PCAA01000013_1_0MMP07618176_58_048544_051051_pos_d_Bacteria_p_Actinobacteriota_c_Acidimicrobiia_o_Microtrichales_f_UBA8592_g_MedAcidi_G2A_s_MedAcidi_G2A_sp002341185:0.96608,outgroup_Acidimicrobiia_bacterium_strain_SZUA_87_MMP09240071_QIIW01000151_1_047_041487_043964_pos_d_Bacteria_p_Actinobacteriota_c_Acidimicrobiia_o_Microtrichales_f_UBA11606_g_SZUA_87_s_SZUA_87_sp003231645:0.53565)99.00:0.13307,outgroup_Acidimicrobiia_bacterium_strain_SZUA_35_MMP09240019_QIKW01000207_1_31_30021_32489_neg_d_Bacteria_p_Actinobacteriota_c_Acidimicrobiia_o_Microtrichales_f_SZUA_35_g_SZUA_35_s_SZUA_35_sp003231975:0.76745)100.00:0.44030,outgroup_Acidimicrobiia_bacterium_UBA2766_MMP06454303_DEIU01000090_1_034_042264_044681_neg_d_Bacteria_p_Actinobacteriota_c_Acidimicrobiia_o_UBA2766_f_UBA2766_g_UBA2766_s_UBA2766_sp002352645:0.95225)81.00:0.17116,outgroup_Acidimicrobiia_bacterium_strain_SZUA_258_MMP09287806_QJWC01000028_1_71_70698_73112_pos_d_Bacteria_p_Actinobacteriota_c_Acidimicrobiia_o_UBA5794_f_UBA5794_g_SZUA_442_s_SZUA_442_sp003235475:0.80325)99.00:0.64309)100.00:6.98433,(outgroup_Acidimicrobiia_bacterium_strain_SZUA_258_MMP09287806_QJWC01000031_1_43_44457_46748_pos_d_Bacteria_p_Actinobacteriota_c_Acidimicrobiia_o_UBA5794_f_UBA5794_g_SZUA_442_s_SZUA_442_sp003235475:1.09738,outgroup_Achromobacter_sp_HZ01_MMP04858689_NZ_00LWKV01000007_1_MMP04858689_91_0105549_0107870_pos_d_Bacteria_p_Proteobacteria_c_Gammaproteobacteria_o_Burkholderiales_f_Burkholderiaceae_g_Achromobacter_s_Achromobacter_pulmonis:0.89681)98.00:2.13598)51.00:0.51885,outgroup_Acidobacteria_bacterium_UBA11137_MMP08017860_DMLL01000037_1_0MMP08017860_19_017657_020053_neg_d_Bacteria_p_Acidobacteriota_c_Vicinamibacteria_o_Vicinamibacterales_f_UBA823_g_UBA2161_s_UBA2161_sp002328835:4.48430)21.00:0.25364,(((outgroup_Aciduliprofundum_sp_MMP02261429_CP003168_1_0963_0882999_0884888_neg_d_Archaea_p_Thermoplasmatota_c_Thermoplasmata_o_Acidiprofundales_f_Aciduliprofundaceae_g_Aciduliprofundum_s_Aciduliprofundum_sp000327505:0.31704,outgroup_Aciduliprofundum_boonei_MMP02598523_CP001941_1_0068_0063642_0065549_pos_d_Archaea_p_Thermoplasmatota_c_Thermoplasmata_o_Acidiprofundales_f_Aciduliprofundaceae_g_Aciduliprofundum_s_Aciduliprofundum_boonei:0.69136)100.00:2.28134,((outgroup_Acidobacteria_bacterium_UBA11137_MMP08017860_DMLL01000033_1_0MMP08017860_69_065970_068087_neg_d_Bacteria_p_Acidobacteriota_c_Vicinamibacteria_o_Vicinamibacterales_f_UBA823_g_UBA2161_s_UBA2161_sp002328835:0.74955,outgroup_Acidobacteria_bacterium_strain_SZUA_115_MMP09240099_QIHU01000797_1_05_04468_06495_pos_d_Bacteria_p_Acidobacteriota_c_Thermoanaerobaculia_o_UBA5704_f_UBA5704_g_SZUA_115_s_SZUA_115_sp003231035:1.18544)100.00:1.20047,(((outgroup_Acidimicrobiia_bacterium_strain_SZUA_87_MMP09240071_QIIW01000022_1_003_002017_004116_pos_d_Bacteria_p_Actinobacteriota_c_Acidimicrobiia_o_Microtrichales_f_UBA11606_g_SZUA_87_s_SZUA_87_sp003231645:0.58133,outgroup_Acidimicrobiia_bacterium_strain_SZUA_87_MMP09240071_QIIW01000091_1_004_002022_004010_neg_d_Bacteria_p_Actinobacteriota_c_Acidimicrobiia_o_Microtrichales_f_UBA11606_g_SZUA_87_s_SZUA_87_sp003231645:0.50278)100.00:0.95487,(outgroup_OceanDNA_b32957_050_08_08233_10371_neg_d_Bacteria_p_Proteobacteria_c_Alphaproteobacteria_o_UBA828_f_UBA828_g_PTKB01_s_PTKB01_sp002937555:1.08721,(outgroup_Acidobacteria_bacterium_DOLJORAL78_46_51_MMP07757424_PDUC01000026_1_0MMP07757424_25_028000_030093_neg_d_Bacteria_p_Acidobacteriota_c_GCA_2747255_o_GCA_2747255_f_GCA_2747255_g_GCA_2747255_s_GCA_2747255_sp002747255:1.05892,outgroup_Acidimicrobiia_bacterium_strain_SZUA_35_MMP09240019_QIKW01000245_1_03_00813_02924_pos_d_Bacteria_p_Actinobacteriota_c_Acidimicrobiia_o_Microtrichales_f_SZUA_35_g_SZUA_35_s_SZUA_35_sp003231975:0.76620)100.00:0.72512)88.00:0.22306)88.00:0.22817,outgroup_Acidimicrobiia_bacterium_strain_SZUA_87_MMP09240071_QIIW01000151_1_003_003662_005683_neg_d_Bacteria_p_Actinobacteriota_c_Acidimicrobiia_o_Microtrichales_f_UBA11606_g_SZUA_87_s_SZUA_87_sp003231645:1.37420)100.00:0.40304)100.00:0.82475)99.00:0.48547,outgroup_Acidaminobacter_hydrogenoformans_Glu_65_MMP03080599_FMWL01000008_1_062_071165_072511_neg_d_Bacteria_p_Firmicutes_A_c_Clostridia_o_Peptostreptococcales_f_Acidaminobacteraceae_g_Acidaminobacter_s_Acidaminobacter_hydrogenoformans:2.15339)99.00:0.48371)52.00:0.33829,(outgroup_Achromobacter_sp_HZ01_MMP04858689_NZ_LWKV01000001_1_MMP04858689_1611_1737869_1741057_neg_d_Bacteria_p_Proteobacteria_c_Gammaproteobacteria_o_Burkholderiales_f_Burkholderiaceae_g_Achromobacter_s_Achromobacter_pulmonis:5.94540,((outgroup_Acidobacteria_bacterium_NP_133_MMP07618221_PCAK01000027_1_00MMP07618221_8_007482_009707_pos_d_Bacteria_p_Acidobacteriota_c_Vicinamibacteria_o_Vicinamibacterales_f_UBA823_g_UBA2161_s_UBA2161_sp002730525:2.44541,Kitzinger_2021_CCF83504_1_Nitrolancea_hollandica_Lb_OX_1129897_CCF83504_1_Nitrolancea_hollandica_Lb_d_Bacteria_p_Chloroflexota_c_Chloroflexia_o_Thermomicrobiales_f_Thermomicrobiaceae_g_Nitrolancea_s_Nitrolancea_hollandica:3.08469)100.00:0.97266,outgroup_Acidiferrobacteraceae_bacterium_strain_SZUA_150_MMP09240134_QIGL01000115_1_015_015534_017882_pos_d_Bacteria_p_Proteobacteria_c_Gammaproteobacteria_o_Acidiferrobacterales_f_SZUA_150_g_SZUA_150_s_SZUA_150_sp003228915:3.68361)90.00:0.36317)77.00:0.25613)71.00:0.48972,((((((((((outgroup_Acinetobacter_guillouiae_MSP4_18_MMP02469989_NZ_0ASQG01000001_1_43_047257_049686_neg_d_Bacteria_p_Proteobacteria_c_Gammaproteobacteria_o_Pseudomonadales_f_Moraxellaceae_g_Acinetobacter_s_Acinetobacter_guillouiae:0.93319,outgroup_Acidimicrobiaceae_bacterium_NP_68_MMP07618179_PBTF01000065_1_00MMP07618179_5_003024_005225_pos_d_Bacteria_p_Actinobacteriota_c_Acidimicrobiia_o_Microtrichales_f_TK06_g_UBA2110_s_UBA2110_sp002719335:1.11849)100.00:4.56579,(outgroup_Acaryochloris_marina_MMP02604308_CP000841_1_0110_0102473_0104827_pos_d_Bacteria_p_Cyanobacteria_c_Cyanobacteriia_o_Thermosynechococcales_f_Thermosynechococcaceae_g_Acaryochloris_s_Acaryochloris_marina:0.47379,outgroup_Acaryochloris_RCC1774_MMP08384890_NZ_PQWO01000006_1_MMP08384890_161_190220_192451_neg_d_Bacteria_p_Cyanobacteria_c_Cyanobacteriia_o_Thermosynechococcales_f_Thermosynechococcaceae_g_RCC1774_s_RCC1774_sp003231495:0.33555)100.00:2.51936)98.00:0.82325,(outgroup_Acidimicrobiia_bacterium_UBA2766_MMP06454303_DEIU01000062_1_003_001596_003806_neg_d_Bacteria_p_Actinobacteriota_c_Acidimicrobiia_o_UBA2766_f_UBA2766_g_UBA2766_s_UBA2766_sp002352645:1.02958,Kitzinger_2021_EAR20524_1_Nitrococcus_mobilis_Nb_231_OX_314278_EAR20524_1_Nitrococcus_mobilis_Nb_231_d_Bacteria_p_Proteobacteria_c_Gammaproteobacteria_o_Nitrococcales_f_Nitrococcaceae_g_Nitrococcus_s_Nitrococcus_mobilis:0.85251)100.00:2.68797)94.00:1.27201,((outgroup_Acidithiobacillales_bacterium_SM1_46_MMP03994187_LJVB01000064_1_13_08094_11012_neg_d_Bacteria_p_Proteobacteria_c_Gammaproteobacteria_o_Acidiferrobacterales_f_Sulfurifustaceae_g_SM1_46_s_SM1_46_sp001304215:0.56906,Kitzinger_2021_ABE63862_1_Nitrobacter_hamburgensis_X14_OX_323097_ABE63862_1_Nitrobacter_hamburgensis_X14_d_Bacteria_p_Proteobacteria_c_Alphaproteobacteria_o_Rhizobiales_f_Xanthobacteraceae_g_Nitrobacter_s_Nitrobacter_hamburgensis:0.56290)100.00:2.57513,((((outgroup_Acidiferrobacteraceae_bacterium_strain_SZUA_150_MMP09240134_QIGL01000091_1_007_008700_010880_neg_d_Bacteria_p_Proteobacteria_c_Gammaproteobacteria_o_Acidiferrobacterales_f_SZUA_150_g_SZUA_150_s_SZUA_150_sp003228915:1.80496,((outgroup_Achromobacter_sp_HZ01_MMP04858689_NZ_0LWKV01000002_1_MMP04858689_208_0208084_0210813_neg_d_Bacteria_p_Proteobacteria_c_Gammaproteobacteria_o_Burkholderiales_f_Burkholderiaceae_g_Achromobacter_s_Achromobacter_pulmonis:1.40840,((outgroup_Acaryochloris_marina_MMP02604308_CP000828_1_2779_3016339_3018564_pos_d_Bacteria_p_Cyanobacteria_c_Cyanobacteriia_o_Thermosynechococcales_f_Thermosynechococcaceae_g_Acaryochloris_s_Acaryochloris_marina:0.30169,outgroup_Acaryochloris_RCC1774_MMP08384890_NZ_0PQWO01000005_1_MMP08384890_57_077503_079731_neg_d_Bacteria_p_Cyanobacteria_c_Cyanobacteriia_o_Thermosynechococcales_f_Thermosynechococcaceae_g_RCC1774_s_RCC1774_sp003231495:0.21051)100.00:1.25708,((outgroup_Acinetobacter_sp_MB5_MMP08295223_NZ_POVU01000004_1_MMP08295223_225_240363_243185_neg_d_Bacteria_p_Proteobacteria_c_Gammaproteobacteria_o_Pseudomonadales_f_Moraxellaceae_g_Acinetobacter_s_Acinetobacter_sp003261585:0.24363,((outgroup_Acinetobacter_IN_3_MMP07618235_NZLS01000034_1_MMP07618235_27_020637_023435_neg_d_Bacteria_p_Proteobacteria_c_Gammaproteobacteria_o_Pseudomonadales_f_Moraxellaceae_g_Acinetobacter_s_Acinetobacter_baylyi:0.30030,outgroup_Acinetobacter_NBRC_100985_MMP00041787_BAEB01000028_1_040_038115_040895_neg_d_Bacteria_p_Proteobacteria_c_Gammaproteobacteria_o_Pseudomonadales_f_Moraxellaceae_g_Acinetobacter_s_Acinetobacter_venetianus:0.27632)97.00:0.06380,(outgroup_Acinetobacter_radioresistens_B62_MMP09206170_NZ_0QZDR01000020_1_MMP09206170_31_036581_039361_pos_d_Bacteria_p_Proteobacteria_c_Gammaproteobacteria_o_Pseudomonadales_f_Moraxellaceae_g_Acinetobacter_s_Acinetobacter_radioresistens:0.20231,(outgroup_Acinetobacter_guillouiae_MSP4_18_MMP02469989_NZ_00ASQG01000031_1_8_005386_008181_neg_d_Bacteria_p_Proteobacteria_c_Gammaproteobacteria_o_Pseudomonadales_f_Moraxellaceae_g_Acinetobacter_s_Acinetobacter_guillouiae:0.11518,outgroup_Acinetobacter_P8_3_8_MMP02470194_NZ_0AFIE01000005_1_89_103551_106376_pos_d_Bacteria_p_Proteobacteria_c_Gammaproteobacteria_o_Pseudomonadales_f_Moraxellaceae_g_Acinetobacter_s_Acinetobacter_sp000214135:0.10568)100.00:0.11579)100.00:0.09105)98.00:0.11131)100.00:0.55276,(outgroup_Actibacterium_22II_S11_Z10_MMP02742681_NZ_AQQY01000002_1_152_138490_141087_pos_d_Bacteria_p_Proteobacteria_c_Alphaproteobacteria_o_Rhodobacterales_f_Rhodobacteraceae_g_Actibacterium_s_Actibacterium_atlanticum:0.84936,outgroup_Acidithiobacillales_bacterium_SM1_46_MMP03994187_LJVB01000178_1_03_02376_05051_pos_d_Bacteria_p_Proteobacteria_c_Gammaproteobacteria_o_Acidiferrobacterales_f_Sulfurifustaceae_g_SM1_46_s_SM1_46_sp001304215:0.50134)100.00:0.23401)100.00:0.74762)100.00:0.42440)100.00:1.20454,(outgroup_Acidobacteria_bacterium_DOLJORAL78_46_51_MMP07757424_PDUC01000025_1_0MMP07757424_26_031788_034568_pos_d_Bacteria_p_Acidobacteriota_c_GCA_2747255_o_GCA_2747255_f_GCA_2747255_g_GCA_2747255_s_GCA_2747255_sp002747255:0.74298,(outgroup_Acidiferrobacteraceae_bacterium_strain_SZUA_150_MMP09240134_QIGL01000095_1_021_020174_022681_neg_d_Bacteria_p_Proteobacteria_c_Gammaproteobacteria_o_Acidiferrobacterales_f_SZUA_150_g_SZUA_150_s_SZUA_150_sp003228915:0.42955,Kitzinger_2021_OJV00319_1_Nitrobacter_sp_62_23_OX_1895798_OJV00319_1_Nitrobacter_sp_62_23_d_Bacteria_p_Proteobacteria_c_Alphaproteobacteria_o_Rhizobiales_f_Xanthobacteraceae_g_Nitrobacter_s_Nitrobacter_sp001897285:0.44786)100.00:0.29102)100.00:2.35851)86.00:0.19777)84.00:0.14785,outgroup_Acidimicrobiia_bacterium_UBA2766_MMP06454303_DEIU01000011_1_002_000726_003113_neg_d_Bacteria_p_Actinobacteriota_c_Acidimicrobiia_o_UBA2766_f_UBA2766_g_UBA2766_s_UBA2766_sp002352645:2.60305)99.00:0.37360,(outgroup_Acidimicrobiia_bacterium_strain_SZUA_35_MMP09240019_QIKW01000050_1_11_07518_09764_neg_d_Bacteria_p_Actinobacteriota_c_Acidimicrobiia_o_Microtrichales_f_SZUA_35_g_SZUA_35_s_SZUA_35_sp003231975:0.98834,Kitzinger_2021_CAGS01000239_1_1_Nitrolancea_hollandica_Lb_OX_1129897_CAGS01000239_1_1_Nitrolancea_hollandica_Lb_d_Bacteria_p_Chloroflexota_c_Chloroflexia_o_Thermomicrobiales_f_Thermomicrobiaceae_g_Nitrolancea_s_Nitrolancea_hollandica:1.23040)100.00:0.84246)99.00:0.30483,(((((Kitzinger_2021_CCF83254_1_Nitrolancea_hollandica_Lb_OX_1129897_CCF83254_1_Nitrolancea_hollandica_Lb_d_Bacteria_p_Chloroflexota_c_Chloroflexia_o_Thermomicrobiales_f_Thermomicrobiaceae_g_Nitrolancea_s_Nitrolancea_hollandica:2.57986,outgroup_Achromobacter_sp_HZ01_MMP04858689_NZ_0LWKV01000002_1_MMP04858689_262_0267718_0270594_pos_d_Bacteria_p_Proteobacteria_c_Gammaproteobacteria_o_Burkholderiales_f_Burkholderiaceae_g_Achromobacter_s_Achromobacter_pulmonis:1.29018)99.00:0.26950,(((outgroup_Acidobacteria_bacterium_strain_SZUA_115_MMP09240099_QIHU01000432_1_08_10970_12628_pos_d_Bacteria_p_Acidobacteriota_c_Thermoanaerobaculia_o_UBA5704_f_UBA5704_g_SZUA_115_s_SZUA_115_sp003231035:1.09609,outgroup_Acidaminobacter_hydrogenoformans_Glu_65_MMP03080599_FMWL01000002_1_198_213474_215063_pos_d_Bacteria_p_Firmicutes_A_c_Clostridia_o_Peptostreptococcales_f_Acidaminobacteraceae_g_Acidaminobacter_s_Acidaminobacter_hydrogenoformans:0.67440)91.00:0.17602,(outgroup_Acetothermia_bacterium_UBA3571_MMP06455816_DFNI01000011_1_076_069383_072067_neg_d_Bacteria_p_Bipolaricaulota_c_Bipolaricaulia_o_Bipolaricaulales_f_Bipolaricaulaceae_g_UBA3571_s_UBA3571_sp002375995:0.11370,outgroup_Acetothermia_bacterium_UBA3574_MMP06455819_DFNF01000070_1_31_26190_28874_pos_d_Bacteria_p_Bipolaricaulota_c_Bipolaricaulia_o_Bipolaricaulales_f_Bipolaricaulaceae_g_UBA3574_s_UBA3574_sp002375935:0.14060)100.00:0.36601)91.00:0.12193,(outgroup_Aciduliprofundum_sp_MMP02261429_CP003168_1_0262_0223417_0226035_neg_d_Archaea_p_Thermoplasmatota_c_Thermoplasmata_o_Acidiprofundales_f_Aciduliprofundaceae_g_Aciduliprofundum_s_Aciduliprofundum_sp000327505:0.22681,outgroup_Aciduliprofundum_boonei_MMP02598523_CP001941_1_0816_0770650_0773289_pos_d_Archaea_p_Thermoplasmatota_c_Thermoplasmata_o_Acidiprofundales_f_Aciduliprofundaceae_g_Aciduliprofundum_s_Aciduliprofundum_boonei:0.23536)100.00:0.57349)68.00:0.17004)61.00:0.10925,outgroup_Acidaminobacter_hydrogenoformans_Glu_65_MMP03080599_FMWL01000025_1_028_026752_028335_neg_d_Bacteria_p_Firmicutes_A_c_Clostridia_o_Peptostreptococcales_f_Acidaminobacteraceae_g_Acidaminobacter_s_Acidaminobacter_hydrogenoformans:1.16116)91.00:0.20297,outgroup_ANME_1_cluster_archaeon_CONS3730B06UFb1_MMP08574241_QENH01000198_1_MMP08574241_50_44603_46639_neg_d_Archaea_p_Halobacterota_c_Syntrophoarchaeia_o_ANME_1_f_ANME_1:1.44279)65.00:0.14363,((outgroup_Acidimicrobiia_bacterium_strain_SZUA_87_MMP09240071_QIIW01000121_1_035_034656_036290_pos_d_Bacteria_p_Actinobacteriota_c_Acidimicrobiia_o_Microtrichales_f_UBA11606_g_SZUA_87_s_SZUA_87_sp003231645:0.33881,outgroup_Acidimicrobiia_bacterium_strain_SZUA_35_MMP09240019_QIKW01000190_1_01_00003_01619_neg_d_Bacteria_p_Actinobacteriota_c_Acidimicrobiia_o_Microtrichales_f_SZUA_35_g_SZUA_35_s_SZUA_35_sp003231975:0.36430)100.00:0.19663,(outgroup_Acidimicrobiia_bacterium_strain_SZUA_258_MMP09287806_QJWC01000110_1_34_27386_28996_neg_d_Bacteria_p_Actinobacteriota_c_Acidimicrobiia_o_UBA5794_f_UBA5794_g_SZUA_442_s_SZUA_442_sp003235475:0.52086,outgroup_Acidobacteria_bacterium_NP_133_MMP07618221_PCAK01000040_1_0MMP07618221_16_018883_020514_pos_d_Bacteria_p_Acidobacteriota_c_Vicinamibacteria_o_Vicinamibacterales_f_UBA823_g_UBA2161_s_UBA2161_sp002730525:0.34880)98.00:0.14104)100.00:1.03038)100.00:0.26338)99.00:0.57988)97.00:0.25476)93.00:0.54206,((((outgroup_Acidimicrobiaceae_bacterium_NP_1395_MMP07618176_PCAA01000018_1_0MMP07618176_56_059329_061488_pos_d_Bacteria_p_Actinobacteriota_c_Acidimicrobiia_o_Microtrichales_f_UBA8592_g_MedAcidi_G2A_s_MedAcidi_G2A_sp002341185:0.82585,outgroup_Acidimicrobiaceae_bacterium_NP_68_MMP07618179_PBTF01000039_1_0MMP07618179_76_062532_064694_neg_d_Bacteria_p_Actinobacteriota_c_Acidimicrobiia_o_Microtrichales_f_TK06_g_UBA2110_s_UBA2110_sp002719335:0.97041)100.00:1.45071,(((outgroup_Acidimicrobiia_bacterium_strain_SZUA_35_MMP09240019_QIKW01000190_1_02_01650_01997_neg_d_Bacteria_p_Actinobacteriota_c_Acidimicrobiia_o_Microtrichales_f_SZUA_35_g_SZUA_35_s_SZUA_35_sp003231975:0.78972,outgroup_Acidimicrobiia_bacterium_strain_SZUA_87_MMP09240071_QIIW01000121_1_034_034344_034625_pos_d_Bacteria_p_Actinobacteriota_c_Acidimicrobiia_o_Microtrichales_f_UBA11606_g_SZUA_87_s_SZUA_87_sp003231645:0.38593)99.00:0.19254,((outgroup_Acidimicrobiia_bacterium_BACL6_MAG120910bin40_MMP03741971_LIBI01000011_1_03_02316_02600_pos_d_Bacteria_p_Actinobacteriota_c_Acidimicrobiia_o_Microtrichales_f_Ilumatobacteraceae_g_UBA3006_s_UBA3006_sp002367695:0.58633,outgroup_Acidobacteria_bacterium_NP_133_MMP07618221_PCAK01000040_1_0MMP07618221_15_018601_018849_pos_d_Bacteria_p_Acidobacteriota_c_Vicinamibacteria_o_Vicinamibacterales_f_UBA823_g_UBA2161_s_UBA2161_sp002730525:0.20194)98.00:0.18502,outgroup_Acidimicrobiaceae_bacterium_ARS_1426_MMP07618151_NZBE01000015_1_00MMP07618151_5_005456_005695_neg_d_Bacteria_p_Actinobacteriota_c_Acidimicrobiia_o_Microtrichales_f_MedAcidi_G1_g_UBA3125_s_UBA3125_sp002687745:0.10469)93.00:0.12075)91.00:0.09090,outgroup_Acidimicrobiia_bacterium_strain_SZUA_258_MMP09287806_QJWC01000110_1_35_29027_29263_neg_d_Bacteria_p_Actinobacteriota_c_Acidimicrobiia_o_UBA5794_f_UBA5794_g_SZUA_442_s_SZUA_442_sp003235475:0.39906)100.00:5.89332)87.00:1.34313,(outgroup_Acidimicrobiia_bacterium_strain_SZUA_87_MMP09240071_QIIW01000121_1_013_010679_012835_neg_d_Bacteria_p_Actinobacteriota_c_Acidimicrobiia_o_Microtrichales_f_UBA11606_g_SZUA_87_s_SZUA_87_sp003231645:0.32274,outgroup_Acidimicrobiia_bacterium_strain_SZUA_35_MMP09240019_QIKW01000134_1_04_03133_05316_neg_d_Bacteria_p_Actinobacteriota_c_Acidimicrobiia_o_Microtrichales_f_SZUA_35_g_SZUA_35_s_SZUA_35_sp003231975:0.32964)100.00:2.40000)57.00:0.40527,((outgroup_Acaryochloris_marina_MMP02604308_CP000828_1_1622_1761541_1763838_neg_d_Bacteria_p_Cyanobacteria_c_Cyanobacteriia_o_Thermosynechococcales_f_Thermosynechococcaceae_g_Acaryochloris_s_Acaryochloris_marina:0.64012,outgroup_Acinetobacter_venetianus_MMP02471758_NZ_0000CM001772_1_963_1014579_1016855_pos_d_Bacteria_p_Proteobacteria_c_Gammaproteobacteria_o_Pseudomonadales_f_Moraxellaceae_g_Acinetobacter_s_Acinetobacter_venetianus:1.17255)100.00:0.92509,outgroup_Acidimicrobiia_bacterium_strain_SZUA_35_MMP09240019_QIKW01000047_1_06_03184_05475_pos_d_Bacteria_p_Actinobacteriota_c_Acidimicrobiia_o_Microtrichales_f_SZUA_35_g_SZUA_35_s_SZUA_35_sp003231975:2.49700)100.00:1.59503)88.00:0.80006)90.00:0.27498,((outgroup_Acidaminobacter_hydrogenoformans_Glu_65_MMP03080599_FMWL01000008_1_063_072484_073227_neg_d_Bacteria_p_Firmicutes_A_c_Clostridia_o_Peptostreptococcales_f_Acidaminobacteraceae_g_Acidaminobacter_s_Acidaminobacter_hydrogenoformans:3.46037,(outgroup_Acidobacteria_bacterium_strain_SZUA_115_MMP09240099_QIHU01000156_1_01_00003_00380_neg_d_Bacteria_p_Acidobacteriota_c_Thermoanaerobaculia_o_UBA5704_f_UBA5704_g_SZUA_115_s_SZUA_115_sp003231035:1.62556,(Kitzinger_2021_ABE64021_1_Nitrobacter_hamburgensis_X14_OX_323097_ABE64021_1_Nitrobacter_hamburgensis_X14_d_Bacteria_p_Proteobacteria_c_Alphaproteobacteria_o_Rhizobiales_f_Xanthobacteraceae_g_Nitrobacter_s_Nitrobacter_hamburgensis:0.10112,(Kitzinger_2021_MKRN01000050_1_1_Nitrobacter_sp_62_13_OX_1895797_MKRN01000050_1_1_Nitrobacter_sp_62_13_d_Bacteria_p_Proteobacteria_c_Alphaproteobacteria_o_Rhizobiales_f_Xanthobacteraceae_g_Nitrobacter_s_Nitrobacter_sp001896955:0.30619,Kitzinger_2021_OJV00205_1_Nitrobacter_sp_62_23_OX_1895798_OJV00205_1_Nitrobacter_sp_62_23_d_Bacteria_p_Proteobacteria_c_Alphaproteobacteria_o_Rhizobiales_f_Xanthobacteraceae_g_Nitrobacter_s_Nitrobacter_sp001897285:0.01900)100.00:0.11517)100.00:2.16661)100.00:0.37767)100.00:0.99323,(outgroup_Acidimicrobiia_bacterium_strain_SZUA_87_MMP09240071_QIIW01000010_1_001_000003_002246_neg_d_Bacteria_p_Actinobacteriota_c_Acidimicrobiia_o_Microtrichales_f_UBA11606_g_SZUA_87_s_SZUA_87_sp003231645:0.78429,outgroup_Acidimicrobiia_bacterium_strain_SZUA_35_MMP09240019_QIKW01000043_1_50_52983_55289_pos_d_Bacteria_p_Actinobacteriota_c_Acidimicrobiia_o_Microtrichales_f_SZUA_35_g_SZUA_35_s_SZUA_35_sp003231975:1.00139)100.00:2.82283)98.00:1.19220)46.00:0.21863,(((outgroup_Acidiferrobacteraceae_bacterium_strain_SZUA_150_MMP09240134_QIGL01000088_1_013_012054_014981_neg_d_Bacteria_p_Proteobacteria_c_Gammaproteobacteria_o_Acidiferrobacterales_f_SZUA_150_g_SZUA_150_s_SZUA_150_sp003228915:0.21060,outgroup_Acidithiobacillales_bacterium_SM1_46_MMP03994187_LJVB01000180_1_06_02379_05261_neg_d_Bacteria_p_Proteobacteria_c_Gammaproteobacteria_o_Acidiferrobacterales_f_Sulfurifustaceae_g_SM1_46_s_SM1_46_sp001304215:0.14806)100.00:3.49051,(Kitzinger_2021_SPS04412_1_Candidatus_Nitrotoga_fabula_KNB_OX_2182327_SPS04412_1_Candidatus_Nitrotoga_fabula_KNB_No_taxonomy_found:0.19240,(Kitzinger_2021_RFC32428_1_Candidatus_Nitrotoga_sp_SPKER_OX_2184312_RFC32428_1_Candidatus_Nitrotoga_sp_SPKER_d_Bacteria_p_Proteobacteria_c_Gammaproteobacteria_o_Burkholderiales_f_Gallionellaceae_g_Nitrotoga_s_Nitrotoga_sp003402285:0.06096,(Kitzinger_2021_RFC35708_1_Candidatus_Nitrotoga_sp_LAW_OX_2184310_RFC35708_1_Candidatus_Nitrotoga_sp_LAW_d_Bacteria_p_Proteobacteria_c_Gammaproteobacteria_o_Burkholderiales_f_Gallionellaceae_g_Nitrotoga_s_Nitrotoga_sp003402315:0.02934,(Kitzinger_2021_RFC38121_1_Candidatus_Nitrotoga_sp_CP45_OX_2184309_RFC38121_1_Candidatus_Nitrotoga_sp_CP45_d_Bacteria_p_Proteobacteria_c_Gammaproteobacteria_o_Burkholderiales_f_Gallionellaceae_g_Nitrotoga_s_Nitrotoga_sp003402375:0.02630,Kitzinger_2021_RFC30958_1_Candidatus_Nitrotoga_sp_MKT_OX_2184311_RFC30958_1_Candidatus_Nitrotoga_sp_MKT_d_Bacteria_p_Proteobacteria_c_Gammaproteobacteria_o_Burkholderiales_f_Gallionellaceae_g_Nitrotoga_s_Nitrotoga_sp003402345:0.01673)97.00:0.01435)96.00:0.06003)74.00:0.11826)100.00:3.81173)55.00:0.41160,(outgroup_Acidobacteria_bacterium_strain_SZUA_115_MMP09240099_QIHU01000607_1_01_00100_03024_neg_d_Bacteria_p_Acidobacteriota_c_Thermoanaerobaculia_o_UBA5704_f_UBA5704_g_SZUA_115_s_SZUA_115_sp003231035:0.59480,(outgroup_Acidimicrobiia_bacterium_strain_SZUA_87_MMP09240071_QIIW01000106_1_003_003222_006062_pos_d_Bacteria_p_Actinobacteriota_c_Acidimicrobiia_o_Microtrichales_f_UBA11606_g_SZUA_87_s_SZUA_87_sp003231645:0.22847,outgroup_Acidimicrobiia_bacterium_strain_SZUA_35_MMP09240019_QIKW01000068_1_02_00513_03359_neg_d_Bacteria_p_Actinobacteriota_c_Acidimicrobiia_o_Microtrichales_f_SZUA_35_g_SZUA_35_s_SZUA_35_sp003231975:0.31451)100.00:0.49621)100.00:4.11030)40.00:0.39915)85.00:0.97008,(((Kitzinger_2018_GbDesul9_795_bp_ami_YP_002458082_OX_272564_d_Bacteria_p_Firmicutes_B_c_Desulfitobacteriia_o_Desulfitobacteriales_f_Desulfitobacteriaceae_g_Desulfitobacterium_s_Desulfitobacterium_hafniense:2.02244,Kitzinger_2018_GbDesul4_817_bp_ami_YP_002460670_OX_272564_d_Bacteria_p_Firmicutes_B_c_Desulfitobacteriia_o_Desulfitobacteriales_f_Desulfitobacteriaceae_g_Desulfitobacterium_s_Desulfitobacterium_hafniense:1.57258)78.00:0.17582,(Kitzinger_2018_GbDesul8_784_bp_ami_YP_002456982_OX_272564_d_Bacteria_p_Firmicutes_B_c_Desulfitobacteriia_o_Desulfitobacteriales_f_Desulfitobacteriaceae_g_Desulfitobacterium_s_Desulfitobacterium_hafniense:0.59703,(Kitzinger_2018_GbDesu36_790_bp_ami_YP_519957_OX_138119_d_Bacteria_p_Firmicutes_B_c_Desulfitobacteriia_o_Desulfitobacteriales_f_Desulfitobacteriaceae_g_Desulfitobacterium_s_Desulfitobacterium_hafniense:0.15674,Kitzinger_2018_GbDesu37_789_bp_ami_YP_002458111_OX_272564_d_Bacteria_p_Firmicutes_B_c_Desulfitobacteriia_o_Desulfitobacteriales_f_Desulfitobacteriaceae_g_Desulfitobacterium_s_Desulfitobacterium_hafniense:0.12377)100.00:0.70894)100.00:1.10667)100.00:0.67189,Kitzinger_2018_GbHaloba_837_bp_ami_NP_279804_OX_64091_d_Archaea_p_Halobacteriota_c_Halobacteria_o_Halobacteriales_f_Halobacteriaceae_g_Halobacterium_s_Halobacterium_salinarum:2.65301)100.00:0.41973)78.00:0.74520,(((((Kitzinger_2021_MNDM01000028_1_37_Nitrospirae_bacterium_13_2_20CM_2_62_8_OX_2026887_MNDM01000028_1_37_Nitrospirae_bacterium_13_2_20CM_2_62_8_d_Bacteria_p_Nitrospirota_c_Thermodesulfovibrionia_o_Thermodesulfovibrionales_f_Magnetobacteriaceae_g_Magnetobacterium_s_Magnetobacterium_sp002753685:0.11409,(((((Kitzinger_2021_MPMZ01000026_1_8_Nitrospira_sp_bin75_OX_1916149_MPMZ01000026_1_8_Nitrospira_sp_bin75_d_Bacteria_p_Nitrospirota_c_Nitrospiria_o_Nitrospirales_f_UBA8639_g_Bin75_s_Bin75_sp002238765:0.07252,(Kitzinger_2021_QIDY01000011_1_7_Nitrospirae_bacterium_SZUA_215_OX_2026887_QIDY01000011_1_7_Nitrospirae_bacterium_SZUA_215_d_Bacteria_p_Nitrospirota_c_Thermodesulfovibrionia_o_Thermodesulfovibrionales_f_Magnetobacteriaceae_g_Magnetobacterium_s_Magnetobacterium_sp002753685:0.02987,Kitzinger_2021_QIDY01000293_1_4_Nitrospirae_bacterium_SZUA_215_OX_2026887_QIDY01000293_1_4_Nitrospirae_bacterium_SZUA_215_d_Bacteria_p_Nitrospirota_c_Thermodesulfovibrionia_o_Thermodesulfovibrionales_f_Magnetobacteriaceae_g_Magnetobacterium_s_Magnetobacterium_sp002753685:0.02433)100.00:0.01779)100.00:0.00925,Kitzinger_2021_RMH32236_1_Nitrospirae_bacterium_J017_OX_2026887_RMH32236_1_Nitrospirae_bacterium_J017_d_Bacteria_p_Nitrospirota_c_Thermodesulfovibrionia_o_Thermodesulfovibrionales_f_Magnetobacteriaceae_g_Magnetobacterium_s_Magnetobacterium_sp002753685:0.04694)94.00:0.02384,(Kitzinger_2021_HBP86227_1_Nitrospiraceae_bacterium_UBA8639_OX_2026770_HBP86227_1_Nitrospiraceae_bacterium_UBA8639_d_Bacteria_p_Nitrospirota_c_UBA9217_o_UBA9217_f_UBA9217_g_UBA9217_s_UBA9217_sp003454665:0.01256,(Kitzinger_2021_2597406480_Nitrospira_marina_Nb_295_OX_35815_2597406480_Nitrospira_marina_Nb_295_No_taxonomy_found:0.01047,Kitzinger_2021_2597410755_Nitrospira_marina_Nb_295_OX_35815_2597410755_Nitrospira_marina_Nb_295_No_taxonomy_found:0.00000)100.00:0.00928)100.00:0.02806)100.00:0.06915,(Kitzinger_2021_2597406883_Nitrospira_marina_Nb_295_OX_35815_2597406883_Nitrospira_marina_Nb_295_No_taxonomy_found:0.08764,(Kitzinger_2021_2597406875_Nitrospira_marina_Nb_295_OX_35815_2597406875_Nitrospira_marina_Nb_295_No_taxonomy_found:0.01699,Kitzinger_2021_HBP86152_1_Nitrospiraceae_bacterium_UBA8639_OX_2026770_HBP86152_1_Nitrospiraceae_bacterium_UBA8639_d_Bacteria_p_Nitrospirota_c_UBA9217_o_UBA9217_f_UBA9217_g_UBA9217_s_UBA9217_sp003454665:0.02375)100.00:0.08622)99.00:0.03239)100.00:0.08322,(Kitzinger_2021_OLC41256_1_Nitrospirae_bacterium_13_1_40CM_4_62_6_OX_2026887_OLC41256_1_Nitrospirae_bacterium_13_1_40CM_4_62_6_d_Bacteria_p_Nitrospirota_c_Thermodesulfovibrionia_o_Thermodesulfovibrionales_f_Magnetobacteriaceae_g_Magnetobacterium_s_Magnetobacterium_sp002753685:0.11044,((((Kitzinger_2021_NEWR01000016_1_136_Nitrospira_sp_CG24C_OX_1985131_NEWR01000016_1_136_Nitrospira_sp_CG24C_d_Bacteria_p_Nitrospirota_c_Nitrospiria_o_Nitrospirales_f_Nitrospiraceae_g_Palsa_1315_s_Palsa_1315_sp002869885:0.09997,Kitzinger_2021_NEWT01000011_1_11_Nitrospira_sp_CG24A_OX_1985133_NEWT01000011_1_11_Nitrospira_sp_CG24A_d_Bacteria_p_Nitrospirota_c_Nitrospiria_o_Nitrospirales_f_Nitrospiraceae_g_Palsa_1315_s_Palsa_1315_sp002869925:0.02512)99.00:0.02825,(Kitzinger_2021_PLZM01000240_1_1_Nitrospira_sp_palsa_1315_OX_70125_PLZM01000240_1_1_Nitrospira_sp_palsa_1315_d_Bacteria_p_Nitrospirota_c_Nitrospiria_o_Nitrospirales_f_Nitrospiraceae_g_Nitrospira_F_s_Nitrospira_F_sp005116745:0.02755,(Kitzinger_2021_PLY23073_1_Nitrospira_sp_CG24E_OX_1985129_PLY23073_1_Nitrospira_sp_CG24E_d_Bacteria_p_Nitrospirota_c_Nitrospiria_o_Nitrospirales_f_Nitrospiraceae_g_Palsa_1315_s_Palsa_1315_sp002869895:0.01750,(Kitzinger_2021_PHX90973_1_Nitrospirae_bacterium_Baikal_G1_OX_2026887_PHX90973_1_Nitrospirae_bacterium_Baikal_G1_d_Bacteria_p_Nitrospirota_c_Thermodesulfovibrionia_o_Thermodesulfovibrionales_f_Magnetobacteriaceae_g_Magnetobacterium_s_Magnetobacterium_sp002753685:0.00125,Kitzinger_2021_GBL39943_1_Nitrospirae_bacterium_BD2_OX_2026887_GBL39943_1_Nitrospirae_bacterium_BD2_d_Bacteria_p_Nitrospirota_c_Thermodesulfovibrionia_o_Thermodesulfovibrionales_f_Magnetobacteriaceae_g_Magnetobacterium_s_Magnetobacterium_sp002753685:0.00000)100.00:0.01027)92.00:0.00539)92.00:0.00624)100.00:0.01958,(((((((Kitzinger_2021_NEWS01000015_1_57_Nitrospira_sp_CG24B_OX_1985132_NEWS01000015_1_57_Nitrospira_sp_CG24B_d_Bacteria_p_Nitrospirota_c_Nitrospiria_o_Nitrospirales_f_Nitrospiraceae_g_Nitrospira_F_s_Nitrospira_F_sp002869845:0.00000,Kitzinger_2021_LNDU01000059_1_68_Nitrospira_sp_Ga0074138_OX_1752217_LNDU01000059_1_68_Nitrospira_sp_Ga0074138_d_Bacteria_p_Nitrospirota_c_Nitrospiria_o_Nitrospirales_f_Nitrospiraceae_g_Nitrospira_F_s_Nitrospira_F_sp001464735:0.00311)100.00:0.01325,(((Kitzinger_2021_OYT18011_1_Nitrospira_sp_UW_LDO_01_OX_2004993_OYT18011_1_Nitrospira_sp_UW_LDO_01_d_Bacteria_p_Nitrospirota_c_Nitrospiria_o_Nitrospirales_f_Nitrospiraceae_g_Nitrospira_F_s_Nitrospira_F_sp002254365:0.02015,(Kitzinger_2018_CanNit49_1145_bp_ami_CUS33249_OX_1742972_d_Bacteria_p_Nitrospirota_c_Nitrospiria_o_Nitrospirales_f_Nitrospiraceae_g_Nitrospira_F_s_Nitrospira_F_nitrosa:0.00000,Kitzinger_2021_CUS33249_1_Candidatus_Nitrospira_nitrosa_COMA1_OX_1742972_CUS33249_1_Candidatus_Nitrospira_nitrosa_COMA1_d_Bacteria_p_Nitrospirota_c_Nitrospiria_o_Nitrospirales_f_Nitrospiraceae_g_Nitrospira_F_s_Nitrospira_F_nitrosa:0.00000)97.00:0.00000)100.00:0.00496,Kitzinger_2021_DIHK01000043_1_20_Nitrospira_sp_UBA5698_OX_1946989_DIHK01000043_1_20_Nitrospira_sp_UBA5698_d_Bacteria_p_Nitrospirota_c_Nitrospiria_o_Nitrospirales_f_Nitrospiraceae_g_Nitrospira_F_s_Nitrospira_F_sp002420115:0.01006)100.00:0.00745,Kitzinger_2021_DLHZ01000062_1_93_Nitrospira_sp_UBA7655_OX_1946997_DLHZ01000062_1_93_Nitrospira_sp_UBA7655_d_Bacteria_p_Nitrospirota_c_Nitrospiria_o_Nitrospirales_f_Nitrospiraceae_g_Nitrospira_F_s_Nitrospira_F_sp900696515:0.00260)100.00:0.01512)100.00:0.01809,Kitzinger_2021_OQW34602_1_Nitrospira_sp_SG_bin1_OX_1827376_OQW34602_1_Nitrospira_sp_SG_bin1_d_Bacteria_p_Nitrospirota_c_Nitrospiria_o_Nitrospirales_f_Nitrospiraceae_g_Nitrospira_F_s_Nitrospira_F_sp002083365:0.00926)99.00:0.00535,(Kitzinger_2021_FJVM02000053_1_24_Nitrospira_cf_moscoviensis_SBR1015_SG_bin1_OX_96242_FJVM02000053_1_24_Nitrospira_cf_moscoviensis_SBR1015_SG_bin1_No_taxonomy_found:0.00000,Kitzinger_2021_OQW30178_1_Nitrospira_sp_SG_bin2_OX_1827377_OQW30178_1_Nitrospira_sp_SG_bin2_d_Bacteria_p_Nitrospirota_c_Nitrospiria_o_Nitrospirales_f_Nitrospiraceae_g_Nitrospira_F_s_Nitrospira_F_sp002083405:0.00000)100.00:0.02048)95.00:0.00534,((Kitzinger_2018_CanNit48_1145_bp_ami_WP_062483509_OX_1715989_d_Bacteria_p_Nitrospirota_c_Nitrospiria_o_Nitrospirales_f_Nitrospiraceae_g_Nitrospira_F_s_Nitrospira_F_inopinata:0.00000,Kitzinger_2021_CUQ65854_1_Candidatus_Nitrospira_inopinata_ENR4_OX_1715989_CUQ65854_1_Candidatus_Nitrospira_inopinata_ENR4_d_Bacteria_p_Nitrospirota_c_Nitrospiria_o_Nitrospirales_f_Nitrospiraceae_g_Nitrospira_F_s_Nitrospira_F_inopinata:0.00000)100.00:0.02891,Kitzinger_2021_DKBD01000269_1_1_Nitrospira_sp_UBA6909_OX_1946995_DKBD01000269_1_1_Nitrospira_sp_UBA6909_d_Bacteria_p_Nitrospirota_c_Nitrospiria_o_Nitrospirales_f_Nitrospiraceae_g_Nitrospira_F_s_Nitrospira_F_sp002451055:0.01293)99.00:0.00606)99.00:0.00257,Kitzinger_2021_DCZO01000011_1_43_Nitrospira_sp_UBA2082_OX_1946986_DCZO01000011_1_43_Nitrospira_sp_UBA2082_d_Bacteria_p_Nitrospirota_c_Nitrospiria_o_Nitrospirales_f_Nitrospiraceae_g_Nitrospira_F_s_Nitrospira_F_sp002331335:0.02340)100.00:0.00952,(((((Kitzinger_2018_NtpMosc4_1145_bp_ami_WP_053381277_OX_42253_d_Bacteria_p_Nitrospirota_c_Nitrospiria_o_Nitrospirales_f_Nitrospiraceae_g_Nitrospira_E_s_Nitrospira_E_moscoviensis:0.00000,Kitzinger_2021_ALA60412_1_Nitrospira_moscoviensis_NSP_M_1_OX_42253_ALA60412_1_Nitrospira_moscoviensis_NSP_M_1_d_Bacteria_p_Nitrospirota_c_Nitrospiria_o_Nitrospirales_f_Nitrospiraceae_g_Nitrospira_E_s_Nitrospira_E_moscoviensis:0.00000)100.00:0.03525,(Kitzinger_2018_NtpMosc5_1145_bp_ami_WP_053381280_OX_42253_d_Bacteria_p_Nitrospirota_c_Nitrospiria_o_Nitrospirales_f_Nitrospiraceae_g_Nitrospira_E_s_Nitrospira_E_moscoviensis:0.00000,Kitzinger_2021_ALA60417_1_Nitrospira_moscoviensis_NSP_M_1_OX_42253_ALA60417_1_Nitrospira_moscoviensis_NSP_M_1_d_Bacteria_p_Nitrospirota_c_Nitrospiria_o_Nitrospirales_f_Nitrospiraceae_g_Nitrospira_E_s_Nitrospira_E_moscoviensis:0.00000)100.00:0.01755)100.00:0.00840,Kitzinger_2021_ALA56694_1_Nitrospira_moscoviensis_NSP_M_1_OX_42253_ALA56694_1_Nitrospira_moscoviensis_NSP_M_1_d_Bacteria_p_Nitrospirota_c_Nitrospiria_o_Nitrospirales_f_Nitrospiraceae_g_Nitrospira_E_s_Nitrospira_E_moscoviensis:0.00000)100.00:0.00510,Kitzinger_2021_ALA60908_1_Nitrospira_moscoviensis_NSP_M_1_OX_42253_ALA60908_1_Nitrospira_moscoviensis_NSP_M_1_d_Bacteria_p_Nitrospirota_c_Nitrospiria_o_Nitrospirales_f_Nitrospiraceae_g_Nitrospira_E_s_Nitrospira_E_moscoviensis:0.01887)100.00:0.00412,(((Kitzinger_2021_SPP64235_1_Nitrospira_lenta_BS10_OX_1436998_SPP64235_1_Nitrospira_lenta_BS10_d_Bacteria_p_Nitrospirota_c_Nitrospiria_o_Nitrospirales_f_Nitrospiraceae_g_Nitrospira_D_s_Nitrospira_D_lenta:0.02278,Kitzinger_2021_SPP64362_1_Nitrospira_lenta_BS10_OX_1436998_SPP64362_1_Nitrospira_lenta_BS10_d_Bacteria_p_Nitrospirota_c_Nitrospiria_o_Nitrospirales_f_Nitrospiraceae_g_Nitrospira_D_s_Nitrospira_D_lenta:0.00000)99.00:0.00132,Kitzinger_2021_PLY28208_1_Nitrospira_sp_CG24D_OX_1985130_PLY28208_1_Nitrospira_sp_CG24D_d_Bacteria_p_Nitrospirota_c_Nitrospiria_o_Nitrospirales_f_Nitrospiraceae_g_Nitrospira_D_s_Nitrospira_D_sp002869855:0.00242)99.00:0.01470,(Kitzinger_2018_NtpMosc7_1145_bp_ami_WP_053381689_OX_42253_d_Bacteria_p_Nitrospirota_c_Nitrospiria_o_Nitrospirales_f_Nitrospiraceae_g_Nitrospira_E_s_Nitrospira_E_moscoviensis:0.00000,Kitzinger_2021_ALA60912_1_Nitrospira_moscoviensis_NSP_M_1_OX_42253_ALA60912_1_Nitrospira_moscoviensis_NSP_M_1_d_Bacteria_p_Nitrospirota_c_Nitrospiria_o_Nitrospirales_f_Nitrospiraceae_g_Nitrospira_E_s_Nitrospira_E_moscoviensis:0.00000)100.00:0.01187)100.00:0.00260)100.00:0.00678)100.00:0.02720)98.00:0.02272,Kitzinger_2021_SLM48386_1_Nitrospira_japonica_NJ11_OX_1325564_SLM48386_1_Nitrospira_japonica_NJ11_d_Bacteria_p_Nitrospirota_c_Nitrospiria_o_Nitrospirales_f_Nitrospiraceae_g_Nitrospira_C_s_Nitrospira_C_japonica:0.04209)100.00:0.05245)88.00:0.02893)98.00:0.03169)75.00:0.03376,((Kitzinger_2021_2727864416_Nitrospira_sp_QS2205_OX_70125_2727864416_Nitrospira_sp_QS2205_d_Bacteria_p_Nitrospirota_c_Nitrospiria_o_Nitrospirales_f_Nitrospiraceae_g_Nitrospira_F_s_Nitrospira_F_sp005116745:0.03483,(Kitzinger_2021_KXJ97787_1_Nitrospira_sp_OLB3_OX_1617410_KXJ97787_1_Nitrospira_sp_OLB3_d_Bacteria_p_Nitrospirota_c_Nitrospiria_o_Nitrospirales_f_Nitrospiraceae_g_Nitrospira_A_s_Nitrospira_A_sp001567445:0.03102,(((Kitzinger_2018_NtpDefl2_1147_bp_ami_WP_013249767_OX_330214_d_Bacteria_p_Nitrospirota_c_Nitrospiria_o_Nitrospirales_f_Nitrospiraceae_g_Nitrospira_A_s_Nitrospira_A_defluvii_A:0.00000,Kitzinger_2021_CBK42946_1_Nitrospira_defluvii_OX_330214_CBK42946_1_Nitrospira_defluvii_d_Bacteria_p_Nitrospirota_c_Nitrospiria_o_Nitrospirales_f_Nitrospiraceae_g_Nitrospira_A_s_Nitrospira_A_defluvii_A:0.00000)100.00:0.00624,(Kitzinger_2021_SLM45754_1_Nitrospira_sp_ND1_OX_1658518_SLM45754_1_Nitrospira_sp_ND1_d_Bacteria_p_Nitrospirota_c_Nitrospiria_o_Nitrospirales_f_Nitrospiraceae_g_Nitrospira_A_s_Nitrospira_A_sp900170025:0.00031,Kitzinger_2021_DBNR01000121_1_5_Nitrospira_sp_UBA667_OX_1946994_DBNR01000121_1_5_Nitrospira_sp_UBA667_d_Bacteria_p_Nitrospirota_c_Nitrospiria_o_Nitrospirales_f_Nitrospiraceae_g_Nitrospira_A_s_Nitrospira_A_sp900170025:0.00353)58.00:0.00094)98.00:0.00374,Kitzinger_2021_OYT25237_1_Nitrospira_sp_UW_LDO_02_OX_2004994_OYT25237_1_Nitrospira_sp_UW_LDO_02_d_Bacteria_p_Nitrospirota_c_Nitrospiria_o_Nitrospirales_f_Nitrospiraceae_g_Nitrospira_A_s_Nitrospira_A_sp900170025:0.00000)99.00:0.01539)100.00:0.02943)100.00:0.03984,(Kitzinger_2021_SLM47121_1_Nitrospira_japonica_NJ11_OX_1325564_SLM47121_1_Nitrospira_japonica_NJ11_d_Bacteria_p_Nitrospirota_c_Nitrospiria_o_Nitrospirales_f_Nitrospiraceae_g_Nitrospira_C_s_Nitrospira_C_japonica:0.04754,Kitzinger_2021_DIHJ01000032_1_27_Nitrospira_sp_UBA5699_OX_1946990_DIHJ01000032_1_27_Nitrospira_sp_UBA5699_d_Bacteria_p_Nitrospirota_c_Nitrospiria_o_Nitrospirales_f_Nitrospiraceae_g_Nitrospira_C_s_Nitrospira_C_sp002420105:0.03779)100.00:0.02502)100.00:0.03467)46.00:0.01795,((Kitzinger_2021_SLM46989_1_Nitrospira_japonica_NJ11_OX_1325564_SLM46989_1_Nitrospira_japonica_NJ11_d_Bacteria_p_Nitrospirota_c_Nitrospiria_o_Nitrospirales_f_Nitrospiraceae_g_Nitrospira_C_s_Nitrospira_C_japonica:0.07988,(Kitzinger_2021_2727866018_Nitrospira_sp_QS2205_OX_70125_2727866018_Nitrospira_sp_QS2205_d_Bacteria_p_Nitrospirota_c_Nitrospiria_o_Nitrospirales_f_Nitrospiraceae_g_Nitrospira_F_s_Nitrospira_F_sp005116745:0.07650,(Kitzinger_2021_RIK56599_1_Nitrospira_sp_NOB_OX_70125_RIK56599_1_Nitrospira_sp_NOB_d_Bacteria_p_Nitrospirota_c_Nitrospiria_o_Nitrospirales_f_Nitrospiraceae_g_Nitrospira_F_s_Nitrospira_F_sp005116745:0.04909,(((Kitzinger_2018_NtpDeflu_1146_bp_ami_WP_013249749_OX_330214_d_Bacteria_p_Nitrospirota_c_Nitrospiria_o_Nitrospirales_f_Nitrospiraceae_g_Nitrospira_A_s_Nitrospira_A_defluvii_A:0.00000,Kitzinger_2021_CBK42928_1_Nitrospira_defluvii_OX_330214_CBK42928_1_Nitrospira_defluvii_d_Bacteria_p_Nitrospirota_c_Nitrospiria_o_Nitrospirales_f_Nitrospiraceae_g_Nitrospira_A_s_Nitrospira_A_defluvii_A:0.00000)100.00:0.01190,Kitzinger_2021_SLM45771_1_Nitrospira_sp_ND1_OX_1658518_SLM45771_1_Nitrospira_sp_ND1_d_Bacteria_p_Nitrospirota_c_Nitrospiria_o_Nitrospirales_f_Nitrospiraceae_g_Nitrospira_A_s_Nitrospira_A_sp900170025:0.00687)100.00:0.01029,(Kitzinger_2021_HAP39141_1_Nitrospira_sp_UBA8978_OX_70125_HAP39141_1_Nitrospira_sp_UBA8978_d_Bacteria_p_Nitrospirota_c_Nitrospiria_o_Nitrospirales_f_Nitrospiraceae_g_Nitrospira_F_s_Nitrospira_F_sp005116745:0.01678,Kitzinger_2021_2727867939_Nitrospira_sp_QS2205_OX_70125_2727867939_Nitrospira_sp_QS2205_d_Bacteria_p_Nitrospirota_c_Nitrospiria_o_Nitrospirales_f_Nitrospiraceae_g_Nitrospira_F_s_Nitrospira_F_sp005116745:0.00975)100.00:0.01684)100.00:0.03528)100.00:0.04493)100.00:0.04366)97.00:0.03115,(Kitzinger_2021_DCZN01000116_1_21_Nitrospira_sp_UBA2083_OX_1946987_DCZN01000116_1_21_Nitrospira_sp_UBA2083_d_Bacteria_p_Nitrospirota_c_Nitrospiria_o_Nitrospirales_f_Nitrospiraceae_g_Nitrospira_F_s_Nitrospira_F_sp002331625:0.03558,((Kitzinger_2021_OQW59136_1_Nitrospira_sp_ST_bin4_OX_1978764_OQW59136_1_Nitrospira_sp_ST_bin4_d_Bacteria_p_Nitrospirota_c_Nitrospiria_o_Nitrospirales_f_Nitrospiraceae_g_Nitrospira_F_s_Nitrospira_F_sp002083565:0.03465,((Kitzinger_2018_CanNit47_1145_bp_ami_CUS31266_OX_1742972_d_Bacteria_p_Nitrospirota_c_Nitrospiria_o_Nitrospirales_f_Nitrospiraceae_g_Nitrospira_F_s_Nitrospira_F_nitrosa:0.00000,Kitzinger_2021_CUS31266_1_Candidatus_Nitrospira_nitrosa_COMA1_OX_1742972_CUS31266_1_Candidatus_Nitrospira_nitrosa_COMA1_d_Bacteria_p_Nitrospirota_c_Nitrospiria_o_Nitrospirales_f_Nitrospiraceae_g_Nitrospira_F_s_Nitrospira_F_nitrosa:0.00000)100.00:0.00286,Kitzinger_2021_OYT21884_1_Nitrospira_sp_UW_LDO_01_OX_2004993_OYT21884_1_Nitrospira_sp_UW_LDO_01_d_Bacteria_p_Nitrospirota_c_Nitrospiria_o_Nitrospirales_f_Nitrospiraceae_g_Nitrospira_F_s_Nitrospira_F_sp002254365:0.00976)100.00:0.03271)97.00:0.00966,(Kitzinger_2021_LNDU01000058_1_24_Nitrospira_sp_Ga0074138_OX_1752217_LNDU01000058_1_24_Nitrospira_sp_Ga0074138_d_Bacteria_p_Nitrospirota_c_Nitrospiria_o_Nitrospirales_f_Nitrospiraceae_g_Nitrospira_F_s_Nitrospira_F_sp001464735:0.00130,((Kitzinger_2018_COvOrgan_1146_bp_ami_ARB_9E398F2A_OX_1742973_d_Bacteria_p_Nitrospirota_c_Nitrospiria_o_Nitrospirales_f_Nitrospiraceae_g_Nitrospira_F_s_Nitrospira_F_nitrificans:0.00000,Kitzinger_2021_CUS38776_1_Candidatus_Nitrospira_nitrificans_COMA2_OX_1742973_CUS38776_1_Candidatus_Nitrospira_nitrificans_COMA2_d_Bacteria_p_Nitrospirota_c_Nitrospiria_o_Nitrospirales_f_Nitrospiraceae_g_Nitrospira_F_s_Nitrospira_F_nitrificans:0.00000)80.00:0.00000,(Kitzinger_2018_CanNit50_1010_bp_ami_CUS36764_OX_1742973_d_Bacteria_p_Nitrospirota_c_Nitrospiria_o_Nitrospirales_f_Nitrospiraceae_g_Nitrospira_F_s_Nitrospira_F_nitrificans:0.00000,Kitzinger_2021_CUS36293_1_Candidatus_Nitrospira_nitrificans_COMA2_OX_1742973_CUS36293_1_Candidatus_Nitrospira_nitrificans_COMA2_d_Bacteria_p_Nitrospirota_c_Nitrospiria_o_Nitrospirales_f_Nitrospiraceae_g_Nitrospira_F_s_Nitrospira_F_nitrificans:0.00000)97.00:0.00000)100.00:0.02180)97.00:0.01143)100.00:0.03012)100.00:0.04800)100.00:0.02425)100.00:0.51016,((((((((((Kitzinger_2018_NitSpec8_1153_bp_ami_WP_048492943_OX_1628279_No_taxonomy_found:0.00000,Kitzinger_2021_KMP12102_1_Nitrospina_sp_SCGC_AAA799_C22_OX_1628279_KMP12102_1_Nitrospina_sp_SCGC_AAA799_C22_No_taxonomy_found:0.00000)100.00:0.00979,(Kitzinger_2018_NitSpec6_1_1153_bp_ami_KMP11423_OX_1628278_No_taxonomy_found:0.00000,Kitzinger_2021_KMP11423_1_Nitrospina_sp_SCGC_AAA799_A02_OX_1628278_KMP11423_1_Nitrospina_sp_SCGC_AAA799_A02_No_taxonomy_found:0.00000)100.00:0.00653)100.00:0.01550,(Kitzinger_2021_2636297472_Nitrospinae_bacterium_AC_312_F10_OX_1449246_2636297472_Nitrospinae_bacterium_AC_312_F10_No_taxonomy_found:0.02262,(Kitzinger_2021_2682020426_Nitrospinae_bacterium_AG_538_I02_OX_1293497_2682020426_Nitrospinae_bacterium_AG_538_I02_No_taxonomy_found:0.02196,((Kitzinger_2021_2724351831_Nitrospina_bacterium_JGI_01_F9_OX_2505758_2724351831_Nitrospina_bacterium_JGI_01_F9_No_taxonomy_found:0.01554,(Kitzinger_2021_2682016046_Nitrospinae_bacterium_AG_538_K21_OX_1293497_2682016046_Nitrospinae_bacterium_AG_538_K21_No_taxonomy_found:0.00737,(Kitzinger_2021_2636266387_Nitrospinae_bacterium_AAA008_D05_OX_1449244_2636266387_Nitrospinae_bacterium_AAA008_D05_No_taxonomy_found:0.00365,Kitzinger_2021_2636228746_Nitrospinae_bacterium_AD_150_O19_OX_1449254_2636228746_Nitrospinae_bacterium_AD_150_O19_No_taxonomy_found:0.00766)100.00:0.00401)98.00:0.00431)94.00:0.00525,(Kitzinger_2018_NitSpeci_1160_bp_ami_WP_018047900_OX_1131269_No_taxonomy_found:0.00000,Kitzinger_2021_AQVV01000001_1_130_Nitrospina_sp_AB_629_B18_OX_1131269_AQVV01000001_1_130_Nitrospina_sp_AB_629_B18_No_taxonomy_found:0.00000)100.00:0.00886)97.00:0.00795)98.00:0.00583)100.00:0.01537)100.00:0.03428,(Kitzinger_2021_NODE_15_length_74094_cov_5_358254_metabat_bins_sensitive_55_fa_round_50OF_No_NODE_15_length_74094_cov_5_358254_metabat_bins_sensitive_55_fa_round_50_No_taxonomy_found:0.01595,Kitzinger_2021_2636317662_Nitrospinae_bacterium_AC_649_C23_OX_1449247_2636317662_Nitrospinae_bacterium_AC_649_C23_No_taxonomy_found:0.00788)100.00:0.01880)93.00:0.00567,Kitzinger_2021_LFLA01000024_1_155_Nitrospina_sp_LS_NOB_OX_1671875_LFLA01000024_1_155_Nitrospina_sp_LS_NOB_d_Bacteria_p_Nitrospinota_c_Nitrospinia_o_Nitrospinales_f_Nitrospinaceae_g_LS_NOB_s_LS_NOB_sp001542995:0.01984)93.00:0.00497,(Kitzinger_2021_2682019422_Nitrospinae_bacterium_AG_538_L21_OX_1293497_2682019422_Nitrospinae_bacterium_AG_538_L21_No_taxonomy_found:0.03668,Kitzinger_2021_DKID01000024_1_63_Nitrospina_sp_UBA6727_OX_1946980_DKID01000024_1_63_Nitrospina_sp_UBA6727_d_Bacteria_p_Nitrospinota_c_Nitrospinia_o_Nitrospinales_f_Nitrospinaceae_g_LS_NOB_s_LS_NOB_sp002454045:0.01439)100.00:0.01270)95.00:0.01175,Kitzinger_2021_NODE_10_length_95608_cov_8_028068_metabat_bins_SuperStringent_95_90_204_fa_round_100OF_No_NODE_10_length_95608_cov_8_028068_metabat_bins_SuperStringent_95_90_204_fa_round_100_No_taxonomy_found:0.01270)99.00:0.01814,Kitzinger_2021_PIQ99248_1_Nitrospinae_bacterium_CG11_big_fil_rev_8_21_14_0_20_45_15_OX_1974048_PIQ99248_1_Nitrospinae_bacterium_CG11_big_fil_rev_8_21_14_0_20_45_15_d_Bacteria_p_Nitrospinota_c_Nitrospinia_o_Nitrospinales_f_Nitrospinaceae_g_1_14_0_20_45_15_s_1_14_0_20_45_15_sp002787235:0.04344)100.00:0.01590,(Kitzinger_2021_QIDN01000142_1_4_Nitrospirae_bacterium_SZUA_226_OX_2026887_QIDN01000142_1_4_Nitrospirae_bacterium_SZUA_226_d_Bacteria_p_Nitrospirota_c_Thermodesulfovibrionia_o_Thermodesulfovibrionales_f_Magnetobacteriaceae_g_Magnetobacterium_s_Magnetobacterium_sp002753685:0.03538,(Kitzinger_2018_NitGrac3_1148_bp_ami_WP_042251421_OX_35801_No_taxonomy_found:0.05288,Kitzinger_2018_NitGrac4_1148_bp_ami_WP_042250442_OX_35801_No_taxonomy_found:0.02681)65.00:0.02776)64.00:0.02225)100.00:0.48707,(((Kitzinger_2018_GbCandi3_1148_bp_ami_CAJ72445_OX_174633_d_Bacteria_p_Planctomycetota_c_Brocadiae_o_Brocadiales_f_Brocadiaceae_g_Kuenenia_s_Kuenenia_stuttgartiensis:0.02347,Kitzinger_2018_PlaBact7_1148_bp_ami_OHB72803_OX_1801966_No_taxonomy_found:0.01380)100.00:0.13279,(Kitzinger_2018_CanBroc7_1149_bp_ami_KXK29028_OX_795830_d_Bacteria_p_Planctomycetota_c_Brocadiae_o_Brocadiales_f_Brocadiaceae_g_Brocadia_s_Brocadia_sinica:0.06122,((Kitzinger_2018_CanJett2_1149_bp_ami_WP_007220240_OX_247490_d_Bacteria_p_Planctomycetota_c_Brocadiae_o_Brocadiales_f_Brocadiaceae_g_Jettenia_s_Jettenia_caeni:0.00110,Kitzinger_2018_CanJett3_1149_bp_ami_WP_007222969_OX_247490_d_Bacteria_p_Planctomycetota_c_Brocadiae_o_Brocadiales_f_Brocadiaceae_g_Jettenia_s_Jettenia_caeni:0.01158)100.00:0.04086,(Kitzinger_2018_PlaBact6_1149_bp_ami_OHB44699_OX_1801954_No_taxonomy_found:0.04635,(Kitzinger_2018_CanBroc4_1149_bp_ami_KKO18748_OX_380242_d_Bacteria_p_Planctomycetota_c_Brocadiae_o_Brocadiales_f_Brocadiaceae_g_Brocadia_s_Brocadia_fulgida:0.02610,Kitzinger_2018_CanBroc5_1149_bp_ami_WP_052562588_OX_795830_d_Bacteria_p_Planctomycetota_c_Brocadiae_o_Brocadiales_f_Brocadiaceae_g_Brocadia_s_Brocadia_sinica:0.01246)96.00:0.00550)100.00:0.03168)100.00:0.01425)100.00:0.04548)100.00:0.19643,(Kitzinger_2018_CanSca11_1148_bp_ami_KHE93157_OX_237368_d_Bacteria_p_Planctomycetota_c_Brocadiae_o_Brocadiales_f_Scalinduaceae_g_Scalindua_s_Scalindua_rubra_B:0.13090,Kitzinger_2018_CanSca12_1148_bp_ami_ODS34602_OX_1872076_d_Bacteria_p_Planctomycetota_c_Brocadiae_o_Brocadiales_f_Scalinduaceae_g_Scalindua_s_Scalindua_rubra_A:0.13445)100.00:0.29692)96.00:0.08784)100.00:0.13395)100.00:0.66834,(((Kitzinger_2018_NIFYyyyy_1170_bp_ami_ARB_2A1A132E_OX_2182327_No_taxonomy_found:0.00000,Kitzinger_2021_SPS06751_1_Candidatus_Nitrotoga_fabula_KNB_OX_2182327_SPS06751_1_Candidatus_Nitrotoga_fabula_KNB_No_taxonomy_found:0.00000)100.00:0.02797,(Kitzinger_2021_RFC31618_1_Candidatus_Nitrotoga_sp_SPKER_OX_2184312_RFC31618_1_Candidatus_Nitrotoga_sp_SPKER_d_Bacteria_p_Proteobacteria_c_Gammaproteobacteria_o_Burkholderiales_f_Gallionellaceae_g_Nitrotoga_s_Nitrotoga_sp003402285:0.01788,(Kitzinger_2021_RFC37636_1_Candidatus_Nitrotoga_sp_CP45_OX_2184309_RFC37636_1_Candidatus_Nitrotoga_sp_CP45_d_Bacteria_p_Proteobacteria_c_Gammaproteobacteria_o_Burkholderiales_f_Gallionellaceae_g_Nitrotoga_s_Nitrotoga_sp003402375:0.00000,(Kitzinger_2021_RFC33776_1_Candidatus_Nitrotoga_sp_LAW_OX_2184310_RFC33776_1_Candidatus_Nitrotoga_sp_LAW_d_Bacteria_p_Proteobacteria_c_Gammaproteobacteria_o_Burkholderiales_f_Gallionellaceae_g_Nitrotoga_s_Nitrotoga_sp003402315:0.00000,Kitzinger_2021_RFC30723_1_Candidatus_Nitrotoga_sp_MKT_OX_2184311_RFC30723_1_Candidatus_Nitrotoga_sp_MKT_d_Bacteria_p_Proteobacteria_c_Gammaproteobacteria_o_Burkholderiales_f_Gallionellaceae_g_Nitrotoga_s_Nitrotoga_sp003402345:0.00242)88.00:0.00363)88.00:0.00991)95.00:0.02928)100.00:0.94885,(((((((Kitzinger_2018_HlbNitr7_1176_bp_ami_WP_006671327_OX_130048_No_taxonomy_found:0.21080,(Kitzinger_2018_HlbLacis_1180_bp_ami_ZP_09946851_OX_358396_d_Archaea_p_Halobacteriota_c_Halobacteria_o_Halobacteriales_f_Natrialbaceae_g_Halobiforma_s_Halobiforma_lacisalsi:0.11054,(Kitzinger_2018_NatPell2_1179_bp_ami_ZP_08965295_OX_797303_d_Archaea_p_Halobacteriota_c_Halobacteria_o_Halobacteriales_f_Natrialbaceae_g_Natrinema_s_Natrinema_pellirubrum:0.01144,Kitzinger_2018_HltThe10_1179_bp_ami_WP_006649791_OX_121872_No_taxonomy_found:0.00976)100.00:0.12551)100.00:0.14323)100.00:0.20108,((Kitzinger_2018_NtnAmyl4_1198_bp_ami_WP_005557333_OX_44470_No_taxonomy_found:0.34576,(Kitzinger_2018_HlbNitra_1179_bp_ami_WP_006671140_OX_130048_No_taxonomy_found:0.13205,(Kitzinger_2018_NtnOccul_1169_bp_ami_WP_015320288_OX_29288_No_taxonomy_found:0.02695,Kitzinger_2018_NtnAmyl5_1171_bp_ami_WP_005553455_OX_44470_No_taxonomy_found:0.05317)100.00:0.09179)100.00:0.18049)98.00:0.09127,(Kitzinger_2018_NtrChah5_1175_bp_ami_WP_006166072_OX_68911_No_taxonomy_found:0.17106,(Kitzinger_2018_NtrHulun_1186_bp_ami_WP_006652972_OX_123783_No_taxonomy_found:0.11651,((Kitzinger_2018_HlvAsiat_1179_bp_ami_WP_007701576_OX_332953_No_taxonomy_found:0.14819,((Kitzinger_2018_HlpXanad_1188_bp_ami_YP_004597697_OX_797210_d_Archaea_p_Halobacteriota_c_Halobacteria_o_Halobacteriales_f_Natrialbaceae_g_Halopiger_s_Halopiger_xanaduensis:0.06037,Kitzinger_2018_HltTurk2_1182_bp_ami_YP_003403207_OX_543526_d_Archaea_p_Halobacteriota_c_Halobacteria_o_Halobacteriales_f_Natrialbaceae_g_Haloterrigena_s_Haloterrigena_turkmenica:0.06195)100.00:0.01697,Kitzinger_2018_HprDjelf_1176_bp_ami_WP_049923369_OX_1293047_d_Archaea_p_Halobacteriota_c_Halobacteria_o_Halobacteriales_f_Natrialbaceae_g_Halopiger_B_s_Halopiger_B_djelfimassiliensis:0.06037)100.00:0.02705)100.00:0.04039,(Kitzinger_2018_NtnJeotg_1178_bp_ami_WP_008426537_OX_413812_No_taxonomy_found:0.09297,Kitzinger_2018_HprGolea_1178_bp_ami_WP_049927103_OX_1293048_d_Archaea_p_Halobacteriota_c_Halobacteria_o_Halobacteriales_f_Natrialbaceae_g_Halopiger_A_s_Halopiger_A_goleimassiliensis:0.08108)100.00:0.03178)100.00:0.14286)100.00:0.09635)100.00:0.13143)99.00:0.12311)100.00:0.59852,Kitzinger_2018_CanMag11_1165_bp_ami_KJU86102_OX_29290_No_taxonomy_found:0.44458)100.00:0.28285,(Kitzinger_2018_JvcBact6_1148_bp_ami_OGR87124_OX_1797943_d_Bacteria_p_Elusimicrobiota_c_Elusimicrobia_o_UBA1565_f_UBA9628_g_O2_02_FULL_57_9_s_O2_02_FULL_57_9_sp001800015:0.43045,(Kitzinger_2018_CanMeth4_1152_bp_ami_KCZ70344_OX_1392998_d_Archaea_p_Halobacteriota_c_Methanosarcinia_o_Methanosarcinales_f_Methanoperedenaceae_g_Methanoperedens_s_Methanoperedens_nitroreducens_A:0.25458,Kitzinger_2018_IkmBact7_1141_bp_ami_OGW71750_OX_1801814_d_Bacteria_p_Omnitrophota_c_Koll11_o_UBA10183_f_UBA10183_g_UBA10183_s_UBA10183_sp003485765:0.21563)100.00:0.08076)100.00:0.23291)80.00:0.08554,Kitzinger_2018_Unc06lfr_1151_bp_ami_BAL57377_OX_236499_No_taxonomy_found:0.39627)76.00:0.04752,((Kitzinger_2018_HdgTher4_1_1154_bp_ami_WP_012964344_OX_940_No_taxonomy_found:0.32250,Kitzinger_2018_HgeSpec7_1_1154_bp_ami_WP_012513384_OX_380749_d_Bacteria_p_Aquificota_c_Aquificae_o_Aquificales_f_Hydrogenobaculaceae_g_Hydrogenobaculum_s_Hydrogenobaculum_sp000020785:0.45088)100.00:0.42107,((Kitzinger_2018_IcelandI_1203_bp_ami_ARB_28E70B5D_OX_2272_No_taxonomy_found:0.68656,Kitzinger_2018_Caldiarc_1153_bp_ami_ARB_B6257D34_OX_311458_d_Archaea_p_Thermoproteota_c_Nitrososphaeria_o_Caldarchaeales_f_Caldarchaeaceae_g_Caldarchaeum_s_Caldarchaeum_subterraneum_B:0.38213)100.00:0.10345,Kitzinger_2018_JikArch2_1170_bp_ami_OGS48845_OX_1797982_No_taxonomy_found:0.63773)100.00:0.16874)48.00:0.09666)38.00:0.02969,((((Kitzinger_2018_CanDadab_1154_bp_ami_KRT66735_OX_1640508_d_Bacteria_p_Desulfobacterota_D_c_UBA1144_o_UBA2774_f_CSP1_2_g_CSP1_2_s_CSP1_2_sp001443445:0.24950,Kitzinger_2018_BtdBa130_1144_bp_ami_OFY86857_OX_1797364_d_Bacteria_p_Bacteroidota_c_Bacteroidia_o_AKYH767_f_2_12_FULL_35_15_g_2_12_FULL_35_15_s_2_12_FULL_35_15_sp001769385:0.45942)100.00:0.25960,(Kitzinger_2018_ThiIngri_1163_bp_ami_BAP55970_OX_40754_d_Bacteria_p_Proteobacteria_c_Gammaproteobacteria_o_Beggiatoales_f_Beggiatoaceae_g_Thioploca_s_Thioploca_ingrica:0.16175,Kitzinger_2018_BggSpe14_1138_bp_ami_EDN69610_OX_422289_No_taxonomy_found:0.18178)100.00:0.38051)99.00:0.08589,(Kitzinger_2018_F63Bac65_1152_bp_ami_OFW05216_OX_1797185_d_Bacteria_p_Acidobacteriota_c_Vicinamibacteria_o_Vicinamibacterales_f_UBA2999_g_2_12_FULL_68_19_s_2_12_FULL_68_19_sp001767525:0.38201,Kitzinger_2018_LnpBact2_1151_bp_ami_OGV70601_OX_1798577_d_Bacteria_p_Verrucomicrobiota_c_Lentisphaeria_o_UBA1407_f_YB12_FULL_65_16_g_YB12_FULL_65_16_s_YB12_FULL_65_16_sp001803235:0.35193)100.00:0.18656)99.00:0.08908,((((Kitzinger_2018_ThlThioc_1167_bp_ami_WP_018232354_OX_243063_No_taxonomy_found:0.09052,Kitzinger_2018_ThlNitra_1167_bp_ami_WP_015257936_OX_186931_d_Bacteria_p_Proteobacteria_c_Gammaproteobacteria_o_Ectothiorhodospirales_f_Thioalkalivibrionaceae_g_Thioalkalivibrio_B_s_Thioalkalivibrio_B_nitratireducens_A:0.12498)100.00:0.41636,Kitzinger_2018_CanRok11_1154_bp_ami_OGL21182_OX_1802109_No_taxonomy_found:0.27735)100.00:0.12796,Kitzinger_2018_CanRokub_1162_bp_ami_KRT71940_OX_1640509_d_Bacteria_p_Methylomirabilota_c_Methylomirabilia_o_Rokubacteriales_f_CSP1_6_g_CSP1_6_s_CSP1_6_sp001443385:0.28790)100.00:0.23712,Kitzinger_2018_CntDiv22_1154_bp_ami_KRT68883_OX_1640516_d_Bacteria_p_Methylomirabilota_c_Methylomirabilia_o_Methylomirabilales_f_CSP1_5_g_CSP1_5_s_CSP1_5_sp001443495:0.43137)56.00:0.06514)54.00:0.05344)95.00:0.15454)100.00:0.47138)100.00:1.55078)71.00:0.70992,(Kitzinger_2018_NtrAegyp_1051_bp_ami_WP_006666868_OX_129789_No_taxonomy_found:0.17942,((Kitzinger_2018_HalAmylo_1064_bp_ami_WP_008308265_OX_396317_No_taxonomy_found:0.01480,Kitzinger_2018_HalJapon_1063_bp_ami_WP_004594245_OX_29282_No_taxonomy_found:0.02373)100.00:0.11640,((Kitzinger_2018_NatVersi_1053_bp_ami_WP_006429983_OX_88724_d_Archaea_p_Halobacteriota_c_Halobacteria_o_Halobacteriales_f_Natrialbaceae_g_Natrinema_s_Natrinema_versiforme_A:0.04334,Kitzinger_2018_HltThe11_1053_bp_ami_WP_049905555_OX_121872_No_taxonomy_found:0.02894)86.00:0.00514,Kitzinger_2018_NatAltun_1053_bp_ami_WP_007108332_OX_222984_d_Archaea_p_Halobacteriota_c_Halobacteria_o_Halobacteriales_f_Natrialbaceae_g_Natrinema_s_Natrinema_altunense:0.01099)100.00:0.11957)100.00:0.10874)100.00:2.23268)71.00:0.90331)96.00:0.41398,((((Kitzinger_2018_DecAroma_927_bp_ami_YP_285785_OX_159087_d_Bacteria_p_Proteobacteria_c_Gammaproteobacteria_o_Burkholderiales_f_Rhodocyclaceae_g_Azonexus_s_Azonexus_aromaticus_A:0.15339,(Kitzinger_2018_DecSpeci_926_bp_ami_AFE03185_OX_1149695_No_taxonomy_found:0.01552,Kitzinger_2018_DecAgita_927_bp_ami_AAO49008_OX_73030_No_taxonomy_found:0.00799)100.00:0.13622)100.00:1.19638,(ref_nxr_OceanDNA_b21372_07_069_084798_087647_neg_d_Bacteria_p_OLB16_c_OLB16_o_SURF_12_f_SURF_12_g__s_:0.34812,ref_nxr_OceanDNA_b20994_0019_09_07557_10442_pos_d_Bacteria_p_Myxococcota_c_UBA9042_o_UBA3505_f__g__s_:0.43088)100.00:0.51147)100.00:0.16437,((ref_nxr_Halorussus_rarus_TBN4_MMP09702118_NZ_00QPMJ01000005_1_MMP09702118_39_0040982_0044107_neg_d_Archaea_p_Halobacterota_c_Halobacteria_o_Halobacteriales_f_Haloadaptaceae_g_SW_6_65_15:0.14087,Kitzinger_2018_HlcSacch_1042_bp_ami_WP_006076868_OX_62319_No_taxonomy_found:0.12401)100.00:0.21548,((((Kitzinger_2018_HlrPalli_980_bp_ami_WP_008385261_OX_411361_No_taxonomy_found:0.13106,(Kitzinger_2018_HlfLarse_981_bp_ami_WP_007541437_OX_302484_d_Archaea_p_Halobacteriota_c_Halobacteria_o_Halobacteriales_f_Haloferacaceae_g_Haloferax_s_Haloferax_larsenii:0.05733,(Kitzinger_2018_GbHalofe_983_bp_ami_CAF21906_OX_2252_No_taxonomy_found:0.02273,swissprot_sp_I3R9M9_NARG_HALMT_Respiratory_nitrate_reductase_subunit_alpha_OS_Haloferax_mediterranei_strain_ATCC_33500__DSM_1411__JCM_8866__NBRC_14739__NCIMB_2177__R_4_OX_523841_GN_narG_PE_1_SV_1_d_Archaea_p_Halobacteriota_c_Halobacteria_o_Halobacteriales_f_Haloferacaceae_g_Haloferax_s_Haloferax_mediterranei:0.00000)100.00:0.06207)100.00:0.07123)100.00:0.04584,Kitzinger_2018_HlgBorin_996_bp_ami_WP_006054602_OX_60847_d_Archaea_p_Halobacteriota_c_Halobacteria_o_Halobacteriales_f_Haloferacaceae_g_Halogeometricum_s_Halogeometricum_borinquense:0.08746)100.00:0.14449,(Kitzinger_2018_HlsCarls_1039_bp_ami_WP_006885135_OX_171164_No_taxonomy_found:0.18526,(Kitzinger_2018_HlmKates_972_bp_ami_WP_018258505_OX_437163_No_taxonomy_found:0.13651,(Kitzinger_2018_GbHaloa4_952_bp_ami_YP_135852_OX_272569_d_Archaea_p_Halobacteriota_c_Halobacteria_o_Halobacteriales_f_Haloarculaceae_g_Haloarcula_s_Haloarcula_marismortui:0.01976,Kitzinger_2018_HalArgen_952_bp_ami_WP_005533997_OX_43776_d_Archaea_p_Halobacteriota_c_Halobacteria_o_Halobacteriales_f_Haloarculaceae_g_Haloarcula_s_Haloarcula_sebkhae:0.02266)100.00:0.07235)100.00:0.10279)100.00:0.07542)100.00:0.08094,Kitzinger_2018_GbHaloru_996_bp_ami_ZP_02016389_OX_56688_No_taxonomy_found:0.22719)100.00:0.17677)100.00:0.76181)99.00:0.23831,(((Kitzinger_2018_SldSpe13_962_bp_ami_YP_001931341_OX_436114_d_Bacteria_p_Aquificota_c_Aquificae_o_Hydrogenothermales_f_Hydrogenothermaceae_g_Sulfurihydrogenibium_s_Sulfurihydrogenibium_sp000020325:1.55541,Kitzinger_2018_GbRhodov_910_bp_ami_Q8GPG4_OX_35806_d_Bacteria_p_Proteobacteria_c_Alphaproteobacteria_o_Rhodobacterales_f_Rhodobacteraceae_g_Amaricoccus_s_Amaricoccus_sp003241785:0.86326)100.00:0.24445,(Kitzinger_2018_GbThauer_918_bp_ami_Q9S1H0_OX_33058_No_taxonomy_found:0.14796,Kitzinger_2018_GbIdeone_914_bp_ami_P60068_OX_36863_d_Bacteria_p_Proteobacteria_c_Gammaproteobacteria_o_Burkholderiales_f_Burkholderiaceae_g_Ideonella_s_Ideonella_dechloratans:0.16528)100.00:1.06961)100.00:0.66765,(Kitzinger_2018_GbDesu35_993_bp_ami_YP_001528081_OX_96561_d_Bacteria_p_Desulfobacterota_c_Desulfobacteria_o_Desulfobacterales_f_Desulfosudaceae_g_Desulfosudis_s_Desulfosudis_oleovorans:1.12611,Kitzinger_2018_GbAzoar3_974_bp_ami_AAK76387_OX_166498_No_taxonomy_found:1.35199)100.00:1.40658)100.00:0.79966)100.00:0.43876)90.00:0.74923,(((ref_nxr_Deferribacter_desulfuricans_MMP00060965_AP011529_1_2079_2121579_2125181_neg_d_Bacteria_p_Deferribacterota_c_Deferribacteres_o_Deferribacterales_f_Deferribacteraceae_g_Deferribacter_s_Deferribacter_desulfuricans:0.00000,Kitzinger_2018_DefDesul_1200_bp_ami_WP_013008782_OX_197162_No_taxonomy_found:0.00000)100.00:0.30297,ref_nxr_Denitrovibrio_acetiphilus_MMP02598464_CP001968_1_2074_2188919_2192530_neg_d_Bacteria_p_Deferribacterota_c_Deferribacteres_o_Deferribacterales_f_Denitrovibrionaceae_g_Denitrovibrio_s_Denitrovibrio_acetiphilus:0.33309)99.00:0.40875,(((Kitzinger_2018_GbGeoba7_1191_bp_ami_YP_383297_OX_269799_d_Bacteria_p_Desulfobacterota_F_c_Desulfuromonadia_o_Geobacterales_f_Geobacteraceae_g_Geobacter_s_Geobacter_metallireducens:0.11538,Kitzinger_2018_GbGeoba8_1191_bp_ami_ZP_01592997_OX_398767_d_Bacteria_p_Desulfobacterota_F_c_Desulfuromonadia_o_Geobacterales_f_Pseudopelobacteraceae_g_Trichlorobacter_s_Trichlorobacter_lovleyi:0.16121)100.00:0.30849,((ref_nxr_Ferroglobus_placidus_MMP02598503_CP001899_1_0319_0265897_0269466_pos_d_Archaea_p_Halobacterota_c_Archaeoglobi_o_Archaeoglobales_f_Archaeoglobaceae_g_Ferroglobus_s_Ferroglobus_placidus:0.00000,Kitzinger_2018_FerPlaci_1_1189_bp_ami_WP_012964838_OX_54261_No_taxonomy_found:0.00000)100.00:0.12138,ref_nxr_Geoglobus_UBA235_MMP06027494_DACG01000012_1_055_049719_053267_neg_d_Archaea_p_Halobacterota_c_Archaeoglobi_o_Archaeoglobales_f_Archaeoglobaceae_g_Geoglobus_s_Geoglobus_sp002494725:0.20714)100.00:0.17869)100.00:0.21292,(((((((ref_nxr_OceanDNA_b13133_28_039_042892_046509_neg_d_Bacteria_p_Bdellovibrionota_c_Bacteriovoracia_o_Bacteriovoracales_f_Bacteriovoracaceae_g__s_:0.43345,((((((ref_nxr_OceanDNA_b3575_033_022_030526_034137_neg_d_Bacteria_p_Bacteroidota_c_Bacteroidia_o_Bacteroidales_f_UBA12481_g__s_:0.39344,ref_nxr_OceanDNA_b3438_007_05_03043_06660_neg_d_Bacteria_p_Bacteroidota_c_Bacteroidia_o__f__g__s_:0.22756)100.00:0.09919,ref_nxr_OceanDNA_b3581_062_02_01165_04782_pos_d_Bacteria_p_Bacteroidota_c_Bacteroidia_o_Bacteroidales_f_UBA1556_g__s_:0.25379)100.00:0.05251,((ref_nxr_Mariniphaga_sediminis_SY21_MMP09901207_NZ_0QWET01000012_1_MMP09901207_40_050276_053887_neg_d_Bacteria_p_Bacteroidota_c_Bacteroidia_o_Bacteroidales_f_Prolixibacteraceae_g_Mariniphaga:0.28961,ref_nxr_OceanDNA_b3550_122_03_02169_05780_neg_d_Bacteria_p_Bacteroidota_c_Bacteroidia_o_Bacteroidales_f_F082_g_GCA_002708315_s_GCA_002708315_sp002686705:0.22261)95.00:0.04289,((((ref_nxr_OceanDNA_b3545_0619_01_00001_01767_pos_d_Bacteria_p_Bacteroidota_c_Bacteroidia_o_Bacteroidales_f_F082_g_GCA_002708315_s_:0.07651,(ref_nxr_OceanDNA_b3527_033_01_000003_002855_pos_d_Bacteria_p_Bacteroidota_c_Bacteroidia_o_Bacteroidales_f_F082_g_GCA_002708315_s_:0.00000,ref_nxr_OceanDNA_b3478_098_1_0001_2343_neg_d_Bacteria_p_Bacteroidota_c_Bacteroidia_o_Bacteroidales_f_F082_g_GCA_002708315_s_:0.00000)100.00:0.04798)100.00:0.04180,ref_nxr_OceanDNA_b3473_003_46_56911_60522_pos_d_Bacteria_p_Bacteroidota_c_Bacteroidia_o_Bacteroidales_f_F082_g_GCA_002708315_s_:0.05023)88.00:0.02128,(ref_nxr_TARA_SAMEA2623314_METAG_EIFPAOCD_331_01_00001_02595_pos_d_Bacteria_p_Bacteroidota_c_Bacteroidia_o_Bacteroidales_f_F082_g_GCA_002708315_s_GCA_002708315_sp002686705:0.00181,ref_nxr_OceanDNA_b3548_187_03_02025_03839_neg_d_Bacteria_p_Bacteroidota_c_Bacteroidia_o_Bacteroidales_f_F082_g_GCA_002708315_s_GCA_002708315_sp002686705:0.02228)100.00:0.06146)100.00:0.12346,(Kitzinger_2018_BtdBa133_1204_bp_ami_OFX48899_OX_1797313_d_Bacteria_p_Bacteroidota_c_Bacteroidia_o_Bacteroidales_f_GWF2_33_38_g_GWA2_31_9_s_GWA2_31_9_sp001768155:0.14160,(ref_nxr_OceanDNA_b3464_133_06_07034_10654_neg_d_Bacteria_p_Bacteroidota_c_Bacteroidia_o_Bacteroidales_f_BM523_g__s_:0.06157,ref_nxr_OceanDNA_b3555_116_01_00031_03651_neg_d_Bacteria_p_Bacteroidota_c_Bacteroidia_o_Bacteroidales_f_FEN_979_g_QYOJ01_s_:0.10556)100.00:0.05448)100.00:0.09281)95.00:0.03646)100.00:0.03455)100.00:0.05537,(Kitzinger_2018_ThoSpe31_1204_bp_ami_CQR42930_OX_554132_d_Bacteria_p_Proteobacteria_c_Gammaproteobacteria_o_Burkholderiales_f_Burkholderiaceae_g_Thiomonas_s_Thiomonas_arsenitoxydans:0.31235,(((ref_nxr_Arenibacter_algicola_TG409_MMP02744759_NZ_JPOO01000003_1_1710_1946960_1950589_neg_d_Bacteria_p_Bacteroidota_c_Bacteroidia_o_Flavobacteriales_f_Flavobacteriaceae_g_Arenibacter_s_Arenibacter_algicola:0.00000,Kitzinger_2018_AreAlgic_1209_bp_ami_WP_031445324_OX_616991_d_Bacteria_p_Bacteroidota_c_Bacteroidia_o_Flavobacteriales_f_Flavobacteriaceae_g_Arenibacter_s_Arenibacter_algicola:0.00000)100.00:0.17012,Kitzinger_2018_Xc6Bact6_1206_bp_ami_KXK34846_OX_1617413_d_Bacteria_p_Bacteroidota_c_Kapabacteria_o_Kapabacteriales_f_Kapabacteriaceae_g_OLB6_s_OLB6_sp001567175:0.13015)100.00:0.08549,(ref_nxr_OceanDNA_b12502_224_02_00269_03760_pos_d_Bacteria_p_Bacteroidota_c_Bacteroidia_o_Flavobacteriales_f_UBA10329_g_UBA10329_s_:0.14183,(((ref_nxr_OceanDNA_b5247_134_03_002098_005739_neg_d_Bacteria_p_Bacteroidota_c_Bacteroidia_o_Flavobacteriales_f_Crocinitomicaceae_g__s_:0.12750,ref_nxr_OceanDNA_b3922_059_07_06206_08137_pos_d_Bacteria_p_Bacteroidota_c_Bacteroidia_o_Cytophagales_f_Cyclobacteriaceae_g__s_:0.08641)100.00:0.02873,(((ref_nxr_OceanDNA_b5318_15_027_028471_032112_pos_d_Bacteria_p_Bacteroidota_c_Bacteroidia_o_Flavobacteriales_f_Crocinitomicaceae_g_UBA4466_s_:0.12021,ref_nxr_TARA_SAMEA2623295_METAG_JNALGCOH_21_007_006892_010533_pos_d_Bacteria_p_Bacteroidota_c_Bacteroidia_o_Flavobacteriales_f_Flavobacteriaceae_g_MED_G11_s_MED_G11_sp002729755:0.08973)99.00:0.02957,ref_nxr_OceanDNA_b4557_086_02_01480_05121_neg_d_Bacteria_p_Bacteroidota_c_Bacteroidia_o_Flavobacteriales_f_Salibacteraceae_g_SHAN690_s_:0.08762)99.00:0.02752,ref_nxr_OceanDNA_b12702_16_038_040709_044350_neg_d_Bacteria_p_Bacteroidota_c_Bacteroidia_o_NS11_12g_f_UBA9320_g__s_:0.09276)100.00:0.03805)100.00:0.02163,(ref_nxr_Flavobacteriales_bacterium_NORP67_MMP07568881_NVVI01000005_1_MMP07568881_107_119210_122851_neg_d_Bacteria_p_Bacteroidota_c_Bacteroidia_o_Flavobacteriales_f_koll_22_g_GCA_002793235_s_GCA_002793235_sp002402165:0.12782,(ref_nxr_OceanDNA_b12621_05_004_003978_007619_pos_d_Bacteria_p_Bacteroidota_c_Bacteroidia_o_Flavobacteriales_f_Vicingaceae_g_BRH_c54_s_BRH_c54_sp002359215:0.08460,ref_nxr_OceanDNA_b11533_180_04_02422_05874_neg_d_Bacteria_p_Bacteroidota_c_Bacteroidia_o_Flavobacteriales_f_GCA_2746335_g__s_:0.06911)100.00:0.05769)99.00:0.01840)100.00:0.17932)100.00:0.04916)100.00:0.10107)100.00:0.05231)100.00:0.04993,(((Kitzinger_2018_CanOmnit_1204_bp_ami_WP_022807802_OX_1431825_No_taxonomy_found:0.24197,(ref_nxr_bacterium_B34_G6_MMP09215139_QNDV01000146_1_0MMP09215139_2_01176_04790_neg_d_Bacteria_p_Krumholzibacteriota_c_Krumholzibacteria_o_LZORAL124_64_63_f_LZORAL124_64_63_g_UM_FILTER_65_15:0.23026,((ref_nxr_TARA_SAMEA2623295_METAG_HMGHGCIP_0011_06_04970_08593_neg_d_Bacteria_p_Myxococcota_c_XYA12_FULL_58_9_o_XYA12_FULL_58_9_f_XYA12_FULL_58_9_g__s_:0.16922,(ref_nxr_OceanDNA_b17432_021_06_05479_09126_pos_d_Bacteria_p_Gemmatimonadota_c_Gemmatimonadetes_o_SG8_23_f_UBA6960_g_UBA822_s_UBA822_sp002731735:0.10988,ref_nxr_OceanDNA_b17295_028_02_01120_04734_pos_d_Bacteria_p_Gemmatimonadota_c_Gemmatimonadetes_o_SG8_23_f_UBA6960_g_UBA1138_s_:0.09942)100.00:0.07005)100.00:0.08023,((((ref_nxr_OceanDNA_b13199_164_03_01471_03915_pos_d_Bacteria_p_Bdellovibrionota_c_Bdellovibrionia_o_Bdellovibrionales_f_UBA1609_g__s_:0.16966,((((ref_nxr_OceanDNA_b40892_083_014_014961_016535_pos_d_Bacteria_p_Proteobacteria_c_Gammaproteobacteria_o_Pseudomonadales_f_Pseudohongiellaceae_g_UBA9145_s_UBA9145_sp002726595:0.06845,(ref_nxr_OceanDNA_b40689_001_200_230869_234483_neg_d_Bacteria_p_Proteobacteria_c_Gammaproteobacteria_o_Pseudomonadales_f_Pseudohongiellaceae_g_UBA9145_s_:0.09364,ref_nxr_OceanDNA_b40915_86_002_000508_004122_neg_d_Bacteria_p_Proteobacteria_c_Gammaproteobacteria_o_Pseudomonadales_f_Pseudohongiellaceae_g_UBA9145_s_UBA9145_sp002730035:0.06057)100.00:0.06361)100.00:0.09133,(ref_nxr_OceanDNA_b37333_245_03_01551_05171_pos_d_Bacteria_p_Proteobacteria_c_Gammaproteobacteria_o_Pseudomonadales_f_HTCC2089_g_UBA9659_s_:0.07346,(ref_nxr_OceanDNA_b36768_220_03_02943_04358_pos_d_Bacteria_p_Proteobacteria_c_Gammaproteobacteria_o_Pseudomonadales_f_HTCC2089_g_GCA_2697205_s_:0.00000,ref_nxr_OceanDNA_b36770_0020_01_00003_03191_pos_d_Bacteria_p_Proteobacteria_c_Gammaproteobacteria_o_Pseudomonadales_f_HTCC2089_g_GCA_2697205_s_:0.00000)100.00:0.10009)100.00:0.06693)100.00:0.03375,(ref_nxr_OceanDNA_b44041_015_04_04558_08172_pos_d_Bacteria_p_Proteobacteria_c_Gammaproteobacteria_o_UBA11654_f_UBA11654_g_UBA11654_s_UBA11654_sp002717445:0.11989,(ref_nxr_OceanDNA_b36864_10_159_150691_154305_neg_d_Bacteria_p_Proteobacteria_c_Gammaproteobacteria_o_Pseudomonadales_f_HTCC2089_g_UBA2168_s_UBA2168_sp002327525:0.09625,ref_nxr_OceanDNA_b36882_270_01_00002_02206_pos_d_Bacteria_p_Proteobacteria_c_Gammaproteobacteria_o_Pseudomonadales_f_HTCC2089_g_UBA4421_s_:0.11228)100.00:0.04657)100.00:0.05400)100.00:0.04460,ref_nxr_bacterium_BMS3Abin11_MMP00081371_BDTD01000015_1_0MMP00081371_24_023552_027169_neg_d_Bacteria_p_Proteobacteria_c_Gammaproteobacteria_o_UBA10353_f_BMS3Bbin11_g_BMS3Bbin11_s_BMS3Bbin11_sp002897635:0.13024)96.00:0.02430)96.00:0.02264,ref_nxr_OceanDNA_b45301_0215_02_00766_03522_pos_d_Bacteria_p_UBP17_c_UBA6191_o_UBA6191_f__g__s_:0.16420)100.00:0.03364,ref_nxr_Planctomycetes_bacterium_ARS_15_MMP07619728_NZBA01000043_1_00MMP07619728_7_003798_007418_pos_d_Bacteria_p_Planctomycetota_c_UBA1135_o_UBA1135_f_GCA_002686595_g_GCA_2686265_s_GCA_2686265_sp002686265:0.13622)100.00:0.02334,Kitzinger_2018_Xc5Bac16_1209_bp_ami_OGQ07061_OX_1797859_d_Bacteria_p_UBA10199_c_UBA10199_o_UBA10199_f_2_12_FULL_40_28_g_2_12_FULL_40_28_s_2_12_FULL_40_28_sp001798135:0.13300)57.00:0.01913)98.00:0.03147)100.00:0.04200)65.00:0.03547,(ref_nxr_OceanDNA_b36060_046_04_02818_06453_neg_d_Bacteria_p_Proteobacteria_c_Gammaproteobacteria_o_Methylococcales_f_Methylomonadaceae_g_OPU3_GD_OMZ_s_OPU3_GD_OMZ_sp001901525:0.16247,ref_nxr_bacterium_BMS3Abin03_MMP00081363_BDSV01000170_1_0MMP00081363_8_05663_09283_pos_d_Bacteria_p_Bacteroidota_c_Ignavibacteria_o_Ignavibacteriales_f_Ignavibacteriaceae_g_BMS3ABIN03_s_BMS3ABIN03_sp002898075:0.17505)64.00:0.03428)55.00:0.02795,(ref_nxr_Bacteroidetes_bacterium_B1_G11_MMP09214828_QMOV01000096_1_0MMP09214828_6_05248_08859_neg_d_Bacteria_p_Bacteroidota_c_Bacteroidia_o_Flavobacteriales_f_Flavobacteriaceae:0.23655,Kitzinger_2018_JveBact3_1152_bp_ami_OGU80784_OX_1798434_No_taxonomy_found:0.18562)55.00:0.03275)100.00:0.14765)100.00:0.16038,ref_nxr_OceanDNA_b45261_137_01_00001_01650_pos_d_Bacteria_p_UBA10199_c_UBA10199_o__f__g__s_:0.37924)96.00:0.05657)94.00:0.08949,(Kitzinger_2018_GthFerme_1208_bp_ami_WP_026852527_OX_44676_No_taxonomy_found:0.39054,(((Kitzinger_2018_JvcBact7_1213_bp_ami_OGR46359_OX_1797926_d_Bacteria_p_Elusimicrobiota_c_Elusimicrobia_o_UBA1565_f_UBA9628_g_GWA2_66_18_s_GWA2_66_18_sp001799675:0.27333,(((((ref_nxr_OceanDNA_b20636_101_02_00424_04068_pos_d_Bacteria_p_Marinisomatota_c_Marinisomatia_o_SCGC_AAA003_L08_f_D37C17_g__s_:0.14050,ref_nxr_OceanDNA_b19951_023_05_04322_07966_pos_d_Bacteria_p_Marinisomatota_c_Marinisomatia_o_Marinisomatales_f_UBA1611_g_GCA_2722105_s_:0.06549)100.00:0.02495,ref_nxr_OceanDNA_b19449_16_002_000265_003909_neg_d_Bacteria_p_Marinisomatota_c_Marinisomatia_o_Marinisomatales_f_TCS55_g_UBA2126_s_:0.06977)100.00:0.04126,ref_nxr_OceanDNA_b18849_008_07_06804_10448_pos_d_Bacteria_p_Marinisomatota_c_Marinisomatia_o_Marinisomatales_f_TCS55_g_TCS55_s_:0.06797)100.00:0.05346,((ref_nxr_OceanDNA_b17919_21_030_028068_029909_neg_d_Bacteria_p_Marinisomatota_c_Marinisomatia_o_Marinisomatales_f_UBA1611_g__s_:0.15053,(ref_nxr_OceanDNA_b17910_162_04_01650_03338_pos_d_Bacteria_p_Marinisomatota_c_Marinisomatia_o_Marinisomatales_f_UBA1611_g__s_:0.00000,ref_nxr_OceanDNA_b17941_432_01_00003_01712_neg_d_Bacteria_p_Marinisomatota_c_Marinisomatia_o_Marinisomatales_f_UBA1611_g__s_:0.00242)100.00:0.03587)92.00:0.01641,ref_nxr_TARA_SAMEA2623314_METAG_KIEIABJB_047_02_00114_03752_pos_d_Bacteria_p_Marinisomatota_c_Marinisomatia_o_Marinisomatales_f_TCS55_g_UBA2126_s_UBA2126_sp002436185:0.06517)94.00:0.06715)100.00:0.21702,(ref_nxr_OceanDNA_b23017_056_013_013556_017179_neg_d_Bacteria_p_Planctomycetota_c_UBA1135_o_UBA1135_f_GCA_002686595_g__s_:0.29902,((((ref_nxr_OceanDNA_b23069_121_002_000676_004323_pos_d_Bacteria_p_Planctomycetota_c_UBA1135_o_UBA1135_f_UBA1135_g_GCA_2746235_s_:0.18149,ref_nxr_OceanDNA_b23047_018_05_02998_06657_neg_d_Bacteria_p_Planctomycetota_c_UBA1135_o_UBA1135_f_UBA1135_g_GCA_2705055_s_:0.12220)98.00:0.03474,ref_nxr_OceanDNA_b23086_02_42_042189_045854_neg_d_Bacteria_p_Planctomycetota_c_UBA1135_o_UBA1135_f_UBA1135_g_UBA7888_s_UBA7888_sp002500505:0.11897)98.00:0.03276,ref_nxr_OceanDNA_b23077_007_11_11872_15543_neg_d_Bacteria_p_Planctomycetota_c_UBA1135_o_UBA1135_f_UBA1135_g_GCA_2746235_s_:0.12488)100.00:0.15669,(ref_nxr_Planctomycetes_bacterium_ARS_15_MMP07619728_NZBA01000108_1_0MMP07619728_40_042069_045722_neg_d_Bacteria_p_Planctomycetota_c_UBA1135_o_UBA1135_f_GCA_002686595_g_GCA_2686265_s_GCA_2686265_sp002686265:0.22546,ref_nxr_OceanDNA_b22988_039_07_05951_09637_neg_d_Bacteria_p_Planctomycetota_c_UBA1135_o_B15_G4_f_B15_G4_g__s_:0.25589)100.00:0.06058)100.00:0.05431)100.00:0.06617)91.00:0.04270)90.00:0.04399,(((ref_nxr_OceanDNA_b22459_043_014_017543_021193_neg_d_Bacteria_p_Planctomycetota_c_Planctomycetes_o_Pirellulales_f_Pirellulaceae_g_Mariniblastus_s_:0.15940,Kitzinger_2018_IkmBact2_1216_bp_ami_KXK31706_OX_1617433_d_Bacteria_p_OLB16_c_OLB16_o_OLB16_f_OLB16_g_OLB16_s_OLB16_sp001567115:0.16739)100.00:0.09718,((ref_nxr_OceanDNA_b22322_442_04_02534_05254_pos_d_Bacteria_p_Planctomycetota_c_Planctomycetes_o_Pirellulales_f_Ga0077529_g__s_:0.00620,ref_nxr_OceanDNA_b22323_0260_01_00003_02213_pos_d_Bacteria_p_Planctomycetota_c_Planctomycetes_o_Pirellulales_f_Ga0077529_g__s_:0.00300)100.00:0.16075,((ref_nxr_OceanDNA_b22828_0082_04_02987_06649_neg_d_Bacteria_p_Planctomycetota_c_Planctomycetes_o_Planctomycetales_f_Planctomycetaceae_g__s_:0.09841,ref_nxr_Blastopirellula_NORP48_MMP07568862_NVWB01000151_1_0MMP07568862_55_072422_076084_neg_d_Bacteria_p_Planctomycetota_c_Planctomycetes_o_Pirellulales_f_Pirellulaceae_g_GCA_2733575_s_GCA_2733575_sp002733575:0.13213)100.00:0.07973,ref_nxr_OceanDNA_b22764_499_01_00002_02413_pos_d_Bacteria_p_Planctomycetota_c_Planctomycetes_o_Pirellulales_f_UBA7805_g__s_:0.18916)100.00:0.05844)100.00:0.11569)100.00:0.02876,(Kitzinger_2018_F63Bac70_1214_bp_ami_OFW00770_OX_1797179_No_taxonomy_found:0.17506,(ref_nxr_OceanDNA_b27_054_15_11602_15249_pos_d_Bacteria_p_Acidobacteriota_c_Acidobacteriae_o_Bryobacterales_f_UBA6623_g__s_:0.09362,ref_nxr_OceanDNA_b30_020_13_14109_16217_neg_d_Bacteria_p_Acidobacteriota_c_Acidobacteriae_o_Bryobacterales_f_UBA6623_g__s_:0.14111)100.00:0.10695)100.00:0.04514)100.00:0.06239)87.00:0.02567,(((ref_nxr_OceanDNA_b17819_010_04_05021_08671_pos_d_Bacteria_p_Marinisomatota_c_Marinisomatia_o_SCGC_AAA003_L08_f__g__s_:0.14301,ref_nxr_OceanDNA_b17826_125_05_03300_06947_neg_d_Bacteria_p_Marinisomatota_c_Marinisomatia_o_SCGC_AAA003_L08_f__g__s_:0.12459)98.00:0.03327,ref_nxr_OceanDNA_b20820_19_034_035545_039189_neg_d_Bacteria_p_Marinisomatota_c_UBA8477_o_UBA8477_f_UBA8477_g__s_:0.13270)100.00:0.15749,ref_nxr_OceanDNA_b50_0044_06_04356_07994_pos_d_Bacteria_p_Acidobacteriota_c_UBA6911_o_UBA6911_f_RPQK01_g__s_:0.21503)94.00:0.05141)100.00:0.10612)95.00:0.06728)98.00:0.06081,Kitzinger_2018_CanGlass_1197_bp_ami_OGG04552_OX_1817867_d_Bacteria_p_Gemmatimonadota_c_Glassbacteria_o_GWA2_58_10_f_GWA2_58_10_g_GWA2_58_10_s_GWA2_58_10_sp001780825:0.36533)99.00:0.08703,(((Kitzinger_2018_CanThiom_1206_bp_ami_KHD11956_OX_1003181_d_Bacteria_p_Proteobacteria_c_Gammaproteobacteria_o_Beggiatoales_f_Beggiatoaceae_g_Thiomargarita_s_Thiomargarita_nelsonii_A:0.10299,(ref_nxr_Gammaproteobacteria_bacterium_B20_G6_MMP09215165_QNES01000027_1_0MMP09215165_7_06675_10301_pos_d_Bacteria_p_Proteobacteria_c_Gammaproteobacteria_o_Beggiatoales_f_Beggiatoaceae:0.11267,ref_nxr_Gammaproteobacteria_bacterium_B38_G9_MMP09215292_QNEN01000124_1_0MMP09215292_4_04133_07759_pos_d_Bacteria_p_Proteobacteria_c_Gammaproteobacteria_o_Beggiatoales_f_Beggiatoaceae_g_UBA10656_s_UBA10656_sp002085445:0.09000)98.00:0.03731)100.00:0.28243,((ref_nxr_TARA_SAMEA2619974_METAG_PNGCMMNM_001_05_03694_07311_neg_d_Bacteria_p_Chloroflexota_c_Dehalococcoidia_o_Dehalococcoidales_f_UBA2162_g_GCA_2685815_s_GCA_2685815_sp002685815:0.08015,ref_nxr_OceanDNA_b13614_094_01_00001_02577_neg_d_Bacteria_p_Chloroflexota_c_Dehalococcoidia_o_Dehalococcoidales_f_UBA5760_g_GCA_2688105_s_GCA_2688105_sp002688105:0.06989)100.00:0.15047,(Kitzinger_2018_CfxBac25_1204_bp_ami_OGO32329_OX_1797649_d_Bacteria_p_Chloroflexota_c_Dehalococcoidia_o_Dehalococcoidales_f_RBG_16_60_22_g_RBG_16_56_11_s_RBG_16_56_11_sp001796865:0.25287,(ref_nxr_OceanDNA_b13613_039_14_11273_14647_neg_d_Bacteria_p_Chloroflexota_c_Dehalococcoidia_o_Dehalococcoidales_f_UBA5760_g_GCA_2688105_s_GCA_2688105_sp002688105:0.00000,ref_nxr_TARA_SAMEA2619974_METAG_PNGCMMNM_322_01_00002_02068_neg_d_Bacteria_p_Chloroflexota_c_Dehalococcoidia_o_Dehalococcoidales_f_UBA2162_g_GCA_2685815_s_GCA_2685815_sp002685815:0.00193)100.00:0.18382)100.00:0.04974)100.00:0.16426)100.00:0.05108,(((((Kitzinger_2018_DAMO0778_1216_bp_ami_CBE67843_OX_671143_d_Bacteria_p_Methylomirabilota_c_Methylomirabilia_o_Methylomirabilales_f_Methylomirabilaceae_g_Methylomirabilis_s_Methylomirabilis_oxyfera_A:0.41710,((((ref_nxr_Nitrococcus_mobilis_Nb_231_MMP02436141_NZ_00CH672427_1_126_0146722_0150384_neg_d_Bacteria_p_Proteobacteria_c_Gammaproteobacteria_o_Nitrococcales_f_Nitrococcaceae_g_Nitrococcus_s_Nitrococcus_mobilis:0.00000,Kitzinger_2021_EAR21177_1_Nitrococcus_mobilis_Nb_231_OX_314278_EAR21177_1_Nitrococcus_mobilis_Nb_231_d_Bacteria_p_Proteobacteria_c_Gammaproteobacteria_o_Nitrococcales_f_Nitrococcaceae_g_Nitrococcus_s_Nitrococcus_mobilis:0.00000):0.00000,Kitzinger_2018_NcsMobi3_1220_bp_ami_ZP_01127888_OX_314278_d_Bacteria_p_Proteobacteria_c_Gammaproteobacteria_o_Nitrococcales_f_Nitrococcaceae_g_Nitrococcus_s_Nitrococcus_mobilis:0.00000)100.00:0.09427,((ref_nxr_Nitrococcus_mobilis_Nb_231_MMP02436141_NZ_0CH672427_1_3192_3330859_3334515_pos_d_Bacteria_p_Proteobacteria_c_Gammaproteobacteria_o_Nitrococcales_f_Nitrococcaceae_g_Nitrococcus_s_Nitrococcus_mobilis:0.00000,Kitzinger_2021_EAR23355_1_Nitrococcus_mobilis_Nb_231_OX_314278_EAR23355_1_Nitrococcus_mobilis_Nb_231_d_Bacteria_p_Proteobacteria_c_Gammaproteobacteria_o_Nitrococcales_f_Nitrococcaceae_g_Nitrococcus_s_Nitrococcus_mobilis:0.00000):0.00000,Kitzinger_2018_NcsMobi2_1218_bp_ami_ZP_01125872_OX_314278_d_Bacteria_p_Proteobacteria_c_Gammaproteobacteria_o_Nitrococcales_f_Nitrococcaceae_g_Nitrococcus_s_Nitrococcus_mobilis:0.00000)100.00:0.06985)100.00:0.24480,(((Kitzinger_2021_MKRN01000136_1_3_Nitrobacter_sp_62_13_OX_1895797_MKRN01000136_1_3_Nitrobacter_sp_62_13_d_Bacteria_p_Proteobacteria_c_Alphaproteobacteria_o_Rhizobiales_f_Xanthobacteraceae_g_Nitrobacter_s_Nitrobacter_sp001896955:0.03292,(((Kitzinger_2021_MKRN01000206_1_40_Nitrobacter_sp_62_13_OX_1895797_MKRN01000206_1_40_Nitrobacter_sp_62_13_d_Bacteria_p_Proteobacteria_c_Alphaproteobacteria_o_Rhizobiales_f_Xanthobacteraceae_g_Nitrobacter_s_Nitrobacter_sp001896955:0.05145,Kitzinger_2021_OJU99509_1_Nitrobacter_sp_62_23_OX_1895798_OJU99509_1_Nitrobacter_sp_62_23_d_Bacteria_p_Proteobacteria_c_Alphaproteobacteria_o_Rhizobiales_f_Xanthobacteraceae_g_Nitrobacter_s_Nitrobacter_sp001897285:0.02321)64.00:0.01746,(((Kitzinger_2018_NitWin20_1214_bp_ami_YP_318678_OX_323098_d_Bacteria_p_Proteobacteria_c_Alphaproteobacteria_o_Rhizobiales_f_Xanthobacteraceae_g_Nitrobacter_s_Nitrobacter_winogradskyi:0.00000,Kitzinger_2021_ABA05326_1_Nitrobacter_winogradskyi_Nb_255_OX_323098_ABA05326_1_Nitrobacter_winogradskyi_Nb_255_d_Bacteria_p_Proteobacteria_c_Alphaproteobacteria_o_Rhizobiales_f_Xanthobacteraceae_g_Nitrobacter_s_Nitrobacter_winogradskyi:0.00000)100.00:0.03253,(ref_nxr_Nitrobacter_Nb_311A_MMP02436084_NZ_000000CH672421_1_6_005207_008851_pos_d_Bacteria_p_Proteobacteria_c_Alphaproteobacteria_o_Rhizobiales_f_Xanthobacteraceae_g_Nitrobacter_s_Nitrobacter_sp000152905:0.00000,Kitzinger_2021_EAQ34378_1_Nitrobacter_sp_Nb_311A_OX_314253_EAQ34378_1_Nitrobacter_sp_Nb_311A_d_Bacteria_p_Proteobacteria_c_Alphaproteobacteria_o_Rhizobiales_f_Xanthobacteraceae_g_Nitrobacter_s_Nitrobacter_sp000152905:0.00000)100.00:0.01546)99.00:0.01213,Kitzinger_2021_OPH83978_1_Nitrobacter_vulgaris_Ab1_OX_29421_OPH83978_1_Nitrobacter_vulgaris_Ab1_d_Bacteria_p_Proteobacteria_c_Alphaproteobacteria_o_Rhizobiales_f_Xanthobacteraceae_g_Nitrobacter_s_Nitrobacter_vulgaris:0.01202)99.00:0.03077)44.00:0.00937,(Kitzinger_2021_ABE61806_1_Nitrobacter_hamburgensis_X14_OX_323097_ABE61806_1_Nitrobacter_hamburgensis_X14_d_Bacteria_p_Proteobacteria_c_Alphaproteobacteria_o_Rhizobiales_f_Xanthobacteraceae_g_Nitrobacter_s_Nitrobacter_hamburgensis:0.03283,((Kitzinger_2018_GbNitro2_1229_bp_ami_YP_578186_OX_323097_d_Bacteria_p_Proteobacteria_c_Alphaproteobacteria_o_Rhizobiales_f_Xanthobacteraceae_g_Nitrobacter_s_Nitrobacter_hamburgensis:0.00000,Kitzinger_2021_ABE63726_1_Nitrobacter_hamburgensis_X14_OX_323097_ABE63726_1_Nitrobacter_hamburgensis_X14_d_Bacteria_p_Proteobacteria_c_Alphaproteobacteria_o_Rhizobiales_f_Xanthobacteraceae_g_Nitrobacter_s_Nitrobacter_hamburgensis:0.00000)100.00:0.04440,Kitzinger_2021_ABE64178_1_Nitrobacter_hamburgensis_X14_OX_323097_ABE64178_1_Nitrobacter_hamburgensis_X14_d_Bacteria_p_Proteobacteria_c_Alphaproteobacteria_o_Rhizobiales_f_Xanthobacteraceae_g_Nitrobacter_s_Nitrobacter_hamburgensis:0.02980)100.00:0.02791)99.00:0.04460)59.00:0.00605)94.00:0.02636,Kitzinger_2021_MKSM01000044_1_9_Nitrobacter_sp_62_23_OX_1895798_MKSM01000044_1_9_Nitrobacter_sp_62_23_d_Bacteria_p_Proteobacteria_c_Alphaproteobacteria_o_Rhizobiales_f_Xanthobacteraceae_g_Nitrobacter_s_Nitrobacter_sp001897285:0.04399)78.00:0.00031,((Kitzinger_2021_MKRN01000156_1_1_Nitrobacter_sp_62_13_OX_1895797_MKRN01000156_1_1_Nitrobacter_sp_62_13_d_Bacteria_p_Proteobacteria_c_Alphaproteobacteria_o_Rhizobiales_f_Xanthobacteraceae_g_Nitrobacter_s_Nitrobacter_sp001896955:0.02800,Kitzinger_2021_OJV02684_1_Nitrobacter_sp_62_23_OX_1895798_OJV02684_1_Nitrobacter_sp_62_23_d_Bacteria_p_Proteobacteria_c_Alphaproteobacteria_o_Rhizobiales_f_Xanthobacteraceae_g_Nitrobacter_s_Nitrobacter_sp001897285:0.01701)76.00:0.00918,(Kitzinger_2018_NitAlka4_1201_bp_ami_AAQ14967_OX_93980_No_taxonomy_found:0.02860,((Kitzinger_2018_NitSp100_1214_bp_ami_ZP_01048070_OX_314253_d_Bacteria_p_Proteobacteria_c_Alphaproteobacteria_o_Rhizobiales_f_Xanthobacteraceae_g_Nitrobacter_s_Nitrobacter_sp000152905:0.00000,Kitzinger_2021_EAQ33968_1_Nitrobacter_sp_Nb_311A_OX_314253_EAQ33968_1_Nitrobacter_sp_Nb_311A_d_Bacteria_p_Proteobacteria_c_Alphaproteobacteria_o_Rhizobiales_f_Xanthobacteraceae_g_Nitrobacter_s_Nitrobacter_sp000152905:0.00000)100.00:0.00878,(Kitzinger_2021_ABA04039_1_Nitrobacter_winogradskyi_Nb_255_OX_323098_ABA04039_1_Nitrobacter_winogradskyi_Nb_255_d_Bacteria_p_Proteobacteria_c_Alphaproteobacteria_o_Rhizobiales_f_Xanthobacteraceae_g_Nitrobacter_s_Nitrobacter_winogradskyi:0.01269,(Kitzinger_2018_GbNitrob_1201_bp_ami_AAQ14969_OX_29421_d_Bacteria_p_Proteobacteria_c_Alphaproteobacteria_o_Rhizobiales_f_Xanthobacteraceae_g_Nitrobacter_s_Nitrobacter_vulgaris:0.00110,Kitzinger_2021_OPH81928_1_Nitrobacter_vulgaris_Ab1_OX_29421_OPH81928_1_Nitrobacter_vulgaris_Ab1_d_Bacteria_p_Proteobacteria_c_Alphaproteobacteria_o_Rhizobiales_f_Xanthobacteraceae_g_Nitrobacter_s_Nitrobacter_vulgaris:0.00000)100.00:0.01274)100.00:0.00949)100.00:0.01116)98.00:0.01349)76.00:0.01442)100.00:0.26898)100.00:0.07917)85.00:0.03636,(ref_nxr_OceanDNA_b944_25_001_00001_03666_pos_d_Bacteria_p_Actinobacteriota_c_Acidimicrobiia_o_Acidimicrobiales_f_MedAcidi_G1_g_S20_B6_s_S20_B6_sp002329075:0.25737,(((ref_nxr_TARA_SAMEA2623295_METAG_KGMCJEGK_041_001_000003_001484_neg_d_Bacteria_p_Chloroflexota_c_Dehalococcoidia_o_UBA1151_f_Bin127_g_UBA1328_s_UBA1328_sp002501045:0.09587,ref_nxr_Chloroflexi_bacterium_NP_132_MMP07618469_PCAM01000003_1_0MMP07618469_30_031437_035072_neg_d_Bacteria_p_Chloroflexota_c_Dehalococcoidia_o_UBA1151_f_UBA1151_g_GCA_2730555_s_GCA_2730555_sp002730555:0.11887)100.00:0.16447,ref_nxr_OceanDNA_b13922_018_17_022777_026421_neg_d_Bacteria_p_Chloroflexota_c_Dehalococcoidia_o_SAR202_f_UBA11138_g_UBA2160_s_UBA2160_sp002328865:0.13770)72.00:0.04804,ref_nxr_OceanDNA_b15980_267_01_00001_02553_pos_d_Bacteria_p_Chloroflexota_c_UBA11872_o_UBA11872_f__g__s_:0.27095)96.00:0.03493)86.00:0.03429)100.00:0.04713,(Kitzinger_2021_CAGS01000649_1_1_Nitrolancea_hollandica_Lb_OX_1129897_CAGS01000649_1_1_Nitrolancea_hollandica_Lb_d_Bacteria_p_Chloroflexota_c_Chloroflexia_o_Thermomicrobiales_f_Thermomicrobiaceae_g_Nitrolancea_s_Nitrolancea_hollandica:0.06179,((Kitzinger_2021_CAGS01000278_1_1_Nitrolancea_hollandica_Lb_OX_1129897_CAGS01000278_1_1_Nitrolancea_hollandica_Lb_d_Bacteria_p_Chloroflexota_c_Chloroflexia_o_Thermomicrobiales_f_Thermomicrobiaceae_g_Nitrolancea_s_Nitrolancea_hollandica:0.05425,(Kitzinger_2021_CAGS01000644_1_1_Nitrolancea_hollandica_Lb_OX_1129897_CAGS01000644_1_1_Nitrolancea_hollandica_Lb_d_Bacteria_p_Chloroflexota_c_Chloroflexia_o_Thermomicrobiales_f_Thermomicrobiaceae_g_Nitrolancea_s_Nitrolancea_hollandica:0.00000,(Kitzinger_2021_CAGS01000276_1_1_Nitrolancea_hollandica_Lb_OX_1129897_CAGS01000276_1_1_Nitrolancea_hollandica_Lb_d_Bacteria_p_Chloroflexota_c_Chloroflexia_o_Thermomicrobiales_f_Thermomicrobiaceae_g_Nitrolancea_s_Nitrolancea_hollandica:0.00000,Kitzinger_2018_FnvHoll4_1202_bp_ami_AFN37208_OX_1129897_d_Bacteria_p_Chloroflexota_c_Chloroflexia_o_Thermomicrobiales_f_Thermomicrobiaceae_g_Nitrolancea_s_Nitrolancea_hollandica:0.00000)100.00:0.02973)95.00:0.00324)100.00:0.03877,(Kitzinger_2021_CAGS01000558_1_1_Nitrolancea_hollandica_Lb_OX_1129897_CAGS01000558_1_1_Nitrolancea_hollandica_Lb_d_Bacteria_p_Chloroflexota_c_Chloroflexia_o_Thermomicrobiales_f_Thermomicrobiaceae_g_Nitrolancea_s_Nitrolancea_hollandica:0.01859,Kitzinger_2018_FnvHoll2_1202_bp_ami_AFN37206_OX_1129897_d_Bacteria_p_Chloroflexota_c_Chloroflexia_o_Thermomicrobiales_f_Thermomicrobiaceae_g_Nitrolancea_s_Nitrolancea_hollandica:0.00575)100.00:0.04299)100.00:0.04258)100.00:0.25486)74.00:0.01593,ref_nxr_TARA_SAMEA2623314_METAG_FCKBMNCE_099_04_004567_008211_pos_d_Bacteria_p_Acidobacteriota_c_Vicinamibacteria_o_Vicinamibacterales_f_UBA8438_g_UBA8438_s_UBA8438_sp002726085:0.15854)97.00:0.06025,Kitzinger_2018_CanMet13_1209_bp_ami_KPQ44267_OX_1719120_d_Archaea_p_Halobacteriota_c_Methanosarcinia_o_Methanosarcinales_f_Methanoperedenaceae_g_Methanoperedens_s_Methanoperedens_sp002487355:0.23984)100.00:0.24716)91.00:0.04200)86.00:0.06200,((((Kitzinger_2018_ArxSpe16_1201_bp_ami_YP_001380760_OX_404589_d_Bacteria_p_Myxococcota_c_Myxococcia_o_Myxococcales_f_Anaeromyxobacteraceae_g_Anaeromyxobacter_s_Anaeromyxobacter_sp000017505:0.47962,Kitzinger_2018_AnaDeha2_1_1207_bp_ami_WP_011421222_OX_161493_No_taxonomy_found:0.24827)100.00:0.13612,((Kitzinger_2018_ChrArsen_1209_bp_ami_WP_027389143_OX_309797_No_taxonomy_found:0.16926,Kitzinger_2018_DsfIndic_1207_bp_ami_WP_013507029_OX_936456_No_taxonomy_found:0.15639)100.00:0.17625,((ref_nxr_Desulfuromonas_TF_MMP02469593_NZ_0KI421415_1_16_020614_024237_neg_d_Bacteria_p_Desulfuromonadota_c_Desulfuromonadia_o_Desulfuromonadales_f_ATBO01_g_ATBO01_s_ATBO01_sp000472285:0.00000,Kitzinger_2018_DesSpeci_1207_bp_ami_WP_027714573_OX_1232410_d_Bacteria_p_Desulfobacterota_F_c_Desulfuromonadia_o_Desulfuromonadales_f_Trichloromonadaceae_g_ATBO01_s_ATBO01_sp000472285:0.00000)100.00:0.17399,((ref_nxr_Malonomonas_rubra_GraMal1_MMP02745165_NZ_00FQZT01000028_1_7_002497_006120_pos_d_Bacteria_p_Desulfuromonadota_c_Desulfuromonadia_o_Desulfuromonadales_f_Geopsychrobacteraceae_g_Malonomonas_s_Malonomonas_rubra:0.07189,(ref_nxr_Desulfuromusa_kysingii_Kysw2_MMP05660420_FNQN01000011_1_035_056109_059732_pos_d_Bacteria_p_Desulfuromonadota_c_Desulfuromonadia_o_Desulfuromonadales_f_Geopsychrobacteraceae_g_Desulfuromusa_s_Desulfuromusa_kysingii:0.08878,Kitzinger_2018_PlbSelen_1207_bp_ami_WP_029917027_OX_407188_No_taxonomy_found:0.04660)100.00:0.05818)100.00:0.07033,((ref_nxr_Geopsychrobacter_electrodiphilus_A1_MMP02441294_NZ_ARWE01000001_1_3209_3508115_3511738_pos_d_Bacteria_p_Desulfuromonadota_c_Desulfuromonadia_o_Desulfuromonadales_f_Geopsychrobacteraceae_g_Geopsychrobacter_s_Geopsychrobacter_electrodiphilus:0.00000,Kitzinger_2018_GeoElec2_1207_bp_ami_WP_020677684_OX_225196_No_taxonomy_found:0.00000)100.00:0.15941,ref_nxr_Geothermobacter_sp_HR_1_MMP08372522_PPFX01000003_1_MMP08372522_110_117628_121248_neg_d_Bacteria_p_Desulfuromonadota_c_Desulfuromonadia_o_Desulfuromonadales_f_Geothermobacteraceae_g_Geothermobacter_s_Geothermobacter_sp002898515:0.11311)100.00:0.04482)100.00:0.11226)100.00:0.05541)100.00:0.04130)100.00:0.07362,(Kitzinger_2018_GbcMetal_1204_bp_ami_WP_004513191_OX_28232_d_Bacteria_p_Desulfobacterota_F_c_Desulfuromonadia_o_Geobacterales_f_Geobacteraceae_g_Geobacter_s_Geobacter_metallireducens_A:0.42191,Kitzinger_2018_Xc5Bact2_1217_bp_ami_KRT74986_OX_1640514_d_Bacteria_p_Desulfobacterota_E_c_MBNT15_o_MBNT15_f_MBNT15_g_CSP1_8_s_CSP1_8_sp001443455:0.29480)83.00:0.05841)73.00:0.03207,(Kitzinger_2018_CfxBac18_1211_bp_ami_KXK10874_OX_1617415_d_Bacteria_p_Chloroflexota_c_Anaerolineae_o_Anaerolineales_f_EnvOPS12_g_OLB14_s_OLB14_sp001567105:0.39266,ref_nxr_anaerobic_bacterium_MO_CF_2_MMP00113762_NZ_BFCB01000003_1_MMP00113762_1695_2034657_2038253_neg_d_Bacteria_p_Chloroflexota_c_Anaerolineae_o_SBR1031_f_UBA2029:0.29604)87.00:0.05137)74.00:0.04344)82.00:0.05896,(ref_nxr_OceanDNA_b16775_313_01_0001_1674_pos_d_Bacteria_p_Cyanobacteria_c_Vampirovibrionia_o_Caenarcaniphilales_f_LMEP_6097_g__s_:0.38163,(((ref_nxr_OceanDNA_b23122_080_11_11384_15025_neg_d_Bacteria_p_Planctomycetota_c_UBA8108_o_UBA1146_f_UBA1146_g__s_:0.32747,ref_nxr_OceanDNA_b17549_247_04_01828_05445_pos_d_Bacteria_p_Hydrogenedentota_c_Hydrogenedentia_o_Hydrogenedentiales_f__g__s_:0.33415)99.00:0.12072,Kitzinger_2018_CanMelai_1212_bp_ami_OGI06510_OX_1801609_d_Bacteria_p_Cyanobacteria_c_Vampirovibrionia_o_2_02_FULL_35_15_f_2_02_FULL_35_15_g_2_02_FULL_35_15_s_2_02_FULL_35_15_sp001784585:0.35819)99.00:0.19581,Kitzinger_2018_FznBact2_1206_bp_ami_OFZ16873_OX_1797384_d_Bacteria_p_Bdellovibrionota_c_Bacteriovoracia_o_Bacteriovoracales_f_Bacteriovoracaceae_g_GWA2_49_15_s_GWA2_49_15_sp001769855:0.42265)84.00:0.04395)79.00:0.04357)94.00:0.08004,((((((ref_nxr_OceanDNA_b513_005_067_070250_073900_pos_d_Bacteria_p_Actinobacteriota_c_Acidimicrobiia_o_Acidimicrobiales_f_Ilumatobacteraceae_g_Ilumatobacter_s_:0.12619,ref_nxr_OceanDNA_b518_0116_03_02047_05682_neg_d_Bacteria_p_Actinobacteriota_c_Acidimicrobiia_o_Acidimicrobiales_f_Ilumatobacteraceae_g_Ilumatobacter_s_:0.15497)100.00:0.26193,ref_nxr_bacterium_BMS3Abin02_MMP00081362_BDSU01000024_1_0MMP00081362_25_022158_025772_neg_d_Bacteria_p_Actinobacteriota_c_Acidimicrobiia_o_UBA5794_f_UBA4744_g_BMS3Bbin01_s_BMS3Bbin01_sp002897675:0.22122)98.00:0.06086,(ref_nxr_OceanDNA_b13558_300_02_00653_04273_neg_d_Bacteria_p_Chloroflexota_c_Anaerolineae_o_Anaerolineales_f_EnvOPS12_g__s_:0.08506,ref_nxr_OceanDNA_b13495_021_002_000161_003787_pos_d_Bacteria_p_Chloroflexota_c_Anaerolineae_o_Anaerolineales_f_UBA11579_g__s_:0.14083)100.00:0.16898)84.00:0.05714,(((ref_nxr_Oceanithermus_profundus_MMP00138957_CP002361_1_1417_1452468_1456061_pos_d_Bacteria_p_Deinococcota_c_Deinococci_o_Deinococcales_f_Marinithermaceae_g_Oceanithermus_s_Oceanithermus_profundus:0.00000,Kitzinger_2018_OceProfu_1197_bp_ami_WP_013458047_OX_187137_d_Bacteria_p_Deinococcota_c_Deinococci_o_Deinococcales_f_Marinithermaceae_g_Oceanithermus_s_Oceanithermus_profundus_A:0.00000)100.00:0.27400,(ref_nxr_Marinithermus_hydrothermalis_MMP00713602_CP002630_1_1854_1848668_1852327_neg_d_Bacteria_p_Deinococcota_c_Deinococci_o_Deinococcales_f_Marinithermaceae_g_Marinithermus_s_Marinithermus_hydrothermalis:0.00000,Kitzinger_2018_MarHydro_1219_bp_ami_WP_013704625_OX_186192_No_taxonomy_found:0.00000)100.00:0.14969)92.00:0.03455,((Kitzinger_2018_GbTherm7_1195_bp_ami_CAA71210_OX_300852_d_Bacteria_p_Deinococcota_c_Deinococci_o_Deinococcales_f_Thermaceae_g_Thermus_s_Thermus_thermophilus:0.05381,Kitzinger_2018_ThrIgnit_1_1196_bp_ami_WP_018112077_OX_88189_No_taxonomy_found:0.03979)100.00:0.13794,(Kitzinger_2018_MeiTimid_1200_bp_ami_WP_018467777_OX_307124_No_taxonomy_found:0.11233,Kitzinger_2018_MeiSilva_1199_bp_ami_WP_013156801_OX_52022_No_taxonomy_found:0.17677)100.00:0.06195)97.00:0.04955)92.00:0.04468)89.00:0.03636,Kitzinger_2018_AalBact3_1211_bp_ami_OIO88163_OX_1805005_d_Bacteria_p_Chloroflexota_c_Anaerolineae_o_CG2_30_64_16_f_CG2_30_64_16_g_CG2_30_64_16_s_CG2_30_64_16_sp001871755:0.25832)88.00:0.03734,Kitzinger_2018_CfxBac27_1211_bp_ami_OJX38223_OX_1895927_d_Bacteria_p_Chloroflexota_c_Anaerolineae_o_Anaerolineales_f_Anaerolineaceae_g_UBA6170_s_UBA6170_sp001899005:0.30914)100.00:0.23354)84.00:0.16878)79.00:0.03977)75.00:0.16273)58.00:0.07287,((((ref_nxr_TARA_SAMEA2623314_METAG_ENGHNPHF_009_22_23229_26987_pos_d_Bacteria_p_Chloroflexota_c_Anaerolineae_o_Anaerolineales_f_UBA11657_g__s_:0.11859,Kitzinger_2018_UncAceto_1251_bp_ami_BAL57372_OX_236499_No_taxonomy_found:0.10169)100.00:0.12873,(ref_nxr_OceanDNA_b22764_121_04_01957_05715_pos_d_Bacteria_p_Planctomycetota_c_Planctomycetes_o_Pirellulales_f_UBA7805_g__s_:0.10752,((((((ref_nxr_TARA_SAMEA2622197_METAG_NFCMKNJN_159_03_02987_05275_pos_d_Bacteria_p_Proteobacteria_c_Gammaproteobacteria_o_Thiomicrospirales_f_Thioglobaceae_g__s_:0.09306,ref_nxr_OceanDNA_b43849_04_003_001241_004999_neg_d_Bacteria_p_Proteobacteria_c_Gammaproteobacteria_o_UBA10353_f_UBA5680_g_UBA5680_s_UBA5680_sp002420425:0.08472)88.00:0.02360,ref_nxr_TARA_SAMEA2619974_METAG_MNBJOKGJ_052_05_03316_07074_neg_d_Bacteria_p_Proteobacteria_c_Alphaproteobacteria_o_UBA11136_f_UBA11136_g_UBA11136_s_UBA11136_sp002686135:0.06679)88.00:0.01954,(ref_nxr_OceanDNA_b45288_107_04_02787_06545_pos_d_Bacteria_p_Nitrospinota_A_c_UBA8248_o_UBA8248_f_UBA8248_g_UBA8248_s_UBA8248_sp002685755:0.09163,(ref_nxr_TARA_SAMEA2619970_METAG_GEGEBHPE_055_01_00003_02306_pos_d_Bacteria_p_Proteobacteria_c_Alphaproteobacteria_o__f__g__s_:0.07547,ref_nxr_TARA_SAMEA2619970_METAG_GLICNMBG_079_08_08282_12043_neg_d_Bacteria_p_Proteobacteria_c_Alphaproteobacteria_o_UBA828_f_UBA828_g_PTKB01_s_:0.09167)77.00:0.01578)49.00:0.01756)75.00:0.01673,(ref_nxr_TARA_SAMEA2619970_METAG_PNJFBJMK_260_01_00002_02920_neg_d_Bacteria_p_Proteobacteria_c_Alphaproteobacteria_o_GCA_2731375_f_GCA_2731375_g_GCA_2731375_s_:0.08043,ref_nxr_OceanDNA_b45167_130_06_04575_08333_pos_d_Bacteria_p_SAR324_c_SAR324_o_SAR324_f_NAC60_12_g_UBA1014_s_UBA1014_sp002683785:0.06844)78.00:0.00762)88.00:0.01130,(ref_nxr_TARA_SAMEA2623295_METAG_CLGNDECM_025_005_003384_007187_neg_d_Bacteria_p_Proteobacteria_c_Gammaproteobacteria_o_Pseudomonadales_f_HTCC2089_g_GCA_2725285_s_GCA_2725285_sp002725285:0.08746,ref_nxr_OceanDNA_b32852_012_09_09642_13403_neg_d_Bacteria_p_Proteobacteria_c_Alphaproteobacteria_o_UBA7887_f_UBA7887_g_UBA7887_s_UBA7887_sp002501105:0.07108)67.00:0.01639)70.00:0.01712,((ref_nxr_TARA_SAMEA2622149_METAG_JJFGLAKF_60_005_003404_006703_neg_d_Archaea_p_Thermoplasmatota_c_Poseidoniia_o_Poseidoniales_f_Thalassoarchaeaceae_g_MGIIb_O3_s_MGIIb_O3_sp002722735:0.10711,(ref_nxr_Akkermansiaceae_bacterium_UBA7890_MMP06455358_DLRK01000027_1_003_001829_004696_neg_d_Bacteria_p_Verrucomicrobiota_c_Verrucomicrobiae_o_Verrucomicrobiales_f_Akkermansiaceae_g_Roseibacillus_s_Roseibacillus_sp002501065:0.08322,ref_nxr_OceanDNA_b18855_002_10_11030_14776_pos_d_Bacteria_p_Marinisomatota_c_Marinisomatia_o_Marinisomatales_f_TCS55_g_TCS55_s_:0.09115)63.00:0.02026)34.00:0.00638,ref_nxr_TARA_SAMEA2623314_METAG_LLDKFMFG_222_02_01199_04957_neg_d_Bacteria_p_Proteobacteria_c_Gammaproteobacteria_o_Pseudomonadales_f_HTCC2089_g_GCA_002726655_s_GCA_002726655_sp002726655:0.08600)66.00:0.01302)100.00:0.08553)100.00:0.07783)100.00:0.30851,((ref_nxr_OceanDNA_a3219_007_07_05552_09355_neg_d_Archaea_p_Thermoplasmatota_c_Poseidoniia_o_Poseidoniales_f_Thalassarchaeaceae_g_MGIIb_Q1_s_:0.12530,(ref_nxr_OceanDNA_a1813_007_22_25990_29754_neg_d_Archaea_p_Thermoplasmatota_c_Poseidoniia_o_Poseidoniales_f_Poseidoniaceae_g_PSPT01_s_:0.13716,(ref_nxr_OceanDNA_a4409_29_005_002969_006733_pos_d_Archaea_p_Thermoplasmatota_c_Poseidoniia_o_Poseidoniales_f_Thalassarchaeaceae_g_MGIIb_O3_s_MGIIb_O3_sp002722735:0.12193,ref_nxr_OceanDNA_a3155_025_03_01857_05618_neg_d_Archaea_p_Thermoplasmatota_c_Poseidoniia_o_Poseidoniales_f_Poseidoniaceae_g_UBA226_s_:0.10153)100.00:0.05525)100.00:0.03856)100.00:0.27611,(((ref_nxr_Rhodovulum_imhoffii_strain_DSM_18064_MMP08779093_QAAA01000024_1_0MMP08779093_27_027453_031226_neg_d_Bacteria_p_Proteobacteria_c_Alphaproteobacteria_o_Rhodobacterales_f_Rhodobacteraceae_g_Rhodovulum_s_Rhodovulum_imhoffii:0.11687,Kitzinger_2018_Tc910013_1258_bp_ami_CRI68048_OX_610332_d_Bacteria_p_Proteobacteria_c_Gammaproteobacteria_o_Chromatiales_f_Chromatiaceae_g_Thiocapsa_s_Thiocapsa_sp001499735:0.12540)100.00:0.16621,ref_nxr_TARA_SAMEA2619970_METAG_NEFHCFGE_459_01_00002_02209_neg_d_Bacteria_p_Proteobacteria_c_Alphaproteobacteria_o_UBA6615_f_UBA6615_g__s_:0.19382)100.00:0.06294,((ref_nxr_OceanDNA_b22208_264_01_0003_2147_neg_d_Bacteria_p_Planctomycetota_c_Phycisphaerae_o_Phycisphaerales_f_SM1A02_g_UBA12567_s_:0.07521,ref_nxr_TARA_SAMEA2622149_METAG_IFAHONIA_048_06_04117_07875_pos_d_Bacteria_p_Planctomycetota_c_Phycisphaerae_o_Phycisphaerales_f_SM1A02_g_UBA12567_s_UBA12567_sp003520025:0.04874)100.00:0.12127,(ref_nxr_OceanDNA_b22140_162_01_00003_02525_pos_d_Bacteria_p_Planctomycetota_c_Phycisphaerae_o_Phycisphaerales_f_SM1A02_g__s_:0.11700,ref_nxr_OceanDNA_b22160_006_09_10550_14329_neg_d_Bacteria_p_Planctomycetota_c_Phycisphaerae_o_Phycisphaerales_f_SM1A02_g_GCA_002718515_s_:0.10065)100.00:0.06082)100.00:0.15761)100.00:0.10847)100.00:0.14049)100.00:0.25960,ref_nxr_OceanDNA_a10_260_01_00056_01783_neg_d_Archaea_p_Thermoproteota_c_Bathyarchaeia_o_TCS64_f_TCS64_g_GCA_2726865_s_GCA_2726865_sp002726865:0.50548)100.00:0.34511)50.00:0.06884,((ref_nxr_Aeropyrum_camini_MMP00061006_AP012489_1_0814_0769512_0773363_pos_d_Archaea_p_Crenarchaeota_c_Thermoprotei_o_Desulfurococcales_f_Acidilobaceae_g_Aeropyrum_s_Aeropyrum_camini:0.02568,Kitzinger_2018_GbAeropy_1260_bp_ami_NP_147849_OX_272557_d_Archaea_p_Thermoproteota_c_Thermoproteia_o_Sulfolobales_f_Acidilobaceae_g_Aeropyrum_s_Aeropyrum_pernix:0.04455)100.00:0.43169,((ref_nxr_Pyrobaculum_aerophilum_MMP02604075_AE009441_1_2574_2167486_2171370_pos_d_Archaea_p_Crenarchaeota_c_Thermoprotei_o_Thermoproteales_f_Thermoproteaceae_g_Pyrobaculum_s_Pyrobaculum_aerophilum:0.00000,Kitzinger_2018_PyrAerop_1294_bp_ami_WP_011009509_OX_13773_d_Archaea_p_Thermoproteota_c_Thermoproteia_o_Thermoproteales_f_Thermoproteaceae_g_Pyrobaculum_s_Pyrobaculum_aerophilum:0.00000)100.00:0.12999,Kitzinger_2018_PyrCalid_1292_bp_ami_WP_011850581_OX_181486_No_taxonomy_found:0.09286)100.00:0.38330)100.00:0.27279)56.00:0.11913,(outgroup_Acetothermia_bacterium_UBA3574_MMP06455819_DFNF01000056_1_02_01286_03532_neg_d_Bacteria_p_Bipolaricaulota_c_Bipolaricaulia_o_Bipolaricaulales_f_Bipolaricaulaceae_g_UBA3574_s_UBA3574_sp002375935:7.14683,Kitzinger_2018_VulDistr_1_1190_bp_ami_WP_013336552_OX_164451_d_Archaea_p_Thermoproteota_c_Thermoproteia_o_Thermoproteales_f_Thermocladiaceae_g_Vulcanisaeta_s_Vulcanisaeta_distributa_D:0.38374)69.00:0.17923)24.00:0.00000,outgroup_Acidobacteria_bacterium_strain_SZUA_115_MMP09240099_QIHU01000322_1_02_00541_01098_pos_d_Bacteria_p_Acidobacteriota_c_Thermoanaerobaculia_o_UBA5704_f_UBA5704_g_SZUA_115_s_SZUA_115_sp003231035:4.05712)38.00:0.00000,(((((ref_nxr_Edwardsiella_ictaluri_GA_77_52_MMP02469763_NZ_0AFJI01000007_1_57_067961_071632_neg_d_Bacteria_p_Proteobacteria_c_Gammaproteobacteria_o_Enterobacterales_f_Enterobacteriaceae_g_Edwardsiella_s_Edwardsiella_ictaluri:0.49783,ref_nxr_Shewanella_halifaxensis_MMP02598431_CP000931_1_3521_4190237_4193986_pos_d_Bacteria_p_Proteobacteria_c_Gammaproteobacteria_o_Enterobacterales_f_Shewanellaceae_g_Shewanella_s_Shewanella_halifaxensis:0.28780)99.00:0.40446,((ref_nxr_Deltaproteobacteria_bacterium_strain_SZUA_265_MMP09287813_QJWJ01000173_1_009_007375_011139_neg_d_Bacteria_p_Myxococcota_c_Polyangia_o_Polyangiales_f_Polyangiaceae_g_SZUA_265_s_SZUA_265_sp003235365:0.38252,ref_nxr_OceanDNA_b20918_0065_01_00001_03318_pos_d_Bacteria_p_Myxococcota_c_Polyangia_o_Polyangiales_f_Polyangiaceae_g__s_:0.31971)100.00:0.22456,(((((((((((((((ref_nxr_Vibrio_marisflavi_strain_CAIM_1886_MMP03338712_JYJM01000147_1_007_003662_005146_neg_d_Bacteria_p_Proteobacteria_c_Gammaproteobacteria_o_Enterobacterales_f_Vibrionaceae_g_Vibrio_s_Vibrio_marisflavi:0.37264,(ref_nxr_Providencia_heimbachae_MUA_2_110_MMP04875434_LXEW01000025_1_014_015986_019747_neg_d_Bacteria_p_Proteobacteria_c_Gammaproteobacteria_o_Enterobacterales_f_Enterobacteriaceae_g_Providencia_s_Providencia_heimbachae:0.11335,(ref_nxr_Proteus_mirabilis_strain_11985_2_3_MMP09270740_QHLF01000007_1_MMP09270740_175_209609_213370_neg_d_Bacteria_p_Proteobacteria_c_Gammaproteobacteria_o_Enterobacterales_f_Enterobacteriaceae_g_Proteus_s_Proteus_mirabilis:0.10369,ref_nxr_Morganella_morganii_MMP08335225_CP025933_1_MMP08335225_3018_3290897_3294658_pos_d_Bacteria_p_Proteobacteria_c_Gammaproteobacteria_o_Enterobacterales_f_Enterobacteriaceae_g_Morganella_s_Morganella_morganii:0.10582)100.00:0.04071)100.00:0.06140)62.00:0.02161,ref_nxr_Hafnia_alvei_UBA1836_MMP06453456_DDJA01000146_1_002_001031_004807_pos_d_Bacteria_p_Proteobacteria_c_Gammaproteobacteria_o_Enterobacterales_f_Enterobacteriaceae_g_Hafnia_s_Hafnia_paralvei:0.08377)62.00:0.01830,(((ref_nxr_OceanDNA_b35150_026_027_027159_030920_pos_d_Bacteria_p_Proteobacteria_c_Gammaproteobacteria_o_Enterobacterales_f_Enterobacteriaceae_g_Erwinia_s_:0.20478,ref_nxr_OceanDNA_b35152_14_013_012559_016320_neg_d_Bacteria_p_Proteobacteria_c_Gammaproteobacteria_o_Enterobacterales_f_Enterobacteriaceae_g_Pantoea_s_Pantoea_agglomerans:0.06765)99.00:0.03141,(ref_nxr_Serratia_liquefaciens_72_MMP06053761_MQRG01000005_1_0235_0226942_0230718_neg_d_Bacteria_p_Proteobacteria_c_Gammaproteobacteria_o_Enterobacterales_f_Enterobacteriaceae_g_Serratia_s_Serratia_liquefaciens:0.03194,Kitzinger_2018_GbSerrat_1240_bp_ami_001479112_OX_613_No_taxonomy_found:0.01722)100.00:0.03785)99.00:0.02713,ref_nxr_Yersinia_frederiksenii_IP23698_MMP859881_NZ_CPZP01000004_1_194_216175_219927_pos_d_Bacteria_p_Proteobacteria_c_Gammaproteobacteria_o_Enterobacterales_f_Enterobacteriaceae_g_Yersinia_s_Yersinia_massiliensis:0.13294)81.00:0.02467)58.00:0.02854,(((((Kitzinger_2018_GbEsch13_1246_bp_ami_NP_287688_OX_155864_d_Bacteria_p_Proteobacteria_c_Gammaproteobacteria_o_Enterobacterales_f_Enterobacteriaceae_g_Escherichia_s_Escherichia_dysenteriae:0.00621,Kitzinger_2018_YPlMoly0_1246_bp_ami_ARB_62E5C8A7_OX_561_No_taxonomy_found:0.00410)100.00:0.00282,ref_nxr_Escherichia_coli_strain_11984_2_1_MMP09270739_QHLG01000001_1_MMP09270739_521_569597_573337_neg_d_Bacteria_p_Proteobacteria_c_Gammaproteobacteria_o_Enterobacterales_f_Enterobacteriaceae_g_Escherichia_s_Escherichia_coli:0.00129)100.00:0.09927,(ref_nxr_Enterobacter_cloacae_MMP10359476_NZ_0CP033466_1_MMP10359476_899_0999052_1002792_neg_d_Bacteria_p_Proteobacteria_c_Gammaproteobacteria_o_Enterobacterales_f_Enterobacteriaceae_g_Enterobacter_s_Enterobacter_himalayensis:0.04854,Kitzinger_2018_GbEnter4_1246_bp_ami_001176789_OX_547_No_taxonomy_found:0.04471)100.00:0.04349)100.00:0.02792,ref_nxr_Raoultella_ornithinolytica_BAL286_MMP03072844_NZ_JXXF01000073_1_28_028696_032436_pos_d_Bacteria_p_Proteobacteria_c_Gammaproteobacteria_o_Enterobacterales_f_Enterobacteriaceae_g_Raoultella_s_Raoultella_ornithinolytica:0.07658)100.00:0.17726,(ref_nxr_Salmonella_enterica_strain_CNSV_T13_MD04_10_TT_B_MMP08640037_RSQV01000001_1_MMP08640037_708_724840_728583_neg_d_Bacteria_p_Proteobacteria_c_Gammaproteobacteria_o_Enterobacterales_f_Enterobacteriaceae_g_Salmonella_s_Salmonella_enterica:0.03145,swissprot_sp_P09152_NARG_ECOLI_Respiratory_nitrate_reductase_1_alpha_chain_OS_Escherichia_coli_strain_K12_OX_83333_GN_narG_PE_1_SV_4_d_Bacteria_p_Proteobacteria_c_Gammaproteobacteria_o_Enterobacterales_f_Enterobacteriaceae_g_Escherichia_s_Escherichia_flexneri:0.03075)100.00:0.08726)87.00:0.04029)86.00:0.04972,((ref_nxr_Vibrio_ruber_CECT_7878_MMP78797668_NZ_0FULE01000047_1_MMP78797668_51_057780_061544_neg_d_Bacteria_p_Proteobacteria_c_Gammaproteobacteria_o_Enterobacterales_f_Vibrionaceae_g_Vibrio_s_Vibrio_ruber:0.12141,ref_nxr_OceanDNA_b35292_008_30_28362_32108_pos_d_Bacteria_p_Proteobacteria_c_Gammaproteobacteria_o_Enterobacterales_f_Vibrionaceae_g_Vibrio_s_:0.11728)100.00:0.19688,(ref_nxr_Aeromonas_allosaccharophila_CCM_4363_MMP05860754_MRZP01000041_1_016_018767_022531_neg_d_Bacteria_p_Proteobacteria_c_Gammaproteobacteria_o_Enterobacterales_f_Aeromonadaceae_g_Aeromonas_s_Aeromonas_allosaccharophila:0.14101,(ref_nxr_Vibrio_sp_MMP08915441_NZ_CP028944_1_MMP08915441_1700_1950251_1954015_pos_d_Bacteria_p_Proteobacteria_c_Gammaproteobacteria_o_Enterobacterales_f_Vibrionaceae_g_Vibrio_s_Vibrio_natriegens:0.08014,(ref_nxr_Shewanella_sp_MMP02598316_CP000444_1_2362_2728044_2731808_pos_d_Bacteria_p_Proteobacteria_c_Gammaproteobacteria_o_Enterobacterales_f_Shewanellaceae_g_Shewanella_s_Shewanella_sp000014665:0.00000,Kitzinger_2018_GbShewa7_1254_bp_ami_738347_OX_22_No_taxonomy_found:0.00000)100.00:0.06941)100.00:0.06032)100.00:0.07840)100.00:0.08300)100.00:0.09666,(ref_nxr_OceanDNA_b39001_247_01_00001_02079_pos_d_Bacteria_p_Proteobacteria_c_Gammaproteobacteria_o_Pseudomonadales_f_Oleiphilaceae_g_Marinobacter_s_Marinobacter_flavimaris:0.16074,(ref_nxr_Marinobacter_nanhaiticus_D15_8W_MMP02469788_NZ_KB822693_1_1858_2037410_2041159_neg_d_Bacteria_p_Proteobacteria_c_Gammaproteobacteria_o_Pseudomonadales_f_Oleiphilaceae_g_Tamilnaduibacter_s_Tamilnaduibacter_nanhaiticus:0.10852,((ref_nxr_Marinobacter_salexigens_HJR7_MMP07192991_NZ_0NIHC01000001_1_MMP07192991_579_0622711_0626550_pos_d_Bacteria_p_Proteobacteria_c_Gammaproteobacteria_o_Pseudomonadales_f_Oleiphilaceae_g_Marinobacter_s_Marinobacter_salexigens:0.04704,Kitzinger_2018_GbMarino_1247_bp_ami_01736799_OX_2742_No_taxonomy_found:0.05929)100.00:0.04917,(ref_nxr_Marinobacter_daepoensis_SW_156_MMP02440900_NZ_ATWI01000008_1_211_0228589_0232386_pos_d_Bacteria_p_Proteobacteria_c_Gammaproteobacteria_o_Pseudomonadales_f_Oleiphilaceae_g_Marinobacter_s_Marinobacter_daepoensis:0.03938,ref_nxr_Marinobacter_similis_MMP02401946_CP007151_1_3729_3175380_3176822_pos_d_Bacteria_p_Proteobacteria_c_Gammaproteobacteria_o_Pseudomonadales_f_Oleiphilaceae_g_Marinobacter_s_Marinobacter_similis:0.07435)100.00:0.03128)97.00:0.03186)97.00:0.04526)100.00:0.07782)97.00:0.03220,(ref_nxr_Terasakiispira_papahanaumokuakeensis_PH27A_MMP05589748_NZ_MDTQ01000001_1_2630_3020732_3024490_pos_d_Bacteria_p_Proteobacteria_c_Gammaproteobacteria_o_Pseudomonadales_f_Halomonadaceae_g_Terasakiispira_s_Terasakiispira_papahanaumokuakeensis:0.23450,((((ref_nxr_Parahaliea_mediterranea_DSM_21924_MMP08997836_NZ_00QEWO01000002_1_MMP08997836_85_0073941_0077711_neg_d_Bacteria_p_Proteobacteria_c_Gammaproteobacteria_o_Pseudomonadales_f_Halieaceae:0.17080,ref_nxr_Halomonas_PRM31_MMP02716187_NZ_0JIBT01000001_1_96_089391_093158_pos_d_Bacteria_p_Proteobacteria_c_Gammaproteobacteria_o_Pseudomonadales_f_Halomonadaceae_g_Halomonas_C_s_Halomonas_C_sp001039575:0.12372)85.00:0.02736,((ref_nxr_Kushneria_indalinina_DSM_14324_MMP08776247_NZ_0QRDJ01000007_1_MMP08776247_496_0540267_0544046_pos_d_Bacteria_p_Proteobacteria_c_Gammaproteobacteria_o_Pseudomonadales_f_Halomonadaceae_g_Kushneria:0.14349,ref_nxr_Salinicola_salarius_strain_DSM_18044_MMP06299118_NZ_0PZJT01000019_1_MMP06299118_10_009409_013188_neg_d_Bacteria_p_Proteobacteria_c_Gammaproteobacteria_o_Pseudomonadales_f_Halomonadaceae_g_Salinicola_s_Salinicola_salarius:0.07177)100.00:0.03338,ref_nxr_Halomonas_zincidurans_B6_MMP02741068_NZ_JNCK01000001_1_1202_1347522_1351289_neg_d_Bacteria_p_Proteobacteria_c_Gammaproteobacteria_o_Pseudomonadales_f_Halomonadaceae_g_Halomonas_C_s_Halomonas_C_zincidurans:0.09981)100.00:0.03906)85.00:0.02526,((ref_nxr_Halomonas_S2151_MMP03323950_NZ_0JXYB01000074_1_30_036103_039870_pos_d_Bacteria_p_Proteobacteria_c_Gammaproteobacteria_o_Pseudomonadales_f_Halomonadaceae_g_Halomonas_s_Halomonas_sp003045775:0.07183,ref_nxr_Halomonas_cupida_DSM_4740_MMP05660971_NZ_FRCA01000003_1_190_200697_204476_neg_d_Bacteria_p_Proteobacteria_c_Gammaproteobacteria_o_Pseudomonadales_f_Halomonadaceae_g_Halomonas_s_Halomonas_cupida:0.10306)100.00:0.06957,((ref_nxr_Chromohalobacter_israelensis_6768_MMP03000030_NZ_JQNW01000001_1_409_0450009_0453791_neg_d_Bacteria_p_Proteobacteria_c_Gammaproteobacteria_o_Pseudomonadales_f_Halomonadaceae_g_Chromohalobacter_s_Chromohalobacter_salexigens:0.00405,Kitzinger_2018_GbChrom3_1260_bp_ami_573384_OX_42054_No_taxonomy_found:0.00623)100.00:0.08093,(ref_nxr_Halomonas_elongata_MMP2272784_FN869568_1_2007_2165444_2169232_neg_d_Bacteria_p_Proteobacteria_c_Gammaproteobacteria_o_Pseudomonadales_f_Halomonadaceae_g_Halomonas_s_Halomonas_elongata:0.09772,ref_nxr_TARA_SAMEA4396515_METAG_CBOBEGLJ_01_160_162011_165838_neg_d_Bacteria_p_Proteobacteria_c_Gammaproteobacteria_o_Pseudomonadales_f_Halomonadaceae_g_Halomonas_s_:0.09064)100.00:0.04314)100.00:0.04735)85.00:0.02228)99.00:0.02908,(ref_nxr_Alcanivorax_43B_GOM_46m_MMP02584985_NZ_0JADM01000013_1_61_067422_071168_neg_d_Bacteria_p_Proteobacteria_c_Gammaproteobacteria_o_Pseudomonadales_f_Alcanivoracaceae_g_Alcanivorax_s_Alcanivorax_xenomutans:0.13427,ref_nxr_Alcanivorax_NBRC_102028_MMP00048770_NZ_BDAT01000002_1_299_327675_331415_pos_d_Bacteria_p_Proteobacteria_c_Gammaproteobacteria_o_Pseudomonadales_f_Alcanivoracaceae_g_Alcanivorax_s_Alcanivorax_borkumensis:0.14403)100.00:0.04748)100.00:0.03486)100.00:0.11045)100.00:0.05771,(ref_nxr_Amphritea_japonica_ATCC_BAA_1530_MMP02440491_NZ_KB907099_1_255_275796_279548_pos_d_Bacteria_p_Proteobacteria_c_Gammaproteobacteria_o_Pseudomonadales_f_Nitrincolaceae_g_Amphritea_s_Amphritea_japonica:0.10559,(((ref_nxr_OceanDNA_b38744_061_009_010450_014067_pos_d_Bacteria_p_Proteobacteria_c_Gammaproteobacteria_o_Pseudomonadales_f_Nitrincolaceae_g_ASP10_02a_s_:0.00581,ref_nxr_OceanDNA_b38745_028_15_14008_15606_neg_d_Bacteria_p_Proteobacteria_c_Gammaproteobacteria_o_Pseudomonadales_f_Nitrincolaceae_g_ASP10_02a_s_:0.00836)100.00:0.15168,ref_nxr_Neptunomonas_japonica_JAMM_0745_MMP02440650_NZ_AUGR01000005_1_144_133741_137490_neg_d_Bacteria_p_Proteobacteria_c_Gammaproteobacteria_o_Pseudomonadales_f_Nitrincolaceae_g_Neptunomonas_s_Neptunomonas_japonica:0.07618)100.00:0.03400,ref_nxr_Amphritea_balenae_strain_JAMM_1525_MMP10458233_RQXV01000002_1_MMP10458233_127_166470_170216_pos_d_Bacteria_p_Proteobacteria_c_Gammaproteobacteria_o_Pseudomonadales_f_Nitrincolaceae_g_Amphritea:0.10123)100.00:0.04540)100.00:0.08560)100.00:0.04676,(ref_nxr_Stenotrophomonas_maltophilia_EA1_MMP06644928_NEQV01000003_1_0MMP06644928_137_0150822_0154628_pos_d_Bacteria_p_Proteobacteria_c_Gammaproteobacteria_o_Xanthomonadales_f_Xanthomonadaceae_g_Stenotrophomonas_s_Stenotrophomonas_maltophilia_S:0.19031,ref_nxr_OceanDNA_b44636_13_093_105601_109344_neg_d_Bacteria_p_Proteobacteria_c_Gammaproteobacteria_o_Xanthomonadales_f_Xanthomonadaceae_g__s_:0.14450)100.00:0.18219)83.00:0.01855,((((((ref_nxr_OceanDNA_b38605_021_23_28720_32478_pos_d_Bacteria_p_Proteobacteria_c_Gammaproteobacteria_o_Pseudomonadales_f_Moraxellaceae_g_Psychrobacter_s_Psychrobacter_cryohalolentis:0.09375,ref_nxr_Psychrobacter_sp_MMP09245574_NZ_0CP029789_1_MMP09245574_680_0822300_0826070_pos_d_Bacteria_p_Proteobacteria_c_Gammaproteobacteria_o_Pseudomonadales_f_Moraxellaceae_g_Psychrobacter_s_Psychrobacter_sp000016885:0.08415)100.00:0.24803,(ref_nxr_OceanDNA_b41028_122_006_004406_008182_pos_d_Bacteria_p_Proteobacteria_c_Gammaproteobacteria_o_Pseudomonadales_f_Pseudomonadaceae_g_Pseudomonas_D_s_:0.12961,((ref_nxr_Pseudomonas_J237_MMP04481024_NZ_MKEP01000005_1_410_441842_445609_neg_d_Bacteria_p_Proteobacteria_c_Gammaproteobacteria_o_Pseudomonadales_f_Pseudomonadaceae_g_Pseudomonas_E_s_Pseudomonas_E_marincola:0.09166,((ref_nxr_Pseudomonas_mandelii_6A1_MMP06679994_NMOJ01000012_1_0MMP06679994_51_052933_056706_neg_d_Bacteria_p_Proteobacteria_c_Gammaproteobacteria_o_Pseudomonadales_f_Pseudomonadaceae_g_Pseudomonas_E_s_Pseudomonas_E_mandelii_B:0.00524,Kitzinger_2018_GbPseu12_1243_bp_ami_AAB50620_OX_294_d_Bacteria_p_Proteobacteria_c_Alphaproteobacteria_o_UBA1280_f_UBA6156_g_UBA6156_s_UBA6156_sp003241595:0.00709)100.00:0.10400,ref_nxr_OceanDNA_b41297_23_049_045930_049700_pos_d_Bacteria_p_Proteobacteria_c_Gammaproteobacteria_o_Pseudomonadales_f_Pseudomonadaceae_g_Pseudomonas_E_s_Pseudomonas_E_peli:0.04533)100.00:0.03078)90.00:0.01828,ref_nxr_Pseudomonas_SAT_88_MMP07619843_PAJU01000004_1_0MMP07619843_56_040731_044498_pos_d_Bacteria_p_Proteobacteria_c_Gammaproteobacteria_o_Pseudomonadales_f_Pseudomonadaceae_g_Pseudomonas_A_s_Pseudomonas_A_stutzeri_AB:0.08094)100.00:0.04779)100.00:0.03040)100.00:0.05662,(ref_nxr_Pseudomonas_aeruginosa_148_MMP02732279_NZ_0ATAJ01000057_1_37_034787_038578_pos_d_Bacteria_p_Proteobacteria_c_Gammaproteobacteria_o_Pseudomonadales_f_Pseudomonadaceae_g_Pseudomonas_s_Pseudomonas_aeruginosa:0.00000,ref_nxr_Pseudomonas_aeruginosa_strain_Jp54_MMP07424065_NSTQ01000004_1_00MMP07424065_28_0027892_0031206_neg_d_Bacteria_p_Proteobacteria_c_Gammaproteobacteria_o_Pseudomonadales_f_Pseudomonadaceae_g_Pseudomonas_s_Pseudomonas_aeruginosa:0.00000)100.00:0.20605)100.00:0.03603,(ref_nxr_OceanDNA_b38367_11_029_036480_040232_neg_d_Bacteria_p_Proteobacteria_c_Gammaproteobacteria_o_Pseudomonadales_f_Ketobacteraceae_g_GCA_2748575_s_:0.09725,ref_nxr_OceanDNA_b38363_01_0647_0744364_0748119_pos_d_Bacteria_p_Proteobacteria_c_Gammaproteobacteria_o_Pseudomonadales_f_Ketobacteraceae_g_GCA_2748575_s_:0.08320)100.00:0.07173)90.00:0.01574,((((((ref_nxr_TARA_SAMEA2620980_METAG_EDCALDMI_061_05_05747_09508_pos_d_Bacteria_p_Proteobacteria_c_Alphaproteobacteria_o_Rhodobacterales_f_Rhodobacteraceae_g_UBA12010_s_UBA12010_sp003447515:0.14864,ref_nxr_OceanDNA_b39197_12_033_038725_042489_pos_d_Bacteria_p_Proteobacteria_c_Gammaproteobacteria_o_Pseudomonadales_f_Porticoccaceae_g__s_:0.10333)100.00:0.02522,ref_nxr_OceanDNA_b24814_063_006_005711_009472_pos_d_Bacteria_p_Proteobacteria_c_Alphaproteobacteria_o_Thalassobaculales_f_Nisaeaceae_g_UBA7326_s_UBA7326_sp002708305:0.13870)100.00:0.05186,(ref_nxr_OceanDNA_b39850_090_01_00109_03867_pos_d_Bacteria_p_Proteobacteria_c_Gammaproteobacteria_o_Pseudomonadales_f_Porticoccaceae_g_HTCC2207_s_HTCC2207_sp002335945:0.06236,ref_nxr_OceanDNA_b39511_075_04_02950_05508_neg_d_Bacteria_p_Proteobacteria_c_Gammaproteobacteria_o_Pseudomonadales_f_Porticoccaceae_g_HTCC2207_s_:0.07408)100.00:0.08233)100.00:0.02360,ref_nxr_OceanDNA_b40024_01_145_151565_155344_neg_d_Bacteria_p_Proteobacteria_c_Gammaproteobacteria_o_Pseudomonadales_f_Porticoccaceae_g_Porticoccus_s_:0.11476)100.00:0.03041,(ref_nxr_OceanDNA_b37613_018_01_00003_02900_pos_d_Bacteria_p_Proteobacteria_c_Gammaproteobacteria_o_Pseudomonadales_f_Halieaceae_g_Halioglobus_s_:0.15924,ref_nxr_OceanDNA_b40086_05_160_157773_161558_pos_d_Bacteria_p_Proteobacteria_c_Gammaproteobacteria_o_Pseudomonadales_f_Porticoccaceae_g_Porticoccus_s_:0.12220)100.00:0.03127)100.00:0.02846,(((ref_nxr_OceanDNA_b34673_142_01_00077_03901_pos_d_Bacteria_p_Proteobacteria_c_Gammaproteobacteria_o_Enterobacterales_f_Alteromonadaceae_g_Colwellia_s_:0.13375,ref_nxr_Shewanella_woodyi_MMP02598391_CP000961_1_2672_3220045_3223848_neg_d_Bacteria_p_Proteobacteria_c_Gammaproteobacteria_o_Enterobacterales_f_Shewanellaceae_g_Shewanella_s_Shewanella_woodyi:0.07247)100.00:0.05889,ref_nxr_Methylococcaceae_bacterium_UBA2780_MMP06457873_DEIG01000016_1_001_000001_002115_pos_d_Bacteria_p_Proteobacteria_c_Gammaproteobacteria_o_Methylococcales_f_Cycloclasticaceae_g_UBA2780_s_UBA2780_sp002352345:0.07074)100.00:0.05303,(ref_nxr_OceanDNA_b35160_010_09_08436_12206_neg_d_Bacteria_p_Proteobacteria_c_Gammaproteobacteria_o_Enterobacterales_f_GCA_002770795_g_GCA_2746155_s_:0.10447,ref_nxr_Kangiella_koreensis_MMP00002604_CP001707_1_1336_1433634_1437386_neg_d_Bacteria_p_Proteobacteria_c_Gammaproteobacteria_o_Enterobacterales_f_Kangiellaceae_g_Kangiella_s_Kangiella_koreensis:0.08982)100.00:0.03042)100.00:0.03281)100.00:0.03924)100.00:0.12228,(((ref_nxr_Methylophaga_nitratireducenticrescens_MMP07210921_CP021973_1_0MMP07210921_441_0467409_0471152_neg_d_Bacteria_p_Proteobacteria_c_Gammaproteobacteria_o_Nitrosococcales_f_Methylophagaceae_g_Methylophaga_s_Methylophaga_nitratireducenticrescens:0.25951,(ref_nxr_OceanDNA_b35276_007_112_115038_118763_neg_d_Bacteria_p_Proteobacteria_c_Gammaproteobacteria_o_Enterobacterales_f_Shewanellaceae_g_Shewanella_s_Shewanella_vesiculosa:0.10031,(ref_nxr_Pseudoalteromonas_lipolytica_SCSIO_04301_MMP02639474_NZ_00KK070036_1_41_0044379_0048104_pos_d_Bacteria_p_Proteobacteria_c_Gammaproteobacteria_o_Enterobacterales_f_Alteromonadaceae_g_Pseudoalteromonas_s_Pseudoalteromonas_lipolytica:0.05418,ref_nxr_OceanDNA_b35082_0325_2_0755_1858_neg_d_Bacteria_p_Proteobacteria_c_Gammaproteobacteria_o_Enterobacterales_f_Alteromonadaceae_g_Pseudoalteromonas_s_Pseudoalteromonas_sp001974855:0.06912)100.00:0.03126)100.00:0.04422)99.00:0.04678,(ref_nxr_OceanDNA_b39385_014_11_11854_15747_neg_d_Bacteria_p_Proteobacteria_c_Gammaproteobacteria_o_Pseudomonadales_f_Porticoccaceae_g_HTCC2207_s_:0.14420,((ref_nxr_Simiduia_agarivorans_MMP02603035_CP003746_2_3089_3429553_3433341_pos_d_Bacteria_p_Proteobacteria_c_Gammaproteobacteria_o_Pseudomonadales_f_Cellvibrionaceae_g_Simiduia_s_Simiduia_agarivorans:0.11293,(ref_nxr_Alteromonadaceae_bacterium_Bs12_MMP02745865_NZ_JDFY01000001_1_1783_2055970_2059710_pos_d_Bacteria_p_Proteobacteria_c_Gammaproteobacteria_o_Pseudomonadales_f_Cellvibrionaceae_g_Teredinibacter_s_Teredinibacter_sp000966245:0.09134,ref_nxr_Alteromonadaceae_bacterium_2052S_S_stab0a_01_MMP02745681_NZ_RBIO01000001_1_MMP02745681_3528_4309569_4313330_pos_d_Bacteria_p_Proteobacteria_c_Gammaproteobacteria_o_Pseudomonadales_f_Cellvibrionaceae_g_Teredinibacter:0.09093)100.00:0.04357)100.00:0.02479,((ref_nxr_OceanDNA_b38910_018_028_027929_031705_pos_d_Bacteria_p_Proteobacteria_c_Gammaproteobacteria_o_Pseudomonadales_f_Oleiphilaceae_g_PZPK01_s_:0.06426,ref_nxr_Alteromonadaceae_bacterium_NORP12_MMP07568826_NVXL01000234_1_0MMP07568826_13_013332_014408_neg_d_Bacteria_p_Proteobacteria_c_Gammaproteobacteria_o_Pseudomonadales_f_Cellvibrionaceae_g_GCA_2746115_s_GCA_2746115_sp002746115:0.14496)97.00:0.03676,ref_nxr_OceanDNA_b38901_092_05_03882_07646_neg_d_Bacteria_p_Proteobacteria_c_Gammaproteobacteria_o_Pseudomonadales_f_Oleiphilaceae_g_PZPK01_s_:0.08797)97.00:0.04985)97.00:0.02449)100.00:0.05279)99.00:0.03281,(((ref_nxr_OceanDNA_b41321_032_04_03248_07015_neg_d_Bacteria_p_Proteobacteria_c_Gammaproteobacteria_o_Pseudomonadales_f_Saccharospirillaceae_A_g_Bermanella_s_:0.19113,ref_nxr_Pseudoalteromonas_sp_T1lg48_MMP08380957_NZ_0PQCC01000004_1_MMP08380957_54_057781_061590_neg_d_Bacteria_p_Proteobacteria_c_Gammaproteobacteria_o_Enterobacterales_f_Alteromonadaceae_g_Pseudoalteromonas_s_Pseudoalteromonas_sp002964785:0.13297)99.00:0.05107,(((((ref_nxr_Cellvibrio_OA_2007_MMP00025187_NZ_BBUL01000094_1_111_142024_145746_pos_d_Bacteria_p_Proteobacteria_c_Gammaproteobacteria_o_Pseudomonadales_f_Cellvibrionaceae_g_Cellvibrio_s_Cellvibrio_sp000953825:0.14798,(ref_nxr_OceanDNA_b36683_05_058_065107_068871_neg_d_Bacteria_p_Proteobacteria_c_Gammaproteobacteria_o_Pseudomonadales_f_Cellvibrionaceae_g_Marinimicrobium_s_Marinimicrobium_koreense:0.05473,ref_nxr_Gilvimarinus_polysaccharolyticus_YN3_MMP03445816_NZ_0LFIJ01000002_1_919_1081731_1085456_pos_d_Bacteria_p_Proteobacteria_c_Gammaproteobacteria_o_Pseudomonadales_f_Cellvibrionaceae_g_Gilvimarinus_s_Gilvimarinus_polysaccharolyticus:0.09984)100.00:0.10781)100.00:0.03966,((((ref_nxr_OceanDNA_b34614_079_005_006002_009802_pos_d_Bacteria_p_Proteobacteria_c_Gammaproteobacteria_o_Enterobacterales_f_Alteromonadaceae_g_Arsukibacterium_s_Arsukibacterium_perlucidum:0.04420,ref_nxr_OceanDNA_b35125_05_080_078859_082578_neg_d_Bacteria_p_Proteobacteria_c_Gammaproteobacteria_o_Enterobacterales_f_Alteromonadaceae_g_Rheinheimera_s_:0.03236)100.00:0.03832,(ref_nxr_OceanDNA_b34938_05_038_035771_039502_pos_d_Bacteria_p_Proteobacteria_c_Gammaproteobacteria_o_Enterobacterales_f_Alteromonadaceae_g_Pararheinheimera_s_:0.04917,Kitzinger_2018_00Q399dr_1246_bp_ami_2566010098_OX_No_taxonomy_found:0.08675)100.00:0.04922)100.00:0.02905,(ref_nxr_OceanDNA_b41432_040_10_08791_12507_neg_d_Bacteria_p_Proteobacteria_c_Gammaproteobacteria_o_Pseudomonadales_f_Saccharospirillaceae_A_g_UBA2009_s_UBA2009_sp002335285:0.06555,ref_nxr_OceanDNA_b35253_043_016_017459_021172_pos_d_Bacteria_p_Proteobacteria_c_Gammaproteobacteria_o_Enterobacterales_f_Shewanellaceae_g_Shewanella_s_Shewanella_baltica:0.08703)100.00:0.04186)100.00:0.04902,((ref_nxr_Aliidiomarina_F3105_MMP09487630_NZ_QMIL01000002_1_MMP09487630_274_294075_297797_pos_d_Bacteria_p_Proteobacteria_c_Gammaproteobacteria_o_Enterobacterales_f_Alteromonadaceae_g_Idiomarina:0.10620,ref_nxr_Aliidiomarina_taiwanensis_strain_AIT1_MMP08101769_PIPQ01000002_1_0MMP08101769_90_087091_090810_pos_d_Bacteria_p_Proteobacteria_c_Gammaproteobacteria_o_Enterobacterales_f_Alteromonadaceae_g_Idiomarina:0.10109)92.00:0.01392,(ref_nxr_OceanDNA_b34808_012_11_09332_13051_neg_d_Bacteria_p_Proteobacteria_c_Gammaproteobacteria_o_Enterobacterales_f_Alteromonadaceae_g_Idiomarina_s_Idiomarina_abyssalis:0.10569,ref_nxr_Idiomarina_MCCC_1A10513_MMP02910054_NZ_0JPIN01000002_1_42_040137_043856_pos_d_Bacteria_p_Proteobacteria_c_Gammaproteobacteria_o_Enterobacterales_f_Alteromonadaceae_g_Idiomarina_s_Idiomarina_atlantica:0.06702)100.00:0.04536)100.00:0.02528)100.00:0.05227)100.00:0.07380,(ref_nxr_Microbulbifer_yueqingensis_CGMCC_1_10658_MMP05216212_FNFH01000002_1_292_346229_349990_neg_d_Bacteria_p_Proteobacteria_c_Gammaproteobacteria_o_Pseudomonadales_f_Cellvibrionaceae_g_Microbulbifer_s_Microbulbifer_yueqingensis:0.07249,ref_nxr_Microbulbifer_thermotolerans_JAMB_A94_MMP05660479_FOKT01000007_1_225_264605_268366_pos_d_Bacteria_p_Proteobacteria_c_Gammaproteobacteria_o_Pseudomonadales_f_Cellvibrionaceae_g_Microbulbifer_s_Microbulbifer_thermotolerans:0.08010)100.00:0.10106)98.00:0.02706,ref_nxr_Hahella_sp_MMP10666572_NZ_CP034836_1_MMP10666572_2395_2678649_2682374_pos_d_Bacteria_p_Proteobacteria_c_Gammaproteobacteria_o_Pseudomonadales_f_Oleiphilaceae_g_Hahella:0.13142)99.00:0.01973,ref_nxr_OceanDNA_b35167_209_05_05117_07162_pos_d_Bacteria_p_Proteobacteria_c_Gammaproteobacteria_o_Enterobacterales_f_Kangiellaceae_g_Aliikangiella_s_:0.14905)99.00:0.02236)99.00:0.02541,((ref_nxr_Salinivibrio_sp_MA351_MMP06272993_NZ_0MUFG01000040_1_MMP06272993_11_008135_011908_pos_d_Bacteria_p_Proteobacteria_c_Gammaproteobacteria_o_Enterobacterales_f_Vibrionaceae_g_Salinivibrio_s_Salinivibrio_costicola:0.20727,(ref_nxr_Lacimicrobium_alkaliphilum_MMP04324273_CP013650_1_1373_1503814_1507596_pos_d_Bacteria_p_Proteobacteria_c_Gammaproteobacteria_o_Enterobacterales_f_Alteromonadaceae_g_Lacimicrobium_s_Lacimicrobium_alkaliphilum_B:0.08290,ref_nxr_Bowmanella_denitrificans_strain_JL63_MMP07818930_NZ_00PEBU01000020_1_MMP07818930_6_004542_008330_neg_d_Bacteria_p_Proteobacteria_c_Gammaproteobacteria_o_Enterobacterales_f_Alteromonadaceae_g_Bowmanella_s_Bowmanella_denitrificans:0.09719)100.00:0.04445)100.00:0.06193,(ref_nxr_Alteromonas_sp_190_MMP08634501_PVNP01000202_1_0MMP08634501_20_016273_020049_pos_d_Bacteria_p_Proteobacteria_c_Gammaproteobacteria_o_Enterobacterales_f_Alteromonadaceae_g_Alteromonas_A_s_Alteromonas_A_sp002993365:0.07083,ref_nxr_TARA_SAMEA4397295_METAG_JBEIBAPH_259_02_00566_04342_neg_d_Bacteria_p_Proteobacteria_c_Gammaproteobacteria_o_Enterobacterales_f_Alteromonadaceae_g_Paraglaciecola_s_:0.07884)100.00:0.07806)99.00:0.01948)100.00:0.02416)100.00:0.11473)84.00:0.03257)84.00:0.03031,(ref_nxr_Methylococcaceae_bacterium_UBA2778_MMP06451510_DEII01000005_1_016_018899_022648_pos_d_Bacteria_p_Proteobacteria_c_Gammaproteobacteria_o_Methylococcales_f_UBA2778_g_UBA2778_s_UBA2778_sp002352385:0.13243,(ref_nxr_OceanDNA_b35990_027_07_05639_09325_pos_d_Bacteria_p_Proteobacteria_c_Gammaproteobacteria_o_Methylococcales_f_Methylomonadaceae_g__s_:0.12456,ref_nxr_OceanDNA_b36040_032_07_07973_11725_pos_d_Bacteria_p_Proteobacteria_c_Gammaproteobacteria_o_Methylococcales_f_Methylomonadaceae_g_OPU3_GD_OMZ_s_OPU3_GD_OMZ_sp001901525:0.12232)100.00:0.08361)100.00:0.12014)85.00:0.03275,(ref_nxr_OceanDNA_b34262_209_001_000001_001755_pos_d_Bacteria_p_Proteobacteria_c_Gammaproteobacteria_o_Enterobacterales_f_DSM_103792_g_Permianibacter_s_:0.00387,(ref_nxr_OceanDNA_b34262_030_028_031235_033142_pos_d_Bacteria_p_Proteobacteria_c_Gammaproteobacteria_o_Enterobacterales_f_DSM_103792_g_Permianibacter_s_:0.00000,ref_nxr_OceanDNA_b34261_439_01_00001_02949_neg_d_Bacteria_p_Proteobacteria_c_Gammaproteobacteria_o_Enterobacterales_f_DSM_103792_g_Permianibacter_s_:0.00000)100.00:0.01026)100.00:0.31822)99.00:0.04076,(((ref_nxr_OceanDNA_b38547_03_096_095799_099500_pos_d_Bacteria_p_Proteobacteria_c_Gammaproteobacteria_o_Pseudomonadales_f_Moraxellaceae_g_Acinetobacter_s_:0.24142,ref_nxr_Chromobacterium_sp_MMP09210928_NZ_CP029495_1_MMP09210928_3849_4185728_4189426_neg_d_Bacteria_p_Proteobacteria_c_Gammaproteobacteria_o_Burkholderiales_f_Chromobacteriaceae_g_Chromobacterium:0.13721)100.00:0.07482,(ref_nxr_OceanDNA_b33318_018_12_13400_17107_neg_d_Bacteria_p_Proteobacteria_c_Gammaproteobacteria_o_Burkholderiales_f_Burkholderiaceae_g_Janthinobacterium_s_:0.11924,ref_nxr_Massilia_sp_MMP09453097_NZ_CP030092_1_MMP09453097_1089_1270572_1274267_pos_d_Bacteria_p_Proteobacteria_c_Gammaproteobacteria_o_Burkholderiales_f_Burkholderiaceae_g_Pseudoduganella_s_Pseudoduganella_sp003293715:0.07261)100.00:0.11244)100.00:0.03597,((ref_nxr_Achromobacter_sp_HZ01_MMP04858689_NZ_LWKV01000001_1_MMP04858689_1223_1319415_1323158_neg_d_Bacteria_p_Proteobacteria_c_Gammaproteobacteria_o_Burkholderiales_f_Burkholderiaceae_g_Achromobacter_s_Achromobacter_pulmonis:0.00000,outgroup_Achromobacter_sp_HZ01_MMP04858689_NZ_LWKV01000001_1_MMP04858689_1223_1319415_1323158_neg_d_Bacteria_p_Proteobacteria_c_Gammaproteobacteria_o_Burkholderiales_f_Burkholderiaceae_g_Achromobacter_s_Achromobacter_pulmonis:0.00000)100.00:0.14787,(ref_nxr_Burkholderiaceae_bacterium_NORP183_MMP07568997_NVQW01000002_1_MMP07568997_43_44151_47909_neg_d_Bacteria_p_Proteobacteria_c_Gammaproteobacteria_o_Burkholderiales_f_Burkholderiaceae_g_Cupriavidus_s_Cupriavidus_metallidurans:0.07186,(ref_nxr_OceanDNA_b33513_0923_01_00003_01922_neg_d_Bacteria_p_Proteobacteria_c_Gammaproteobacteria_o_Burkholderiales_f_Burkholderiaceae_g_Ralstonia_s_Ralstonia_pickettii_B:0.01893,(ref_nxr_OceanDNA_b33514_1223_01_00001_01497_neg_d_Bacteria_p_Proteobacteria_c_Gammaproteobacteria_o_Burkholderiales_f_Burkholderiaceae_g_Ralstonia_s_Ralstonia_pickettii_B:0.00000,ref_nxr_OceanDNA_b33513_0979_01_00003_01700_neg_d_Bacteria_p_Proteobacteria_c_Gammaproteobacteria_o_Burkholderiales_f_Burkholderiaceae_g_Ralstonia_s_Ralstonia_pickettii_B:0.00000)100.00:0.03043)100.00:0.09051)100.00:0.06439)100.00:0.07455)100.00:0.22111)67.00:0.03549,((((ref_nxr_Gammaproteobacteria_bacterium_Glo_16_MMP08108707_PIVX01000024_1_004_003951_007667_pos_d_Bacteria_p_Proteobacteria_c_Gammaproteobacteria_o_Legionellales:0.43785,(((ref_nxr_Robiginitomaculum_NORP55_MMP07568869_NVVU01000070_1_0MMP07568869_11_008974_012753_pos_d_Bacteria_p_Proteobacteria_c_Alphaproteobacteria_o_Caulobacterales_f_Maricaulaceae_g_Robiginitomaculum_B_s_Robiginitomaculum_B_sp002733485:0.13058,ref_nxr_Robiginitomaculum_NORP39_MMP07568853_NVWK01000004_1_0MMP07568853_42_049293_053072_neg_d_Bacteria_p_Proteobacteria_c_Alphaproteobacteria_o_Caulobacterales_f_Maricaulaceae_g_Robiginitomaculum_A_s_Robiginitomaculum_A_sp002733605:0.19314)100.00:0.15744,((ref_nxr_Sneathiella_IN_21_MMP07620099_NZMB01000028_1_0MMP07620099_13_012814_016554_pos_d_Bacteria_p_Proteobacteria_c_Alphaproteobacteria_o_Sneathiellales_f_Sneathiellaceae_g_Sneathiella_s_Sneathiella_sp002694385:0.18963,ref_nxr_OceanDNA_b31524_582_01_0002_01237_pos_d_Bacteria_p_Proteobacteria_c_Alphaproteobacteria_o_Sphingomonadales_f_Kordiimonadaceae_g__s_:0.18050)97.00:0.02979,((ref_nxr_OceanDNA_b31528_138_001_000002_002179_pos_d_Bacteria_p_Proteobacteria_c_Alphaproteobacteria_o_Sphingomonadales_f_Kordiimonadaceae_g_GCA_2401685_s_:0.07318,((ref_nxr_OceanDNA_b31476_03_060_062448_066206_neg_d_Bacteria_p_Proteobacteria_c_Alphaproteobacteria_o_Sphingomonadales_f_Emcibacteraceae_g_Emcibacter_s_Emcibacter_sp002380195:0.10510,ref_nxr_Kordiimonas_lacus_S3_22_MMP04432129_NZ_LRUA01000003_1_260_305120_308866_neg_d_Bacteria_p_Proteobacteria_c_Alphaproteobacteria_o_Sphingomonadales_f_Kordiimonadaceae_g_Kordiimonas_s_Kordiimonas_lacus:0.09193)96.00:0.00898,ref_nxr_OceanDNA_b31528_219_002_001526_003085_pos_d_Bacteria_p_Proteobacteria_c_Alphaproteobacteria_o_Sphingomonadales_f_Kordiimonadaceae_g_GCA_2401685_s_:0.05619)100.00:0.03442)100.00:0.05587,ref_nxr_OceanDNA_b31524_302_01_0002_01360_pos_d_Bacteria_p_Proteobacteria_c_Alphaproteobacteria_o_Sphingomonadales_f_Kordiimonadaceae_g__s_:0.18747)77.00:0.02225)100.00:0.04363)99.00:0.03609,(((ref_nxr_OceanDNA_b26750_192_02_0805_2379_pos_d_Bacteria_p_Proteobacteria_c_Alphaproteobacteria_o_Rhizobiales_f_Hyphomicrobiaceae_g__s_:0.18582,(ref_nxr_TARA_SAMEA4397330_METAG_GFBBFFPE_163_08_05563_07242_neg_d_Bacteria_p_Proteobacteria_c_Alphaproteobacteria_o_Rhizobiales_f_OSC116_g__s_:0.10830,(((ref_nxr_OceanDNA_b24340_018_21_15816_18425_pos_d_Bacteria_p_Proteobacteria_c_Alphaproteobacteria_o_HIMB59_f_GCA_002718135_g_AG_337_I02_s_:0.08453,ref_nxr_TARA_SAMEA4397330_METAG_GFBBFFPE_163_07_03915_05480_neg_d_Bacteria_p_Proteobacteria_c_Alphaproteobacteria_o_Rhizobiales_f_OSC116_g__s_:0.07720)83.00:0.01494,ref_nxr_OceanDNA_b26750_496_01_0001_1521_neg_d_Bacteria_p_Proteobacteria_c_Alphaproteobacteria_o_Rhizobiales_f_Hyphomicrobiaceae_g__s_:0.13361)95.00:0.02792,(ref_nxr_OceanDNA_b32360_006_07_06757_09750_pos_d_Bacteria_p_Proteobacteria_c_Alphaproteobacteria_o_TMED109_f_TMED109_g_GCA_2684605_s_:0.12534,ref_nxr_OceanDNA_b24332_006_10_08227_12009_pos_d_Bacteria_p_Proteobacteria_c_Alphaproteobacteria_o_HIMB59_f_GCA_002718135_g_AG_337_I02_s_:0.04887)89.00:0.05952)83.00:0.01130)79.00:0.01773)54.00:0.01622,((ref_nxr_Candidatus_Vesicomyosocius_MMP00060908_AP009247_1_648_0672655_0676386_neg_d_Bacteria_p_Proteobacteria_c_Gammaproteobacteria_o_Thiomicrospirales_f_Thioglobaceae_g_Vesicomyosocius_s_Vesicomyosocius_okutanii:0.00000,Kitzinger_2018_CanVesi2_1243_bp_ami_001219486_OX_2732587_No_taxonomy_found:0.00000)100.00:0.10943,ref_nxr_Bathymodiolus_thermophilus_MMP07956337_NZ_CP024634_1_MMP07956337_1570_2245771_2249505_neg_d_Bacteria_p_Proteobacteria_c_Gammaproteobacteria_o_Thiomicrospirales_f_Thioglobaceae_g_GCF1875585_s_GCF1875585_sp001875585:0.08246)100.00:0.20041)94.00:0.03512,(((ref_nxr_Candidatus_Endobugula_sertula_AB1_4_MMP03766367_MDLC01000054_1_001_000058_001341_neg_d_Bacteria_p_Proteobacteria_c_Gammaproteobacteria_o_Pseudomonadales_f_Cellvibrionaceae_g_Endobugula_s_Endobugula_sertula:0.13204,ref_nxr_OceanDNA_b41647_174_01_00043_03885_pos_d_Bacteria_p_Proteobacteria_c_Gammaproteobacteria_o_Pseudomonadales_f_UBA7434_g_UBA7434_s_UBA7434_sp003492055:0.12123)98.00:0.01831,ref_nxr_Candidatus_Endobugula_sertula_AB1_4_MMP03766367_MDLC01000016_1_003_000447_001682_pos_d_Bacteria_p_Proteobacteria_c_Gammaproteobacteria_o_Pseudomonadales_f_Cellvibrionaceae_g_Endobugula_s_Endobugula_sertula:0.09568)99.00:0.05090,(ref_nxr_OceanDNA_b31508_016_03_02426_06208_pos_d_Bacteria_p_Proteobacteria_c_Alphaproteobacteria_o_Sphingomonadales_f_Emcibacteraceae_g_UBA4441_s_:0.13963,ref_nxr_OceanDNA_b31474_03_0158_0181934_0185704_pos_d_Bacteria_p_Proteobacteria_c_Alphaproteobacteria_o_Sphingomonadales_f_Emcibacteraceae_g_Emcibacter_A_s_Emcibacter_A_congregatus:0.08568)100.00:0.07878)76.00:0.02422)95.00:0.03644)100.00:0.11685)100.00:0.05344,(ref_nxr_Gammaproteobacteria_bacterium_MMP08931231_NZ_CP028897_1_MMP08931231_2030_2005118_2008507_neg_d_Bacteria_p_Proteobacteria_c_Gammaproteobacteria_o_Enterobacterales_f_DM2_g_DM2_s_DM2_sp003072645:0.35107,((ref_nxr_OceanDNA_b24670_029_01_00001_02808_neg_d_Bacteria_p_Proteobacteria_c_Alphaproteobacteria_o_Micavibrionales_f_Micavibrionaceae_g_UBA6139_s_:0.16179,ref_nxr_OceanDNA_b24705_16_0014_0015985_0019686_pos_d_Bacteria_p_Proteobacteria_c_Alphaproteobacteria_o_Micavibrionales_f_UBA2020_g_UBA2020_s_:0.12865)100.00:0.07614,(((ref_nxr_TARA_SAMEA2591057_METAG_MGIKKEGI_004_31_28937_32662_pos_d_Bacteria_p_Proteobacteria_c_Alphaproteobacteria_o_UBA1280_f_UBA2136_g_UBA2136_s_UBA2136_sp002689455:0.23664,ref_nxr_OceanDNA_b24638_02_092_099375_103115_pos_d_Bacteria_p_Proteobacteria_c_Alphaproteobacteria_o_Micavibrionales_f_Micavibrionaceae_g_UBA1672_s_:0.09771)99.00:0.03852,ref_nxr_OceanDNA_b24650_04_0091_0084864_0088592_neg_d_Bacteria_p_Proteobacteria_c_Alphaproteobacteria_o_Micavibrionales_f_Micavibrionaceae_g__s_:0.09184)99.00:0.04380,ref_nxr_OceanDNA_b24707_07_028_026104_029844_neg_d_Bacteria_p_Proteobacteria_c_Alphaproteobacteria_o_Micavibrionales_f_UBA2020_g_CSBR16_224_s_:0.13084)100.00:0.11681)100.00:0.06756)100.00:0.07084)96.00:0.05932,(((ref_nxr_OceanDNA_b33391_0331_01_00003_03074_pos_d_Bacteria_p_Proteobacteria_c_Gammaproteobacteria_o_Burkholderiales_f_Burkholderiaceae_g_Paraburkholderia_s_Paraburkholderia_fungorum:0.25379,(ref_nxr_OceanDNA_b33512_003_24_18296_22051_pos_d_Bacteria_p_Proteobacteria_c_Gammaproteobacteria_o_Burkholderiales_f_Burkholderiaceae_g_Ralstonia_s_Ralstonia_pickettii:0.11602,Kitzinger_2018_GbBurkh7_1254_bp_ami_001114849_OX_32008_No_taxonomy_found:0.14847)100.00:0.12407)100.00:0.19460,(((((((((ref_nxr_Microbulbifer_marinus_CGMCC_1_10657_MMP05216562_FNQO01000007_1_0022_0027893_0031606_pos_d_Bacteria_p_Proteobacteria_c_Gammaproteobacteria_o_Pseudomonadales_f_Cellvibrionaceae_g_Microbulbifer_s_Microbulbifer_marinus:0.06375,ref_nxr_Alteromonas_S89_MMP02470156_NZ_0AFPJ01000027_1_17_016978_020691_neg_d_Bacteria_p_Proteobacteria_c_Gammaproteobacteria_o_Pseudomonadales_f_Cellvibrionaceae_g_Microbulbifer_s_Microbulbifer_agarilyticus_B:0.08621)100.00:0.16763,(ref_nxr_Brevundimonas_viscosa_F3_MMP05192570_FOZV01000010_1_089_087631_091368_pos_d_Bacteria_p_Proteobacteria_c_Alphaproteobacteria_o_Caulobacterales_f_Caulobacteraceae_g_Brevundimonas_s_Brevundimonas_viscosa:0.20078,(ref_nxr_Jannaschia_rubra_4SM3_MMP04488517_FOOS01000008_1_090_085963_089730_neg_d_Bacteria_p_Proteobacteria_c_Alphaproteobacteria_o_Rhodobacterales_f_Rhodobacteraceae_g_Jannaschia_s_Jannaschia_rubra:0.17895,ref_nxr_Altererythrobacter_troitsensis_JCM17037_MMP04214891_NZ_0LMAU01000005_1_30_036131_039928_pos_d_Bacteria_p_Proteobacteria_c_Alphaproteobacteria_o_Sphingomonadales_f_Sphingomonadaceae_g_Altererythrobacter_B_s_Altererythrobacter_B_troitsensis:0.15680)100.00:0.05211)95.00:0.03479)100.00:0.22305,(ref_nxr_OceanDNA_b26749_859_01_00002_02179_neg_d_Bacteria_p_Proteobacteria_c_Alphaproteobacteria_o_Rhizobiales_f_Hyphomicrobiaceae_g_GCA_2689605_s_:0.17748,(ref_nxr_Xanthobacter_126_MMP02584915_NZ_JAFO01000001_1_1058_1119523_1123266_neg_d_Bacteria_p_Proteobacteria_c_Alphaproteobacteria_o_Rhizobiales_f_Xanthobacteraceae_g_Xanthobacter_s_Xanthobacter_sp000702385:0.17554,ref_nxr_OceanDNA_b24855_005_11_12502_16284_pos_d_Bacteria_p_Proteobacteria_c_Alphaproteobacteria_o_Oceanibaculales_f_Oceanibaculaceae_g_Oceanibaculum_s_Oceanibaculum_nanhaiense:0.12669)100.00:0.05695)100.00:0.02902)100.00:0.06699,((ref_nxr_Methyloceanibacter_superfactus_R_67175_MMP04328994_NZ_0LPWF01000017_1_13_014458_017055_pos_d_Bacteria_p_Proteobacteria_c_Alphaproteobacteria_o_Rhizobiales_f_Methyloligellaceae_g_Methyloceanibacter_s_Methyloceanibacter_superfactus:0.20472,(ref_nxr_Rhodopseudomonas_palustris_BAL398_MMP03072170_NZ_0JXXE01000054_1_8_09709_13467_pos_d_Bacteria_p_Proteobacteria_c_Alphaproteobacteria_o_Rhizobiales_f_Xanthobacteraceae_g_Rhodopseudomonas_s_Rhodopseudomonas_palustris_E:0.15010,((ref_nxr_Bauldia_litoralis_524_16_MMP02982931_FMXQ01000004_1_170_165597_169334_neg_d_Bacteria_p_Proteobacteria_c_Alphaproteobacteria_o_Rhizobiales_f_Kaistiaceae_g_Bauldia_s_Bauldia_litoralis:0.09576,ref_nxr_OceanDNA_b27514_233_01_00003_03536_neg_d_Bacteria_p_Proteobacteria_c_Alphaproteobacteria_o_Rhizobiales_f_Xanthobacteraceae_g_Pseudolabrys_s_:0.06017)100.00:0.01768,ref_nxr_OceanDNA_b27495_0149_03_01913_04030_neg_d_Bacteria_p_Proteobacteria_c_Alphaproteobacteria_o_Rhizobiales_f_Xanthobacteraceae_g_Afipia_s_Afipia_sp000497575:0.10946)100.00:0.03565)100.00:0.04503)99.00:0.02561,(((ref_nxr_OceanDNA_b26636_276_01_00002_01120_pos_d_Bacteria_p_Proteobacteria_c_Alphaproteobacteria_o_Reyranellales_f_Reyranellaceae_g_Reyranella_s_:0.28899,(ref_nxr_BGEO_SAMN07136581_METAG_INKJICHE_0130_02_00379_04137_pos_d_Bacteria_p_Proteobacteria_c_Alphaproteobacteria_o_Rhizobiales_f_Beijerinckiaceae_g_Methylobacterium_s_:0.11628,ref_nxr_Rhizobiales_bacterium_YIM_77505_MMP02745209_NZ_0JQNH01000001_1_578_0619671_0623426_pos_d_Bacteria_p_Proteobacteria_c_Alphaproteobacteria_o_Rhizobiales_f_Beijerinckiaceae_g_Microvirga_s_Microvirga_sp000745135:0.06976)100.00:0.06850)88.00:0.01682,ref_nxr_Methyloceanibacter_stevinii_R_67176_MMP04328995_NZ_LPWE01000011_1_174_165845_169597_pos_d_Bacteria_p_Proteobacteria_c_Alphaproteobacteria_o_Rhizobiales_f_Methyloligellaceae_g_Methyloceanibacter_s_Methyloceanibacter_stevinii:0.13081)91.00:0.03273,(ref_nxr_Filomicrobium_sp_MMP3234138_NZ_LN829118_1_3498_3698554_3702309_neg_d_Bacteria_p_Proteobacteria_c_Alphaproteobacteria_o_Rhizobiales_f_Hyphomicrobiaceae_g_Filomicrobium_s_Filomicrobium_insigne:0.15613,ref_nxr_OceanDNA_b27502_005_10_08698_12462_pos_d_Bacteria_p_Proteobacteria_c_Alphaproteobacteria_o_Rhizobiales_f_Xanthobacteraceae_g_Ga0077548_s_:0.14023)51.00:0.03566)46.00:0.02297)99.00:0.05649)80.00:0.03526,((ref_nxr_Methylothermaceae_bacteria_B42_MMP04448867_LSNW01000002_1_060_057856_061584_neg_d_Bacteria_p_Proteobacteria_c_Gammaproteobacteria_o_Methylococcales_f_Methylothermaceae_g_Methylohalobius_s_Methylohalobius_sp001566965:0.40185,((((((ref_nxr_Rhodobacterales_bacterium_DOLJORAL78_59_82_MMP07757495_PDSA01000029_1_MMP07757495_157_164339_168079_pos_d_Bacteria_p_Proteobacteria_c_Alphaproteobacteria_o_Rhodobacterales_f_Rhodobacteraceae_g_Marinosulfonomonas_s_Marinosulfonomonas_sp002748285:0.24969,ref_nxr_OceanDNA_b28164_086_03_02034_05792_pos_d_Bacteria_p_Proteobacteria_c_Alphaproteobacteria_o_Rhodobacterales_f_Rhodobacteraceae_g_EhC02_s_:0.13172)82.00:0.02599,(((((((((ref_nxr_Defluviimonas_20V17_MMP02749527_NZ_0AYXI01000180_1_25_022470_026198_neg_d_Bacteria_p_Proteobacteria_c_Alphaproteobacteria_o_Rhodobacterales_f_Rhodobacteraceae_g_Defluviimonas_A_s_Defluviimonas_A_indica:0.08339,ref_nxr_Thioclava_DT23_4_MMP02893933_NZ_00AUNB01000046_1_8_008036_011764_pos_d_Bacteria_p_Proteobacteria_c_Alphaproteobacteria_o_Rhodobacterales_f_Rhodobacteraceae_g_Thioclava_s_Thioclava_indica:0.08967)98.00:0.01861,ref_nxr_Thioclava_sp_F36_7_MMP05970467_NZ_0MPZR01000014_1_MMP05970467_25_027524_031252_neg_d_Bacteria_p_Proteobacteria_c_Alphaproteobacteria_o_Rhodobacterales_f_Rhodobacteraceae_g_Thioclava_s_Thioclava_sediminum:0.05612)100.00:0.12915,ref_nxr_OceanDNA_b30034_005_11_12346_16083_pos_d_Bacteria_p_Proteobacteria_c_Alphaproteobacteria_o_Rhodobacterales_f_Rhodobacteraceae_g_Pseudorhodobacter_s_:0.10114)95.00:0.02513,ref_nxr_OceanDNA_b27586_02_033_031516_035262_neg_d_Bacteria_p_Proteobacteria_c_Alphaproteobacteria_o_Rhodobacterales_f_Rhodobacteraceae_g__s_:0.16329)93.00:0.03125,ref_nxr_OceanDNA_b30041_034_03_03225_06962_pos_d_Bacteria_p_Proteobacteria_c_Alphaproteobacteria_o_Rhodobacterales_f_Rhodobacteraceae_g_Pseudorhodobacter_s_:0.09774)62.00:0.01572,ref_nxr_Thalassospira_sp_MCCC_1A01428_MMP02671745_JFJZ01000025_1_0MMP02671745_31_033594_037331_pos_d_Bacteria_p_Proteobacteria_c_Alphaproteobacteria_o_Rhodospirillales_A_f_Thalassospiraceae_g_Thalassospira_s_Thalassospira_sp002115825:0.13756)93.00:0.01161,((((((((ref_nxr_OceanDNA_b28648_045_10_08365_12105_pos_d_Bacteria_p_Proteobacteria_c_Alphaproteobacteria_o_Rhodobacterales_f_Rhodobacteraceae_g_LFER01_s_:0.18365,ref_nxr_OceanDNA_b26769_0148_01_00002_03298_pos_d_Bacteria_p_Proteobacteria_c_Alphaproteobacteria_o_Rhizobiales_f_GCA_2746425_g__s_:0.10723)99.00:0.02118,ref_nxr_OceanDNA_b28106_422_01_00001_03024_neg_d_Bacteria_p_Proteobacteria_c_Alphaproteobacteria_o_Rhodobacterales_f_Rhodobacteraceae_g__s_:0.08314)99.00:0.02561,ref_nxr_OceanDNA_b30687_173_02_01663_05397_pos_d_Bacteria_p_Proteobacteria_c_Alphaproteobacteria_o_Rhodobacterales_f_Rhodobacteraceae_g_UBA5972_s_:0.10646)85.00:0.01774,((((ref_nxr_Albidovulum_inexpectatum_strain_DSM_12048_MMP03080611_PRDS01000007_1_0MMP03080611_12_013409_017128_neg_d_Bacteria_p_Proteobacteria_c_Alphaproteobacteria_o_Rhodobacterales_f_Rhodobacteraceae_g_Albidovulum_s_Albidovulum_inexpectatum:0.17735,ref_nxr_TARA_SAMN05326646_METAG_PSW00020_074_070_091344_095084_neg_d_Bacteria_p_Proteobacteria_c_Alphaproteobacteria_o_Ferrovibrionales_f_Ferrovibrionaceae_g__s_:0.08873)94.00:0.02362,ref_nxr_Roseivivax_lentus_DSM_29430_MMP05421759_NZ_0FTOQ01000010_1_MMP05421759_83_097825_101565_neg_d_Bacteria_p_Proteobacteria_c_Alphaproteobacteria_o_Rhodobacterales_f_Rhodobacteraceae_g_Roseivivax_s_Roseivivax_lentus:0.07432)100.00:0.02851,(ref_nxr_Aliiroseovarius_pelagivivens_strain_CECT_8811_MMP104628693_OMOI01000001_1_MMP104628693_2140_2226987_2230724_neg_d_Bacteria_p_Proteobacteria_c_Alphaproteobacteria_o_Rhodobacterales_f_Rhodobacteraceae_g_Aliiroseovarius_s_Aliiroseovarius_pelagivivens:0.11884,(ref_nxr_OceanDNA_b27601_064_09_09147_12878_pos_d_Bacteria_p_Proteobacteria_c_Alphaproteobacteria_o_Rhodobacterales_f_Rhodobacteraceae_g_Donghicola_s_:0.11030,ref_nxr_OceanDNA_b28097_23_023_017789_021517_neg_d_Bacteria_p_Proteobacteria_c_Alphaproteobacteria_o_Rhodobacterales_f_Rhodobacteraceae_g_Boseongicola_s_:0.05480)99.00:0.02449)99.00:0.00945)98.00:0.01886,(ref_nxr_Mameliella_alba_JLT354_W_MMP05216376_FMZI01000004_1_068_076964_080692_neg_d_Bacteria_p_Proteobacteria_c_Alphaproteobacteria_o_Rhodobacterales_f_Rhodobacteraceae_g_Mameliella_s_Mameliella_alba:0.07996,ref_nxr_Phaeobacter_11ANDIMAR09_MMP03996103_NZ_LIKT01000007_1_126_136743_140471_neg_d_Bacteria_p_Proteobacteria_c_Alphaproteobacteria_o_Rhodobacterales_f_Rhodobacteraceae_g_Pseudophaeobacter_s_Pseudophaeobacter_sp001294455:0.07866)90.00:0.01535)80.00:0.01077)65.00:0.00907,(((((((((ref_nxr_Labrenzia_marina_strain_DSM_17023_MMP07621160_PPCN01000022_1_00MMP07621160_25_0023297_0027100_pos_d_Bacteria_p_Proteobacteria_c_Alphaproteobacteria_o_Rhizobiales_f_Stappiaceae_g_Labrenzia_s_Labrenzia_marina:0.15169,ref_nxr_Oceaniglobus_indicus_1_19b_MMP07313546_NZ_NMZM01000001_1_MMP07313546_245_262609_266415_neg_d_Bacteria_p_Proteobacteria_c_Alphaproteobacteria_o_Rhodobacterales_f_Rhodobacteraceae_g_Oceaniglobus_s_Oceaniglobus_indicus:0.07293)100.00:0.02910,ref_nxr_Marivita_hallyeonensis_DPG_28_MMP05443551_NZ_00FQXC01000007_1_47_0039351_0043157_neg_d_Bacteria_p_Proteobacteria_c_Alphaproteobacteria_o_Rhodobacterales_f_Rhodobacteraceae_g_Marivita_s_Marivita_hallyeonensis:0.06048)100.00:0.02883,ref_nxr_OceanDNA_b28552_009_01_00001_01926_pos_d_Bacteria_p_Proteobacteria_c_Alphaproteobacteria_o_Rhodobacterales_f_Rhodobacteraceae_g_Octadecabacter_s_:0.08106)67.00:0.01329,ref_nxr_OceanDNA_b29617_008_25_28384_32124_neg_d_Bacteria_p_Proteobacteria_c_Alphaproteobacteria_o_Rhodobacterales_f_Rhodobacteraceae_g_Pararhodobacter_s_:0.08537)76.00:0.02228,ref_nxr_OceanDNA_b29557_005_26_23942_27670_neg_d_Bacteria_p_Proteobacteria_c_Alphaproteobacteria_o_Rhodobacterales_f_Rhodobacteraceae_g_Nioella_s_Nioella_sp002710305:0.10488)88.00:0.01725,ref_nxr_OceanDNA_b23300_004_11_07523_11275_neg_d_Bacteria_p_Proteobacteria_c_Alphaproteobacteria_o_Bin95_f_Bin95_g__s_:0.07778)92.00:0.02169,ref_nxr_Maliponia_aquimaris_CECT_8898_MMP104102235_FXYF01000028_1_0MMP104102235_15_019470_023210_neg_d_Bacteria_p_Proteobacteria_c_Alphaproteobacteria_o_Rhodobacterales_f_Rhodobacteraceae_g_Maliponia_s_Maliponia_aquimaris:0.12062)99.00:0.01473,((ref_nxr_Celeribacter_neptunius_H_14_MMP04487991_FORH01000003_1_0281_0302210_0305944_pos_d_Bacteria_p_Proteobacteria_c_Alphaproteobacteria_o_Rhodobacterales_f_Rhodobacteraceae_g_Celeribacter_s_Celeribacter_neptunius:0.10048,ref_nxr_OceanDNA_b30089_083_02_00945_04685_neg_d_Bacteria_p_Proteobacteria_c_Alphaproteobacteria_o_Rhodobacterales_f_Rhodobacteraceae_g_Roseovarius_s_:0.09070)100.00:0.02450,ref_nxr_Nioella_nitratireducens_SSW136_MMP05928563_NZ_MNBW01000013_1_122_119196_122936_neg_d_Bacteria_p_Proteobacteria_c_Alphaproteobacteria_o_Rhodobacterales_f_Rhodobacteraceae_g_Nioella_s_Nioella_nitratireducens:0.08117)100.00:0.02002)100.00:0.03301,((ref_nxr_Defluviimonas_denitrificans_strain_DSM_18921_MMP05660818_PVEP01000006_1_0MMP05660818_179_0187107_0190841_pos_d_Bacteria_p_Proteobacteria_c_Alphaproteobacteria_o_Rhodobacterales_f_Rhodobacteraceae_g_Defluviimonas_s_Defluviimonas_denitrificans:0.10538,ref_nxr_Ruegeria_ZGT118_MMP04376034_NZ_0LQBQ01000001_1_43_043804_047544_pos_d_Bacteria_p_Proteobacteria_c_Alphaproteobacteria_o_Rhodobacterales_f_Rhodobacteraceae_g_Ruegeria_s_Ruegeria_marisrubri:0.07184)95.00:0.01579,((ref_nxr_Thalassospira_iamenensis_IB13_MMP02927985_NZ_0JPWJ01000006_1_MMP02927985_36_0037983_0041723_neg_d_Bacteria_p_Proteobacteria_c_Alphaproteobacteria_o_Rhodospirillales_A_f_Thalassospiraceae_g_Thalassospira_s_Thalassospira_lucentensis_A:0.11766,ref_nxr_Thalassospira_HJ_MMP03351980_NZ_JYII01000010_1_194_206645_210385_neg_d_Bacteria_p_Proteobacteria_c_Alphaproteobacteria_o_Rhodospirillales_A_f_Thalassospiraceae_g_Thalassospira_s_Thalassospira_sp000948415:0.05611)100.00:0.04803,ref_nxr_Tranquillimonas_alkanivorans_A34_MMP04488047_FOXA01000040_1_005_004085_007825_pos_d_Bacteria_p_Proteobacteria_c_Alphaproteobacteria_o_Rhodobacterales_f_Rhodobacteraceae_g_Tranquillimonas_s_Tranquillimonas_alkanivorans:0.07626)95.00:0.01948)87.00:0.00628)71.00:0.00656)86.00:0.01862,ref_nxr_Rhodobacteraceae_bacterium_MA_7_27_MMP10231401_NZ_RCNT01000009_1_MMP10231401_101_104308_108042_neg_d_Bacteria_p_Proteobacteria_c_Alphaproteobacteria_o_Rhodobacterales_f_Rhodobacteraceae:0.08583)100.00:0.04187,(ref_nxr_Phaeobacter_gallaeciensis_C3M10_MMP09522133_NZ_00QOCE01000009_1_MMP09522133_4_004442_008167_pos_d_Bacteria_p_Proteobacteria_c_Alphaproteobacteria_o_Rhodobacterales_f_Rhodobacteraceae_g_OMPR01_s_OMPR01_sp900313015:0.08579,ref_nxr_Roseovarius_TE539_MMP09508687_NZ_0QNGB01000001_1_MMP09508687_67_063534_067259_pos_d_Bacteria_p_Proteobacteria_c_Alphaproteobacteria_o_Rhodobacterales_f_Rhodobacteraceae_g_Roseovarius_s_Roseovarius_sp003298505:0.09342)100.00:0.05889)79.00:0.01516,(ref_nxr_Sulfitobacter_sp_EL44_MMP104692611_NZ_0OMPT01000009_1_MMP104692611_892_0875261_0878980_pos_d_Bacteria_p_Proteobacteria_c_Alphaproteobacteria_o_Rhodobacterales_f_Rhodobacteraceae_g_Sulfitobacter_s_Sulfitobacter_mediterraneus:0.08061,ref_nxr_OceanDNA_b24899_01_114_103751_107500_pos_d_Bacteria_p_Proteobacteria_c_Alphaproteobacteria_o_Parvibaculales_f_Parvibaculaceae_g_Mf105b01_s_Mf105b01_sp002715765:0.09304)97.00:0.03102)100.00:0.02667)94.00:0.03462,(ref_nxr_Rhodobacteraceae_bacterium_MMP09939831_NZ_0CP032125_1_MMP09939831_563_0583852_0587586_pos_d_Bacteria_p_Proteobacteria_c_Alphaproteobacteria_o_Rhodobacterales_f_Rhodobacteraceae_g_Marinosulfonomonas:0.15041,(ref_nxr_Thalassobius_sp_I31_1_MMP08663117_NZ_0PWAA01000065_1_MMP08663117_78_083276_087004_pos_d_Bacteria_p_Proteobacteria_c_Alphaproteobacteria_o_Rhodobacterales_f_Rhodobacteraceae_g_Halocynthiibacter_s_Halocynthiibacter_sp003031585:0.09655,ref_nxr_OceanDNA_b27629_08_014_028550_032284_neg_d_Bacteria_p_Proteobacteria_c_Alphaproteobacteria_o_Rhodobacterales_f_Rhodobacteraceae_g_Amylibacter_s_:0.07172)100.00:0.03546)90.00:0.04163)86.00:0.01576,(ref_nxr_OceanDNA_b30690_066_14_10671_14411_neg_d_Bacteria_p_Proteobacteria_c_Alphaproteobacteria_o_Rhodobacterales_f_Rhodobacteraceae_g_UBA5972_s_UBA5972_sp002430125:0.12818,(ref_nxr_OceanDNA_b24591_056_008_007713_011453_neg_d_Bacteria_p_Proteobacteria_c_Alphaproteobacteria_o_Kiloniellales_f_Rhodovibrionaceae_g__s_:0.09896,ref_nxr_Rhodobacteraceae_bacterium_NORP23_MMP07568837_NVXA01000003_1_0MMP07568837_24_019971_023711_neg_d_Bacteria_p_Proteobacteria_c_Alphaproteobacteria_o_Rhodobacterales_f_Rhodobacteraceae_g_UBA3077_s_UBA3077_sp002746395:0.11737)100.00:0.02341)100.00:0.05649)79.00:0.02616)100.00:0.04453,(ref_nxr_OceanDNA_b26809_058_02_00475_04212_neg_d_Bacteria_p_Proteobacteria_c_Alphaproteobacteria_o_Rhizobiales_f_Rhizobiaceae_g_Aurantimonas_s_:0.12963,(((((ref_nxr_Pelagibacterium_IMCC34151_MMP09478228_NZ_QMEL01000004_1_MMP09478228_169_180852_184673_neg_d_Bacteria_p_Proteobacteria_c_Alphaproteobacteria_o_Rhizobiales_f_Devosiaceae_g_Pelagibacterium:0.10611,(ref_nxr_Paracoccus_seriniphilus_LS_1_MMP05444959_FZQB01000011_1_0MMP05444959_10_010747_014565_pos_d_Bacteria_p_Proteobacteria_c_Alphaproteobacteria_o_Rhodobacterales_f_Rhodobacteraceae_g_Paracoccus_s_Paracoccus_seriniphilus:0.08451,ref_nxr_Paracoccus_siganidrum_DSM_26381_MMP08783578_NZ_QNRC01000002_1_MMP08783578_171_169112_172948_neg_d_Bacteria_p_Proteobacteria_c_Alphaproteobacteria_o_Rhodobacterales_f_Rhodobacteraceae_g_Paracoccus:0.06724)50.00:0.01822)48.00:0.01709,ref_nxr_Paracoccus_sp_MMP08010293_CP025408_1_0MMP08010293_100_0091614_0095381_pos_d_Bacteria_p_Proteobacteria_c_Alphaproteobacteria_o_Rhodobacterales_f_Rhodobacteraceae_g_Paracoccus_s_Paracoccus_sp002847305:0.10966)100.00:0.03289,ref_nxr_Paracoccus_N5_MMP02261258_NZ_0AQUO01000002_1_277_0320586_0324344_pos_d_Bacteria_p_Proteobacteria_c_Alphaproteobacteria_o_Rhodobacterales_f_Rhodobacteraceae_g_Paracoccus_s_Paracoccus_aminovorans_B:0.08762)100.00:0.05830,ref_nxr_OceanDNA_b29546_060_01_00002_03631_pos_d_Bacteria_p_Proteobacteria_c_Alphaproteobacteria_o_Rhodobacterales_f_Rhodobacteraceae_g_NCEA01_s_:0.13078)100.00:0.02857,ref_nxr_Hoeflea_sp_MMP03375744_NZ_CP011479_1_1443_1532261_1536007_pos_d_Bacteria_p_Proteobacteria_c_Alphaproteobacteria_o_Rhizobiales_f_Rhizobiaceae_g_Hoeflea_s_Hoeflea_sp001011155:0.12639)100.00:0.03596)100.00:0.06642)100.00:0.12332,((ref_nxr_Hyphomonas_jannaschiana_VP2_MMP02746699_NZ_ARYJ01000002_1_212_228894_232628_pos_d_Bacteria_p_Proteobacteria_c_Alphaproteobacteria_o_Caulobacterales_f_Hyphomonadaceae_g_Hyphomonas_s_Hyphomonas_jannaschiana:0.11812,(ref_nxr_Robiginitomaculum_antarcticum_IMCC3195_MMP02440387_NZ_0KB823014_1_151_0138892_0142626_neg_d_Bacteria_p_Proteobacteria_c_Alphaproteobacteria_o_Caulobacterales_f_Maricaulaceae_g_Robiginitomaculum_s_Robiginitomaculum_antarcticum:0.11874,ref_nxr_TARA_SAMEA4397772_METAG_BICOGJOI_004_02_001757_005491_pos_d_Bacteria_p_Proteobacteria_c_Alphaproteobacteria_o_Caulobacterales_f_Hyphomonadaceae_g_Hyphomonas_s_:0.09135)100.00:0.03546)100.00:0.08968,((((ref_nxr_Proteobacteria_bacterium_UBA5333_MMP06451298_DHQR01000032_1_027_023454_027194_neg_d_Bacteria_p_Proteobacteria_c_Gammaproteobacteria_o_UBA5335_f_UBA5335_g_UBA5335_s_UBA5335_sp002410145:0.19617,(ref_nxr_OceanDNA_b23403_001_02_00074_03805_neg_d_Bacteria_p_Proteobacteria_c_Alphaproteobacteria_o_Caulobacterales_f_Caulobacteraceae_g_Brevundimonas_s_Brevundimonas_mediterranea:0.11815,ref_nxr_Caulobacteraceae_bacterium_UBA3198_MMP06451761_DEWY01000002_1_245_270413_274144_pos_d_Bacteria_p_Proteobacteria_c_Alphaproteobacteria_o_Caulobacterales_f_Caulobacteraceae_g_Phenylobacterium_s_Phenylobacterium_sp002363865:0.12991)99.00:0.02802)96.00:0.02062,ref_nxr_OceanDNA_b23481_008_04_03296_07021_pos_d_Bacteria_p_Proteobacteria_c_Alphaproteobacteria_o_Caulobacterales_f_Caulobacteraceae_g_Phenylobacterium_s_Phenylobacterium_sp002441055:0.12959)90.00:0.02180,ref_nxr_OceanDNA_b23346_004_053_048495_052238_pos_d_Bacteria_p_Proteobacteria_c_Alphaproteobacteria_o_Caulobacterales_f_Caulobacteraceae_g_Brevundimonas_s_:0.16521)99.00:0.02495,ref_nxr_OceanDNA_b23955_101_04_02476_06210_neg_d_Bacteria_p_Proteobacteria_c_Alphaproteobacteria_o_Caulobacterales_f_Maricaulaceae_g_Glycocaulis_s_:0.16374)100.00:0.03235)100.00:0.13718)96.00:0.04077,((ref_nxr_TARA_SAMEA2621300_METAG_HFMFLJKM_105_04_02518_06258_neg_d_Bacteria_p_Proteobacteria_c_Alphaproteobacteria_o_Caulobacterales_f_Maricaulaceae_g_Hyphobacterium_s_Hyphobacterium_sp003129605:0.07307,ref_nxr_TARA_SAMEA4397174_METAG_PCNIEGAM_32_001_000001_002271_pos_d_Bacteria_p_Proteobacteria_c_Alphaproteobacteria_o_Caulobacterales_f_Maricaulaceae_g_Hyphobacterium_s_:0.06412)100.00:0.07745,(ref_nxr_OceanDNA_b23948_005_03_01412_05146_pos_d_Bacteria_p_Proteobacteria_c_Alphaproteobacteria_o_Caulobacterales_f_Maricaulaceae_g_Maricaulis_s_:0.09462,ref_nxr_Maricaulis_salignorans_MCS_18_MMP04488568_FNHG01000001_1_232_253895_257632_pos_d_Bacteria_p_Proteobacteria_c_Alphaproteobacteria_o_Caulobacterales_f_Maricaulaceae_g_Maricaulis_s_Maricaulis_salignorans:0.12187)100.00:0.03853)100.00:0.10564)96.00:0.02979,((((ref_nxr_TARA_SAMEA4397051_METAG_NGAHLNDD_01_275_291114_294863_neg_d_Bacteria_p_Proteobacteria_c_Alphaproteobacteria_o_Sphingomonadales_f_Sphingomonadaceae_g_Sphingorhabdus_s_:0.12948,(ref_nxr_Sphingomonadaceae_bacterium_SP_246_MMP07620115_PBLE01000015_1_MMP07620115_180_195064_198801_neg_d_Bacteria_p_Proteobacteria_c_Alphaproteobacteria_o_Sphingomonadales_f_Sphingomonadaceae_g_Erythrobacter_A_s_Erythrobacter_A_sp002723655:0.12206,ref_nxr_Altererythrobacter_epoxidivorans_MMP03896005_CP012669_1_0133_0131990_0135727_pos_d_Bacteria_p_Proteobacteria_c_Alphaproteobacteria_o_Sphingomonadales_f_Sphingomonadaceae_g_Altererythrobacter_s_Altererythrobacter_epoxidivorans:0.09003)100.00:0.05249)100.00:0.08269,(ref_nxr_Parasphingopy_is_lamellibrachiae_DSM_26725_MMP09074869_NZ_QRDP01000004_1_MMP09074869_1299_1349326_1353072_pos_d_Bacteria_p_Proteobacteria_c_Alphaproteobacteria_o_Sphingomonadales_f_Sphingomonadaceae:0.08440,ref_nxr_Sphingorhabdus_sp_EL138_MMP104500216_NZ_0OGVD01000002_1_MMP104500216_504_0511470_0515222_pos_d_Bacteria_p_Proteobacteria_c_Alphaproteobacteria_o_Sphingomonadales_f_Sphingomonadaceae_g_Sphingorhabdus_s_Sphingorhabdus_sp900258045:0.10586)100.00:0.07506)100.00:0.04693,(ref_nxr_OceanDNA_b24886_273_02_00737_03661_neg_d_Bacteria_p_Proteobacteria_c_Alphaproteobacteria_o_Parvibaculales_f_Parvibaculaceae_g_Mf105b01_s_:0.15483,ref_nxr_OceanDNA_b32680_626_01_00001_01551_pos_d_Bacteria_p_Proteobacteria_c_Alphaproteobacteria_o_UBA2966_f__g__s_:0.15156)91.00:0.03630)82.00:0.01102,((((ref_nxr_Tistrella_mobilis_MMP02603926_CP003238_1_0455_0513598_0517338_pos_d_Bacteria_p_Proteobacteria_c_Alphaproteobacteria_o_Tistrellales_f_Tistrellaceae_g_Tistrella_s_Tistrella_mobilis:0.21020,((ref_nxr_Pseudovibrio_sp_AU243_MMP104674441_NZ_OMPG01000021_1_MMP104674441_134_139844_143593_neg_d_Bacteria_p_Proteobacteria_c_Alphaproteobacteria_o_Rhizobiales_f_Stappiaceae_g_Pseudovibrio_s_Pseudovibrio_ascidiaceicola:0.17952,(((((ref_nxr_Brucella_F5_06_MMP00839728_NZ_0KB850639_1_763_0815949_0819713_pos_d_Bacteria_p_Proteobacteria_c_Alphaproteobacteria_o_Rhizobiales_f_Rhizobiaceae_g_Brucella_s_Brucella_melitensis:0.00000,Kitzinger_2018_GbBrucel_1243_bp_ami_223631_OX_234_No_taxonomy_found:0.00526)100.00:0.15382,ref_nxr_OceanDNA_b26880_020_023_023404_027147_pos_d_Bacteria_p_Proteobacteria_c_Alphaproteobacteria_o_Rhizobiales_f_Rhizobiaceae_g_Martelella_s_Martelella_mediterranea:0.11768)100.00:0.02620,ref_nxr_Cohaesibacter_marisflavi_CGMCC_1_9157_MMP04488056_FOVR01000020_1_026_024929_028687_pos_d_Bacteria_p_Proteobacteria_c_Alphaproteobacteria_o_Rhizobiales_f_Cohaesibacteraceae_g_Cohaesibacter_s_Cohaesibacter_marisflavi:0.10139)100.00:0.03779,(ref_nxr_Breoghania_corrubedonensis_strain_DSM_23382_MMP08776944_QAYG01000001_1_0MMP08776944_866_0990554_0994309_pos_d_Bacteria_p_Proteobacteria_c_Alphaproteobacteria_o_Rhizobiales_f_Stappiaceae_g_Breoghania_s_Breoghania_corrubedonensis:0.12209,ref_nxr_TARA_SAMN05326641_METAG_ANW00059_204_05_03192_06950_neg_d_Bacteria_p_Proteobacteria_c_Alphaproteobacteria_o_Rhizobiales_f_Stappiaceae_g_Labrenzia_s_:0.09293)100.00:0.01970)99.00:0.02000,(ref_nxr_Nitratireductor_aquibiodomus_EBB_35_1_MMP05348542_NZ_MAYB01000004_1_369_376939_380694_pos_d_Bacteria_p_Proteobacteria_c_Alphaproteobacteria_o_Rhizobiales_f_Rhizobiaceae_g_Nitratireductor_s_Nitratireductor_aquibiodomus:0.08976,(ref_nxr_OceanDNA_b26897_076_13_11807_15559_pos_d_Bacteria_p_Proteobacteria_c_Alphaproteobacteria_o_Rhizobiales_f_Rhizobiaceae_g_RCIZ01_s_:0.06779,(ref_nxr_Anderseniella_sp_MMP19229668_NZ_LT703003_1_MMP19229668_2368_2506940_2510698_neg_d_Bacteria_p_Proteobacteria_c_Alphaproteobacteria_o_Rhizobiales_f_Anderseniellaceae_g_Anderseniella_s_Anderseniella_sp900149695:0.04916,ref_nxr_OceanDNA_b26663_0567_01_00001_02025_pos_d_Bacteria_p_Proteobacteria_c_Alphaproteobacteria_o_Rhizobiales_f_Anderseniellaceae_g_Anderseniella_s_:0.08191)100.00:0.04431)100.00:0.02891)100.00:0.03153)93.00:0.01682)93.00:0.01520,ref_nxr_OceanDNA_b24798_038_022_020136_023897_pos_d_Bacteria_p_Proteobacteria_c_Alphaproteobacteria_o_Thalassobaculales_f_Nisaeaceae_g_Nisaea_s_:0.12895)100.00:0.04444)100.00:0.05326,ref_nxr_Rhodospirillales_BBD_1991_14_MMP04939355_LYSY01000001_1_0107_0134526_0138284_neg_d_Bacteria_p_Proteobacteria_c_Alphaproteobacteria_o_Kiloniellales_f_Kiloniellaceae_g_BBD_1991_14_s_BBD_1991_14_sp001657395:0.12448)100.00:0.02595,ref_nxr_bacterium_BMS3Bbin10_MMP00081387_BDTT01000023_1_0MMP00081387_31_034682_038428_pos_d_Bacteria_p_Proteobacteria_c_Alphaproteobacteria_o_Rhizobiales_f_Methyloligellaceae_g_UBA2767_s_UBA2767_sp002897995:0.16565)99.00:0.01618,(ref_nxr_OceanDNA_b32721_331_02_00518_03127_pos_d_Bacteria_p_Proteobacteria_c_Alphaproteobacteria_o_UBA6615_f_UBA6615_g__s_:0.10903,ref_nxr_TARA_SAMEA4397118_METAG_MDMAJFNA_069_02_00535_04278_pos_d_Bacteria_p_Proteobacteria_c_Alphaproteobacteria_o_UBA6615_f_UBA6615_g_UBA8079_s_:0.09001)100.00:0.09163)87.00:0.02422)45.00:0.02558)87.00:0.02380)48.00:0.01787,(ref_nxr_OceanDNA_b32793_061_08_07405_11157_pos_d_Bacteria_p_Proteobacteria_c_Alphaproteobacteria_o_UBA7887_f_GCA_2721365_g_GCA_2721365_s_GCA_2721365_sp002721365:0.19095,ref_nxr_OceanDNA_b31421_007_010_012626_016366_pos_d_Bacteria_p_Proteobacteria_c_Alphaproteobacteria_o_SP197_f_SP197_g__s_:0.19985)92.00:0.05778)70.00:0.02729)70.00:0.02398,(ref_nxr_OceanDNA_b24030_021_08_07719_11456_pos_d_Bacteria_p_Proteobacteria_c_Alphaproteobacteria_o_Caulobacterales_f_Parvularculaceae_g_Marinicaulis_s_:0.10611,ref_nxr_Marinicaulis_flavus_strain_SY_3_19_MMP08131153_PJCH01000001_1_0MMP08131153_473_0537601_0541338_neg_d_Bacteria_p_Proteobacteria_c_Alphaproteobacteria_o_Caulobacterales_f_Parvularculaceae_g_Marinicaulis_s_Marinicaulis_flavus:0.07738)100.00:0.13284)83.00:0.02723,ref_nxr_OceanDNA_b24902_002_076_068789_072523_neg_d_Bacteria_p_Proteobacteria_c_Alphaproteobacteria_o_Parvibaculales_f_Parvibaculaceae_g_Parvibaculum_s_:0.25802)98.00:0.02816,ref_nxr_Rhodospirillaceae_bacterium_WD2A32_MMP09517646_NZ_QPMH01000003_1_MMP09517646_139_149610_153374_pos_d_Bacteria_p_Proteobacteria_c_Alphaproteobacteria_o_Kiloniellales_f_Fodinicurvataceae_g_Rhodovibrio:0.23499)100.00:0.04041,ref_nxr_Rhodospirillaceae_bacterium_Spongia_Bin9_strain_Spongia_Bin9_MMP104144055_NZ_0FZLR01000096_1_MMP104144055_4_04011_07766_pos_d_Bacteria_p_Proteobacteria_c_Alphaproteobacteria_o_Bin65_f_Bin65_g_Bin65_s_Bin65_sp900197615:0.25592)84.00:0.04515)90.00:0.02812,(((((((((ref_nxr_OceanDNA_b33323_07_009_009482_013285_neg_d_Bacteria_p_Proteobacteria_c_Gammaproteobacteria_o_Burkholderiales_f_Burkholderiaceae_g_Limnobacter_s_:0.21865,ref_nxr_Bordetella_sp_MMP08912484_CP028901_1_MMP08912484_3543_3817804_3821613_neg_d_Bacteria_p_Proteobacteria_c_Gammaproteobacteria_o_Burkholderiales_f_Burkholderiaceae_g_SCGC_AAA027_K21_s_SCGC_AAA027_K21_sp003058465:0.11857)95.00:0.03272,(ref_nxr_Granulosicoccus_antarcticus_MMP06112367_CP018632_1_MMP06112367_3470_3996787_4000593_pos_d_Bacteria_p_Proteobacteria_c_Gammaproteobacteria_o_Granulosicoccales_f_Granulosicoccaceae_g_Granulosicoccus_s_Granulosicoccus_antarcticus:0.15191,ref_nxr_TARA_SAMEA4397445_METAG_GNGOLHBC_626_03_00609_03032_neg_d_Bacteria_p_Proteobacteria_c_Gammaproteobacteria_o_Burkholderiales_f_Burkholderiaceae_g__s_:0.09722)100.00:0.04714)99.00:0.02519,((ref_nxr_OceanDNA_b33393_004_43_36977_040768_neg_d_Bacteria_p_Proteobacteria_c_Gammaproteobacteria_o_Burkholderiales_f_Burkholderiaceae_g_Pelomonas_s_:0.14038,ref_nxr_OceanDNA_b33523_234_02_00558_04379_neg_d_Bacteria_p_Proteobacteria_c_Gammaproteobacteria_o_Burkholderiales_f_Burkholderiaceae_g_Rubrivivax_s_:0.06883)90.00:0.02572,(ref_nxr_OceanDNA_b33523_130_02_00589_04395_neg_d_Bacteria_p_Proteobacteria_c_Gammaproteobacteria_o_Burkholderiales_f_Burkholderiaceae_g_Rubrivivax_s_:0.08190,(ref_nxr_OceanDNA_b33315_28_052_050740_054567_pos_d_Bacteria_p_Proteobacteria_c_Gammaproteobacteria_o_Burkholderiales_f_Burkholderiaceae_g_Hydrogenophaga_s_Hydrogenophaga_sp002840835:0.05519,ref_nxr_OceanDNA_b33309_002_089_087797_091681_neg_d_Bacteria_p_Proteobacteria_c_Gammaproteobacteria_o_Burkholderiales_f_Burkholderiaceae_g_Hydrogenophaga_s_:0.04975)100.00:0.04290)100.00:0.01769)90.00:0.02537)100.00:0.08723,((ref_nxr_OceanDNA_b33394_0161_01_00002_02821_pos_d_Bacteria_p_Proteobacteria_c_Gammaproteobacteria_o_Burkholderiales_f_Burkholderiaceae_g_Polaromonas_s_:0.13660,(ref_nxr_OceanDNA_b33522_020_25_20858_24685_neg_d_Bacteria_p_Proteobacteria_c_Gammaproteobacteria_o_Burkholderiales_f_Burkholderiaceae_g_Rhodoferax_s_:0.08376,ref_nxr_Rhodoferax_ferrireducens_MMP02598320_CP000267_1_2831_3083752_3087570_pos_d_Bacteria_p_Proteobacteria_c_Gammaproteobacteria_o_Burkholderiales_f_Burkholderiaceae_g_Rhodoferax_s_Rhodoferax_ferrireducens:0.09671)100.00:0.03173)100.00:0.03218,ref_nxr_Methyloversatilis_universalis_EHg5_MMP02261291_NZ_KB900539_1_2920_3276433_3280221_pos_d_Bacteria_p_Proteobacteria_c_Gammaproteobacteria_o_Burkholderiales_f_Rhodocyclaceae_g_Methyloversatilis_s_Methyloversatilis_universalis_A:0.12602)99.00:0.04059)87.00:0.01824,ref_nxr_OceanDNA_b33391_1034_01_00001_02958_neg_d_Bacteria_p_Proteobacteria_c_Gammaproteobacteria_o_Burkholderiales_f_Burkholderiaceae_g_Paraburkholderia_s_Paraburkholderia_fungorum:0.14910)87.00:0.02425,((ref_nxr_OceanDNA_b33286_067_01_00002_03517_pos_d_Bacteria_p_Proteobacteria_c_Gammaproteobacteria_o_Burkholderiales_f_Burkholderiaceae_g_Acidovorax_D_s_Acidovorax_D_temperans:0.10416,(ref_nxr_OceanDNA_b33296_16_10_07531_11322_neg_d_Bacteria_p_Proteobacteria_c_Gammaproteobacteria_o_Burkholderiales_f_Burkholderiaceae_g_Comamonas_C_s_Comamonas_C_sp002894305:0.09604,Kitzinger_2018_GbDelfti_1279_bp_ami_001562139_OX_No_taxonomy_found:0.12161)90.00:0.03187)100.00:0.07308,(ref_nxr_OceanDNA_b33289_002_13_11980_15570_pos_d_Bacteria_p_Proteobacteria_c_Gammaproteobacteria_o_Burkholderiales_f_Burkholderiaceae_g_Aquabacterium_s_:0.03685,ref_nxr_TARA_SAMEA4397004_METAG_GOJLHACA_038_24_25690_28632_neg_d_Bacteria_p_Proteobacteria_c_Gammaproteobacteria_o_Burkholderiales_f_Burkholderiaceae_g_Aquabacterium_s_:0.01735)100.00:0.15259)100.00:0.02198)88.00:0.03540,(ref_nxr_OceanDNA_b33307_508_02_00505_01920_neg_d_Bacteria_p_Proteobacteria_c_Gammaproteobacteria_o_Burkholderiales_f_Burkholderiaceae_g_Hydrogenophaga_s_:0.02120,ref_nxr_Hydrogenophaga_LPB0072_MMP04390147_NZ_LVWD01000042_1_103_101508_105314_neg_d_Bacteria_p_Proteobacteria_c_Gammaproteobacteria_o_Burkholderiales_f_Burkholderiaceae_g_Hydrogenophaga_s_Hydrogenophaga_crassostreae:0.04102)100.00:0.11575)87.00:0.04660,(ref_nxr_TARA_SAMEA4396941_METAG_IJEMMHFI_07_071_081026_084883_pos_d_Bacteria_p_Proteobacteria_c_Gammaproteobacteria_o_Burkholderiales_f_Rhodocyclaceae_g_UBA2357_s_:0.01365,ref_nxr_OceanDNA_b34128_032_22_21421_23643_pos_d_Bacteria_p_Proteobacteria_c_Gammaproteobacteria_o_Burkholderiales_f_Rhodocyclaceae_g_UBA2357_s_:0.01548)100.00:0.10929)100.00:0.15324,(ref_nxr_OceanDNA_b34144_131_04_02360_06133_neg_d_Bacteria_p_Proteobacteria_c_Gammaproteobacteria_o_Burkholderiales_f_SG8_40_g_SG8_40_s_:0.08898,ref_nxr_Betaproteobacteria_bacterium_SG8_40_MMP03994180_LJTS01000043_1_05_04529_08302_pos_d_Bacteria_p_Proteobacteria_c_Gammaproteobacteria_o_Burkholderiales_f_SG8_40_g_SG8_40_s_SG8_40_sp001304425:0.06011)100.00:0.15916)100.00:0.08994)51.00:0.03056)30.00:0.01733,((ref_nxr_OceanDNA_b38943_311_01_00001_02661_pos_d_Bacteria_p_Proteobacteria_c_Gammaproteobacteria_o_Pseudomonadales_f_Oleiphilaceae_g_Halospina_s_:0.16217,ref_nxr_Algiphilus_aromaticivorans_DG1253_MMP02744755_NZ_JPOG01000001_1_1039_1104735_1108496_pos_d_Bacteria_p_Proteobacteria_c_Gammaproteobacteria_o_Nevskiales_f_Algiphilaceae_g_Algiphilus_s_Algiphilus_aromaticivorans:0.19127)100.00:0.12117,Kitzinger_2018_00Tvnir1_1252_bp_ami_2521964807_OX_No_taxonomy_found:0.22306)99.00:0.09239)18.00:0.02728)64.00:0.03212,((((ref_nxr_Salinisphaera_hydrothermalis_C41B8_MMP02929445_NZ_0APNK01000026_1_23_020707_024432_neg_d_Bacteria_p_Proteobacteria_c_Gammaproteobacteria_o_Nevskiales_f_Salinisphaeraceae_g_Salinisphaera_s_Salinisphaera_hydrothermalis:0.15788,ref_nxr_Salinisphaera_halophila_strain_KSM_18_MMP09291741_NZ_0QJOD01000002_1_MMP09291741_725_0766980_0770705_pos_d_Bacteria_p_Proteobacteria_c_Gammaproteobacteria_o_Nevskiales_f_Salinisphaeraceae_g_Salinisphaera_A_s_Salinisphaera_A_halophila:0.14306)100.00:0.20005,ref_nxr_Thiohalorhabdus_denitrificans_HL_19_MMP04025648_NZ_LJCP01000007_1_311_303887_307639_pos_d_Bacteria_p_Proteobacteria_c_Gammaproteobacteria_o_Thiohalorhabdales_f_Thiohalorhabdaceae_g_Thiohalorhabdus_s_Thiohalorhabdus_denitrificans:0.17396)84.00:0.04685,ref_nxr_Spiribacter_sp_E85_MMP09041437_QFFI01000039_1_0MMP09041437_10_010949_014701_pos_d_Bacteria_p_Proteobacteria_c_Gammaproteobacteria_o_Nitrococcales_f_Nitrococcaceae_g_E85_s_E85_sp003149435:0.17611)100.00:0.05009,Kitzinger_2018_00C516dr_1250_bp_ami_2520588681_OX_No_taxonomy_found:0.19343)100.00:0.14195)92.00:0.07014)92.00:0.04067)99.00:0.11988,(ref_nxr_bacterium_BMS3Abin12_MMP00081372_BDTE01000004_1_0MMP00081372_17_015528_019319_neg_d_Bacteria_p_Proteobacteria_c_Gammaproteobacteria_o_21_64_14_f_21_64_14_g_BMS3Abin12_s_BMS3Abin12_sp002897735:0.62122,(ref_nxr_Thiohalorhabdus_denitrificans_HL_19_MMP04025648_NZ_LJCP01000007_1_369_370276_374013_pos_d_Bacteria_p_Proteobacteria_c_Gammaproteobacteria_o_Thiohalorhabdales_f_Thiohalorhabdaceae_g_Thiohalorhabdus_s_Thiohalorhabdus_denitrificans:0.31266,(((ref_nxr_OceanDNA_b35988_18_010_012629_016399_pos_d_Bacteria_p_Proteobacteria_c_Gammaproteobacteria_o_Methylococcales_f_Methylomonadaceae_g_QPIN01_s_:0.09058,ref_nxr_Methyloprofundus_sedimenti_WF1_MMP04347413_LPUF01000003_1_0MMP04347413_275_0259864_0263637_neg_d_Bacteria_p_Proteobacteria_c_Gammaproteobacteria_o_Methylococcales_f_Methylomonadaceae_g_Methyloprofundus_s_Methyloprofundus_sedimenti:0.10048)100.00:0.18618,ref_nxr_Methylothermaceae_bacteria_B42_MMP04448867_LSNW01000033_1_015_011161_015045_neg_d_Bacteria_p_Proteobacteria_c_Gammaproteobacteria_o_Methylococcales_f_Methylothermaceae_g_Methylohalobius_s_Methylohalobius_sp001566965:0.19723)93.00:0.06020,((((ref_nxr_TARA_SAMEA2620979_METAG_FMNABCFE_071_03_03103_06849_pos_d_Bacteria_p_Bacteroidota_c_Bacteroidia_o_Flavobacteriales_f_Flavobacteriaceae_g_UBA7428_s_UBA7428_sp002708445:0.16316,ref_nxr_OceanDNA_b36298_03_096_102050_105799_pos_d_Bacteria_p_Proteobacteria_c_Gammaproteobacteria_o_Nitrosococcales_f_Methylophagaceae_g_GCA_002733105_s_:0.08132)100.00:0.09953,((ref_nxr_Methylophaga_nitratireducenticrescens_MMP07210921_CP021973_1_0MMP07210921_406_0427732_0431487_pos_d_Bacteria_p_Proteobacteria_c_Gammaproteobacteria_o_Nitrosococcales_f_Methylophagaceae_g_Methylophaga_s_Methylophaga_nitratireducenticrescens:0.10156,ref_nxr_OceanDNA_b40682_059_06_04419_08174_neg_d_Bacteria_p_Proteobacteria_c_Gammaproteobacteria_o_Pseudomonadales_f_Pseudohongiellaceae_g_UBA9145_s_:0.14180)100.00:0.05576,(ref_nxr_Azoarcus_toluclasticus_MF63_MMP02441344_NZ_0KB899506_1_68_090090_093845_pos_d_Bacteria_p_Proteobacteria_c_Gammaproteobacteria_o_Burkholderiales_f_Rhodocyclaceae_g_Azoarcus_A_s_Azoarcus_A_toluclasticus:0.11233,Kitzinger_2018_GbThaue2_1251_bp_ami_02841461_OX_33057_No_taxonomy_found:0.13465)100.00:0.03391)100.00:0.02870)100.00:0.08985,((((((ref_nxr_OceanDNA_b43082_010_05_04440_06131_pos_d_Bacteria_p_Proteobacteria_c_Gammaproteobacteria_o_PS1_f_Thioglobaceae_g_Thioglobus_s_:0.06945,ref_nxr_GORG_SAMEA6077099_SAGS_AG319K19_04_005_004112_007852_neg_d_Bacteria_p_Proteobacteria_c_Gammaproteobacteria_o_Thiomicrospirales_f_Thioglobaceae_g_Thioglobus_s_:0.07797)100.00:0.07109,ref_nxr_OceanDNA_b42840_054_03_01751_05491_neg_d_Bacteria_p_Proteobacteria_c_Gammaproteobacteria_o_PS1_f_Thioglobaceae_g__s_:0.06588)100.00:0.03680,ref_nxr_OceanDNA_b43380_001_35_27387_31130_neg_d_Bacteria_p_Proteobacteria_c_Gammaproteobacteria_o_PS1_f_Thioglobaceae_g_UBA2013_s_:0.05685)100.00:0.05305,ref_nxr_OceanDNA_b44272_010_08_05978_09721_neg_d_Bacteria_p_Proteobacteria_c_Gammaproteobacteria_o_SZUA_229_f__g__s_:0.07147)100.00:0.04647,ref_nxr_Candidatus_Marithrix_Canyon_246_MMP05176298_NZ_0MCBV01000001_1_74_067184_070924_pos_d_Bacteria_p_Proteobacteria_c_Gammaproteobacteria_o_Beggiatoales_f_Beggiatoaceae_g_Marithrix_s_Marithrix_sp001723685:0.05387)100.00:0.09028,((ref_nxr_Solemya_velesiana_gill_symbiont_Sveles_Q1_MMP06016300_NZ_0MPRL01000018_1_MMP06016300_28_035330_039088_neg_d_Bacteria_p_Proteobacteria_c_Gammaproteobacteria_o_GCF_002020875_f_GCF_002020875_g_GCF_002020875_s_GCF_002020875_sp002020875:0.12088,ref_nxr_Candidatus_Thiodiazotropha_endolucinida_COS_MMP03435122_NZ_0MARB01000018_1_12_012236_015997_pos_d_Bacteria_p_Proteobacteria_c_Gammaproteobacteria_o_Chromatiales_f_Sedimenticolaceae_g_Thiodiazotropha_s_Thiodiazotropha_endolucinida:0.09053)91.00:0.01647,(ref_nxr_Endosymbiont_of_Ridgeia_piscesae_MMP03657162_NZ_0KQ557118_1_32_039082_042843_pos_d_Bacteria_p_Proteobacteria_c_Gammaproteobacteria_o_Chromatiales_f_Sedimenticolaceae_g_Endoriftia_s_Endoriftia_persephone:0.08357,ref_nxr_Sedimenticola_selenatireducens_AK4OH1_MMP02440603_NZ_0ATZE01000007_1_85_078289_082050_neg_d_Bacteria_p_Proteobacteria_c_Gammaproteobacteria_o_Chromatiales_f_Sedimenticolaceae_g_Sedimenticola_s_Sedimenticola_selenatireducens:0.06973)97.00:0.02350)100.00:0.07266)100.00:0.08478)87.00:0.03557,ref_nxr_Thioalbus_denitrificans_DSM_26407_MMP09074856_NZ_0QPJY01000004_1_MMP09074856_59_061118_064864_pos_d_Bacteria_p_Proteobacteria_c_Gammaproteobacteria:0.12834)100.00:0.07855)100.00:0.08520)99.00:0.08063)98.00:0.10652)97.00:0.29290,((Kitzinger_2018_DslTiedj_1229_bp_ami_WP_014808837_OX_2358_d_Bacteria_p_Desulfobacterota_c_Desulfomonilia_o_Desulfomonilales_f_Desulfomonilaceae_g_DTGT01_s_DTGT01_tiedjei_A:0.33190,(ref_nxr_Desulfobacteraceae_bacterium_strain_BM002_MMP07982680_PPDG01000121_1_0MMP07982680_7_03263_06946_neg_d_Bacteria_p_Desulfobacterota_c_Syntrophobacteria_o_BM002_f_BM002_g_BM002_s_BM002_sp002899795:0.19547,((ref_nxr_Desulfobacterium_autotrophicum_MMP02603282_CP001087_1_0066_0082428_0086126_neg_d_Bacteria_p_Desulfobacterota_c_Desulfobacteria_o_Desulfobacterales_f_Desulfobacteraceae_g_Desulfobacterium_B_s_Desulfobacterium_B_autotrophicum:0.00000,Kitzinger_2018_DesAutM2_1232_bp_ami_YP_002601353_OX_177437_d_Bacteria_p_Desulfobacterota_c_Desulfobacteria_o_Desulfobacterales_f_Desulfobacteraceae_g_Desulfobacterium_B_s_Desulfobacterium_B_autotrophicum:0.00000)100.00:0.22575,(ref_nxr_Desulfatitalea_tepidiphila_S28bF_MMP00039863_NZ_BCAG01000003_1_2459_2792469_2796173_pos_d_Bacteria_p_Desulfobacterota_c_Desulfobacteria_o_Desulfobacterales_f_Desulfosarcinaceae_g_Desulfatitalea_s_Desulfatitalea_tepidiphila:0.15468,(ref_nxr_OceanDNA_b17085_027_02_000576_004283_neg_d_Bacteria_p_Desulfobacterota_c_Desulfobacteria_o_Desulfobacterales_f_Desulfobacteraceae_g_Desulfobacter_s_Desulfobacter_sp003538835:0.17073,ref_nxr_Desulfotignum_balticum_SAX_MMP02440581_NZ_ATWO01000001_1_3312_3558249_3561956_pos_d_Bacteria_p_Desulfobacterota_c_Desulfobacteria_o_Desulfobacterales_f_Desulfobacteraceae_g_Desulfotignum_s_Desulfotignum_balticum:0.07982)100.00:0.07847)99.00:0.12970)99.00:0.11207)98.00:0.09554)98.00:0.09193,(Kitzinger_2018_DslSp233_1234_bp_ami_ZP_07356917_OX_457398_d_Bacteria_p_Desulfobacterota_c_Desulfovibrionia_o_Desulfovibrionales_f_Desulfovibrionaceae_g_Desulfovibrio_s_Desulfovibrio_fairfieldensis:0.30856,Kitzinger_2018_BilWadsw_1249_bp_ami_WP_005024327_OX_35833_d_Bacteria_p_Desulfobacterota_c_Desulfovibrionia_o_Desulfovibrionales_f_Desulfovibrionaceae_g_Bilophila_s_Bilophila_wadsworthia:0.30080)100.00:0.40456)89.00:0.18186)48.00:0.04587,(((((((((((((ref_nxr_Corynebacterium_maris_MMP02603057_CP003924_1_1138_1204380_1208141_neg_d_Bacteria_p_Actinobacteriota_c_Actinobacteria_o_Mycobacteriales_f_Mycobacteriaceae_g_Corynebacterium_s_Corynebacterium_maris:0.13697,ref_nxr_Corynebacterium_marinum_MMP02800399_CP007790_1_0969_1020279_1024019_neg_d_Bacteria_p_Actinobacteriota_c_Actinobacteria_o_Mycobacteriales_f_Mycobacteriaceae_g_Corynebacterium_s_Corynebacterium_marinum:0.13024)100.00:0.41636,ref_nxr_Cutibacterium_acnes_UBA3960_MMP06454031_DGDE01000002_1_015_013974_017711_pos_d_Bacteria_p_Actinobacteriota_c_Actinobacteria_o_Propionibacteriales_f_Propionibacteriaceae_g_Cutibacterium_s_Cutibacterium_acnes:0.34816)100.00:0.18909,ref_nxr_Georgenia_satyanarayanai_strain_CGMCC_1_10826_MMP05216184_UETB01000002_1_MMP05216184_176_191170_194916_neg_d_Bacteria_p_Actinobacteriota_c_Actinobacteria_o_Actinomycetales_f_Actinomycetaceae_g_Georgenia_A_s_Georgenia_A_satyanarayanai:0.29080)100.00:0.06465,(ref_nxr_Homoserinimonas_OAct_916_MMP09279555_NZ_00QJHB01000007_1_MMP09279555_5_003825_007580_pos_d_Bacteria_p_Actinobacteriota_c_Actinobacteria_o_Actinomycetales_f_Microbacteriaceae_g_Homoserinimonas_s_Homoserinimonas_sp003260275:0.27699,(ref_nxr_Paraoerskovia_marina_CTT_37_MMP02841152_NZ_00JNIY01000004_1_20_0020184_0023972_neg_d_Bacteria_p_Actinobacteriota_c_Actinobacteria_o_Actinomycetales_f_Cellulomonadaceae_g_Paraoerskovia_s_Paraoerskovia_marina:0.20813,((ref_nxr_Isoptericola_jiangsuensis_DSM_21863_MMP04488560_PDJJ01000001_1_MMP04488560_2572_2876127_2880023_pos_d_Bacteria_p_Actinobacteriota_c_Actinobacteria_o_Actinomycetales_f_Cellulomonadaceae_g_Isoptericola_s_Isoptericola_jiangsuensis:0.18290,ref_nxr_Krasilnikoviella_flava_CC_0387_MMP04324258_FUZQ01000001_1_0MMP04324258_54_0062461_0066306_pos_d_Bacteria_p_Actinobacteriota_c_Actinobacteria_o_Actinomycetales_f_Cellulomonadaceae_g_Krasilnikoviella_s_Krasilnikoviella_flava:0.14279)100.00:0.06633,ref_nxr_Sphaerisporangium_cinnabarinum_strain_ATCC_31213_MMP08869367_QAPD01000004_1_0MMP08869367_28_025882_029817_pos_d_Bacteria_p_Actinobacteriota_c_Actinobacteria_o_Actinomycetales_f_Cellulomonadaceae_g_Cellulosimicrobium_s_Cellulosimicrobium_cellulans:0.13791)100.00:0.04878)100.00:0.06324)100.00:0.07871)100.00:0.09807,((ref_nxr_Demequina_globuliformis_YM24_125_MMP00022565_NZ_0BBRG01000003_1_118_0116238_0119942_pos_d_Bacteria_p_Actinobacteriota_c_Actinobacteria_o_Actinomycetales_f_Demequinaceae_g_Demequina_s_Demequina_globuliformis:0.31569,ref_nxr_OceanDNA_b3228_003_04_03213_06908_neg_d_Bacteria_p_Actinobacteriota_c_Actinomycetia_o_Nanopelagicales_f_S36_B12_g_UBA4592_s_UBA4592_sp002365735:0.17095)100.00:0.08139,(ref_nxr_OceanDNA_b2965_019_01_00002_02080_neg_d_Bacteria_p_Actinobacteriota_c_Actinomycetia_o_Nanopelagicales_f_Nanopelagicaceae_g_AAA044_D11_s_:0.07678,ref_nxr_OceanDNA_b3091_006_28_28406_32119_neg_d_Bacteria_p_Actinobacteriota_c_Actinomycetia_o_Nanopelagicales_f_Nanopelagicaceae_g_Planktophila_s_:0.08419)100.00:0.19635)100.00:0.13732)98.00:0.03126,(ref_nxr_Dietzia_111N12_1_MMP04437166_LSSV01000027_1_199_224601_228374_pos_d_Bacteria_p_Actinobacteriota_c_Actinobacteria_o_Mycobacteriales_f_Mycobacteriaceae_g_Dietzia_s_Dietzia_sp002441635:0.34742,(ref_nxr_Mobilicoccus_pelagius_Aji5_31_MMP00041798_BAFE01000094_1_121_135006_138737_pos_d_Bacteria_p_Actinobacteriota_c_Actinobacteria_o_Actinomycetales_f_Dermatophilaceae_g_Mobilicoccus_s_Mobilicoccus_pelagius:0.17363,ref_nxr_Piscicoccus_intestinalis_Ngc37_23_MMP00018689_NZ_0BCNQ01000005_1_58_064775_068512_neg_d_Bacteria_p_Actinobacteriota_c_Actinobacteria_o_Actinomycetales_f_Dermatophilaceae_g_Piscicoccus_s_Piscicoccus_intestinalis:0.20730)100.00:0.21949)100.00:0.13788)100.00:0.04329,(((((ref_nxr_Sciscionella_SE31_MMP02582401_JALM01000004_1_061_062381_065941_pos_d_Bacteria_p_Actinobacteriota_c_Actinobacteria_o_Mycobacteriales_f_Pseudonocardiaceae_g_Sciscionella_s_Sciscionella_sp000737195:0.63099,(((((ref_nxr_Streptomyces_hoynatensis_KCTC_29097_MMP10141419_NZ_RBAL01000004_1_MMP10141419_228_272363_276022_neg_d_Bacteria_p_Actinobacteriota_c_Actinobacteria_o_Streptomycetales_f_Streptomycetaceae_g_Streptomyces:0.19400,ref_nxr_Candidatus_Streptomyces_philanthi_LHW51701_MMP09508721_NZ_QOIN01000046_1_MMP09508721_281_346685_350521_neg_d_Bacteria_p_Actinobacteriota_c_Actinobacteria_o_Streptomycetales_f_Streptomycetaceae_g_Streptomyces:0.18779)96.00:0.03119,ref_nxr_Sphaerisporangium_sp_LHW63015_MMP09475466_NZ_0QMEY01000006_1_MMP09475466_106_0102507_0106211_pos_d_Bacteria_p_Actinobacteriota_c_Actinobacteria_o_Streptosporangiales_f_Streptosporangiaceae_g_Sphaerisporangium:0.18013)100.00:0.05318,ref_nxr_Streptomyces_MUSC_14_MMP05915731_NZ_MLYN01000023_1_194_198394_202473_pos_d_Bacteria_p_Actinobacteriota_c_Actinobacteria_o_Streptomycetales_f_Streptomycetaceae_g_Streptomyces_s_Streptomyces_sp001866675:0.66164)100.00:0.20147,(ref_nxr_Nonomuraea_wenchangensis_CGMCC_4_5598_MMP05421811_FOHX01000009_1_247_258946_262446_neg_d_Bacteria_p_Actinobacteriota_c_Actinobacteria_o_Streptosporangiales_f_Streptosporangiaceae_g_Nonomuraea_s_Nonomuraea_wenchangensis:0.24922,ref_nxr_Sphaerisporangium_sp_LHW63015_MMP09475466_NZ_0QMEY01000025_1_MMP09475466_108_0116434_0120000_neg_d_Bacteria_p_Actinobacteriota_c_Actinobacteria_o_Streptosporangiales_f_Streptosporangiaceae_g_Sphaerisporangium:0.23710)100.00:0.14223)80.00:0.04987,(ref_nxr_Marinactinospora_thermotolerans_SCSIO_00652_MMP02745673_NZ_FUWS01000010_1_MMP02745673_105_124804_128319_neg_d_Bacteria_p_Actinobacteriota_c_Actinobacteria_o_Streptosporangiales_f_Streptosporangiaceae_g_Marinactinospora_s_Marinactinospora_thermotolerans:0.17653,(ref_nxr_Nocardiopsis_RV163_MMP03729480_NZ_0LEKI01000012_1_10_010686_014363_neg_d_Bacteria_p_Actinobacteriota_c_Actinobacteria_o_Streptosporangiales_f_Streptosporangiaceae_g_Nocardiopsis_s_Nocardiopsis_dassonvillei:0.10418,(ref_nxr_Nocardiopsis_flavescens_SA6_MMP05421803_NZ_0FQZK01000012_1_84_077776_081453_pos_d_Bacteria_p_Actinobacteriota_c_Actinobacteria_o_Streptosporangiales_f_Streptosporangiaceae_g_Nocardiopsis_s_Nocardiopsis_flavescens:0.09551,ref_nxr_Nocardiopsis_TP_A0876_MMP00017647_NZ_BAZE01000003_1_388_422348_426034_neg_d_Bacteria_p_Actinobacteriota_c_Actinobacteria_o_Streptosporangiales_f_Streptosporangiaceae_g_Nocardiopsis_s_Nocardiopsis_alba:0.11187)100.00:0.03589)100.00:0.12957)100.00:0.14164)80.00:0.05512)90.00:0.05857,(ref_nxr_Nonomuraea_wenchangensis_CGMCC_4_5598_MMP05421811_FOHX01000019_1_175_185955_189665_neg_d_Bacteria_p_Actinobacteriota_c_Actinobacteria_o_Streptosporangiales_f_Streptosporangiaceae_g_Nonomuraea_s_Nonomuraea_wenchangensis:0.38928,(ref_nxr_Streptomyces_indicus_IH32_1_MMP05421806_FNFF01000014_1_0070_0078495_0082160_pos_d_Bacteria_p_Actinobacteriota_c_Actinobacteria_o_Streptomycetales_f_Streptomycetaceae_g_Streptomyces_s_Streptomyces_indicus:0.32598,(ref_nxr_Streptomyces_gilvigriseus_MUSC_26_MMP05898137_NZ_00MLCF01000075_1_4_003388_007146_neg_d_Bacteria_p_Actinobacteriota_c_Actinobacteria_o_Streptomycetales_f_Streptomycetaceae_g_Streptomyces_G_s_Streptomyces_G_gilvigriseus:0.29132,((ref_nxr_Streptomyces_CNT360_MMP02440677_NZ_0AUKO01000039_1_18_0015328_0019044_pos_d_Bacteria_p_Actinobacteriota_c_Actinobacteria_o_Streptomycetales_f_Streptomycetaceae_g_Streptomyces_s_Streptomyces_sp000424785:0.27303,(ref_nxr_Streptomyces_CNY228_MMP02441350_NZ_KB898221_1_199_218291_221986_neg_d_Bacteria_p_Actinobacteriota_c_Actinobacteria_o_Streptomycetales_f_Streptomycetaceae_g_Streptomyces_s_Streptomyces_albidoflavus:0.14498,(ref_nxr_Streptomyces_indicus_IH32_1_MMP05421806_FNFF01000001_1_0847_0947608_0951291_pos_d_Bacteria_p_Actinobacteriota_c_Actinobacteria_o_Streptomycetales_f_Streptomycetaceae_g_Streptomyces_s_Streptomyces_indicus:0.11268,(ref_nxr_Streptomyces_CB02414_MMP03999371_NZ_0LIPF01000008_1_307_0335030_0338725_neg_d_Bacteria_p_Actinobacteriota_c_Actinobacteria_o_Streptomycetales_f_Streptomycetaceae_g_Streptomyces_s_Streptomyces_sp001905385:0.10571,(ref_nxr_Streptomyces_diastatochromogenes_DSM_40608_MMP05462163_MCGQ01000038_1_0MMP05462163_56_067238_070921_neg_d_Bacteria_p_Actinobacteriota_c_Actinobacteria_o_Streptomycetales_f_Streptomycetaceae_g_Streptomyces_s_Streptomyces_diastatochromogenes:0.05809,ref_nxr_Streptomyces_hyaluromycini_NBRC_110483_MMP00041946_NZ_0BCFL01000023_1_MMP00041946_302_0381399_0385007_pos_d_Bacteria_p_Actinobacteriota_c_Actinobacteria_o_Streptomycetales_f_Streptomycetaceae_g_Streptomyces_s_Streptomyces_hyaluromycini:0.11821)100.00:0.03973)100.00:0.04147)99.00:0.02842)100.00:0.04436)96.00:0.03722,((ref_nxr_Streptomyces_mangrovisoli_MUSC149T_MMP03451686_NZ_0LAVA01000084_1_31_048877_052554_neg_d_Bacteria_p_Actinobacteriota_c_Actinobacteria_o_Streptomycetales_f_Streptomycetaceae_g_Streptomyces_s_Streptomyces_mangrovisoli:0.17043,ref_nxr_Streptomyces_CNQ766_MMP02440453_NZ_KB897363_1_527_646914_650651_neg_d_Bacteria_p_Actinobacteriota_c_Actinobacteria_o_Streptomycetales_f_Streptomycetaceae_g_Streptomyces_s_Streptomyces_sp002797655:0.14666)76.00:0.02769,ref_nxr_Streptomyces_CNH287_MMP02441484_NZ_0000KE384252_1_321_340939_344718_neg_d_Bacteria_p_Actinobacteriota_c_Actinobacteria_o_Streptomycetales_f_Streptomycetaceae_g_Streptomyces_s_Streptomyces_sp000424825:0.13897)100.00:0.03449)96.00:0.03716)96.00:0.04791)100.00:0.05669)92.00:0.04473)99.00:0.03109,((((((ref_nxr_Rothia_ND6WE1A_MMP04933465_NZ_0LXTU01000031_1_75_077316_081071_neg_d_Bacteria_p_Actinobacteriota_c_Actinobacteria_o_Actinomycetales_f_Micrococcaceae_g_Rothia_s_Rothia_sp001683935:0.43689,(ref_nxr_Kocuria_CNJ_770_MMP05830205_NZ_00MKJW01000142_1_9_008477_012202_neg_d_Bacteria_p_Actinobacteriota_c_Actinobacteria_o_Actinomycetales_f_Micrococcaceae_g_Kocuria_s_Kocuria_turfanensis:0.11966,ref_nxr_Kocuria_indica_NIO_1021_MMP06296028_FXAC01000005_1_0MMP06296028_44_044827_048561_neg_d_Bacteria_p_Actinobacteriota_c_Actinobacteria_o_Actinomycetales_f_Micrococcaceae_g_Kocuria_s_Kocuria_indica:0.16755)100.00:0.09270)100.00:0.09249,(ref_nxr_Tessaracoccus_JD_10_MMP10250233_NZ_0REFW01000002_1_MMP10250233_217_0239638_0243348_neg_d_Bacteria_p_Actinobacteriota_c_Actinobacteria_o_Propionibacteriales_f_Propionibacteriaceae_g_Pseudopropionibacterium:0.23788,((ref_nxr_Aestuariimicrobium_kwangyangense_R27_MMP02440892_NZ_0ATXE01000001_1_524_0607562_0611272_neg_d_Bacteria_p_Actinobacteriota_c_Actinobacteria_o_Propionibacteriales_f_Propionibacteriaceae_g_Aestuariimicrobium_s_Aestuariimicrobium_kwangyangense:0.09974,ref_nxr_Tessaracoccus_lapidicaptus_IPBSL_7_MMP05420409_NZ_0MBQD01000026_1_94_101054_104767_neg_d_Bacteria_p_Actinobacteriota_c_Actinobacteria_o_Propionibacteriales_f_Propionibacteriaceae_g_Tessaracoccus_s_Tessaracoccus_lapidicaptus:0.06330)81.00:0.02650,ref_nxr_Tessaracoccus_sp_MMP06240846_NZ_0CP019606_1_MMP06240846_172_0176595_0178946_pos_d_Bacteria_p_Actinobacteriota_c_Actinobacteria_o_Propionibacteriales_f_Propionibacteriaceae_g_Tessaracoccus_s_Tessaracoccus_aquimaris:0.07527)100.00:0.08147)100.00:0.15938)100.00:0.03608,((ref_nxr_Arthrobacter_sp_MMP03196588_CP007595_1_2893_3103549_3107262_neg_d_Bacteria_p_Actinobacteriota_c_Actinobacteria_o_Actinomycetales_f_Micrococcaceae_g_Arthrobacter_A_s_Arthrobacter_A_sp000785535:0.18304,ref_nxr_OceanDNA_b2829_012_048_047944_051606_neg_d_Bacteria_p_Actinobacteriota_c_Actinomycetia_o_Actinomycetales_f_Micrococcaceae_g_Arthrobacter_I_s_Arthrobacter_I_sp000427315:0.08492)100.00:0.03669,ref_nxr_Arthrobacter_subterraneus_NP_1H_MMP04488693_FNDT01000006_1_155_163398_167114_neg_d_Bacteria_p_Actinobacteriota_c_Actinobacteria_o_Actinomycetales_f_Micrococcaceae_g_Arthrobacter_D_s_Arthrobacter_D_subterraneus:0.13769)100.00:0.06524)100.00:0.06625,(ref_nxr_Mumia_flava_DSM_27763_MMP07621477_PGEZ01000001_1_MMP07621477_1638_1734859_1738578_neg_d_Bacteria_p_Actinobacteriota_c_Actinobacteria_o_Propionibacteriales_f_Nocardioidaceae_g_Mumia_s_Mumia_flava:0.14543,(ref_nxr_Rhodococcus_qingshengii_TUHH_12_MMP02742160_NZ_00JNCU01000078_1_5_004760_008488_pos_d_Bacteria_p_Actinobacteriota_c_Actinobacteria_o_Mycobacteriales_f_Mycobacteriaceae_g_Rhodococcus_s_Rhodococcus_qingshengii:0.11888,(ref_nxr_Gordonia_amicalis_CCMA_559_MMP02471693_NZ_AWTB01000007_1_192_239175_242960_neg_d_Bacteria_p_Actinobacteriota_c_Actinobacteria_o_Mycobacteriales_f_Mycobacteriaceae_g_Gordonia_s_Gordonia_amicalis:0.09182,ref_nxr_Gordonia_lacunae_BS2_MMP06928587_NGFO01000005_1_0MMP06928587_77_143065_146835_neg_d_Bacteria_p_Actinobacteriota_c_Actinobacteria_o_Mycobacteriales_f_Mycobacteriaceae_g_Gordonia_s_Gordonia_lacunae:0.06461)100.00:0.09188)100.00:0.10501)99.00:0.04275)100.00:0.16148,((((ref_nxr_Rhodococcus_RD6_2_MMP3297057_NZ_CVQP01000008_1_379_410555_414265_neg_d_Bacteria_p_Actinobacteriota_c_Actinobacteria_o_Mycobacteriales_f_Mycobacteriaceae_g_Rhodococcus_s_Rhodococcus_sp001040705:0.15038,ref_nxr_Rhodococcus_ruber_MMP07836922_CP024315_1_0MMP07836922_301_0329992_0333708_pos_d_Bacteria_p_Actinobacteriota_c_Actinobacteria_o_Mycobacteriales_f_Mycobacteriaceae_g_Rhodococcus_s_Rhodococcus_ruber:0.11671)73.00:0.02907,(ref_nxr_Mycobacterium_rhodesiae_MMP02261383_CP003169_1_5960_6094849_6098535_neg_d_Bacteria_p_Actinobacteriota_c_Actinobacteria_o_Mycobacteriales_f_Mycobacteriaceae_g_Mycolicibacterium_s_Mycolicibacterium_rhodesiae_A:0.10408,ref_nxr_Mycobacterium_24999_MMP05897977_NZ_MLHV01000014_1_109_116157_119843_neg_d_Bacteria_p_Actinobacteriota_c_Actinobacteria_o_Mycobacteriales_f_Mycobacteriaceae_g_Mycolicibacterium_s_Mycolicibacterium_sp001942625:0.10245)61.00:0.02349)33.00:0.01566,(ref_nxr_Mycolicibacter_terrae_strain_F12_74_MMP10448711_RRZR01000006_1_0MMP10448711_74_067467_071192_pos_d_Bacteria_p_Actinobacteriota_c_Actinobacteria_o_Mycobacteriales_f_Mycobacteriaceae_g_Mycolicibacter_s_Mycolicibacter_sinensis_B:0.17073,(ref_nxr_Mycobacterium_pinnipedii_strain_MP1_MMP08741620_PYQH01000048_1_00MMP08741620_6_003779_007477_pos_d_Bacteria_p_Actinobacteriota_c_Actinobacteria_o_Mycobacteriales_f_Mycobacteriaceae_g_Mycobacterium_s_Mycobacterium_tuberculosis:0.00105,swissprot_sp_P9WJQ3_NARG_MYCTU_Nitrate_reductase_alpha_subunit_OS_Mycobacterium_tuberculosis_strain_ATCC_25618__H37Rv_OX_83332_GN_narG_PE_1_SV_1_d_Bacteria_p_Actinobacteriota_c_Actinomycetia_o_Mycobacteriales_f_Mycobacteriaceae_g_Mycobacterium_s_Mycobacterium_tuberculosis:0.00000)100.00:0.12683)100.00:0.12916)40.00:0.01132,((ref_nxr_Mycobacterium_chubuense_MMP02261374_CP003053_1_3904_4171222_4174923_neg_d_Bacteria_p_Actinobacteriota_c_Actinobacteria_o_Mycobacteriales_f_Mycobacteriaceae_g_Mycolicibacterium_s_Mycolicibacterium_chubuense_A:0.09635,ref_nxr_Mycobacterium_PYR10_MMP06858905_NZ_NVQD01000001_1_MMP06858905_2669_2816293_2819988_neg_d_Bacteria_p_Actinobacteriota_c_Actinobacteria_o_Mycobacteriales_f_Mycobacteriaceae_g_Mycolicibacterium_s_Mycolicibacterium_gilvum:0.07332)100.00:0.05232,Kitzinger_2018_MycCanet_1231_bp_ami_CCC44082_OX_1048245_d_Bacteria_p_Actinobacteriota_c_Actinomycetia_o_Mycobacteriales_f_Mycobacteriaceae_g_Mycobacterium_s_Mycobacterium_tuberculosis:0.13300)57.00:0.01764)100.00:0.25603)98.00:0.02618,((ref_nxr_Rhodococcus_Br_6_MMP00056695_NZ_0BDGK01000001_1_214_0215274_0218990_neg_d_Bacteria_p_Actinobacteriota_c_Actinobacteria_o_Mycobacteriales_f_Mycobacteriaceae_g_Rhodococcus_s_Rhodococcus_hoagii:0.00144,Kitzinger_2018_RhdcEq39_1238_bp_ami_ZP_08153006_OX_525370_d_Bacteria_p_Actinobacteriota_c_Actinomycetia_o_Mycobacteriales_f_Mycobacteriaceae_g_Rhodococcus_s_Rhodococcus_hoagii:0.00071)100.00:0.27946,ref_nxr_Pseudonocardia_ammonioxydans_H9_MMP05216207_FOUY01000045_1_028_026234_029959_pos_d_Bacteria_p_Actinobacteriota_c_Actinobacteria_o_Mycobacteriales_f_Pseudonocardiaceae_g_Pseudonocardia_s_Pseudonocardia_ammonioxydans:0.21399)98.00:0.04235)100.00:0.09538)99.00:0.06468,((ref_nxr_Nonomuraea_SBT364_MMP03470206_NZ_00LAVL01000149_1_5_004117_007785_pos_d_Bacteria_p_Actinobacteriota_c_Actinobacteria_o_Streptosporangiales_f_Streptosporangiaceae_g_Nonomuraea_s_Nonomuraea_sp001083785:0.13519,ref_nxr_Nonomuraea_maritima_FXJ7_203_MMP05421874_FNFB01000002_1_142_149211_152852_pos_d_Bacteria_p_Actinobacteriota_c_Actinobacteria_o_Streptosporangiales_f_Streptosporangiaceae_g_Nonomuraea_s_Nonomuraea_maritima:0.13191)100.00:0.13453,((ref_nxr_Micromonospora_chalcea_strain_MT25_MMP09510546_QNTW01000271_1_0MMP09510546_4_01131_02912_pos_d_Bacteria_p_Actinobacteriota_c_Actinobacteria_o_Mycobacteriales_f_Micromonosporaceae_g_Micromonospora_s_Micromonospora_tulbaghiae:0.23936,ref_nxr_Micromonospora_CNZ309_MMP07626376_PJNG01000001_1_0MMP07626376_929_1207922_1211620_neg_d_Bacteria_p_Actinobacteriota_c_Actinobacteria_o_Mycobacteriales_f_Micromonosporaceae_g_Micromonospora_s_Micromonospora_echinofusca:0.02914)100.00:0.07154,ref_nxr_Salinispora_pacifica_CNY330_MMP02441359_NZ_0KB897023_1_45_049204_052869_pos_d_Bacteria_p_Actinobacteriota_c_Actinobacteria_o_Mycobacteriales_f_Micromonosporaceae_g_Micromonospora_s_Micromonospora_pacifica_B:0.14761)100.00:0.15319)100.00:0.04933)99.00:0.04965,(((ref_nxr_Kribbia_dieselivorans_NBRC_106261_MMP00046500_NZ_00BCRE01000148_1_5_003341_007096_neg_d_Bacteria_p_Actinobacteriota_c_Actinobacteria_o_Actinomycetales_f_Dermatophilaceae_g_Kribbia_s_Kribbia_dieselivorans:0.12690,ref_nxr_Brachybacterium_sponge_MMP04364303_NZ_0LRMP01000003_1_269_0315354_0319094_pos_d_Bacteria_p_Actinobacteriota_c_Actinobacteria_o_Actinomycetales_f_Dermabacteraceae_g_Brachybacterium_s_Brachybacterium_paraconglomeratum:0.15250)100.00:0.28290,(((ref_nxr_Janibacter_corallicola_04PA2_C05_61_MMP00046480_NZ_0BCSR01000010_1_40_032898_036638_neg_d_Bacteria_p_Actinobacteriota_c_Actinobacteria_o_Actinomycetales_f_Dermatophilaceae_g_Janibacter_s_Janibacter_corallicola:0.28142,(((ref_nxr_Ornithinimicrobium_CNJ_824_MMP05830209_NZ_0MKKA01000010_1_70_060819_062891_pos_d_Bacteria_p_Actinobacteriota_c_Actinobacteria_o_Actinomycetales_f_Dermatophilaceae_g_Ornithinimicrobium_s_Ornithinimicrobium_sp001942405:0.14007,ref_nxr_Serinicoccus_CNJ_927_MMP05830214_NZ_0MKKF01000044_1_44_037736_041443_pos_d_Bacteria_p_Actinobacteriota_c_Actinobacteria_o_Actinomycetales_f_Dermatophilaceae_g_Serinicoccus_s_Serinicoccus_marinus:0.08337)66.00:0.02885,ref_nxr_Serinicoccus_profundi_0714S6_1_MMP02471205_NZ_0AFYF01000021_1_19_016957_020730_neg_d_Bacteria_p_Actinobacteriota_c_Actinobacteria_o_Actinomycetales_f_Dermatophilaceae_g_Serinicoccus_s_Serinicoccus_profundi:0.13147)62.00:0.01643,ref_nxr_Ornithinimicrobium_CNJ_824_MMP05830209_NZ_0MKKA01000010_1_71_062936_064528_pos_d_Bacteria_p_Actinobacteriota_c_Actinobacteria_o_Actinomycetales_f_Dermatophilaceae_g_Ornithinimicrobium_s_Ornithinimicrobium_sp001942405:0.11169)99.00:0.02914)100.00:0.04856,(ref_nxr_Phycicoccus_jejuensis_NRRL_B24460_MMP02645228_NZ_JOEE01000003_1_165_188204_191920_neg_d_Bacteria_p_Actinobacteriota_c_Actinobacteria_o_Actinomycetales_f_Dermatophilaceae_g_Phycicoccus_s_Phycicoccus_jejuensis:0.14156,(ref_nxr_OceanDNA_b3332_0022_07_05481_09179_pos_d_Bacteria_p_Actinobacteriota_c_Actinomycetia_o_Propionibacteriales_f_Nocardioidaceae_g_Nocardioides_s_:0.10854,ref_nxr_Nocardioides_sediminis_strain_KCTC_19271_MMP08820071_NZ_0PZYZ01000002_1_MMP08820071_59_0062991_0066686_pos_d_Bacteria_p_Actinobacteriota_c_Actinobacteria_o_Propionibacteriales_f_Nocardioidaceae_g_Nocardioides_s_Nocardioides_sediminis:0.06052)100.00:0.10279)96.00:0.04768)100.00:0.17256,ref_nxr_OceanDNA_b2517_0178_01_00003_02681_neg_d_Bacteria_p_Actinobacteriota_c_Actinomycetia_o_Actinomycetales_f_Dermatophilaceae_g__s_:0.23182)100.00:0.07544)100.00:0.09838,(((ref_nxr_Aeromicrobium_sp_MMP08624593_NZ_CP027482_1_MMP08624593_1487_1519014_1522772_neg_d_Bacteria_p_Actinobacteriota_c_Actinobacteria_o_Propionibacteriales_f_Nocardioidaceae_g_Aeromicrobium:0.25420,(ref_nxr_Streptomyces_xinghaiensis_S187_MMP02469701_NZ_00AFRP01001627_1_3_002576_006328_pos_d_Bacteria_p_Actinobacteriota_c_Actinobacteria_o_Streptomycetales_f_Streptomycetaceae_g_Streptomyces_s_Streptomyces_xinghaiensis:0.14410,(((ref_nxr_Streptomyces_AVP053U2_MMP04158509_NZ_0LMTQ01000340_1_5_02934_07217_neg_d_Bacteria_p_Actinobacteriota_c_Actinobacteria_o_Streptomycetales_f_Streptomycetaceae_g_Streptomyces_s_Streptomyces_sp000829695:0.12793,ref_nxr_Streptomyces_RV15_MMP04193357_NZ_0KQ949112_1_44_046550_050272_neg_d_Bacteria_p_Actinobacteriota_c_Actinobacteria_o_Streptomycetales_f_Streptomycetaceae_g_Streptomyces_s_Streptomyces_sp001514305:0.06031)100.00:0.01816,ref_nxr_Streptomyces_sp_SM1_MMP06828990_NZ_0NEUB01000209_1_MMP06828990_4_03609_07346_pos_d_Bacteria_p_Actinobacteriota_c_Actinobacteria_o_Streptomycetales_f_Streptomycetaceae_g_Streptomyces:0.08228)100.00:0.01977,(ref_nxr_Streptomyces_sp_MMP03699827_NZ_CP011492_1_5830_6759985_6763719_neg_d_Bacteria_p_Actinobacteriota_c_Actinobacteria_o_Streptomycetales_f_Streptomycetaceae_g_Streptomyces_s_Streptomyces_sp002847285:0.09591,ref_nxr_Streptomyces_griseoaurantiacus_M045_MMP02470039_AEYX01000046_1_239_276521_280402_pos_d_Bacteria_p_Actinobacteriota_c_Actinobacteria_o_Streptomycetales_f_Streptomycetaceae_g_Streptomyces_s_Streptomyces_griseoaurantiacus:0.08715)90.00:0.01392)100.00:0.06004)100.00:0.04601)91.00:0.02400,((ref_nxr_Cellulomonas_marina_FXJ8_089_MMP05421867_FOKA01000007_1_040_043640_047407_neg_d_Bacteria_p_Actinobacteriota_c_Actinobacteria_o_Actinomycetales_f_Cellulomonadaceae_g_Cellulomonas_s_Cellulomonas_marina:0.22111,ref_nxr_Sanguibacter_marinus_DSM_19083_MMP04488035_FONZ01000001_1_320_0355427_0359155_pos_d_Bacteria_p_Actinobacteriota_c_Actinobacteria_o_Actinomycetales_f_Cellulomonadaceae_g_Flavimobilis_s_Flavimobilis_marinus:0.16812)87.00:0.04064,(ref_nxr_Nocardiopsis_sinuspersici_HM6_MMP05003997_NZ_0MCOK01000001_1_MMP05003997_989_1172242_1175892_neg_d_Bacteria_p_Actinobacteriota_c_Actinobacteria_o_Streptosporangiales_f_Streptosporangiaceae_g_Nocardiopsis_s_Nocardiopsis_sinuspersici:0.13620,ref_nxr_Actinomadura_CNU_125_MMP05830207_NZ_00MKJY01000322_1_4_003998_005287_neg_d_Bacteria_p_Actinobacteriota_c_Actinobacteria_o_Streptosporangiales_f_Streptosporangiaceae_g_Spirillospora_s_Spirillospora_sp001942465:0.23349)71.00:0.03703)75.00:0.03994)75.00:0.03191,((ref_nxr_Nocardia_seriolae_MMP00066002_AP017900_1_MMP00066002_3943_4233454_4237146_pos_d_Bacteria_p_Actinobacteriota_c_Actinobacteria_o_Mycobacteriales_f_Mycobacteriaceae_g_Nocardia_s_Nocardia_seriolae:0.24370,ref_nxr_Prauserella_marina_MMP05284052_CP016353_1_MMP05284052_3058_3269046_3272756_neg_d_Bacteria_p_Actinobacteriota_c_Actinobacteria_o_Mycobacteriales_f_Pseudonocardiaceae_g_Prauserella_A_s_Prauserella_A_marina:0.15841)94.00:0.04341,ref_nxr_Saccharomonospora_marina_XMU15_MMP02261396_NZ_CM001439_1_2566_2687413_2691108_neg_d_Bacteria_p_Actinobacteriota_c_Actinobacteria_o_Mycobacteriales_f_Pseudonocardiaceae_g_Saccharomonospora_A_s_Saccharomonospora_A_marina:0.15094)91.00:0.04283)95.00:0.05796)100.00:0.05708)99.00:0.03391)98.00:0.04385,(ref_nxr_Rhodococcus_RD6_2_MMP3297057_NZ_CVQP01000005_1_458_500452_504195_neg_d_Bacteria_p_Actinobacteriota_c_Actinobacteria_o_Mycobacteriales_f_Mycobacteriaceae_g_Rhodococcus_s_Rhodococcus_sp001040705:0.14200,(ref_nxr_Mycobacterium_24999_MMP05897977_NZ_0MLHV01000035_1_25_024351_028025_neg_d_Bacteria_p_Actinobacteriota_c_Actinobacteria_o_Mycobacteriales_f_Mycobacteriaceae_g_Mycolicibacterium_s_Mycolicibacterium_sp001942625:0.12980,(ref_nxr_Nocardia_seriolae_ZJ0503_MMP02800874_NZ_00JNCT01000090_1_9_008029_011733_neg_d_Bacteria_p_Actinobacteriota_c_Actinobacteria_o_Mycobacteriales_f_Mycobacteriaceae_g_Nocardia_s_Nocardia_seriolae:0.06214,ref_nxr_Nocardia_crassostreae_NBRC_100342_MMP00040648_NZ_BDCH01000012_1_546_533179_534654_neg_d_Bacteria_p_Actinobacteriota_c_Actinobacteria_o_Mycobacteriales_f_Mycobacteriaceae_g_Nocardia_s_Nocardia_crassostreae:0.21766)100.00:0.08704)100.00:0.04198)100.00:0.20148)100.00:0.12786,((ref_nxr_Salinispora_arenicola_CNH646_MMP02597238_NZ_0AZWH01000018_1_12_012069_015767_neg_d_Bacteria_p_Actinobacteriota_c_Actinobacteria_o_Mycobacteriales_f_Micromonosporaceae_g_Micromonospora_s_Micromonospora_arenicola:0.38403,ref_nxr_Nonomuraea_wenchangensis_CGMCC_4_5598_MMP05421811_FOHX01000003_1_109_106698_110354_neg_d_Bacteria_p_Actinobacteriota_c_Actinobacteria_o_Streptosporangiales_f_Streptosporangiaceae_g_Nonomuraea_s_Nonomuraea_wenchangensis:0.19826)100.00:0.05490,(ref_nxr_Streptomyces_xinghaiensis_S187_MMP02469701_NZ_00AFRP01001624_1_3_002259_005954_neg_d_Bacteria_p_Actinobacteriota_c_Actinobacteria_o_Streptomycetales_f_Streptomycetaceae_g_Streptomyces_s_Streptomyces_xinghaiensis:0.10047,(ref_nxr_Streptomyces_griseoaurantiacus_M045_MMP02470039_AEYX01000046_1_231_263918_267625_neg_d_Bacteria_p_Actinobacteriota_c_Actinobacteria_o_Streptomycetales_f_Streptomycetaceae_g_Streptomyces_s_Streptomyces_griseoaurantiacus:0.08257,(ref_nxr_Streptomyces_AVP053U2_MMP04158509_NZ_0LMTQ01000249_1_4_03831_07655_pos_d_Bacteria_p_Actinobacteriota_c_Actinobacteria_o_Streptomycetales_f_Streptomycetaceae_g_Streptomyces_s_Streptomyces_sp000829695:0.06221,ref_nxr_Streptomyces_spongiicola_MMP08984914_CP029254_1_MMP08984914_5672_6784408_6788178_neg_d_Bacteria_p_Actinobacteriota_c_Actinobacteria_o_Streptomycetales_f_Streptomycetaceae_g_Streptomyces_s_Streptomyces_spongiicola:0.07750)100.00:0.03507)100.00:0.08025)100.00:0.13801)100.00:0.09676)94.00:0.04804,(ref_nxr_Mycolicibacter_terrae_strain_F12_74_MMP10448711_RRZR01000002_1_MMP10448711_162_168055_171768_pos_d_Bacteria_p_Actinobacteriota_c_Actinobacteria_o_Mycobacteriales_f_Mycobacteriaceae_g_Mycolicibacter_s_Mycolicibacter_sinensis_B:0.09610,ref_nxr_OceanDNA_b2838_009_010_013092_016811_pos_d_Bacteria_p_Actinobacteriota_c_Actinomycetia_o_Mycobacteriales_f_Mycobacteriaceae_g_Mycobacterium_s_:0.07965)100.00:0.29624)100.00:0.15055,ref_nxr_OceanDNA_b3418_371_01_00001_01977_pos_d_Bacteria_p_Actinobacteriota_c_Thermoleophilia_o_Solirubrobacterales_f_70_9_g_67_14_s_:0.38145)90.00:0.05088,(ref_nxr_Rubrobacter_aplysinae_RV113_MMP03729479_NZ_0LEKH01000009_1_69_082180_085857_pos_d_Bacteria_p_Actinobacteriota_c_Rubrobacteria_o_Rubrobacterales_f_Rubrobacteraceae_g_Rubrobacter_A_s_Rubrobacter_A_aplysinae:0.20721,ref_nxr_OceanDNA_b3410_065_04_03130_06780_neg_d_Bacteria_p_Actinobacteriota_c_Rubrobacteria_o_Rubrobacterales_f_Rubrobacteraceae_g_Rubrobacter_B_s_:0.22251)100.00:0.11100)99.00:0.32468,((((((Kitzinger_2018_GbSeleno_1215_bp_ami_BAC24758_OX_971_d_Bacteria_p_Firmicutes_C_c_Negativicutes_o_Selenomonadales_f_Selenomonadaceae_g_Selenomonas_A_s_Selenomonas_A_ruminantium_J:0.70664,((((((ref_nxr_Lentibacillus_sediminis_0W14_MMP07249126_NZ_NIXK01000003_1_MMP07249126_281_286738_290418_pos_d_Bacteria_p_Firmicutes_c_Bacilli_o_Bacillales_f_Amphibacillaceae_g_Lentibacillus_A_s_Lentibacillus_A_sediminis:0.11421,ref_nxr_Virgibacillus_IO5_P3_B8_MMP07446448_NZ_NPMW01000002_1_MMP07446448_101_124703_128380_pos_d_Bacteria_p_Firmicutes_c_Bacilli_o_Bacillales_f_Amphibacillaceae_g_Virgibacillus_G_s_Virgibacillus_G_profundi:0.08552)100.00:0.03037,(ref_nxr_Oceanobacillus_bengalensis_MCCC_1K00260_MMP10172241_NZ_0RBZO01000004_1_MMP10172241_75_077411_081094_neg_d_Bacteria_p_Firmicutes_c_Bacilli_o_Bacillales_f_Amphibacillaceae_g_Oceanobacillus:0.10750,ref_nxr_Oceanobacillus_profundus_DSM_18246_MMP09901140_NZ_0QWEH01000013_1_MMP09901140_78_073378_077058_neg_d_Bacteria_p_Firmicutes_c_Bacilli_o_Bacillales_f_Amphibacillaceae_g_Oceanobacillus_s_Oceanobacillus_sp002272235:0.07315)100.00:0.02224)100.00:0.18836,(ref_nxr_Bacillus_paralicheniformis_APC1576_MMP04892747_NZ_0LXPD01000002_1_78_095786_099472_pos_d_Bacteria_p_Firmicutes_c_Bacilli_o_Bacillales_f_Bacillaceae_g_Bacillus_s_Bacillus_paralicheniformis:0.09871,(ref_nxr_Bacillus_amyloliquefaciens_11B91_MMP04296795_NZ_0LPUP01000012_1_151_0139944_0143630_pos_d_Bacteria_p_Firmicutes_c_Bacilli_o_Bacillales_f_Bacillaceae_g_Bacillus_s_Bacillus_velezensis:0.02426,Kitzinger_2018_GbBacil3_1228_bp_ami_P42175_OX_224308_d_Bacteria_p_Firmicutes_c_Bacilli_o_Bacillales_f_Bacillaceae_g_Bacillus_s_Bacillus_subtilis:0.01728)100.00:0.08280)100.00:0.10297)69.00:0.02943,ref_nxr_Bacillus_anthracis_MMP09789252_NZ_CP031643_1_MMP09789252_2049_2039525_2043208_pos_d_Bacteria_p_Firmicutes_c_Bacilli_o_Bacillales_f_Bacillaceae_G_g_Bacillus_A_s_Bacillus_A_anthracis:0.16538)68.00:0.04416,Kitzinger_2018_AnoFlavi_1227_bp_ami_WP_003394321_OX_150247_No_taxonomy_found:0.11926)68.00:0.05098,(ref_nxr_Parageobacillus_thermoglucosidasius_strain_TG4_MMP00150856_BHZK01000001_1_MMP00150856_1877_1860307_1863990_pos_d_Bacteria_p_Firmicutes_c_Bacilli_o_Bacillales_f_Anoxybacillaceae_g_Parageobacillus_s_Parageobacillus_thermoglucosidasius:0.08346,(ref_nxr_Geobacillus_G1w1_MMP02850065_NZ_0JPYA01000123_1_16_015266_018985_neg_d_Bacteria_p_Firmicutes_c_Bacilli_o_Bacillales_f_Anoxybacillaceae_g_Geobacillus_s_Geobacillus_icigianus:0.03451,Kitzinger_2018_GblTher3_1228_bp_ami_WP_011887489_OX_33940_d_Bacteria_p_Firmicutes_c_Bacilli_o_Bacillales_f_Anoxybacillaceae_g_Geobacillus_s_Geobacillus_thermodenitrificans:0.01493)100.00:0.11883)100.00:0.06523)98.00:0.06105)100.00:0.14017,ref_nxr_Paludifilum_halophilum_SMBg3_MMP07411558_NOWF01000010_1_0MMP07411558_68_079877_083566_pos_d_Bacteria_p_Firmicutes_I_c_Bacilli_A_o_Thermoactinomycetales_f_Thermoactinomycetaceae_g_Paludifilum_s_Paludifilum_halophilum:0.24311)68.00:0.04179,(ref_nxr_Paenibacillus_LPB0068_MMP04453328_NZ_0LSFN01000014_1_193_0176156_0179836_pos_d_Bacteria_p_Firmicutes_I_c_Bacilli_A_o_Paenibacillales_f_Paenibacillaceae_g_Paenibacillus_s_Paenibacillus_crassostreae:0.31917,Kitzinger_2018_PaeLarva_1226_bp_ami_WP_024095495_OX_1464_d_Bacteria_p_Firmicutes_c_Bacilli_o_Paenibacillales_f_Paenibacillaceae_g_Paenibacillus_H_s_Paenibacillus_H_larvae:0.15869)100.00:0.10541)100.00:0.12148,((((ref_nxr_Lactobacillus_plantarum_MHO2_5_MMP03654490_NZ_LEBH01000009_1_113_089832_093503_pos_d_Bacteria_p_Firmicutes_c_Bacilli_o_Lactobacillales_f_Lactobacillaceae_g_Lactobacillus_F_s_Lactobacillus_F_plantarum:0.00081,Kitzinger_2018_GbLactob_1230_bp_ami_NP_785105_OX_220668_d_Bacteria_p_Firmicutes_c_Bacilli_o_Lactobacillales_f_Lactobacillaceae_g_Lactiplantibacillus_s_Lactiplantibacillus_plantarum:0.00337)100.00:0.54805,((ref_nxr_Salimicrobium_album_HK_733_MMP04488081_FNOS01000003_1_307_312979_316659_neg_d_Bacteria_p_Firmicutes_c_Bacilli_o_Bacillales_f_Halobacillaceae_g_Salimicrobium_s_Salimicrobium_album:0.22672,(((ref_nxr_Staphylococcus_delphini_14S00091_1_MMP06329873_MWUN01000002_1_0MMP06329873_33_036177_039848_neg_d_Bacteria_p_Firmicutes_c_Bacilli_o_Staphylococcales_f_Staphylococcaceae_g_Staphylococcus_s_Staphylococcus_delphini:0.14417,(ref_nxr_Staphylococcus_aureus_MMP06200256_NZ_CP019117_1_MMP06200256_2278_2454316_2458005_neg_d_Bacteria_p_Firmicutes_c_Bacilli_o_Staphylococcales_f_Staphylococcaceae_g_Staphylococcus_s_Staphylococcus_aureus:0.08234,ref_nxr_Staphylococcus_AOAB_MMP05161927_LZFL01000171_1_07_05249_08932_neg_d_Bacteria_p_Firmicutes_c_Bacilli_o_Staphylococcales_f_Staphylococcaceae_g_Staphylococcus_s_Staphylococcus_pasteuri:0.10308)100.00:0.08320)100.00:0.10976,(ref_nxr_Salinicoccus_qingdaonensis_CGMCC_1_8895_MMP05216216_FNFY01000006_1_068_063886_067557_pos_d_Bacteria_p_Firmicutes_c_Bacilli_o_Staphylococcales_f_Salinicoccaceae_g_Salinicoccus_s_Salinicoccus_qingdaonensis:0.10898,ref_nxr_Salinicoccus_roseus_DSM_5351_MMP10363435_NZ_RKQJ01000001_1_MMP10363435_1316_1320002_1323673_neg_d_Bacteria_p_Firmicutes_c_Bacilli_o_Staphylococcales_f_Salinicoccaceae_g_Salinicoccus_s_Salinicoccus_roseus:0.13855)100.00:0.13443)81.00:0.03203,ref_nxr_Salinicoccus_SV_16_MMP03450945_NZ_0LAYZ01000025_1_58_058636_062307_neg_d_Bacteria_p_Firmicutes_c_Bacilli_o_Staphylococcales_f_Salinicoccaceae_g_Salinicoccus_s_Salinicoccus_sediminis:0.25985)100.00:0.07579)88.00:0.03518,(ref_nxr_Bhargavaea_cecembensis_DSE10_MMP02469443_NZ_0AOFT01000018_1_28_027075_030755_pos_d_Bacteria_p_Firmicutes_c_Bacilli_o_Bacillales_A_f_Planococcaceae_g_Bhargavaea_s_Bhargavaea_cecembensis:0.17514,ref_nxr_Paenibacillus_sp_MMP08934269_CP028922_1_MMP08934269_2067_2254212_2257886_pos_d_Bacteria_p_Firmicutes_I_c_Bacilli_A_o_Paenibacillales_f_Paenibacillaceae_g_Paenibacillus_R_s_Paenibacillus_R_sp003060825:0.10644)100.00:0.08206)100.00:0.12508)100.00:0.27018,Kitzinger_2018_AneTerra_1228_bp_ami_WP_027415880_OX_278991_No_taxonomy_found:0.20427)100.00:0.07197,Kitzinger_2018_JuxSpeci_1224_bp_ami_GAU62770_OX_1883407_d_Bacteria_p_Firmicutes_c_Bacilli_o_Tepidibacillales_f_Tepidibacillaceae_g_Tepidibacillus_A_s_Tepidibacillus_A_decaturensis:0.21483)100.00:0.12078)100.00:0.05724,((ref_nxr_Salinicoccus_SV_16_MMP03450945_NZ_LAYZ01000025_1_121_106583_110260_neg_d_Bacteria_p_Firmicutes_c_Bacilli_o_Staphylococcales_f_Salinicoccaceae_g_Salinicoccus_s_Salinicoccus_sediminis:0.39215,ref_nxr_Virgibacillus_IO5_P3_B8_MMP07446448_NZ_NPMW01000007_1_MMP07446448_101_110115_113795_neg_d_Bacteria_p_Firmicutes_c_Bacilli_o_Bacillales_f_Amphibacillaceae_g_Virgibacillus_G_s_Virgibacillus_G_profundi:0.31207)100.00:0.06553,((ref_nxr_Geobacillus_thermodenitrificans_strain_OS27_MMP08135953_NZ_0PIZS01000077_1_MMP08135953_64_074239_077922_pos_d_Bacteria_p_Firmicutes_c_Bacilli_o_Bacillales_f_Anoxybacillaceae_g_Geobacillus_s_Geobacillus_thermodenitrificans:0.00214,Kitzinger_2018_GblTherm_1227_bp_ami_WP_029761517_OX_129337_No_taxonomy_found:0.00000)100.00:0.24572,(ref_nxr_Bacillus_paralicheniformis_APC1576_MMP04892747_NZ_LXPD01000049_1_214_190226_193909_neg_d_Bacteria_p_Firmicutes_c_Bacilli_o_Bacillales_f_Bacillaceae_g_Bacillus_s_Bacillus_paralicheniformis:0.03045,Kitzinger_2018_BacSonor_1227_bp_ami_WP_029418840_OX_119858_d_Bacteria_p_Firmicutes_c_Bacilli_o_Bacillales_f_Bacillaceae_g_Bacillus_s_Bacillus_sonorensis:0.04688)100.00:0.19916)100.00:0.05454)100.00:0.17498)98.00:0.13573,(Kitzinger_2018_ThpArcha_1221_bp_ami_WP_021794616_OX_667135_d_Archaea_p_Thermoplasmatota_c_Thermoplasmata_o_Thermoplasmatales_f_Thermoplasmataceae_g_UBA509_s_UBA509_sp002498845:0.59790,(((Kitzinger_2018_GbBacil9_1227_bp_ami_01695255_OX_No_taxonomy_found:0.25768,(ref_nxr_Oceanobacillus_bengalensis_MCCC_1K00260_MMP10172241_NZ_0RBZO01000004_1_MMP10172241_80_086270_089950_neg_d_Bacteria_p_Firmicutes_c_Bacilli_o_Bacillales_f_Amphibacillaceae_g_Oceanobacillus:0.18413,(ref_nxr_Lentibacillus_amyloliquefaciens_LAM0015_MMP04103130_NZ_0CP013862_1_921_0883070_0886765_neg_d_Bacteria_p_Firmicutes_c_Bacilli_o_Bacillales_f_Amphibacillaceae_g_Lentibacillus_s_Lentibacillus_amyloliquefaciens:0.11353,ref_nxr_Virgibacillus_halodenitrificans_1806_MMP02470180_NZ_ALEF01000053_1_148_127057_130740_pos_d_Bacteria_p_Firmicutes_c_Bacilli_o_Bacillales_f_Amphibacillaceae_g_Virgibacillus_s_Virgibacillus_halodenitrificans:0.10626)100.00:0.09050)100.00:0.06990)100.00:0.05159,ref_nxr_Paenibacillus_LPB0068_MMP04453328_NZ_0LSFN01000014_1_624_0617641_0621324_pos_d_Bacteria_p_Firmicutes_I_c_Bacilli_A_o_Paenibacillales_f_Paenibacillaceae_g_Paenibacillus_s_Paenibacillus_crassostreae:0.22005)100.00:0.26206,(Kitzinger_2018_AliHerba_1228_bp_ami_WP_026962320_OX_122960_No_taxonomy_found:0.31343,Kitzinger_2018_KyrTusci_1228_bp_ami_WP_013075649_OX_33943_No_taxonomy_found:0.28208)100.00:0.09351)99.00:0.06950)100.00:0.17446)94.00:0.05497)89.00:0.07090)46.00:0.09896):0.00000;
