# Supplementary material for: Picoplankton nitrogen guilds in the tropical and subtropical oceans: From the surface to the deep
Source: PLoS One. 2025 Nov 5;20(11):e0335222. doi: 10.1371/journal.pone.0335222 (PMC12588538; doi:10.1371/journal.pone.0335222)
Supplement: S1 File — (ZIP) [file pone.0335222.s001.zip › supplementary info/N_cycle/G_nxrA_nitrate_oxidoreductase_narG_nitrate_reductase/tree/iTOL_colors_ref.txt]

#Database origin of reference sequences. Itol file for tree after relabel (relabeltree.py with flag "--label_prefixes "ref_amt_" "mcdonald2016_proka_" "mcdonald2016_plant_" "mcdonald2016_rh_" "swiss_prot_" " ). 
# ref_amt refers to sequences from MARdb ; swissprot from Swissprot ; mcdonald sequences refer to sequences from McDonald 2016. Proka and plant are amt sequences, rh represent animal ammonium transporters
DATASET_COLORSTRIP
SEPARATOR COMMA
DATASET_LABEL,reference_sequences
DATA
CONTAINS==ref_amt_,#a6cee3
CONTAINS==swiss_prot_,#1f78b4
CONTAINS==mcdonald2016_proka_,#b2df8a
CONTAINS==mcdonald2016_plant_,#33a02c
CONTAINS==mcdonald2016_rh_,#fb9a99
