# Supplementary material for: Picoplankton nitrogen guilds in the tropical and subtropical oceans: From the surface to the deep
Source: PLoS One. 2025 Nov 5;20(11):e0335222. doi: 10.1371/journal.pone.0335222 (PMC12588538; doi:10.1371/journal.pone.0335222)
Supplement: S1 File — (ZIP) [file pone.0335222.s001.zip › supplementary info/N_cycle/G_nxrA_nitrate_oxidoreductase_narG_nitrate_reductase/tree/cluster_score_nar_old.txt]

cluster	score
Annamox_NXR	0.6
Halobacteria_NarG	0.8
Nar_putative_Methanoperedens	0.6
NarG_Actino_Swiss	1
NarG_Aquificales_purified	1
NarG_Archaea	0.8
NarG_Archaea_2	0.8
NarG_Bacilli	0.8
NarG_Deferribacterota	0.8
NarG_Deinococcus	0.8
NarG_Deltas	0.8
NarG_diverse_bacteria	0.2
NarG_Gammaproteo	0.8
NarG_Gammaproteo_Chloroflexota	0.8
NarG_Halobacteria	0.8
NarG_Halobacteria_Swiss	1
NarG_like_Desulfobacterota	0.2
NarG_like_Vulcanisaeta	0.2
NarG_Methanoperedens	0.8
NarG_Proteo_Swiss	1
NarG_putative	0.8
NarG_putative_2	0.2
NarG_putative_3	0.2
NarG_putative_4	0.2
NarG_putative_5	0.6
NarG_putative_Acidobacteriota	0.2
NarG_putative_alone	0.2
NarG_putative_Magnetobacterium	0.6
NarG_Rokubacteria_Chromatiales	0.8
Nitrobacter_NXR_NAR	0.6
Nitrococcus_NXR	0
Nitrolancea_NXR	0
Nitrospina_NXR	0
Nitrospira_NXR	0
Nitrotoga_NXR	0
Nxr_putative_Archaea	0
Nxr_putative_Methylomirabilis	0
Nxr_ThiocapsaKS1	0
Outgroup	0
Outgroup_2	0
Outgroup_alone	0
Outgroup_ClrADdhAEbdASerA	0
Outgroup_DMSO	0
Outgroup_pcrA	0
