# Supplementary material for: Picoplankton nitrogen guilds in the tropical and subtropical oceans: From the surface to the deep
Source: PLoS One. 2025 Nov 5;20(11):e0335222. doi: 10.1371/journal.pone.0335222 (PMC12588538; doi:10.1371/journal.pone.0335222)
Supplement: S1 File — (ZIP) [file pone.0335222.s001.zip › supplementary info/N_cycle/G_nxrA_nitrate_oxidoreductase_narG_nitrate_reductase/tree/iTOL_colors_placement_taxonomy.txt]

#Taxonomy file for tree after relabel (relabeltree.py). 12 top groups are plotted
DATASET_COLORSTRIP
SEPARATOR COMMA
DATASET_LABEL,taxonomy
LEGEND_COLORS,#8dd3c7,#ffffb3,#bebada,#fb8072,#80b1d3,#fdb462,#b3de69,#fccde5,#d9d9d9,#bc80bd,#ccebc5,#ffed6f,#b15928
LEGEND_LABELS,Acidobacteriota,Actinobacteriota,Bacteroidota,Chloroflexota,Cyanobacteria,Desulfobacterota,Firmicutes,Halobacterota,Marinisomatota,Planctomycetota,Proteobacteria,Thermoplasmatota,Nitrospirota
LEGEND_SHAPES,1,1,1,1,1,1,1,1,1,1,1,1,1
LEGEND_POSITION_X,100
LEGEND_POSITION_Y,100
#LEGEND_SHAPE_SCALES,1,1,1,1,1,1,1,1,1
LEGEND_TITLE,taxonomy
DATA

CONTAINS==Acidobacteriota,#8dd3c7
CONTAINS==Actinobacteriota,#ffffb3
CONTAINS==Bacteroidota,#bebada
CONTAINS==Chloroflexota,#fb8072
CONTAINS==Cyanobacteria,#80b1d3
CONTAINS==Desulfobacterota,#fdb462
CONTAINS==Firmicutes,#b3de69
CONTAINS==Halobacterota,#fccde5
CONTAINS==Marinisomatota,#d9d9d9
CONTAINS==Planctomycetota,#bc80bd
CONTAINS==Proteobacteria,#ccebc5
CONTAINS==Thermoplasmatota,#ffed6f
CONTAINS==Halobacterota,#fccde5
CONTAINS==Nitrospirota,#b15928
