# Supplementary material for: Picoplankton nitrogen guilds in the tropical and subtropical oceans: From the surface to the deep
Source: PLoS One. 2025 Nov 5;20(11):e0335222. doi: 10.1371/journal.pone.0335222 (PMC12588538; doi:10.1371/journal.pone.0335222)
Supplement: S1 File — (ZIP) [file pone.0335222.s001.zip › supplementary info/N_cycle/G_nxrA_nitrate_oxidoreductase_narG_nitrate_reductase/tree/ref_database.log]

IQ-TREE multicore version 2.1.4-beta COVID-edition for Linux 64-bit built Jun 24 2021
Developed by Bui Quang Minh, James Barbetti, Nguyen Lam Tung,
Olga Chernomor, Heiko Schmidt, Dominik Schrempf, Michael Woodhams.

Host:    elbrus (AVX512, FMA3, 1510 GB RAM)
Command: iqtree -s /data/mcm/rlaso/Traits/Phylogenetic_trees/Nitrogen_cycle/Nxr_Narg/results/ref_database.faln -st AA -nt AUTO -m TEST -bb 1000 -mset raxml -nm 1000 -pre /data/mcm/rlaso/Traits/Phylogenetic_trees/Nitrogen_cycle/Nxr_Narg/results/ref_database -redo
Seed:    564381 (Using SPRNG - Scalable Parallel Random Number Generator)
Time:    Thu Jun  2 17:07:35 2022
Kernel:  AVX+FMA - auto-detect threads (104 CPU cores detected)

Reading alignment file /data/mcm/rlaso/Traits/Phylogenetic_trees/Nitrogen_cycle/Nxr_Narg/results/ref_database.faln ... Fasta format detected
Alignment most likely contains protein sequences
Alignment has 1012 sequences with 3247 columns, 2661 distinct patterns
1889 parsimony-informative, 428 singleton sites, 930 constant sites
              Gap/Ambiguity  Composition  p-value
   1  ref_out_29     63.32%    failed      0.00%
   2  ref_out_24     88.94%    failed      0.00%
   3  ref_out_46     88.79%    failed      0.00%
   4  ref_out_55     79.40%    failed      0.00%
   5  ref_K1_112     78.72%    failed      0.00%
   6  ref_K1_111     78.72%    failed      0.00%
   7  ref_K1_109     78.69%    failed      0.00%
   8  ref_K1_110     78.72%    failed      0.00%
   9  ref_K1_113     78.72%    failed      0.00%
  10  ref_K1_114     78.72%    failed      0.00%
  11  ref_K1_108     75.42%    failed      0.00%
  12  ref_K1_107     75.61%    failed      0.00%
  13  ref_K1_106     75.85%    failed      0.00%
  14  ref_K1_105     75.85%    failed      0.00%
  15  ref_K1_103     75.85%    failed      0.00%
  16  ref_K1_104     75.85%    failed      0.00%
  17  ref_out_66     75.08%    failed      0.00%
  18  ref_out_67     85.62%    failed      0.00%
  19  ref_out_78     74.28%    failed      0.00%
  20  ref_out_14     74.68%    failed      0.00%
  21  ref_out_88     74.59%    failed      0.00%
  22  ref_out_1      75.21%    failed      0.00%
  23  ref_out_70     75.24%    failed      0.00%
  24  ref_out_32     75.08%    passed     12.10%
  25  ref_out_42     77.43%    failed      0.00%
  26  ref_out_12     75.85%    failed      0.00%
  27  ref_out_80     77.12%    failed      0.00%
  28  ref_out_41     69.97%    passed     18.92%
  29  ref_out_83     70.43%    passed     36.99%
  30  ref_out_77     77.86%    failed      0.07%
  31  ref_out_93     77.83%    failed      0.00%
  32  ref_out_10     70.06%    passed     14.66%
  33  ref_K1_120     69.73%    passed     13.17%
  34  ref_out_61     76.44%    failed      0.00%
  35  ref_out_86     76.66%    failed      0.00%
  36  ref_out_27     77.64%    passed     34.55%
  37  ref_K1_98      77.33%    failed      0.00%
  38  ref_K1_97      77.33%    failed      0.00%
  39  ref_K1_96      77.33%    failed      0.00%
  40  ref_K1_94      77.33%    failed      0.00%
  41  ref_K1_95      77.33%    failed      0.00%
  42  ref_out_62     77.33%    passed     10.33%
  43  ref_K1_116     76.13%    failed      0.00%
  44  ref_K1_115     75.42%    failed      0.00%
  45  ref_out_64     70.00%    failed      0.23%
  46  ref_out_45     70.87%    failed      0.00%
  47  ref_out_47     70.80%    failed      1.60%
  48  ref_out_30     77.89%    failed      0.00%
  49  ref_out_40     77.61%    failed      0.08%
  50  ref_K1_39      72.56%    passed      7.29%
  51  ref_K1_42      64.74%    failed      0.12%
  52  ref_K1_43      64.74%    failed      0.08%
  53  ref_K1_46      64.74%    failed      0.68%
  54  ref_K1_44      65.45%    failed      0.60%
  55  ref_K1_45      64.74%    failed      1.60%
  56  ref_K1_40      65.14%    failed      0.48%
  57  ref_K1_41      73.21%    failed      2.25%
  58  ref_K1_49      64.74%    passed      7.98%
  59  ref_K1_47      64.74%    passed      5.26%
  60  ref_K1_48      71.17%    passed     23.57%
  61  ref_K1_16      71.97%    passed     35.20%
  62  ref_K1_14      71.79%    passed     36.46%
  63  ref_K1_15      64.74%    failed      4.31%
  64  ref_K1_126     68.74%    failed      0.00%
  65  ref_K1_127     64.77%    failed      1.77%
  66  ref_K1_124     64.74%    failed      4.64%
  67  ref_K1_122     64.74%    failed      1.38%
  68  ref_K8_150     64.74%    failed      1.76%
  69  ref_K1_123     64.74%    failed      1.76%
  70  ref_K1_125     64.74%    failed      4.13%
  71  ref_K8_144     64.74%    passed      6.35%
  72  ref_K1_6       64.74%    passed      6.35%
  73  ref_K8_145     64.74%    failed      4.42%
  74  ref_K1_5       64.74%    failed      4.42%
  75  ref_K1_1       64.74%    failed      4.52%
  76  ref_K1_2       64.74%    failed      3.77%
  77  ref_K1_3       64.74%    failed      3.46%
  78  ref_K1_8       64.74%    passed      5.91%
  79  ref_K8_151     64.74%    failed      4.78%
  80  ref_K1_4       64.74%    failed      4.78%
  81  ref_K1_7       64.74%    passed      5.96%
  82  ref_K1_0       64.74%    failed      3.17%
  83  ref_K8_148     64.74%    failed      2.26%
  84  ref_K1_131     64.74%    failed      2.26%
  85  ref_K1_132     64.74%    failed      2.58%
  86  ref_K1_129     64.74%    failed      1.82%
  87  ref_K1_130     64.74%    failed      1.82%
  88  ref_K1_128     73.76%    failed      0.94%
  89  ref_K1_13      69.94%    passed     16.05%
  90  ref_K1_12      64.74%    passed      6.59%
  91  ref_K1_11      64.74%    passed      8.56%
  92  ref_K1_9       64.74%    passed      6.29%
  93  ref_K1_10      64.74%    passed      6.07%
  94  ref_K1_36      73.54%    passed     35.81%
  95  ref_K1_35      71.45%    passed     39.97%
  96  ref_K8_142     64.68%    passed     11.77%
  97  ref_K1_33      64.68%    passed     11.77%
  98  ref_K1_31      64.68%    passed     15.63%
  99  ref_K1_32      74.84%    passed     59.05%
 100  ref_K1_34      64.68%    passed     16.69%
 101  ref_K1_37      64.64%    passed      9.37%
 102  ref_K1_38      75.27%    passed     29.77%
 103  ref_K1_30      64.74%    passed      8.10%
 104  ref_K1_23      71.17%    passed     45.10%
 105  ref_K1_22      72.07%    passed     58.28%
 106  ref_K8_143     64.74%    passed     32.21%
 107  ref_K1_20      64.74%    passed     32.21%
 108  ref_K1_21      64.74%    passed     33.18%
 109  ref_K1_19      64.77%    passed     22.71%
 110  ref_K8_112     64.74%    passed     28.52%
 111  ref_K1_18      64.74%    passed     28.52%
 112  ref_K8_152     68.89%    passed     22.85%
 113  ref_K1_17      68.89%    passed     22.85%
 114  ref_K1_29      73.58%    passed     67.12%
 115  ref_K1_28      71.45%    passed     38.67%
 116  ref_K8_140     64.71%    passed      7.86%
 117  ref_K1_25      64.71%    passed      7.86%
 118  ref_K1_24      64.71%    passed     17.15%
 119  ref_K1_27      64.71%    passed      9.99%
 120  ref_K1_26      71.42%    passed     23.33%
 121  ref_K8_147     64.49%    failed      0.01%
 122  ref_K1_58      64.49%    failed      0.01%
 123  ref_K8_156     64.49%    failed      0.02%
 124  ref_K1_57      64.49%    failed      0.02%
 125  ref_K1_56      64.49%    failed      0.00%
 126  ref_K1_55      64.49%    failed      0.01%
 127  ref_K1_53      64.49%    failed      0.03%
 128  ref_K8_96      64.27%    failed      0.01%
 129  ref_K1_54      64.49%    failed      0.01%
 130  ref_K1_52      64.49%    failed      0.02%
 131  ref_K1_50      64.49%    failed      0.02%
 132  ref_K1_51      64.68%    failed      0.04%
 133  ref_K1_65      64.74%    failed      0.12%
 134  ref_K1_60      64.49%    failed      0.00%
 135  ref_K1_59      64.49%    failed      0.01%
 136  ref_K1_63      64.49%    failed      0.02%
 137  ref_K1_64      64.49%    failed      0.01%
 138  ref_K1_61      64.49%    failed      0.09%
 139  ref_K1_62      64.77%    failed      0.30%
 140  ref_K1_66      72.74%    failed      2.62%
 141  ref_K8_146     64.64%    failed      0.72%
 142  ref_K8_149     64.64%    failed      0.40%
 143  ref_K8_15      64.64%    failed      0.03%
 144  ref_K8_155     64.64%    failed      0.16%
 145  ref_K8_138     64.61%    failed      0.25%
 146  ref_K8_137     64.61%    failed      0.31%
 147  ref_K8_139     64.61%    failed      0.16%
 148  ref_K8_154     64.61%    failed      0.10%
 149  ref_K8_135     64.61%    failed      0.14%
 150  ref_K8_136     64.61%    failed      0.21%
 151  ref_K8_141     64.64%    failed      0.23%
 152  ref_K8_158     64.64%    failed      0.11%
 153  ref_out_91     70.50%    failed      0.00%
 154  ref_out_20     72.00%    failed      0.00%
 155  ref_K8_3       75.52%    passed     53.43%
 156  ref_K8_1       74.84%    failed      0.03%
 157  ref_K8_2       75.85%    failed      4.23%
 158  ref_K8_26      75.67%    failed      0.87%
 159  ref_K8_29      75.70%    failed      1.54%
 160  ref_K8_10      74.22%    failed      0.00%
 161  ref_out_21     76.50%    failed      0.00%
 162  ref_out_19     75.52%    failed      0.00%
 163  ref_out_97     71.48%    failed      0.00%
 164  ref_out_98     74.28%    failed      0.00%
 165  ref_K1_118     74.41%    passed     11.49%
 166  ref_out_92     77.18%    failed      1.29%
 167  ref_out_96     77.15%    failed      2.16%
 168  ref_out_38     71.05%    failed      0.00%
 169  ref_out_99     71.30%    failed      0.00%
 170  ref_out_65     71.48%    failed      0.00%
 171  ref_out_37     71.48%    failed      0.00%
 172  ref_out_11     71.33%    failed      0.00%
 173  ref_out_68     71.02%    failed      0.00%
 174  ref_out_48     73.36%    failed      0.00%
 175  ref_out_94     72.56%    failed      0.00%
 176  ref_out_9      96.46%    passed     16.45%
 177  ref_out_44     97.11%    passed     68.69%
 178  ref_out_31     97.60%    passed     32.99%
 179  ref_out_0      97.14%    failed      2.66%
 180  ref_out_34     97.47%    passed     65.91%
 181  ref_out_35     97.57%    passed     24.24%
 182  ref_K8_114     64.00%    passed     14.49%
 183  ref_K1_71      64.00%    passed     14.49%
 184  ref_K1_70      64.43%    passed     25.78%
 185  ref_K1_69      64.00%    passed      9.70%
 186  ref_K1_67      64.00%    passed      9.32%
 187  ref_K1_68      64.00%    passed     10.32%
 188  ref_K8_131     63.78%    failed      0.00%
 189  ref_K8_54      63.66%    failed      0.00%
 190  ref_K8_56      63.69%    failed      0.00%
 191  ref_K8_129     63.69%    failed      0.00%
 192  ref_K8_128     63.10%    failed      0.00%
 193  ref_K8_97      63.69%    failed      0.00%
 194  ref_K8_100     64.00%    failed      0.00%
 195  ref_K8_130     63.94%    failed      0.00%
 196  ref_K8_134     63.81%    failed      0.00%
 197  ref_K8_103     63.47%    failed      0.00%
 198  ref_K8_106     63.69%    failed      0.00%
 199  ref_K8_55      63.41%    failed      0.00%
 200  ref_K8_132     63.78%    failed      0.00%
 201  ref_K8_46      63.60%    failed      0.00%
 202  ref_K8_105     63.72%    failed      0.00%
 203  ref_K8_133     63.72%    failed      0.00%
 204  ref_K8_163     64.46%    failed      2.01%
 205  ref_K8_166     64.46%    failed      0.01%
 206  ref_K8_127     64.12%    failed      0.47%
 207  ref_K8_184     62.95%    failed      0.00%
 208  ref_K8_165     63.97%    failed      2.79%
 209  ref_K8_183     64.49%    passed      7.59%
 210  ref_K8_125     64.46%    failed      0.00%
 211  ref_K8_162     64.77%    failed      0.03%
 212  ref_K8_95      64.18%    passed     13.35%
 213  ref_K8_126     64.95%    passed     72.90%
 214  ref_K8_159     64.52%    failed      0.00%
 215  ref_K8_161     64.55%    passed     41.81%
 216  ref_K8_99      64.06%    passed     49.49%
 217  ref_K8_104     64.06%    passed     37.71%
 218  ref_K8_124     64.21%    failed      0.10%
 219  ref_K8_157     64.46%    failed      0.10%
 220  ref_K8_123     64.46%    failed      0.28%
 221  ref_K8_122     64.55%    failed      2.85%
 222  ref_K8_164     64.64%    passed     24.90%
 223  ref_K8_98      64.52%    passed      9.08%
 224  ref_K8_160     64.86%    failed      0.27%
 225  ref_out_82     92.39%    failed      4.52%
 226  ref_out_73     96.12%    failed      0.31%
 227  ref_K1_102     75.95%    failed      0.11%
 228  ref_K1_100     97.14%    failed      4.51%
 229  ref_K1_101     75.95%    failed      0.01%
 230  ref_out_8      76.96%    failed      0.00%
 231  ref_out_87     76.35%    failed      0.00%
 232  ref_out_84     79.12%    failed      0.00%
 233  ref_out_5      83.77%    failed      0.14%
 234  ref_out_56     83.00%    failed      0.16%
 235  ref_out_6      73.14%    failed      0.00%
 236  ref_out_18     72.93%    failed      0.00%
 237  ref_out_39     83.71%    failed      0.51%
 238  ref_out_2      72.47%    failed      0.00%
 239  ref_out_53     72.47%    failed      0.00%
 240  ref_out_75     83.25%    failed      0.02%
 241  ref_out_85     83.40%    failed      0.19%
 242  ref_out_7      83.49%    failed      0.79%
 243  ref_out_36     83.28%    failed      0.25%
 244  ref_out_59     76.96%    failed      0.02%
 245  ref_K1_119     87.93%    failed      0.04%
 246  ref_out_76     67.29%    failed      0.00%
 247  ref_out_22     76.96%    failed      0.00%
 248  ref_out_71     76.50%    failed      1.52%
 249  ref_out_89     76.19%    failed      0.00%
 250  ref_out_54     80.63%    failed      0.00%
 251  ref_out_95     80.44%    failed      0.00%
 252  ref_K8_94      67.63%    failed      0.00%
 253  ref_K8_90      67.23%    failed      0.00%
 254  ref_K8_91      67.26%    failed      0.00%
 255  ref_K8_93      67.57%    failed      0.00%
 256  ref_K8_92      67.57%    failed      0.00%
 257  ref_K8_153     67.57%    failed      0.00%
 258  ref_out_43     77.18%    failed      0.00%
 259  ref_out_25     75.42%    failed      0.57%
 260  ref_K1_99      76.81%    failed      0.00%
 261  ref_out_28     78.29%    failed      0.00%
 262  ref_out_50     79.21%    failed      0.00%
 263  ref_out_17     78.47%    failed      0.00%
 264  ref_out_52     79.61%    failed      0.00%
 265  ref_out_79     79.27%    failed      0.00%
 266  ref_out_3      78.07%    failed      0.00%
 267  ref_out_57     78.53%    failed      1.77%
 268  ref_out_69     78.35%    failed      0.00%
 269  ref_out_26     75.92%    failed      0.05%
 270  ref_out_23     94.30%    failed      0.00%
 271  ref_out_4      86.20%    failed      0.10%
 272  ref_nxrA_284   61.44%    passed     40.79%
 273  ref_K8_57      61.47%    passed     19.61%
 274  ref_nxrA_158   61.44%    passed     42.57%
 275  ref_nxrA_205   76.50%    passed     21.75%
 276  ref_nxrA_578   66.15%    failed      0.00%
 277  ref_nxrA_385   70.59%    failed      2.48%
 278  ref_nxrA_84    61.56%    failed      1.15%
 279  ref_nxrA_185   61.44%    passed     52.23%
 280  ref_nxrA_486   76.38%    passed     10.72%
 281  ref_nxrA_447   60.98%    passed     11.32%
 282  ref_nxrA_397   61.44%    failed      0.73%
 283  ref_nxrA_458   70.03%    failed      4.82%
 284  ref_nxrA_252   61.44%    passed     22.95%
 285  ref_nxrA_420   61.41%    passed     20.05%
 286  ref_nxrA_102   61.44%    passed      5.64%
 287  ref_nxrA_468   61.41%    passed     29.25%
 288  ref_nxrA_570   61.44%    failed      2.64%
 289  ref_nxrA_224   60.98%    passed     39.16%
 290  ref_nxrA_557   61.38%    passed     25.70%
 291  ref_nxrA_230   61.38%    passed     76.99%
 292  ref_nxrA_460   61.41%    passed     46.16%
 293  ref_nxrA_386   61.29%    passed     98.11%
 294  ref_K8_45      61.26%    passed     99.92%
 295  ref_nxrA_519   77.33%    passed     12.25%
 296  ref_nxrA_405   77.98%    passed     44.36%
 297  ref_nxrA_483   61.44%    passed     98.70%
 298  ref_nxrA_182   74.13%    passed     74.43%
 299  ref_nxrA_216   61.23%    passed     85.73%
 300  ref_nxrA_36    62.33%    failed      0.00%
 301  ref_nxrA_493   61.53%    failed      0.10%
 302  ref_nxrA_553   61.10%    passed      7.84%
 303  ref_nxrA_536   61.66%    passed     59.92%
 304  ref_nxrA_33    61.32%    passed     87.09%
 305  ref_nxrA_62    61.29%    passed     64.04%
 306  ref_nxrA_600   60.15%    passed     84.29%
 307  ref_nxrA_258   61.56%    failed      0.14%
 308  ref_nxrA_327   61.53%    passed     60.47%
 309  ref_nxrA_380   61.47%    passed     87.34%
 310  ref_nxrA_499   61.47%    passed     55.57%
 311  ref_nxrA_351   61.47%    passed     99.12%
 312  ref_K8_34      61.47%    passed     99.64%
 313  ref_nxrA_363   61.56%    passed     95.36%
 314  ref_nxrA_151   82.63%    passed     44.11%
 315  ref_nxrA_167   61.63%    passed     22.65%
 316  ref_nxrA_21    61.63%    passed     71.30%
 317  ref_nxrA_68    61.60%    passed     48.92%
 318  ref_nxrA_43    61.60%    passed     84.33%
 319  ref_nxrA_596   61.63%    passed     43.87%
 320  ref_nxrA_55    61.44%    passed     70.62%
 321  ref_nxrA_90    61.41%    passed     91.81%
 322  ref_nxrA_318   61.41%    passed     66.47%
 323  ref_nxrA_371   61.41%    passed     68.69%
 324  ref_nxrA_506   61.38%    failed      1.28%
 325  ref_nxrA_47    84.79%    failed      0.42%
 326  ref_nxrA_71    61.87%    failed      0.02%
 327  ref_nxrA_164   65.97%    passed     77.83%
 328  ref_nxrA_480   68.49%    passed     45.41%
 329  ref_nxrA_364   61.47%    passed     60.00%
 330  ref_K8_21      61.38%    passed     35.59%
 331  ref_nxrA_173   61.78%    passed     18.88%
 332  ref_nxrA_235   61.78%    failed      3.73%
 333  ref_K8_84      61.50%    failed      2.62%
 334  ref_nxrA_274   61.50%    passed     13.29%
 335  ref_nxrA_544   61.50%    passed     82.93%
 336  ref_nxrA_341   61.90%    passed     89.01%
 337  ref_nxrA_342   61.90%    passed     84.22%
 338  ref_nxrA_388   61.66%    passed     84.79%
 339  ref_nxrA_479   61.35%    passed     60.42%
 340  ref_nxrA_585   61.04%    passed     84.61%
 341  ref_nxrA_541   65.23%    failed      0.31%
 342  ref_nxrA_591   62.03%    passed     54.68%
 343  ref_nxrA_254   61.60%    passed     85.98%
 344  ref_out_90     61.60%    passed     85.98%
 345  ref_nxrA_264   61.44%    passed     99.99%
 346  ref_nxrA_593   80.29%    passed     60.99%
 347  ref_nxrA_449   84.63%    passed     70.11%
 348  ref_nxrA_376   82.57%    passed     75.16%
 349  ref_nxrA_370   62.06%    passed     77.51%
 350  ref_nxrA_241   61.96%    passed     82.42%
 351  ref_nxrA_263   62.09%    passed     98.76%
 352  ref_nxrA_349   71.17%    passed     94.78%
 353  ref_nxrA_582   62.03%    passed     83.45%
 354  ref_nxrA_226   61.78%    passed      5.90%
 355  ref_nxrA_400   61.63%    passed     67.03%
 356  ref_nxrA_198   61.75%    passed     86.36%
 357  ref_nxrA_256   61.63%    passed     33.68%
 358  ref_nxrA_105   61.75%    passed     55.32%
 359  ref_nxrA_470   72.68%    passed     97.09%
 360  ref_nxrA_550   61.41%    passed     87.63%
 361  ref_nxrA_333   60.95%    passed     78.90%
 362  ref_nxrA_560   61.60%    passed     93.32%
 363  ref_nxrA_334   61.63%    passed     98.47%
 364  ref_nxrA_357   61.66%    passed     90.58%
 365  ref_nxrA_609   60.79%    passed     50.20%
 366  ref_nxrA_475   61.35%    passed     83.24%
 367  ref_nxrA_203   61.44%    passed     78.25%
 368  ref_nxrA_15    60.83%    passed     95.83%
 369  ref_nxrA_495   60.64%    passed     34.61%
 370  ref_nxrA_304   61.56%    passed     95.76%
 371  ref_nxrA_362   62.77%    passed     78.82%
 372  ref_nxrA_613   61.75%    passed     91.94%
 373  ref_nxrA_431   61.75%    passed     93.90%
 374  ref_nxrA_22    61.75%    passed     84.87%
 375  ref_nxrA_237   61.63%    passed     94.66%
 376  ref_nxrA_319   61.63%    passed     98.79%
 377  ref_nxrA_387   61.63%    passed     83.86%
 378  ref_nxrA_39    61.44%    passed     99.95%
 379  ref_nxrA_190   61.63%    passed     92.64%
 380  ref_nxrA_123   61.56%    passed     57.51%
 381  ref_nxrA_563   61.84%    passed     20.34%
 382  ref_nxrA_320   61.69%    passed     95.10%
 383  ref_nxrA_567   60.98%    passed     97.23%
 384  ref_nxrA_75    61.66%    passed     96.80%
 385  ref_nxrA_113   61.63%    passed     93.36%
 386  ref_nxrA_579   66.18%    passed     89.33%
 387  ref_nxrA_437   61.66%    passed     99.24%
 388  ref_nxrA_505   68.96%    passed     76.36%
 389  ref_nxrA_424   61.69%    passed     96.13%
 390  ref_nxrA_569   61.69%    passed     96.18%
 391  ref_nxrA_430   61.63%    passed     68.55%
 392  ref_nxrA_441   61.63%    passed     84.91%
 393  ref_nxrA_455   61.63%    passed     99.33%
 394  ref_nxrA_104   61.63%    passed     96.78%
 395  ref_nxrA_24    61.72%    passed     90.91%
 396  ref_nxrA_128   61.69%    passed     93.90%
 397  ref_nxrA_73    61.63%    passed     85.42%
 398  ref_nxrA_156   61.75%    passed     94.84%
 399  ref_nxrA_297   61.75%    passed     89.39%
 400  ref_nxrA_218   61.63%    passed     96.86%
 401  ref_nxrA_429   61.75%    passed     89.45%
 402  ref_nxrA_133   61.69%    passed     90.76%
 403  ref_nxrA_367   61.50%    passed     98.90%
 404  ref_nxrA_99    61.75%    passed     96.21%
 405  ref_nxrA_4     61.63%    passed     94.61%
 406  ref_nxrA_485   80.26%    passed     36.93%
 407  ref_nxrA_57    60.95%    passed     90.08%
 408  ref_nxrA_330   60.95%    passed     94.69%
 409  ref_nxrA_361   61.63%    passed     95.01%
 410  ref_nxrA_498   61.63%    passed     99.63%
 411  ref_nxrA_276   61.66%    passed     92.52%
 412  ref_nxrA_148   61.75%    passed     92.57%
 413  ref_nxrA_592   61.69%    passed     96.78%
 414  ref_nxrA_288   61.66%    passed     97.66%
 415  ref_nxrA_51    61.84%    passed     97.08%
 416  ref_nxrA_124   61.53%    passed     96.69%
 417  ref_nxrA_321   61.78%    passed     76.41%
 418  ref_nxrA_526   61.78%    passed     97.68%
 419  ref_nxrA_177   61.47%    passed     89.76%
 420  ref_nxrA_40    61.69%    passed     99.78%
 421  ref_nxrA_221   61.69%    passed     92.80%
 422  ref_nxrA_83    61.69%    passed     99.26%
 423  ref_nxrA_192   61.63%    passed     34.67%
 424  ref_nxrA_195   61.69%    passed     97.59%
 425  ref_nxrA_238   61.60%    passed     99.84%
 426  ref_nxrA_356   61.78%    passed     98.78%
 427  ref_nxrA_28    61.72%    passed     99.46%
 428  ref_nxrA_94    61.72%    passed     86.24%
 429  ref_nxrA_316   61.38%    passed     99.19%
 430  ref_nxrA_482   61.69%    passed     99.65%
 431  ref_nxrA_381   77.64%    passed     57.43%
 432  ref_nxrA_331   61.60%    passed     72.14%
 433  ref_nxrA_197   61.19%    passed     97.51%
 434  ref_nxrA_20    61.63%    passed     97.78%
 435  ref_nxrA_421   76.69%    passed     83.01%
 436  ref_nxrA_70    61.69%    passed     99.43%
 437  ref_nxrA_168   61.66%    passed     99.78%
 438  ref_nxrA_69    61.66%    passed     98.90%
 439  ref_nxrA_95    61.66%    passed     99.94%
 440  ref_nxrA_508   73.36%    passed     46.78%
 441  ref_nxrA_433   88.54%    failed      1.40%
 442  ref_nxrA_422   61.47%    passed     90.32%
 443  ref_nxrA_268   61.38%    passed     99.64%
 444  ref_nxrA_7     61.44%    passed     74.90%
 445  ref_nxrA_407   61.47%    passed     90.40%
 446  ref_nxrA_31    61.50%    passed     97.36%
 447  ref_nxrA_273   61.44%    passed     99.92%
 448  ref_nxrA_515   61.66%    passed     99.52%
 449  ref_nxrA_551   78.29%    passed     69.12%
 450  ref_nxrA_180   63.72%    passed     93.22%
 451  ref_nxrA_233   61.50%    passed     37.78%
 452  ref_nxrA_236   61.63%    passed     80.32%
 453  ref_nxrA_53    61.53%    passed     98.87%
 454  ref_nxrA_142   61.66%    passed     95.86%
 455  ref_nxrA_145   61.66%    passed     99.70%
 456  ref_nxrA_45    61.56%    passed     96.26%
 457  ref_nxrA_201   61.50%    passed     80.13%
 458  ref_nxrA_186   61.63%    passed      6.60%
 459  ref_nxrA_171   61.56%    passed     93.24%
 460  ref_nxrA_425   61.44%    passed     97.78%
 461  ref_nxrA_29    61.53%    passed     87.88%
 462  ref_nxrA_65    61.38%    passed     99.84%
 463  ref_K8_0       61.72%    passed     99.77%
 464  ref_nxrA_432   61.41%    passed     98.86%
 465  ref_nxrA_302   61.44%    passed     95.14%
 466  ref_nxrA_446   61.60%    passed     95.75%
 467  ref_nxrA_552   61.47%    passed     71.98%
 468  ref_nxrA_103   61.44%    passed     97.96%
 469  ref_nxrA_163   61.47%    passed     99.03%
 470  ref_nxrA_77    61.50%    passed     98.33%
 471  ref_nxrA_287   61.44%    passed     98.85%
 472  ref_nxrA_384   79.21%    passed     20.80%
 473  ref_nxrA_355   70.00%    passed     56.43%
 474  ref_nxrA_119   84.08%    passed     17.74%
 475  ref_nxrA_183   73.21%    passed     98.77%
 476  ref_nxrA_248   61.60%    passed     92.37%
 477  ref_nxrA_332   61.44%    passed     56.98%
 478  ref_nxrA_473   61.32%    passed     84.53%
 479  ref_nxrA_97    61.26%    passed     82.67%
 480  ref_nxrA_232   61.35%    passed     93.66%
 481  ref_nxrA_345   61.29%    passed     75.96%
 482  ref_K8_32      61.72%    passed     78.44%
 483  ref_nxrA_140   61.35%    passed     98.02%
 484  ref_nxrA_283   61.32%    passed     97.65%
 485  ref_nxrA_310   61.41%    passed     39.59%
 486  ref_nxrA_347   61.38%    passed     67.75%
 487  ref_nxrA_368   61.41%    passed     64.93%
 488  ref_nxrA_231   70.28%    passed     31.71%
 489  ref_nxrA_66    61.10%    passed     97.63%
 490  ref_nxrA_521   66.00%    passed     97.44%
 491  ref_nxrA_187   61.50%    passed     71.16%
 492  ref_nxrA_295   61.47%    passed     63.54%
 493  ref_nxrA_293   61.44%    passed     51.30%
 494  ref_nxrA_390   73.76%    passed     31.71%
 495  ref_nxrA_193   61.16%    passed     86.77%
 496  ref_nxrA_298   61.23%    passed     73.20%
 497  ref_nxrA_108   60.76%    passed     62.07%
 498  ref_nxrA_325   61.32%    passed     79.36%
 499  ref_nxrA_358   61.50%    passed     41.31%
 500  ref_nxrA_154   60.98%    passed     26.66%
 501  ref_nxrA_194   78.32%    passed     25.34%
 502  ref_nxrA_307   61.38%    failed      1.62%
 503  ref_nxrA_311   61.56%    passed     38.95%
 504  ref_nxrA_562   61.53%    passed     89.63%
 505  ref_nxrA_8     62.15%    passed     67.75%
 506  ref_nxrA_23    61.50%    passed     84.78%
 507  ref_nxrA_44    60.98%    passed     82.92%
 508  ref_nxrA_67    60.43%    passed     97.69%
 509  ref_nxrA_513   77.18%    passed     62.46%
 510  ref_nxrA_375   61.50%    passed     52.19%
 511  ref_nxrA_466   62.86%    passed     97.32%
 512  ref_nxrA_594   83.62%    passed     41.49%
 513  ref_nxrA_277   61.56%    passed     66.74%
 514  ref_nxrA_139   61.53%    passed     97.67%
 515  ref_nxrA_589   60.92%    passed     94.46%
 516  ref_nxrA_35    60.95%    passed     95.74%
 517  ref_nxrA_324   75.15%    passed     79.19%
 518  ref_nxrA_107   61.10%    passed     74.28%
 519  ref_nxrA_129   60.79%    passed     87.94%
 520  ref_nxrA_559   60.95%    passed     97.98%
 521  ref_nxrA_131   60.73%    passed     96.13%
 522  ref_nxrA_438   60.15%    passed     86.64%
 523  ref_nxrA_54    71.08%    passed     63.66%
 524  ref_nxrA_10    61.13%    passed     99.76%
 525  ref_nxrA_78    60.73%    passed     95.17%
 526  ref_nxrA_306   60.83%    passed     97.91%
 527  ref_nxrA_261   63.94%    passed     90.58%
 528  ref_nxrA_118   61.10%    passed     81.52%
 529  ref_K8_33      60.61%    passed     56.37%
 530  ref_nxrA_399   69.63%    passed     82.53%
 531  ref_nxrA_467   63.14%    passed     67.84%
 532  ref_nxrA_492   69.82%    passed     43.37%
 533  ref_nxrA_346   85.49%    passed     63.17%
 534  ref_nxrA_525   60.95%    passed     98.08%
 535  ref_nxrA_403   61.29%    passed     99.90%
 536  ref_nxrA_540   61.29%    passed     99.36%
 537  ref_nxrA_289   61.38%    passed     52.63%
 538  ref_nxrA_87    61.38%    passed     52.98%
 539  ref_nxrA_423   61.38%    passed     67.55%
 540  ref_K8_24      61.38%    passed     67.55%
 541  ref_K8_20      61.63%    passed     43.07%
 542  ref_nxrA_296   61.63%    passed     52.69%
 543  ref_K8_113     61.63%    passed     50.10%
 544  ref_nxrA_109   61.63%    passed     81.34%
 545  ref_nxrA_9     61.63%    passed     78.47%
 546  ref_K8_27      61.63%    passed     78.04%
 547  ref_nxrA_606   61.41%    failed      0.00%
 548  ref_nxrA_12    61.60%    passed     84.72%
 549  ref_rew0       61.60%    passed     74.87%
 550  ref_nxrA_112   61.50%    passed      5.06%
 551  ref_nxrA_326   61.26%    passed     66.91%
 552  ref_nxrA_496   61.41%    passed     27.25%
 553  ref_nxrA_127   61.26%    passed     67.59%
 554  ref_K8_25      61.81%    passed     75.78%
 555  ref_nxrA_19    61.41%    passed     87.30%
 556  ref_nxrA_82    61.41%    passed     91.99%
 557  ref_nxrA_601   61.41%    passed     98.50%
 558  ref_K8_85      61.44%    passed     99.99%
 559  ref_nxrA_510   61.23%    passed     64.50%
 560  ref_nxrA_393   61.23%    passed     40.57%
 561  ref_nxrA_37    82.01%    passed     39.77%
 562  ref_nxrA_240   80.41%    passed     94.01%
 563  ref_nxrA_414   69.73%    passed     85.19%
 564  ref_nxrA_223   83.86%    passed     55.42%
 565  ref_nxrA_38    61.63%    passed     98.80%
 566  ref_nxrA_58    61.72%    failed      0.00%
 567  ref_K8_37      61.72%    failed      0.00%
 568  ref_nxrA_211   61.69%    failed      0.07%
 569  ref_nxrA_125   86.85%    passed     46.48%
 570  ref_nxrA_471   87.31%    passed     59.05%
 571  ref_nxrA_469   77.67%    passed     37.21%
 572  ref_nxrA_11    61.44%    passed     81.61%
 573  ref_nxrA_529   83.99%    passed     41.15%
 574  ref_nxrA_605   61.56%    passed     77.16%
 575  ref_nxrA_411   86.08%    passed     55.50%
 576  ref_nxrA_17    61.19%    passed     35.56%
 577  ref_nxrA_290   61.32%    passed     33.61%
 578  ref_nxrA_517   82.78%    passed     85.09%
 579  ref_nxrA_299   73.24%    failed      0.47%
 580  ref_nxrA_494   69.26%    failed      0.18%
 581  ref_nxrA_176   61.19%    failed      3.96%
 582  ref_nxrA_111   84.39%    failed      4.89%
 583  ref_nxrA_350   83.95%    passed     14.98%
 584  ref_nxrA_64    60.58%    passed     86.76%
 585  ref_nxrA_220   87.34%    failed      3.65%
 586  ref_nxrA_587   61.44%    failed      0.79%
 587  ref_nxrA_454   61.32%    passed     76.90%
 588  ref_nxrA_225   61.23%    passed     85.73%
 589  ref_nxrA_443   61.23%    passed     86.89%
 590  ref_nxrA_453   61.35%    passed     87.83%
 591  ref_nxrA_339   61.35%    passed     98.26%
 592  ref_nxrA_27    61.35%    passed     97.53%
 593  ref_nxrA_577   61.23%    passed     80.96%
 594  ref_nxrA_282   61.19%    passed     92.20%
 595  ref_K8_30      61.19%    passed     93.58%
 596  ref_nxrA_604   61.13%    passed     91.45%
 597  ref_nxrA_155   60.73%    passed     99.01%
 598  ref_nxrA_5     61.56%    passed     60.80%
 599  ref_nxrA_74    61.63%    passed     96.57%
 600  ref_nxrA_234   78.69%    passed     95.74%
 601  ref_nxrA_539   61.53%    passed     98.94%
 602  ref_nxrA_189   60.61%    passed     88.87%
 603  ref_K8_23      61.60%    passed     93.24%
 604  ref_nxrA_80    61.04%    passed     91.44%
 605  ref_nxrA_464   85.22%    passed     39.73%
 606  ref_nxrA_417   61.60%    passed     15.26%
 607  ref_nxrA_373   61.35%    passed     57.89%
 608  ref_nxrA_166   61.81%    passed     79.64%
 609  ref_nxrA_516   79.00%    passed     92.69%
 610  ref_nxrA_116   61.78%    passed     99.79%
 611  ref_nxrA_25    61.41%    passed     99.69%
 612  ref_nxrA_336   61.41%    passed    100.00%
 613  ref_nxrA_89    61.29%    passed     24.47%
 614  ref_nxrA_91    61.38%    passed     94.97%
 615  ref_nxrA_568   61.78%    passed     59.44%
 616  ref_nxrA_213   61.26%    passed     94.28%
 617  ref_nxrA_565   61.26%    passed     87.05%
 618  ref_nxrA_461   61.19%    passed     56.78%
 619  ref_nxrA_543   61.13%    passed     87.83%
 620  ref_nxrA_305   61.01%    passed     94.33%
 621  ref_nxrA_477   61.84%    passed     97.89%
 622  ref_nxrA_14    61.72%    passed     90.58%
 623  ref_K8_86      61.63%    passed     94.62%
 624  ref_nxrA_217   61.87%    passed     97.22%
 625  ref_nxrA_317   61.90%    passed     75.75%
 626  ref_nxrA_583   61.81%    passed     90.65%
 627  ref_nxrA_88    61.84%    passed     96.20%
 628  ref_nxrA_3     61.84%    passed     69.05%
 629  ref_nxrA_137   61.84%    passed     94.17%
 630  ref_nxrA_208   60.92%    passed     77.94%
 631  ref_nxrA_165   60.06%    passed     39.14%
 632  ref_nxrA_392   61.13%    passed     60.23%
 633  ref_nxrA_462   61.78%    passed     15.15%
 634  ref_nxrA_76    61.78%    passed     27.48%
 635  ref_nxrA_382   88.70%    passed     69.67%
 636  ref_nxrA_188   61.26%    passed     11.20%
 637  ref_nxrA_199   61.38%    passed     35.99%
 638  ref_nxrA_214   88.97%    passed      9.57%
 639  ref_nxrA_572   61.63%    passed     29.88%
 640  ref_nxrA_545   61.41%    passed     88.64%
 641  ref_nxrA_255   60.49%    failed      0.18%
 642  ref_K8_12      61.19%    failed      0.04%
 643  ref_nxrA_490   60.15%    failed      0.06%
 644  ref_K8_79      60.15%    failed      0.06%
 645  ref_K8_76      60.21%    failed      0.01%
 646  ref_nxrA_402   63.04%    failed      0.00%
 647  ref_K8_89      63.04%    failed      0.00%
 648  ref_nxrA_146   62.95%    failed      0.77%
 649  ref_nxrA_329   82.29%    failed      1.35%
 650  ref_K8_22      63.32%    passed     95.13%
 651  ref_K8_31      63.32%    passed     86.08%
 652  ref_nxrA_117   63.38%    failed      0.00%
 653  ref_K8_59      63.38%    failed      0.00%
 654  ref_nxrA_426   63.60%    failed      0.03%
 655  ref_nxrA_501   62.89%    passed     17.11%
 656  ref_nxrA_348   62.55%    passed     70.81%
 657  ref_nxrA_518   62.70%    failed      0.06%
 658  ref_K8_181     62.70%    passed     58.23%
 659  ref_nxrA_120   62.86%    passed     20.91%
 660  ref_nxrA_488   62.80%    passed     61.34%
 661  ref_K8_182     62.70%    failed      2.02%
 662  ref_nxrA_300   62.92%    passed     24.20%
 663  ref_nxrA_502   63.14%    failed      2.01%
 664  ref_K8_65      63.14%    failed      2.01%
 665  ref_nxrA_340   62.46%    failed      0.02%
 666  ref_K8_60      62.46%    failed      0.02%
 667  ref_K8_13      63.20%    failed      0.67%
 668  ref_K8_172     63.17%    failed      3.35%
 669  ref_K8_58      63.04%    passed     25.41%
 670  ref_K8_61      63.07%    passed     44.40%
 671  ref_nxrA_434   62.95%    failed      0.84%
 672  ref_K8_87      62.92%    failed      1.88%
 673  ref_nxrA_527   62.95%    passed      5.08%
 674  ref_K8_180     64.52%    failed      0.01%
 675  ref_nxrA_179   62.70%    passed     52.53%
 676  ref_nxrA_531   62.86%    failed      0.08%
 677  ref_nxrA_532   62.92%    passed     60.29%
 678  ref_nxrA_312   62.83%    passed     55.81%
 679  ref_nxrA_60    62.58%    passed     90.56%
 680  ref_nxrA_286   62.92%    passed     90.89%
 681  ref_nxrA_314   74.93%    failed      4.06%
 682  ref_nxrA_174   71.70%    failed      0.95%
 683  ref_nxrA_456   83.83%    passed     26.78%
 684  ref_nxrA_110   62.92%    passed     51.50%
 685  ref_nxrA_394   62.92%    passed     71.57%
 686  ref_nxrA_228   62.89%    failed      4.96%
 687  ref_K8_179     62.77%    failed      0.90%
 688  ref_nxrA_172   62.86%    passed     58.61%
 689  ref_nxrA_366   62.86%    passed     67.26%
 690  ref_nxrA_150   85.46%    passed     92.20%
 691  ref_nxrA_272   67.29%    passed     15.15%
 692  ref_nxrA_59    62.92%    passed     50.21%
 693  ref_nxrA_323   62.92%    passed     46.45%
 694  ref_nxrA_489   77.39%    passed     68.15%
 695  ref_K8_175     62.92%    passed     35.71%
 696  ref_nxrA_484   62.77%    failed      2.91%
 697  ref_K8_66      62.77%    failed      2.91%
 698  ref_K8_119     62.86%    failed      3.56%
 699  ref_nxrA_478   64.15%    passed      5.85%
 700  ref_nxrA_523   62.64%    failed      0.58%
 701  ref_nxrA_546   80.17%    passed      5.70%
 702  ref_nxrA_398   62.64%    failed      2.16%
 703  ref_nxrA_144   62.64%    failed      2.21%
 704  ref_nxrA_427   62.64%    passed      5.52%
 705  ref_nxrA_267   62.64%    passed     20.66%
 706  ref_nxrA_474   62.64%    failed      0.66%
 707  ref_nxrA_141   62.64%    passed      6.81%
 708  ref_nxrA_338   64.58%    failed      0.58%
 709  ref_nxrA_436   62.89%    failed      0.22%
 710  ref_nxrA_533   62.95%    failed      2.03%
 711  ref_nxrA_574   62.89%    failed      0.40%
 712  ref_nxrA_239   62.95%    failed      0.01%
 713  ref_nxrA_418   81.86%    failed      0.55%
 714  ref_nxrA_419   70.74%    failed      0.01%
 715  ref_nxrA_26    75.95%    failed      0.03%
 716  ref_nxrA_152   62.95%    failed      2.75%
 717  ref_nxrA_328   73.36%    failed      0.60%
 718  ref_nxrA_612   81.40%    passed     14.88%
 719  ref_K8_177     62.92%    failed      0.17%
 720  ref_nxrA_85    62.86%    failed      0.53%
 721  ref_nxrA_126   62.86%    failed      2.09%
 722  ref_nxrA_595   82.81%    failed      3.57%
 723  ref_nxrA_138   62.64%    passed     36.37%
 724  ref_nxrA_352   62.89%    passed     39.17%
 725  ref_K8_178     62.67%    failed      0.00%
 726  ref_K8_64      62.86%    passed     60.79%
 727  ref_nxrA_115   62.80%    passed     69.44%
 728  ref_nxrA_162   62.80%    passed     92.89%
 729  ref_K8_176     62.86%    passed     79.70%
 730  ref_nxrA_315   83.09%    passed     10.12%
 731  ref_K8_72      62.80%    passed     98.58%
 732  ref_K8_169     63.14%    passed     24.10%
 733  ref_K8_173     62.64%    passed     81.64%
 734  ref_nxrA_608   62.61%    failed      0.07%
 735  ref_nxrA_30    62.61%    failed      2.47%
 736  ref_nxrA_92    62.61%    passed     15.37%
 737  ref_nxrA_534   62.61%    failed      1.87%
 738  ref_nxrA_161   81.12%    failed      2.09%
 739  ref_nxrA_52    62.67%    passed     33.93%
 740  ref_nxrA_410   82.66%    passed     82.88%
 741  ref_nxrA_547   82.45%    passed     51.86%
 742  ref_nxrA_590   62.55%    failed      4.48%
 743  ref_nxrA_415   62.61%    passed      9.39%
 744  ref_nxrA_497   62.58%    failed      0.97%
 745  ref_nxrA_0     62.67%    passed     92.58%
 746  ref_nxrA_369   62.55%    passed     69.03%
 747  ref_K8_118     62.55%    passed     82.61%
 748  ref_K8_171     62.61%    passed     95.47%
 749  ref_nxrA_209   62.58%    passed     98.38%
 750  ref_nxrA_253   78.38%    passed     95.60%
 751  ref_nxrA_278   62.83%    passed     93.57%
 752  ref_K8_44      62.55%    passed     84.34%
 753  ref_K1_89      92.89%    passed     74.93%
 754  ref_K1_90      89.56%    passed     66.03%
 755  ref_K1_87      74.50%    passed     58.74%
 756  ref_K8_167     62.98%    passed     78.24%
 757  ref_K1_88      92.64%    passed     92.57%
 758  ref_K1_91      89.56%    passed     71.26%
 759  ref_K8_168     62.98%    passed     88.58%
 760  ref_nxrA_275   62.40%    passed     49.74%
 761  ref_K8_115     62.77%    passed     75.00%
 762  ref_nxrA_452   84.79%    passed     59.14%
 763  ref_nxrA_548   62.70%    passed     82.48%
 764  ref_nxrA_435   73.79%    passed     40.10%
 765  ref_nxrA_153   62.61%    passed     50.90%
 766  ref_nxrA_406   72.07%    passed     70.71%
 767  ref_nxrA_514   77.33%    passed     75.33%
 768  ref_nxrA_134   62.43%    passed     89.18%
 769  ref_nxrA_271   62.43%    passed     78.46%
 770  ref_nxrA_457   62.43%    passed     77.83%
 771  ref_K8_42      62.43%    passed     77.83%
 772  ref_K1_92      62.43%    passed     77.83%
 773  ref_nxrA_242   62.49%    passed     56.18%
 774  ref_K8_41      62.49%    passed     56.18%
 775  ref_K1_93      62.49%    passed     56.18%
 776  ref_nxrA_561   62.61%    passed     89.88%
 777  ref_nxrA_383   75.24%    passed     95.50%
 778  ref_K1_77      81.37%    passed     90.39%
 779  ref_K1_75      91.01%    passed     15.75%
 780  ref_K8_40      62.61%    passed     79.75%
 781  ref_K1_73      62.61%    passed     79.75%
 782  ref_K1_74      62.61%    passed     75.03%
 783  ref_nxrA_143   62.61%    passed     85.47%
 784  ref_K1_72      61.81%    passed     88.73%
 785  ref_K1_84      88.60%    passed     92.37%
 786  ref_K1_85      72.00%    passed     96.07%
 787  ref_K1_76      62.61%    passed     88.26%
 788  ref_K1_86      93.04%    passed     49.87%
 789  ref_K8_39      63.01%    passed     91.04%
 790  ref_K8_38      62.61%    passed     92.00%
 791  ref_K1_83      62.61%    passed     92.00%
 792  ref_K1_82      62.61%    passed     88.44%
 793  ref_K8_8       63.01%    passed     95.12%
 794  ref_K1_81      62.61%    passed     93.48%
 795  ref_K1_80      62.61%    passed     87.59%
 796  ref_K8_28      62.15%    passed     98.19%
 797  ref_K1_78      62.15%    passed     98.19%
 798  ref_K1_79      62.61%    passed     93.04%
 799  ref_nxrA_260   62.58%    passed     96.54%
 800  ref_nxrA_378   62.33%    passed     94.68%
 801  ref_nxrA_442   62.40%    passed     93.09%
 802  ref_nxrA_564   62.46%    passed     91.29%
 803  ref_nxrA_247   62.52%    passed     62.99%
 804  ref_nxrA_611   62.18%    passed      6.91%
 805  ref_K8_43      63.01%    failed      0.00%
 806  ref_nxrA_34    62.89%    passed     64.82%
 807  ref_nxrA_149   73.54%    passed     41.61%
 808  ref_K8_170     62.92%    passed     27.01%
 809  ref_nxrA_202   65.38%    passed     25.27%
 810  ref_nxrA_598   78.78%    failed      0.43%
 811  ref_K8_71      62.92%    failed      0.00%
 812  ref_K8_117     62.70%    passed     36.04%
 813  ref_K8_174     62.83%    failed      0.00%
 814  ref_nxrA_212   63.10%    passed     27.23%
 815  ref_K8_116     62.52%    failed      2.53%
 816  ref_K8_77      62.77%    passed     60.12%
 817  ref_K8_88      62.83%    passed     22.06%
 818  ref_nxrA_200   62.83%    passed     83.56%
 819  ref_K8_62      62.83%    passed     83.56%
 820  ref_nxrA_503   62.83%    passed     97.75%
 821  ref_nxrA_537   62.83%    passed     88.83%
 822  ref_K8_63      62.83%    passed     99.21%
 823  ref_nxrA_206   62.83%    passed     90.32%
 824  ref_K8_68      62.83%    passed     90.32%
 825  ref_nxrA_603   62.86%    passed     86.99%
 826  ref_K8_74      62.15%    passed      9.04%
 827  ref_nxrA_576   62.21%    passed     42.83%
 828  ref_nxrA_294   62.06%    passed     79.10%
 829  ref_K8_47      62.06%    passed     79.10%
 830  ref_nxrA_249   62.00%    failed      1.15%
 831  ref_nxrA_558   61.96%    passed     78.11%
 832  ref_nxrA_472   61.96%    passed     14.92%
 833  ref_K8_48      62.00%    failed      1.28%
 834  ref_K8_81      61.53%    passed     30.41%
 835  ref_K8_120     63.35%    failed      0.04%
 836  ref_nxrA_281   61.41%    passed     27.39%
 837  ref_nxrA_528   61.63%    passed      5.79%
 838  ref_nxrA_2     63.47%    failed      0.00%
 839  ref_nxrA_42    61.66%    failed      0.00%
 840  ref_nxrA_291   79.70%    failed      2.99%
 841  ref_nxrA_106   62.27%    failed      3.17%
 842  ref_nxrA_270   62.55%    failed      0.00%
 843  ref_nxrA_50    62.06%    failed      0.00%
 844  ref_nxrA_354   62.49%    failed      0.00%
 845  ref_nxrA_222   62.09%    failed      0.00%
 846  ref_nxrA_245   61.96%    failed      0.00%
 847  ref_nxrA_439   60.76%    failed      0.00%
 848  ref_nxrA_451   61.32%    failed      0.00%
 849  ref_nxrA_259   61.47%    passed     88.46%
 850  ref_nxrA_181   61.29%    failed      0.00%
 851  ref_nxrA_204   62.46%    failed      0.00%
 852  ref_nxrA_509   60.64%    failed      0.00%
 853  ref_nxrA_219   62.00%    failed      0.00%
 854  ref_nxrA_63    61.90%    failed      0.00%
 855  ref_nxrA_191   61.84%    failed      0.00%
 856  ref_nxrA_588   61.47%    failed      3.27%
 857  ref_nxrA_207   61.13%    failed      0.00%
 858  ref_nxrA_575   60.02%    failed      0.00%
 859  ref_nxrA_210   59.62%    failed      0.00%
 860  ref_nxrA_303   60.55%    failed      0.00%
 861  ref_nxrA_16    61.47%    failed      0.05%
 862  ref_nxrA_440   61.63%    failed      0.12%
 863  ref_nxrA_428   61.72%    failed      1.22%
 864  ref_nxrA_487   61.66%    passed      7.36%
 865  ref_nxrA_313   63.94%    failed      0.00%
 866  ref_nxrA_266   62.27%    failed      0.00%
 867  ref_nxrA_401   62.27%    failed      0.00%
 868  ref_nxrA_602   62.18%    failed      0.00%
 869  ref_nxrA_72    61.93%    failed      0.00%
 870  ref_nxrA_512   64.09%    failed      0.00%
 871  ref_nxrA_135   63.41%    failed      0.00%
 872  ref_nxrA_581   61.93%    passed      5.99%
 873  ref_nxrA_391   61.93%    failed      2.00%
 874  ref_nxrA_374   61.90%    failed      4.03%
 875  ref_nxrA_522   75.89%    passed     30.38%
 876  ref_nxrA_555   61.78%    failed      0.15%
 877  ref_nxrA_584   61.69%    failed      1.09%
 878  ref_nxrA_229   61.90%    passed     24.14%
 879  ref_nxrA_18    62.43%    failed      0.36%
 880  ref_nxrA_360   61.87%    failed      0.41%
 881  ref_nxrA_157   61.84%    failed      0.00%
 882  ref_nxrA_365   61.75%    failed      0.07%
 883  ref_nxrA_292   61.16%    failed      0.00%
 884  ref_nxrA_610   61.32%    failed      0.00%
 885  ref_nxrA_130   58.15%    failed      0.00%
 886  ref_nxrA_491   62.40%    failed      0.02%
 887  ref_nxrA_169   61.44%    failed      0.00%
 888  ref_nxrA_13    61.87%    failed      0.00%
 889  ref_nxrA_81    62.09%    failed      0.00%
 890  ref_nxrA_524   62.21%    failed      0.02%
 891  ref_nxrA_404   62.09%    failed      0.00%
 892  ref_nxrA_1     62.21%    failed      0.00%
 893  ref_nxrA_46    62.98%    failed      0.00%
 894  ref_nxrA_412   62.27%    failed      0.00%
 895  ref_nxrA_344   61.66%    failed      0.00%
 896  ref_nxrA_322   61.23%    failed      0.00%
 897  ref_nxrA_159   61.87%    failed      0.00%
 898  ref_K8_49      61.87%    failed      0.00%
 899  ref_nxrA_465   61.93%    failed      0.00%
 900  ref_nxrA_549   62.03%    failed      0.00%
 901  ref_nxrA_554   62.09%    failed      0.00%
 902  ref_nxrA_175   61.87%    failed      0.00%
 903  ref_K8_50      62.09%    failed      0.00%
 904  ref_nxrA_389   62.18%    failed      0.00%
 905  ref_nxrA_396   62.18%    failed      0.00%
 906  ref_nxrA_413   61.78%    failed      0.01%
 907  ref_nxrA_571   62.06%    failed      0.00%
 908  ref_rew1       62.06%    failed      0.00%
 909  ref_nxrA_353   61.63%    failed      0.14%
 910  ref_nxrA_586   78.75%    failed      0.09%
 911  ref_nxrA_79    61.96%    failed      0.07%
 912  ref_nxrA_343   83.68%    passed     47.03%
 913  ref_nxrA_476   61.29%    failed      0.95%
 914  ref_nxrA_86    61.87%    failed      0.01%
 915  ref_nxrA_32    62.06%    failed      2.67%
 916  ref_nxrA_372   62.09%    failed      0.40%
 917  ref_nxrA_280   61.56%    failed      0.00%
 918  ref_nxrA_450   62.00%    failed      2.71%
 919  ref_nxrA_337   62.09%    passed     12.59%
 920  ref_nxrA_409   61.78%    failed      0.00%
 921  ref_nxrA_215   62.37%    failed      0.00%
 922  ref_nxrA_416   62.64%    failed      0.00%
 923  ref_nxrA_170   72.50%    failed      3.27%
 924  ref_nxrA_121   61.60%    failed      0.00%
 925  ref_nxrA_61    62.30%    failed      4.08%
 926  ref_nxrA_101   62.00%    failed      0.52%
 927  ref_nxrA_227   84.88%    failed      0.02%
 928  ref_nxrA_56    78.66%    passed     63.68%
 929  ref_nxrA_538   61.90%    passed     53.36%
 930  ref_nxrA_556   61.44%    failed      0.27%
 931  ref_nxrA_504   62.12%    failed      0.08%
 932  ref_nxrA_246   81.74%    failed      0.00%
 933  ref_nxrA_6     62.40%    failed      0.00%
 934  ref_nxrA_580   62.06%    failed      0.00%
 935  ref_nxrA_607   61.35%    failed      0.00%
 936  ref_nxrA_49    62.55%    failed      0.00%
 937  ref_nxrA_359   61.75%    failed      0.04%
 938  ref_nxrA_597   61.93%    failed      0.01%
 939  ref_nxrA_566   62.09%    failed      0.00%
 940  ref_nxrA_114   86.79%    failed      0.02%
 941  ref_nxrA_244   61.50%    failed      0.00%
 942  ref_nxrA_285   56.05%    failed      0.00%
 943  ref_nxrA_408   61.69%    failed      0.00%
 944  ref_nxrA_279   60.18%    failed      0.00%
 945  ref_nxrA_444   61.66%    failed      0.00%
 946  ref_nxrA_507   61.81%    failed      0.00%
 947  ref_K8_9       62.58%    passed     71.66%
 948  ref_nxrA_48    62.33%    failed      0.75%
 949  ref_K8_35      62.12%    failed      0.49%
 950  ref_nxrA_269   62.27%    passed     49.57%
 951  ref_nxrA_530   62.24%    failed      0.14%
 952  ref_nxrA_573   62.21%    passed     60.65%
 953  ref_K8_75      62.21%    passed     60.19%
 954  ref_nxrA_308   62.21%    passed      6.62%
 955  ref_K8_78      62.21%    failed      1.28%
 956  ref_nxrA_459   62.24%    passed      5.40%
 957  ref_nxrA_136   62.24%    passed     54.80%
 958  ref_nxrA_511   62.30%    passed     37.38%
 959  ref_nxrA_184   62.33%    passed     31.50%
 960  ref_nxrA_122   62.15%    failed      1.68%
 961  ref_nxrA_335   62.21%    failed      0.10%
 962  ref_nxrA_262   62.33%    passed     57.84%
 963  ref_nxrA_243   62.33%    passed      7.34%
 964  ref_nxrA_500   62.33%    passed     33.96%
 965  ref_K8_67      62.18%    passed      5.12%
 966  ref_K8_121     62.30%    failed      1.05%
 967  ref_nxrA_100   62.24%    passed     23.19%
 968  ref_nxrA_448   62.27%    failed      2.98%
 969  ref_nxrA_250   62.21%    passed     21.27%
 970  ref_nxrA_445   62.24%    passed     11.27%
 971  ref_nxrA_309   62.18%    passed      8.08%
 972  ref_nxrA_41    62.18%    passed     11.97%
 973  ref_K8_14      62.18%    passed      5.10%
 974  ref_nxrA_147   62.21%    passed     26.58%
 975  ref_K8_80      62.21%    passed     31.20%
 976  ref_nxrA_265   62.21%    passed     33.91%
 977  ref_nxrA_98    61.84%    passed     73.35%
 978  ref_K8_83      62.18%    passed     82.47%
 979  ref_nxrA_93    62.15%    passed     78.64%
 980  ref_nxrA_178   62.24%    passed      6.38%
 981  ref_K8_69      62.24%    passed     54.74%
 982  ref_K8_82      62.40%    failed      0.05%
 983  ref_K8_19      62.21%    passed      6.30%
 984  ref_nxrA_395   62.21%    passed     12.92%
 985  ref_nxrA_251   62.24%    failed      0.38%
 986  ref_nxrA_542   62.09%    failed      3.74%
 987  ref_nxrA_599   62.21%    failed      0.86%
 988  ref_K8_70      62.18%    failed      0.07%
 989  ref_K8_73      62.18%    passed     54.94%
 990  ref_K8_53      71.45%    passed     74.91%
 991  ref_K8_51      71.48%    passed     63.25%
 992  ref_K8_52      71.45%    passed     72.67%
 993  ref_nxrA_463   67.94%    failed      0.02%
 994  ref_K8_111     67.91%    failed      0.00%
 995  ref_K8_109     69.82%    failed      0.05%
 996  ref_K8_108     69.33%    failed      0.10%
 997  ref_K8_110     69.79%    failed      0.01%
 998  ref_K8_4       69.73%    failed      0.02%
 999  ref_rew2       69.70%    failed      0.02%
1000  ref_K8_16      69.33%    failed      0.00%
1001  ref_K8_107     68.00%    failed      0.00%
1002  ref_K8_101     70.06%    failed      0.00%
1003  ref_K8_17      70.68%    failed      0.00%
1004  ref_K8_102     70.68%    failed      0.00%
1005  ref_nxrA_301   70.77%    failed      4.76%
1006  ref_nxrA_379   70.40%    passed     83.97%
1007  ref_K8_36      70.37%    failed      0.00%
1008  ref_K8_6       71.97%    failed      3.80%
1009  ref_K8_5       71.73%    passed     67.49%
1010  ref_K8_7       71.85%    passed     62.35%
1011  ref_K8_18      69.42%    failed      0.91%
1012  ref_K8_11      70.00%    failed      4.69%
WARNING: 1012 sequences contain more than 50% gaps/ambiguity
****  TOTAL          66.31%  422 sequences failed composition chi2 test (p-value<5%; df=19)
NOTE: ref_K1_123 is identical to ref_K8_150 but kept for subsequent analysis
NOTE: ref_K1_6 is identical to ref_K8_144 but kept for subsequent analysis
NOTE: ref_K1_5 is identical to ref_K8_145 but kept for subsequent analysis
NOTE: ref_K1_4 is identical to ref_K8_151 but kept for subsequent analysis
NOTE: ref_K1_131 is identical to ref_K8_148 but kept for subsequent analysis
NOTE: ref_K1_130 is identical to ref_K1_129 but kept for subsequent analysis
NOTE: ref_K1_33 is identical to ref_K8_142 but kept for subsequent analysis
NOTE: ref_K1_20 is identical to ref_K8_143 but kept for subsequent analysis
NOTE: ref_K1_18 is identical to ref_K8_112 but kept for subsequent analysis
NOTE: ref_K1_17 is identical to ref_K8_152 but kept for subsequent analysis
NOTE: ref_K1_25 is identical to ref_K8_140 but kept for subsequent analysis
NOTE: ref_K1_58 is identical to ref_K8_147 but kept for subsequent analysis
NOTE: ref_K1_57 is identical to ref_K8_156 but kept for subsequent analysis
NOTE: ref_K1_71 is identical to ref_K8_114 but kept for subsequent analysis
NOTE: ref_out_90 is identical to ref_nxrA_254 but kept for subsequent analysis
NOTE: ref_K8_24 is identical to ref_nxrA_423 but kept for subsequent analysis
NOTE: ref_K8_37 is identical to ref_nxrA_58 but kept for subsequent analysis
NOTE: ref_K8_79 is identical to ref_nxrA_490 but kept for subsequent analysis
NOTE: ref_K8_89 is identical to ref_nxrA_402 but kept for subsequent analysis
NOTE: ref_K8_59 is identical to ref_nxrA_117 but kept for subsequent analysis
NOTE: ref_K8_65 is identical to ref_nxrA_502 but kept for subsequent analysis
NOTE: ref_K8_60 is identical to ref_nxrA_340 but kept for subsequent analysis
NOTE: ref_K8_66 is identical to ref_nxrA_484 but kept for subsequent analysis
NOTE: ref_K8_42 is identical to ref_nxrA_457 but kept for subsequent analysis
NOTE: ref_K8_41 is identical to ref_nxrA_242 but kept for subsequent analysis
NOTE: ref_K1_73 is identical to ref_K8_40 but kept for subsequent analysis
NOTE: ref_K1_83 is identical to ref_K8_38 but kept for subsequent analysis
NOTE: ref_K1_78 is identical to ref_K8_28 but kept for subsequent analysis
NOTE: ref_K8_62 is identical to ref_nxrA_200 but kept for subsequent analysis
NOTE: ref_K8_68 is identical to ref_nxrA_206 but kept for subsequent analysis
NOTE: ref_K8_47 is identical to ref_nxrA_294 but kept for subsequent analysis
NOTE: 2 identical sequences (see below) will be ignored for subsequent analysis
NOTE: ref_K1_92 (identical to ref_nxrA_457) is ignored but added at the end
NOTE: ref_K1_93 (identical to ref_nxrA_242) is ignored but added at the end
Alignment was printed to /data/mcm/rlaso/Traits/Phylogenetic_trees/Nitrogen_cycle/Nxr_Narg/results/ref_database.uniqueseq.phy

For your convenience alignment with unique sequences printed to /data/mcm/rlaso/Traits/Phylogenetic_trees/Nitrogen_cycle/Nxr_Narg/results/ref_database.uniqueseq.phy


Create initial parsimony tree by phylogenetic likelihood library (PLL)... 10.607 seconds
Measuring multi-threading efficiency up to 104 CPU cores
4 trees examined
Threads: 1 / Time: 106.674 sec / Speedup: 1.000 / Efficiency: 100% / LogL: -1859799
Threads: 2 / Time: 59.587 sec / Speedup: 1.790 / Efficiency: 90% / LogL: -1859799
Threads: 3 / Time: 42.606 sec / Speedup: 2.504 / Efficiency: 83% / LogL: -1859799
Threads: 4 / Time: 55.149 sec / Speedup: 1.934 / Efficiency: 48% / LogL: -1859799
BEST NUMBER OF THREADS: 3

Perform fast likelihood tree search using LG+I+G model...
Estimate model parameters (epsilon = 5.000)
Perform nearest neighbor interchange...
Estimate model parameters (epsilon = 1.000)
1. Initial log-likelihood: -801810.857
2. Current log-likelihood: -801809.806
Optimal log-likelihood: -801809.406
Proportion of invariable sites: 0.000
Gamma shape alpha: 1.221
Parameters optimization took 2 rounds (65.754 sec)
Time for fast ML tree search: 523.064 seconds

NOTE: ModelFinder requires 1685 MB RAM!
ModelFinder will test up to 144 protein models (sample size: 3247) ...
 No. Model         -LnL         df  AIC          AICc         BIC
  1  LG            844783.708   2017 1693601.416  1700225.185  1705875.843
  2  LG+I          844783.519   2018 1693603.039  1700238.775  1705883.551
  3  LG+G4         801809.649   2018 1607655.298  1614291.034  1619935.810
  4  LG+I+G4       801809.570   2019 1607657.139  1614304.865  1619943.737
  7  LG+F+G4       801785.930   2037 1607645.860  1614513.363  1620041.996
  8  LG+F+I+G4     801785.937   2038 1607647.875  1614527.812  1620050.097
 11  WAG+G4        803860.632   2018 1611757.264  1618393.000  1624037.776
 12  WAG+I+G4      803860.633   2019 1611759.266  1618406.992  1624045.863
 15  WAG+F+G4      805341.711   2037 1614757.422  1621624.926  1627153.559
 16  WAG+F+I+G4    805341.711   2038 1614759.423  1621639.360  1627161.645
 19  JTT+G4        811500.538   2018 1627037.075  1633672.812  1639317.588
 20  JTT+I+G4      811500.545   2019 1627039.091  1633686.817  1639325.689
 23  JTT+F+G4      813202.229   2037 1630478.459  1637345.962  1642874.595
 24  JTT+F+I+G4    813202.233   2038 1630480.467  1637360.404  1642882.689
 27  JTTDCMut+G4   811193.173   2018 1626422.347  1633058.083  1638702.859
 28  JTTDCMut+I+G4 811193.181   2019 1626424.362  1633072.088  1638710.959
 31  JTTDCMut+F+G4 812907.771   2037 1629889.543  1636757.047  1642285.679
 32  JTTDCMut+F+I+G4 812907.776   2038 1629891.552  1636771.489  1642293.774
 35  DCMut+G4      815300.349   2018 1634636.698  1641272.434  1646917.210
 36  DCMut+I+G4    815300.352   2019 1634638.703  1641286.429  1646925.301
 39  DCMut+F+G4    815806.760   2037 1635687.519  1642555.023  1648083.656
 40  DCMut+F+I+G4  815806.753   2038 1635689.506  1642569.443  1648091.728
 43  VT+G4         806972.597   2018 1617981.194  1624616.930  1630261.706
 44  VT+I+G4       806972.600   2019 1617983.199  1624630.925  1630269.797
 47  VT+F+G4       807922.145   2037 1619918.290  1626785.794  1632314.427
 48  VT+F+I+G4     807922.146   2038 1619920.292  1626800.229  1632322.514
 51  PMB+G4        812427.595   2018 1628891.190  1635526.926  1641171.702
 52  PMB+I+G4      812427.596   2019 1628893.192  1635540.918  1641179.789
 55  PMB+F+G4      812668.905   2037 1629411.811  1636279.314  1641807.947
 56  PMB+F+I+G4    812668.905   2038 1629413.811  1636293.748  1641816.033
 59  Blosum62+G4   811590.336   2018 1627216.673  1633852.409  1639497.185
 60  Blosum62+I+G4 811590.337   2019 1627218.674  1633866.401  1639505.272
 63  Blosum62+F+G4 811407.685   2037 1626889.370  1633756.873  1639285.506
 64  Blosum62+F+I+G4 811407.685   2038 1626891.370  1633771.307  1639293.592
 67  Dayhoff+G4    815284.987   2018 1634605.974  1641241.710  1646886.486
 68  Dayhoff+I+G4  815284.990   2019 1634607.979  1641255.706  1646894.577
 71  Dayhoff+F+G4  815803.338   2037 1635680.675  1642548.179  1648076.812
 72  Dayhoff+F+I+G4 815803.331   2038 1635682.662  1642562.599  1648084.884
 75  mtREV+G4      857418.292   2018 1718872.584  1725508.320  1731153.096
 76  mtREV+I+G4    857418.288   2019 1718874.575  1725522.301  1731161.173
 79  mtREV+F+G4    826816.616   2037 1657707.232  1664574.736  1670103.369
 80  mtREV+F+I+G4  826816.617   2038 1657709.235  1664589.172  1670111.457
 83  mtART+G4      873712.424   2018 1751460.849  1758096.585  1763741.361
 84  mtART+I+G4    873712.396   2019 1751462.791  1758110.517  1763749.389
 87  mtART+F+G4    837248.005   2037 1678570.010  1685437.514  1690966.147
 88  mtART+F+I+G4  837248.000   2038 1678571.999  1685451.936  1690974.221
 91  mtZOA+G4      845857.309   2018 1695750.618  1702386.354  1708031.131
 92  mtZOA+I+G4    845857.301   2019 1695752.602  1702400.328  1708039.200
 95  mtZOA+F+G4    822232.638   2037 1648539.276  1655406.780  1660935.413
 96  mtZOA+F+I+G4  822232.636   2038 1648541.273  1655421.210  1660943.495
 99  mtMAM+G4      888949.304   2018 1781934.608  1788570.344  1794215.121
100  mtMAM+I+G4    888949.254   2019 1781936.509  1788584.235  1794223.107
103  mtMAM+F+G4    856137.425   2037 1716348.851  1723216.355  1728744.988
104  mtMAM+F+I+G4  856137.416   2038 1716350.833  1723230.770  1728753.055
107  HIVb+G4       841915.766   2018 1687867.531  1694503.267  1700148.044
108  HIVb+I+G4     841915.766   2019 1687869.531  1694517.257  1700156.129
111  HIVb+F+G4     840485.175   2037 1685044.350  1691911.854  1697440.486
112  HIVb+F+I+G4   840485.176   2038 1685046.353  1691926.290  1697448.575
115  HIVw+G4       884156.957   2018 1772349.913  1778985.649  1784630.425
116  HIVw+I+G4     884156.959   2019 1772351.917  1778999.643  1784638.515
119  HIVw+F+G4     871107.255   2037 1746288.510  1753156.013  1758684.646
120  HIVw+F+I+G4   871107.256   2038 1746290.513  1753170.450  1758692.735
123  FLU+G4        833216.085   2018 1670468.170  1677103.906  1682748.682
124  FLU+I+G4      833216.087   2019 1670470.173  1677117.899  1682756.771
127  FLU+F+G4      827523.923   2037 1659121.847  1665989.351  1671517.983
128  FLU+F+I+G4    827523.925   2038 1659123.850  1666003.787  1671526.072
131  rtREV+G4      809720.778   2018 1623477.556  1630113.292  1635758.068
132  rtREV+I+G4    809720.781   2019 1623479.561  1630127.287  1635766.159
135  rtREV+F+G4    805626.587   2037 1615327.175  1622194.679  1627723.311
136  rtREV+F+I+G4  805626.595   2038 1615329.189  1622209.126  1627731.411
139  cpREV+G4      814831.936   2018 1633699.873  1640335.609  1645980.385
140  cpREV+I+G4    814831.937   2019 1633701.874  1640349.600  1645988.472
143  cpREV+F+G4    812045.707   2037 1628165.414  1635032.918  1640561.551
144  cpREV+F+I+G4  812045.707   2038 1628167.415  1635047.352  1640569.637
Akaike Information Criterion:           LG+F+G4
Corrected Akaike Information Criterion: LG+G4
Bayesian Information Criterion:         LG+G4
Best-fit model: LG+G4 chosen according to BIC

All model information printed to /data/mcm/rlaso/Traits/Phylogenetic_trees/Nitrogen_cycle/Nxr_Narg/results/ref_database.model.gz
CPU time for ModelFinder: 37050.407 seconds (10h:17m:30s)
Wall-clock time for ModelFinder: 13797.643 seconds (3h:49m:57s)
Generating 1000 samples for ultrafast bootstrap (seed: 564381)...

NOTE: 1685 MB RAM (1 GB) is required!
Estimate model parameters (epsilon = 0.100)
1. Initial log-likelihood: -801809.649
Optimal log-likelihood: -801809.576
Gamma shape alpha: 1.222
Parameters optimization took 1 rounds (33.027 sec)
Computing ML distances based on estimated model parameters...
Computing ML distances took 132.373650 sec (of wall-clock time) 303.201451 sec(of CPU time)
WARNING: Some pairwise ML distances are too long (saturated)
Computing RapidNJ tree took 35.039995 sec (of wall-clock time) 37.364724 sec (of CPU time)
Log-likelihood of RapidNJ tree: -819742.758
--------------------------------------------------------------------
|             INITIALIZING CANDIDATE TREE SET                      |
--------------------------------------------------------------------
Generating 98 parsimony trees... 972.814 second
Computing log-likelihood of 98 initial trees ... 1234.031 seconds
Current best score: -801809.576

Do NNI search on 20 best initial trees
Estimate model parameters (epsilon = 0.100)
BETTER TREE FOUND at iteration 1: -801798.997
Estimate model parameters (epsilon = 0.100)
BETTER TREE FOUND at iteration 5: -801767.406
Estimate model parameters (epsilon = 0.100)
BETTER TREE FOUND at iteration 6: -801766.600
Estimate model parameters (epsilon = 0.100)
BETTER TREE FOUND at iteration 8: -801664.537
Iteration 10 / LogL: -802102.881 / Time: 1h:36m:29s
Estimate model parameters (epsilon = 0.100)
BETTER TREE FOUND at iteration 20: -801603.204
Iteration 20 / LogL: -801603.204 / Time: 2h:34m:46s
Finish initializing candidate tree set (20)
Current best tree score: -801603.204 / CPU time: 8736.428
Number of iterations: 20
--------------------------------------------------------------------
|               OPTIMIZING CANDIDATE TREE SET                      |
--------------------------------------------------------------------
Iteration 30 / LogL: -801700.270 / Time: 3h:18m:18s (10h:15m:26s left)
Iteration 40 / LogL: -801619.259 / Time: 4h:22m:8s (8h:57m:44s left)
Estimate model parameters (epsilon = 0.100)
BETTER TREE FOUND at iteration 50: -801601.468
Iteration 50 / LogL: -801601.468 / Time: 5h:12m:31s (10h:37m:47s left)
Log-likelihood cutoff on original alignment: -801876.269
Estimate model parameters (epsilon = 0.100)
BETTER TREE FOUND at iteration 51: -801562.375
Iteration 60 / LogL: -801710.114 / Time: 6h:9m:56s (9h:30m:35s left)
Iteration 70 / LogL: -801699.190 / Time: 6h:55m:30s (8h:7m:45s left)
Iteration 80 / LogL: -801631.724 / Time: 7h:36m:49s (6h:50m:34s left)
Iteration 90 / LogL: -801640.563 / Time: 8h:13m:39s (5h:38m:20s left)
Iteration 100 / LogL: -801603.849 / Time: 8h:50m:3s (4h:33m:3s left)
Log-likelihood cutoff on original alignment: -801836.803
NOTE: Bootstrap correlation coefficient of split occurrence frequencies: 0.988
NOTE: UFBoot does not converge, continue at least 100 more iterations
Iteration 110 / LogL: -801666.174 / Time: 9h:28m:42s (7h:49m:34s left)
Iteration 120 / LogL: -801643.859 / Time: 10h:6m:44s (6h:47m:53s left)
Iteration 130 / LogL: -801659.150 / Time: 10h:45m:41s (5h:50m:22s left)
Iteration 140 / LogL: -801621.702 / Time: 11h:25m:11s (4h:55m:45s left)
Estimate model parameters (epsilon = 0.100)
BETTER TREE FOUND at iteration 143: -801542.530
Iteration 150 / LogL: -801725.927 / Time: 11h:58m:9s (7h:28m:15s left)
Log-likelihood cutoff on original alignment: -801809.193
Iteration 160 / LogL: -801701.201 / Time: 12h:36m:5s (6h:34m:41s left)
Iteration 170 / LogL: -802205.917 / Time: 13h:16m:43s (5h:44m:8s left)
Estimate model parameters (epsilon = 0.100)
BETTER TREE FOUND at iteration 174: -801514.041
Iteration 180 / LogL: -801538.364 / Time: 14h:2m:36s (7h:22m:29s left)
Iteration 190 / LogL: -801532.699 / Time: 14h:46m:6s (6h:33m:49s left)
Iteration 200 / LogL: -801791.988 / Time: 15h:31m:11s (5h:46m:16s left)
Log-likelihood cutoff on original alignment: -801809.193
NOTE: Bootstrap correlation coefficient of split occurrence frequencies: 0.991
Iteration 210 / LogL: -801545.495 / Time: 16h:23m:19s (7h:3m:26s left)
Estimate model parameters (epsilon = 0.100)
BETTER TREE FOUND at iteration 215: -801513.592
Iteration 220 / LogL: -801729.671 / Time: 17h:8m:40s (7h:26m:13s left)
Iteration 230 / LogL: -801644.427 / Time: 18h:2m:51s (6h:41m:56s left)
Iteration 240 / LogL: -801795.221 / Time: 18h:44m:18s (5h:52m:49s left)
Iteration 250 / LogL: -801522.432 / Time: 19h:28m:34s (5h:5m:3s left)
Log-likelihood cutoff on original alignment: -801808.915
Iteration 260 / LogL: -801543.328 / Time: 20h:11m:45s (4h:17m:19s left)
Iteration 270 / LogL: -801670.617 / Time: 20h:58m:45s (3h:30m:34s left)
Iteration 280 / LogL: -801591.479 / Time: 21h:36m:25s (2h:42m:37s left)
Iteration 290 / LogL: -801557.538 / Time: 22h:16m:42s (1h:55m:37s left)
Iteration 300 / LogL: -801633.293 / Time: 22h:57m:55s (1h:9m:7s left)
Log-likelihood cutoff on original alignment: -801808.915
NOTE: Bootstrap correlation coefficient of split occurrence frequencies: 0.987
NOTE: UFBoot does not converge, continue at least 100 more iterations
Estimate model parameters (epsilon = 0.100)
BETTER TREE FOUND at iteration 310: -801511.546
Iteration 310 / LogL: -801511.546 / Time: 23h:44m:57s (7h:41m:9s left)
Iteration 320 / LogL: -801555.048 / Time: 24h:30m:42s (6h:54m:56s left)
Estimate model parameters (epsilon = 0.100)
BETTER TREE FOUND at iteration 329: -801510.350
Iteration 330 / LogL: -801551.036 / Time: 25h:26m:18s (7h:39m:17s left)
Iteration 340 / LogL: -801617.192 / Time: 26h:13m:47s (6h:53m:10s left)
Iteration 350 / LogL: -801633.227 / Time: 27h:2m:54s (6h:7m:21s left)
Log-likelihood cutoff on original alignment: -801808.915
Iteration 360 / LogL: -801616.913 / Time: 27h:53m:5s (5h:21m:34s left)
Iteration 370 / LogL: -801615.583 / Time: 28h:35m:37s (4h:34m:18s left)
Iteration 380 / LogL: -801693.333 / Time: 29h:26m:24s (3h:48m:22s left)
Iteration 390 / LogL: -801576.079 / Time: 30h:3m:54s (3h:0m:51s left)
Iteration 400 / LogL: -801692.097 / Time: 30h:38m:34s (2h:13m:37s left)
Log-likelihood cutoff on original alignment: -801808.915
NOTE: Bootstrap correlation coefficient of split occurrence frequencies: 0.994
Iteration 410 / LogL: -801681.826 / Time: 31h:12m:8s (6h:51m:57s left)
Iteration 420 / LogL: -801608.468 / Time: 31h:48m:46s (6h:4m:26s left)
Iteration 430 / LogL: -801571.560 / Time: 32h:32m:44s (5h:18m:37s left)
TREE SEARCH COMPLETED AFTER 430 ITERATIONS / Time: 32h:32m:44s

--------------------------------------------------------------------
|                    FINALIZING TREE SEARCH                        |
--------------------------------------------------------------------
Performs final model parameters optimization
Estimate model parameters (epsilon = 0.010)
1. Initial log-likelihood: -801510.350
Optimal log-likelihood: -801510.346
Gamma shape alpha: 1.231
Parameters optimization took 1 rounds (20.971 sec)
BEST SCORE FOUND : -801510.346
Creating bootstrap support values...
Split supports printed to NEXUS file /data/mcm/rlaso/Traits/Phylogenetic_trees/Nitrogen_cycle/Nxr_Narg/results/ref_database.splits.nex
Total tree length: 404.119

Total number of iterations: 430
CPU time used for tree search: 330268.837 sec (91h:44m:28s)
Wall-clock time used for tree search: 116614.192 sec (32h:23m:34s)
Total CPU time used: 331620.448 sec (92h:7m:0s)
Total wall-clock time used: 117191.840 sec (32h:33m:11s)

Computing bootstrap consensus tree...
Reading input file /data/mcm/rlaso/Traits/Phylogenetic_trees/Nitrogen_cycle/Nxr_Narg/results/ref_database.splits.nex...
1010 taxa and 3650 splits.
Consensus tree written to /data/mcm/rlaso/Traits/Phylogenetic_trees/Nitrogen_cycle/Nxr_Narg/results/ref_database.contree
Reading input trees file /data/mcm/rlaso/Traits/Phylogenetic_trees/Nitrogen_cycle/Nxr_Narg/results/ref_database.contree
Log-likelihood of consensus tree: -801522.431

Analysis results written to: 
  IQ-TREE report:                /data/mcm/rlaso/Traits/Phylogenetic_trees/Nitrogen_cycle/Nxr_Narg/results/ref_database.iqtree
  Maximum-likelihood tree:       /data/mcm/rlaso/Traits/Phylogenetic_trees/Nitrogen_cycle/Nxr_Narg/results/ref_database.treefile
  Likelihood distances:          /data/mcm/rlaso/Traits/Phylogenetic_trees/Nitrogen_cycle/Nxr_Narg/results/ref_database.mldist

Ultrafast bootstrap approximation results written to:
  Split support values:          /data/mcm/rlaso/Traits/Phylogenetic_trees/Nitrogen_cycle/Nxr_Narg/results/ref_database.splits.nex
  Consensus tree:                /data/mcm/rlaso/Traits/Phylogenetic_trees/Nitrogen_cycle/Nxr_Narg/results/ref_database.contree
  Screen log file:               /data/mcm/rlaso/Traits/Phylogenetic_trees/Nitrogen_cycle/Nxr_Narg/results/ref_database.log

Date and Time: Sat Jun  4 05:34:07 2022
