# Supplementary material for: Picoplankton nitrogen guilds in the tropical and subtropical oceans: From the surface to the deep
Source: PLoS One. 2025 Nov 5;20(11):e0335222. doi: 10.1371/journal.pone.0335222 (PMC12588538; doi:10.1371/journal.pone.0335222)
Supplement: S1 File — (ZIP) [file pone.0335222.s001.zip › supplementary info/N_cycle/G_nxrA_nitrate_oxidoreductase_narG_nitrate_reductase/tree/iTOL_color_ranges.txt]

TREE_COLORS
#use this template to define branch colors and styles, colored ranges and label colors/font styles/backgrounds
#lines starting with a hash are comments and ignored during parsing

#=================================================================#
#                    MANDATORY SETTINGS                           #
#=================================================================#
#select the separator which is used to delimit the data below (TAB,SPACE or COMMA).This separator must be used throughout this file.

SEPARATOR TAB
#SEPARATOR SPACE
#SEPARATOR COMMA

#First 3 fields define the node, type and color
#Possible types are:
#'range': defines a colored range (colored background for labels/clade)
#'clade': defines color/style for all branches in a clade
#'branch': defines color/style for a single branch
#'label': defines font color/style for the leaf label
#'label_background': defines the leaf label background color

#The following additional fields are required:
#for 'range', field 4 defines the colored range label (used in the legend)

#The following additional fields are optional:
#for 'label', field 4 defines the font style ('normal',''bold', 'italic' or 'bold-italic') and field 5 defines the numeric scale factor for the font size (eg. with value 2, font size for that label will be 2x the standard size)
#for 'clade' and 'branch', field 4 defines the branch style ('normal' or 'dashed') and field 5 defines the branch width scale factor (eg. with value 0.5, branch width for that clade will be 0.5 the standard width)

#Internal tree nodes can be specified using IDs directly, or using the 'last common ancestor' method described in iTOL help pages
#=================================================================#
#       Actual data follows after the "DATA" keyword              #
#=================================================================#
DATA
#NODE_ID TYPE COLOR LABEL_OR_STYLE SIZE_FACTOR

#Examples
#internal node with solid branches colored blue and twice the standard width
#9031|9606 clade #0000ff normal 2
#internal node with dashed branches colored red and one half the standard width
#601|340 clade #ff0000 dashed 0.5
#a single internal branch colored green, dashed and 5 times the normal width
#915|777 branch #00ff00 dashed 5

#colored range covering all leaves of an internal node,  colored red and with label 'Eukaryota'
#184922|9606 range #ff0000 Eukaryota
#examples of colored ranges from iTOL's Tree of Life
#2190|2287 range #aaffaa Archaea
#623|1502 range #aaaaff Bacteria

#leaf label for node 9606 will be displayed in green, bold and twice the regular font size
#9606 label #00ff00 bold 2

#leaf label for node 9031 will be displayed in yellow, bold italic and half the regular font size
#9031 label #ffff00 bold-italic 0.5

#leaf label for node 8015 will be displayed in blue
#8015 label #0000ff

#leaf label for node 9606 will have a semi-transparent red background
#9606 label_background rgba(255,0,0,0.5)
IN_280_100.0	range	#a6cee3	Nar
Kitzinger_2018_CanMet13_1209_bp_ami_KPQ44267_OX_1719120_d_Archaea_p_Halobacteriota_c_Methanosarcinia_o_Methanosarcinales_f_Methanoperedenaceae_g_Methanoperedens_s_Methanoperedens_sp002487355	range	#a6cee3	Nar
Kitzinger_2018_CanMag11_1165_bp_ami_KJU86102_OX_29290_No_taxonomy_found	range	#a6cee3	Nar
IN_260_99.0	range	#a6cee3	Nar
IN_510_99.0	range	#a6cee3	Nar
IN_858_99.0	range	#a6cee3	Nar
IN_256_100.0	range	#a6cee3	Nar
IN_253_100.0	range	#a6cee3	Nar
IN_238_100.0	range	#a6cee3	Nar
IN_467_92.0	range	#a6cee3	Nar
IN_297_99.0	range	#a6cee3	Nar
IN_300_100.0	range	#a6cee3	Nar
IN_393_100.0	range	#a6cee3	Nar
IN_269_100.0	range	#a6cee3	Nar
IN_265_56.0	range	#a6cee3	Nar
IN_441_74.0	range	#a6cee3	Nar
IN_502_100.0	range	#a6cee3	Nar
IN_308_99.0	range	#a6cee3	Nar
IN_968_94.0	range	#a6cee3	Nar
IN_828_98.0	range	#a6cee3	Nar
IN_411_100.0	range	#cab2d6	Nxr
IN_126_100.0	range	#cab2d6	Nxr
IN_435_100.0	range	#cab2d6	Nxr
IN_406_100.0	range	#cab2d6	Nxr
IN_257_100.0	range	#cab2d6	Nxr
IN_228_100.0	range	#cab2d6	Nxr
IN_197_100.0	range	#cab2d6	Nxr
Kitzinger_2018_DAMO0778_1216_bp_ami_CBE67843_OX_671143_d_Bacteria_p_Methylomirabilota_c_Methylomirabilia_o_Methylomirabilales_f_Methylomirabilaceae_g_Methylomirabilis_s_Methylomirabilis_oxyfera_A	range	#cab2d6	Nxr
Kitzinger_2018_Tc910013_1258_bp_ami_CRI68048_OX_610332_d_Bacteria_p_Proteobacteria_c_Gammaproteobacteria_o_Chromatiales_f_Chromatiaceae_g_Thiocapsa_s_Thiocapsa_sp001499735	range	#cab2d6	Nxr
IN_218_96.0	range	#6a3d9a	Nxr_annamox
IN_119_100.0	range	#fb9a99	Outgroup
IN_276_100.0	range	#fb9a99	Outgroup
IN_291_100.0	range	#fb9a99	Outgroup
IN_50_85.0	range	#fb9a99	Outgroup
IN_8_71.0	range	#fb9a99	Outgroup
outgroup_Acetothermia_bacterium_UBA3574_MMP06455819_DFNF01000056_1_02_01286_03532_neg_d_Bacteria_p_Bipolaricaulota_c_Bipolaricaulia_o_Bipolaricaulales_f_Bipolaricaulaceae_g_UBA3574_s_UBA3574_sp002375935	range	#fb9a99	Outgroup
outgroup_Acidaminobacter_hydrogenoformans_Glu_65_MMP03080599_FMWL01000019_1_041_038053_041628_pos_d_Bacteria_p_Firmicutes_A_c_Clostridia_o_Peptostreptococcales_f_Acidaminobacteraceae_g_Acidaminobacter_s_Acidaminobacter_hydrogenoformans	range	#fb9a99	Outgroup
outgroup_Acidobacteria_bacterium_strain_SZUA_115_MMP09240099_QIHU01000322_1_02_00541_01098_pos_d_Bacteria_p_Acidobacteriota_c_Thermoanaerobaculia_o_UBA5704_f_UBA5704_g_SZUA_115_s_SZUA_115_sp003231035	range	#fb9a99	Outgroup
Kitzinger_2018_Unc06lfr_1151_bp_ami_BAL57377_OX_236499_No_taxonomy_found	range	#969696	Uncultured
IN_463_84.0	range	#969696	Uncultured
IN_474_100.0	range	#969696	Uncultured
IN_456_79.0	range	#969696	Uncultured
IN_849_89.0	range	#969696	Uncultured
IN_431_86.0	range	#969696	Uncultured
Kitzinger_2018_AalBact3_1211_bp_ami_OIO88163_OX_1805005_d_Bacteria_p_Chloroflexota_c_Anaerolineae_o_CG2_30_64_16_f_CG2_30_64_16_g_CG2_30_64_16_s_CG2_30_64_16_sp001871755	range	#969696	Uncultured
Kitzinger_2018_CfxBac27_1211_bp_ami_OJX38223_OX_1895927_d_Bacteria_p_Chloroflexota_c_Anaerolineae_o_Anaerolineales_f_Anaerolineaceae_g_UBA6170_s_UBA6170_sp001899005	range	#969696	Uncultured
ref_nxr_TARA_SAMEA2623314_METAG_FCKBMNCE_099_04_004567_008211_pos_d_Bacteria_p_Acidobacteriota_c_Vicinamibacteria_o_Vicinamibacterales_f_UBA8438_g_UBA8438_s_UBA8438_sp002726085	range	#969696	Uncultured
Kitzinger_2018_VulDistr_1_1190_bp_ami_WP_013336552_OX_164451_d_Archaea_p_Thermoproteota_c_Thermoproteia_o_Thermoproteales_f_Thermocladiaceae_g_Vulcanisaeta_s_Vulcanisaeta_distributa_D	range	#969696	Uncultured
