# Supplementary material for: Picoplankton nitrogen guilds in the tropical and subtropical oceans: From the surface to the deep
Source: PLoS One. 2025 Nov 5;20(11):e0335222. doi: 10.1371/journal.pone.0335222 (PMC12588538; doi:10.1371/journal.pone.0335222)
Supplement: S1 File — (ZIP) [file pone.0335222.s001.zip › supplementary info/N_cycle/G_nxrA_nitrate_oxidoreductase_narG_nitrate_reductase/tree/ref_database.newick]

(ref_out_29:9.9999984611,((((((((((((((ref_out_24:0.5559470416,ref_out_46:0.6181978649)100:2.1020489672,((ref_out_55:0.6553959458,((ref_K1_112:0.0340308070,(ref_K1_111:0.0551258279,(ref_K1_109:0.0397764870,ref_K1_110:0.0419778147)98:0.0160242164)98:0.0311569610)97:0.0223853537,(ref_K1_113:0.0442068210,ref_K1_114:0.0555168310)99:0.0333616616)98:0.4830268572)100:1.1978578243,(((ref_K1_108:0.9423588612,ref_out_67:0.2684731159)93:0.1547245402,ref_out_66:0.7394146222)91:0.1417983322,(ref_K1_107:0.1667635994,(ref_K1_106:0.0896770891,(ref_K1_105:0.0227101318,(ref_K1_103:0.0164459565,ref_K1_104:0.0141956656)100:0.0265450493)100:0.0430740781)100:0.1185480454)100:0.6591635984)99:0.5329786693)99:0.4655825976)88:0.4323333943,((((ref_out_78:0.9660810226,ref_out_88:0.5356458372)99:0.1330730096,ref_out_14:0.7674520061)100:0.4403000154,ref_out_1:0.9522468030)81:0.1711609949,ref_out_70:0.8032523363)99:0.6430945202)100:6.9843304708,(ref_out_71:1.0973798072,ref_out_89:0.8968103115)98:2.1359794627)51:0.5188495135,ref_out_25:4.4843004208)21:0.2536402008,(((ref_out_54:0.3170370870,ref_out_95:0.6913646464)100:2.2813371230,((ref_out_28:0.7495521848,ref_out_50:1.1854412723)100:1.2004690172,(((ref_out_17:0.5813272683,ref_out_52:0.5027820531)100:0.9548681418,(ref_out_3:1.0872060779,(ref_out_57:1.0589150855,ref_out_69:0.7662049849)100:0.7251200720)88:0.2230622113)88:0.2281729728,ref_out_79:1.3741965274)100:0.4030392233)100:0.8247467989)99:0.4854654720,ref_out_4:2.1533850195)99:0.4837146111)52:0.3382890229,(ref_out_76:5.9453958055,((ref_out_43:2.4454062858,ref_K1_99:3.0846904370)100:0.9726577861,ref_out_26:3.6836054772)90:0.3631689655)77:0.2561314977)71:0.4897201503,((((((((((ref_out_32:0.9331913826,ref_out_42:1.1184876294)100:4.5657940609,(ref_out_12:0.4737902584,ref_out_80:0.3355478448)100:2.5193603551)98:0.8232537664,(ref_out_62:1.0295844593,ref_K1_116:0.8525058647)100:2.6879711765)94:1.2720082350,((ref_out_10:0.5690580147,ref_K1_120:0.5628976801)100:2.5751349671,((((ref_out_27:1.8049579784,((ref_out_20:1.4083959397,((ref_out_92:0.3016925083,ref_out_96:0.2105066570)100:1.2570803442,((ref_out_38:0.2436273472,((ref_out_99:0.3002987797,ref_out_65:0.2763242307)97:0.0638018167,(ref_out_37:0.2023100481,(ref_out_11:0.1151822693,ref_out_68:0.1056761466)100:0.1157907296)100:0.0910450870)98:0.1113094836)100:0.5527571807,(ref_out_48:0.8493606569,ref_out_94:0.5013361732)100:0.2340138225)100:0.7476189827)100:0.4244035573)100:1.2045373786,(ref_out_97:0.7429841392,(ref_out_98:0.4295523088,ref_K1_118:0.4478612586)100:0.2910162118)100:2.3585093178)86:0.1977718463)84:0.1478504073,ref_out_19:2.6030542987)99:0.3736002957,(ref_out_59:0.9883371177,ref_K1_119:1.2303973648)100:0.8424553120)99:0.3048311418,(((((ref_K1_115:2.5798625066,ref_out_91:1.2901804429)99:0.2694986675,(((ref_out_56:1.0960896952,ref_out_39:0.6743967930)91:0.1760162310,(ref_out_2:0.1136961983,ref_out_53:0.1405967574)100:0.3660143718)91:0.1219270091,(ref_out_6:0.2268115414,ref_out_18:0.2353557510)100:0.5734920177)68:0.1700397176)61:0.1092450439,ref_out_5:1.1611582905)91:0.2029695875,ref_out_84:1.4427923891)65:0.1436323499,((ref_out_75:0.3388069921,ref_out_85:0.3643017326)100:0.1966266328,(ref_out_7:0.5208615980,ref_out_36:0.3488020539)98:0.1410405642)100:1.0303792314)100:0.2633799336)99:0.5798750654)97:0.2547585714)93:0.5420626507,((((ref_out_77:0.8258514685,ref_out_93:0.9704133769)100:1.4507096293,(((ref_out_9:0.7897184420,ref_out_0:0.3859275722)99:0.1925421094,((ref_out_44:0.5863316075,ref_out_34:0.2019350440)98:0.1850163867,ref_out_35:0.1046932355)93:0.1207465646)91:0.0909048325,ref_out_31:0.3990584328)100:5.8933165776)87:1.3431272413,(ref_out_30:0.3227423998,ref_out_40:0.3296418018)100:2.3999977276)57:0.4052730379,((ref_out_61:0.6401221917,ref_out_86:1.1725524120)100:0.9250860930,ref_out_21:2.4969985021)100:1.5950322960)88:0.8000579318)90:0.2749772854,((ref_out_82:3.4603731606,(ref_out_73:1.6255552080,(ref_K1_102:0.1011238188,(ref_K1_100:0.3061911319,ref_K1_101:0.0190022973)100:0.1151687414)100:2.1666109410)100:0.3776690298)100:0.9932295921,(ref_out_8:0.7842871187,ref_out_87:1.0013877542)100:2.8228312475)98:1.1921961086)46:0.2186293617,(((ref_out_41:0.2106014264,ref_out_83:0.1480575521)100:3.4905148792,(ref_K1_98:0.1923971903,(ref_K1_97:0.0609611482,(ref_K1_96:0.0293449513,(ref_K1_94:0.0262971193,ref_K1_95:0.0167296598)97:0.0143469833)96:0.0600317598)74:0.1182643078)100:3.8117309989)55:0.4115977296,(ref_out_64:0.5948003994,(ref_out_45:0.2284709701,ref_out_47:0.3145072350)100:0.4962147873)100:4.1103001912)40:0.3991491400)85:0.9700834235,(((ref_K8_3:2.0224427456,ref_K8_1:1.5725786981)78:0.1758170339,(ref_K8_2:0.5970290530,(ref_K8_26:0.1567359616,ref_K8_29:0.1237742178)100:0.7089408012)100:1.1066738566)100:0.6718900086,ref_K8_10:2.6530124622)100:0.4197324157)78:0.7452030482,(((((ref_K1_39:0.1140923194,(((((ref_K1_42:0.0725228097,(ref_K1_40:0.0298727406,ref_K1_41:0.0243291002)100:0.0177851237)100:0.0092467121,ref_K1_43:0.0469396137)94:0.0238404723,(ref_K1_46:0.0125561589,(ref_K1_44:0.0104701706,ref_K1_45:0.0000021995)100:0.0092825393)100:0.0280575947)100:0.0691529144,(ref_K1_49:0.0876367158,(ref_K1_47:0.0169939249,ref_K1_48:0.0237539557)100:0.0862241337)99:0.0323872309)100:0.0832195816,(ref_K1_16:0.1104433285,((((ref_K1_14:0.0999731402,ref_K1_13:0.0251154280)99:0.0282476907,(ref_K1_12:0.0275474214,(ref_K1_11:0.0175016770,(ref_K1_9:0.0012474033,ref_K1_10:0.0000021995)100:0.0102721089)92:0.0053923879)92:0.0062385473)100:0.0195769912,(((((((ref_K1_126:0.0000023295,ref_K1_127:0.0031112728)100:0.0132519515,(((ref_K1_124:0.0201547093,(ref_K8_150:0.0000021995,ref_K1_123:0.0000021995)97:0.0000021995)100:0.0049645302,ref_K1_122:0.0100621907)100:0.0074534305,ref_K1_125:0.0025965121)100:0.0151207168)100:0.0180918592,ref_K1_128:0.0092550491)99:0.0053538440,(ref_K1_129:0.0000021995,ref_K1_130:0.0000021995)100:0.0204837844)95:0.0053398288,((ref_K8_148:0.0000021995,ref_K1_131:0.0000021995)100:0.0289143363,ref_K1_132:0.0129310086)99:0.0060585731)99:0.0025698997,ref_K1_0:0.0233998634)100:0.0095216094,(((((ref_K8_144:0.0000021995,ref_K1_6:0.0000021995)100:0.0352499176,(ref_K8_145:0.0000021995,ref_K1_5:0.0000021995)100:0.0175501337)100:0.0083981794,ref_K1_7:0.0000028042)100:0.0051023860,ref_K1_8:0.0188657795)100:0.0041176740,(((ref_K1_1:0.0227814434,ref_K1_2:0.0000021995)99:0.0013221675,ref_K1_3:0.0024216940)99:0.0146994845,(ref_K8_151:0.0000021995,ref_K1_4:0.0000021995)100:0.0118650290)100:0.0025984238)100:0.0067782815)100:0.0272031997)98:0.0227172587,ref_K1_15:0.0420902278)100:0.0524497978)88:0.0289250286)98:0.0316922479)75:0.0337597788,((ref_K1_36:0.0348304583,(ref_K1_35:0.0310208017,(((ref_K8_142:0.0000021995,ref_K1_33:0.0000021995)100:0.0062376011,(ref_K1_31:0.0003080680,ref_K1_32:0.0035258617)58:0.0009350724)98:0.0037356370,ref_K1_34:0.0000021995)99:0.0153864898)100:0.0294306157)100:0.0398363843,(ref_K1_37:0.0475383173,ref_K1_38:0.0377857182)100:0.0250243540)100:0.0346695710)46:0.0179455806,((ref_K1_30:0.0798793953,(ref_K1_29:0.0764951816,(ref_K1_28:0.0490855817,(((ref_K8_140:0.0000021995,ref_K1_25:0.0000021995)100:0.0119009279,ref_K1_24:0.0068657848)100:0.0102904409,(ref_K1_27:0.0167837428,ref_K1_26:0.0097451307)100:0.0168366191)100:0.0352818901)100:0.0449255683)100:0.0436632544)97:0.0311457214,(ref_K1_23:0.0355795873,((ref_K1_22:0.0346475907,((ref_K8_143:0.0000021995,ref_K1_20:0.0000021995)100:0.0028639616,ref_K1_21:0.0097586731)100:0.0327051738)97:0.0096555969,(ref_K1_19:0.0012963591,((ref_K8_112:0.0000021995,ref_K1_18:0.0000021995)80:0.0000021995,(ref_K8_152:0.0000021995,ref_K1_17:0.0000021995)97:0.0000021995)100:0.0218038355)97:0.0114334845)100:0.0301170199)100:0.0480030712)100:0.0242485384)100:0.5101611372,((((((((((ref_K8_147:0.0000021995,ref_K1_58:0.0000021995)100:0.0097886836,(ref_K8_156:0.0000021995,ref_K1_57:0.0000021995)100:0.0065311908)100:0.0155032984,(ref_K1_56:0.0226177853,(ref_K1_55:0.0219551354,((ref_K1_53:0.0155387223,(ref_K1_52:0.0073736254,(ref_K1_50:0.0036549704,ref_K1_51:0.0076637154)100:0.0040087478)98:0.0043113806)94:0.0052504421,(ref_K8_96:0.0000025050,ref_K1_54:0.0000021995)100:0.0088635955)97:0.0079540085)98:0.0058278235)100:0.0153718661)100:0.0342779065,(ref_K1_61:0.0159477990,ref_K1_62:0.0078848394)100:0.0188005158)93:0.0056731278,ref_K1_63:0.0198369221)93:0.0049685662,(ref_K1_60:0.0366775852,ref_K1_59:0.0143873894)100:0.0126971336)95:0.0117484545,ref_K1_64:0.0127002820)99:0.0181387253,ref_K1_65:0.0434358122)100:0.0159035617,(ref_K1_66:0.0353840698,(ref_K8_146:0.0528803129,ref_K8_149:0.0268075903)65:0.0277566308)64:0.0222541935)100:0.4870685081,(((ref_K8_15:0.0234730952,ref_K8_155:0.0138033318)100:0.1327895503,(ref_K8_138:0.0612230195,((ref_K8_137:0.0010986025,ref_K8_139:0.0115840784)100:0.0408585020,(ref_K8_154:0.0463471493,(ref_K8_135:0.0260997683,ref_K8_136:0.0124569271)96:0.0054971397)100:0.0316755268)100:0.0142535288)100:0.0454779153)100:0.1964287830,(ref_K8_141:0.1309006561,ref_K8_158:0.1344503132)100:0.2969240404)96:0.0878426376)100:0.1339493910)100:0.6683418800,(((ref_K8_114:0.0000021995,ref_K1_71:0.0000021995)100:0.0279677419,(ref_K1_70:0.0178821749,(ref_K1_69:0.0000028042,(ref_K1_67:0.0000021995,ref_K1_68:0.0024224560)88:0.0036325507)88:0.0099104766)95:0.0292762442)100:0.9488493619,(((((((ref_K8_131:0.2108016255,(ref_K8_54:0.1105449786,(ref_K8_56:0.0114357659,ref_K8_129:0.0097586610)100:0.1255143254)100:0.1432291420)100:0.2010758587,((ref_K8_128:0.3457588989,(ref_K8_97:0.1320513392,(ref_K8_100:0.0269516916,ref_K8_130:0.0531684514)100:0.0917889315)100:0.1804893962)98:0.0912707186,(ref_K8_134:0.1710619355,(ref_K8_103:0.1165105361,((ref_K8_106:0.1481861224,((ref_K8_55:0.0603674698,ref_K8_46:0.0619460328)100:0.0169686819,ref_K8_132:0.0603659198)100:0.0270456112)100:0.0403862429,(ref_K8_105:0.0929737784,ref_K8_133:0.0810813092)100:0.0317844539)100:0.1428568988)100:0.0963482414)100:0.1314303874)99:0.1231066797)100:0.5985193341,ref_K8_127:0.4445816577)100:0.2828456990,(ref_K8_164:0.4304482588,(ref_K8_98:0.2545821469,ref_K8_160:0.2156253148)100:0.0807605945)100:0.2329121885)80:0.0855444905,ref_K8_122:0.3962669389)76:0.0475184291,((ref_K8_163:0.3224951268,ref_K8_166:0.4508790401)100:0.4210745660,((ref_K8_184:0.6865589670,ref_K8_183:0.3821322080)100:0.1034494310,ref_K8_165:0.6377308055)100:0.1687404591)48:0.0966640608)38:0.0296903683,((((ref_K8_125:0.2494954895,ref_K8_162:0.4594182907)100:0.2596010865,(ref_K8_95:0.1617506965,ref_K8_126:0.1817781204)100:0.3805125915)99:0.0858858847,(ref_K8_159:0.3820070261,ref_K8_161:0.3519341092)100:0.1865619641)99:0.0890770112,((((ref_K8_99:0.0905153681,ref_K8_104:0.1249845223)100:0.4163566221,ref_K8_157:0.2773498194)100:0.1279580433,ref_K8_124:0.2878964684)100:0.2371191357,ref_K8_123:0.4313698661)56:0.0651438259)54:0.0534427422)95:0.1545353255)100:0.4713845707)100:1.5507778574)71:0.7099170103,(ref_K8_94:0.1794173646,((ref_K8_90:0.0147953499,ref_K8_91:0.0237324074)100:0.1164011424,((ref_K8_93:0.0433367706,ref_K8_153:0.0289379642)86:0.0051362391,ref_K8_92:0.0109935580)100:0.1195706135)100:0.1087354046)100:2.2326810729)71:0.9033094579)96:0.4139781145,((((ref_K8_53:0.1533918216,(ref_K8_51:0.0155226387,ref_K8_52:0.0079850060)100:0.1362189643)100:1.1963752662,(ref_nxrA_301:0.3481210028,ref_nxrA_379:0.4308762983)100:0.5114702842)100:0.1643687596,((ref_nxrA_463:0.1408672839,ref_K8_111:0.1240086130)100:0.2154834733,((((ref_K8_109:0.1310592214,(ref_K8_110:0.0573282343,(ref_K8_4:0.0227338373,ref_rew2:0.0000021995)100:0.0620708834)100:0.0712257175)100:0.0458421704,ref_K8_108:0.0874562600)100:0.1444865833,(ref_K8_107:0.1852610315,(ref_K8_101:0.1365059949,(ref_K8_17:0.0197638147,ref_K8_102:0.0226596766)100:0.0723467929)100:0.1027890301)100:0.0754181696)100:0.0809370369,ref_K8_16:0.2271873405)100:0.1767689612)100:0.7618090573)99:0.2383116310,(((ref_K8_36:1.5554052120,ref_K8_6:0.8632642778)100:0.2444539207,(ref_K8_5:0.1479645065,ref_K8_7:0.1652773811)100:1.0696121103)100:0.6676455891,(ref_K8_18:1.1261053386,ref_K8_11:1.3519854531)100:1.4065782055)100:0.7996590168)100:0.4387588783)90:0.7492329356,(((ref_nxrA_402:0.0000021995,ref_K8_89:0.0000021995)100:0.3029674106,ref_nxrA_146:0.3330905878)99:0.4087485674,(((ref_K8_22:0.1153794444,ref_K8_31:0.1612064345)100:0.3084901554,((ref_nxrA_117:0.0000021995,ref_K8_59:0.0000021995)100:0.1213764054,ref_nxrA_426:0.2071446769)100:0.1786900603)100:0.2129218359,(((((((ref_nxrA_501:0.4334471287,((((((ref_nxrA_434:0.3934437603,ref_nxrA_436:0.2275596240)100:0.0991855706,ref_nxrA_574:0.2537886144)100:0.0525146107,((ref_nxrA_533:0.2896098616,ref_nxrA_239:0.2226068876)95:0.0428869205,((((ref_nxrA_418:0.0765111321,(ref_nxrA_419:0.0000021326,ref_nxrA_26:0.0000028068)100:0.0479753420)100:0.0417975325,ref_nxrA_152:0.0502331853)88:0.0212808691,(ref_nxrA_328:0.0018067971,ref_nxrA_612:0.0222835810)100:0.0614624528)100:0.1234596197,(ref_K8_177:0.1415951555,(ref_nxrA_85:0.0615664732,ref_nxrA_126:0.1055628842)100:0.0544849122)100:0.0928105578)95:0.0364630680)100:0.0345512582)100:0.0553724659,(ref_K8_175:0.3123506857,(((ref_nxrA_484:0.0000021995,ref_K8_66:0.0000021995)100:0.1701177563,ref_K8_119:0.1301539485)100:0.0854876343,(ref_nxrA_478:0.1418290992,(((ref_nxrA_523:0.1275022850,ref_nxrA_546:0.0864131664)100:0.0287331834,(((ref_nxrA_398:0.1202080213,ref_nxrA_144:0.0897259340)99:0.0295694203,ref_nxrA_267:0.0876154079)99:0.0275215281,ref_nxrA_427:0.0927586736)100:0.0380508575)100:0.0216291150,(ref_nxrA_474:0.1278185883,(ref_nxrA_141:0.0846036006,ref_nxrA_338:0.0691139529)100:0.0576921229)99:0.0183971386)100:0.1793212820)100:0.0491560521)100:0.1010667298)100:0.0523097189)100:0.0499271571,(((ref_K8_87:0.2419707555,(ref_nxrA_532:0.2302587482,((ref_nxrA_312:0.1692165511,(ref_nxrA_60:0.1098760508,ref_nxrA_286:0.0994248965)100:0.0700521581)100:0.0802282531,((((ref_nxrA_314:0.1696636225,((((ref_nxrA_456:0.0684544237,(ref_nxrA_110:0.0936429041,ref_nxrA_394:0.0605732982)100:0.0636072850)100:0.0913284018,(ref_nxrA_366:0.0734580742,(ref_nxrA_150:0.0000023565,ref_nxrA_272:0.0000028305)100:0.1000917385)100:0.0669265743)100:0.0337489256,(ref_nxrA_59:0.1198932266,(ref_nxrA_323:0.0962456149,ref_nxrA_489:0.1122849046)100:0.0465701587)100:0.0540002114)100:0.0445963308,ref_nxrA_228:0.1302430712)96:0.0243042137)96:0.0226358709,ref_nxrA_174:0.1642003545)100:0.0336429321,ref_nxrA_172:0.1362177159)100:0.0233394442,ref_K8_179:0.1329950179)57:0.0191289077)98:0.0314676483)100:0.0419961000)65:0.0354711309,(ref_nxrA_179:0.1624671385,ref_nxrA_531:0.1750461249)64:0.0342821613)55:0.0279524424,(ref_nxrA_527:0.2365492957,ref_K8_180:0.1856242528)55:0.0327547892)100:0.1476455953)100:0.1603762474,ref_nxrA_315:0.3792443260)96:0.0565705767)94:0.0894932757,(ref_K8_72:0.3905392220,(((ref_K8_173:0.2733291546,(((((ref_nxrA_608:0.1404981767,ref_nxrA_534:0.0654881834)100:0.0249479144,ref_nxrA_92:0.0697739217)100:0.0412578860,ref_nxrA_30:0.0679705035)100:0.0534603691,((ref_nxrA_161:0.1505291981,(ref_nxrA_410:0.0000022035,ref_nxrA_547:0.0024220765)100:0.0358675584)92:0.0164095386,ref_nxrA_52:0.0651740837)94:0.0671535175)100:0.2170190502,(ref_nxrA_278:0.2990241262,((((ref_nxrA_260:0.1814914717,ref_nxrA_564:0.1222003018)98:0.0347402444,ref_nxrA_442:0.1189685215)98:0.0327567114,ref_nxrA_378:0.1248789351)100:0.1566897779,(ref_nxrA_247:0.2254630747,ref_nxrA_611:0.2558899573)100:0.0605791215)100:0.0543133071)100:0.0661698978)91:0.0427024309)90:0.0439912481,(((ref_nxrA_369:0.1593965792,ref_K8_118:0.1673867724)100:0.0971778498,((ref_nxrA_406:0.0062028438,ref_nxrA_514:0.0030024494)100:0.1607519025,((ref_nxrA_134:0.0984100270,ref_nxrA_271:0.1321286300)100:0.0797326876,ref_nxrA_383:0.1891630822)100:0.0584390884)100:0.1156874337)100:0.0287553615,(ref_K8_171:0.1750559471,(ref_nxrA_209:0.0936197520,ref_nxrA_253:0.1411122130)100:0.1069451807)100:0.0451400507)100:0.0623926627)87:0.0256743743,(((ref_nxrA_590:0.1430072121,ref_nxrA_497:0.1245899653)98:0.0332689259,ref_nxrA_415:0.1327024745)100:0.1574863933,ref_nxrA_0:0.2150336808)94:0.0514085702)100:0.1061222866)95:0.0672820569)98:0.0608060901,ref_K8_169:0.3653286440)99:0.0870305992,(((ref_K8_64:0.1029883648,(ref_nxrA_115:0.1126691268,ref_nxrA_162:0.0900031756)98:0.0373055264)100:0.2824321295,((ref_nxrA_34:0.0801504495,ref_nxrA_149:0.0698949625)100:0.1504675527,(ref_K8_170:0.2528673277,(ref_nxrA_202:0.0000022393,ref_nxrA_598:0.0019295074)100:0.1838201145)100:0.0497361152)100:0.1642635244)100:0.0510815029,(((((ref_K8_44:0.4170997158,((((ref_nxrA_457:0.0000000000,ref_K1_92:0.0000000000):0.0000021995,ref_K8_42:0.0000021995)100:0.0942700322,((ref_nxrA_242:0.0000000000,ref_K1_93:0.0000000000):0.0000021995,ref_K8_41:0.0000021995)100:0.0698511077)100:0.2448026183,(((ref_K1_77:0.0329242005,(((ref_K1_75:0.0514534940,ref_K1_76:0.0232139813)64:0.0174649179,(((ref_K8_40:0.0000021995,ref_K1_73:0.0000021995)100:0.0325273426,(ref_nxrA_143:0.0000021995,ref_K1_72:0.0000024365)100:0.0154587949)99:0.0121278810,ref_K1_74:0.0120241643)99:0.0307715666)44:0.0093707933,(ref_K1_80:0.0328269296,((ref_K8_28:0.0000021995,ref_K1_78:0.0000021995)100:0.0444045607,ref_K1_79:0.0297995496)100:0.0279096500)99:0.0446047283)59:0.0060546968)94:0.0263630205,ref_K1_86:0.0439907566)78:0.0003122110,((ref_K1_84:0.0280032896,ref_K1_85:0.0170111154)76:0.0091754403,(ref_K8_39:0.0286027110,((ref_K8_38:0.0000021995,ref_K1_83:0.0000021995)100:0.0087779264,(ref_K1_82:0.0126900684,(ref_K8_8:0.0011012171,ref_K1_81:0.0000021995)100:0.0127370262)100:0.0094891789)100:0.0111637783)98:0.0134917698)76:0.0144246312)100:0.2689829268)100:0.0791667169)85:0.0363646150,(ref_nxrA_275:0.2573747646,(((ref_nxrA_452:0.0958742792,ref_nxrA_548:0.1188663406)100:0.1644744220,ref_nxrA_153:0.1376996386)72:0.0480388019,ref_nxrA_435:0.2709509707)96:0.0349257383)86:0.0342931816)100:0.0471320526,(ref_K1_89:0.0617906640,((ref_K1_90:0.0542475673,(ref_K1_88:0.0000021995,(ref_K1_91:0.0000021995,ref_K8_168:0.0000020614)100:0.0297260283)95:0.0032396380)100:0.0387727361,(ref_K1_87:0.0185858704,ref_K8_167:0.0057526224)100:0.0429912226)100:0.0425839548)100:0.2548609205)74:0.0159307939,ref_nxrA_561:0.1585411371)97:0.0602509919,ref_K8_115:0.2398368669)100:0.2471649539)91:0.0419990731)86:0.0620023450,((((ref_K8_43:0.4796222051,ref_K8_174:0.2482660234)100:0.1361204594,((ref_K8_77:0.1692639175,ref_K8_88:0.1563857676)100:0.1762526602,((ref_nxrA_200:0.0000021995,ref_K8_62:0.0000021995)100:0.1739883506,((ref_nxrA_503:0.0718891226,(ref_nxrA_537:0.0887751188,ref_K8_63:0.0465977388)100:0.0581753993)100:0.0703335330,((ref_nxrA_206:0.0000021995,ref_K8_68:0.0000021995)100:0.1594094138,ref_nxrA_603:0.1131117253)100:0.0448179244)100:0.1122641768)100:0.0554096658)100:0.0412964870)100:0.0736214693,(ref_K8_71:0.4219108643,ref_K8_116:0.2947979941)83:0.0584104888)73:0.0320682313,(ref_K8_117:0.3926641496,ref_nxrA_212:0.2960370876)87:0.0513713773)74:0.0434417017)82:0.0589584156,(ref_nxrA_595:0.3816269861,(((ref_nxrA_138:0.3274704713,ref_nxrA_352:0.3341539230)99:0.1207160494,ref_K8_178:0.3581949939)99:0.1958074219,ref_K8_176:0.4226522665)84:0.0439520074)79:0.0435695644)94:0.0800370624,((((((ref_nxrA_348:0.1261859637,ref_nxrA_518:0.1549673652)100:0.2619262747,ref_nxrA_300:0.2212248622)98:0.0608635461,(ref_nxrA_120:0.0850553109,ref_nxrA_488:0.1408325404)100:0.1689838539)84:0.0571437704,(((ref_nxrA_502:0.0000021995,ref_K8_65:0.0000021995)100:0.2740006017,(ref_nxrA_340:0.0000021995,ref_K8_60:0.0000021995)100:0.1496923816)92:0.0345471631,((ref_K8_13:0.0538094465,ref_K8_172:0.0397923217)100:0.1379423176,(ref_K8_58:0.1123299953,ref_K8_61:0.1767727984)100:0.0619507541)97:0.0495549589)92:0.0446793322)89:0.0363550262,ref_K8_182:0.2583215782)88:0.0373442528,ref_K8_181:0.3091374853)100:0.2335449328)84:0.1687830377)79:0.0397711614)75:0.1627270801)58:0.0728677313,((((ref_nxrA_284:0.1185916284,ref_K8_57:0.1016884269)100:0.1287303257,(ref_nxrA_158:0.1075186981,((((((ref_nxrA_205:0.0930612732,ref_nxrA_397:0.0847246887)88:0.0235957414,ref_nxrA_102:0.0667872113)88:0.0195395285,(ref_nxrA_185:0.0916250704,(ref_nxrA_486:0.0754749585,ref_nxrA_420:0.0916738997)77:0.0157814958)49:0.0175572049)75:0.0167252832,(ref_nxrA_458:0.0804300470,ref_nxrA_570:0.0684410592)78:0.0076164149)88:0.0112979848,(ref_nxrA_447:0.0874603688,ref_nxrA_468:0.0710758770)67:0.0163864395)70:0.0171169149,((ref_nxrA_578:0.1071135611,(ref_nxrA_385:0.0832185352,ref_nxrA_84:0.0911542121)63:0.0202583025)34:0.0063777874,ref_nxrA_252:0.0860045035)66:0.0130245074)100:0.0855336402)100:0.0778314369)100:0.3085098897,((ref_nxrA_224:0.1252978181,(ref_nxrA_557:0.1371572317,(ref_nxrA_230:0.1219325188,ref_nxrA_460:0.1015287311)100:0.0552508473)100:0.0385597750)100:0.2761088968,(((ref_nxrA_386:0.1168725341,ref_K8_45:0.1254036105)100:0.1662125205,ref_nxrA_519:0.1938230909)100:0.0629421320,((ref_nxrA_405:0.0752124110,ref_nxrA_483:0.0487370277)100:0.1212701968,(ref_nxrA_182:0.1170010947,ref_nxrA_216:0.1006535151)100:0.0608213916)100:0.1576098678)100:0.1084710946)100:0.1404909575)100:0.2596014982,ref_nxrA_329:0.5054817094)100:0.3451109238)50:0.0688360323,((ref_nxrA_255:0.0256808161,ref_K8_12:0.0445469389)100:0.4316874606,((ref_nxrA_490:0.0000021995,ref_K8_79:0.0000021995)100:0.1299934995,ref_K8_76:0.0928629191)100:0.3832980000)100:0.2727928602)56:0.1191263853,(ref_out_22:7.1468250057,ref_K8_120:0.3837414621)69:0.1792315579)24:0.0000024926,ref_out_23:4.0571228095)38:0.0000020609,(((((ref_nxrA_36:0.4978333978,ref_nxrA_493:0.2877978559)99:0.4044619386,((ref_nxrA_506:0.3825215375,ref_nxrA_164:0.3197138001)100:0.2245610948,(((((((((((((((ref_nxrA_47:0.3726443913,(ref_nxrA_19:0.1133462980,(ref_nxrA_82:0.1036938620,ref_nxrA_601:0.1058151237)100:0.0407118415)100:0.0613973334)62:0.0216105490,ref_nxrA_326:0.0837723539)62:0.0183024692,(((ref_nxrA_606:0.2047815741,ref_nxrA_496:0.0676492199)99:0.0314102768,(ref_nxrA_127:0.0319358036,ref_K8_25:0.0172161679)100:0.0378540177)99:0.0271269846,ref_nxrA_112:0.1329370769)81:0.0246670949)58:0.0285371195,(((((ref_K8_20:0.0062103242,ref_K8_113:0.0041037179)100:0.0028197772,ref_nxrA_296:0.0012863467)100:0.0992707920,(ref_nxrA_9:0.0485426383,ref_K8_27:0.0447074902)100:0.0434883485)100:0.0279195031,ref_nxrA_109:0.0765767567)100:0.1772647763,(ref_nxrA_12:0.0314477361,ref_rew0:0.0307490803)100:0.0872580970)87:0.0402925875)86:0.0497212653,((ref_nxrA_307:0.1214145767,ref_nxrA_311:0.1172784816)100:0.1968799223,(ref_nxrA_289:0.1410102289,(ref_nxrA_87:0.0801379231,(ref_nxrA_423:0.0000021995,ref_K8_24:0.0000021995)100:0.0694105190)100:0.0603204890)100:0.0784025027)100:0.0830010842)100:0.0966625422,(ref_nxrA_234:0.1607381191,(ref_nxrA_539:0.1085171577,((ref_nxrA_189:0.0470378283,ref_K8_23:0.0592871654)100:0.0491711330,(ref_nxrA_80:0.0393831841,ref_nxrA_464:0.0743497051)100:0.0312794283)97:0.0318606511)97:0.0452564203)100:0.0778191536)97:0.0322041319,(ref_nxrA_587:0.2345013505,((((ref_nxrA_454:0.1707955335,ref_nxrA_339:0.1237169152)85:0.0273637046,((ref_nxrA_225:0.1434859437,ref_nxrA_443:0.0717724425)100:0.0333837346,ref_nxrA_453:0.0998149830)100:0.0390570013)85:0.0252568617,((ref_nxrA_27:0.0718317558,ref_nxrA_577:0.1030626109)100:0.0695732510,((ref_nxrA_282:0.0040451601,ref_K8_30:0.0062332626)100:0.0809286311,(ref_nxrA_604:0.0977160894,ref_nxrA_155:0.0906354881)100:0.0431395262)100:0.0473500376)85:0.0222836800)99:0.0290838585,(ref_nxrA_5:0.1342700603,ref_nxrA_74:0.1440275553)100:0.0474839572)100:0.0348599201)100:0.1104538955)100:0.0577094352,(ref_nxrA_375:0.1055911282,(((ref_nxrA_466:0.0058074397,ref_nxrA_594:0.0083562718)100:0.1516771329,ref_nxrA_139:0.0761833004)100:0.0340022212,ref_nxrA_277:0.1012284522)100:0.0453972488)100:0.0855972880)100:0.0467560644,(ref_nxrA_333:0.1903146582,ref_nxrA_560:0.1444986691)100:0.1821913554)83:0.0185509952,((((((ref_nxrA_332:0.0937537883,ref_nxrA_473:0.0841527366)100:0.2480342313,(ref_nxrA_97:0.1296110742,((ref_nxrA_232:0.0916606275,((ref_nxrA_345:0.0052409431,ref_K8_32:0.0070857645)100:0.1039956866,ref_nxrA_283:0.0453328121)100:0.0307794401)90:0.0182842373,ref_nxrA_140:0.0809438076)100:0.0477852334)100:0.0304025866)100:0.0566160598,(ref_nxrA_66:0.0000021379,ref_nxrA_521:0.0000021995)100:0.2060533564)100:0.0360301538,(ref_nxrA_187:0.0972469204,ref_nxrA_295:0.0831965829)100:0.0717318626)90:0.0157363477,((((((ref_nxrA_310:0.1486448853,ref_nxrA_347:0.1033346114)100:0.0252191418,ref_nxrA_368:0.1386979050)100:0.0518589472,(ref_nxrA_293:0.0623646654,ref_nxrA_390:0.0740834483)100:0.0823273156)100:0.0235996757,ref_nxrA_298:0.1147638126)100:0.0304063576,(ref_nxrA_231:0.1592409152,ref_nxrA_193:0.1222045033)100:0.0312673951)100:0.0284578988,(((ref_nxrA_108:0.1337467692,ref_nxrA_154:0.0724654914)100:0.0588883244,ref_nxrA_194:0.0707434419)100:0.0530275398,(ref_nxrA_325:0.1044664913,ref_nxrA_358:0.0898246685)100:0.0304235248)100:0.0328118012)100:0.0392416051)100:0.1222806881,(((ref_nxrA_417:0.2595141288,(ref_nxrA_462:0.1003146923,(ref_nxrA_76:0.0541775109,ref_nxrA_382:0.0691174323)100:0.0312599007)100:0.0442227285)99:0.0467762851,(ref_nxrA_165:0.1442049499,((ref_nxrA_392:0.1129293265,(ref_nxrA_572:0.0913433554,ref_nxrA_545:0.0909321987)100:0.0435656991)100:0.0247916915,((ref_nxrA_188:0.0642609921,ref_nxrA_214:0.1449623998)97:0.0367619120,ref_nxrA_199:0.0879719402)97:0.0498527048)97:0.0244937426)100:0.0527882562)99:0.0328135624,(((ref_nxrA_373:0.1911268505,ref_nxrA_208:0.1329671006)99:0.0510748116,(((((ref_nxrA_166:0.1479790728,(ref_nxrA_91:0.0547319629,ref_nxrA_568:0.0998404075)100:0.1078140789)100:0.0396633072,((((ref_nxrA_305:0.0442017557,ref_nxrA_477:0.0323649567)100:0.0383153273,(ref_nxrA_14:0.0491665819,ref_K8_86:0.0867524228)100:0.0492176478)100:0.0290535792,(ref_nxrA_217:0.0655453430,ref_nxrA_317:0.0870290592)100:0.0418625548)100:0.0490156607,((ref_nxrA_583:0.1062036322,ref_nxrA_88:0.1010934866)92:0.0139246093,(ref_nxrA_3:0.1056943479,ref_nxrA_137:0.0670215446)100:0.0453649006)100:0.0252775246)100:0.0522695881)100:0.0738042994,(ref_nxrA_25:0.0724891124,ref_nxrA_336:0.0800952279)100:0.1010610884)98:0.0270649361,ref_nxrA_116:0.1314173948)99:0.0197294024,ref_nxrA_516:0.1490544714)99:0.0223583442)99:0.0254069155,((ref_nxrA_89:0.2072691578,(ref_nxrA_461:0.0829012787,ref_nxrA_543:0.0971881484)100:0.0444539388)100:0.0619310406,(ref_nxrA_213:0.0708332417,ref_nxrA_565:0.0788445637)100:0.0780605375)99:0.0194773492)100:0.0241607119)100:0.1147344053)84:0.0325707206)84:0.0303103005,(ref_nxrA_562:0.1324317397,(ref_nxrA_8:0.1245578412,ref_nxrA_23:0.1223150287)100:0.0836076942)100:0.1201390685)85:0.0327473366,(ref_nxrA_37:0.0038704669,(ref_nxrA_240:0.0000020614,ref_nxrA_414:0.0000022054)100:0.0102643358)100:0.3182220505)99:0.0407606714,(((ref_nxrA_591:0.2414220406,ref_nxrA_370:0.1372129413)100:0.0748150202,(ref_nxrA_241:0.1192372109,ref_nxrA_263:0.0726099308)100:0.1124371144)100:0.0359721338,((ref_nxrA_254:0.0000021995,ref_out_90:0.0000021995)100:0.1478684224,(ref_nxrA_264:0.0718592094,(ref_nxrA_593:0.0189317504,(ref_nxrA_449:0.0000021995,ref_nxrA_376:0.0000025125)100:0.0304332372)100:0.0905052423)100:0.0643908013)100:0.0745525165)100:0.2211096661)67:0.0354927767,((((ref_nxrA_71:0.4378522011,(((ref_nxrA_510:0.1305764343,ref_nxrA_393:0.1931407336)100:0.1574352872,((ref_nxrA_38:0.1896302683,ref_nxrA_471:0.1804977977)97:0.0297850295,((ref_nxrA_469:0.0731822204,((ref_nxrA_11:0.1051037578,ref_nxrA_605:0.0919317893)96:0.0089807894,ref_nxrA_529:0.0561864201)100:0.0344221190)100:0.0558740905,ref_nxrA_411:0.1874738829)77:0.0222515478)100:0.0436284407)99:0.0360886210,(((ref_nxrA_223:0.1858227307,(ref_nxrA_517:0.1083006650,(((ref_nxrA_299:0.0845341869,ref_nxrA_350:0.0772034859)83:0.0149372359,ref_nxrA_111:0.1336065326)95:0.0279171348,(ref_nxrA_494:0.1253414698,ref_nxrA_176:0.0488714613)89:0.0595190003)83:0.0112976894)79:0.0177300889)54:0.0162220913,((ref_nxrA_58:0.0000021995,ref_K8_37:0.0000021995)100:0.1094260225,ref_nxrA_211:0.0824622613)100:0.2004064789)94:0.0351167400,(((ref_nxrA_125:0.1320359706,ref_nxrA_64:0.1212295352)98:0.0183129571,ref_nxrA_220:0.0956776368)99:0.0509017412,(ref_nxrA_17:0.1396312552,ref_nxrA_290:0.0856800890)100:0.0787753849)76:0.0242161469)95:0.0364424334)100:0.1168487250)100:0.0534416742,(ref_nxrA_541:0.3510653081,((ref_nxrA_349:0.1617851779,ref_nxrA_582:0.1286476614)100:0.0761435306,(((ref_nxrA_226:0.2366442426,ref_nxrA_256:0.0977087384)99:0.0385221476,ref_nxrA_198:0.0918364093)99:0.0438047487,ref_nxrA_400:0.1308365806)100:0.1168118153)100:0.0675636649)100:0.0708384927)96:0.0593160991,(((ref_nxrA_480:0.2537911474,(ref_nxrA_364:0.1160187876,ref_K8_21:0.1484680906)100:0.1240668042)100:0.1945965623,(((((((((ref_nxrA_341:0.0637461060,ref_nxrA_342:0.0862149622)100:0.1676277479,(ref_nxrA_388:0.2007750514,(ref_nxrA_479:0.1789490542,ref_nxrA_585:0.1567965586)100:0.0521058279)95:0.0347878003)100:0.2230450894,(ref_nxrA_381:0.1774799341,(ref_nxrA_331:0.1755390753,ref_nxrA_197:0.1266875114)100:0.0569537229)100:0.0290175674)100:0.0669893302,((ref_nxrA_508:0.2047227467,(ref_nxrA_273:0.1500993614,((ref_nxrA_515:0.0957551584,ref_nxrA_180:0.0601743679)100:0.0176814020,ref_nxrA_551:0.1094621386)100:0.0356545733)100:0.0450347690)99:0.0256112141,(((ref_nxrA_433:0.2889890647,(ref_nxrA_7:0.1162796099,ref_nxrA_407:0.0697551811)100:0.0685015787)88:0.0168170791,ref_nxrA_31:0.1308103519)91:0.0327275597,(ref_nxrA_422:0.1561259178,ref_nxrA_268:0.1402258522)51:0.0356633285)46:0.0229708973)99:0.0564927060)80:0.0352557424,((ref_nxrA_105:0.4018545980,((((((ref_nxrA_334:0.2496919086,ref_nxrA_39:0.1317219137)82:0.0259930245,(((((((((ref_nxrA_613:0.0833868631,ref_nxrA_431:0.0896671892)98:0.0186085869,ref_nxrA_22:0.0561157918)100:0.1291456910,ref_nxrA_276:0.1011362042)95:0.0251308491,ref_nxrA_123:0.1632879551)93:0.0312505341,ref_nxrA_288:0.0977381028)62:0.0157173307,ref_nxrA_75:0.1375644277)93:0.0116141952,((((((((ref_nxrA_190:0.1836519563,ref_nxrA_579:0.1072275249)99:0.0211808941,ref_nxrA_505:0.0831393358)99:0.0256139807,ref_nxrA_569:0.1064575487)85:0.0177396581,((((ref_nxrA_563:0.1773484001,ref_nxrA_430:0.0887346548)94:0.0236216051,ref_nxrA_441:0.0743160965)100:0.0285149326,(ref_nxrA_437:0.1188389327,(ref_nxrA_24:0.1102950555,ref_nxrA_156:0.0548018208)99:0.0244887043)99:0.0094467756)98:0.0188593135,(ref_nxrA_297:0.0799572188,ref_nxrA_429:0.0786594742)90:0.0153507568)80:0.0107697112)65:0.0090718827,(((((((((ref_nxrA_567:0.1516913245,ref_nxrA_330:0.0729334427)100:0.0291013259,ref_nxrA_57:0.0604836239)100:0.0288302134,ref_nxrA_485:0.0810636321)67:0.0132923542,ref_nxrA_4:0.0853741786)76:0.0222823838,ref_nxrA_99:0.1048798208)88:0.0172542261,ref_nxrA_367:0.0777767181)92:0.0216926159,ref_nxrA_113:0.1206191301)99:0.0147346365,((ref_nxrA_133:0.1004817137,ref_nxrA_498:0.0907020024)100:0.0245027720,ref_nxrA_361:0.0811677273)100:0.0200240739)100:0.0330136765,((ref_nxrA_424:0.1053811322,ref_nxrA_218:0.0718358448)95:0.0157885142,((ref_nxrA_455:0.1176631555,ref_nxrA_104:0.0561066536)100:0.0480330611,ref_nxrA_73:0.0762587225)95:0.0194757537)87:0.0062822414)71:0.0065572804)86:0.0186174991,ref_nxrA_128:0.0858315509)100:0.0418695278,(ref_nxrA_321:0.0857890097,ref_nxrA_526:0.0934213001)100:0.0588893565)79:0.0151593206,(ref_nxrA_51:0.0806074959,ref_nxrA_124:0.0930406116)97:0.0310227214)100:0.0266724643)94:0.0346187835,(ref_nxrA_320:0.1504127931,(ref_nxrA_148:0.0965528839,ref_nxrA_592:0.0717152299)100:0.0354642774)90:0.0416258077)86:0.0157565151,(ref_nxrA_237:0.1281825931,(ref_nxrA_319:0.0989580585,ref_nxrA_387:0.1173704965)100:0.0234137077)100:0.0564928674)79:0.0261558091)100:0.0445331241,(ref_nxrA_357:0.1296275539,(((((ref_nxrA_609:0.1061124033,(ref_nxrA_15:0.0845082117,ref_nxrA_495:0.0672412296)50:0.0182243738)48:0.0170896905,ref_nxrA_475:0.1096552964)100:0.0328884170,ref_nxrA_203:0.0876205190)100:0.0583038049,ref_nxrA_362:0.1307767551)100:0.0285682529,ref_nxrA_304:0.1263855178)100:0.0359623237)100:0.0664196162)100:0.1233163016,((ref_nxrA_40:0.1181175797,(ref_nxrA_221:0.1187387812,ref_nxrA_83:0.0913510815)100:0.0354579025)100:0.0896845053,((((ref_nxrA_192:0.1961668850,(ref_nxrA_28:0.1181451227,ref_nxrA_94:0.1299098808)99:0.0280241210)96:0.0206170639,ref_nxrA_356:0.1295908777)90:0.0217963345,ref_nxrA_238:0.1652139540)99:0.0249463845,ref_nxrA_195:0.1637398877)100:0.0323532406)100:0.1371844470)96:0.0407652197,((ref_nxrA_20:0.0730716312,ref_nxrA_421:0.0641194229)100:0.0774485864,(ref_nxrA_70:0.0946192462,ref_nxrA_168:0.1218745516)100:0.0385345821)100:0.1056400515)96:0.0297866321,((((ref_nxrA_53:0.1294836802,(ref_nxrA_142:0.1220563720,ref_nxrA_145:0.0900251107)100:0.0524948285)100:0.0826947070,(ref_nxrA_45:0.0843996479,ref_nxrA_201:0.1058649858)100:0.0750618497)100:0.0469299375,(ref_nxrA_355:0.1548277586,ref_nxrA_119:0.1515606883)91:0.0362979480)82:0.0110209870,((((ref_nxrA_186:0.2102007985,((ref_nxrA_29:0.1795174273,(((((ref_nxrA_65:0.0000025050,ref_K8_0:0.0052560464)100:0.1538193754,ref_nxrA_446:0.1176787686)100:0.0261988450,ref_nxrA_302:0.1013853680)100:0.0377941286,(ref_nxrA_552:0.1220870878,ref_nxrA_103:0.0929257612)100:0.0196997446)99:0.0200003928,(ref_nxrA_163:0.0897553403,(ref_nxrA_77:0.0677858020,(ref_nxrA_287:0.0491555513,ref_nxrA_384:0.0819149012)100:0.0443142847)100:0.0289133905)100:0.0315298194)93:0.0168202898)93:0.0151960438,ref_nxrA_432:0.1289511363)100:0.0444414868)100:0.0532631742,ref_nxrA_425:0.1244813604)100:0.0259529320,ref_nxrA_171:0.1656450543)99:0.0161802774,(ref_nxrA_183:0.1090320270,ref_nxrA_248:0.0900087548)100:0.0916296969)87:0.0242244585)45:0.0255841168)87:0.0237978718)48:0.0178678096,(ref_nxrA_233:0.1909540837,ref_nxrA_236:0.1998487099)92:0.0577756702)70:0.0272932560)70:0.0239794939,(ref_nxrA_69:0.1061108678,ref_nxrA_95:0.0773834887)100:0.1328375891)83:0.0272331861,ref_nxrA_482:0.2580164895)98:0.0281609831,ref_nxrA_316:0.2349887666)100:0.0404149232,ref_nxrA_177:0.2559170353)84:0.0451482646)90:0.0281204960,(((((((((ref_nxrA_44:0.2186457673,ref_nxrA_589:0.1185650869)95:0.0327170273,(ref_nxrA_35:0.1519116264,ref_nxrA_324:0.0972150293)100:0.0471351631)99:0.0251949008,((ref_nxrA_107:0.1403785128,ref_nxrA_129:0.0688345475)90:0.0257204830,(ref_nxrA_559:0.0819049993,(ref_nxrA_131:0.0551921005,ref_nxrA_438:0.0497490451)100:0.0428956687)100:0.0176858483)90:0.0253711979)100:0.0872339553,((ref_nxrA_54:0.1365985338,(ref_nxrA_78:0.0837553214,ref_nxrA_306:0.0967134208)100:0.0317258175)100:0.0321845638,ref_nxrA_10:0.1260168576)99:0.0405853794)87:0.0182393677,ref_nxrA_399:0.1491018666)87:0.0242545017,((ref_nxrA_261:0.1041610563,(ref_nxrA_118:0.0960417938,ref_K8_33:0.1216142476)90:0.0318722081)100:0.0730839003,(ref_nxrA_467:0.0368531547,ref_nxrA_492:0.0173462431)100:0.1525863256)100:0.0219830290)88:0.0354020679,(ref_nxrA_346:0.0211959480,ref_nxrA_525:0.0410160662)100:0.1157520487)87:0.0466030538,(ref_nxrA_67:0.0136524821,ref_nxrA_513:0.0154806542)100:0.1092884013)100:0.1532415969,(ref_nxrA_403:0.0889831434,ref_nxrA_540:0.0601112583)100:0.1591605996)100:0.0899366583)51:0.0305579798)30:0.0173311494,((ref_nxrA_470:0.1621735578,ref_nxrA_550:0.1912672954)100:0.1211702661,ref_K8_85:0.2230581300)99:0.0923874620)18:0.0272847167)64:0.0321151422,((((ref_nxrA_173:0.1578817203,ref_nxrA_235:0.1430605833)100:0.2000477521,ref_nxrA_274:0.1739601014)84:0.0468531336,ref_nxrA_544:0.1761120916)100:0.0500883228,ref_K8_84:0.1934287714)100:0.1419525438)92:0.0701361343)92:0.0406669249)99:0.1198757490,(ref_nxrA_553:0.6212225117,(ref_nxrA_536:0.3126634866,(((ref_nxrA_33:0.0905806803,ref_nxrA_62:0.1004792308)100:0.1861830357,ref_nxrA_600:0.1972312366)93:0.0601954877,((((ref_nxrA_258:0.1631646104,ref_nxrA_327:0.0813173967)100:0.0995280704,((ref_nxrA_380:0.1015639699,ref_nxrA_499:0.1417988010)100:0.0557640572,(ref_nxrA_351:0.1123313512,ref_K8_34:0.1346505359)100:0.0339147811)100:0.0286972185)100:0.0898498257,((((((ref_nxrA_151:0.0694547055,ref_nxrA_167:0.0779663988)100:0.0710949936,ref_nxrA_21:0.0658810425)100:0.0368035538,ref_nxrA_68:0.0568463564)100:0.0530530070,ref_nxrA_43:0.0714724925)100:0.0464682287,ref_nxrA_596:0.0538739389)100:0.0902785152,((ref_nxrA_55:0.1208811964,ref_nxrA_90:0.0905258041)91:0.0164652415,(ref_nxrA_318:0.0835651450,ref_nxrA_371:0.0697264006)97:0.0235046560)100:0.0726640919)100:0.0847808388)87:0.0355698554,ref_nxrA_363:0.1283383252)100:0.0785503491)100:0.0852013103)99:0.0806288387)98:0.1065237555)97:0.2928986094,((ref_K8_74:0.3318976435,(ref_nxrA_576:0.1954673312,((ref_nxrA_294:0.0000021995,ref_K8_47:0.0000021995)100:0.2257498416,(ref_nxrA_249:0.1546753757,(ref_nxrA_558:0.1707322441,ref_nxrA_472:0.0798206795)100:0.0784749797)99:0.1297035410)99:0.1120653992)98:0.0955372912)98:0.0919265208,(ref_K8_48:0.3085631392,ref_K8_81:0.3007977333)100:0.4045586539)89:0.1818570224)48:0.0458737924,(((((((((((((ref_nxrA_281:0.1369673156,ref_nxrA_528:0.1302378411)100:0.4163613456,ref_nxrA_42:0.3481646191)100:0.1890903729,ref_nxrA_280:0.2907980816)100:0.0646524757,(ref_nxrA_588:0.2769939550,(ref_nxrA_207:0.2081313787,((ref_nxrA_575:0.1829044416,ref_nxrA_303:0.1427884340)100:0.0663330079,ref_nxrA_210:0.1379098189)100:0.0487806519)100:0.0632395453)100:0.0787127580)100:0.0980683277,((ref_nxrA_450:0.3156890008,ref_nxrA_337:0.1709453425)100:0.0813866126,(ref_nxrA_56:0.0767784876,ref_nxrA_538:0.0841916084)100:0.1963485185)100:0.1373211897)98:0.0312572424,(ref_nxrA_181:0.3474156912,(ref_nxrA_428:0.1736284413,ref_nxrA_487:0.2073049299)100:0.2194931432)100:0.1378820114)100:0.0432943794,(((((ref_nxrA_2:0.6309872315,(((((ref_nxrA_204:0.1939978407,ref_nxrA_509:0.1877878264)96:0.0311887455,ref_nxrA_219:0.1801251717)100:0.0531803500,ref_nxrA_130:0.6616423762)100:0.2014655824,(ref_nxrA_512:0.2492210302,ref_nxrA_135:0.2370986297)100:0.1422283102)80:0.0498708437,(ref_nxrA_313:0.1765273990,(ref_nxrA_266:0.1041777497,(ref_nxrA_401:0.0955093035,ref_nxrA_602:0.1118700963)100:0.0358856935)100:0.1295691845)100:0.1416401211)80:0.0551231396)90:0.0585729749,(ref_nxrA_72:0.3892791345,(ref_nxrA_491:0.3259752663,(ref_nxrA_169:0.2913161742,((ref_nxrA_13:0.2730323412,(ref_nxrA_81:0.1449814674,(ref_nxrA_524:0.1126790577,(ref_nxrA_404:0.1057087053,(ref_nxrA_1:0.0580906782,ref_nxrA_46:0.1182099394)100:0.0397335748)100:0.0414725320)99:0.0284159948)100:0.0443601163)96:0.0372175569,((ref_nxrA_412:0.1704293117,ref_nxrA_344:0.1466598304)76:0.0276873694,ref_nxrA_322:0.1389654904)100:0.0344921183)96:0.0371565644)96:0.0479055987)100:0.0566919236)92:0.0447346863)99:0.0310850743,((((((ref_nxrA_259:0.4368858245,(ref_nxrA_555:0.1196554017,ref_nxrA_584:0.1675531450)100:0.0926979189)100:0.0924919815,(ref_nxrA_581:0.2378813207,((ref_nxrA_391:0.0997413485,ref_nxrA_374:0.0633011028)81:0.0264998883,ref_nxrA_522:0.0752697570)100:0.0814651162)100:0.1593804310)100:0.0360804914,((ref_nxrA_229:0.1830430562,ref_nxrA_18:0.0849210152)100:0.0366925523,ref_nxrA_360:0.1376891139)100:0.0652405451)100:0.0662535546,(ref_nxrA_157:0.1454344613,(ref_nxrA_365:0.1188827868,(ref_nxrA_292:0.0918202101,ref_nxrA_610:0.0646148831)100:0.0918807386)100:0.1050142878)99:0.0427514802)100:0.1614806808,((((ref_nxrA_465:0.1503830010,ref_nxrA_175:0.1167057664)73:0.0290742316,(ref_nxrA_389:0.1040846002,ref_nxrA_396:0.1024500943)61:0.0234923232)33:0.0156557030,(ref_nxrA_413:0.1707284787,(ref_nxrA_571:0.0010514022,ref_rew1:0.0000021995)100:0.1268332641)100:0.1291632949)40:0.0113226255,((ref_nxrA_549:0.0963483385,ref_nxrA_554:0.0733246000)100:0.0523166931,ref_K8_50:0.1329975296)57:0.0176395883)100:0.2560275651)98:0.0261754232,((ref_nxrA_159:0.0014375341,ref_K8_49:0.0007104779)100:0.2794619783,ref_nxrA_409:0.2139851538)98:0.0423494473)100:0.0953763392)99:0.0646808515,((ref_nxrA_215:0.1351882529,ref_nxrA_416:0.1319073752)100:0.1345289857,((ref_nxrA_246:0.2393643183,ref_nxrA_580:0.0291359356)100:0.0715417616,ref_nxrA_6:0.1476147964)100:0.1531885316)100:0.0493253464)99:0.0496479022,(((ref_nxrA_16:0.1268989965,ref_nxrA_440:0.1525024110)100:0.2828988194,(((ref_nxrA_353:0.2814162196,(((ref_nxrA_586:0.1400661625,ref_nxrA_79:0.0833681431)66:0.0288497557,ref_nxrA_476:0.1314725384)62:0.0164278308,ref_nxrA_343:0.1116937655)99:0.0291389693)100:0.0485577214,(ref_nxrA_86:0.1415621156,(ref_nxrA_32:0.1085427819,ref_nxrA_372:0.0605179863)100:0.1027942694)96:0.0476766235)100:0.1725634700,ref_nxrA_170:0.2318207253)100:0.0754433311)100:0.0983849772,(((ref_nxrA_556:0.2542021633,(ref_nxrA_244:0.1441045643,(((ref_nxrA_285:0.1279256494,ref_nxrA_507:0.0603133576)100:0.0181635555,ref_nxrA_444:0.0822817933)100:0.0197686288,(ref_nxrA_408:0.0959130785,ref_nxrA_279:0.0871537945)90:0.0139221656)100:0.0600439965)100:0.0460141384)91:0.0239966579,((ref_nxrA_607:0.2211149553,ref_nxrA_359:0.1681243057)87:0.0406393055,(ref_nxrA_49:0.1361956415,ref_nxrA_114:0.2334874385)71:0.0370311811)75:0.0399371366)75:0.0319072892,((ref_nxrA_504:0.2436982667,ref_nxrA_597:0.1584060640)94:0.0434063564,ref_nxrA_566:0.1509442572)91:0.0428331786)95:0.0579613275)100:0.0570808541)99:0.0339102599)98:0.0438549510,(ref_nxrA_121:0.1420045346,(ref_nxrA_61:0.1298039249,(ref_nxrA_101:0.0621406733,ref_nxrA_227:0.2176607727)100:0.0870432959)100:0.0419764972)100:0.2014839019)100:0.1278555205,((ref_nxrA_50:0.3840301842,ref_nxrA_354:0.1982644158)100:0.0549013863,(ref_nxrA_222:0.1004747203,(ref_nxrA_245:0.0825721462,(ref_nxrA_439:0.0622098873,ref_nxrA_451:0.0775039009)100:0.0350659073)100:0.0802459176)100:0.1380099892)100:0.0967583598)94:0.0480376122,(ref_nxrA_63:0.0961025563,ref_nxrA_191:0.0796488381)100:0.2962433451)100:0.1505465241,ref_nxrA_291:0.3814478099)90:0.0508768794,(ref_nxrA_106:0.2072115641,ref_nxrA_270:0.2225144046)100:0.1110017603)99:0.3246835285,((((((ref_K8_9:0.7066369767,((((((ref_nxrA_100:0.1142068521,ref_nxrA_448:0.0855194107)100:0.0303745612,(ref_nxrA_250:0.1074985203,ref_nxrA_445:0.0731504440)100:0.0222401638)100:0.1883635418,(ref_nxrA_309:0.0987126910,(ref_nxrA_41:0.0242565076,ref_K8_14:0.0172769639)100:0.0827977950)100:0.1029681660)69:0.0294265884,ref_nxrA_147:0.1653825639)68:0.0441614175,ref_K8_80:0.1192566961)68:0.0509825254,(ref_nxrA_265:0.0834624796,(ref_nxrA_98:0.0345133292,ref_K8_83:0.0149263921)100:0.1188252365)100:0.0652257499)98:0.0610490315)100:0.1401680290,ref_nxrA_93:0.2431103708)68:0.0417885101,(ref_nxrA_178:0.3191672682,ref_K8_69:0.1586870440)100:0.1054104716)100:0.1214782388,((((ref_nxrA_48:0.0008083449,ref_K8_35:0.0033687587)100:0.5480541030,((ref_nxrA_459:0.2267166980,(((ref_nxrA_184:0.1441737531,(ref_nxrA_122:0.0823422703,ref_nxrA_335:0.1030758785)100:0.0832028452)100:0.1097565019,(ref_nxrA_243:0.1089849063,ref_nxrA_500:0.1385504695)100:0.1344291588)81:0.0320284285,ref_nxrA_262:0.2598501323)100:0.0757879074)88:0.0351826453,(ref_nxrA_136:0.1751447711,ref_nxrA_511:0.1064398791)100:0.0820610988)100:0.1250765378)100:0.2701771614,ref_K8_67:0.2042692130)100:0.0719699915,ref_K8_121:0.2148331266)100:0.1207846352)100:0.0572438725,((ref_nxrA_269:0.3921543329,ref_nxrA_530:0.3120684723)100:0.0655334916,((ref_nxrA_573:0.0021415296,ref_K8_75:0.0000021995)100:0.2457180940,(ref_nxrA_308:0.0304522998,ref_K8_78:0.0468783674)100:0.1991637177)100:0.0545448122)100:0.1749849875)98:0.1357313690,(ref_K8_82:0.5979008992,(((ref_K8_19:0.2576844030,(ref_nxrA_251:0.1841309095,(ref_nxrA_542:0.1135312460,ref_nxrA_599:0.1062573519)100:0.0905015415)100:0.0698963472)100:0.0515927196,ref_nxrA_395:0.2200509796)100:0.2620639664,(ref_K8_70:0.3134329974,ref_K8_73:0.2820783472)100:0.0935069412)99:0.0695030356)100:0.1744561455)94:0.0549749741)89:0.0708969131)46:0.0989597213);
