# Supplementary material for: Picoplankton nitrogen guilds in the tropical and subtropical oceans: From the surface to the deep
Source: PLoS One. 2025 Nov 5;20(11):e0335222. doi: 10.1371/journal.pone.0335222 (PMC12588538; doi:10.1371/journal.pone.0335222)
Supplement: S1 File — (ZIP) [file pone.0335222.s001.zip › supplementary info/N_cycle/G_nxrA_nitrate_oxidoreductase_narG_nitrate_reductase/tree/cluster_id_nar.tsv]

id	cluster
ref_K8_3	Non_NarG
ref_K8_1	Non_NarG
ref_K8_2	Non_NarG
ref_K8_26	Non_NarG
ref_K8_29	Non_NarG
ref_K8_10	Non_NarG
ref_K1_39	Non_NarG
ref_K1_42	Non_NarG
ref_K1_40	Non_NarG
ref_K1_41	Non_NarG
ref_K1_43	Non_NarG
ref_K1_46	Non_NarG
ref_K1_44	Non_NarG
ref_K1_45	Non_NarG
ref_K1_49	Non_NarG
ref_K1_47	Non_NarG
ref_K1_48	Non_NarG
ref_K1_16	Non_NarG
ref_K1_14	Non_NarG
ref_K1_13	Non_NarG
ref_K1_12	Non_NarG
ref_K1_11	Non_NarG
ref_K1_9	Non_NarG
ref_K1_10	Non_NarG
ref_K1_126	Non_NarG
ref_K1_127	Non_NarG
ref_K1_124	Non_NarG
ref_K8_150	Non_NarG
ref_K1_123	Non_NarG
ref_K1_122	Non_NarG
ref_K1_125	Non_NarG
ref_K1_128	Non_NarG
ref_K1_129	Non_NarG
ref_K1_130	Non_NarG
ref_K8_148	Non_NarG
ref_K1_131	Non_NarG
ref_K1_132	Non_NarG
ref_K1_0	Non_NarG
ref_K8_144	Non_NarG
ref_K1_6	Non_NarG
ref_K8_145	Non_NarG
ref_K1_5	Non_NarG
ref_K1_7	Non_NarG
ref_K1_8	Non_NarG
ref_K1_1	Non_NarG
ref_K1_2	Non_NarG
ref_K1_3	Non_NarG
ref_K8_151	Non_NarG
ref_K1_4	Non_NarG
ref_K1_15	Non_NarG
ref_K1_36	Non_NarG
ref_K1_35	Non_NarG
ref_K8_142	Non_NarG
ref_K1_33	Non_NarG
ref_K1_31	Non_NarG
ref_K1_32	Non_NarG
ref_K1_34	Non_NarG
ref_K1_37	Non_NarG
ref_K1_38	Non_NarG
ref_K1_30	Non_NarG
ref_K1_29	Non_NarG
ref_K1_28	Non_NarG
ref_K8_140	Non_NarG
ref_K1_25	Non_NarG
ref_K1_24	Non_NarG
ref_K1_27	Non_NarG
ref_K1_26	Non_NarG
ref_K1_23	Non_NarG
ref_K1_22	Non_NarG
ref_K8_143	Non_NarG
ref_K1_20	Non_NarG
ref_K1_21	Non_NarG
ref_K1_19	Non_NarG
ref_K8_112	Non_NarG
ref_K1_18	Non_NarG
ref_K8_152	Non_NarG
ref_K1_17	Non_NarG
ref_K8_147	Non_NarG
ref_K1_58	Non_NarG
ref_K8_156	Non_NarG
ref_K1_57	Non_NarG
ref_K1_56	Non_NarG
ref_K1_55	Non_NarG
ref_K1_53	Non_NarG
ref_K1_52	Non_NarG
ref_K1_50	Non_NarG
ref_K1_51	Non_NarG
ref_K8_96	Non_NarG
ref_K1_54	Non_NarG
ref_K1_61	Non_NarG
ref_K1_62	Non_NarG
ref_K1_63	Non_NarG
ref_K1_60	Non_NarG
ref_K1_59	Non_NarG
ref_K1_64	Non_NarG
ref_K1_65	Non_NarG
ref_K1_66	Non_NarG
ref_K8_146	Non_NarG
ref_K8_149	Non_NarG
ref_K8_15	Non_NarG
ref_K8_155	Non_NarG
ref_K8_138	Non_NarG
ref_K8_137	Non_NarG
ref_K8_139	Non_NarG
ref_K8_154	Non_NarG
ref_K8_135	Non_NarG
ref_K8_136	Non_NarG
ref_K8_141	Non_NarG
ref_K8_158	Non_NarG
ref_K8_114	Non_NarG
ref_K1_71	Non_NarG
ref_K1_70	Non_NarG
ref_K1_69	Non_NarG
ref_K1_67	Non_NarG
ref_K1_68	Non_NarG
ref_K8_131	NarG
ref_K8_54	NarG
ref_K8_56	NarG
ref_K8_129	NarG
ref_K8_128	NarG
ref_K8_97	NarG
ref_K8_100	NarG
ref_K8_130	NarG
ref_K8_134	NarG
ref_K8_103	NarG
ref_K8_106	NarG
ref_K8_55	NarG
ref_K8_46	NarG
ref_K8_132	NarG
ref_K8_105	NarG
ref_K8_133	NarG
ref_K8_164	NarG
ref_K8_98	NarG
ref_K8_160	NarG
ref_K8_163	NarG
ref_K8_166	NarG
ref_K8_184	Non_NarG
ref_K8_183	Non_NarG
ref_K8_165	Non_NarG
ref_K8_125	NarG
ref_K8_162	NarG
ref_K8_95	NarG
ref_K8_126	NarG
ref_K8_159	NarG
ref_K8_161	NarG
ref_K8_99	NarG
ref_K8_104	NarG
ref_K8_157	NarG
ref_K8_124	NarG
ref_K8_123	NarG
ref_K8_94	NarG
ref_K8_90	NarG
ref_K8_91	NarG
ref_K8_93	NarG
ref_K8_153	NarG
ref_K8_92	NarG
ref_K8_53	Non_NarG
ref_K8_51	Non_NarG
ref_K8_52	Non_NarG
ref_nxrA_301	Non_NarG
ref_nxrA_379	Non_NarG
ref_nxrA_463	NarG
ref_K8_111	NarG
ref_K8_109	NarG
ref_K8_110	NarG
ref_K8_4	NarG
ref_rew2	NarG
ref_K8_108	NarG
ref_K8_107	NarG
ref_K8_101	NarG
ref_K8_17	NarG
ref_K8_102	NarG
ref_K8_16	NarG
ref_K8_36	Non_NarG
ref_K8_6	Non_NarG
ref_K8_5	Non_NarG
ref_K8_7	Non_NarG
ref_K8_18	Non_NarG
ref_K8_11	Non_NarG
ref_nxrA_402	NarG
ref_K8_89	NarG
ref_nxrA_146	NarG
ref_K8_22	NarG
ref_K8_31	NarG
ref_nxrA_117	NarG
ref_K8_59	NarG
ref_nxrA_426	NarG
ref_nxrA_501	NarG
ref_nxrA_434	NarG
ref_nxrA_436	NarG
ref_nxrA_574	NarG
ref_nxrA_533	NarG
ref_nxrA_239	NarG
ref_nxrA_418	NarG
ref_nxrA_419	NarG
ref_nxrA_26	NarG
ref_nxrA_152	NarG
ref_nxrA_328	NarG
ref_nxrA_612	NarG
ref_K8_177	NarG
ref_nxrA_85	NarG
ref_nxrA_126	NarG
ref_K8_175	NarG
ref_nxrA_484	NarG
ref_K8_66	NarG
ref_K8_119	NarG
ref_nxrA_478	NarG
ref_nxrA_523	NarG
ref_nxrA_546	NarG
ref_nxrA_398	NarG
ref_nxrA_144	NarG
ref_nxrA_267	NarG
ref_nxrA_427	NarG
ref_nxrA_474	NarG
ref_nxrA_141	NarG
ref_nxrA_338	NarG
ref_K8_87	NarG
ref_nxrA_532	NarG
ref_nxrA_312	NarG
ref_nxrA_60	NarG
ref_nxrA_286	NarG
ref_nxrA_314	NarG
ref_nxrA_456	NarG
ref_nxrA_110	NarG
ref_nxrA_394	NarG
ref_nxrA_366	NarG
ref_nxrA_150	NarG
ref_nxrA_272	NarG
ref_nxrA_59	NarG
ref_nxrA_323	NarG
ref_nxrA_489	NarG
ref_nxrA_228	NarG
ref_nxrA_174	NarG
ref_nxrA_172	NarG
ref_K8_179	NarG
ref_nxrA_179	NarG
ref_nxrA_531	NarG
ref_nxrA_527	NarG
ref_K8_180	NarG
ref_nxrA_315	NarG
ref_K8_72	NarG
ref_K8_173	NarG
ref_nxrA_608	NarG
ref_nxrA_534	NarG
ref_nxrA_92	NarG
ref_nxrA_30	NarG
ref_nxrA_161	NarG
ref_nxrA_410	NarG
ref_nxrA_547	NarG
ref_nxrA_52	NarG
ref_nxrA_278	NarG
ref_nxrA_260	NarG
ref_nxrA_564	NarG
ref_nxrA_442	NarG
ref_nxrA_378	NarG
ref_nxrA_247	NarG
ref_nxrA_611	NarG
ref_nxrA_369	NarG
ref_K8_118	NarG
ref_nxrA_406	NarG
ref_nxrA_514	NarG
ref_nxrA_134	NarG
ref_nxrA_271	NarG
ref_nxrA_383	NarG
ref_K8_171	NarG
ref_nxrA_209	NarG
ref_nxrA_253	NarG
ref_nxrA_590	NarG
ref_nxrA_497	NarG
ref_nxrA_415	NarG
ref_nxrA_0	NarG
ref_K8_169	NarG
ref_K8_64	NarG
ref_nxrA_115	NarG
ref_nxrA_162	NarG
ref_nxrA_34	NarG
ref_nxrA_149	NarG
ref_K8_170	NarG
ref_nxrA_202	NarG
ref_nxrA_598	NarG
ref_nxrA_457	Non_NarG
ref_K1_92	Non_NarG
ref_K8_42	Non_NarG
ref_nxrA_242	Non_NarG
ref_K1_93	Non_NarG
ref_K8_41	Non_NarG
ref_K1_77	NarG
ref_K1_75	NarG
ref_K1_76	NarG
ref_K8_40	NarG
ref_K1_73	NarG
ref_nxrA_143	NarG
ref_K1_72	NarG
ref_K1_74	NarG
ref_K1_80	NarG
ref_K8_28	NarG
ref_K1_78	NarG
ref_K1_79	NarG
ref_K1_86	NarG
ref_K1_84	NarG
ref_K1_85	NarG
ref_K8_39	NarG
ref_K8_38	NarG
ref_K1_83	NarG
ref_K1_82	NarG
ref_K8_8	NarG
ref_K1_81	NarG
ref_nxrA_275	NarG
ref_nxrA_452	NarG
ref_nxrA_548	NarG
ref_nxrA_153	NarG
ref_nxrA_435	NarG
ref_K1_89	Non_NarG
ref_K1_90	Non_NarG
ref_K1_88	Non_NarG
ref_K1_91	Non_NarG
ref_K8_168	Non_NarG
ref_K1_87	Non_NarG
ref_K8_167	Non_NarG
ref_K8_43	NarG
ref_K8_174	NarG
ref_K8_77	NarG
ref_K8_88	NarG
ref_nxrA_200	NarG
ref_K8_62	NarG
ref_nxrA_503	NarG
ref_nxrA_537	NarG
ref_K8_63	NarG
ref_nxrA_206	NarG
ref_K8_68	NarG
ref_nxrA_603	NarG
ref_K8_71	NarG
ref_K8_116	NarG
ref_K8_117	NarG
ref_nxrA_212	NarG
ref_nxrA_595	NarG
ref_nxrA_138	NarG
ref_nxrA_352	NarG
ref_K8_178	NarG
ref_K8_176	NarG
ref_nxrA_348	NarG
ref_nxrA_518	NarG
ref_nxrA_300	NarG
ref_nxrA_120	NarG
ref_nxrA_488	NarG
ref_nxrA_502	NarG
ref_K8_65	NarG
ref_nxrA_340	NarG
ref_K8_60	NarG
ref_K8_13	NarG
ref_K8_172	NarG
ref_K8_58	NarG
ref_K8_61	NarG
ref_nxrA_284	NarG
ref_K8_57	NarG
ref_nxrA_158	NarG
ref_nxrA_205	NarG
ref_nxrA_397	NarG
ref_nxrA_102	NarG
ref_nxrA_185	NarG
ref_nxrA_486	NarG
ref_nxrA_420	NarG
ref_nxrA_458	NarG
ref_nxrA_570	NarG
ref_nxrA_447	NarG
ref_nxrA_468	NarG
ref_nxrA_578	NarG
ref_nxrA_385	NarG
ref_nxrA_84	NarG
ref_nxrA_252	NarG
ref_nxrA_224	NarG
ref_nxrA_557	NarG
ref_nxrA_230	NarG
ref_nxrA_460	NarG
ref_nxrA_386	NarG
ref_nxrA_519	NarG
ref_nxrA_405	NarG
ref_nxrA_483	NarG
ref_nxrA_182	NarG
ref_nxrA_216	NarG
ref_nxrA_329	NarG
ref_out_32	Non_NarG
ref_out_42	Non_NarG
ref_out_12	Non_NarG
ref_out_80	Non_NarG
ref_out_62	Non_NarG
ref_K1_116	Non_NarG
ref_out_10	Non_NarG
ref_K1_120	Non_NarG
ref_out_27	Non_NarG
ref_out_20	Non_NarG
ref_out_92	Non_NarG
ref_out_96	Non_NarG
ref_out_38	Non_NarG
ref_out_99	Non_NarG
ref_out_65	Non_NarG
ref_out_37	Non_NarG
ref_out_11	Non_NarG
ref_out_68	Non_NarG
ref_out_48	Non_NarG
ref_out_94	Non_NarG
ref_out_97	Non_NarG
ref_out_98	Non_NarG
ref_K1_118	Non_NarG
ref_out_19	Non_NarG
ref_out_59	Non_NarG
ref_K1_119	Non_NarG
ref_K1_115	Non_NarG
ref_out_91	Non_NarG
ref_out_56	Non_NarG
ref_out_39	Non_NarG
ref_out_2	Non_NarG
ref_out_53	Non_NarG
ref_out_6	Non_NarG
ref_out_18	Non_NarG
ref_out_5	Non_NarG
ref_out_84	Non_NarG
ref_out_75	Non_NarG
ref_out_85	Non_NarG
ref_out_7	Non_NarG
ref_out_36	Non_NarG
ref_out_77	Non_NarG
ref_out_93	Non_NarG
ref_out_9	Non_NarG
ref_out_0	Non_NarG
ref_out_44	Non_NarG
ref_out_34	Non_NarG
ref_out_35	Non_NarG
ref_out_31	Non_NarG
ref_out_30	Non_NarG
ref_out_40	Non_NarG
ref_out_61	Non_NarG
ref_out_86	Non_NarG
ref_out_21	Non_NarG
ref_out_82	Non_NarG
ref_out_73	Non_NarG
ref_K1_102	Non_NarG
ref_K1_100	Non_NarG
ref_K1_101	Non_NarG
ref_out_8	Non_NarG
ref_out_87	Non_NarG
ref_out_41	Non_NarG
ref_out_83	Non_NarG
ref_K1_98	Non_NarG
ref_K1_97	Non_NarG
ref_K1_96	Non_NarG
ref_K1_94	Non_NarG
ref_K1_95	Non_NarG
ref_out_64	Non_NarG
ref_out_45	Non_NarG
ref_out_47	Non_NarG
ref_nxrA_255	NarG
ref_K8_12	NarG
ref_nxrA_490	NarG
ref_K8_79	NarG
ref_K8_76	NarG
ref_nxrA_36	NarG
ref_nxrA_493	NarG
ref_nxrA_506	NarG
ref_nxrA_164	NarG
ref_nxrA_47	NarG
ref_nxrA_19	NarG
ref_nxrA_82	NarG
ref_nxrA_601	NarG
ref_nxrA_326	NarG
ref_nxrA_606	NarG
ref_nxrA_496	NarG
ref_nxrA_127	NarG
ref_K8_25	NarG
ref_nxrA_112	NarG
ref_K8_20	NarG
ref_K8_113	NarG
ref_nxrA_296	NarG
ref_nxrA_9	NarG
ref_K8_27	NarG
ref_nxrA_109	NarG
ref_nxrA_12	NarG
ref_rew0	NarG
ref_nxrA_307	NarG
ref_nxrA_311	NarG
ref_nxrA_289	NarG
ref_nxrA_87	NarG
ref_nxrA_423	NarG
ref_K8_24	NarG
ref_nxrA_234	NarG
ref_nxrA_539	NarG
ref_nxrA_189	NarG
ref_K8_23	NarG
ref_nxrA_80	NarG
ref_nxrA_464	NarG
ref_nxrA_587	NarG
ref_nxrA_454	NarG
ref_nxrA_339	NarG
ref_nxrA_225	NarG
ref_nxrA_443	NarG
ref_nxrA_453	NarG
ref_nxrA_27	NarG
ref_nxrA_577	NarG
ref_nxrA_282	NarG
ref_K8_30	NarG
ref_nxrA_604	NarG
ref_nxrA_155	NarG
ref_nxrA_5	NarG
ref_nxrA_74	NarG
ref_nxrA_375	NarG
ref_nxrA_466	NarG
ref_nxrA_594	NarG
ref_nxrA_139	NarG
ref_nxrA_277	NarG
ref_nxrA_333	NarG
ref_nxrA_560	NarG
ref_nxrA_332	NarG
ref_nxrA_473	NarG
ref_nxrA_97	NarG
ref_nxrA_232	NarG
ref_nxrA_345	NarG
ref_K8_32	NarG
ref_nxrA_283	NarG
ref_nxrA_140	NarG
ref_nxrA_66	NarG
ref_nxrA_521	NarG
ref_nxrA_187	NarG
ref_nxrA_295	NarG
ref_nxrA_310	NarG
ref_nxrA_347	NarG
ref_nxrA_368	NarG
ref_nxrA_293	NarG
ref_nxrA_390	NarG
ref_nxrA_298	NarG
ref_nxrA_231	NarG
ref_nxrA_193	NarG
ref_nxrA_108	NarG
ref_nxrA_154	NarG
ref_nxrA_194	NarG
ref_nxrA_325	NarG
ref_nxrA_358	NarG
ref_nxrA_417	NarG
ref_nxrA_462	NarG
ref_nxrA_76	NarG
ref_nxrA_382	NarG
ref_nxrA_165	NarG
ref_nxrA_392	NarG
ref_nxrA_572	NarG
ref_nxrA_545	NarG
ref_nxrA_188	NarG
ref_nxrA_214	NarG
ref_nxrA_199	NarG
ref_nxrA_373	NarG
ref_nxrA_208	NarG
ref_nxrA_166	NarG
ref_nxrA_91	NarG
ref_nxrA_568	NarG
ref_nxrA_305	NarG
ref_nxrA_477	NarG
ref_nxrA_14	NarG
ref_K8_86	NarG
ref_nxrA_217	NarG
ref_nxrA_317	NarG
ref_nxrA_583	NarG
ref_nxrA_88	NarG
ref_nxrA_3	NarG
ref_nxrA_137	NarG
ref_nxrA_25	NarG
ref_nxrA_336	NarG
ref_nxrA_116	NarG
ref_nxrA_516	NarG
ref_nxrA_89	NarG
ref_nxrA_461	NarG
ref_nxrA_543	NarG
ref_nxrA_213	NarG
ref_nxrA_565	NarG
ref_nxrA_562	NarG
ref_nxrA_8	NarG
ref_nxrA_23	NarG
ref_nxrA_37	NarG
ref_nxrA_240	NarG
ref_nxrA_414	NarG
ref_nxrA_591	NarG
ref_nxrA_370	NarG
ref_nxrA_241	NarG
ref_nxrA_263	NarG
ref_nxrA_254	NarG
ref_out_90	NarG
ref_nxrA_264	NarG
ref_nxrA_593	NarG
ref_nxrA_449	NarG
ref_nxrA_376	NarG
ref_nxrA_71	NarG
ref_nxrA_510	NarG
ref_nxrA_393	NarG
ref_nxrA_38	NarG
ref_nxrA_471	NarG
ref_nxrA_469	NarG
ref_nxrA_11	NarG
ref_nxrA_605	NarG
ref_nxrA_529	NarG
ref_nxrA_411	NarG
ref_nxrA_223	NarG
ref_nxrA_517	NarG
ref_nxrA_299	NarG
ref_nxrA_350	NarG
ref_nxrA_111	NarG
ref_nxrA_494	NarG
ref_nxrA_176	NarG
ref_nxrA_58	NarG
ref_K8_37	NarG
ref_nxrA_211	NarG
ref_nxrA_125	NarG
ref_nxrA_64	NarG
ref_nxrA_220	NarG
ref_nxrA_17	NarG
ref_nxrA_290	NarG
ref_nxrA_541	NarG
ref_nxrA_349	NarG
ref_nxrA_582	NarG
ref_nxrA_226	NarG
ref_nxrA_256	NarG
ref_nxrA_198	NarG
ref_nxrA_400	NarG
ref_nxrA_480	NarG
ref_nxrA_364	NarG
ref_K8_21	NarG
ref_nxrA_341	NarG
ref_nxrA_342	NarG
ref_nxrA_388	NarG
ref_nxrA_479	NarG
ref_nxrA_585	NarG
ref_nxrA_381	NarG
ref_nxrA_331	NarG
ref_nxrA_197	NarG
ref_nxrA_508	NarG
ref_nxrA_273	NarG
ref_nxrA_515	NarG
ref_nxrA_180	NarG
ref_nxrA_551	NarG
ref_nxrA_433	NarG
ref_nxrA_7	NarG
ref_nxrA_407	NarG
ref_nxrA_31	NarG
ref_nxrA_422	NarG
ref_nxrA_268	NarG
ref_nxrA_105	NarG
ref_nxrA_334	NarG
ref_nxrA_39	NarG
ref_nxrA_613	NarG
ref_nxrA_431	NarG
ref_nxrA_22	NarG
ref_nxrA_276	NarG
ref_nxrA_123	NarG
ref_nxrA_288	NarG
ref_nxrA_75	NarG
ref_nxrA_190	NarG
ref_nxrA_579	NarG
ref_nxrA_505	NarG
ref_nxrA_569	NarG
ref_nxrA_563	NarG
ref_nxrA_430	NarG
ref_nxrA_441	NarG
ref_nxrA_437	NarG
ref_nxrA_24	NarG
ref_nxrA_156	NarG
ref_nxrA_297	NarG
ref_nxrA_429	NarG
ref_nxrA_567	NarG
ref_nxrA_330	NarG
ref_nxrA_57	NarG
ref_nxrA_485	NarG
ref_nxrA_4	NarG
ref_nxrA_99	NarG
ref_nxrA_367	NarG
ref_nxrA_113	NarG
ref_nxrA_133	NarG
ref_nxrA_498	NarG
ref_nxrA_361	NarG
ref_nxrA_424	NarG
ref_nxrA_218	NarG
ref_nxrA_455	NarG
ref_nxrA_104	NarG
ref_nxrA_73	NarG
ref_nxrA_128	NarG
ref_nxrA_321	NarG
ref_nxrA_526	NarG
ref_nxrA_51	NarG
ref_nxrA_124	NarG
ref_nxrA_320	NarG
ref_nxrA_148	NarG
ref_nxrA_592	NarG
ref_nxrA_237	NarG
ref_nxrA_319	NarG
ref_nxrA_387	NarG
ref_nxrA_357	NarG
ref_nxrA_609	NarG
ref_nxrA_15	NarG
ref_nxrA_495	NarG
ref_nxrA_475	NarG
ref_nxrA_203	NarG
ref_nxrA_362	NarG
ref_nxrA_304	NarG
ref_nxrA_40	NarG
ref_nxrA_221	NarG
ref_nxrA_83	NarG
ref_nxrA_192	NarG
ref_nxrA_28	NarG
ref_nxrA_94	NarG
ref_nxrA_356	NarG
ref_nxrA_238	NarG
ref_nxrA_195	NarG
ref_nxrA_20	NarG
ref_nxrA_421	NarG
ref_nxrA_70	NarG
ref_nxrA_168	NarG
ref_nxrA_53	NarG
ref_nxrA_142	NarG
ref_nxrA_145	NarG
ref_nxrA_45	NarG
ref_nxrA_201	NarG
ref_nxrA_355	NarG
ref_nxrA_119	NarG
ref_nxrA_186	NarG
ref_nxrA_29	NarG
ref_nxrA_65	NarG
ref_K8_0	NarG
ref_nxrA_446	NarG
ref_nxrA_302	NarG
ref_nxrA_552	NarG
ref_nxrA_103	NarG
ref_nxrA_163	NarG
ref_nxrA_77	NarG
ref_nxrA_287	NarG
ref_nxrA_384	NarG
ref_nxrA_432	NarG
ref_nxrA_425	NarG
ref_nxrA_171	NarG
ref_nxrA_183	NarG
ref_nxrA_248	NarG
ref_nxrA_233	NarG
ref_nxrA_236	NarG
ref_nxrA_69	NarG
ref_nxrA_95	NarG
ref_nxrA_482	NarG
ref_nxrA_316	NarG
ref_nxrA_177	NarG
ref_nxrA_44	NarG
ref_nxrA_589	NarG
ref_nxrA_35	NarG
ref_nxrA_324	NarG
ref_nxrA_107	NarG
ref_nxrA_129	NarG
ref_nxrA_559	NarG
ref_nxrA_131	NarG
ref_nxrA_438	NarG
ref_nxrA_54	NarG
ref_nxrA_78	NarG
ref_nxrA_306	NarG
ref_nxrA_10	NarG
ref_nxrA_399	NarG
ref_nxrA_261	NarG
ref_nxrA_118	NarG
ref_K8_33	NarG
ref_nxrA_467	NarG
ref_nxrA_492	NarG
ref_nxrA_346	NarG
ref_nxrA_525	NarG
ref_nxrA_67	NarG
ref_nxrA_513	NarG
ref_nxrA_403	NarG
ref_nxrA_540	NarG
ref_nxrA_470	NarG
ref_nxrA_550	NarG
ref_K8_85	NarG
ref_nxrA_173	NarG
ref_nxrA_235	NarG
ref_nxrA_274	NarG
ref_nxrA_544	NarG
ref_K8_84	NarG
ref_out_24	Non_NarG
ref_out_46	Non_NarG
ref_out_55	Non_NarG
ref_K1_112	Non_NarG
ref_K1_111	Non_NarG
ref_K1_109	Non_NarG
ref_K1_110	Non_NarG
ref_K1_113	Non_NarG
ref_K1_114	Non_NarG
ref_K1_108	Non_NarG
ref_out_67	Non_NarG
ref_out_66	Non_NarG
ref_K1_107	Non_NarG
ref_K1_106	Non_NarG
ref_K1_105	Non_NarG
ref_K1_103	Non_NarG
ref_K1_104	Non_NarG
ref_out_78	Non_NarG
ref_out_88	Non_NarG
ref_out_14	Non_NarG
ref_out_1	Non_NarG
ref_out_70	Non_NarG
ref_out_71	Non_NarG
ref_out_89	Non_NarG
ref_out_25	Non_NarG
ref_out_54	Non_NarG
ref_out_95	Non_NarG
ref_out_28	Non_NarG
ref_out_50	Non_NarG
ref_out_17	Non_NarG
ref_out_52	Non_NarG
ref_out_3	Non_NarG
ref_out_57	Non_NarG
ref_out_69	Non_NarG
ref_out_79	Non_NarG
ref_out_4	Non_NarG
ref_out_76	Non_NarG
ref_out_43	Non_NarG
ref_K1_99	Non_NarG
ref_out_26	Non_NarG
ref_nxrA_553	NarG
ref_nxrA_536	NarG
ref_nxrA_33	NarG
ref_nxrA_62	NarG
ref_nxrA_600	NarG
ref_nxrA_258	NarG
ref_nxrA_327	NarG
ref_nxrA_380	NarG
ref_nxrA_499	NarG
ref_nxrA_351	NarG
ref_K8_34	NarG
ref_nxrA_151	NarG
ref_nxrA_167	NarG
ref_nxrA_21	NarG
ref_nxrA_68	NarG
ref_nxrA_43	NarG
ref_nxrA_596	NarG
ref_nxrA_55	NarG
ref_nxrA_90	NarG
ref_nxrA_318	NarG
ref_nxrA_371	NarG
ref_nxrA_363	NarG
ref_K8_74	NarG
ref_nxrA_576	NarG
ref_nxrA_294	NarG
ref_K8_47	NarG
ref_nxrA_249	NarG
ref_nxrA_558	NarG
ref_nxrA_472	NarG
ref_K8_48	NarG
ref_K8_81	NarG
ref_nxrA_281	NarG
ref_nxrA_528	NarG
ref_nxrA_42	NarG
ref_nxrA_280	NarG
ref_nxrA_588	NarG
ref_nxrA_207	NarG
ref_nxrA_575	NarG
ref_nxrA_303	NarG
ref_nxrA_210	NarG
ref_nxrA_450	NarG
ref_nxrA_337	NarG
ref_nxrA_56	NarG
ref_nxrA_538	NarG
ref_nxrA_181	NarG
ref_nxrA_428	NarG
ref_nxrA_487	NarG
ref_nxrA_2	NarG
ref_nxrA_204	NarG
ref_nxrA_509	NarG
ref_nxrA_219	NarG
ref_nxrA_130	NarG
ref_nxrA_512	NarG
ref_nxrA_135	NarG
ref_nxrA_313	NarG
ref_nxrA_266	NarG
ref_nxrA_401	NarG
ref_nxrA_602	NarG
ref_nxrA_72	NarG
ref_nxrA_491	NarG
ref_nxrA_169	NarG
ref_nxrA_13	NarG
ref_nxrA_81	NarG
ref_nxrA_524	NarG
ref_nxrA_404	NarG
ref_nxrA_1	NarG
ref_nxrA_46	NarG
ref_nxrA_412	NarG
ref_nxrA_344	NarG
ref_nxrA_322	NarG
ref_nxrA_259	NarG
ref_nxrA_555	NarG
ref_nxrA_584	NarG
ref_nxrA_581	NarG
ref_nxrA_391	NarG
ref_nxrA_374	NarG
ref_nxrA_522	NarG
ref_nxrA_229	NarG
ref_nxrA_18	NarG
ref_nxrA_360	NarG
ref_nxrA_157	NarG
ref_nxrA_365	NarG
ref_nxrA_292	NarG
ref_nxrA_610	NarG
ref_nxrA_465	NarG
ref_nxrA_175	NarG
ref_nxrA_389	NarG
ref_nxrA_396	NarG
ref_nxrA_413	NarG
ref_nxrA_571	NarG
ref_rew1	NarG
ref_nxrA_549	NarG
ref_nxrA_554	NarG
ref_K8_50	NarG
ref_nxrA_159	NarG
ref_K8_49	NarG
ref_nxrA_409	NarG
ref_nxrA_215	NarG
ref_nxrA_416	NarG
ref_nxrA_246	NarG
ref_nxrA_580	NarG
ref_nxrA_6	NarG
ref_nxrA_16	NarG
ref_nxrA_440	NarG
ref_nxrA_353	NarG
ref_nxrA_586	NarG
ref_nxrA_79	NarG
ref_nxrA_476	NarG
ref_nxrA_343	NarG
ref_nxrA_86	NarG
ref_nxrA_32	NarG
ref_nxrA_372	NarG
ref_nxrA_170	NarG
ref_nxrA_556	NarG
ref_nxrA_244	NarG
ref_nxrA_285	NarG
ref_nxrA_507	NarG
ref_nxrA_444	NarG
ref_nxrA_408	NarG
ref_nxrA_279	NarG
ref_nxrA_607	NarG
ref_nxrA_359	NarG
ref_nxrA_49	NarG
ref_nxrA_114	NarG
ref_nxrA_504	NarG
ref_nxrA_597	NarG
ref_nxrA_566	NarG
ref_nxrA_121	NarG
ref_nxrA_61	NarG
ref_nxrA_101	NarG
ref_nxrA_227	NarG
ref_nxrA_50	NarG
ref_nxrA_354	NarG
ref_nxrA_222	NarG
ref_nxrA_245	NarG
ref_nxrA_439	NarG
ref_nxrA_451	NarG
ref_nxrA_63	NarG
ref_nxrA_191	NarG
ref_nxrA_291	NarG
ref_nxrA_106	NarG
ref_nxrA_270	NarG
ref_K8_9	NarG
ref_nxrA_100	NarG
ref_nxrA_448	NarG
ref_nxrA_250	NarG
ref_nxrA_445	NarG
ref_nxrA_309	NarG
ref_nxrA_41	NarG
ref_K8_14	NarG
ref_nxrA_147	NarG
ref_K8_80	NarG
ref_nxrA_265	NarG
ref_nxrA_98	NarG
ref_K8_83	NarG
ref_nxrA_93	NarG
ref_nxrA_178	NarG
ref_K8_69	NarG
ref_nxrA_48	NarG
ref_K8_35	NarG
ref_nxrA_459	NarG
ref_nxrA_184	NarG
ref_nxrA_122	NarG
ref_nxrA_335	NarG
ref_nxrA_243	NarG
ref_nxrA_500	NarG
ref_nxrA_262	NarG
ref_nxrA_136	NarG
ref_nxrA_511	NarG
ref_K8_67	NarG
ref_K8_121	NarG
ref_nxrA_269	NarG
ref_nxrA_530	NarG
ref_nxrA_573	NarG
ref_K8_75	NarG
ref_nxrA_308	NarG
ref_K8_78	NarG
ref_K8_82	NarG
ref_K8_19	NarG
ref_nxrA_251	NarG
ref_nxrA_542	NarG
ref_nxrA_599	NarG
ref_nxrA_395	NarG
ref_K8_70	NarG
ref_K8_73	NarG
ref_K8_115	NarG
ref_K8_120	NarG
ref_K8_122	NarG
ref_K8_127	NarG
ref_K8_181	NarG
ref_K8_182	NarG
ref_K8_44	Non_NarG
ref_K8_45	Non_NarG
ref_nxrA_561	NarG
ref_out_22	Non_NarG
ref_out_23	Non_NarG
ref_out_29	Non_NarG
