# Supplementary material for: Picoplankton nitrogen guilds in the tropical and subtropical oceans: From the surface to the deep
Source: PLoS One. 2025 Nov 5;20(11):e0335222. doi: 10.1371/journal.pone.0335222 (PMC12588538; doi:10.1371/journal.pone.0335222)
Supplement: S1 File — (ZIP) [file pone.0335222.s001.zip › supplementary info/N_cycle/G_nxrA_nitrate_oxidoreductase_narG_nitrate_reductase/tree/README_binary_classification_20221115.txt]

####Old groups and scores NarG:
Annamox_NXR	0.5
Halobacteria_NarG	0.5
Nar_putative_Methanoperedens	0.5
NarG_Actino_Swiss	1
NarG_Aquificales_purified	1
NarG_Archaea	0.5
NarG_Archaea_2	0.5
NarG_Bacilli	0.5
NarG_Deferribacterota	0.5
NarG_Deinococcus	0.5
NarG_Deltas	0.5
NarG_diverse_bacteria	0.5
NarG_Gammaproteo	0.5
NarG_Gammaproteo_Chloroflexota	0.5
NarG_Halobacteria	0.5
NarG_Halobacteria_Swiss	1
NarG_like_Desulfobacterota	0.5
NarG_like_Vulcanisaeta	0.5
NarG_Methanoperedens	0.5
NarG_Proteo_Swiss	1
NarG_putative	0.5
NarG_putative_2	0.5
NarG_putative_3	0.5
NarG_putative_4	0.5
NarG_putative_5	0.5
NarG_putative_Acidobacteriota	0.5
NarG_putative_alone	0.5
NarG_putative_Magnetobacterium	0.5
NarG_Rokubacteria_Chromatiales	0.5
Nitrobacter_NXR_NAR	0.5
Nitrococcus_NXR	0
Nitrolancea_NXR	0
Nitrospina_NXR	0
Nitrospira_NXR	0
Nitrotoga_NXR	0
Nxr_putative_Archaea	0
Nxr_putative_Methylomirabilis	0
Nxr_ThiocapsaKS1	0
Outgroup	0
Outgroup_2	0
Outgroup_alone	0
Outgroup_ClrADdhAEbdASerA	0
Outgroup_DMSO	0
Outgroup_pcrA	0
####Old groups and scores Nxr:
cluster	score
Annamox_NXR	0.5
Halobacteria_NarG	0
Nar_putative_Methanoperedens	0.5
NarG_Actino_Swiss	0
NarG_Aquificales_purified	0
NarG_Archaea	0
NarG_Archaea_2	0
NarG_Bacilli	0
NarG_Deferribacterota	0
NarG_Deinococcus	0
NarG_Deltas	0
NarG_diverse_bacteria	0
NarG_Gammaproteo	0
NarG_Gammaproteo_Chloroflexota	0
NarG_Halobacteria	0
NarG_Halobacteria_Swiss	0
NarG_like_Desulfobacterota	0
NarG_like_Vulcanisaeta	0
NarG_Methanoperedens	0
NarG_Proteo_Swiss	0
NarG_putative	0
NarG_putative_2	0
NarG_putative_3	0
NarG_putative_4	0
NarG_putative_5	0
NarG_putative_Acidobacteriota	0
NarG_putative_alone	0
NarG_putative_Magnetobacterium	0
NarG_Rokubacteria_Chromatiales	0
Nitrobacter_NXR_NAR	0.5
Nitrococcus_NXR	0.5
Nitrolancea_NXR	0.5
Nitrospina_NXR	0.5
Nitrospira_NXR	0.5
Nitrotoga_NXR	0.5
Nxr_putative_Archaea	0.5
Nxr_putative_Methylomirabilis	0.5
Nxr_ThiocapsaKS1	0.5
Outgroup	0
Outgroup_2	0
Outgroup_alone	0
Outgroup_ClrADdhAEbdASerA	0
Outgroup_DMSO	0
Outgroup_pcrA	0
#### New groups for NarG
- Every group with score > 0 -> NarG
- Every group with score = 0 -> Non_NarG. Annamox_NXR is classified as 0 although there are enzymatic assays showing nitrate reducing activity (https://www.nature.com/articles/s41564-021-00934-8)
#### New groups for Nxr
- Every group with score > 0 -> Nxr.
- Every group with score = 0 -> Non_Nxr. The Nar_putative_Methanoperedens is classified as 0
