# Supplementary material for: Picoplankton nitrogen guilds in the tropical and subtropical oceans: From the surface to the deep
Source: PLoS One. 2025 Nov 5;20(11):e0335222. doi: 10.1371/journal.pone.0335222 (PMC12588538; doi:10.1371/journal.pone.0335222)
Supplement: S1 File — (ZIP) [file pone.0335222.s001.zip › supplementary info/N_cycle/G_nxrA_nitrate_oxidoreductase_narG_nitrate_reductase/tree/cluster_score_nxr_old.txt]

cluster	score
Annamox_NXR	0.6
Halobacteria_NarG	0
Nar_putative_Methanoperedens	0.2
NarG_Actino_Swiss	0
NarG_Aquificales_purified	0
NarG_Archaea	0
NarG_Archaea_2	0
NarG_Bacilli	0
NarG_Deferribacterota	0
NarG_Deinococcus	0
NarG_Deltas	0
NarG_diverse_bacteria	0
NarG_Gammaproteo	0
NarG_Gammaproteo_Chloroflexota	0
NarG_Halobacteria	0
NarG_Halobacteria_Swiss	0
NarG_like_Desulfobacterota	0
NarG_like_Vulcanisaeta	0
NarG_Methanoperedens	0
NarG_Proteo_Swiss	0
NarG_putative	0
NarG_putative_2	0
NarG_putative_3	0
NarG_putative_4	0
NarG_putative_5	0
NarG_putative_Acidobacteriota	0
NarG_putative_alone	0
NarG_putative_Magnetobacterium	0
NarG_Rokubacteria_Chromatiales	0
Nitrobacter_NXR_NAR	0.8
Nitrococcus_NXR	0.8
Nitrolancea_NXR	0.8
Nitrospina_NXR	0.8
Nitrospira_NXR	0.8
Nitrotoga_NXR	0.8
Nxr_putative_Archaea	0.8
Nxr_putative_Methylomirabilis	0.8
Nxr_ThiocapsaKS1	0.8
Outgroup	0
Outgroup_2	0
Outgroup_alone	0
Outgroup_ClrADdhAEbdASerA	0
Outgroup_DMSO	0
Outgroup_pcrA	0
