# Supplementary material for: Picoplankton nitrogen guilds in the tropical and subtropical oceans: From the surface to the deep
Source: PLoS One. 2025 Nov 5;20(11):e0335222. doi: 10.1371/journal.pone.0335222 (PMC12588538; doi:10.1371/journal.pone.0335222)
Supplement: S1 File — (ZIP) [file pone.0335222.s001.zip › supplementary info/N_cycle/G_nxrA_nitrate_oxidoreductase_narG_nitrate_reductase/tree/cluster_id_nxr.tsv]

id	cluster
ref_K8_3	Non_Nxr
ref_K8_1	Non_Nxr
ref_K8_2	Non_Nxr
ref_K8_26	Non_Nxr
ref_K8_29	Non_Nxr
ref_K8_10	Non_Nxr
ref_K1_39	Nxr
ref_K1_42	Nxr
ref_K1_40	Nxr
ref_K1_41	Nxr
ref_K1_43	Nxr
ref_K1_46	Nxr
ref_K1_44	Nxr
ref_K1_45	Nxr
ref_K1_49	Nxr
ref_K1_47	Nxr
ref_K1_48	Nxr
ref_K1_16	Nxr
ref_K1_14	Nxr
ref_K1_13	Nxr
ref_K1_12	Nxr
ref_K1_11	Nxr
ref_K1_9	Nxr
ref_K1_10	Nxr
ref_K1_126	Nxr
ref_K1_127	Nxr
ref_K1_124	Nxr
ref_K8_150	Nxr
ref_K1_123	Nxr
ref_K1_122	Nxr
ref_K1_125	Nxr
ref_K1_128	Nxr
ref_K1_129	Nxr
ref_K1_130	Nxr
ref_K8_148	Nxr
ref_K1_131	Nxr
ref_K1_132	Nxr
ref_K1_0	Nxr
ref_K8_144	Nxr
ref_K1_6	Nxr
ref_K8_145	Nxr
ref_K1_5	Nxr
ref_K1_7	Nxr
ref_K1_8	Nxr
ref_K1_1	Nxr
ref_K1_2	Nxr
ref_K1_3	Nxr
ref_K8_151	Nxr
ref_K1_4	Nxr
ref_K1_15	Nxr
ref_K1_36	Nxr
ref_K1_35	Nxr
ref_K8_142	Nxr
ref_K1_33	Nxr
ref_K1_31	Nxr
ref_K1_32	Nxr
ref_K1_34	Nxr
ref_K1_37	Nxr
ref_K1_38	Nxr
ref_K1_30	Nxr
ref_K1_29	Nxr
ref_K1_28	Nxr
ref_K8_140	Nxr
ref_K1_25	Nxr
ref_K1_24	Nxr
ref_K1_27	Nxr
ref_K1_26	Nxr
ref_K1_23	Nxr
ref_K1_22	Nxr
ref_K8_143	Nxr
ref_K1_20	Nxr
ref_K1_21	Nxr
ref_K1_19	Nxr
ref_K8_112	Nxr
ref_K1_18	Nxr
ref_K8_152	Nxr
ref_K1_17	Nxr
ref_K8_147	Nxr
ref_K1_58	Nxr
ref_K8_156	Nxr
ref_K1_57	Nxr
ref_K1_56	Nxr
ref_K1_55	Nxr
ref_K1_53	Nxr
ref_K1_52	Nxr
ref_K1_50	Nxr
ref_K1_51	Nxr
ref_K8_96	Nxr
ref_K1_54	Nxr
ref_K1_61	Nxr
ref_K1_62	Nxr
ref_K1_63	Nxr
ref_K1_60	Nxr
ref_K1_59	Nxr
ref_K1_64	Nxr
ref_K1_65	Nxr
ref_K1_66	Nxr
ref_K8_146	Nxr
ref_K8_149	Nxr
ref_K8_15	Nxr
ref_K8_155	Nxr
ref_K8_138	Nxr
ref_K8_137	Nxr
ref_K8_139	Nxr
ref_K8_154	Nxr
ref_K8_135	Nxr
ref_K8_136	Nxr
ref_K8_141	Nxr
ref_K8_158	Nxr
ref_K8_114	Nxr
ref_K1_71	Nxr
ref_K1_70	Nxr
ref_K1_69	Nxr
ref_K1_67	Nxr
ref_K1_68	Nxr
ref_K8_131	Non_Nxr
ref_K8_54	Non_Nxr
ref_K8_56	Non_Nxr
ref_K8_129	Non_Nxr
ref_K8_128	Non_Nxr
ref_K8_97	Non_Nxr
ref_K8_100	Non_Nxr
ref_K8_130	Non_Nxr
ref_K8_134	Non_Nxr
ref_K8_103	Non_Nxr
ref_K8_106	Non_Nxr
ref_K8_55	Non_Nxr
ref_K8_46	Non_Nxr
ref_K8_132	Non_Nxr
ref_K8_105	Non_Nxr
ref_K8_133	Non_Nxr
ref_K8_164	Non_Nxr
ref_K8_98	Non_Nxr
ref_K8_160	Non_Nxr
ref_K8_163	Non_Nxr
ref_K8_166	Non_Nxr
ref_K8_184	Nxr
ref_K8_183	Nxr
ref_K8_165	Nxr
ref_K8_125	Non_Nxr
ref_K8_162	Non_Nxr
ref_K8_95	Non_Nxr
ref_K8_126	Non_Nxr
ref_K8_159	Non_Nxr
ref_K8_161	Non_Nxr
ref_K8_99	Non_Nxr
ref_K8_104	Non_Nxr
ref_K8_157	Non_Nxr
ref_K8_124	Non_Nxr
ref_K8_123	Non_Nxr
ref_K8_94	Non_Nxr
ref_K8_90	Non_Nxr
ref_K8_91	Non_Nxr
ref_K8_93	Non_Nxr
ref_K8_153	Non_Nxr
ref_K8_92	Non_Nxr
ref_K8_53	Non_Nxr
ref_K8_51	Non_Nxr
ref_K8_52	Non_Nxr
ref_nxrA_301	Non_Nxr
ref_nxrA_379	Non_Nxr
ref_nxrA_463	Non_Nxr
ref_K8_111	Non_Nxr
ref_K8_109	Non_Nxr
ref_K8_110	Non_Nxr
ref_K8_4	Non_Nxr
ref_rew2	Non_Nxr
ref_K8_108	Non_Nxr
ref_K8_107	Non_Nxr
ref_K8_101	Non_Nxr
ref_K8_17	Non_Nxr
ref_K8_102	Non_Nxr
ref_K8_16	Non_Nxr
ref_K8_36	Non_Nxr
ref_K8_6	Non_Nxr
ref_K8_5	Non_Nxr
ref_K8_7	Non_Nxr
ref_K8_18	Non_Nxr
ref_K8_11	Non_Nxr
ref_nxrA_402	Non_Nxr
ref_K8_89	Non_Nxr
ref_nxrA_146	Non_Nxr
ref_K8_22	Non_Nxr
ref_K8_31	Non_Nxr
ref_nxrA_117	Non_Nxr
ref_K8_59	Non_Nxr
ref_nxrA_426	Non_Nxr
ref_nxrA_501	Non_Nxr
ref_nxrA_434	Non_Nxr
ref_nxrA_436	Non_Nxr
ref_nxrA_574	Non_Nxr
ref_nxrA_533	Non_Nxr
ref_nxrA_239	Non_Nxr
ref_nxrA_418	Non_Nxr
ref_nxrA_419	Non_Nxr
ref_nxrA_26	Non_Nxr
ref_nxrA_152	Non_Nxr
ref_nxrA_328	Non_Nxr
ref_nxrA_612	Non_Nxr
ref_K8_177	Non_Nxr
ref_nxrA_85	Non_Nxr
ref_nxrA_126	Non_Nxr
ref_K8_175	Non_Nxr
ref_nxrA_484	Non_Nxr
ref_K8_66	Non_Nxr
ref_K8_119	Non_Nxr
ref_nxrA_478	Non_Nxr
ref_nxrA_523	Non_Nxr
ref_nxrA_546	Non_Nxr
ref_nxrA_398	Non_Nxr
ref_nxrA_144	Non_Nxr
ref_nxrA_267	Non_Nxr
ref_nxrA_427	Non_Nxr
ref_nxrA_474	Non_Nxr
ref_nxrA_141	Non_Nxr
ref_nxrA_338	Non_Nxr
ref_K8_87	Non_Nxr
ref_nxrA_532	Non_Nxr
ref_nxrA_312	Non_Nxr
ref_nxrA_60	Non_Nxr
ref_nxrA_286	Non_Nxr
ref_nxrA_314	Non_Nxr
ref_nxrA_456	Non_Nxr
ref_nxrA_110	Non_Nxr
ref_nxrA_394	Non_Nxr
ref_nxrA_366	Non_Nxr
ref_nxrA_150	Non_Nxr
ref_nxrA_272	Non_Nxr
ref_nxrA_59	Non_Nxr
ref_nxrA_323	Non_Nxr
ref_nxrA_489	Non_Nxr
ref_nxrA_228	Non_Nxr
ref_nxrA_174	Non_Nxr
ref_nxrA_172	Non_Nxr
ref_K8_179	Non_Nxr
ref_nxrA_179	Non_Nxr
ref_nxrA_531	Non_Nxr
ref_nxrA_527	Non_Nxr
ref_K8_180	Non_Nxr
ref_nxrA_315	Non_Nxr
ref_K8_72	Non_Nxr
ref_K8_173	Non_Nxr
ref_nxrA_608	Non_Nxr
ref_nxrA_534	Non_Nxr
ref_nxrA_92	Non_Nxr
ref_nxrA_30	Non_Nxr
ref_nxrA_161	Non_Nxr
ref_nxrA_410	Non_Nxr
ref_nxrA_547	Non_Nxr
ref_nxrA_52	Non_Nxr
ref_nxrA_278	Non_Nxr
ref_nxrA_260	Non_Nxr
ref_nxrA_564	Non_Nxr
ref_nxrA_442	Non_Nxr
ref_nxrA_378	Non_Nxr
ref_nxrA_247	Non_Nxr
ref_nxrA_611	Non_Nxr
ref_nxrA_369	Non_Nxr
ref_K8_118	Non_Nxr
ref_nxrA_406	Non_Nxr
ref_nxrA_514	Non_Nxr
ref_nxrA_134	Non_Nxr
ref_nxrA_271	Non_Nxr
ref_nxrA_383	Non_Nxr
ref_K8_171	Non_Nxr
ref_nxrA_209	Non_Nxr
ref_nxrA_253	Non_Nxr
ref_nxrA_590	Non_Nxr
ref_nxrA_497	Non_Nxr
ref_nxrA_415	Non_Nxr
ref_nxrA_0	Non_Nxr
ref_K8_169	Non_Nxr
ref_K8_64	Non_Nxr
ref_nxrA_115	Non_Nxr
ref_nxrA_162	Non_Nxr
ref_nxrA_34	Non_Nxr
ref_nxrA_149	Non_Nxr
ref_K8_170	Non_Nxr
ref_nxrA_202	Non_Nxr
ref_nxrA_598	Non_Nxr
ref_nxrA_457	Nxr
ref_K1_92	Nxr
ref_K8_42	Nxr
ref_nxrA_242	Nxr
ref_K1_93	Nxr
ref_K8_41	Nxr
ref_K1_77	Nxr
ref_K1_75	Nxr
ref_K1_76	Nxr
ref_K8_40	Nxr
ref_K1_73	Nxr
ref_nxrA_143	Nxr
ref_K1_72	Nxr
ref_K1_74	Nxr
ref_K1_80	Nxr
ref_K8_28	Nxr
ref_K1_78	Nxr
ref_K1_79	Nxr
ref_K1_86	Nxr
ref_K1_84	Nxr
ref_K1_85	Nxr
ref_K8_39	Nxr
ref_K8_38	Nxr
ref_K1_83	Nxr
ref_K1_82	Nxr
ref_K8_8	Nxr
ref_K1_81	Nxr
ref_nxrA_275	Non_Nxr
ref_nxrA_452	Non_Nxr
ref_nxrA_548	Non_Nxr
ref_nxrA_153	Non_Nxr
ref_nxrA_435	Non_Nxr
ref_K1_89	Nxr
ref_K1_90	Nxr
ref_K1_88	Nxr
ref_K1_91	Nxr
ref_K8_168	Nxr
ref_K1_87	Nxr
ref_K8_167	Nxr
ref_K8_43	Non_Nxr
ref_K8_174	Non_Nxr
ref_K8_77	Non_Nxr
ref_K8_88	Non_Nxr
ref_nxrA_200	Non_Nxr
ref_K8_62	Non_Nxr
ref_nxrA_503	Non_Nxr
ref_nxrA_537	Non_Nxr
ref_K8_63	Non_Nxr
ref_nxrA_206	Non_Nxr
ref_K8_68	Non_Nxr
ref_nxrA_603	Non_Nxr
ref_K8_71	Non_Nxr
ref_K8_116	Non_Nxr
ref_K8_117	Non_Nxr
ref_nxrA_212	Non_Nxr
ref_nxrA_595	Non_Nxr
ref_nxrA_138	Non_Nxr
ref_nxrA_352	Non_Nxr
ref_K8_178	Non_Nxr
ref_K8_176	Non_Nxr
ref_nxrA_348	Non_Nxr
ref_nxrA_518	Non_Nxr
ref_nxrA_300	Non_Nxr
ref_nxrA_120	Non_Nxr
ref_nxrA_488	Non_Nxr
ref_nxrA_502	Non_Nxr
ref_K8_65	Non_Nxr
ref_nxrA_340	Non_Nxr
ref_K8_60	Non_Nxr
ref_K8_13	Non_Nxr
ref_K8_172	Non_Nxr
ref_K8_58	Non_Nxr
ref_K8_61	Non_Nxr
ref_nxrA_284	Non_Nxr
ref_K8_57	Non_Nxr
ref_nxrA_158	Non_Nxr
ref_nxrA_205	Non_Nxr
ref_nxrA_397	Non_Nxr
ref_nxrA_102	Non_Nxr
ref_nxrA_185	Non_Nxr
ref_nxrA_486	Non_Nxr
ref_nxrA_420	Non_Nxr
ref_nxrA_458	Non_Nxr
ref_nxrA_570	Non_Nxr
ref_nxrA_447	Non_Nxr
ref_nxrA_468	Non_Nxr
ref_nxrA_578	Non_Nxr
ref_nxrA_385	Non_Nxr
ref_nxrA_84	Non_Nxr
ref_nxrA_252	Non_Nxr
ref_nxrA_224	Non_Nxr
ref_nxrA_557	Non_Nxr
ref_nxrA_230	Non_Nxr
ref_nxrA_460	Non_Nxr
ref_nxrA_386	Non_Nxr
ref_nxrA_519	Non_Nxr
ref_nxrA_405	Non_Nxr
ref_nxrA_483	Non_Nxr
ref_nxrA_182	Non_Nxr
ref_nxrA_216	Non_Nxr
ref_nxrA_329	Non_Nxr
ref_out_32	Non_Nxr
ref_out_42	Non_Nxr
ref_out_12	Non_Nxr
ref_out_80	Non_Nxr
ref_out_62	Non_Nxr
ref_K1_116	Non_Nxr
ref_out_10	Non_Nxr
ref_K1_120	Non_Nxr
ref_out_27	Non_Nxr
ref_out_20	Non_Nxr
ref_out_92	Non_Nxr
ref_out_96	Non_Nxr
ref_out_38	Non_Nxr
ref_out_99	Non_Nxr
ref_out_65	Non_Nxr
ref_out_37	Non_Nxr
ref_out_11	Non_Nxr
ref_out_68	Non_Nxr
ref_out_48	Non_Nxr
ref_out_94	Non_Nxr
ref_out_97	Non_Nxr
ref_out_98	Non_Nxr
ref_K1_118	Non_Nxr
ref_out_19	Non_Nxr
ref_out_59	Non_Nxr
ref_K1_119	Non_Nxr
ref_K1_115	Non_Nxr
ref_out_91	Non_Nxr
ref_out_56	Non_Nxr
ref_out_39	Non_Nxr
ref_out_2	Non_Nxr
ref_out_53	Non_Nxr
ref_out_6	Non_Nxr
ref_out_18	Non_Nxr
ref_out_5	Non_Nxr
ref_out_84	Non_Nxr
ref_out_75	Non_Nxr
ref_out_85	Non_Nxr
ref_out_7	Non_Nxr
ref_out_36	Non_Nxr
ref_out_77	Non_Nxr
ref_out_93	Non_Nxr
ref_out_9	Non_Nxr
ref_out_0	Non_Nxr
ref_out_44	Non_Nxr
ref_out_34	Non_Nxr
ref_out_35	Non_Nxr
ref_out_31	Non_Nxr
ref_out_30	Non_Nxr
ref_out_40	Non_Nxr
ref_out_61	Non_Nxr
ref_out_86	Non_Nxr
ref_out_21	Non_Nxr
ref_out_82	Non_Nxr
ref_out_73	Non_Nxr
ref_K1_102	Non_Nxr
ref_K1_100	Non_Nxr
ref_K1_101	Non_Nxr
ref_out_8	Non_Nxr
ref_out_87	Non_Nxr
ref_out_41	Non_Nxr
ref_out_83	Non_Nxr
ref_K1_98	Non_Nxr
ref_K1_97	Non_Nxr
ref_K1_96	Non_Nxr
ref_K1_94	Non_Nxr
ref_K1_95	Non_Nxr
ref_out_64	Non_Nxr
ref_out_45	Non_Nxr
ref_out_47	Non_Nxr
ref_nxrA_255	Non_Nxr
ref_K8_12	Non_Nxr
ref_nxrA_490	Non_Nxr
ref_K8_79	Non_Nxr
ref_K8_76	Non_Nxr
ref_nxrA_36	Non_Nxr
ref_nxrA_493	Non_Nxr
ref_nxrA_506	Non_Nxr
ref_nxrA_164	Non_Nxr
ref_nxrA_47	Non_Nxr
ref_nxrA_19	Non_Nxr
ref_nxrA_82	Non_Nxr
ref_nxrA_601	Non_Nxr
ref_nxrA_326	Non_Nxr
ref_nxrA_606	Non_Nxr
ref_nxrA_496	Non_Nxr
ref_nxrA_127	Non_Nxr
ref_K8_25	Non_Nxr
ref_nxrA_112	Non_Nxr
ref_K8_20	Non_Nxr
ref_K8_113	Non_Nxr
ref_nxrA_296	Non_Nxr
ref_nxrA_9	Non_Nxr
ref_K8_27	Non_Nxr
ref_nxrA_109	Non_Nxr
ref_nxrA_12	Non_Nxr
ref_rew0	Non_Nxr
ref_nxrA_307	Non_Nxr
ref_nxrA_311	Non_Nxr
ref_nxrA_289	Non_Nxr
ref_nxrA_87	Non_Nxr
ref_nxrA_423	Non_Nxr
ref_K8_24	Non_Nxr
ref_nxrA_234	Non_Nxr
ref_nxrA_539	Non_Nxr
ref_nxrA_189	Non_Nxr
ref_K8_23	Non_Nxr
ref_nxrA_80	Non_Nxr
ref_nxrA_464	Non_Nxr
ref_nxrA_587	Non_Nxr
ref_nxrA_454	Non_Nxr
ref_nxrA_339	Non_Nxr
ref_nxrA_225	Non_Nxr
ref_nxrA_443	Non_Nxr
ref_nxrA_453	Non_Nxr
ref_nxrA_27	Non_Nxr
ref_nxrA_577	Non_Nxr
ref_nxrA_282	Non_Nxr
ref_K8_30	Non_Nxr
ref_nxrA_604	Non_Nxr
ref_nxrA_155	Non_Nxr
ref_nxrA_5	Non_Nxr
ref_nxrA_74	Non_Nxr
ref_nxrA_375	Non_Nxr
ref_nxrA_466	Non_Nxr
ref_nxrA_594	Non_Nxr
ref_nxrA_139	Non_Nxr
ref_nxrA_277	Non_Nxr
ref_nxrA_333	Non_Nxr
ref_nxrA_560	Non_Nxr
ref_nxrA_332	Non_Nxr
ref_nxrA_473	Non_Nxr
ref_nxrA_97	Non_Nxr
ref_nxrA_232	Non_Nxr
ref_nxrA_345	Non_Nxr
ref_K8_32	Non_Nxr
ref_nxrA_283	Non_Nxr
ref_nxrA_140	Non_Nxr
ref_nxrA_66	Non_Nxr
ref_nxrA_521	Non_Nxr
ref_nxrA_187	Non_Nxr
ref_nxrA_295	Non_Nxr
ref_nxrA_310	Non_Nxr
ref_nxrA_347	Non_Nxr
ref_nxrA_368	Non_Nxr
ref_nxrA_293	Non_Nxr
ref_nxrA_390	Non_Nxr
ref_nxrA_298	Non_Nxr
ref_nxrA_231	Non_Nxr
ref_nxrA_193	Non_Nxr
ref_nxrA_108	Non_Nxr
ref_nxrA_154	Non_Nxr
ref_nxrA_194	Non_Nxr
ref_nxrA_325	Non_Nxr
ref_nxrA_358	Non_Nxr
ref_nxrA_417	Non_Nxr
ref_nxrA_462	Non_Nxr
ref_nxrA_76	Non_Nxr
ref_nxrA_382	Non_Nxr
ref_nxrA_165	Non_Nxr
ref_nxrA_392	Non_Nxr
ref_nxrA_572	Non_Nxr
ref_nxrA_545	Non_Nxr
ref_nxrA_188	Non_Nxr
ref_nxrA_214	Non_Nxr
ref_nxrA_199	Non_Nxr
ref_nxrA_373	Non_Nxr
ref_nxrA_208	Non_Nxr
ref_nxrA_166	Non_Nxr
ref_nxrA_91	Non_Nxr
ref_nxrA_568	Non_Nxr
ref_nxrA_305	Non_Nxr
ref_nxrA_477	Non_Nxr
ref_nxrA_14	Non_Nxr
ref_K8_86	Non_Nxr
ref_nxrA_217	Non_Nxr
ref_nxrA_317	Non_Nxr
ref_nxrA_583	Non_Nxr
ref_nxrA_88	Non_Nxr
ref_nxrA_3	Non_Nxr
ref_nxrA_137	Non_Nxr
ref_nxrA_25	Non_Nxr
ref_nxrA_336	Non_Nxr
ref_nxrA_116	Non_Nxr
ref_nxrA_516	Non_Nxr
ref_nxrA_89	Non_Nxr
ref_nxrA_461	Non_Nxr
ref_nxrA_543	Non_Nxr
ref_nxrA_213	Non_Nxr
ref_nxrA_565	Non_Nxr
ref_nxrA_562	Non_Nxr
ref_nxrA_8	Non_Nxr
ref_nxrA_23	Non_Nxr
ref_nxrA_37	Non_Nxr
ref_nxrA_240	Non_Nxr
ref_nxrA_414	Non_Nxr
ref_nxrA_591	Non_Nxr
ref_nxrA_370	Non_Nxr
ref_nxrA_241	Non_Nxr
ref_nxrA_263	Non_Nxr
ref_nxrA_254	Non_Nxr
ref_out_90	Non_Nxr
ref_nxrA_264	Non_Nxr
ref_nxrA_593	Non_Nxr
ref_nxrA_449	Non_Nxr
ref_nxrA_376	Non_Nxr
ref_nxrA_71	Non_Nxr
ref_nxrA_510	Non_Nxr
ref_nxrA_393	Non_Nxr
ref_nxrA_38	Non_Nxr
ref_nxrA_471	Non_Nxr
ref_nxrA_469	Non_Nxr
ref_nxrA_11	Non_Nxr
ref_nxrA_605	Non_Nxr
ref_nxrA_529	Non_Nxr
ref_nxrA_411	Non_Nxr
ref_nxrA_223	Non_Nxr
ref_nxrA_517	Non_Nxr
ref_nxrA_299	Non_Nxr
ref_nxrA_350	Non_Nxr
ref_nxrA_111	Non_Nxr
ref_nxrA_494	Non_Nxr
ref_nxrA_176	Non_Nxr
ref_nxrA_58	Non_Nxr
ref_K8_37	Non_Nxr
ref_nxrA_211	Non_Nxr
ref_nxrA_125	Non_Nxr
ref_nxrA_64	Non_Nxr
ref_nxrA_220	Non_Nxr
ref_nxrA_17	Non_Nxr
ref_nxrA_290	Non_Nxr
ref_nxrA_541	Non_Nxr
ref_nxrA_349	Non_Nxr
ref_nxrA_582	Non_Nxr
ref_nxrA_226	Non_Nxr
ref_nxrA_256	Non_Nxr
ref_nxrA_198	Non_Nxr
ref_nxrA_400	Non_Nxr
ref_nxrA_480	Non_Nxr
ref_nxrA_364	Non_Nxr
ref_K8_21	Non_Nxr
ref_nxrA_341	Non_Nxr
ref_nxrA_342	Non_Nxr
ref_nxrA_388	Non_Nxr
ref_nxrA_479	Non_Nxr
ref_nxrA_585	Non_Nxr
ref_nxrA_381	Non_Nxr
ref_nxrA_331	Non_Nxr
ref_nxrA_197	Non_Nxr
ref_nxrA_508	Non_Nxr
ref_nxrA_273	Non_Nxr
ref_nxrA_515	Non_Nxr
ref_nxrA_180	Non_Nxr
ref_nxrA_551	Non_Nxr
ref_nxrA_433	Non_Nxr
ref_nxrA_7	Non_Nxr
ref_nxrA_407	Non_Nxr
ref_nxrA_31	Non_Nxr
ref_nxrA_422	Non_Nxr
ref_nxrA_268	Non_Nxr
ref_nxrA_105	Non_Nxr
ref_nxrA_334	Non_Nxr
ref_nxrA_39	Non_Nxr
ref_nxrA_613	Non_Nxr
ref_nxrA_431	Non_Nxr
ref_nxrA_22	Non_Nxr
ref_nxrA_276	Non_Nxr
ref_nxrA_123	Non_Nxr
ref_nxrA_288	Non_Nxr
ref_nxrA_75	Non_Nxr
ref_nxrA_190	Non_Nxr
ref_nxrA_579	Non_Nxr
ref_nxrA_505	Non_Nxr
ref_nxrA_569	Non_Nxr
ref_nxrA_563	Non_Nxr
ref_nxrA_430	Non_Nxr
ref_nxrA_441	Non_Nxr
ref_nxrA_437	Non_Nxr
ref_nxrA_24	Non_Nxr
ref_nxrA_156	Non_Nxr
ref_nxrA_297	Non_Nxr
ref_nxrA_429	Non_Nxr
ref_nxrA_567	Non_Nxr
ref_nxrA_330	Non_Nxr
ref_nxrA_57	Non_Nxr
ref_nxrA_485	Non_Nxr
ref_nxrA_4	Non_Nxr
ref_nxrA_99	Non_Nxr
ref_nxrA_367	Non_Nxr
ref_nxrA_113	Non_Nxr
ref_nxrA_133	Non_Nxr
ref_nxrA_498	Non_Nxr
ref_nxrA_361	Non_Nxr
ref_nxrA_424	Non_Nxr
ref_nxrA_218	Non_Nxr
ref_nxrA_455	Non_Nxr
ref_nxrA_104	Non_Nxr
ref_nxrA_73	Non_Nxr
ref_nxrA_128	Non_Nxr
ref_nxrA_321	Non_Nxr
ref_nxrA_526	Non_Nxr
ref_nxrA_51	Non_Nxr
ref_nxrA_124	Non_Nxr
ref_nxrA_320	Non_Nxr
ref_nxrA_148	Non_Nxr
ref_nxrA_592	Non_Nxr
ref_nxrA_237	Non_Nxr
ref_nxrA_319	Non_Nxr
ref_nxrA_387	Non_Nxr
ref_nxrA_357	Non_Nxr
ref_nxrA_609	Non_Nxr
ref_nxrA_15	Non_Nxr
ref_nxrA_495	Non_Nxr
ref_nxrA_475	Non_Nxr
ref_nxrA_203	Non_Nxr
ref_nxrA_362	Non_Nxr
ref_nxrA_304	Non_Nxr
ref_nxrA_40	Non_Nxr
ref_nxrA_221	Non_Nxr
ref_nxrA_83	Non_Nxr
ref_nxrA_192	Non_Nxr
ref_nxrA_28	Non_Nxr
ref_nxrA_94	Non_Nxr
ref_nxrA_356	Non_Nxr
ref_nxrA_238	Non_Nxr
ref_nxrA_195	Non_Nxr
ref_nxrA_20	Non_Nxr
ref_nxrA_421	Non_Nxr
ref_nxrA_70	Non_Nxr
ref_nxrA_168	Non_Nxr
ref_nxrA_53	Non_Nxr
ref_nxrA_142	Non_Nxr
ref_nxrA_145	Non_Nxr
ref_nxrA_45	Non_Nxr
ref_nxrA_201	Non_Nxr
ref_nxrA_355	Non_Nxr
ref_nxrA_119	Non_Nxr
ref_nxrA_186	Non_Nxr
ref_nxrA_29	Non_Nxr
ref_nxrA_65	Non_Nxr
ref_K8_0	Non_Nxr
ref_nxrA_446	Non_Nxr
ref_nxrA_302	Non_Nxr
ref_nxrA_552	Non_Nxr
ref_nxrA_103	Non_Nxr
ref_nxrA_163	Non_Nxr
ref_nxrA_77	Non_Nxr
ref_nxrA_287	Non_Nxr
ref_nxrA_384	Non_Nxr
ref_nxrA_432	Non_Nxr
ref_nxrA_425	Non_Nxr
ref_nxrA_171	Non_Nxr
ref_nxrA_183	Non_Nxr
ref_nxrA_248	Non_Nxr
ref_nxrA_233	Non_Nxr
ref_nxrA_236	Non_Nxr
ref_nxrA_69	Non_Nxr
ref_nxrA_95	Non_Nxr
ref_nxrA_482	Non_Nxr
ref_nxrA_316	Non_Nxr
ref_nxrA_177	Non_Nxr
ref_nxrA_44	Non_Nxr
ref_nxrA_589	Non_Nxr
ref_nxrA_35	Non_Nxr
ref_nxrA_324	Non_Nxr
ref_nxrA_107	Non_Nxr
ref_nxrA_129	Non_Nxr
ref_nxrA_559	Non_Nxr
ref_nxrA_131	Non_Nxr
ref_nxrA_438	Non_Nxr
ref_nxrA_54	Non_Nxr
ref_nxrA_78	Non_Nxr
ref_nxrA_306	Non_Nxr
ref_nxrA_10	Non_Nxr
ref_nxrA_399	Non_Nxr
ref_nxrA_261	Non_Nxr
ref_nxrA_118	Non_Nxr
ref_K8_33	Non_Nxr
ref_nxrA_467	Non_Nxr
ref_nxrA_492	Non_Nxr
ref_nxrA_346	Non_Nxr
ref_nxrA_525	Non_Nxr
ref_nxrA_67	Non_Nxr
ref_nxrA_513	Non_Nxr
ref_nxrA_403	Non_Nxr
ref_nxrA_540	Non_Nxr
ref_nxrA_470	Non_Nxr
ref_nxrA_550	Non_Nxr
ref_K8_85	Non_Nxr
ref_nxrA_173	Non_Nxr
ref_nxrA_235	Non_Nxr
ref_nxrA_274	Non_Nxr
ref_nxrA_544	Non_Nxr
ref_K8_84	Non_Nxr
ref_out_24	Non_Nxr
ref_out_46	Non_Nxr
ref_out_55	Non_Nxr
ref_K1_112	Non_Nxr
ref_K1_111	Non_Nxr
ref_K1_109	Non_Nxr
ref_K1_110	Non_Nxr
ref_K1_113	Non_Nxr
ref_K1_114	Non_Nxr
ref_K1_108	Non_Nxr
ref_out_67	Non_Nxr
ref_out_66	Non_Nxr
ref_K1_107	Non_Nxr
ref_K1_106	Non_Nxr
ref_K1_105	Non_Nxr
ref_K1_103	Non_Nxr
ref_K1_104	Non_Nxr
ref_out_78	Non_Nxr
ref_out_88	Non_Nxr
ref_out_14	Non_Nxr
ref_out_1	Non_Nxr
ref_out_70	Non_Nxr
ref_out_71	Non_Nxr
ref_out_89	Non_Nxr
ref_out_25	Non_Nxr
ref_out_54	Non_Nxr
ref_out_95	Non_Nxr
ref_out_28	Non_Nxr
ref_out_50	Non_Nxr
ref_out_17	Non_Nxr
ref_out_52	Non_Nxr
ref_out_3	Non_Nxr
ref_out_57	Non_Nxr
ref_out_69	Non_Nxr
ref_out_79	Non_Nxr
ref_out_4	Non_Nxr
ref_out_76	Non_Nxr
ref_out_43	Non_Nxr
ref_K1_99	Non_Nxr
ref_out_26	Non_Nxr
ref_nxrA_553	Non_Nxr
ref_nxrA_536	Non_Nxr
ref_nxrA_33	Non_Nxr
ref_nxrA_62	Non_Nxr
ref_nxrA_600	Non_Nxr
ref_nxrA_258	Non_Nxr
ref_nxrA_327	Non_Nxr
ref_nxrA_380	Non_Nxr
ref_nxrA_499	Non_Nxr
ref_nxrA_351	Non_Nxr
ref_K8_34	Non_Nxr
ref_nxrA_151	Non_Nxr
ref_nxrA_167	Non_Nxr
ref_nxrA_21	Non_Nxr
ref_nxrA_68	Non_Nxr
ref_nxrA_43	Non_Nxr
ref_nxrA_596	Non_Nxr
ref_nxrA_55	Non_Nxr
ref_nxrA_90	Non_Nxr
ref_nxrA_318	Non_Nxr
ref_nxrA_371	Non_Nxr
ref_nxrA_363	Non_Nxr
ref_K8_74	Non_Nxr
ref_nxrA_576	Non_Nxr
ref_nxrA_294	Non_Nxr
ref_K8_47	Non_Nxr
ref_nxrA_249	Non_Nxr
ref_nxrA_558	Non_Nxr
ref_nxrA_472	Non_Nxr
ref_K8_48	Non_Nxr
ref_K8_81	Non_Nxr
ref_nxrA_281	Non_Nxr
ref_nxrA_528	Non_Nxr
ref_nxrA_42	Non_Nxr
ref_nxrA_280	Non_Nxr
ref_nxrA_588	Non_Nxr
ref_nxrA_207	Non_Nxr
ref_nxrA_575	Non_Nxr
ref_nxrA_303	Non_Nxr
ref_nxrA_210	Non_Nxr
ref_nxrA_450	Non_Nxr
ref_nxrA_337	Non_Nxr
ref_nxrA_56	Non_Nxr
ref_nxrA_538	Non_Nxr
ref_nxrA_181	Non_Nxr
ref_nxrA_428	Non_Nxr
ref_nxrA_487	Non_Nxr
ref_nxrA_2	Non_Nxr
ref_nxrA_204	Non_Nxr
ref_nxrA_509	Non_Nxr
ref_nxrA_219	Non_Nxr
ref_nxrA_130	Non_Nxr
ref_nxrA_512	Non_Nxr
ref_nxrA_135	Non_Nxr
ref_nxrA_313	Non_Nxr
ref_nxrA_266	Non_Nxr
ref_nxrA_401	Non_Nxr
ref_nxrA_602	Non_Nxr
ref_nxrA_72	Non_Nxr
ref_nxrA_491	Non_Nxr
ref_nxrA_169	Non_Nxr
ref_nxrA_13	Non_Nxr
ref_nxrA_81	Non_Nxr
ref_nxrA_524	Non_Nxr
ref_nxrA_404	Non_Nxr
ref_nxrA_1	Non_Nxr
ref_nxrA_46	Non_Nxr
ref_nxrA_412	Non_Nxr
ref_nxrA_344	Non_Nxr
ref_nxrA_322	Non_Nxr
ref_nxrA_259	Non_Nxr
ref_nxrA_555	Non_Nxr
ref_nxrA_584	Non_Nxr
ref_nxrA_581	Non_Nxr
ref_nxrA_391	Non_Nxr
ref_nxrA_374	Non_Nxr
ref_nxrA_522	Non_Nxr
ref_nxrA_229	Non_Nxr
ref_nxrA_18	Non_Nxr
ref_nxrA_360	Non_Nxr
ref_nxrA_157	Non_Nxr
ref_nxrA_365	Non_Nxr
ref_nxrA_292	Non_Nxr
ref_nxrA_610	Non_Nxr
ref_nxrA_465	Non_Nxr
ref_nxrA_175	Non_Nxr
ref_nxrA_389	Non_Nxr
ref_nxrA_396	Non_Nxr
ref_nxrA_413	Non_Nxr
ref_nxrA_571	Non_Nxr
ref_rew1	Non_Nxr
ref_nxrA_549	Non_Nxr
ref_nxrA_554	Non_Nxr
ref_K8_50	Non_Nxr
ref_nxrA_159	Non_Nxr
ref_K8_49	Non_Nxr
ref_nxrA_409	Non_Nxr
ref_nxrA_215	Non_Nxr
ref_nxrA_416	Non_Nxr
ref_nxrA_246	Non_Nxr
ref_nxrA_580	Non_Nxr
ref_nxrA_6	Non_Nxr
ref_nxrA_16	Non_Nxr
ref_nxrA_440	Non_Nxr
ref_nxrA_353	Non_Nxr
ref_nxrA_586	Non_Nxr
ref_nxrA_79	Non_Nxr
ref_nxrA_476	Non_Nxr
ref_nxrA_343	Non_Nxr
ref_nxrA_86	Non_Nxr
ref_nxrA_32	Non_Nxr
ref_nxrA_372	Non_Nxr
ref_nxrA_170	Non_Nxr
ref_nxrA_556	Non_Nxr
ref_nxrA_244	Non_Nxr
ref_nxrA_285	Non_Nxr
ref_nxrA_507	Non_Nxr
ref_nxrA_444	Non_Nxr
ref_nxrA_408	Non_Nxr
ref_nxrA_279	Non_Nxr
ref_nxrA_607	Non_Nxr
ref_nxrA_359	Non_Nxr
ref_nxrA_49	Non_Nxr
ref_nxrA_114	Non_Nxr
ref_nxrA_504	Non_Nxr
ref_nxrA_597	Non_Nxr
ref_nxrA_566	Non_Nxr
ref_nxrA_121	Non_Nxr
ref_nxrA_61	Non_Nxr
ref_nxrA_101	Non_Nxr
ref_nxrA_227	Non_Nxr
ref_nxrA_50	Non_Nxr
ref_nxrA_354	Non_Nxr
ref_nxrA_222	Non_Nxr
ref_nxrA_245	Non_Nxr
ref_nxrA_439	Non_Nxr
ref_nxrA_451	Non_Nxr
ref_nxrA_63	Non_Nxr
ref_nxrA_191	Non_Nxr
ref_nxrA_291	Non_Nxr
ref_nxrA_106	Non_Nxr
ref_nxrA_270	Non_Nxr
ref_K8_9	Non_Nxr
ref_nxrA_100	Non_Nxr
ref_nxrA_448	Non_Nxr
ref_nxrA_250	Non_Nxr
ref_nxrA_445	Non_Nxr
ref_nxrA_309	Non_Nxr
ref_nxrA_41	Non_Nxr
ref_K8_14	Non_Nxr
ref_nxrA_147	Non_Nxr
ref_K8_80	Non_Nxr
ref_nxrA_265	Non_Nxr
ref_nxrA_98	Non_Nxr
ref_K8_83	Non_Nxr
ref_nxrA_93	Non_Nxr
ref_nxrA_178	Non_Nxr
ref_K8_69	Non_Nxr
ref_nxrA_48	Non_Nxr
ref_K8_35	Non_Nxr
ref_nxrA_459	Non_Nxr
ref_nxrA_184	Non_Nxr
ref_nxrA_122	Non_Nxr
ref_nxrA_335	Non_Nxr
ref_nxrA_243	Non_Nxr
ref_nxrA_500	Non_Nxr
ref_nxrA_262	Non_Nxr
ref_nxrA_136	Non_Nxr
ref_nxrA_511	Non_Nxr
ref_K8_67	Non_Nxr
ref_K8_121	Non_Nxr
ref_nxrA_269	Non_Nxr
ref_nxrA_530	Non_Nxr
ref_nxrA_573	Non_Nxr
ref_K8_75	Non_Nxr
ref_nxrA_308	Non_Nxr
ref_K8_78	Non_Nxr
ref_K8_82	Non_Nxr
ref_K8_19	Non_Nxr
ref_nxrA_251	Non_Nxr
ref_nxrA_542	Non_Nxr
ref_nxrA_599	Non_Nxr
ref_nxrA_395	Non_Nxr
ref_K8_70	Non_Nxr
ref_K8_73	Non_Nxr
ref_K8_115	Non_Nxr
ref_K8_120	Non_Nxr
ref_K8_122	Non_Nxr
ref_K8_127	Non_Nxr
ref_K8_181	Non_Nxr
ref_K8_182	Non_Nxr
ref_K8_44	Nxr
ref_K8_45	Nxr
ref_nxrA_561	Non_Nxr
ref_out_22	Non_Nxr
ref_out_23	Non_Nxr
ref_out_29	Non_Nxr
