# Supplementary material for: Picoplankton nitrogen guilds in the tropical and subtropical oceans: From the surface to the deep
Source: PLoS One. 2025 Nov 5;20(11):e0335222. doi: 10.1371/journal.pone.0335222 (PMC12588538; doi:10.1371/journal.pone.0335222)
Supplement: S1 File — (ZIP) [file pone.0335222.s001.zip › supplementary info/N_cycle/G_ureC_urease/tree/ref_database.faln]

>ref_ure120
------------------------------------------------------------
------------------------------------------------------------
------------------------------------------------------------
------------------------------------------------------------
-------------------------------MT---------------------------
------------------------------------IDPYAYAAA-----HG--PRA---
-GDRLRLGDSGLVIRVESDAQ--------------H-----Y------------------
----------------------------GDE-FLAGFGKTARDGLHLKAAAV--RD----
----------------------TCDVVISNVVVIDAV-Q-GIRKVSIGIREGRVHAIGRA
GNPDT--LD----GV---------------D----VVVGTGTSIVSGE-GLIATAGAVDT
HVHLLSPRIMEASLASGVTTIIGQEFGPVWGVGVNS----PWALKHAFGAFDAWPVNIGF
LGRGSSSHEAPLIEALAEGGASGFKVHEDMGAHTRALDTALRVAEEHDVQVALHSDGLNE
CLSVEDTLRV----------LD-----GRTIHAFHIEGCGGGHVPNVLKMAGVPHVIGSS
TNPTLPFGRDAVAEHYGMIVSVHDLKTDLPGDAAMARDRIRAGTMGAEDVLHDLGAIGIT
SSDAQGMGRAGETVRRTFAMAGKMKAQFG---------------A------------E--
----GDD------------------------------------------DNARVLRYIAK
LTINPALAHGLAHEVGSIEVGKLADLVLWRPDHFGAKPQLVLKSGFPAYGVVGD------
------PNAATDTCEPLVLGPQFGAHGATPAEISVAFVAQAALD--Q-G------GDTMP
-------TR-RRRV-AVRGTR-G--IGPADLRLNSRTGA-VDVDQRTGLVTL--------
----D------------------------GDP-LRSE----PAESVSLNRLY-----F--
-L---------------------------
>ref_ure206
------------------------------------------------------------
------------------------------------------------------------
------------------------------------------------------------
------------------------------------------------------------
------------------------------------------------------------
------------------------------------MNPYAYAAT-----HG--PRA---
-GDRVRLGDSGLTIRVESDAQ--------------Q-----Y------------------
----------------------------GDE-FLAGFGKTARDGLHLKAAAV--RD----
----------------------TCDVVISNVVVIDAA-Q-GIRKVSIGIREGRICSIGRA
GNPDT--LA----GV---------------D----VVVGTGTSIVSGE-GLIATAGAVDT
HVHLLSPRIMEASLASGVTTVIGQEFGPVWGVGVNS----PWALRHAFSAFDAWPVNIGF
LGRGSSSDPAPLVEALAEGGASGFKVHEDMGAHTRALDTALRVAEEHDVQVALHSDGLNE
CLSVEDTLRV----------LD-----GRTIHAFHIEGCGGGHVPNVLKMAGVPNVIGSS
TNPTLPFGRDAVAEHYGMIVSVHDLKPDLPGDAAMARDRIRAGTMGAEDVLHDLGAIGIT
SSDAQGMGRAGETVRRTFAMAGKMKAEFG---------------A------------P--
----EDH------------------------------------------DNARVLRYLAK
LTINPALAHGLAHEVGSIEVGKLADIVLWRPEFFGAKPQLVLKSGFPAYGVVGD------
------PNAATDTCEPLVLGPQFGAHGATPAEISVAFVAQAALD--Q-G------NDRMP
-------TR-RRRV-AVRGTR-G--IGPADLRLNSRTGA-VDVDQRTGLVTL--------
----D------------------------GDP-IRSE----PADSVSLNRLY-----F--
-L---------------------------
>ref_ureC_244
------------------------------------------------------------
------------------------------------------------------------
------------------------------------------------------------
------------------------------------------------------------
------------------------------MVT---------------------------
------------------------------------MTRRAYAEN-----YG--PTK---
-GDMVRLGDTNLWIEIEDDLT--------------R-----P------------------
----------------------------GDE-LMIGAGKSFRDGEGITPHAR--TS----
-----T-G--------------ALDIVIMNATIIDAV-V-GIVKADIGIKDGKIVGIGKA
GNPDI--MP----GV---------------H--PDLVVGSTTTPLPGQ-KFIVTAGAIEC
HGHIGSPEQSDHALAGGTTTLIGGGPGA----LFEVGSGSKTTFSRFLQGTEHSPLNFAL
FGRG-SSDPDSVVESV-RAGGMSVKIHEDFGAAPSVIDGSLIAADRHDFAVHLHTDSINE
FGFAEDTMAA----------CE-----GRTIHMYHVEGAGGGHAPDLLKVVSWDNVIPSS
TNPTNPFTPYALEEGLPMAMIAHQLDYNAPEDVAFGDSRVRAQSMVAEDFLHDMGAISIF
GTDTQGMGRLAENVANCWQLASVMKDRVG---------------R-L----------P--
----E-E-------------------------------------TTASADNERVKRYVAK
LTINPAIAVGIEDHIGSIEPGKIADLVIWPRESFGIKPVMVVKSGFVAWARMGD------
------GNGSLSASEPLVQRPLWGSLGKAPQELGVNFFSEIAMQ--D-G----V-KERLR
-------LD-KRAI-QIKSVR-H--LTKRHMIRNAAMPH-VEVDPQTFEVRA--------
----D------------------------GLL-LTAP----PATLVPLSRRY-----M--
-LR--------------------------
>ref_ureC_1139
------------------------------------------------------------
------------------------------------------------------------
------------------------------------------------------------
------------------------------------------------------------
------------------------------MSS---------------------------
------------------------------------ISRRAYADL-----YG--PTK---
-GDRIRLGDTELFAEIEQDFT--------------T-----Y------------------
----------------------------GHE-LLIGAGKNLRDGEGINGHLK--SS----
-----D-N--------------ILDIVIKNATIIDAV-L-GIIKADIGIRDGRIVGIGKA
GNPDI--MP----GV---------------H--PDMVVGQTTSPVSGA-NFICTAGAVES
HAHLGSPEQSDHALAGGTTTMIGNGPGP----LFDVGSGSTTTFGRFLQACEFSPLNYAL
FGRG-ASNAEAVEESV-AAGGMSVKIHEDFGAAPSVIDQSLVAADRNDFAVHLHTDSINE
FGFCEDTMAA----------CE-----GRTIHMYHVEGAGGGHAPDLLKVVSYDNVIPSS
TNPTNPFTAYGLEEGVPMTMIAHQLNYNTPEDVAFGEARVRAQSMAAEDFLHDMGAISIF
GTDTQGMGRLAENVANCWQLASVMKERLG---------------R-L----------P--
----E-E-------------------------------------TTAMADNERIKRYVAK
LTINPAIAVGIDAHVGSIEVGKLADIVLWPRHSFGIKPYMVIKSGFIAWAAMGD------
------GNGSLGLAEPMIQKRMWGALGDAPKNLGYNFMSKLAID--A-D----V-RRKLN
-------LG-KQSL-QIKNVR-K--LRKTDMVRNAAMPH-VEVDPQTFEVRA--------
----D------------------------GEL-LMCP----PARKVPLARRH-----M--
-LR--------------------------
>ref_ureC_479
------------------------------------------------------------
------------------------------------------------------------
------------------------------------------------------------
------------------------------------------------------------
------------------------------MAH---------------------------
------------------------------------ISRQAYAEM-----FG--PTK---
-GDMVRLGDTTLLAEVEHDYA--------------V-----F------------------
----------------------------GDE-LTTGAGKVMRDGEGFQTTGT--YA----
-----S-G--------------ALDMVVQNCTIIDPV-L-GVVKGDIGIRDGLIVGVGKA
GNPDI--MD----GV---------------D--AALRCGPNTTVVHGD-FFITTPGGIEA
HTHFLSPQQTSHALAGGITTMIGMSPGP----HFDVSSSGPNILGRLIQACDAFPLNFGF
LGRG-CMDVGAIEESV-SGGALGVKVHEDFSASPAVIDGALRAADANDFAVCLHTDTINE
FGFCEETLAA----------ID-----GRTIHMYHVEGAGGGHSPDILKVNGQPNVLPSS
TNPTNPFTPSALEEGVPMTMLCHVLNYALPEDVAFAECRIRPQSMAAEDLLHDMGAISIF
ATDSQGMGRLAENIANCWQLASVMKERVG---------------R-L----------P--
----E-E-------------------------------------KTERADNARILRYIAK
YTINPARAAGIDRHVGSLESGKMADLVLWPRASFGLKPQMIIKSGEVVWSVMGD------
------GNGSHIGAEPVIHRPMWGSFGKAVPELGVTFVSRLAIE--A-E----T-EKKLG
-------VA-KRFV-QIDNVR-S--LGKQDMLHNDALPK-MTVDAQTFEVYA--------
----D------------------------DKL-LSCE----PATEVPLAQKY-----L--
-LR--------------------------
>ref_ureC_737
------------------------------------------------------------
------------------------------------------------------------
------------------------------------------------------------
------------------------------------------------------------
------------------------------MAT---------------------------
------------------------------------LSRKAYAQI-----YG--PTT---
-GDMVRLGDTALLAEIERDDT--------------S-----Y------------------
----------------------------GDE-LTTGAGKAMRDGEGFQTSGT--YA----
-----S-G--------------ALDMVVHNCTVIDPV-L-GVIKTDIGIRDGRIVGVGKA
GNPDV--MA----GV---------------D--PALRCGPNTTVVHGD-FFITTPGGIEA
HAHFLSPQQAHHALAGGITTMIGMSPGP----HFDVSSSGPNILGQLIRACDEFPLNFGF
LGRG-CMDVGAVEESV-AGGALGVKIHEDFSASPAVIDGALRAADANDFSVHLHTDTINE
FGYCEDTLAA----------IA-----GRCIHMYHVEGAGGGHAPDILKVNGAANVLPSS
TNPTNPLTPAALEEGVPMTMLCHILNYALPEDVAFAECRIRPQSMAAEDLLHDMGAISIF
ATDTQGMGRLAENIAKCWQLASVMKDRVG---------------R-L----------P--
----G-E-------------------------------------TTARADNQRIRRYIAK
YTINPARAAGIDAHVGSIEPGKMADLVLWPRASFGIKPQMVIKSGEIVWSAMGD------
------GNGSHIGAQPVIQRPMWGSLGSAKTTLGVTFVSRLAIE--A-D----T-ERRLG
-------VR-KSFV-QIDNVR-G--LGKRDMLHNDALPV-ITVDPQTFDVFA--------
----D------------------------GTL-LTCE----PATQVPLAQKY-----M--
-LR--------------------------
>ref_ureC_437
------------------------------------------------------------
------------------------------------------------------------
------------------------------------------------------------
------------------------------------------------------------
-------------------------------MK---------------------------
------------------------------------ISREQYASF-----YG--PTT---
-GDVFRLGDTSLLAEVEKDFA--------------Y-----Y------------------
----------------------------GDE-LTTGAGKNMRDGEGFRPSGT--DK----
-----S-G--------------ALDLVVQNAVIIDPI-L-GIIKGDIGVRRGKIVDIGKA
GNPDI--MD----SV---------------N--KNLVTGPNTTVIHGD-NMIITPGIVEA
HSHFLSPQQTWHALAGGCTTMIGMSPGP----HFDVSCSGPFTLGKLIQAADEFPINFGF
LGRG-SSNPSAVEESV-GGGALGVKIHEDFGASGAVIDGCLIAADNNDFSVHIHTDTINE
FGFYQDTMKA----------IK-----DRTIHMYHTEGAGGGHAPDILAVNGWENVIPSS
TNPTNPFTAAALEEGVPMTMLAHMMSYELPEDVSFAECRIRPQTMAAEDILHDMGAISIF
ATDTQGMGRLAENGTKAFQLASVMKDHFG---------------R-F----------K--
----E-E-------------------------------------KTANADNERILRYIAK
LTINPSIAAGISDYVGSISPGKYADFVIWRRDHFMAKPEQVVKCGEIVWSKMGD------
------GNGSFIGTEPLIQRPMWGAIGRSKSENGFTFVSKLAIE--N-A----V-FDKLD
-------VK-KKFL-PIKSVR-T--LRKTDMIRNNATPS-IEIDSNTFEVRA--------
----D------------------------GRL-LNSP----PAKRVPLNRSY-----F--
-VR--------------------------
>ref_ureC_765
------------------------------------------------------------
------------------------------------------------------------
------------------------------------------------------------
------------------------------------------------------------
-------------------------------MK---------------------------
------------------------------------LSREQYAAF-----YG--PTT---
-GDKFRLADTALIAEIEKDFA--------------H-----Y------------------
----------------------------GDE-LTTGAGKSMRDGEGYYPKGT--DK----
-----S-K--------------ALDLVVQNATIIDPV-L-GIVKGDIGLRRGRIVGVGKA
GSPGI--MN----GV---------------T--VDLTTGPNTTVIHGD-NLVVTPGIVEA
HAHFLSPQQSWHALAGGCTTMIGMSPGP----KFDVSCSGPHTLGRLIQAADEFPLNFGF
LGRG-SSSVDAINESV-AGGALGVKIHEDFGASGAVIDSCLSAADAADFSVHIHTDTINE
FGFYEDTMDA----------VN-----NRTVHMYHTEGAGGGHAPDILAVNGWKNVLPSS
TNPTNPFTPAALEEGVPMTMLAHMMSYELPEDVAFAECRIRPQSMSAEDFLHDMGAISIF
ATDTQGMGRLAENGTKAFQLASIMKGRVG---------------R-L----------N--
----E-E-------------------------------------KTDGADNERILRYIAK
LTINPAIAAGIDKYVGSLEKGKLADFAVWRRDHFMTKPELVVKSGEIVWSKMGD------
------GNGSFIGAEPLVQRPMWGSMGTAKSKVGFTFVSNLAIE--N-D----I-ENKLE
-------VQ-KEFL-PIQSVR-T--LRKTNMLRNDAVPH-IEVDSNTFEVRA--------
----D------------------------GKL-LTAP----PVKKVPLNRKY-----F--
-VR--------------------------
>ref_ureC_325
------------------------------------------------------------
------------------------------------------------------------
------------------------------------------------------------
------------------------------------------------------------
------------------------------MAR---------------------------
------------------------------------ISRRAYAEL-----YG--PTA---
-GDLFRLADTSLLAEVERDFT--------------R-----Y------------------
----------------------------GDE-LTTGAGKSMRDGEGFQTGGT--HA----
-----S-G--------------ALDMVVQNATIVDAL-L-GIVKADIGIRDQRIVGIGKA
GNPDI--ME----GV---------------D--PALRCGPNTTVVHGD-GMVVTAGAVEA
HAHFLSPEQVVHALAGGTTTMIGMSPGP----HFDVSCSGPNVLGQLIRACDGFPMNFGF
LGRG-CSDPEAVAESV-AGGALGVKVHEDFGASPAVIDGSLRAAEAADFSVHIHTDTINE
FGFYEDTLAA----------IG-----GRTAHMYHVEGAGGGHAPDILRINAEPYVLPSS
TNPTNPFTPAALEEGVPMTMSAHMLSYDLPEDVAFAEARVRPQTMAAEDLLHDMGAISIF
ATDTQGMGRLAENLAKCWQLASVMKDQLG---------------R-L----------P--
----E-E-------------------------------------TTARADNRRILRYVAK
YTVNPAIAAGIEADVGSIAPGRLADLVIWPRASFGIKPLLVIKSGQVAWSAMGD------
------GNSSHIACEPVVQRPMWGAYGRAGEGNGVVFVSRLALE--A-G----T-RDRLG
-------VV-KEFR-PIASVR-G--RGKRDMVLNDAMPA-IEVDPRTFEVRA--------
----D------------------------GRL-LSCP----PAREVPLAQRY-----L--
-LR--------------------------
>ref_ureC_782
------------------------------------------------------------
------------------------------------------------------------
------------------------------------------------------------
------------------------------------------------------------
-------------------------------MK---------------------------
------------------------------------IARADYARL-----YG--PTT---
-GDMVRLGDTSLLAEVEFDHA--------------R-----P------------------
----------------------------GDE-LTTGAGKVMRDGEGFRTRGT--DA----
-----S-G--------------ALDLVVQNAVIIDPV-L-GIVKGDIGVRRGRIVAVGKA
GNPDI--MD----GV---------------T--PGLETGPNTTIIHGD-QMIVTPGVIEA
HAHFLSPTQAYHALAGGCTTMIGMSPGP----HFDVSCSGPHTLGKLIQACDEYPLNFGF
LGRG-CSDPGAVAESV-AGGALGVKIHEDFGASPAVIDGCLTAADAADFSVHIHTDTINE
FGFYQDTMAA----------VG-----DRTIHMYHTEGAGGGHAPDILAVNAFANVLPSS
TNPTNPFTPAALEEGVPMTMLAHMMSYDLPEDVAFAEARIRPQTMAAEDFLHDMGAISIF
ATDTQGMGRLAENATKAFQLASIMRDRLG---------------R-L----------P--
----E-E-------------------------------------KTERADNERILRYLAK
LTINPAIAAGIDAHVGSIEPGKMADLVFWRRDHFGAKPQIVVKMGEIVWYPMGD------
------GNGSFIGAEPLIHRPMWGALGTAKHKIGVTFASRLAVE--A-G----V-ADRLG
-------LQ-KDIL-PITSVR-K--LGKEDMVRNDACPD-IQVDPRTFEVRA--------
----D------------------------GQL-LMHE----PVTKVPLARSH-----F--
-LR--------------------------
>ref_ureC_856
------------------------------------------------------------
------------------------------------------------------------
------------------------------------------------------------
------------------------------------------------------------
-------------------------------MK---------------------------
------------------------------------LARDAYARL-----YG--PTT---
-GDMVRLGDTSLIAEIEHDHT--------------H-----P------------------
----------------------------GDE-LTAGAGKIMRDGEGFCTTGT--AA----
-----N-G--------------ALDMVIMNAIIIDAE-L-GIVKGDIGIRDGRIVGVGKA
GNPDI--ME----GV---------------T--PGMTTGPNTTTVHGD-NHFVTAGAIEA
HAHFLSPQQCHHALAGGCTTMIGMSPGP----NFDVSCSGPKVLGKLIQAADEYPINFGF
LGRG-NSNPEAVAESV-SGGALGVKIHEDFGASPAVLDGTLTAADDADFSVHLHTDTINE
FGFYETTMDA----------IA-----GRSIHMYHTEGAGGGHAPDILVVNGYPNVLPSS
TNPTNPYTLPALEEGVPMTMLAHMMSFDLLEDVAFAEARIRPQSMAAEDLLHDSGAISIF
ATDTQGMGRLAENLAKCWQLASVMKDRVG---------------R-L----------P--
----E-E-------------------------------------TTAQADNERILRYIAK
YTINPAIAAGIDHEVGSIAPGKMADIVLWPFAFFGAKPRTVIKSGTIVWATMGD------
------GNASFPGAEPMIHRPMWGSLGTAKHKLGVTFVSKLAIE--A-G----T-EAKLG
-------VQ-KPFV-QIKNVR-K--LGKSDMIRNTALPK-ITVDPQTFEVEA--------
----D------------------------GVP-LVAE----PARSVPLARRY-----F--
-LR--------------------------
>ref_ureC_195
------------------------------------------------------------
------------------------------------------------------------
------------------------------------------------------------
------------------------------------------------------------
-------------------------------MK---------------------------
------------------------------------ISRAQYAAL-----YG--PTT---
-GDMFRLADTSLLAEIEHDHT--------------V-----Y------------------
----------------------------GDE-LTTGAGKAMRDGEGFRTTGT--DA----
-----S-G--------------ALDMVIQNAIIIDPL-L-GIVKGDIGIRRDRIVAVGKA
GNPDI--MD----GV---------------H--PDLVTGPNTTVVHGD-HHVVTPGAIEA
HAHFLSPQQAWHALAGGTTTMIGMSPGP----NFDVSCSGPHTLGRLIQAADEFPLNFGF
LGRG-ASDPAAVTESV-AGGALGVKIHEDFGASPAVIDGSLRAADAADFSVHLHTDTINE
FGFCEDTLAA----------IG-----GRTIHMYHTEGAGGGHAPDILVVNGHPNVLPSS
TNPTNPFTAAALEEGLPMTMLAHMMSFDLIEDVAFAEARIRPQSMAAEDFLHDMGAISIF
ATDTQGMGRLAENVAKCWQLASVMKDRTG---------------R-L----------P--
----E-E-------------------------------------RTARADNERILRYIAK
LTINPAIAAGIDAHVGSIAPGRMADLVLWPLASFGAKPATVITSGTIVWATMGD------
------GNGSFVGSEPMIHRPMWGALGTAKHRLGVTFVSRLAMD--G-V----A--GRLG
-------VA-KPFV-PIASVR-S--LRKSDMVRNAALPA-IEVDPRTFEVRA--------
----D------------------------GRL-LTCE----PAAEVPLARRY-----F--
-LR--------------------------
>ref_ureC_402
------------------------------------------------------------
------------------------------------------------------------
------------------------------------------------------------
------------------------------------------------------------
-------------------------------MK---------------------------
------------------------------------MTRAQYAAH-----YG--PTT---
-GDLVRLGDTSLLAEIEHDFT--------------H-----Y------------------
----------------------------GEE-LTTGAGKLMRDGEGFCTTGT--DA----
-----N-E--------------ALDMVIQNAVILCPV-T-GIVKADIGIRRGEIIGIGKA
GNPDI--MD----GV---------------T--PGLVTGPNTTVVHGD-HHFVTAGTVEA
HAHFLSPQQAFHALAGGTTTMIGMSPGP----NFDVSCSGPHTLGRIILAADEYPLNFGF
LGRG-NSNPDAVAETV-AGGALGVKIHEDFGASPAVMHGSLRAADASDFSVHLHTDTINE
FGFYEDTMAA----------IA-----GRTIHMYHTEGAGGGHAPDLLAVNGHANVLPSS
TNPTNPFTPSALEEGVPMTMLAHMMRFDLIEDVAFAEARIRPQSMAAEDLLHDMGAISIF
ATDTQGMGRLAENVAKCWQLASVNKDRLG---------------R-L----------A--
----S-E-------------------------------------TSARADNQRILRYQAK
LALNPAIAAGIDGYVGSIAPGKMADIVLWPFASFGAKPALVIKGGTIVWASMGD------
------GNGSFVGSQPMIHRPMWGALGSARHRLGVTFVSELAIA--G-G----S-FGKLR
-------PQ-KPFA-QIASVR-R--LGKTDMVRNDALPE-IVVDPQTFAVSA--------
----D------------------------GRP-LDCP----PVTSVPLNRKY-----F--
-LR--------------------------
>ref_ureC_653
------------------------------------------------------------
------------------------------------------------------------
------------------------------------------------------------
------------------------------------------------------------
-----------------------------MSMK---------------------------
------------------------------------LSRPEYAVQ-----YG--PTK---
-GDKIHLADTGLVVEIEHDFT--------------T-----Y------------------
----------------------------GDE-MVFGGGKTIRDGMGQASKWK--SR----
-----D-G--------------ALDLVVTNAVIIDPV-L-GVVKGDIGIKDGKIVGVGKA
GNPDT--MD-----I---------------T--PGLIVAPATDILSVE-GMIVTPGFLDI
HPHFDSVQQLYEYQNAGFTTVIGGGSGPKT---VGIECPGAFNLHRMLEAMADIPLNFGN
FGKGNASTKGAIEEQIVLGGATGLKIHEDWSSSPAAIEACMELADEYDFQVQIHADTLNE
TGYYEDTMAA----------IN-----GRVMHIYHAEGAGGGNAPDIMRCVMEPNCLPSS
TNPTNPFSINTYDEEIDMLITCHNLNKAVPTDMAFIQGRARAETMRAEDVLHDLGAISMI
GSDSQGVGRAAESAQRAFQLAAVSKQRFG---------------K-L----------P--
----E-D-------------------------------APG---N----DNFRVRRYLSK
VTINPAITFGVDSYVGSITPGKLADLVFWLPKFFIAKPELTVKGGFITHGAMGD------
------PAGSLMTGQPLKYRPQYGALGANPGRLSYSFVTQAALD--A-G----L-HNRLR
-------SH-QTLM-PVKNTR-T--ISKRDMYLNNSMPD-VEIDPETYNVYV--------
----D------------------------GRR-ATVK----PARTLPLTQLF-----Y--
-FR--------------------------
>ref_ureC_297
------------------------------------------------------------
------------------------------------------------------------
------------------------------------------------------------
------------------------------------------------------------
-----------------------------MSID---------------------------
------------------------------------IKRPDYAAQ-----YG--PTT---
-GDKIHLADTGLVAEIEHDYT--------------T-----Y------------------
----------------------------GDE-LVFGGGKTIRDGMGQASKWK--QS----
-----D-G--------------ALDMVVTNAIIIDPI-L-GVVKGDIGILNGKIVGIGKS
GNPDT--MN-----I---------------T--PGLIVSPNTDILSVE-GMIVTPGLLDI
HPHFDSVQQLYEYQNAGVTTVIGGGSGPKT---VGIECPGVFNLHRMLEAMADIPLNFGN
FGKGNAATKGSLIEQI-LAGATGLKIHEDWSSSPAAIETTMDLADEYDFQVQIHADTLNE
TGYYEDTVAA----------IN-----GRVMHIYHAEGAGGGNAPDIMRCASEPNLLPSS
TNPTNPFSINTYDEEIDMLITCHNLNKEVPTDIAFIQGRARAETMRAEDVLHDLGAISMI
GSDSQGVGRAAESAQRSFQLAAVNKVRFG---------------R-L----------P--
----E-D-------------------------------GKA---N----DNFRIKRYLAK
VTINSAITFGVDSYVGSITPGKLADLVFWRPEFFIAKPEVTLKGGFISHSVMGD------
------PAGSLMTGQPLKYRPQYGSLGANPQRTSYSFVTKAAIE--D-G----L-EDKLL
-------SH-QTLV-PITRCR-T--ISKRDMIHNNAMPD-IQIDPETYNVYV--------
----D------------------------GER-ATVE----PAKTLPLGQLF-----Y--
-FR--------------------------
>ref_ureC_792
------------------------------------------------------------
------------------------------------------------------------
------------------------------------------------------------
------------------------------------------------------------
----------------------------MMSMN---------------------------
------------------------------------IKRPDYAAQ-----YG--PTT---
-GDKIYLADTGLVAEIEHDYT--------------T-----Y------------------
----------------------------GDE-LVFGGGKTIRDGMGQASKWK--QS----
-----D-G--------------GLDMVITNAVIIDPI-L-GIIKGDIGVLDGKIVGVGKA
GNPDT--MN-----I---------------T--PGLIISPNTDILSVE-GMICTPGFLDI
HPHFDSVQQLYEYQNAGFTTVIGGGSGPKT---VGIECPGVFNLQRMLEAMADFPLNYGN
FGKGNAATRGSLEEQI-LAGATGLKIHEDWSSSPAAIETCMELADEYDFQVQIHADTLNE
TGYYEDTVAA----------IN-----GRVMHIYHCEGAGGGNAPDMMRITGEPNLMPSS
TNPTNPFSINTYDEEIDMLITCHNLNKNVPTDIAFIQGRARAETMRAEDVLHDRGAISMI
GSDSQGVGRAAESAQRSFQLAAVNKVRFG---------------A-L----------P--
----E-D-------------------------------SPG---N----DNFRIKRYLAK
ITINPAVCFGVDSYVGSITPGKIADLVFWRPEFFIAKPEVTLKGGFISHSVMGD------
------PSGSLMTGQPLKYRPQYGSYGANPARTSLSFVTKAAIE--N-G----L-EDKLR
-------TH-QTLV-PVKRTR-T--ISKRDMVHNDYMPN-IEIDPETYNVYV--------
----D------------------------GER-ITVQ----PAKTLPLTQLF-----Y--
-FR--------------------------
>ref_ureC_1053
------------------------------------------------------------
------------------------------------------------------------
------------------------------------------------------------
------------------------------------------------------------
------------------------------MAT---------------------------
------------------------------------MTRAAYAAM-----FG--PTT---
-GDRIRLGDTDLLVKIEHDHA--------------T-----Y------------------
----------------------------GEE-CVTGVGKTLRDGAGIDGAAT--LA----
-----G-G--------------ALEMAICNVVILDPV-L-GVMKADIGINGGRISAIGKA
GNPAI--MA----GV---------------T--PGMTIGPGTKHMNAQ-GLIATPGGTDV
HAHYAQPAEVWHALSSGLTTMIGGGY-PGC---WSIDSGGDWANAKMLKALEEFPMNFGL
FSRGGAHDPATIREQI-GSGVIGVKIHEDLGAMPASIDTCLSVADEMDFQVQLHTDTMNE
SGFYESTMAA----------IA-----GRTIHMYHTEGAGGGHAPDIIRCNGEAHCLPSS
TNPTNPFTANAFDEHMDMMMMCHTLSADVPEDVAFAESRLRPQTMAAEDVLHDLGAISMF
GADAEGMGRVMDVVTSTWRLAHKMKGERG---------------A-L----------A--
----GEP----------------------Y--------AD----A----DNARVLRYLAK
YTLNPAITFGIADHIGSLEPGKMADIVLWNPAFFGVKPTQVIKGGVEVWGPIGD------
------AAGSLSNVEPRIYRKQWPACGSAPDTLSAIFVHPLAIE--N-D----M-AGRWN
-------VS-KPLV-ALSGTR-K--LSKHDMVRNDALPE-IRVDPQTFEVFV--------
----D------------------------GDL-ATSE----AVREVRLARRY--------
-FLR-------------------------
>ref_ureC_286
------------------------------------------------------------
------------------------------------------------------------
------------------------------------------------------------
------------------------------------------------------------
------------------------------MVT---------------------------
------------------------------------MTRERYADM-----FG--PTT---
-GDRIRLGDTNLLARIEHDHI--------------T-----P------------------
----------------------------GEE-SITGVGKTLRDGNGIDGGAL--LA----
-----D-G--------------ALEVVISNVVIMCPV-Q-GIMKGDIGIRDGRICAIGKA
GNPAI--MG----GV---------------T--PCMVIGPGTKHFSGQ-GMIATPGGVDV
HSHYGQPDEMRHALSSGLTTIIGGSY-PGC---WSIDSGGDWANAKMLKALEAFPLNFGL
FSRGGANAGAAIEEQI-SSGVIGVKIHEDLGAMPAVLDTCLSVADTLDFQVQLHTDSMNE
AGFYESTMEA----------IA-----GRTIHMYHTEGAGGGHAPDIIRCNGETHCLPSS
TSPTNPFTLNAFGEHMDMMMLCHTLRGDIEEDVAFAESRLRPQSMAAEDVLHDLGAISMA
GSDAEGMGRVMDVIAGMWRLADKMKTERG---------------P-L----------P--
----DEP----------------------F--------DN----A----DNARILRYLAK
TTINPAITFGIANHIGSLEVGKMADIVLWNPAFFGVKASQIIKGGAQIWSAMGD------
------SSGSLFNTEPTIYTESWHALGSAPNTLSAIFVHPSALD--A-D----V-AGRWD
-------VA-KPLV-PISGTR-T--LGKADMVRNNALPE-ITVNPQTFEVFA--------
----D------------------------GEL-ATTA----PSTKVPLARTY--------
-FLR-------------------------
>ref_ureC_373
------------------------------------------------------------
------------------------------------------------------------
------------------------------------------------------------
------------------------------------------------------------
------------------------------MAR---------------------------
------------------------------------MTRARYAQM-----FG--PTT---
-GDRVRLGDTSLLARIERDLG--------------T-----Y------------------
----------------------------GEE-GITGVGKTLRDGNGIEGRAT--IA----
-----D-G--------------ALEAVVLNVVLMCPV-Q-GIFKADIGIRDGRICAIGKA
GNPAV--MA----GV---------------S--LGMTIGPLTKHFSGQ-GLIATPGGIDV
HAHYGQPAEVWHALSSGLTTMIGGGW-PGA---WSIDSGGEWANAKMLKALDALPMNFGL
FSRGGASRPEAIAEQI-SCGVIGVKIHEDLGAMPAVIDTCLAVADDLDFQVQLHTDGMNE
AGFFESTMAA----------IA-----GRTIHMYHTEGAGGGHAPDIIRCNGEANCLPSS
TSPTNPFTLNAFDEHLDMMMLCHTLRGDIAEDVAFAESRLRPQTMAAEDVLHDLGAISMA
GSDAEGMGRTMDVIAGMWRLASKMKDERG---------------P-L----------A--
----GEP----------------------Y--------AN----A----DNARILRYLAK
TTINPAITFGIADHVGSLEIGKMADIVLWQPAFFGVKPSQVLKCGAEVWRPLGD------
------AAASLSVCEPNVYRASWPATGSAPDTLSALFVHRSAID--N-D----M-AGRWN
-------VS-KPML-ATGPVR-R--LTKADMVRNDALPE-IRVDPQTFEVFA--------
----D------------------------GEH-ATTQ----PVRNVTLNRRY--------
-FLR-------------------------
>ref_ureC_979
------------------------------------------------------------
------------------------------------------------------------
------------------------------------------------------------
------------------------------------------------------------
-------------------------------MK---------------------------
------------------------------------ITRRQYADL-----YG--PTR---
-RDKIRLGDTSLWIEIEEDLT--------------G-----K------------------
----------------------------GDE-LVFGAPKTLRAGAGANVDTL--SR----
-----C-G--------------ALDIVITNAIIVDPI-L-GVIKADIGIKNGRIAGIGKA
GDPNI--MD----GV---------------A--PDLIVGPSTDVRAAE-GLIATAGGIDC
HVHFIDPGQCGEALSSGITTLIGGGLGATT---VPIASTGVQNLAIMLRAAEDFPLNFGF
FGKGGSYTVEPLAEQL-RSGAGGLKIHEDWGAMPPVINACLEAGDEFDVQIQLHADTLNE
AGYLQSTMEA----------IA-----GRTIHAYHVEGAAGGHAPDILEICGYENVLPSS
TNPTNPYTINTFDEHFDMTMTSHHLNPRVPEDIAFAESRIRHETIAAEDVLHDMGAISAM
GSDSQGMGRIAETICRTWQLASHMKSQRG---------------A-L----------D--
----EDR----------------------P--------NG----N----DNQRVLRYIAK
YTINPAIIFGIAGEVGSLEVGKMADIVLWKPKFFGIHPEIVFKGGFPVWAVMGE------
------PSASLMTCAPLQYRPQWGAFGHGNAELSATFMAKVAID--D-G----I-PEKLG
-------LS-KKCL-PLRGAR-Q--LSKRDMIRNSTLPK-VRVDPETYRVTI--------
----D------------------------DIE-CVHK----PMTKVPLGRLY--------
-SLR-------------------------
>ref_ureC_222
------------------------------------------------------------
------------------------------------------------------------
------------------------------------------------------------
------------------------------------------------------------
-----------------------------MAQS---------------------------
------------------------------------IERSRYVSL-----YG--PTE---
-GDCVRLGDTGLWAKVERDFC--------------V-----G------------------
----------------------------GDE-LVFGAGKTVRGGTGCDGVLT--AA----
-----D-G--------------ILDLIITNALIIDAV-A-GIIKADIGIKGGRIVGIGKA
GDPNL--MD----GV---------------T--PGLTVGVNTDIRAAE-GHIVTAGGIDC
HVHFIDPGQVDEALSAGFTTLMGGGLGPTT---VPIASTGTTNLGLMLQAAEAFPINFGF
IAKAASHAVEPLLEQL-AAGAAGLKIHEDWGATPAIIDAALKAAEIGGGQSHLHADTLNE
SGFVEHTLRA----------MA-----GRCIHAYHVEGAGGGHAPDIIRMCGISNVLPSS
TNPTNPFTINTFDEHFDMAMTSHHLNPRLPEDVAFAESRIRKETIGAEDVLHDMGAISAI
GSDSQGMGRIGETIARCWQLADTMRELRG---------------A-L----------P--
----EDS----------------------G--------SG----A----DNFRIRRYIAK
YTINPALMFGIADEVGSIEPGKLADLIFWKPDSFGIKPELVLKSGFPVWAPLGE------
------ANASLMTCEPVRYRPMWGYFGRAPQSLGVRFVSPSAIA--A-G----V-AQRLD
-------LK-ATLR-PVADTR-R--LTKRDMVLNDVLPK-IDVDPENFRVYI--------
----D------------------------GQA-IDSP----PTSQVSLGQSY--------
-MLK-------------------------
>ref_ureC_204
------------------------------------------------------------
------------------------------------------------------------
------------------------------------------------------------
------------------------------------------------------------
-----------------------------MAKT---------------------------
------------------------------------INRSRYAQL-----YG--PTV---
-GDCVRLGDTDLWAKVERDYC--------------V-----G------------------
----------------------------GDE-LVFGAGKTMRAGTGCDGALT--AA----
-----D-G--------------VLDLVITNALIIDAV-V-GVIKADIGIKNGRIVGVGKA
GDPNI--MD----GV---------------T--EGLTVGVNTDVRAAE-GLIVTAGGIDC
HVHFIDPGQVEEALSAGFTTLMGGGLGPTT---VPIASTGTTNLGYMLQAAEAFPVNFGF
IAKAASHTVEPLLEQL-AAGAAGLKIHEDWGAAPTVIDSALRAAEIGGGQIQLHTDTLNE
SGFVEHTLRA----------IA-----DRGIHAYHVEGAGGGHSPDIIRMCGKTNVLPSS
TNPTNPFTINTFDEHFDMAMTSHHLNPRLPEDVAFAESRIRKETIGAEDVLHDIGAISAI
GSDSQGMGRVGETIARCWQLADHMRDLRG---------------T-L----------A--
----EDH----------------------G--------SH----A----DNFRICRYIAK
YTTNPARMFGIDADVGSIEPGKLADLVFWKPDSFGAKPELVMKSGFPVWAPLGE------
------ANASLMNCEPLRYRPMWGYFGRAPQSLGVRFVAPVAIT--A-G----I-AQRLD
-------LK-SVLV-PVADTR-G--VTKKDMLLNNTVPA-ITIDPETFRVFI--------
----N------------------------DQL-IDST----PIARVALGQSY--------
-MLK-------------------------
>ref_ureC_1035
------------------------------------------------------------
------------------------------------------------------------
------------------------------------------------------------
------------------------------------------------------------
-----------------------------MAHS---------------------------
------------------------------------IERSRYVQL-----YG--PTV---
-GDSVRLGDTGLWAKVEHDSC--------------V-----G------------------
----------------------------GDE-LVFGAGKTMRCGTGCDGVLT--AA----
-----D-G--------------VLDLVITNALIIDTV-L-GVIKADIGIKNGRIAGIGKA
GDPNI--MD----GV---------------T--AGLIVGVNTDVRAAE-GLIVTAGAIDC
HVHFIDPGQVEEALSAGFTTLMGGGLGPTT---VPIASTGTTNLGHMLRAAEAFPVNFGF
IAKAASHTVEPLLEQL-AAGAAGLKIHEDWGATPAVIDAALKAAEIGGGQIQLHTDTLNE
SGFVEHTMRA----------IA-----GRGIHAYHVEGAGGGHAPDIIRMCGKANILPSS
TNPTNPFTINTFDEHFDMAMTSHHLNPRLPEDVAFAESRIRKETIGAEDVLHDIGAISAI
GSDSQGMGRIGETITRCWQLADHMRELRG---------------T-L----------P--
----EDR----------------------G--------SG----A----DNFRIRRYLAK
YTINPARMFGIDAEVGSLEVGKLADLVFWKPEYFGAKPELIMKSGFPVWAPLGE------
------ANASLMSCEPLRYRPMWGYFGRAPQALGVRFVSPAAIT--S-G----I-ARRLD
-------LK-SAMV-PVADTR-G--TRKSDMLLNDLVPN-IDVDAESFQVRI--------
----D------------------------GQP-LIST----PLTRVTLGQSY--------
-MLK-------------------------
>ref_ure147
------------------------------------------------------------
------------------------------------------------------------
------------------------------------------------------------
------------------------------------------------------------
-----------------------------MSRK---------------------------
------------------------------------LSREAYTDL-----FG--ATE---
-GDRLRLGDTNLLAKIEKDHG--------------T-----Y------------------
----------------------------GDE-AVFGGGKTMRDGMGMQSGTT--QA----
-----E-G--------------ALDWVFSNAVIIDPI-L-GIQKGDIGVRDGKIAGIGKA
GNPDT--MD----GV---------------D--DELVIGPSTDTAPAD-GLIATPGGLDI
HIHFNSKELFEHALASGVTTMFGGGYGG-G---ATTCTTGPENIKRFLQAAEEYPVNVGF
YAKGNSSGPDPIIEQI-EAGACGLKLHEDWGSTPDVIDTALTVADEEDVQVCIHTDTLNE
SGFLEDTFEA----------ID-----GRTIHTFHIEGAGGGHAPDVLELIGYDHMLPSS
TNPSMPYTVNTFDEHLDMVMVCHHLNPDVPEDVAFAESRIRSETIAAEDVLHDMGAISMM
TSDSQAMGRMAEVITRTWQTAHKMKSQRG---------------A-L----------P--
----ADR----------------------G--------TD----A----DNARIKRYVAK
YTINPAKVAGINEYVGSLEPGKMADIVLWEPEFYGIKPKYVIKGGFPVHSEMGE------
------ANGSLMTCEPVMQRSRMGAVGKAKHAISTTFVSKAAYE--N-D----I-GDQIG
-------LE-SRVR-PVEGTR-D--VGKNDMRHNEYAPENIDIDPQTFEVAV--------
----D------------------------GEH-VTCE----PAEELPLAKRY--------
-SL--------------------------
>ref_ureC_235
------------------------------------------------------------
------------------------------------------------------------
------------------------------------------------------------
------------------------------------------------------------
-----------------------------MSRK---------------------------
------------------------------------LSREAYTDL-----FG--ATE---
-GDRLRLGDTNLLAKIEKDHG--------------T-----Y------------------
----------------------------GDE-AVFGGGKTMRDGMGMQSGTT--QA----
-----E-G--------------ALDWVFSNAVIIDPI-L-GIQKGDIGVRDGKIAGIGKA
GNPDT--MD----GV---------------D--DELVIGPSTDTAPAD-GLIATPGGLDI
HIHFNSKELFEHALASGVTTMFGGGYGG-G---ATTCTTGPENIKRFLQAAEEYPVNVGF
YAKGNSSGPDPIIEQI-EAGACGLKLHEDWGSTPDVIDTALTVADEEDVQVCIHTDTLNE
SGFLEDTFEA----------ID-----GRTIHTFHIEGAGGGHAPDVLELIGYDHMLPSS
TNPSMPYTVNTFDEHLDMVMVCHHLNPDVPEDVAFAESRIRSETIAAEDVLHDMGAISMM
TSDSQAMGRMAEVITRTWQTAHKMKSQRG---------------A-L----------P--
----ADR----------------------G--------TD----A----DNARIKRYVAK
YTINPAKVAGINEYVGSLEPGKMADIVLWEPEFYGIKPKYVIKGGFPVHSEMGE------
------ANGSLMTCEPVMQRSRMGAVGKAKHAISTTFVSKAAYE--N-D----I-GDQIG
-------LE-SRVR-PVEGTR-D--VGKNDMRHNEYAPENIDIDPQTFEVAV--------
----D------------------------GEH-VTCE----PAEELPLAKRY--------
-SL--------------------------
>ref_ureC_679
------------------------------------------------------------
------------------------------------------------------------
------------------------------------------------------------
------------------------------------------------------------
-----------------------------MSRE---------------------------
------------------------------------LSRKAYTDL-----FG--ATE---
-GDRIRLGDTNLLAEIEKDHT--------------T-----Y------------------
----------------------------GDE-AVFGGGKTMRDGMGMQPGTT--QA----
-----E-G--------------ALDYVYTNVVLIDPV-L-GVQKGDLGVRDGEVAGFGKA
GNPDT--MD----GV---------------D--ENLIIGASTDAVPAD-GLIATPGAFDI
HVHFNSKELFEHALASGITTMFGGGYGG-G---ATTCTPGPENIKRFLEAAEEWPMNVGF
YAKGNSSQPEPLYEQI-EAGATGLKLHEDWGSTPAVIDSALDVADEEDVQVCIHTDTLNE
SGFVENTFDA----------ID-----GRTIHTFHIEGAGGGHAPDVLELIGHDHMLPSS
TNPSMPYTVNTFDEHLDMVMVCHHLNPDVPEDVAFAESRIRSETIAAEDVLHDMGAISMM
TSDSQAMGRMAEVICRTWQTAHKMKAQRG---------------P-L----------P--
----ADE----------------------G--------TD----A----DNARIERYIAK
YTINPAKVAGIDQYIGSLEPGKMADIALWEPEFFGIKPKYVIKSGFPVHSEMGE------
------ANGSLMTCEPVMQRSREGAVGKAKNALSTTFVSKAAYE--N-D----I-GDELD
-------LD-STVR-PVEGTR-E--VGKSDMLHNDYAPDDIEIDPQTFEVEV--------
----D------------------------GEH-VTCE----PAEEIPLAQRY--------
-TL--------------------------
>ref_ure172
------------------------------------------------------------
------------------------------------------------------------
------------------------------------------------------------
------------------------------------------------------------
-----------------------------MTKT---------------------------
------------------------------------LPREEYTDL-----FG--ATV---
-GDRIRLGDTSLLAEIEHDHA--------------T-----Y------------------
----------------------------GDE-AVFGGGKTMRDGMGMQSGTT--QA----
-----D-G--------------ALDWVFSNVVVVDPV-L-GIRKGDIGVRNGRIVGVGKA
GNPDT--MD----GV---------------D--DELVVGPSTDTVPAD-GLIATPGGLDI
HVHFNSPQLVDHALASGITTMFGGGYGG-G---ATTCTPGPNNVKRFLQAADEWPVNVGF
YGKGNSSQPEGLAEQV-EAGACGMKLHEDWGSTPAAIDTCLEYAESADIQVCIHTDTLNE
SGFVEETFDA----------ID-----GRAIHTFHIEGAGGGHAPDVLELVGHEHMLPSS
TNPSMPYTENTFDEHLDMVMVCHHLNPDVPEDVAFAESRIRAETIAAEDVLHDTGAISMM
TSDSQAMGRMAEVISRTWQTADKMKQQRG---------------P-L----------P--
----EDD----------------------G--------TD----A----DNHRIKRYVAK
YTINPAIVAGIDDYVGSIEPGKLADIVLWEPAFFGIKPKTVIKGGFPVYSQMGE------
------ANGSLMTCEPVEMRPRAGAMGNAKHGLSVTFVSGTAHE--A-G----V-GDAYG
-------LD-TPVR-PVDGTR-S--VRKADMLYNDYCPDDIDIDAQTFEVSI--------
----D------------------------GEH-VTCE----PADELPLAQRY--------
-HL--------------------------
>ref_ureC_1036
------------------------------------------------------------
------------------------------------------------------------
------------------------------------------------------------
------------------------------------------------------------
-----------------------------MTRE---------------------------
------------------------------------LPRREYTDL-----FG--ATK---
-GDRVRLGDTNLFAEIETDYG--------------V-----P------------------
----------------------------GEE-AVFGGGKTMRDGMGMQSGTT--QA----
-----E-G--------------TLDWVFTNIVIIDPV-L-GVCKGDIGVRDGEIVGVGKA
GNPNT--MD----GV---------------D----MVIGPSTDTIPAD-GLIATAGALDI
HVHFNSPQLIEHGLASGITTMFGGGFGG-G---ATTCTPGPRNVQRFLQAAEEWPMNVGF
YGKGNSSRPDALYEQI-EAGVCGLKLHEDWGSTPAAIDTCLEVADEEDVQVCIHTDTLNE
SGFVEDTFDA----------ID-----GRAIHTFHIEGAGGGHAPDVLELVGHEHMLPSS
TNPSMPYTENTFDEHLDMVMVCHHLNPDVPEDVAFAESRIRAETLGAEDVLHDTGAISMM
TSDSQAMGRMAEVVSRTWQTAHKMKNQRG---------------P-L----------P--
----ADE----------------------G--------TG----A----DNARIERYVAK
YTINPAITAGIDDCVGSLEPGKLADIVLWKPAFFGIKPKVVIKGGFPVWSQMGE------
------ANGSLMTCEPIIGRERAGAQGRAKQALSVSFVSEAAYE--N-G----V-ADAYD
-------LK-TPVR-PVTGTR-S--VRKEDMVHNDRCPDDIDIDAQTFEVSI--------
----D------------------------GEH-VTCD----PADEVPLAQRY--------
-ML--------------------------
>ref_ureC_113
------------------------------------------------------------
------------------------------------------------------------
------------------------------------------------------------
------------------------------------------------------------
-----------------------------MSRE---------------------------
------------------------------------LPREEYTEL-----FG--PTE---
-GDRVRLGDTNLLARIETDHA--------------V-----P------------------
----------------------------GEE-AVFGGGKTMRDGMGMQSGTT--QA----
-----D-G--------------ALDWVFTNVVLIDPV-L-GVRKGDIGVRNGKIAGVGKA
GNPDT--MD----GV---------------D----MVIGPSTDTIPAD-GLIATPGALDI
HVHFNSPQLVEHALASGITTMLGGGFGG-G---ATTCTPGPQNVQRFLQAAEDWPVNVGF
YGKGNSSKPEALVEQI-EAGAAGLKLHEDWGSTPAAIDTCLEVADEEDVQVCIHTDTLNE
SGFVEDTFAA----------ID-----GRAIHTFHIEGAGGGHAPDVLELIGHEHMLPSS
TNPSMPYTENTFDEHLDMVMVCHHLNPDVPEDVAFAESRIRAETIGAEDVLHDTGAISMM
TTDSQAMGRMAELICRTWQTAHKMKAQRG---------------A-L----------E--
----SDE----------------------G--------TD----A----DNARIKRYIAK
YTINPAITAGIDDYVGSLEPGKLADIALWDPAFFGIKPKTVIKGGFPVWSQMGE------
------ANGSLMTCEPVVGRERAGAQGRAKHDLSLTFVSEAAYE--N-D----V-GDTYD
-------LK-TPVR-PVSGTR-S--VGKSDMLHNDRCPDDIDIDAQTFEVAV--------
----D------------------------GEH-VTCD----PAEEIPLAQRY--------
-LL--------------------------
>ref_ureC_704
------------------------------------------------------------
------------------------------------------------------------
------------------------------------------------------------
------------------------------------------------------------
-----------------------------MSRD---------------------------
------------------------------------LPREEYTEL-----FG--PTE---
-GDRLRLGDTNLLAKVDRDHT--------------V-----P------------------
----------------------------GEE-AVFGGGKTMRDGMGMQSGTT--QA----
-----E-G--------------ALDWAFTNVVIVDPV-L-GVRKGDIGVRNGKIVGVGNA
GNPDV--MA----DV---------------D----MVIGPSTDTIPAD-GLIATPGALDI
HVHFNSPQLVDHALAAGVTTMFGGGFGG-G---ATTCTPGPRNIQRFLQAAEEWPVNVGF
YGKGNSSEPDALREQI-EAGAAGLKLHEDWGSTPAAIDTCLAVAEDEDVQVCIHTDTLNE
SGFVEDTFDA----------ID-----GRAIHTFHIEGAGGGHAPDVLELIGHEHMLPSS
TNPSMPYTENTFDEHLDMVMVCHHLNPDVPEDVAFAESRIRAETLGAEDVLHDTGAISMM
TTDSQAMGRMAELVCRTWQTAHKMKAQRG---------------P-L----------E--
----ADA----------------------G--------TE----A----DNARIERYVAK
YTINPAITAGIDDYVGSLEPGKLADIVLWDPAFFGSKPQAVVKGGFPVWSQMGE------
------ANGSLMTCEPVIGRERAGAQGRAKHGLSVSFVSEAAYE--N-E----V-GDAYD
-------LQ-TPVR-PVSGTR-S--VSKSDMLHNDRCPEDVEIDAQTFEVEV--------
----D------------------------GEH-VACD----PATELPLAQRY--------
-LL--------------------------
>ref_ureC_932
------------------------------------------------------------
------------------------------------------------------------
------------------------------------------------------------
------------------------------------------------------------
-----------------------------MARE---------------------------
------------------------------------LSKKQYTDL-----YG--PTE---
-GSRVRLGDTSLVAEVERDLG--------------T-----P------------------
----------------------------GDE-AVFGGGKTLRDGMGMAPGVT--AE----
-----E-G--------------ALDWVLTNATVIDPV-V-GIVKGDIGIKDGRIAGIGKS
GNPNT--MD----GV---------------D--PDLVVGPSTDVYPAE-GLIATAGALDI
HVHFNSAQLAEHALASGITTMLGGGYGG-G---ATTVTPGPVNIERFLQAAEEWPINVGF
YGKGNSSGKGGLYEQV-EAGACGLKLHEDWGSTPAVIDTCLEVADEMDVQTCIHTDTLNE
SGFVEDTFDA----------ID-----GRTMHMFHIEGAGGGHAPDILELVGEPNALPSS
TNPSMPFTTNTFDEHLDMVMVCHHLNPDVPEDVSFAESRIRHETLAAEDVLHDMGAVSMM
TTDSQAMGRMAELVCRTWQTADKMKKQRG---------------P-L----------P--
----GDE----------------------E--------SE----N----DNERILRYIAK
YTINPAITAGIDEYVGSLETGKLADVCLWDPAFFGIKPDLVMKGGFPALSKMGE------
------ANGSLMTCEPITQRPRAGAVGKAKNALSLAFVSQAGFE--N-D----V-GEQYG
-------LT-KEVV-PIKGTR-N--LAKDSMVRNEYCPDGIAVDPETFEVTI--------
----D------------------------DEV-VTCE----PAEEISLAQRY--------
-TL--------------------------
>ref_ureC_630
------------------------------------------------------------
------------------------------------------------------------
------------------------------------------------------------
------------------------------------------------------------
-----------------------------MARD---------------------------
------------------------------------LDKKRYTDL-----YG--PTE---
-GSKVRLGDTTLFAEVEEDYT--------------T-----Y------------------
----------------------------GDE-AVFGGGKTLRDGLGMAPGTT--AK----
-----E-G--------------ALDWVLTNATVIDPV-L-GIVKGDIGIKDGEIAGVGKA
GNPNT--ME----GV---------------H--PDLVVGASTDVYPAE-GRIATAGALDI
HVHFNSSGLAEHALAAGITTMMGGGYGG-G---ATTTTTGPVNIKRFLQAAEEWPINVGF
YGKGNSSKPASLEEQA-EAGACGLKLHEDWGATPAAIDTCLSVADDMDLQVCLHTDTLNE
AGFVEDTFAA----------ID-----GRTIHMFHIEGAGGGHAPDILELVGEPNMLPSS
TNPSMPYTVNTFDEHLDMVMVCHHLNPDVPEDVAFAESRIRAETLGAEDVLHDEGAVSMM
TSDSQAMGRIAEVIPRTWQTADKMKKQRG---------------P-L----------P--
----EDE----------------------D--------TR----N----DNHRIKRYVAK
YTKNPAIAAGIDDYVGSLERGKLADICLWDPAFFGIKPDLVMKGGFPVLSEMGE------
------SNGSLMTCEPVKQRPRAGAIGKAKHALSLAFVSQAAAE--A-E----V-GEKYG
-------LD-KTVV-PVRGTR-N--LDKGQMLYNEATPD-IDVDAETFEVKV--------
----D------------------------GEI-VTSE----PAEEIPLAQRY--------
-TL--------------------------
>ref_ureC_1122
------------------------------------------------------------
------------------------------------------------------------
------------------------------------------------------------
------------------------------------------------------------
-----------------------------MTRD---------------------------
------------------------------------VSREAYTEL-----YG--PTV---
-GGQVRLGDTALYAEVESDYR--------------T-----P------------------
----------------------------GDE-AVFGGGKTLRDGLGMAPGVT--NE----
-----E-G--------------ALDWVITNATILDPV-L-GVVAADVGVRDGRIAGIGNA
GNPDT--MD----GV-------------------DMVVGAGTDVYPAE-GKILTPGALDV
HVHFNAAQLPEHALAAGITTMLGGGYGG-G---ATTTTTGPRNVEMFLRAAEDWPVNVGF
YGKGSSSRPESLYEQL-EAGACGLKIHEDWGAMPGAIDTCLTVADEADVQVAMHTDTLNE
TGFVENTMEA----------VD-----GRTVHLFHIEGAGGGHAPDIMETVGDPNVLPSS
TNPSMPYTTNTFDEHLDMVMVCHHLNPDVPEDVAFAESRIRAETIAAEDVLHDTGAISMM
TTDAMAMGRMGELVSRTWQTAHKMKDQRG---------------A-L----------S--
----ED-----------------------G--------AG---------DNERILRYLAK
YTINPAIAAGIDDHVGTLEPGKVADFVLWEPASFGIKPFVTFKGGFPVYGEMGE------
------ANGSLMTCEPMMQRPRAGAVGSAKNALSLAFVSRAAKE--N-G----V-GDEYD
-------LT-TETV-AVSGAR-T--VSKGDMVRNTTCPDDIEIDPETFEVRV--------
----D------------------------GEH-VTCE----PAEELPLTQRY--------
-ML--------------------------
>ref_ureC_522
------------------------------------------------------------
------------------------------------------------------------
------------------------------------------------------------
------------------------------------------------------------
-----------------------------MTRE---------------------------
------------------------------------LDREDYAEL-----YG--PTT---
-GGQVRLGDTELFLEVERDLR--------------T-----P------------------
----------------------------GDE-AVFGGGKTLRDGMGMAPGAT--NE----
-----E-G--------------ALDWVLTNAIVLDPV-A-GIVAADVGIRDGEIAGIGKA
GNPET--MD----SV-------------------DMVVGPGTDAYPAE-GKIVTPGGLDI
HVHFNSGQLVEHALASGITTMLGGGYGG-G---ATTCTPGPRNIEQFLRAAEEWPVNVGF
YAKGNASRPGPLREQL-EAGACGLKLHEDWGSTPKAIDTALSVADEEDVQVCMHTDTLNE
AGFLENTQSA----------ID-----GRTIHLFHIEGAGGGHAPDIMAAVGDPNVLPSS
TNPSIPYTVNTFDEHLDMVMVCHHLSPDVPEDVAFAESRIRAETIAAEDVLHDEGAISMM
TTDSQAMGRMAELICRTWQMASKMKSQRG---------------S-L----------P--
----EDE----------------------G--------SD----A----DNHRIKRYLAK
YTINPAISAGIDDYVGSLEPGKLADLVVWDPASFGIKPEITFKGGFPAYSEMGE------
------ANGSLMTCEPLKQRPRAGAMGTAVQANTLAFVSPAAAE--A-G----V-GETYG
-------LD-TDVV-PVSGTR-T--VEKSSMHYNDYCPDDVEIDPETFEVRV--------
----D------------------------GEV-VTCE----PAEELPLTQRY--------
-ML--------------------------
>ref_ureC_179
------------------------------------------------------------
------------------------------------------------------------
------------------------------------------------------------
------------------------------------------------------------
-----------------------------MTRD---------------------------
------------------------------------VDRETYAEL-----YG--PTE---
-GDRVRLGDTELFVEVEEDLR--------------T-----P------------------
----------------------------GDE-AVFGGGKTLRDGLGQSPGTT--QE----
-----E-G--------------ALDWVLTNALVLDPV-Q-GIVAADVGIRDGKIAGIGSA
GNPDT--MD----GV-------------------DMVVGPSTDVYPAE-GKIVTPGGLDV
HVHFNSAQLHEHALASGITTMLGGGYGG-G---ATTCTTGPENVERFLQAAEEWPVNVGF
YGKGNASKPDPLVEQV-EAGACGLKLHEDWGSMPAAIDTCLDVAEAEDVQVCMHTDTLNE
AGFVENTFAA----------VD-----GRTMHLFHIEGAGGGHAPDIMEMVGQPNMLPSS
TNPSMPYTANTFDEHLDMVMVCHHLNPDVPEDVAFAESRVRAETIGAEDVLHDEGAISMM
TSDAQAMGRQAEVISRTWQTASKMKAQRG---------------P-L----------P--
----EDE----------------------A--------SDTHPEA----DNFRVKRYLAK
YTINPAISAGIDEYVGSLEPGKLADVVLWDPAFFGIKPAMTFKGGFPTYSEMGE------
------ANGSLMTCEPIMQRPRAGAAGKAKHALSLSFVSQAAAD--A-D----A-GEEYG
-------LD-TPVV-PVSDTR-T--PGKADMHYNDYCPDDVEIDPETFEVRV--------
----D------------------------GDV-VACE----PSEEVPLAQRY--------
-ML--------------------------
>ref_ure198
------------------------------------------------------------
------------------------------------------------------------
------------------------------------------------------------
------------------------------------------------------------
-----------------------------MTRD---------------------------
------------------------------------IDRENYAEL-----YG--PTT---
-GDKVRLGDTELFAKVEEDLR--------------T-----H------------------
----------------------------GDE-AVFGGGKTLRDGLGMAPGVT--QA----
-----E-G--------------ALDWVLTNATIIDPI-L-GIVAADIGIRNGEIAGIGKA
GNPDT--MD----GV-------------------DMVVGPSTDVYPAE-GKIATAGGLDI
HIHFNSAQLHEHALSGGITTMLGGGYGG-G---ATTCTTGPENVKRFLQAAEAWPVNVGF
YGKGNASDPGPLREQV-EAGVCGLKLHEDWGSTPETINTCLEVAEDEDVQVCMHTDTLNE
AGFLENTFGA----------VD-----GRTMHLFHIEGAGGGHAPDIMEMVGEPNMLPSS
TNPSMPYTDNTFDEHLDMVMVCHHLNPDVPEDVAFAESRVRAETIAAEDVLHDMGAISMM
TSDSQAMGRIAEVIPRTWQTASKMKSQRG---------------P-L----------P--
----EDE----------------------G--------TG----A----DNHRIKRYIAK
YTVNPAISAGIEEHVGTLEPGKLADICLWDPAFFGVKPAMTFKGGFPVHSEMGE------
------ANGSLMTCEPILQRERAGAVGKAKHAISLSFVSPAAAE--A-G----I-DEEYG
-------LD-SRVV-PIEGAR-T--PGKDDMVYNSYCPDDIEVDPETFEVRV--------
----D------------------------GEH-VTCE----PSSELPLAQRY--------
-LL--------------------------
>ref_ureC_323
------------------------------------------------------------
------------------------------------------------------------
------------------------------------------------------------
------------------------------------------------------------
-----------------------------MTRD---------------------------
------------------------------------IDRENYAEL-----YG--PTE---
-GDKVRLGDTELFAEVEEDLR--------------T-----H------------------
----------------------------GDE-AVFGGGKTLRDGLGMAPGVT--QA----
-----E-G--------------ALDWVLTNATIIDPV-L-GIVAADIGIRNGEIAGIGKA
GNPDT--MD----GV-------------------DMVVGPSTDVYPAE-GKIATAGGLDI
HIHFNSAQLHEHALSGGITTMLGGGYGG-G---ATTTTTGPENIKRFLQAAEAWPVNVGF
YGKGNASEPGPLREQV-AAGACGLKLHEDWGSTPETIDTCLEVAEDEDVQVCMHTDTLNE
AGFLENTFGA----------VD-----GRTMHLFHIEGAGGGHAPDIMEMVGEPNMLPSS
TNPSMPYTDNTFDEHLDMVMVCHHLNPDVPEDVAFAESRVRAETIAAEDVLHDMGAISMM
TSDSQAMGRMAEVIPRTWQTASKMKSQRG---------------P-L----------P--
----EDE----------------------G--------TG----A----DNHRIKRYISK
YTINPAISAGIDEYVGTLEPGKLADICLWDPAFFGVKPAMTFKGGFPVHSEMGE------
------ANGSLMTCEPIIQRERAGAVGKARHALSLSFVSPAAAE--A-G----V-GEEYG
-------LD-SRVV-PIEGAR-T--PGKDDMVYNDYCPDDIEVDPETFEVRV--------
----D------------------------GEH-VTCE----PSSELPLAQRY--------
-LL--------------------------
>ref_ureC_605
------------------------------------------------------------
------------------------------------------------------------
------------------------------------------------------------
------------------------------------------------------------
-----------------------------MTRE---------------------------
------------------------------------IDRGAYADL-----YG--PTV---
-GDKVRLGDTDLFAAVEADYR--------------T-----H------------------
----------------------------GDE-AVFGGGKTLRDGLGMAPGVT--QA----
-----E-G--------------ALDWVITNATVIDPV-V-GIVTGDIGIRDGDIVGVGKA
GNPDT--MD----GV-------------------DMVVGPSTDVYPAE-GKIATAGALDI
HVHWNSAQLHEHALASGITTMLGGGYGG-G---ATTCTTGPENIKRFLQAAEAWPVNVGF
YGKGNASDPAPLREQV-RAGACALKLHEDWGSMPDAIDTCLNVAEAEDVQVCMHTDTLNE
AGFVENTFGA----------VD-----GRTMHLFHIEGAGGGHAPDIMRMVGEPNMLPSS
TNPSMPYTDNTFDEHLDMVMVCHHLNSDVPEDVAFAESRVRPETIAAEDVLHDEGAISMM
TTDSQAMGRMAELVPRTWQTASKMKTQRG---------------P-L----------P--
----EDE----------------------G--------SG----A----DNFRIKRYIAK
YTVNPAIAAGIDDYVGTLEPGKLADIVLWDPAFFGVKPAMTFKGGFPVHSEMGE------
------ANGSLMTCEPIVQRNRAGGVGKAKHGLSLSFVSPAAAE--A-G----V-GDAYG
-------LD-TRVV-PVSGAR-T--PGKDDMVHNDYCPDDIEIDPETFEVTI--------
----G------------------------GEH-VTCE----PASELPLTQRY--------
-ML--------------------------
>ref_ureC_135
------------------------------------------------------------
------------------------------------------------------------
------------------------------------------------------------
------------------------------------------------------------
-----------------------------MTKD---------------------------
------------------------------------IDREAYADL-----YG--PSE---
-GDRVRLADTELFAEVETDLR--------------T-----H------------------
----------------------------GDE-AVFGGGKTLRDGLGMAPDVT--QA----
-----D-G--------------ALDWVITNATVIDPV-L-GVVAGDIGIRDGDIVGVGKA
GNPDT--MD----GV-------------------DMVVGPATDVYPAE-GKIATAGALDI
HVHWNSAQLHEHGLASGITTMLGGGYGG-G---ATTCTTGPQNIKRFLQAAEAWPVNVGF
YGKGNASTPEPLIEQV-EAGACALKLHEDWGSMPAAIDTCLDVAEDEDVQVCMHTDTLNE
AGFVENTFAA----------VD-----GRTMHLFHIEGAGGGHAPDIMELVGEPNMLPSS
TNPSMPYTDNTFDEHLDMVMVCHHLNPDVPEDVAFAESRVRAETIAAEDVLHDMGAISMM
TTDSQAMGRQAELVSRTWQAASKMKSQRG---------------P-L----------P--
----EDE----------------------G--------TG----A----DNHRIKRYLAK
YTINPAISAGIDDYVGTLEPGKLADVVLWDPAFFGVKPAMIFKGGFPVHSEMGE------
------ANGSLMTCEPILQRQRAGADGKAKHGLSLSFVSPAAAD--N-D----V-GEAYG
-------LD-SRVV-PVGGTR-T--PGKEDMLYNDYCPDDIDVDPETFEVEV--------
----D------------------------GEL-VTCE----PASELPLAQRY--------
-TL--------------------------
>ref_ureC_212
------------------------------------------------------------
------------------------------------------------------------
------------------------------------------------------------
------------------------------------------------------------
------------------------------MVK---------------------------
------------------------------------ITRQQYASF-----YG--PTK---
-GDKVRLGDSSLYAEIEHDHT--------------S-----Y------------------
----------------------------GDE-CWVGAGRTMRDGMAYDAHTS--RA----
-----D-G--------------ALDMLMENATIIDPV-L-GIIKADIGIRDGKIAGIGKA
GNPNI--QD----GV---------------D--PNMVCGPNTTYYPTG-GLIVTPGGIDV
HTHFFSAEQCDHALATGLTTMIGGALGPL----FSIDCGGPWNTYRMIEASEKYPMNFGF
LGRGSSHDPDTIIEHL-DGGIIGVKIHEDYGAMPATIDACLTASQDYDFPVQIHTDTMNE
AGFYESTVAA----------IA-----GRTIHMYHVEGGGGGHAPDIIRCNGELNCLTSS
TNPTNPYTKNAFDEGLDMTMSCHLLRYDLPEDVAFAESRVRPGTMAAEDVLHDMGAIAMF
GSDSQGMGRINEVVSRCWQLASKMRDQRG---------------R-L----------P--
----EET----------------------S--------RD----A----DNERIKRYIAK
YTINPARAFGIDKYVGSLEPGKIADLVTWKPSFFGIKPVATIKGGFIAHGATGD------
------SAGSYWATEPVKQRVQFGGSGRAPASLSAVFVHQRALD--I-D----V-PGMLG
-------TN-KPLL-PIGSFT-K--LSKKDMLHNDFCPD-IRVDPNSWDVFV--------
----D------------------------GEL-ATCE----PADEVCLGQNY--------
-MLR-------------------------
>ref_ureC_300
------------------------------------------------------------
------------------------------------------------------------
------------------------------------------------------------
------------------------------------------------------------
------------------------------MAK---------------------------
------------------------------------ITRKQYASL-----YG--PTE---
-GDRVRLGNTSLFAEVEHDHT--------------V-----Y------------------
----------------------------GEE-CWTGAGRVMRDGMAYDAHTA--RS----
-----D-G--------------AIDMLVENATIIDPV-L-GIIKADIGIRDGKIAGVGKA
GNPNV--QD----GV---------------S--KNLVCGPNTTYYPAG-GLIVTPGGIDV
HIHFLSTEQCENAISTGLTTMIGGSMGPL----FAIDCGGPWNTHRMIEASEKWPINFGF
FGRGSSHDPDTVAEHL-DGGIIGVKIHEDYGAMPATIHGALTASQKHDFPVMIHTDTLNE
SGFYEDTLKA----------ID-----GRTMHMYHTEGGGGGHAPDIIRCNGEAHLLPSS
TNPTNPYTLNAFDEGLDMTMSCHLLRYDLPEDVAFAESRVRPQTMMAEDILHDIGAISMF
GSDSQGMGRVNEVISRCWQLASKMRDQRG---------------R-L----------S--
----VEK----------------------T--------EN----A----DNERIKRYIAK
YTINPARAFGIDNYVGSIEQGKMADLVTWKPSFFGIKPLGVIKGGFVAHGASGD------
------SAGSYWQTEPVIQRAQFGGCGKAPQSLSAVFVHKRALE--L-D----L-PKKLA
-------LS-KQML-PISSFI-R--LGKKDMLHNDFCPD-IRVDPATFEVFV--------
----D------------------------GEL-ASCE----PAQTVALGQSY--------
-MMR-------------------------
>ref_ureC_200
------------------------------------------------------------
------------------------------------------------------------
------------------------------------------------------------
------------------------------------------------------------
------------------------------MAK---------------------------
------------------------------------ISRKQYASL-----YG--PTK---
-GDKIRLGDTELFAEIEHDHT--------------V-----Y------------------
----------------------------GEE-CWTGAGRVMRDGMAYDAHTS--RA----
-----D-G--------------ALDMLVENAIIIDPV-Q-GIIKADIGIRDGKIAGIGKA
GNPNV--QD----GV---------------S--ENMVCGPNTTYYPAG-GLIVTAGGIDV
HVHFLSTDQCENALSTGLTTMIGGSMGPL----FAIDCGGPWNTARMHEASEKWPINFGF
FGRGSSHDPDTVAEHL-DGGVVGMKIHEDYGAMPATINGALTASQEYDFPVMIHTDTLNE
SGFYEDTLAA----------IN-----GRAMHMYHTEGGGGGHAPDIIRCNGEPHLLPSS
TNPTNPYTLNAFDEGLDMTMSCHLLRYDLPEDVAFAESRVRPQTMMAEDILHDMGAISMF
GSDSQGMGRVNEVISRCWQLASKMRSQRG---------------R-L----------A--
----HEK----------------------T--------KD----A----DNERIKRYIAK
YTINAARAFGIDQYVGSIEVGKMADLVSWKPAFFGIKPFGTIKGGFVAHGATGD------
------SAGSYFQTEPVIQRAQFGGCGRAPQSLSANFVHQRALD--I-D----L-PGTLG
-------LA-KPML-PISGFI-N--LGKKDMLHNDFCPD-IRVDPSNFDVFV--------
----D------------------------GEL-AACE----PIAEVTLGQNY--------
-LMR-------------------------
>ref_ureC_377
------------------------------------------------------------
------------------------------------------------------------
------------------------------------------------------------
------------------------------------------------------------
------------------------------MAT---------------------------
------------------------------------ISRQQYASL-----YG--PTA---
-GDKIRLGDTSLFAEIEKDHT--------------V-----Y------------------
----------------------------GEE-CWTGAGRVMRDGMAYDAHTS--RA----
-----D-G--------------AIDMLIETATVIDPV-L-GIITADIGVRDGKIAGVGKA
GNPNI--QD----GV---------------D--ENLVCGPNTTYYPAG-GLIVTPGGIDV
HIHFLSTEQCENAISTGLTTMIGGSMGPL----FAIDCGGPWNTHRMIEASEKWPINFGF
FGRGSSHDPDTVAEHL-DGGIIGVKIHEDYGAMPATIDGALTASAEYDFPVMIHTDTLNE
SGFYEDTLAA----------IA-----GRPMHMYHTEGGGGGHAPDIIRCNGEPHLLPSS
TNPTNPYTLNAFDEGLDMTMSCHLLRYDLPEDVAFAESRVRPQTMMAEDVLHDLGAISMF
GSDSQGMGRVNEVISRCWQLASKMRDQRG---------------R-L----------A--
----HEK----------------------P--------KD----A----DNERIKRYIAK
YTINAARAFGIDKYVGSIEVGKMADLVSWKPAFFGIKPLGIIKGGFVAHGATGD------
------SAGSYWQTEPVIQRAQYGACGKAPQSLSATFVHQRALD--L-D----V-AGQLG
-------LS-KALL-PITSFT-C--LSKKDMLHNDACPD-IRVDPSTFDVFV--------
----D------------------------GEL-AACD----PIADVTLGQSY--------
-LLRLGNAVAPSA----------------
>ref_ureC_116
------------------------------------------------------------
------------------------------------------------------------
------------------------------------------------------------
------------------------------------------------------------
------------------------------MVE---------------------------
------------------------------------MTRAAYAAT-----FG--PTK---
-GDRVRLGNTSLLAEVEHDHA--------------V-----P------------------
----------------------------GEE-LTTGGGKSYRDGMGMRATTR--HA----
-----D-G--------------ALDLVIHNVLVIDPV-L-GIVKGDLGIREGRIVGIGKA
GNPDV--MD----GV---------------H--PDLVCGPSTLVAHGE-KLIATPGGIDV
HVHFKTPDLVDHALSTGLTTLMGGGHGPL----FSVDVGGGWTAANMLRAVEGMPINFGF
LGRGSTHDPESIREHL-ASGIMGVKIHEDYSASPSVIDNCLKVADEMDFQVQIHTDTLNE
AGFYETTMAA----------IG-----GRTIHMYHTEGAGGGHAPDIIRCNGEANCLPSS
TNPTNPFTVNTFDEHLDMTMTIHHLLPDIPEDVTFAESRIRAQTIAAEDILHDLGAISMF
GSDSMGMGRINEVVARCWQLASKMKDQRG---------------P-L----------E--
----SES----------------------I--------DG----A----DNERIKRYLAK
YTINAARVFGIDHEVGSLEPGKVADIVLWKPAFFGLKPQTVLKGGFTAWAALGD------
------GAASIGAADPVRERAAFGAMGATPAAISTTFVHGSAVD--A-G----L-GDRLG
-------LA-KPLT-AIGSTR-S--LTKADMLHNTALPE-IQVNPESFDVFI--------
----D------------------------GDK-AWCE----PIDKVALGQLY--------
-LLR-------------------------
>ref_ureC_686
------------------------------------------------------------
------------------------------------------------------------
------------------------------------------------------------
------------------------------------------------------------
------------------------------MAE---------------------------
------------------------------------VSREAYVRM-----YG--PTV---
-GDCVRLGDTDLVVEVEKDHA--------------T-----Y------------------
----------------------------GEE-LTTGGGKSYRDAMGYLASCT--SK----
-----D-G--------------ALDLVLHNALVLDPI-L-GVVKGDIGVRDGKIVGVGKA
GNPNV--MD----GV---------------S--PELICGPSTVIAHAE-GLIATPGAIDV
HVHHKTPDLVKHALSAGITTLIGGGHGPL----FSIDSGGEWTTARMLEAVEAFPVNFGL
FGRGSSHVPNSIIEHL-SNGIIGVKIHEDYGATPATIDNCLSVADEYDIQVQLHTDTLNE
AGYYEDLMNA----------IA-----GRAIHMYHTEGAGGGHAPDIIRCNGEPHCLPSS
TNPTNPYTVNTFDEHLDMMMTIHHLSPEIPEDVAFAESRIRAQTIAAEDILHDMGAISMF
GSDSMGMGRLSEVISRCWQLASKMRAQLG---------------R-L----------S--
----HEK----------------------T--------KH----A----DNERVKRYLAK
YTINAAKVFGISTYIGSLEPGKMADIVLWRPSHFGVKPSLVIKGGFTVSGMTGD------
------AAASIGGAEPILARRQWGCHGKTPQTLGATFVHPLAID--T-D----I-AGRFG
-------LR-KPLL-PLSGTR-V--LRKSDMLYNDACPD-IRVNPQTFEVFV--------
----D------------------------DEL-ASCA----PLERVSLGQLY--------
-LLR-------------------------
>ref_ureC_778
------------------------------------------------------------
------------------------------------------------------------
------------------------------------------------------------
------------------------------------------------------------
------------------------------MST---------------------------
------------------------------------ISRADYARH-----YG--PTT---
-GDRVRLGDTALLAQVEHDFA--------------F-----R------------------
----------------------------GDE-LTTGGGKTFRDGMGYSSRTT--SA----
-----D-G--------------ALDLVLHNALVMDPV-L-GIVKGDIGVRGGRIVGVGKA
GNPDI--MD----GV---------------S--PDLVCGPSTVVAHAE-GNIVTPGGIDV
HVHHKTPDLCAHALSSGVTTLIGGGHGPL----FSVDSGGEWTTARMLEGFDELPVNCGL
FGRGSSHHAESIVEHL-SNGIIGVKIHEDYGATPAVLDTCLGVADEYDFQVQLHTDTLNE
AGFWESTREA----------IA-----GRAIHMYHTEGAGGGHAPDIIRCNGEPNCLTSS
TNPTNPFTVNTFDEHLDMMMTIHHLSAHIPEDVAFAESRIRSQTIAAEDILHDIGAIAMF
GSDSLGMGRISEVISRCWQLASKMKDQRG---------------R-L----------T--
----GEP----------------------F--------AA----A----DNARIKRYLAK
YTINAARVFGIDGYIGSLEPGKLADLVIWKPSHFGIKPSVIIKGGFTAWSQAGD------
------AAASIGVADPLLARAQWGAKGKAPARLSATFVHPLAIE--A-G----L-AERLS
-------LD-KPMW-PLAGTR-T--LRKQDMMHNDVCPQ-IEVNPQTFDVYV--------
----D------------------------GEL-AVCE----PLSRVTLGQKY--------
-LLR-------------------------
>ref_ureC_813
------------------------------------------------------------
------------------------------------------------------------
------------------------------------------------------------
------------------------------------------------------------
------------------------------MVT---------------------------
------------------------------------MTRRAYAEM-----FG--PTT---
-GDCVRLGDSSLLAEVEHDYL--------------R-----P------------------
----------------------------GDE-CLTGGGKTVRDGMAMSTA-T--NA----
-----E-G--------------ALDLVFENALIIDPV-L-GVVKADIGVKDQRIVGIGKA
GNPAT--LE----GV---------------D--PNLVIGNSTVVECCE-GMIVTPGGIDV
HVHFMGADQCLHALSNGITTLIGGGL-PSA---FAVECGSAIDIARMLHASEGFPVNFGF
FSRGNSHRPEAVSELI-SAGVIGVKIHEDFGAMPATIDGCLSVADELDFQVQLHTDTLNE
SGFYEQTIEA----------IA-----GRTIHMYHTEGAGGGHAPDIIRCNGEPNCLPSS
TNPTNPYTVNTFDEHLDMTMASHFLRPDIPEDVAHAESRIRRQSISAEDVMHDIGAISMM
GSDSQGMGRVNETVTRTWQTASKMRDQRG---------------R-F----------A--
----NET----------------------V--------AR----G----DNERIKRYIAK
YTINSARTFGIDAHIGSIEPGKLADLVVWDPRYFGIKPSTVYKCGFVGWAKMGD------
------GAACLSSCQPVAMRHQWASFGSAPSTCSVNFVHPSAFD--N-N----L-PDRLS
-------LQ-KPLL-PLHGTR-N--LSKRDMLHNDVCPR-IEVNAQTFDVYV--------
----D------------------------DDL-AVCD----PVDQLCLSQRY--------
-MLR-------------------------
>ref_ureC_51
------------------------------------------------------------
------------------------------------------------------------
------------------------------------------------------------
------------------------------------------------------------
-----------------------------MALR---------------------------
------------------------------------IPRRQYAEL-----FG--PTV---
-GDRIRLADTDLIAKVERDDT--------------V-----Y------------------
----------------------------GDE-AVFGGGKTMREGMAVHNSIT--NN----
-----D-G--------------ALDFVITNVLVMDAI-L-GIRKADIGIKDGKIAGVGNA
GNPRL--MD----GV---------------D--PGLIIGTGTDVRSGE-GMIATAGAIDV
HVHFDSAGLVEEAISSGITTMIGGGLGPVT---VGITSSGPNNLARMMRSVEAFPMNFGF
LGNGSAADPAPIIEQG-LAGAIGFKIHEDWGATAAAIRASLDAGDELDLQIQIHSDTLNE
GGFFEDTMRA----------ID-----GRVIHTYHAEGAGGGHAPDVMRVVGESNCLPSS
TNPTNPYTRNTFDEHLDMVMVCHHLNPRIPEDVAFAESRIRRETIAAEDVLHDMGAISAM
GSDSQGMGRIGETIARTWQLASHMRATRG---------------P-L----------A--
----DDI----------------------G--------TG----A----DNARILRYLAK
ITINPARMFGIDHTVGSLEPGKMADIVLWDPKFFGIRPEVVFKGGFPAWSVMGE------
------SNASLMTCEPLKYRPQWAAFGKTPSDVSVNFVAQAAIA--D-G----L-GDRLG
-------LS-TPLV-PCVGAR-S--LSKASLLHNDYLPS-ISIDPDTYRVEV--------
----D------------------------GEV-CTSQ----PMMRVPLGRRY--------
-TIK-------------------------
>ref_ureC_992
------------------------------------------------------------
------------------------------------------------------------
------------------------------------------------------------
------------------------------------------------------------
-----------------------------MSIR---------------------------
------------------------------------VSRRHYAEL-----FG--PTT---
-GDRVRLADTELLARVESDDT--------------V-----Y------------------
----------------------------GDE-SVFGGGKTMREGMAVHNSIT--NA----
-----D-G--------------ALDFVITNALLIDPV-L-GIRKTDIGVRNGRIAGIGKS
GNPRL--MD----GV---------------H--PDLVIGAGTDVRSGE-GMIVTPGAIDV
HVHFDSVGLVEEAVSSGITTMIGGGLGPVT---VGITSSGPTNLARMLRAVEQFPVNFGF
LANGSAAHVAPLIEQG-LAGAIGYKIHEDWGATPAAIRASLDAGDELGLQVQIHSDTLNE
AGFYEDTMRA----------IA-----GRTIHTYHAEGAGGGHAPDIMQVVGESYCLPSS
TNPTNPYTINTFDEHLDMVMVCHHLNPRIPEDVAFAESRIRRETIAAEDVLHDLGAISAM
GSDSQGMGRIGETIARTWQLASHMRATRG---------------A-L----------P--
----EDY----------------------G--------TG----A----DNHRILRYLAK
LTINPARMFGIDHEVGSLEPGKLADFVLWEPKFFGIRPEVVFKGGFPSWSVMGE------
------ANASLMTCEPLKYRPQWAAFGKTPSDVSVNFVAGAAVD--D-G----L-GDRLG
-------LD-TPLV-ACVGAR-S--KTKSDLLHNDYCPD-IRIDPDTYRVEV--------
----D------------------------GEH-CT-------------------------
-----------------------------
>ref_ureC_154
------------------------------------------------------------
------------------------------------------------------------
------------------------------------------------------------
------------------------------------------------------------
-----------------------------MGHR---------------------------
------------------------------------ISRSHYAEL-----YG--PTT---
-GDRVRLADTELLAKVEHDAT--------------V-----Y------------------
----------------------------GDE-SVFGGGKTMREGMAVHGDIT--NA----
-----D-G--------------ALDFVITNVLIIDAV-L-GIRKADIGIRDGRIAGIGKS
GNPRT--MD----GV---------------D--PDLVIGAGTDIRAGE-GMIATAGGIDV
HVHFDSAGLVEEAISSGITTMIGGGLGPVT---VGITTSGPNNLARMLRAAEGFPMNFGF
IANGSASSTAPLIEQG-LAGAIGYKIHEDWGATPAAIRASLDAGDELDLQVQIHTDTLNE
SGFFEDTMRA----------IG-----GRPIHTYHAEGAGGGHAPDIMRVVGEPYCLPSS
TNPTNPYTLNTFDEHLDMVMVCHHLNPRIPEDVAFAESRIRRETIAAEDVLHDLGAISAM
GSDSQGMGRIGETIARTWQLASHMRATRG---------------P-L----------P--
----GDE----------------------G--------TG----A----DNARILRYVAK
LTINPARLFGIDHEVGSLEPGKLADIVLWEPKFFGIRPEVVFKGGFPAWSVMGE------
------ANASLMTCEPLRYRPQWAAFGRAPADVSVNFVAGAAID--A-G----L-GQQLG
-------LD-TRLV-ACRGAR-A--LTKADLLHNDHLPD-IRIEPDTYRVTV--------
----D------------------------GQP-CVST----PMTEVPLGRRY--------
-TLK-------------------------
>ref_ureC_1107
------------------------------------------------------------
------------------------------------------------------------
------------------------------------------------------------
------------------------------------------------------------
-----------------------------MVQR---------------------------
------------------------------------LTRRHYAEL-----FG--PTT---
-GDRVRLADTELLARVESDAT--------------V-----Y------------------
----------------------------GDE-SVFGGGKTMREGMAVHNAIT--NA----
-----E-G--------------ALDFVITNVLIIDAV-L-GIRKADIGIKDGRIAGIGKS
GNPAT--MD----GV---------------D--AELVIGAGTDIRSGE-GMIATAGAIDV
HVHFDSAGLVEEAISSGITTMIGGGLGPVT---VGITSSGPHNLARMLRAAEAFPMNFGF
IANGSAASTAPLIEQG-LAGAIGYKIHEDWGATPASIRASLDAGDELDLQVQIHSDTLNE
SGFYEDTMRA----------IG-----GRTIHTYHAEGAGGGHAPDIMRVVGEPNCLPSS
TNPTNPYTLNTFDEHLDMVMVCHHLNARIPEDVAFAESRIRRETIAAEDVLHDLGAISAI
GSDSQGMGRIGETIARTWQLASHMRATRG---------------P-L----------P--
----DDA----------------------G--------TG----A----DNQRILRYIAK
LTLNPAKMFGIDHEVGSLEPGKLADIVLWEPKFFGIRPEVVFKGGFPAWSVMGE------
------SNASLMTCEPLKYRPQWAAFGKSPVDVSVNFVGRAALD--S-G----L-GERLG
-------LD-TPLI-GCTGSR-A--LTKADFVHNDHLPE-ISIEPDTYRVVV--------
----N------------------------GEI-CTST----PMSSVPLGRRY--------
-TLK-------------------------
>ref_ureC_1135
------------------------------------------------------------
------------------------------------------------------------
------------------------------------------------------------
------------------------------------------------------------
-------------------------------ME---------------------------
------------------------------------VNRKHYGEL-----FG--PTV---
-GDKVSLADTNLVIEIEKDYN--------------APN---Y------------------
----------------------------GDE-AVFGGGKTLREGMG-QSSIP--NS----
-----E-G--------------ALDFVITNVIIMDPI-Q-GIVKGDIGIKEGKIVGIGKA
GNPNT--ME-----I---------------T--PGLIVGPGTDIISADPGMIATPGGIDT
HVHFDSAQLVEEALSSGLTTMLGGGTGPKT---VGIEAPGAFNIQRMINAFEAFPMNMGM
LGKGNSSDKAALVEQI-KGGAIGLKIHEDWGSTLSVIDTCLQVADEMDFQVQIHTDTLNE
SGFVDDTLEA----------ID-----GRTIHAYHIEGAGGGHAPDILKAAGYPHIIPSS
TNPTNPFTVNTVDEHQDMIMVCHHLNPAVPEDVAFADSRVRAETIAAEDVLHDMGAISIM
GSDSQGMGRIGESIMRVWQLASKMKLQRG---------------A-L----------S--
----EEQ----------------------G--------D-----N----DNARVLRYLAK
YTINPATVFGIKDYVGSLEPGKLADIVLWRHTLFGAKPETIIKGGFIAWSTMGE------
------PNASLMTCQPVLYRPQYGSFGGNPNKLSYIFVNQAAID--N-G----I-ADQLP
-------ASAEKFV-PVRNTR-N--LRKKDMIRNNYCPD-IKVDPETYRVEV--------
----D------------------------GEL-VTCD----PLEEVPMSRLY--------
-FLR-------------------------
>ref_ureC_410
------------------------------------------------------------
------------------------------------------------------------
------------------------------------------------------------
------------------------------------------------------------
-------------------------------MR---------------------------
------------------------------------INRERYGEL-----FG--PTK---
-GDRIRLGDTSIIIEIEEDTG--------------V-----Y------------------
----------------------------GDE-SVFGGGKTLRDGLGLVPGVT--AA----
-----E-G--------------ALDLVLTNVIVMDAV-L-GIVKTDLGIKDGKIVGIGKS
GNPDI--MD----GV---------------T--PNLIVSANTDVRSAE-GLIATAGGIDG
HVHFDSAGLCAEALSSGITTMIGGGLGPVT---VGICSGGARNLGIMLQATEAFPINFGF
LGKGSSSLPASLIEQI-EGGAIGLKIHEDWGAMPAAIDTCLSVADEYDFQVQLHTDTLNE
SGYVEDTMNA----------IA-----GRTIHMYHTEGAGGGHAPDILKVASYPYCLPSS
TNPTNPFTINTFDEHLDMVMVCHHLNPRVPEDVAFAESRIRAETIAAEDILHDMGAISMM
GSDSQGMGRIAETICRTWQLASKMKDQRG---------------I-L----------P--
----ED-----------------------S--------DR----N----DNHRALRYLAK
YTINPAITYGIDKYVGSLEPGKIADIVLWRPGFFGIKPELIIKGGFIAWSPMGE------
------SNASLMTCEPIIYRPQWSSFGVAPQATSFSFMTQTAID--N-G----L-RDRLG
-------LL-KPAL-AVSGTR-S--VSKSDFNRNNVCPD-IDIDPDTFRVTV--------
----D------------------------GKL-AMCE----PVDRVPLGRLY--------
-MFR-------------------------
>ref_ureC_263
------------------------------------------------------------
------------------------------------------------------------
------------------------------------------------------------
------------------------------------------------------------
-------------------------------ME---------------------------
------------------------------------ISRDRYAEL-----FG--PTT---
-GDRVRLADTSLIIEVERDDT--------------V-----Y------------------
----------------------------GDE-CVFGGGKTLRDGLGMAPGVT--AA----
-----D-G--------------ALDLVITNVLLVDPV-Q-GIVKTDIGIKDGKIAGIGKA
GNPGI--MA----GV---------------T--PNLIISANTDVRAGE-GLIATPGGIDG
HVHFDSAGLCAEALSSGLTTMLGGGLGPVT---VGICSSGAHNLEMMLRASEAFPINFGF
LGKGSSSLPESLVEQV-ANGAMGLKIHEDWGAMPSVIDTCLQVADQYDFQVKIHTDTLNE
SGYVEDTLAA----------IK-----GRTIHTYHTEGAGGGHAPDIIKVASYAHCLTSS
TNPTNPYTVNTFDEHLDMVMVCHHLNPRVPEDVAFAESRIRAETIAAEDILHDMGAISML
GSDSQGMGRIGEVICRTWQLASKMKDQRG---------------T-L----------P--
----ED-----------------------C--------DR----N----DNFRVLRYLAK
YTINVARTCGIADYVGSIEPGKMADIVLWQPGYFGIKPELIIKQGFIAWSPMGE------
------SNASLMTCEPILYRPQWGSFGTAAAVTSACFVTQLALE--R-G----L-ADRLN
-------LK-KELL-PVRETR-Q--LSKADMLHNDVCPE-IEVDPDTFEVRV--------
----D------------------------GEL-ATCD----PVDQVPLGRLY--------
-IFR-------------------------
>ref_ureC_766
------------------------------------------------------------
------------------------------------------------------------
------------------------------------------------------------
------------------------------------------------------------
-------------------------------ME---------------------------
------------------------------------LSRERYAEL-----FG--PTT---
-GDRIRLGDTSLIAEVERDTT--------------V-----Y------------------
----------------------------GDE-CVFGGGKTLRDGLGLASGVT--AA----
-----D-G--------------ALDLVITNAVLIDPI-Q-GIVKTDIGIKDGRIAGIGKA
GNPGI--MD----GV---------------Q--PNLIISANTDVIAGE-GLIATPGGIDC
HVHYDSVGLCAEALSSGITTMIGGGLGPVT---VGICSGGVHNLGVMLRASEGFALNFGF
LGKGSSSLPASLVEQI-YGGAIGLKIHEDWGAMPALIDTCLSVADEYDFQVQIHTDTLNE
SGYVEDTLAA----------IK-----GRTIHMYHTEGAGGGHAPDIIKVASYSHCLPSS
TNPTNPYTVNTFDEHLDMIMVCHHLNPSVPEDVAFAESRIRAETIAAEDILHDMGAISMM
GSDSQGMGRIGEVVCRTWQLASKMKDQRG---------------T-L----------P--
----ED-----------------------T--------DR----N----DNHRILRYVAK
YTINPAKTCGIDAYVGSIEPGKIADIVLWRPGFFGVKPEITLKGGFIAWAPMGE------
------SNASLFTCEPIVYRPQWSSFGSACPATSFCFVTQAALE--A-D----L-PEKLK
-------LR-KQLL-PVKGTR-S--LSKADMVHNNNCPE-IEVDPDTFQVRV--------
----N------------------------GEI-ATCE----PVSRVPLGRLY--------
-IFR-------------------------
>ref_ureC_330
------------------------------------------------------------
------------------------------------------------------------
------------------------------------------------------------
------------------------------------------------------------
------------------------------MTS---------------------------
------------------------------------LSRRDYAAM-----YG--PTK---
-GDMVRLGDTSLLAEIEHDYT--------------T-----P------------------
----------------------------GDE-CLHGGGKTLRDGLGMMGGLT--SE----
-----Q-G--------------ALDMLISNVVVIDAV-A-GIVKGDIGIKDGRIVAIGKA
GNPHV--MD----GV---------------H--PQLLVGNATTVRDGE-GLIATAGGLDV
HVHFDSAQLVEHALASGITTMFGGSLGPIT---VGIDCGGAWNVGRMLQASEQWPMNFGF
LGRGNSSRPESLVEQM-KAGCIGLKIHEDWGATPATIDTCLSVADEMDFQVQLHTDTLNE
SGFLEDTLAA----------TK-----GRTIHMYHTEGAGGGHAPDVICVAGLQHCLPSS
TNPTNPYTVNTFDEHLDMIMVCHHLNPAVPEDVAFAESRIRAQTIAAEDVLHDMGAISML
GSDSQGMGRINEVICRTWQLASKMKDQFG---------------R-L----------P--
----EET----------------------T--------RS----A----DNERILRYIAK
YTINAARSFGVDHHVGSLEPGKLADIVLWRPAFFGIKPEIVVKGGFIAYGAMGD------
------SAASLMTCEPLIMRPQWGAFGRAPQGLSANFVCAASLD--S-D----L-NGRLD
-------IR-KALL-PCKGTR-T--LQKADMVRNAACPN-ITVNPQTFEVSV--------
----D------------------------GRV-ISCP----PVDRVPLNRLY--------
-MMR-------------------------
>ref_ureC_1105
------------------------------------------------------------
------------------------------------------------------------
------------------------------------------------------------
------------------------------------------------------------
-----------------------------MMAK---------------------------
------------------------------------MSRKDYAAM-----FG--PTK---
-GDAVRLGDTSLLAEVEHDFT--------------V-----A------------------
----------------------------GDE-CLHGGGKTLRDGMGMMGGLD--SA----
-----Q-G--------------SLDMLICNALVIDPV-L-GIIKGDIGIKAGKIVAIGKA
GNPQT--ME----GV---------------H--PDLICGAATTVRDAE-GMIATPGGIDV
HVHFDSAQLCEHALSSGLTTLIGGSLGPIT---VGIDCGGEWNVARMHEASEQWPLNFGF
LGRGNSSKPLSLIDQL-HGGCLGLKIHEDWGAMPAVIDTCLTVADQYDFQVQLHSDTLNE
SGFLEDTLAA----------IK-----DRTIHMYHTEGAGGGHAPDIIAVAGKENCLPSS
TNPTNPYTINTFDEHLDMIMVCHHLNPAVAEDVAFAESRIRAQTIAAEDILHDMGAISML
GSDSQGMGRINEVISRTWQLASKMKDQRG---------------R-L----------P--
----EEA----------------------S--------AI----G----DNERIKRYIAK
YTINAARTFGIADTIGSLESGKLADIVLWRPAFFGVKPEVIVKGGFIAWGAMGD------
------SAASLMTCEPIAMRPQWGAFGKAPASLSVNFVNQLAID--S-D----L-RKKLG
-------LT-RQLV-AAHGTR-N--LKKQDMLHNSACPN-ITVNPQTFDVMV--------
----D------------------------GKI-IYCE----PAHEVPLSRRY--------
-MFR-------------------------
>ref_ureC_1027
------------------------------------------------------------
------------------------------------------------------------
------------------------------------------------------------
------------------------------------------------------------
------------------------------MAT---------------------------
------------------------------------MTRADYAAM-----YG--PTT---
-GDAVRLGDTSLVAEVEFDYA--------------A-----Y------------------
----------------------------GDE-CLHGGGKTLRDGMGLMPGHD--SA----
-----D-G--------------ALDMLLCNALVIDPV-V-GIVKGDIGIKEGRIVGIGKA
GNPKL--ME----GV---------------D--PRLICGVSTTVRDAE-GMIVTPGGIDV
HVHFDSAQLCEHALSSGLTTLIGGSLGPIT---VGIDCGGEWNVGKMLQASEQWPINFGF
LGRGNSSKPESLLGQL-RGGCLGLKIHEDWGAMPAVVDTCLKVADEYDFQVQIHTDTLNE
SGFLEDTLEA----------IG-----DRTIHMYHTEGAGGGHAPDIISVAGKPNCLPSS
TNPTNPYTVNTFDEHLDMIMVCHHLNPNVPEDVAFAESRVRPQTIAAEDVLHDLGGISML
GSDSQGMGRINEVICRTWQLASKMKGQRG---------------R-L----------D--
----EEK----------------------T--------AI----G----DNERIKRYIAK
YTINAAKVFGIDQHVGSLEDGKIADLVLWRSGFFGIKPELVVKGGFIVHSVMGD------
------SAASLYTCEPLIMRPQWGAFGNAKQALSFNFVSQPAID--A-D----A-GRKLG
-------LQ-KPLL-PCAGTR-R--LSKADMLHNTYCPT-IRVDPQTFDVFA--------
----D------------------------DQK-LTCE----PASTLPLTQRY--------
-MLR-------------------------
>ref_ure185
------------------------------------------------------------
------------------------------------------------------------
------------------------------------------------------------
------------------------------------------------------------
------------------------------MAT---------------------------
------------------------------------MTRKEYAAM-----YG--PTT---
-GDAVRLGDTSLLAEVEFDHS--------------V-----P------------------
----------------------------GDE-CLHGGGKTLRDGMGLMPGHD--SV----
-----D-G--------------ALDMLICNALIIDPV-I-GIVKGDIGIKDGKIVAIGKA
GNPQI--MD----GV---------------H--PQLICGVATTVRDAE-GLIVTPGGIDV
HVHFDSAQLCDHALAAGLTTLIGGSLGPIT---VGIDCGGEWNVGKMLQAAEAWPINFGF
LGRGNSSKPESLLGQL-RGGCLGLKIHEDWGAMPAVIDTCLKVADEYDFQVQLHTDTLNE
SGFLEDTLAA----------IG-----DRTIHMYHTEGAGGGHAPDIISVAGKSNCIPSS
TNPTNPYTVNTFDEHLDMIMVCHHLNPDVPEDVAFAESRVRPQTIAAEDILHDTGAISIL
GSDSQGMGRINEVICRTWQLASKMKDQRG---------------R-L----------P--
----EET----------------------T--------AL----G----DNERIKRYIAK
YTINAARVFGIDSYIGSLEPGKLADLVLWRPAFFGIKPELVVKGGFIVHAVMGD------
------SAASLYTCEPLVMRPQWGAFGEAKQALSVNFVNRLAVE--A-D----T-ATRLG
-------LK-KQLL-PAFGTR-T--LRKSDMLHNDACPD-IRVDPQTFDVYA--------
----D------------------------GER-LHCE----PVSEVPLAQRY--------
-MLR-------------------------
>ref_ureC_944
------------------------------------------------------------
------------------------------------------------------------
------------------------------------------------------------
------------------------------------------------------------
------------------------------MAT---------------------------
------------------------------------MTRKEYAAM-----YG--PTV---
-GDAVRLGDTSLLAEVEFDHA--------------V-----P------------------
----------------------------GDE-CLHGGGKTLRDGMGLMPGHD--SN----
-----D-G--------------ALDMLICNALIIDPV-L-GIVKGDIGIKDGKIVAIGKA
GNPQV--MD----GV---------------H--PQLICGVATTVRDAE-GLIVTPGGIDV
HVHFDSAQLCEHALAAGLTTLIGGSLGPIT---VGIDCGGEWNVGKMLQASEAWPINFGF
LGRGNSSKPESLLGQL-RGGCLGLKIHEDWGAMPAVIDTCLKVADEYDFQVQLHTDTLNE
SGFLEDTLAA----------IG-----DRTIHMYHTEGAGGGHAPDIISVAGKANCIPSS
TNPTNPYTLNTFDEHLDMIMVCHHLNPDVPEDVAFAESRVRPQTIAAEDILHDTGAISIL
GSDSQGMGRINEVICRTWQLASKMKDQRG---------------R-L----------P--
----EEI----------------------T--------AL----G----DNERIKRYIAK
YTINAARVFGIDRYIGSLEPGKLADLVLWRPAFFGVKPELVIKGGFIVHGVMGD------
------SAASLYTCEPLVMRPQWGAFGEAPQALSVNFVNRLAVE--S-D----T-AARLG
-------LK-KALL-PAIGTR-T--LRKSDMLHNDACPE-IRVDPQTFDVYA--------
----D------------------------GER-LTCE----PVSEVPLAQRY--------
-MLR-------------------------
>ref_ureC_82
------------------------------------------------------------
------------------------------------------------------------
------------------------------------------------------------
------------------------------------------------------------
------------------------------MAI---------------------------
------------------------------------MSRKEYAEM-----YG--PTT---
-GDGIRLGDTNLIAEVEYDFT--------------V-----Y------------------
----------------------------GDE-CLHGGGKTLRDGMGMTSGLG--SE----
-----D-G--------------TLDMLLCNALVIDPV-I-GIVKGDVGIKDGKIVGIGKA
GNPAT--MD----GV---------------D--HNLLVGQSTTVRDAE-GLIATPGGIDV
HVHFDSAQLCDHAIAAGITTLFGGSLGPIT---VGIDCGGVFNVGKMLQAAEDFPVNFGF
LGRGNSCKPESLYEQI-EGGCVGLKIHEDWGAMPAVIDTCLNVADELDFQVQIHTDTLNE
SGFLENTLAS----------IK-----GRTIHMYHTEGAGGGHAPDIISVAGEANCLPSS
TNPTNPFTRNTFDEHLDMTMVCHHLSPAIPEDVAFAESRIRAQTIAAEDILHDIGAISML
GSDSQGMGRINEVITRTWQLASKMKDQRG---------------R-L----------E--
----TEK----------------------S--------RI----G----DNERIKRYIAK
YTINAAKSFGVAEHIGSLEPGKMADVVLWRPAMFGVKPEIIVKGGFIAYGAMGD------
------SAASLMTCEPIIMRPQWGAFGVAKQKLSANFVNPLAIE--K-G----L-AEKLE
-------LK-KTLL-PATGTR-N--LTKKDMLHNDACPE-MSVDPQTFDVHI--------
----N------------------------GEL-AYCE----PSSELPLTQRY--------
-ILR-------------------------
>ref_ureC_597
------------------------------------------------------------
------------------------------------------------------------
------------------------------------------------------------
------------------------------------------------------------
------------------------------MAT---------------------------
------------------------------------MSRREYAEM-----YG--PTT---
-GDGIRLGDTSLIAEVEHDFT--------------V-----Y------------------
----------------------------GDE-CLHGGGKTLRDGMGMTSGLN--SE----
-----D-G--------------TLDMLICNALVIDPV-V-GIVKGDIGIKDGKIVAIGKA
GNPAV--MD----GV---------------D--PRLLVGQATAVRDAE-GLIATPGGIDV
HVHFDSAQICDHAIASGITTLFGGSLGPIT---VGIDCGGVFNVGKMLQAAEAFPVNFGF
LGRGNSCKPRALYDQI-EGGCVGLKIHEDWGATPATIDTCLTVADELDFQVQLHTDTLNE
SGFVENTLAA----------IK-----GRTIHMYHTEGAGGGHAPDIISVVQHTNCLPSS
TNPTNPFTVNTFDEHLDMTMVCHHLNPAIPEDVAFAESRIRAQTIAAEDVLHDIGAISML
GSDSQGMGRINEVITRTWQLASKMKDQRG---------------R-L----------E--
----TET----------------------S--------RI----G----DNERIKRYIAK
YTINAAKSFGVDAHVGSLEPGKMADVVLWKPAMFGVKPELIVKGGFIAFGAMGD------
------SAASLMTCEPIMLRPQWGAFGIASQNLSANFVNPLAIE--K-G----L-AEKLN
-------LK-KKLL-PATGTR-N--LQKSDMLHNDLCPE-MRVDPQTFDVFV--------
----N------------------------GEL-ATCE----PATELPLTQRY--------
-MLR-------------------------
>ref_ureC_683
---------------------------------------MLLTPTEMERLTIFTAAELSR
KRKAKGLKLNHPEAIAFITDEILEGAREGRSVADLISFGSTLLSTDDVLPGVSDLISMIQ
VEGTFPDGTKLVTVHDPIRPGKKKVGGVSPCELDCEEGEIEINAGRRSVTIKVVNTGDRP
VQIGSHYHFFETNKALEFNRASAFGLRLDIPAGTAVRFEPGEAKEVVLTEFGGTQELYGL
NNLTNGQISSQDIKDQALKRARAWIQGSIIMSK---------------------------
------------------------------------MKRRDYAHM-----YG--PTK---
-GDAVRLGDTNLFAEVEHDFI--------------T-----Y------------------
----------------------------GDE-CLHGGGKTLRDGLGLTPGYD--SA----
-----M-G--------------ALDMLLCNATVIDPV-I-GIVKGDIGIKDGKIVGIGKA
GNPGT--MD----GV---------------H--SDLICGVATTVRDAE-GLIATPGGIDV
HVHFDSAQLCDHAIAAGITSLMGGSLGPIT---VGIDCGGAFNVGKMIQASEDFPVNFGF
LGRGNTSKPKSIYDQI-KGGAVGLKIHEDWGSMPAAIDTCLSVADELDFQVQIHTDTLNE
SGFLESTLEA----------IA-----NRTIHMYHTEGAGGGHAPDVIRVAGEMNCLPSS
TNPTNPFTVNTFDEHLDMTMVCHHLSPSIPEDVAFAESRIRAQTIAAEDILHDLGAISML
GSDSQGMGRINEVITRTWQLASKMKDQRG---------------R-L----------S--
----TEK----------------------T--------KK----G----DNERIKRYIAK
YTINAAKSFGIEKHVGSLEKGKMADVVLWKPGFFGIKPEIVVKGGFIAYGAMGD------
------SAASLMTCEPVQMRPQWGGFGEAKKAISACFVHPSAIE--D-N----L-SDKLN
-------IS-KSLL-PASGTR-Q--LKKSDMLHNDLCPD-IRVDAQTFD-----------
------------------------------------------------------------
-----------------------------
>ref_ureC_350
------------------------------------------------------------
------------------------------------------------------------
------------------------------------------------------------
------------------------------------------------------------
------------------------------MAI---------------------------
------------------------------------INRKDYSKM-----YG--PTL---
-GDRVRLGDTNLFAEVEHDYT--------------V-----P------------------
----------------------------GDE-CLHGGGKTLRDGLGLTAGYT--SE----
-----M-G--------------ALDMLLCNAFVIDPV-V-GLVKGDIGVKDGKIVAIGKA
GNPET--MD----GV---------------H--PDLICSTATTVRDAE-GLIATAGGIDV
HVHFDSAQLCEHAISSGITTMMGGSLGPIT---VGIDCGGAFNVGKMLQSAENWPINFGF
LGRGNTSKPGSLYDQI-EGGACGLKIHEDWGAMPSAINTCLSIADELDFQVQIHTDTLNE
SGFLENTLEA----------IA-----GRTIHMYHTEGAGGGHAPDIISVAGIENCLPSS
TNPTNPFTVNTFDEHLDMTMVCHHLSPSIPEDVAFAESRIRPQTIAAEDILHDIGAISML
GSDSQGMGRIAEVICRTWQLASKMKDQRG---------------R-L----------P--
----EEK----------------------T--------QQ----G----DNERIKRYIAK
YTINAAKTFGIDEHIGSLENGKMADIVLWKPGFFGIKPEIVVKGGFIAWGAMGD------
------SAASLMTCEPIVMRPQWGAFGKAKNSLSASFVHPLAIS--N-E----I-AKKLN
-------LS-KSLL-PINGTR-N--LQKKDMIHNNNCPE-IYVDTQTFDVYV--------
----D------------------------GKL-ATCE----PSKKLPLSQLY--------
-LLR-------------------------
>ref_ureC_363
------------------------------------------------------------
------------------------------------------------------------
------------------------------------------------------------
------------------------------------------------------------
------------------------------MAI---------------------------
------------------------------------MNKKEYAQM-----YG--PTV---
-GDKVRLGDTNLFAEVEIDYT--------------T-----P------------------
----------------------------GDE-CLHGGGKTLRDGLGLKSGFS--SE----
-----D-G--------------SLDMLLCNAFVIDPV-I-GLVKGDIGIKNGKIVGVGKA
GNPEI--MD----GV---------------H--PELICGAATTVRDAE-GLIATAGGIDV
HVHFDSSQLCSHAISSGITTMMGGSLGPIT---VGIDCGGAFNVGKMLQSAEEWPLNFGF
LGRGNTSKPESIYDQI-DGGVCGLKIHEDWGAMPSAINTCLKVADELDFQVQIHTDTLNE
SGFLENTMKA----------IN-----GRAIHMYHTEGAGGGHAPDVIKVAGELNCLPSS
TNPTNPYTINTFDEHLDMTMVCHHLSPSIPEDVAFAESRIRPQTIAAEDILHDVGAISML
GSDSQGMGRIAEVICRTWQLASKMKDQRG---------------R-L----------E--
----EEK----------------------T--------NS----S----DNERIKRYISK
YTINAAKTFGIDKYVGSLEKGKIADVVLWKPGFFGIKPEIVIKGGFIAWGAMGD------
------SAASLMTCEPISMRPQWGAFGEAKKSLSACFVHPNAIA--S-N----I-SNKLN
-------LK-KELL-PIKNTR-S--LTKNDMLHNNFCPN-IHVDSQTFDVFI--------
----N------------------------DVL-ATCE----PAVNLPLAQLY--------
-LLR-------------------------
>ref_ureC_1074
------------------------------------------------------------
------------------------------------------------------------
------------------------------------------------------------
------------------------------------------------------------
------------------------------MAK---------------------------
------------------------------------MTRAAYAAM-----YG--PTT---
-GDMVRLGDTSLLARVEKDFG--------------V-----P------------------
----------------------------GDE-CLHGGGKTLRDGMGLTAGLT--SK----
-----Q-G--------------VLDMLICNVMVIDAV-L-GIVKGDLGIKDGKIAGFGKA
GNPAV--MD----GV---------------H--PDLIVGAATTVRDAE-GMIATAGAIDV
HVHFDSAQLVEHALASGVTTMLGGSLGPIT---VGIDSGGPFNTGKMLQASEAWPMNFGF
LGRGNSHKPASMIEQM-ETGCMGLKIHEDWGAMPAAIDACLSVADDLDFQVQLHTDTLNE
SGFVEDTLAA----------IN-----GRVIHMYHTEGAGGGHAPDIIRVAGVANCLPSS
TNPTNPYTINTFDEHLDMTMVCHHLNPSIPEDVAFAESRIRGQTIAAEDILHDMGAISML
GSDSQGMGRIGEVICRTWQLASKMKDQRG---------------P-L----------P--
----EEG----------------------M---------K----G----DNERIKRYIAK
YTINAARCFGIEEHVGSLETGKIADVVLWHPSKFGIKPELVVKGGFIAWGVMGD------
------SAASLMTCEPLIQRPQWGSFGRAAQALGACFVHPLALE--R-D----L-AGELD
-------IK-KRLL-PVRGTR-K--LSKADMHLNDACPH-ITVDPATFDVYV--------
----D------------------------GKI-ATCE----PANELPLTQRY--------
-MFR-------------------------
>ref_ureC_236
------------------------------------------------------------
------------------------------------------------------------
------------------------------------------------------------
------------------------------------------------------------
----------------------MLGLRGYKVAT---------------------------
------------------------------------INRSEYAAM-----FG--PTV---
-GDQVRLGDTNLWAEVEKDFA--------------V-----Y------------------
----------------------------GDE-CLHGGGKTLRDGMGMKAGIT--SE----
-----D-G--------------ALDMLICNVVIIDAV-I-GIVKADIGIKNGKIAGIGKA
GNPDV--ME----GV---------------H--PDMIVGAGTTVRDAE-GLIATAGAIDV
HVHFDSAQLVEHAISSGITTMLGGSLGPIT---VGIDSGGTFNVGKMLQASEQWPMNFGF
LGRGNAHLTPAMHEQI-ENGCLGLKIHEDWGAMPAAIDCCLSVADELDFQVQLHTDTLNE
SGFVEDTLRA----------IN-----GRTIHMYHTEGAGGGHAPDIIKVAGVSNCLPSS
TNPTNPYTVNTFDEHLDMTMVCHHLNPRVPEDVAFAESRIRAQTIAAEDILHDLGAISMI
GSDSQGMGRINEVITRTWQLASKMRDQRG---------------P-L----------A--
----EEK----------------------T--------KS----G----DNERIKRFIAK
YTINAARCFGIEEHVGSLEPGKIADIVLWRPGFFGSKPEIVVKGGFIAWGAMGD------
------SAASLMTCEPVMLRPQWGAFGGAAPALSACFVNPLAIE--N-D----I-KGKLN
-------LK-KNLL-PAVGTR-K--LQKRDMYLNDVTPD-IKVDPSTFDVFV--------
----D------------------------GEL-AYCE----PASELPLTQRY--------
-MLR-------------------------
>ref_ureC_564
------------------------------------------------------------
------------------------------------------------------------
------------------------------------------------------------
------------------------------------------------------------
------------------------------MAR---------------------------
------------------------------------INRSEYAAM-----FG--PTT---
-GDQVRLADTNLWAEIENDFA--------------V-----Y------------------
----------------------------GDE-CLHGGGKTLRDGMGMKAGIT--SA----
-----E-G--------------SLDMLICNVVIIDAV-L-GIVKADIGIKDGRIAGIGKA
GNPDV--MD----GV---------------H--PNLIVGAGTTVRDAE-GFIATAGAIDV
HVHFDSAQLVEHAISSGITTMLGGSLGPIT---VGIDSGGVFNTGKMLQSSDHWPMNFGF
LGRGNSHLKPAMIEQI-RNGCLGLKIHEDWGAMPAAIDCCLNVADELDFQVQLHTDTLNE
SGFVEDTLAA----------ID-----GRTIHMYHTEGAGGGHAPDIIKVAGVSNCLPSS
TNPTNPFTVNTFDEHLDMTMVCHHLNPLVPEDVAFAESRIRAQTIAAEDILHDLGAISML
GSDSQGMGRINEVITRTWQLASKMKDQRG---------------R-L----------C--
----EET----------------------T--------VF----G----DNERIKRYIAK
YTINAARCFGIEKHVGSLEPGKVADIVLWKPGFFGIKPELVVKSGFIAWGAMGD------
------SAASLMTCEPTILRPQWGAFGSAAANLGFCFVNPLAID--N-G----I-QENLG
-------LK-KQLL-PAKGTR-S--LQKSDMHLNDALPN-ITVDPATFDVFV--------
----D------------------------GNV-AYCE----PASSLPLTQKY--------
-MLR-------------------------
>ref_ureC_497
------------------------------------------------------------
------------------------------------------------------------
------------------------------------------------------------
------------------------------------------------------------
------------------------------MAW---------------------------
------------------------------------MDRAAYAAM-----YG--PTT---
-GDLMRLGDTELWAEIEHDFT--------------V-----P------------------
----------------------------GEE-CLHGGGKTLRDGMGLVAGAT--SD----
-----Q-G--------------VLDMLICNVVVIDAV-V-GIVKGDIGIKDGRIVGIGKA
GNPNM--MD----GV---------------D--PRLIVGAGTTVRDAE-GLVATAGAIDV
HVHFDSAQLVEHAISSGITTMLGGSLGPIT---VGIDCGGPFNVGKMLQSAEQWPMNFGF
LGRGNSHLPDSLPEQI-AGGCLGLKIHEDWGAMPAAIDCCLSVADELDFQVQMHTDTLNE
SGFLEDTLAA----------IG-----DRTIHMYHTEGAGGGHAPDIIRVAGISNCLPSS
TNPTNPFTVNTFDEHLDMTMVCHHLNPSIPEDVAFAESRIRAQTIAAEDILHDMGAISML
GSDSQGMGRIHEVICRTWQLASKMKVQRG---------------R-L----------P--
----EEK----------------------T--------EQ----G----DNERIRRYIAK
YTINAARTFGIHHHVGSLEDGKLADIVLWKPGYFGIKPELVVKGGFIAWGAMGD------
------SAGSLMTCEPILMRPQWGAFGKAAPALSACFVNPLAIE--N-D----I-AGKLG
-------LT-KMLL-PSGGTR-G--LQKSDMFLNDACPD-IRVDPATFDVFI--------
----D------------------------GEV-AWCE----PADELPLAQRY--------
-MLR-------------------------
>ref_ureC_730
------------------------------------------------------------
------------------------------------------------------------
------------------------------------------------------------
------------------------------------------------------------
------------------------------MVE---------------------------
------------------------------------MTRSEYAAM-----FG--PTK---
-GDCIRLGDTELWAEIEHDYA--------------V-----Y------------------
----------------------------GDE-CMHGGGKTLRDGLGLVAGKT--ST----
-----E-G--------------VLDMLICNVVVIDAV-L-GIVKGDIGIKDGKIVGVGKA
GNPDI--MD----GV---------------D--PRLIVGASTTVRDAE-GLIATAGAIDV
HVHFDSAQLVEHAMSSGITTMLGGSLGPIT---VGIDSGGPFNVGKMLQAAEHWPMNFGF
LGRGNSHKPEAMIEQI-NTGCLGLKIHEDWGAMPAAINCCLSVADELDFQVQLHTDTLNE
SGFLEDTLAA----------IG-----DRTIHMYHTEGAGGGHAPDIIRVAGVANCLPSS
TNPTNPFTINTFDEHLDMTMVCHHLNPSIPEDVAFAESRIRAQTIAAEDVLHDIGAISML
GSDSQGMGRIHEVITRTWQLASKMRTQRG---------------R-L----------P--
----EER----------------------S--------AK----G----DNERIKRYIAK
YTINAAKSFGIDAHIGSLEDGKMADIVLWRPGYFGSKPELIVKGGFIAWGAMGD------
------SAASLMTCEPLIMRPQWGAFGRAAQSLSACFVNPRAID--N-G----L-DKTLD
-------LK-KKLL-PAQGTR-V--LTKADMLHNDACPH-IEVDPSTFDVFV--------
----D------------------------GKL-ATCE----PATQLPLAQRY--------
-MLR-------------------------
>ref_ureC_142
------------------------------------------------------------
------------------------------------------------------------
------------------------------------------------------------
------------------------------------------------------------
------------------------------MVK---------------------------
------------------------------------MTRAEYAAM-----FG--PTT---
-GDMIRLGDTELWAEIEHDFT--------------V-----Y------------------
----------------------------GDE-CLHGGGKTLRDGLGMAVGVT--SA----
-----G-G--------------SLDMLICNVVVIDAV-V-GIVKGDIGIKNGKIVAIGKA
GNPAT--MD----GV---------------D--PRLIVGAGTTVRDAE-GMIATAGAIDV
HVHFDSAQLVEHALSSGITTMLGGSLGPIT---VGIDCGGVFNTGKMLQAAEHWPMNFGF
LGRGNAHQPDAMVEQI-ENGCLGLKIHEDWGSMPAAIDACLTVADALDFQVQIHTDTLNE
SGFVEDTLRA----------IG-----DRTIHMYHTEGAGGGHAPDIITVAGRANCLPSS
TNPTNPFTINTFDEHLDMTMVCHHLNPSIPEDVAFAESRIRAQTIAAEDVLHDIGAISML
GSDSQGMGRIHEVITRTWQLASKMRVQRG---------------R-L----------P--
----EET----------------------V--------AK----G----DNHRIKRFIAK
YTINAARSFGIADHIGSLEPGKMADVVLWKPGYFGIKPELVVKGGFIAWGAMGD------
------SAASLMTCEPLMMRPQWGSFGKAAPACGACFVNPRAID--S-G----L-AQRLG
-------LT-KGLL-PAQGTR-T--LRKSDMFLNDACPD-ITVDPATFEVFV--------
----D------------------------GVL-ATCE----PAESLPLTQRY--------
-MLR-------------------------
>ref_ureC_34
------------------------------------------------------------
------------------------------------------------------------
------------------------------------------------------------
------------------------------------------------------------
------------------------------MVS---------------------------
------------------------------------MTRADYAAM-----FG--PTK---
-GDMIRLADTELWAEIEHDYT--------------S-----Y------------------
----------------------------GDE-CLHGGGKTLRDGLGMAVGVT--SA----
-----Q-G--------------ALDMLICNVVVIDAV-A-GIVKGDIGIKDGRIVAIGKA
GNPDV--MN----GV---------------D--PRLIVGASTTVRDAE-GLIATAGAIDV
HVHFDSAQLVEHAMSSGITTMLGGSLGPIT---VGIDCGGVFNVGKMIQASQQWPMNFGF
LGRGNAHRPEAMHEQI-HKGALGLKIHEDWGAMPAAIDTCLSVADELDFQVQIHTDTLNE
SGFLENTLAA----------IG-----DRVIHMYHTEGAGGGHAPDIIRVAGIANCLPSS
TNPTNPFTVNTFDEHLDMTMVCHHLNPSIPEDVAFAESRIRAQTIAAEDILHDMGAISML
GSDSQGMGRIHEVICRTWQLASKMRVQRG---------------R-L----------P--
----EET----------------------S--------AK----G----DNLRIKRYIAK
YTINAARCFGIEAHVGSIEPGKMADIVLWRPGYFGIKPELVVKGGFIAWGAMGD------
------SAASLMTCEPLVMRPQWGAFGRAAPTLGACFVNPRAIE--G-G----L-QEELD
-------IC-KPLL-PAVGCR-G--LSKRDMLLNDALPD-IRVDPATFDVFV--------
----D------------------------GVL-ATCE----PATELPLTQRY--------
-MLR-------------------------
>ref_ureC_160
------------------------------------------------------------
------------------------------------------------------------
------------------------------------------------------------
------------------------------------------------------------
------------------------------MVT---------------------------
------------------------------------MTRAEYAAM-----FG--PTT---
-GDLMRLGDTQLWAEIEHDYT--------------S-----Y------------------
----------------------------GDE-CLHGGGKTLRDGLGLAVGVT--SA----
-----Q-G--------------ALDMLICNVVVIDAV-A-GIVKGDIGIKDGKIVAIGKA
GNPDV--MN----GV---------------D--PRLIVGAGTTVRDAE-GMIATAGAIDV
HVHFDSAQLVEHAMSSGITTMLGGSLGPIT---VGIDSGGPFNTGKMLQAAEHWPMNFGF
LGRGNAHRPDAMHEQI-RTGCLGLKIHEDWGAMPAAIDACLSAADELDFQVQLHTDTLNE
SGFVEDTLAA----------IG-----GRAIHMYHTEGAGGGHAPDIIRVAGVANCLPSS
TNPTNPFTVNTFDEHLDMTMVCHHLSPSIPEDVAFAESRIRAQTIAAEDVLHDIGAISML
GSDSQGMGRIHEVISRTWQLASKMREQRG---------------R-L----------P--
----DET----------------------S--------AK----G----DNLRIKRFIAK
YTINAARCFGIEKHVGSIEPGKLADIVLWRPGYFGVKPELVVKGGFIAWGAMGD------
------SAASLMTCEPLIMRPQWGAFGKAAPALGACFVNPLAIE--D-G----L-DADLG
-------LT-KPLL-PAVGTR-H--LRKSDMHLNDACPD-IRVDPATFEVFV--------
----D------------------------GEL-ATCE----PATELPLAQRY--------
-MLR-------------------------
>ref_ureC_7
------------------------------------------------------------
------------------------------------------------------------
------------------------------------------------------------
------------------------------------------------------------
------------------------------MVK---------------------------
------------------------------------ITREHYAAL-----YG--PTT---
-GDAVRLGDSSLLAEIEHDYA--------------V-----P------------------
----------------------------GDE-CLHGGGKTLRDGIGLVAGLD--SA----
-----A-G--------------ALDMLISNAIVIDPV-L-GVVKGDIGIKEGRIAGVGKS
GNPAI--MD----GV---------------D--KNLLCAASTTVRDAE-GLIATPGGIDV
HVHFDSAQLCEHAISSGVTTMIGGSLGPIT---VGIDCGGAWNVGKMLQAAEEWPINFGF
LGRGNTAKPNSIPDQL-AGGAMGLKIHEDWGAMPAAIDCCLSVADEMDFQVQLHTDTLNE
SGFLEDTLAA----------IK-----GRTIHMYHAEGAGGGHAPDIISITGEPNCLPSS
TNPTNPYTRNTFDEHLDMIMVCHHLNPAVPEDVSFAESRVRAETIAAEDVLHDIGAISML
GSDSQGMGRINEVICRTWQLASKMREQRG---------------R-L----------P--
----EET----------------------T--------VR----G----DNERIKRFIAK
YTINAARTFGIDKHIGSLEDGKLADVVLWRPAFFGIKPELIIKGGFIVWSAMGD------
------SAASLMTCEPLLMRPQWGAYGKAKEALSMSFVNQAAVD--A-D----I-AGTLG
-------LS-KTVA-AVKGTR-S--LSKSHMLHNDACPK-VTVNPENFEVFV--------
----D------------------------GEL-ATCE----PADNLPLTQRY--------
-MLR-------------------------
>ref_ureC_425
------------------------------------------------------------
------------------------------------------------------------
------------------------------------------------------------
------------------------------------------------------------
------------------------------MVK---------------------------
------------------------------------MSRAHYAAL-----YG--PTT---
-GDCVRLGDTSLLAEIEKDYG--------------T-----Y------------------
----------------------------GDE-SLHGGGKTLRDGIGLVAGLD--SA----
-----G-G--------------SLDMLISNAVIIDPI-H-GVVKGDIGIKEGVIAGVGKA
GNPAI--MD----GV---------------D--PDLLCAAATTVRDAE-GLIATPGGIDV
HVHFDSAQLCEHALSSGLTTMIGGSLGPIT---VGIDCGGAWNVQRMLEASEEWPINFGF
LGRGNSSKPLSLIDQI-EGGACGLKIHEDWGAMPAAIDTCLSVADEMDFQVQLHTDTLNE
SGFVEDTLAA----------IN-----GRTIHMYHAEGAGGGHAPDIISITGQPNCLPSS
TNPTNPFTRNTFDEHLDMIMVCHHLNPAVPEDVAFAESRIRAETIAAEDVLHDLGAISML
GSDSQGMGRINEVICRTWQLASKMRNQRG---------------R-L----------D--
----EEK----------------------T--------EL----G----DNERIKRYISK
YTINAARTFGMDDWIGSLEKGKLADIVLWKPEFFGIKPELIIKGGFIVWAAMGD------
------SAASLMTCEPLAMRPQWGAFGRAKQGLSISFVSQAAVD--S-G----L-RDKLS
-------LS-KRIE-AVKGTR-T--LSKKNMLYNEACPE-VRVNPETFEVFV--------
----D------------------------GEL-ATCQ----PADNLPLAQRY--------
-MLR-------------------------
>ref_ureC_480
------------------------------------------------------------
------------------------------------------------------------
------------------------------------------------------------
------------------------------------------------------------
------------------------------MAK---------------------------
------------------------------------MTRAHYAAL-----YG--PTT---
-GDCIRLGDTSLLAEVETDYA--------------T-----Y------------------
----------------------------GDE-SLHGGGKTLRDGIGLVAGLD--SA----
-----G-G--------------SLDMLISNAVIVDPV-V-GVVKGDIGIKEGTISGIGKA
GNPAI--MD----GV---------------D--EDLLCGAATTVRDAE-GLIATPGGIDT
HVHFDSAQLCEHALSSGLTTMIGGSLGPIT---VGIDCGGAWNVQRMLEASEEWPINFGF
LGRGNSSKPESLIDQV-AGGVCGLKIHEDWGAMPAAIDTCLSVADDMDFQVQLHTDTLNE
SGFVEDTLAA----------IN-----GRTIHMYHAEGAGGGHAPDIISITGESNCLPSS
TNPTNPFTRNTFDEHLDMIMVCHHLNPAVPEDVAFAESRIRAETIAAEDVLHDIGAISML
GSDSQGMGRINEVICRTWQLASKMRGQRG---------------R-L----------S--
----TES----------------------S--------IR----G----DNERIKRYIAK
YTINAARTFGIDKWIGSLEKGKLADIVLWRPEFFGIKPELVVKGGFIVWSAMGD------
------SAASLMTCEPIAMRPQWGAYGKAKQGLSMSFVSQAAVD--A-D----I-KGKLG
-------LQ-KMVE-AVKGTR-G--LRKSDMLHNDACPE-VKVNPETFEVFV--------
----D------------------------GEL-ATCE----PASDLPLSQKY--------
-MLR-------------------------
>ref_ureC_851
------------------------------------------------------------
------------------------------------------------------------
------------------------------------------------------------
------------------------------------------------------------
------------------------------MAI---------------------------
------------------------------------ISRKEYAAM-----YG--PTT---
-GDAVRLGDTSLLAEVEKDYA--------------V-----P------------------
----------------------------GDE-CLHGGGKTLRDGIGMVSGYS--SS----
-----D-G--------------SLDMLIVNVLVIDPV-L-GIVKGDIGIKDGRIVGIGKA
GNPAI--MD----GV---------------D--ERLIPGAATTVRDGE-GLIATPGGIDV
HVHFDSAQLCEHAIASGITTMIGGSLGPIT---VGIDCGGAFNVGKMLQSSEQWPINFGF
LGRGNSSLPASLVDQM-DAGCLGLKIHEDWGAMPAAIDCCLSVADELDFQVQLHTDTLNE
SGFVEDTLAA----------IK-----GRAIHMYHTEGAGGGHAPDIIMVAGIENCLPSS
TNPTNPYTVNTFDEHLDMTMVCHHLNPAIPEDVAFAESRIRAQTIAAEDVLHDIGAISML
GSDSQGMGRINEVICRTWQLASKMKDQRG---------------R-L----------A--
----EES----------------------T--------RR----G----DNERIKRYIAK
YTINAARTFGIAEYIGSLEDGKMADIVLWRPAFFGIKPELIIKGGFIAWGVMGD------
------SAASLMTCEPLALRPQWGAFGEAKKALSANFVNPLAID--N-D----L-AGKLG
-------LT-KALL-PAKGTR-T--LRKKDMLHNDACPE-VRVDPQTFDVFV--------
----D------------------------GEV-ATCD----PARELPLTQRY--------
-MLR-------------------------
>ref_ureC_342
------------------------------------------------------------
------------------------------------------------------------
------------------------------------------------------------
------------------------------------------------------------
------------------------------------------------------------
------------------------------------------------------------
------------------------------------------------------------
------------------------------------------------------------
----------------------------------------------------------KA
GNPAT--MD----GV---------------N--SNLICGAATTVRDAE-GLIATPGGIDV
HVHFDSAQLCEHALSSGITTMIGGSLGPIT---VGIDCGGAWNVGKMHLSSEEWPINFGF
LGRGNTSKPKSLLDQL-AGGCLGLKIHEDWGAMPAVIDTCLSVADELDFQVQLHTDTLNE
SGFVENTLAA----------IN-----GRTIHMYHTEGAGGGHAPDIIKVAGEYNCLPSS
TNPTNPYTVNTFDEHLDMTMVCHHLNPAIPEDVAFAESRIRAQTIAAEDVLHDLGGISML
GSDSQGMGRINEVICRTWQLASKMRDQRG---------------R-L----------D--
----IET----------------------T--------KR----G----DNERIKRYIAK
YTINAARTFGIDQHIGSLENGKIADIVLWKPAFFGIKPELIVKGGFIVWSAMGD------
------SSASLMTCEPMIMRPQWGAFGSAKENLSVNFVNQQAIE--A-N----L-QETLG
-------LK-KKLI-PAVGTR-K--LNKSHMLYNDHCPK-VTVNPQTFDVYV--------
----D------------------------GEL-ATCE----PAKTLPLTQRY--------
-MLR-------------------------
>ref_ureC_915
------------------------------------------------------------
------------------------------------------------------------
------------------------------------------------------------
------------------------------------------------------------
------------------------------MAR---------------------------
------------------------------------IHRRDYAAM-----YG--PTK---
-GDAVRLGDTSLYAEIEHDYA--------------V-----P------------------
----------------------------GEE-CLHGGGKTLRDGLGLTPGYD--SA----
-----A-G--------------ALDMLICNVVVIDPV-V-GIVKGDIGIKDGRIVAIGKA
GNPAT--MD----GV---------------D--SRLVCGASTTVRDAE-GLIATPGGIDV
HVHFDSAGLPAHAISSGITTMIGGSLGPIT---VGIDCGGAWNVGRMHQASEEWPLNFGF
LGRGNSSKPRSLLDQI-EGGCLGLKIHEDWGAMPAAIDTCLAVADDLDFQVQLHTDTLNE
SGFLEDTLAA----------IN-----GRTIHMYHAEGAGGGHAPDIIRIVGEANCLPSS
TNPTNPYTVNTFDEHLDMTMVCHHLNPALPEDVAFAESRIRAQTIAAEDVLHDLGAISML
GSDSQGMGRIHEVICRTWQLASKMKDQRG---------------R-L----------P--
----EET----------------------T--------RI----G----DNRRILRYVAK
YTINAARSFGIDAHIGSLEPGKIADVVLWRPAFFGIKPELVVKGGFIAWGAMGD------
------SAASLMTCEPLLQRPQWGAFGKARNALSVNFAAQPAVE--A-G----T-AAKLG
-------LE-RAIL-PARGTR-K--LTKHHMLHNDACPA-MRVDPETFDVFV--------
----N------------------------GDL-ATCE----PAATLPLTQRY--------
-MLR-------------------------
>ref_ureC_863
------------------------------------------------------------
------------------------------------------------------------
------------------------------------------------------------
------------------------------------------------------------
------------------------------MVT---------------------------
------------------------------------ITRKEYADL-----YG--PTT---
-GDAVRLGDTSLFAEVEHDYA--------------F-----P------------------
----------------------------GDE-CLHGGGKTLRDGLGLTPGYD--SA----
-----A-G--------------SLDMLLCNALVIDPV-L-GVVKADIGIKDGLIAGVGKA
GNPAV--MD----NV---------------D--PALVCGAATTVRDAE-GLIATPGGIDV
HVHFDSAQLCEHAIGSGITTMIGGSLGPIT---VGIDCGGAWNVGKMLQAAEQWPINFGF
LGRGNSSKPRSLLDQV-SGGCLGLKIHEDWGAMPAVIDTCLSVADDLDFQVQLHTDTLNE
SGFLEDTLAA----------IN-----GRTIHMYHTEGAGGGHAPDIIRVAGEANCLPSS
TNPTNPFTVNTFDEHLDMTMVCHHLNPAIPEDVAFAESRIRAQTIAAEDVLHDIGAISML
GSDSQGMGRINEVICRTWQLASKMKDQRG---------------R-L----------D--
----EEQ----------------------S--------RI----G----DNERIRRYIAK
YTINAARTFGIDAYVGSLERGKLGDVVLWRPGFFGIKPELVVKGGFIAWGAMGD------
------SAASLMTCEPLMMRPQWGAFGEAPKALSASFVNQAAVD--A-G----I-ADSLG
-------LK-KHIL-AGRGTR-K--LNKQHMLRNDACPE-IRVNPQTFDVFV--------
----D------------------------GEL-ATCE----PASTLPLTQRY--------
-MLR-------------------------
>ref_ureC_546
------------------------------------------------------------
------------------------------------------------------------
------------------------------------------------------------
------------------------------------------------------------
------------------------------MAT---------------------------
------------------------------------MTRKEYAEM-----YG--PTT---
-GDAIRLGDTSLIAEVEHDFA--------------V-----P------------------
----------------------------GDE-CLHGGGKTLRDGLGLTPGYD--SA----
-----M-G--------------SLDMLLCNALVIDPV-L-GIIKGDIGIKNGKVVGVGKA
GNPAT--MD----GV---------------D--SNLICGAATTVRDAE-GLIATPGGIDV
HVHFDSAQLCEHAISSGITTMLGGSLGPIT---VGIDCGGAWNVGRMLQAAEHWPINFGF
LGRGNTSKPRSIYDQV-AGGCFGMKIHEDWGAMPAVIDTCLSVADELDFQVQLHTDTLNE
SGFLEDTLAA----------IN-----GRTIHMYHTEGAGGGHAPDIIRVAGVKNCLPSS
TNPTNPFTVNTFDEHLDMTMVCHHLSPSIPEDVAFAESRIRPQSIAAEDILHDLGAISML
GSDSQGMGRINEVICRTWQLASKMKDQRG---------------R-L----------Q--
----EEK----------------------S--------NQ----G----DNERIKRFIAK
YTINAARTFGIDEYVGSLESGKMADVVLWRPGFFGIKPELVVKGGFIAWAPMGD------
------SAASLMTCEPVIMRPQWGAFGSAQKSLSASFVNPLAIE--S-D----L-QGQLN
-------LT-KPLL-PTRGTR-K--LSKQHMLHNSVCPS-IEVDPQTFEVFV--------
----D------------------------GKL-AHCE----PAERLPLTQRY--------
-MLR-------------------------
>ref_ureC_526
------------------------------------------------------------
------------------------------------------------------------
------------------------------------------------------------
------------------------------------------------------------
------------------------------MAT---------------------------
------------------------------------MSRKKYAEM-----YG--PTV---
-GDAVRLGDTSLIAEVEKDFG--------------V-----P------------------
----------------------------GDE-CLHGGGKTLRDGLGLTPGHD--SA----
-----M-G--------------SLDMLLSNALVIDPV-L-GIVKADIGIKNGEIVGVGKA
GNPAT--MD----GV---------------D--PHLICGAATAVRDAE-GLIATPGGIDV
HVHFDSAQLCEHAISSGITTMLGGSLGPIT---VGIDCGGSWNVGKMLQSSEQWPINFGF
LGRGNTSKPRSIYDQI-EGGCFGLKIHEDWGAMPAVIDTCLGVADELDFQVQLHTDTLNE
SGFVEDTLAA----------IG-----GRTIHMYHTEGAGGGHAPDIIRVAGIENCLPSS
TNPTNPYTINTFDEHLDMTMVCHHLNPSIPEDVAFAESRIRPQSIAAEDILHDMGAISML
GSDSQGMGRINEVICRTWQLASKMKDQRG---------------R-L----------V--
----EES----------------------T--------AR----G----DNERIKRYLAK
YTINAARTFGIDQYVGSLEPGKMADVVLWRPGFFGIKPELIIKSGFIAWSPMGD------
------SAASLMTCEPLRMRPQWGAFGSAPKSLSACFVNPLAIA--N-N----L-KERLG
-------LT-KQLL-PTGPTR-G--LKKQHMLHNSICPK-IEVDPQTFDVSV--------
----D------------------------GEI-AYCD----PAKTLPLTQRY--------
-MLR-------------------------
>ref_ureC_8
------------------------------------------------------------
------------------------------------------------------------
------------------------------------------------------------
------------------------------------------------------------
------------------------------MAT---------------------------
------------------------------------MTRKEYAQM-----YG--PTK---
-GDAIRLGDTSLIAEVEHDYG--------------V-----P------------------
----------------------------GDE-CLHGGGKTLRDGLGLTPGYD--SA----
-----M-G--------------ALDMLLCNALVIDPV-L-GIVKGDVGIKDGRIVGIGKA
GNPAT--MD----GV---------------D--SHLICGAATTVRDAE-GLIATPGGIDV
HVHFDSAQLCEHAISSGITTMLGGSLGPIT---VGIDCGGAWNVGKMLQAAEHWPINFGF
LGRGNTSKPRSIYDQI-KGGCFGLKIHEDWGAMPAVIDTCLGVADELDFQVQLHTDTLNE
SGFVEDTLAA----------IN-----GRTIHMYHTEGAGGGHAPDIIRVAGIKNCLPSS
TNPTNPYTINTFDEHLDMTMVCHHLSPSIPEDVAFAESRIRSQSIAAEDILHDLGAISML
GSDSQGMGRINEVICRTWQLASKMKDQRG---------------R-L----------E--
----QEQ----------------------T--------AR----G----DNERIKRYIAK
YTINAARAFGIDSHVGSLESGKMADVILWRPGFFGIKPELVVKGGFIVRSPMGD------
------SAASLMTCEPLQMRPQWGAFGSAPASLSACFVNLLAIE--N-H----L-SESLG
-------LR-KQLL-PTGPTR-K--LNKQHMLHNDLCPK-IEVDPQTFDVSV--------
----D------------------------GQV-AYCE----PAETLPLTQRY--------
-MLR-------------------------
>ref_ureC_345
------------------------------------------------------------
------------------------------------------------------------
------------------------------------------------------------
------------------------------------------------------------
------------------------------MAI---------------------------
------------------------------------LSRKAYAEL-----YG--PTA---
-GDCLRLADTALLAEVERDFA--------------V-----P------------------
----------------------------GEE-CLHGGGKTLRDGMGLASGVT--SA----
-----E-G--------------ALDMLICNVVVIDPV-I-GIVKADIGIKEGRIVGLGKA
GNPAT--ME----GV---------------D--PRLIVSAATTVRDAE-GLIATPGAIDV
HVHFDSAQLCEHAIAAGITTMLGGSLGPIT---VGIDSGGPFNLGKMLQAAEAWPINFGF
LGRGNSSKPASLVEQL-HAGALGLKIHEDWGSMPAVIDCCLSVADELDFQVQLHTDTLNE
SGFVEDTLAA----------IA-----GRTIHMYHTEGAGGGHAPDIIRVAGVANCLPSS
TNPTNPFTVNTFDEHLDMTMVCHHLNPALPEDVAFAESRIRAQTIAAEDVLHDIGAISML
GSDSQGMGRIGEVICRTWQLASKMREQRG---------------R-L----------P--
----GEK----------------------T--------AR----G----DNERIKRYIAK
YTINAARAFGIERHVGSLEDGKIADIVLWRPGFFGIKPELVVKGGFIAWGAMGD------
------SAASLMTCEPLAMRPQWGAFGRAKQALSACFVNPLAIE--A-D----L-AGRLD
-------LA-KPLL-PAAGTR-R--LGKADMLHNDACPA-ITVDPATFDVYV--------
----D------------------------GSL-ATCE----PASELPLAQRY--------
-LLR-------------------------
>ref_ureC_884
------------------------------------------------------------
------------------------------------------------------------
------------------------------------------------------------
------------------------------------------------------------
------------------------------MVT---------------------------
------------------------------------ISRERYAEM-----YG--PTK---
-GDGIRLGDTSLIAEIEHDYA--------------V-----Y------------------
----------------------------GEE-CLHGGGKTLRDGIGLASGLT--AE----
-----G-G--------------ALDMLLVNAVVIDPV-I-GIVKGDVGIRDGKIVGIGKS
GNPAI--MD----GV---------------D--PRLVPSSATTVRDCE-GLIVTAGAIDV
HVHFDSAQLCEHAISSGITTMLGGSLGPIT---VGIDSGGPFNVGKMLQASEQWPINFGF
LGRGNSHKSAPLEEQM-RAGCLGLKIHEDWGAMPATIDHCLKVADELDFQVQLHTDTLNE
SGFLEQTLAA----------IG-----GRTIHMYHTEGAGGGHAPDIIRVAGVPNCLPSS
TNPTNPYTVNTFDEHLDMTMVCHHLNPAIPEDVAFAESRIRAQTIAAEDVLHDIGAIAML
GSDSQGMGRINEVVCRTWQLASKMRDQRG---------------R-L----------P--
----EEA----------------------T--------RI----G----DNERIKRFIAK
YTINAARTFGIADHIGSLEDGKMADIVVWRPAFFGIKPELVIKGGFIAWGAMGD------
------SAASLMTCEPLALRPQWGAFGRAKAALSACFVNPLAIE--E-G----I-SDKLG
-------LT-KALL-PAQGTR-F--LSKADMLWNDVAPE-ITVNPETFDVYV--------
----D------------------------GEL-ATCE----PATELPLTQRY--------
-MMR-------------------------
>ref_ureC_927
------------------------------------------------------------
------------------------------------------------------------
------------------------------------------------------------
------------------------------------------------------------
------------------------------MAT---------------------------
------------------------------------ISRADYAAM-----YG--PTT---
-GDVVRLGDTSLLAEVERDHA--------------A-----Y------------------
----------------------------GDE-CLHGGGKTLRDGIGLVAGAA--ST----
-----D-G--------------ALDMLLVNALVIDPV-I-GIVKGDIGIRDGVIVGIGKS
GNPGI--MD----GV---------------D--PRLIVSTSTTVRDCE-GMIVTPGAIDV
HVHFDSAQLCEHAIASGITTMIGGSLGPIT---VGIDSGGPFNVGKMLQAAEAWPINFGF
LGRGNTHKPGSLPEQL-AAGCLGLKIHEDWGAMPAVIDTCLDVADQLDFQVQLHTDTLNE
SGFVEDTLAA----------IG-----GRTIHMYHTEGAGGGHAPDIIRVAGIANCLPSS
TNPTNPYTVNTFDEHLDMTMVCHHLSPSIPEDVAFAESRIRPQSIAAEDVLHDLGAISML
GSDSQGMGRIHEVICRTWQLASKMKDQRG---------------R-L----------A--
----EET----------------------T--------AR----G----NNERIKRFIAK
YTINAARTFGIADHVGSLEDGKMADIVVWRPGFFGIKPELVIKSGFIAWGAMGD------
------SAASLMTCEPIQMRPQWGAFGRAKQALSACFVHPSAIE--A-G----I-ADRLD
-------LK-KRLL-PARGTR-T--LSKADMLHNAAVPH-IRVDPQTFDVFV--------
----D------------------------GVL-ATCE----PAARLPLAQLY--------
-MLR-------------------------
>ref_ureC_620
------------------------------------------------------------
------------------------------------------------------------
------------------------------------------------------------
------------------------------------------------------------
------------------------------MVK---------------------------
------------------------------------IDRRDYAAL-----YG--PTT---
-GDSVRLGDTTLSAVVEKDHA--------------V-----Y------------------
----------------------------GDE-CLHGGGKTLRDGIGM-AGLT--SA----
-----E-G--------------ALDFLLCNVLVIDPV-L-GIIKGDLGIRHGRIVGIGKA
GNPAI--MD----GV---------------D--PRLIVSTGTTVRDCE-GMIATPGAIDV
HVHFDSAGLVEHALASGITTMIGGSLGPIT---VGIDSGGPFNTGKMLQAAEAWPMNFGF
LGRGNAHRAEPMVEQL-ETGVMGLKLHEDWGSMPAAIDCCLRVADELDFQVQIHTDTLNE
SGFVEDTLEA----------IG-----GRTIHMYHTEGAGGGHAPDIIRVAGEQHCLPSS
TNPTNPYTVNTFDEHLDMTMVCHHLNPAIPEDVAFAESRIRAQTIAAEDVLHDIGAISML
GSDSQGMGRIHEVICRTWQLASKMKEQRG---------------P-L----------P--
----EDK----------------------P--------GF----G----DNARIKRYIAK
YTINAARTFGIADHIGSLEPGKLADIVVWRPAFFGIKPELVIKSGFIAWGAMGD------
------SAASLMTCEPILMRPQWGAFGRAPAALSASFVHPLAIE--R-D----L-KGALG
-------LS-KTLL-PVKGTR-K--LTKRDMLWNDFCPK-ITVDPETFDVFV--------
----D------------------------GEL-ATCE----PAREVPLARRY--------
-MLR-------------------------
>ref_ureC_789
------------------------------------------------------------
------------------------------------------------------------
------------------------------------------------------------
------------------------------------------------------------
------------------------------MAV---------------------------
------------------------------------IPRRDYAAL-----YG--PTV---
-GDGVRLADTSLIAVVEKDHA--------------V-----Y------------------
----------------------------GDE-CLHGGGKTLRDGIGLAAGVT--SA----
-----E-G--------------ALDFLLCNVLVIDPV-L-GIIKGDLGIRDGRIVGLGKA
GNPAI--MD----GV---------------D--PRLIVSAATTVRDCE-GLIATPGAIDV
HVHFDSAGLVEHAISSGITTMLGGSLGPIT---VGIDSGGPFNTGKMLQAAEHWPMNFGF
LGRGNSHKPASLVEQL-KTGCLGLKIHEDWGAMPATIDACLAVADELDFQVQLHTDTLNE
SGFVEDTLAA----------IG-----DRTIHMYHTEGAGGGHAPDIIRVAGVANCLPSS
TNPTNPYTVNTFDEHLDMTMVCHHLNPAIPEDVAFAESRIRPQTIAAEDVLHDIGAISML
GSDSQGMGRIHEVICRTWQLASKMKDQRG---------------A-L----------P--
----EDR----------------------P--------GF----G----DNARIRRYIAK
YTINAARTFGIAEHIGSLEDGKLADIVVWRPAFFGIKPELVIKGGFIAWGAMGD------
------SAASLMTCEPVMLRPQWGAFGRAAPALSACFVHPLAIE--N-G----L-AASLG
-------LS-KRLL-PASGTR-T--LRKSDMLFNDACPD-IRVDPQTFDVFV--------
----D------------------------GVL-ATCE----PAAVLPLAQRY--------
-MLR-------------------------
>ref_ureC_376
------------------------------------------------------------
------------------------------------------------------------
------------------------------------------------------------
------------------------------------------------------------
------------------------------MAI---------------------------
------------------------------------MSRKEYAAM-----YG--PTV---
-GDGLVLGDTSLVAVIEKDYA--------------V-----Y------------------
----------------------------GDE-CLHGGGKTLRDGAGMAAGVT--SA----
-----Q-G--------------ALDLLLCNVVVIDAV-L-GVVKGDLGIKNGQIVGIGKA
GNPAT--MD----GV---------------D--PELIVSASTTVRDCE-GLIATAGGIDV
HVHFDSAQLCEHAISSGITTMLGGSLGPIT---VGIDSGGPFNVGKMLQASEAWPINFGF
LGRGNSHRPESLVEQM-QTGCLGLKLHEDWGTMPAAIDTCLKVADELDFPVQIHTDTLNE
SGFLESTIEA----------IA-----GRTIHMYHTEGAGGGHAPDIIRVASFPWCLPSS
TNPTNPYTVNTFDEHLDMTMVCHHLNPSIPEDVAFAESRIRAQTISAEDILHDLGAISML
GSDSQGMGRINEVICRTWQLADKMKKQRG---------------R-L----------D--
----SEQ----------------------T--------KI----G----DNERIKRFIAK
YTINAARTFGISEHVGSLEKGKMADVVIWNPSFFGIKPELVVKGGFIAWGSMGD------
------SAASLMTCQPLMLRPQWGAFGRAKQALSACFVNPLAID--F-G----L-SDTLG
-------ME-KPLL-PSKGTR-K--LTKSDMIHNNACPD-IQVDPQSFDVFV--------
----D------------------------GEL-ATCE----PAKTLPLTQLY--------
-MLR-------------------------
>ref_ureC_996
------------------------------------------------------------
------------------------------------------------------------
------------------------------------------------------------
------------------------------------------------------------
------------------------------MAT---------------------------
------------------------------------LSRREYAAM-----YG--PTT---
-GDGVRLGDTTLIAVVEKDFA--------------V-----Y------------------
----------------------------GDE-CLHGGGKTLRDGAGMAAGIT--SA----
-----E-G--------------ALDFLLCNVMVIDAV-V-GIVKGDLGIKDGKIVGLGKA
GNPAI--MD----GV---------------D--PRLIVSAATTVRDCE-GLIATAGALDV
HVHFDSAQLCEHAIASGITTMLGGSLGPIT---VGIDCGGPFNVGKMLQAAEQWPINFGF
LGRGNSHKPASLVEQV-ETGCLGLKLHEDWGSMPAAIDTCLTVADEMDFPVQIHTDTLNE
SGFLENTLAA----------IN-----GRTIHMYHTEGAGGGHAPDIISVAGVPWCLPSS
TNPTNPYTVNTFDEHLDMTMVCHHLNAAIPEDVAFAESRIRSQTIAAEDVLHDMGAISML
GSDSQGMGRINEVICRTWQLADKMKNQRG---------------R-L----------P--
----QEK----------------------T--------RF----G----DNERIKRFIAK
YTINAARTFGIAEHVGSLEDGKMADIVIWRPAFFGIKPELVVKGGFIAWGAMGD------
------SAASLMTCEPLLLRPQWGAFGRAKQALSACFVNPLAIE--R-G----L-AEILD
-------IK-KALL-PSRGSR-G--LSKKDMLHNDACPD-IRVDPQTFDVFV--------
----D------------------------GEL-ATCE----PAHELPLAQRY--------
-MLR-------------------------
>ref_ure130
------------------------------------------------------------
------------------------------------------------------------
------------------------------------------------------------
------------------------------------------------------------
-----------------------------MSFE---------------------------
------------------------------------ISREQYAGM-----FG--PTT---
-GDSIRLGDTNLFAKIEKDMT--------------V-----Y------------------
----------------------------GDE-SKFGGGKCLRDGMGQSATEL--RR----
-----DNPK-------------VVDLIITSAVILD---YTGIYKADIGIRDGKIVAIGNG
GNPSI--MD----NV---------------D----FIVGSSTEALSGE-GLIVTAGGIDT
HVHFITPAIAYSALENGTTTIIGGGTGPADGTNSATSTPGAWNIHQMLRAAEGMPVNMGI
QGKAGGAIMDTTAEQI-EAGAMALKVHEDWGATLSCIDHALETADKYDVQVSLHSDTLNE
TGFVEDTIKS----------IG-----GRCIHSYHTEGAGGGHAPDLMKVASKNNIIPSS
TSPTNPYTVDILPEHLDMLMVCHHLDPKIPEDVRFADSRIRKQTIAAEDVLQDMGALSIM
SSDTMAMGRIGEVIMRSWQLADKMKKQRG---------------P-L-------------
------E-------------------------------G-DSEYI----DNNRIKRYISK
YTINPAIAEGISDYVGSIEEGKYADLVLWEPAMFGAKPKMILKSGMIAYGVMGD------
------SNASIPTTQPRTMRELFGLTGKSRQHVNMTFVSTYAYE--H-N----I-KEELG
-------LE-RNVL-PVHNVR-T--VTKKDMKFNSETPK-IEIDPLTYDVTV--------
----D------------------------GKL-ITCD----PARELPLAQRY-----L--
-YTNLDKINILVYYKKIT-----------
>ref_ure122
------------------------------------------------------------
------------------------------------------------------------
------------------------------------------------------------
------------------------------------------------------------
-----------------------------MSFD---------------------------
------------------------------------MDHEQFASF-----YG--PTT---
-GDSVRLGDTDLFAKIEKDLT--------------V-----H------------------
----------------------------GQE-SLFGGGKVLRDGMGVSATET--RA----
-----ENPM-------------VADLIISDAIIID---WTGIYKADIGIRDGKILAIGKG
GNPDV--MD----NV---------------D----FIVGASTEAISGE-GMIVTAGGIDL
HVHYITPSIAQAALDNGITTLFGGGTGPANGTRSATCNPGAWYTHRMLQAVDNAPINYGL
MAKGSGSRPELIGEQI-EAGCAAIKTHEDWGATAAGIENSIAAANKYDVQYAVHTDSLNE
GGFVENTINA----------FN-----GNTVHTFHTEGAGGGHAPDIMVVAGQDNVLPSS
TTPTNPYCKNTLDELFYMTMVCHNLNPKIPDDVAFAESRIRKQTEAAEDVLQDMGALSMM
TSDAQAMGRVGEVAMRCWQLASKMKKVRG---------------P-L-------------
------D-------------------------------G-DSKYD----DNNRIKRYVAK
YTINPAICNGISDYVGSIEVGKYADLNIWDPKYFGTKPDMVIKNGMITYGIAGD------
------PSSSLPTPEPVLERFLYGAEGRAVNHTCVTYVSQYAYD--H-G----I-KEQLG
-------LN-KTIL-PVHNTR-S--LTKANMKLNNYTPKTIEIDPQTYDVKI--------
----D------------------------GKL-ITCD----AAPTLPLTQRY-----Y--
-LY--------------------------
>ref_ure8
------------------------------------------------------------
------------------------------------------------------------
------------------------------------------------------------
------------------------------------------------------------
-----------------------------MSFK---------------------------
------------------------------------MDREEYAQH-----YG--PTV---
-GDSVRLGDTNLFAAIEKDFT--------------V-----Y------------------
----------------------------GQE-SKFGGGKVLRDGMGVSATET--R-----
-----DNPS-------------VVDTIITGATIID---YTGIIKADIGIRDGKIVAIGRG
GNPDT--MD----NV---------------D----FVVGASTEAIAAE-GLIVTAGGIDL
HVHYISADLPEFGLDNGITTLFGGGTGPADGSNATTCTPGKFHITRMLQAVDDMPANFGF
LAKGVGSETEVVEEQI-KAGAAGIKTHEDWGATYAGIDNSLKVADKYDVSFAVHTDSLNE
GGFMENTLES----------FQ-----GRTVHTFHTEGSGGGHAPDIMVFAGKENILPSS
TNPTNPYTTNAIGELLDMVMVCHHLDPKIPEDVSFAESRVRKQTVAAEDVLHDMGALSIM
TSDAMAMGRVGEVAMRCWQLADKMKAQRG---------------P-L-------------
------E-------------------------------G-DSEFN----DNNRIKRYVAK
YTINPAITNGIADYIGSVEVGKFADLVIWEPAQFGAKPKLVLKGGMLTYGVMGD------
------AGSSLPTPQPRIMRKLYGAYGQAVHETNLTFVSQYAYD--H-G----I-KEEIG
-------LN-KIVL-PVKNTR-N--LTKRDMKLNDYAPKTIRIDPQTFDVFI--------
----D------------------------DEL-VTCE----PIHTTSLSQRY-----F--
-LF--------------------------
>ref_ure131
------------------------------------------------------------
------------------------------------------------------------
------------------------------------------------------------
------------------------------------------------------------
-----------------------------MSFK---------------------------
------------------------------------MDREEYAQH-----YG--PTV---
-GDSVRLGDTNLFATIEKDFT--------------V-----Y------------------
----------------------------GQE-SKFGGGKVLRDGMGVSATET--R-----
-----DNPS-------------VVDTIITGATIID---YTGIIKADIGIRDGKIVAIGRG
GNPDT--MD----NV---------------D----FVVGASTEAIAAE-GLIVTAGGIDL
HVHYISADLPEFGMDNGITTLFGGGTGPADGSNATTCTPGKFHITRMLQAVDDMPANFGF
LAKGVGSETEVVEEQI-KAGAAGIKTHEDWGATYAGIDNSLKVADKYDVSFAVHTDSLNE
GGFMENTLES----------FQ-----GRTVHTFHTEGSGGGHAPDIMVFAGKENILPSS
TNPTNPYTTNAIGELLDMVMVCHHLDPKIPEDVSFAESRVRKQTVAAEDVLHDMGALSIM
TSDAMAMGRVGEVVMRCWQLADKMKAQRG---------------P-L-------------
------E-------------------------------G-DSEFN----DNNRIKRYVAK
YTINPAITNGIADYIGSVEVGKFADLVIWEPAQFGAKPKLVLKGGMLTYGVMGD------
------AGSSLPTPQPRIMRKLYGAYGQAVHKTNITFVSQYAYD--H-G----I-KEEIG
-------LN-KIVL-PVKNTR-N--LTKRDMKLNDYAPKTIRIDPQTFDVFI--------
----D------------------------DEL-VTCE----PIHTTSLSQRY-----F--
-LF--------------------------
>ref_ureC_97
------------------------------------------------------------
------------------------------------------------------------
------------------------------------------------------------
------------------------------------------------------------
-----------------------------MSFK---------------------------
------------------------------------MDREEYAQH-----YG--PTV---
-GDSVRLGDTNLFATIEKDFT--------------V-----Y------------------
----------------------------GQE-SKFGGGKVLRDGMGVSATET--R-----
-----DNPS-------------VVDTIITGATIID---YTGIIKADIGIRDGKIVAIGRG
GNPDT--MD----NV---------------D----FVVGASTEAIAAE-GLIVTAGGIDL
HVHYISADLPEFGMDNGITTLFGGGTGPADGSNATTCTPGKFHITRMLQAVDDMPANFGF
LAKGVGSETEVVEEQI-KAGAAGIKTHEDWGATYAGIDNSLKVADKYDVSFAVHTDSLNE
GGFMENTLES----------FQ-----GRTVHTFHTEGSGGGHAPDIMVFAGKENILPSS
TNPTNPYTTNAIGELLDMVMVCHHLDPKIPEDVSFAESRVRKQTVAAEDVLHDMGALSIM
TSDAMAMGRVGEVVMRCWQLADKMKAQRG---------------P-L-------------
------E-------------------------------G-DSEFN----DNNRIKRYVAK
YTINPAITNGIADYIGSVEVGKFADLVIWEPAQFGAKPKLVLKGGMLTYGVMGD------
------AGSSLPTPQPRIMRKLYGAYGQAVHKTNITFVSQYAYD--H-G----I-KEEIG
-------LN-KIVL-PVKNTR-N--LTKRDMKLNDYAPKTIRIDPQTFDVFI--------
----D------------------------DEL-VTCE----PIHTTSLSQRY-----F--
-LF--------------------------
>ref_ure191
------------------------------------------------------------
------------------------------------------------------------
------------------------------------------------------------
------------------------------------------------------------
-----------------------------MSFK---------------------------
------------------------------------MDREEYAQH-----YG--PTV---
-GDSVRLGDTNLFAAIEKDFT--------------V-----Y------------------
----------------------------GQE-SKFGGGKVLRDGMGVSATET--R-----
-----DNPS-------------VVDTIITGATIID---YTGIIKADIGIRDGKIVAIGRG
GNPDT--MD----NV---------------D----FVVGASTEAIAAE-GLIVTAGGIDL
HVHYISADLPEFGMDNGITTLFGGGTGPADGSNATTCTPGKFHITRMLQAVDDMPANFGF
LAKGVGSETEVVEEQI-KAGAAGIKTHEDWGATYAGIDNSLKVADKYDVSFAVHTDSLNE
GGFMENTLES----------FQ-----GRTVHTFHTEGSGGGHAPDIMVFAGKENILPSS
TNPTNPYTTNAIGELLDMVMVCHHLDPKIPEDVSFAESRVRKQTVAAEDVLHDMGALSIM
TSDAMAMGRVGEVVMRCWQLADKMKAQRG---------------P-L-------------
------E-------------------------------G-DSEFN----DNNRIKRYVAK
YTINPAITNGIADYIGSVEVGKFADLVIWEPAQFGAKPKLVLKGGMLTYGVMGD------
------AGSSLPTPQPRIMRKLYGAYGQAVHKTNITFVSQYAYD--H-G----I-KEEIG
-------LN-KIVL-PVKNTR-N--LTKRDMKLNDYAPKTIRIDPQTFDVFI--------
----D------------------------DEL-VTCE----PIHTTSLSQRY-----F--
-LF--------------------------
>ref_ure217
------------------------------------------------------------
------------------------------------------------------------
------------------------------------------------------------
------------------------------------------------------------
-------------------------------MR---------------------------
------------------------------------ISRERYFEL-----YG--PTE---
-GDKIRLGDTNLYITIEKDLI--------------A-----K------------------
----------------------------GDE-LVFGAGKTARDGLGLLPNVR--EE----
-----E----------------VMDLIITNVVILDPL-L-GVIKADIGIKDGLIVGIGHG
GNPFT--MD----GV---------------N----FVLGSSTEIISGE-GLIATPGFIDT
HIHWVAPQQVFDALSAGFTTLIGGGTGPAEGTKATTVTPGSWNIKIIAESLDYFPLNFAL
TAKGSSSR-ITMEEVL-RNGASGFKIHEDWGAMPRVIDETLTVADEYDVQVTIHTDTSNE
SGYLEDTLNA----------IN-----GRTIHAYHVEGAGGGHAPDIIKICAEPNVLPSS
TNPTKPYTIHTYEEHLEMLMAVHHLNPKVPEDVAYAESRIREETMMAEDYLHDLGAISMM
SSDSQAMGRVGETGIRTFQLAHKMK-DLG---------------L-I-------------
----QIN------------------------------------------DNERVLRYLAK
ITINPAITHGISDYVGTLAPGHIADIVLWDPRFFPVKPYMVIKGGAITWALMGD------
------TNASIAYAQPVLYKPMFGYY--SAKSVSFFFSATDGVE--N--------LSKI-
-------VR-RRVL-PVKNTR-H--LTKKDMKYNDILPK-IEVNPDTYEVKI--------
----N------------------------GIV-PKVP----PSKSLPLTQLY-----F--
-IY--------------------------
>ref_ureC_37
------------------------------------------------------------
------------------------------------------------------------
------------------------------------------------------------
------------------------------------------------------------
------------------------------MSE---------------------------
------------------------------------IPRSEYAAL-----YG--PTV---
-GDQIRLADTDLWIEVERDHCVG-------------------------------------
----------------------------GDE-TIFGGGKSIRESMLQ-GTAT--AE----
-----E-G--------------ALDLVITNVVVLD-H-W-GIVRADVGVRGGRITAIGKA
GNPDI--MD----GVH-------------PG----LLIGPGTEVLAGE-GRILTAGAIDT
HVHLLNTDMLYEGLATGTTTVVGGGTGPAEGTKATTVTPGPWNLALAHRALDDVPVNVLL
LGKGNTVGYPALREQA-LAGAAGYKVHEDWGATPAAIDAALRAADEFGLQVALHADSLNE
AGYVQDTIRA----------IG-----GRGIHVFHSEGAGGGHAPDVIELAAEPNVIPAS
TNPTLPFTINTVAEHHDMLMVCHHLNPDVEADVQFADSRIRDTTMAAEDILQDLGAMSVT
SSDAQAMGRIGEVICRTWQVAHVMKNRHG---------------L-R-------------
----S-----------------------T--T---LP-A----------DNERARRYVAK
YTICPAVAHGIDHEVGSIEPGKLADLVLWDRAFFGIRPAAVVKGGAVVYAPQGD------
------PNATIPTAQPMLMRRGLAAATASAAHLATTFVSPAALE--D-G----L-ADRLG
-------LR-RRLM-AVHPTR-E--VGKADMPNNTALPS-ISVDPETFRVTI--------
----D------------------------GYE-VDPEGADRPVGELPLTQRY-----S--
-MF--------------------------
>ref_ureC_853
------------------------------------------------------------
------------------------------------------------------------
------------------------------------------------------------
------------------------------------------------------------
-------------------------------MR---------------------------
------------------------------------IDRHTYASL-----YG--PTA---
-GDQVRLGDTDLWIEVTEDRTAG-------------------------------------
----------------------------GEE-AVFGGGKSIRESMAQ-GGAT--RA----
-----Q-G--------------ALDTVITNAIVLD-H-W-GVIRADVGIRDGRIVALGRA
GNPDI--AD----GVH-------------PD----LLIGPSTDVIAGE-GRILTAGGIDM
HVHFLSTSQVHEALAAGLTTLGGGGTGPSEGSKATTVTPGAWHLASVMQGLDGLPINLLL
MGKGNTVSAEGLAEQA-LGGAAAYKCHEDWGSTPAAIDAALRAADEHGLQVTLHSDSLNE
CGYVDSTLRA----------IG-----GRSIHAFHTEGAGGGHAPDIMSIASHPNVLPGS
TNPTLPHTVNTVAEHLDMLIVCHHLNPKVPQDLAFAESRIRATTIAAEDLLHDLGALSMT
SSDAQAMGRIGEVITRTWQVAHVMKARYG---------------S-L-------------
----G-----------------------Q--S---QP-A----------DNERARRYVAK
YTINAAIAHGIDAVVGSIEPGKLADLVLWDPRFFAVRPDVVLKGGAIAWAGIGD------
------PNASIPTPQPVLMRPA--LVAD--AAPGYTFTSPAAVA--D-G----L-GERLG
-------LR-RALH-AVASTR-G--VGKADMVNNSAVPA-IDIDPETFAIRI--------
----D------------------------GDL-VEPH----PVDELPLAQRY-----A--
-LF--------------------------
>ref_ureC_290
------------------------------------------------------------
------------------------------------------------------------
------------------------------------------------------------
------------------------------------------------------------
------------------------------MVA---------------------------
------------------------------------ISRERYVAL-----YG--PTT---
-GDQVRLGDTDLWIEVEEDRTFG-------------------------------------
----------------------------GEE-VVFGGGKSLRESMAQ-GTTT--RA----
-----E-G--------------ALDTVITNAVVLD-W-W-GVVKTDVGIRDGRIVALGRA
GNPDV--AD----GVH-------------PD----LHIGPSTDVVSGE-GRILTAGGIDS
HVHLISPSQVVEALATGITTVAGGGTGPSEGTKATTVTPGAWHLKAIHRSLDRLPVNVLL
LGKGNTVSAEGLREQA-MAGAGGYKVHEDWGSTPAAIDAALRAAEDWGLQVALHSDSLNE
AGFVESTLRA----------IG-----GRSIHAFHAEGAGGGHAPDILTVASHPNVVPGS
TNPTLPHTVNTVAEHLDMLMVCHHLNPQVAEDLAFAESRIRGTTIAAEDVLHDLGAISIT
SSDAQAMGRIGEVVTRTWQVAHVMKARRG---------------P-I-------------
----P-----------------------GGAPGPVLP-A----------DNLRARRYVAK
YTINPAVAHGIDAHVGSVEPGKLADLVLWEPKLFGVRPSVVMKGGALVWGALGD------
------PNASIPSPQPVLMRPA--LADAIGADVSVSFVSPAALD--D-G----L-AERLG
-------LA-RTLL-PVAGTR-D--VGKAQMRNNDYLPR-IDIDPESFAIEV--------
----D------------------------GEL-VVPA----PADRLPLAQLY-----S--
-LF--------------------------
>ref_ureC_816
------------------------------------------------------------
------------------------------------------------------------
------------------------------------------------------------
------------------------------------------------------------
------------------------------MVR---------------------------
------------------------------------VDRARYAAL-----YG--PTV---
-GDQVRLGDTDLWIEVTQDYTVG-------------------------------------
----------------------------GEE-AVFGGGKSIRESMAQ-STRT--RA----
-----E-G--------------ALDTVITNVVVLD-W-W-GIVRADVGLRDGRIVALGRS
GNPDV--AD----GVH-------------PD----LVIGPSTDVISGE-GRILTAGGFDP
HVHLLSPSALHEALATGITTIAGGGTGPSEGSKATTVTPGAWHLRQVLRALDDVPLNVLL
LGKGNTVSAGSLAEQA-LAGAAGYKVHEDWGSTPAALDAALTAADEWGLQVALHSDSLNE
TGFVGSTVDA----------IA-----GRSIHAFHVEGAGGGHSPDILTVAGLPHVIPGS
TNPTLPHTVNTVAEHLDMLMVCHHLNPAVPEDLAFAESRIRATTIAAEDVLHDMGAISIT
SSDAQAMGRIGEVVTRTWQVAHVMKHRRG---------------S-L-------------
----G-----------------------G--A---EP-A----------DNERARRYVAK
YTINPAIGHGVDAEIGSVEPGKLADLVLWDPRFFGVRPDVVLKGGVIAWAALGD------
------PNASIPTPQPVLMRPA--FGDAVAADTSLAFVAPAAIE--D-G----L-AGRLG
-------LR-RRLA-PVAPTR-D--VGKADMRNNDALPH-IEVRPDTFEIRV--------
----D------------------------GEL-VEPA----PAVRLPLAQLY-----S--
-MF--------------------------
>ref_ureC_983
------------------------------------------------------------
------------------------------------------------------------
------------------------------------------------------------
------------------------------------------------------------
------------------------------MVW---------------------------
------------------------------------IDRERYAAL-----YG--PTV---
-GDQVRLGDTDLWIEVTEDRCVG-------------------------------------
----------------------------GEE-AVFGGGKSIRESMAQ-STRT--RA----
-----E-G--------------ALDTVITGAVVLD-W-W-GVVRADVGLRDGRIVALGRA
GNPDV--AD----GVH-------------PD----LVIGPSTDVISGE-GRILTAGGFDP
HVHLLSPSALHEALATGITTVAGGGTGPSDGSKATTVT-GAWHLRSVLRALDHLPLNVLL
LGKGNTVSAAALEEQA-LAGAAGYKVHEDWGSTPAALDAALRAADEWGLQVALHSDSLNE
AGFVQSTIDA----------ID-----GRGIHAYHVEGAGGGHAPDILTIASLPHVLPGS
TNPTLPHTVNTVAEHLDMLMVCHHLNPAVPEDLAFAESRIRATTIAAEDVLHDLGAISIT
SSDAQAMGRIGEVITRTWQVAHVMKHRRG---------------P-L-------------
----S-----------------------S--A---EP-A----------DNERARRYVAK
YTINPAVAHGVDAHIGSVEPGKMADLVLWDPRFFGFRPELVIKGGVIAWAALGD------
------PNASIPTPQPVLQRPA--FGDAVGADLSLAFVAPAAVE--D-G----L-AGRLG
-------LR-RELA-AITSTR-G--LTKADMRNNDALPD-IDIRPDTFEIRV--------
----D------------------------GDL-VEPA----PAVRLPLAQLY-----S--
-MF--------------------------
>ref_ureC_254
------------------------------------------------------------
------------------------------------------------------------
------------------------------------------------------------
------------------------------------------------------------
------------------------------MVW---------------------------
------------------------------------IDRERYAAI-----YG--PTV---
-GDEVRLGDTDLWIQIERDLTVG-------------------------------------
----------------------------GEE-AVFGGGKSIRESMAQ-ATTS--RA----
-----D-G--------------ALDTVITNAIILD-W-W-GIIRADIGIRDGRIVGIGHA
GNPDI--SD----GID-------------------MIIGPSTDVIAGE-SRIVTAGGIDS
HVHLLSPSQIHEALATGITTIVGGGTGPSEGSKATTVTPGAWHLSAMHRALDPLPVNVLL
LGKGNTVSAAALKEQA-LAGAAGYKVHEDWGSTPAAIDASLRAADDWGLQVALHSDSLNE
AGFVESTIAA----------MG-----GRSIHAFHVEGAGGGHAPDILSIAGLPNVIPGS
TNPTLPHTVNTVAEHLDMLMVCHHLNPAVPEDLAFAESRIRATTIAAEDILHDIGALSVT
SSDAQAMGRIGEVITRTWQVAHVMKHRRG---------------P-L-------------
----G-----------------------G--G---MP-A----------DNERARRYVAK
YTVNPAIAHGIAYDVGSIEVGKMADLTVWDPKFFAVRPAVVVKGGAIVWAALGD------
------PNASIPTPQPVMMRPS--FGDTIGADLSVTYVAQAALE--A-G----L-AETLG
-------LR-RRLA-AVEPTR-N--IGKADMKNNDLLPS-IRIQPDTFEIAI--------
----D------------------------GER-VEPA----PAASLPLAQLY-----N--
-LF--------------------------
>ref_ureC_657
------------------------------------------------------------
------------------------------------------------------------
------------------------------------------------------------
------------------------------------------------------------
-------------------------------MR---------------------------
------------------------------------IDRERYAAL-----FG--PTV---
-GDRVRLGDTDLWIQIEEDRTFG-------------------------------------
----------------------------GEE-AVFGGGKSIRESMAQ-GMAT--RA----
-----D-G--------------APDTVITNVIVLD-W-W-GIVRADVGIRDGRIAAIGRA
GNPDI--AD----GVH-------------PD----LVIGPSTDVISGE-GRILTAGGIDS
HVHLLSPSQIHEALATGITTVFGGGTGPSEGSKATTVTPGAWHLQTMHRAMDHLPVNVLL
LGKGNTVSHEGLREQA-LAGAGGYKVHEDWGSTPAAIDAALRAADEWGLQVALHSDSLNE
AGFVQSTIDA----------IG-----GRGIHAFHVEGAGGGHAPDILSIASLPNIIPGS
TNPTLPHTVNTVAEHLDMLMVCHHLNPAVPEDLAFAESRIRATTIAAEDILHDMGALSIT
SSDAQAMGRIGEVIARTWQVAHVMKHRRG---------------S-L-------------
----G-----------------------T--A---LP-A----------DNERARRYVAK
YTINPAIGHGIDHVVGSIEPGKLADLVLWDPRFFGIRPEVVIKGGGIVWGALGD------
------PNASIPTPQPTLMRPS--FTDAIGADLSVSFVSPAALA--D-G----L-EDRLG
-------LR-RALV-AVHDTR-R--VTKADLKNNDALPR-IDIRPDTFAISI--------
----D------------------------GEP-VEPA----PVDRVPLAQLY-----S--
-LF--------------------------
>ref_ureC_489
------------------------------------------------------------
------------------------------------------------------------
------------------------------------------------------------
------------------------------------------------------------
------------------------------MVR---------------------------
------------------------------------IDRERYAAI-----YG--PTA---
-GDQVRLGDTDLWIEIERDLTAG-------------------------------------
----------------------------GEE-AVFGGGKSIRESMAQ-STVS--RA----
-----D-G--------------ALDTVITNAIILD-W-W-GIVRADVGIRDGRIVGVGRA
GNPDI--AD----GVD-------------PR----LIIGPSTDVISGE-GKILTAGAIDS
HVHLLSPSQIHEALAAGITTIVGGGTGPSEGSKATTVTPGSWHLEHMHRALDALPVNVLL
LGKGNTVSAAAFEEQA-LAGAAGYKVHEDWGSTPAAIDASLRAAEDWGLQVALHSDSLNE
AGYVDSTIAA----------IA-----GRTIHAFHVEGAGGGHAPDILSIASLPYVIPGS
TNPTLPHTVNTVAEHLDMLMVCHHLNPGVPEDLAFAESRIRGTTIAAEDILHDMGAISIT
SSDAQAMGRIGEVITRTWQVAHVMKARRG---------------S-L-------------
----G-----------------------T--S---LP-A----------DNERARRYVAK
YTVNPAIAHGIDAEVGSVEVGKLADLVLWDPRFFGFRPSVVMKGGGLVWGALGD------
------PNASIPTPQPVLMRPA--FSDAIGGALSVSFVSPAALA--A-G----I-EGRLG
-------LT-RRML-PLQSTR-G--ISKADMRNNDALPR-IDIRPDTFDIRI--------
----D------------------------GEL-VEPA----PAARLPLAQLY-----Q--
-LF--------------------------
>ref_ureC_351
------------------------------------------------------------
------------------------------------------------------------
------------------------------------------------------------
------------------------------------------------------------
------------------------------MVS---------------------------
------------------------------------ISRADYAAL-----YG--PTA---
-GDQVRLGDTDLWIEVEQDLTFG-------------------------------------
----------------------------GEE-AVFGGGKSIRESMAQ-STRS--RA----
-----E-G--------------ALDTVITNAVVLD-H-W-GIVRADVGLRDGRIVALGRS
GNPDI--AD----AVH-------------PD----LVIGPGTDVISGE-GKILTAGAIDI
HVHFLSTSQLVEALATGITTVGGGGTGPSEGSKATTVTPGAWHLQTIHRALDRLPLNVLL
MGKGNTVSAAGLAEQA-LAGAGCYKVHEDWGSTPAAIDAALRAADEHGLQVALHSDSLNE
AGYVESTVAA----------IG-----GRGIHAFHAEGAGGGHAPDILKVASLPHVIPGS
TNPTLPHTVNTVAEHLDMLMVCHHLNPRVPEDLAFAESRIRATTIAAEDVLHDLGALSIT
SSDAQAMGRIGEVVCRTWQVAHAMKHRLG---------------S-H-------------
----S-----------------------GMSA---QP-A----------DNLRAKRYVAK
YTINPAIAHGMAAEIGSVEPGKLADLVLWDPRFFGIRPSVVIKGGALVWGALGD------
------PNASIPTPQPVLMRPA--LVED-GADHSLTFVSPAAIA--D-G----L-EQRLG
-------LR-RRLV-GLQPTR-T--LTKADMVNNDVLPD-IQVDPETFAIEV--------
----D------------------------GET-IKPE----PASRLPLAQLY-----S--
-LF--------------------------
>ref_ureC_15
------------------------------------------------------------
------------------------------------------------------------
------------------------------------------------------------
------------------------------------------------------------
------------------------------MVE---------------------------
------------------------------------ISRAQYAAL-----YG--PTL---
-GDQVRLGDTDLWIEVERDLTVG-------------------------------------
----------------------------GEE-AVFGGGKSIRESMAQ-SVRT--SA----
-----E-G--------------ALDTVITNAIVLD-H-G-GVVVADVGVRGGRIVALGRA
GNPDV--AD----GVH-------------PD----LVIGPGTDVVSGE-GRILTAGAIDS
HVHLISRSQLVEALATGITTVVGGGTGPSEGSKATTVTPGAWHLGTVHRALDTVPVNLLL
LAKGNTVSTGGLREQA-LAGAAGFKVHEDWGSTPAAIDAALRAADEFGLQVALHSDSLNE
VGYVDSTIGA----------IA-----GRSIHAFHTEGAGGGHAPDILTVASLPHVIPGS
TNPTLPHTVNTVAEHLDMLMVCHHLNPAVPEDLAFAESRIRATTIAAEDLLHDLGALSVT
SSDAQAMGRIGEVVCRTWQVAHVMKDRFG---------------R-H-------------
----G-----------------------DLAE---GP-A----------DNARATRYVAK
YTINPAVAHGIDHEVGSVEPGKMADLVLWDPRFFGIRPDVVMKSGALVWGALGD------
------PNASIPTPQPVLMRPT--LVDD-GSPHAVTFVSPAALD--D-G----V-EERLG
-------LR-RSLA-PVRPTR-E--VGKAQMVNNSYLPR-IDIDPETFAIDV--------
----D------------------------GER-VEPV----PATELPLAQLY-----C--
-LF--------------------------
>ref_ureC_551
------------------------------------------------------------
------------------------------------------------------------
------------------------------------------------------------
------------------------------------------------------------
------------------------------MAE---------------------------
------------------------------------VSRAAYAAL-----YG--PTR---
-GDRIRLGDTDLWIEVEEDRCFG-------------------------------------
----------------------------GDE-AVFGGGKSIRESMAQ-STVP--RA----
-----A-G--------------AVDLVITNVVVLD-H-W-GVIKADVGVRDGRIVALGRA
GNPDI--SD----GVH-------------PG----LVIGPGTDIVSGE-GRILTAGAVDT
HVHVLVPEALEEALATGTTTVIGGGTGPTEASKATTVTAGEWHLSMMHRALDHLPLNVIL
FGKGSSVSAEALREQA-LAGAGGYKVHEDWGATPAAIDAALRAADDHGLQVALHADSLNE
TGYVGGTLEA----------IA-----GRGIHVFHAEGAGGGHAPDIITAAAHANILPAS
TNPTLPHTVNTVDEHLDMLLVCHHLNPSVPEDLAFAESRIRATTIAAEDVLHDIGALSIT
SSDAQAMGRIGEVICRTWQVAHVMKERFG---------------V-R-------------
----D-E---------------------G--G---LP-A----------DNARARRYVAK
YTICPAVAHGIDHVVGSVEPGKLADLVLWDPAFFGIRPAAVLKGGMVVHAPVGD------
------PNAAIPTTQPVLLRSS--AAAAAGARLSVSFVSPAALD--D-G----L-ADRLG
-------LT-RQLL-PVRSTR-Q--LTKADLPNNTALPA-IEVDPETFTIRI--------
----D------------------------GEP-VVPH----PAERLPLAQRY-----S--
-LF--------------------------
>ref_ureC_1
------------------------------------------------------------
------------------------------------------------------------
------------------------------------------------------------
------------------------------------------------------------
------------------------------MAR---------------------------
------------------------------------LTRAAYAAL-----YG--PTT---
-GDRVRLADTDLWIEVEEDRCFG-------------------------------------
----------------------------GDE-AVFGGGKSLRESMAQ-ATTS--RA----
-----D-G--------------ALDLVVTNALVLD-H-W-GVVKADVGVRAGRIVALGRA
GNPDI--SD----GVH-------------PE----LVIGPGTDVVSGE-GRILTAGAVDT
HVHFLMPQTLHEALATGTTTVIGGGTGATEASKATTVTPGPWNLAMMHRSLDALPLNVML
FGKGSTVGEPALAEAA-LGGAGGYKVHEDWGATPAAIDAALRAADTYGLQVALHADSLNE
TGYVEGTLDA----------IA-----GRGIHVFHAEGAGGGHAPDIITVAAQPHILPAS
TNPTLPHTVNTVAEHLDMLMVCHHLNPRVPEDLAFAESRIRATTIAAEDVLHDLGALSIT
SSDAQAMGRIGEVVCRTWQVAHTMKQRFG---------------G-L-------------
----G-----------------------G--S---LP-A----------DNERARRYVAK
YTICPAVAHGIDHVVGSVEPGKLADLVLWDPAFFGIRPAAVLKGGMVVYAPLGD------
------ANAAIPTTQPVLLRPT--AAAGAGAHLSVSFVAPAALD--D-G----L-AERLG
-------LA-RELV-PVRPTR-H--LTKADLPNNTALPS-IDVDPETFAISI--------
----D------------------------GEP-VVPA----PATTLPLAQRY-----S--
-LF--------------------------
>ref_ureC_507
------------------------------------------------------------
------------------------------------------------------------
------------------------------------------------------------
------------------------------------------------------------
------------------------------MAQ---------------------------
------------------------------------LTRAAYASL-----YG--PTT---
-GDRIRLADTDLWIEVEEDRCFG-------------------------------------
----------------------------GDE-AVFGGGKSIRESMAQ-ATAS--RA----
-----E-G--------------APDLVITNAVVLD-H-W-GVVKTDIGVRDGRIVALGRS
GNPDI--SD----GVH-------------PD----LVIGPGTDVISGE-GRILTAGAVDT
HVHFLMPETLHEALATGTTTVIGGGTGATEGSKATTVTPGAWNLAMMHRSLDRVPLNVML
FGKGSTVGEEALREAA-LSGAGGYKVHEDWGATPAAIDAALRAADAYGLQVALHADSLNE
VGYVEGTLDA----------ID-----GRGIHVFHAEGAGGGHAPDIITVASHPNILPAS
TNPTLPHTVNTVAEHLDMLMVCHHLNPRVPEDLAFAESRIRATTIAAEDVLHDIGALSIT
SSDAQAMGRIGEVVCRTWQVAHVMKQRFG---------------D-R-------------
----G-----------------------S--E---LP-A----------DNERARRYVAK
YTICPAVAHGIDHVVGSVEPGKLADLVLWDPAFFGIRPAAVIKGGMAVYAPLGD------
------AGAAIPTTQPVLMRAT--SAAEAAPHLSVSFVSPMALA--D-G----L-AERLD
-------LV-RELV-AIRPTR-H--LTKADLPNNTALPA-IDVDPETFAIRI--------
----D------------------------GEL-VEPA----PAAELPLAQRY-----S--
-MF--------------------------
>ref_ureC_659
------------------------------------------------------------
------------------------------------------------------------
------------------------------------------------------------
------------------------------------------------------------
------------------------------MSR---------------------------
------------------------------------IDHREYAQL-----YG--PTV---
-GDQIRLGDTDLWIEVEEDRTVG-------------------------------------
----------------------------GDE-VVFGGGKSIRESMGQ-GMTL--RS----
-----E-G--------------ALDLVITNVVVMD-H-W-GIVRGDVGIRDGDIVAIGKA
GNPDV--MD----GVH-------------PD----LLIGPGTDVIAGE-GKILTAGAIDT
HVHFLSEIEMHEALTTGTTTVIGGGTGPTEGSKATTVTPGAHALRMMHRALDKFPLNVLL
FSKGSTVSVEALREDA-LAGAGGYKVHEDWGATPAAIDAALRGADEFGLQVALHADSLNE
TGYVQRTLEA----------IA-----GRGIHVFHSEGAGGGHAPDIIITAGESNVLPAS
TNPTLPFTVNTVAEHMDMLMVVHHLNPRVQEDLAFADSRIRASTMAAEDVLLDMGAIAIT
STDAQAMGRIGELICRTWQVAHVMKNRYG---------------R-L-------------
----S-----------------------S--E---LP-A----------DNARARRYVAK
YTICPAVAHGVDHVIGSVEPGKMADLVLWDPAFFGIRPSAVIKAGAIVAAPLGD------
------PNGAVPLPQPVLLRPTLAAQPTSAADLAVSFVSPMAID--D-G----L-AERLG
-------LQ-RRLV-GVRPTR-D--VTKADMPNNNALPK-IDVDPETFAISI--------
----N------------------------GEF-VKPQ----PVDVVPLAQRY-----S--
-MF--------------------------
>ref_ureC_270
------------------------------------------------------------
------------------------------------------------------------
------------------------------------------------------------
------------------------------------------------------------
------------------------------MSR---------------------------
------------------------------------IDRRGYASL-----YG--PTA---
-GDQIRLADTDLWIEIEHDYTAT-------------------------------------
----------------------------GDE-MVFGGGKSIRESMGQ-GLTT--RD----
-----Q-G--------------ALDVVITNTVILD-H-W-GIVRADVGIRDGRIVAIGKS
GNPDI--MD----GVH-------------PK----LLIGPSTDVIAGE-GKILTAGAIDT
HVHFLSEIEMMEALATGTTTVAGGGTGPTEGSKATTVTPGAWSLTMMHRALDHIPLNVLL
LGKGSTVSHEAMRQEA-LAGAGGFKVHEDWGSTPAAIDAALRAADEFGLQVALHADSLNE
TGYVQHTLDA----------IA-----GRGIHVFHAEGAGGGHAPDIIVTAGEPNVLPAS
TNPTLPHTVNTVAEHLDMLIVCHALNPRVPEDLAFAESRIRPTTIAAEDFLHDIGAISIT
SSDAQAMGRIGEVTLRTWQVAHVMKAQYG---------------K-L-------------
----G-----------------------T--S---MP-A----------DNERARRYVAK
YTICPAVAHGIDHEIGSVEAGKMADLVLWDPAFFGVRPSAVIKGGAIVAAPLGD------
------PNAAIPTPQPVFVRPAIAATPGSAPHLSTTFVSPMAIE--D-G----L-AGRLG
-------LT-RTLT-GVRPTR-H--LTKADMPNNTALPS-IDVDPETFAIKV--------
----N------------------------GDL-IAPN----PVDVVPMAQRY-----M--
-LF--------------------------
>ref_ureC_675
------------------------------------------------------------
------------------------------------------------------------
------------------------------------------------------------
------------------------------------------------------------
------------------------------MSR---------------------------
------------------------------------IDRREYVQL-----YG--PSE---
-GDQVRLGDTDIWIQVEQDLTFG-------------------------------------
----------------------------GNE-AGFGGGKTIRESMGQ-GLTT--RD----
-----Q-G--------------ALDVVVTNVVVLD-H-W-GIVRADVGIRDGRIVAVGKA
GNPDV--MD----GVH-------------PE----LLIGPSTDVIAGE-GKILTAGAVDT
HVHFLSEIEMREALATGTTTVIGGGTGPTEGSKATTVTPGAWSLAMMHRALDEIPLNVIL
FGKGSTVSSEALEQEA-RAGAGGYKVHEDWGATPAAIDAALRAADDFGLQVALHADSLNE
TGYVQHTLDA----------IA-----GRGIHVFHSEGAGGGHAPDIILVAGESNVLPAS
TNPTLPHTVNTEAEHLDMLMVCHHLNPRVPEDLAFAESRIRGTTMAAEDILQDIGAISIT
SSDAQAMGRIGELICRTWQVAHVMKQRRG---------------S-L-------------
----G-----------------------G--S---LP-A----------DNERARRYVAK
YTICPAVAHGIDHEIGSVEPGKMADLVLWDPAFFGIRPSSVIKGGAIVSAALGD------
------PNAAIPTPQPVFLRPALPSAPGSASRLATTFVSPLAIE--D-G----L-GERLG
-------LR-RRLT-AVRPTR-G--LTKADLPNNTALPD-LQVDPETFAIAI--------
----D------------------------GER-VRPE----PVSEVPLAQRY-----T--
-MF--------------------------
>ref_ureC_1054
------------------------------------------------------------
------------------------------------------------------------
------------------------------------------------------------
------------------------------------------------------------
------------------------------MPE---------------------------
------------------------------------VPRSEYAAS-----YG--PTT---
-GDRIRLADTNLFIEVEKDHCVG-------------------------------------
----------------------------GDE-AVFGGGKSIRESMAQ-STAT--RA----
-----Q-G--------------TPDLVITGAVILD-H-W-GVVKADVGVRDGRIVGIGKA
GNPDT--TH----GVD-------------PA----LVIGPCTEVAAGN-GLILTAGTIDT
HVHFVGPQMLEMALAAGTTTVTGGGTGPTEGSMATLATPGAWWMQRMFESFDPYPVNVLM
LGRGNTMSKEAMWEQL-RGGAGGFKVHEDWGATPAVIDAALGVADESGVQVAIHSDTLNE
AGFVEDLLKA----------VD-----GRTFHAFHTEGAGGGHAPDIIRIAAEPNVLPAS
TNPTRPFTHNTVDEHLDMVMVAHHLNPQVPNDLAFAESRVRAATIAAEDVLQDMGAISIV
SSDAQAMGRITENVIRTWQTAHRMKLLRG---------------S-L----------P--
----G-D---------------------T-------R-N----------DNLRARRYVAK
YTICPAIAHGLEKHIGSVEVGKKADLVLWQPALFGVRPRTVFAGGVAAAALLGD------
------PSASIPTPQPVLGRMGYNVHSPAAGATSMAFVSQAAID--D-G----L-PGRVN
-------TH-RAFV-AIENCR-G--RTKSDMPENAAMPR-IEVDPDTYAVRI--------
----D------------------------GEL-SDHE----PAAVVPMAQRY-----F--
-LF--------------------------
>ref_ureC_528
------------------------------------------------------------
------------------------------------------------------------
------------------------------------------------------------
------------------------------------------------------------
------------------------------MAK---------------------------
------------------------------------ISRSEYVAS-----YG--PTT---
-GDRIRLADTNLVIEVEEDRCVG-------------------------------------
----------------------------GDE-SVFGGGKSIRESMGQ-SRAT--RA----
-----E-G--------------TPDLVITGAVVLD-H-W-GIIKADIGIRDGRITALGKS
GNPDT--MN----GVH-------------PD----LRIGPSTEIMSGN-GLILTAGAVDT
HVHFVGPQMLQLALASGTTTVVGGGTGPTEGSKATLTTPGSWWMARMLEGFEPWPVNVLF
LGRGNTVSHEALWEQL-RGGVGGFKVHEDWGATPAVIDAALQVADDSGVQVAIHSDTLNE
AGFVEDMLRA----------VN-----GRTFHSFHTEGAGGGHAPDIIRIAGEPNVLPAS
TNPTRPFTKNTIDEHLDMVMVAHHLNPRVPNDLAFAESRVRAGTIAAEDVLQDLGAISIM
SSDAQAMGRIGEVILRTWQTAHQMKKIRG---------------S-A----------P--
----G-D---------------------G-------H-A----------DNNRARRYVAK
YTICPAIAHGLEKHIGSVEVGKMADLVLWQPALFGVRPTVVFKGGVAATAALGD------
------PNASIPTPQPVLERTGFSVNTPAAAATSVAFVSQAAID--D-H----L-ADRLN
-------IA-RPLV-AIENCR-G--RTKADLPENSALPH-IEVDPNSYAVTV--------
----D------------------------GEL-IDHE----PAEELPMAQRY-----F--
-LF--------------------------
>ref_ureC_164
------------------------------------------------------------
------------------------------------------------------------
------------------------------------------------------------
------------------------------------------------------------
------------------------------MQK---------------------------
------------------------------------VDRREYVAS-----YG--PTK---
-GDRIRLADTCLTIEVEEDRSGG-------------------------------------
----------------------------GDE-SVFGGGKSIRESMGQ-SSHT--RA----
-----E-G--------------TPDLVITGAVILD-H-W-GIIKADIGIRDGRIVGIGKS
GNPDT--MD----GID-------------PA----LVIGPSTEVMAGN-GLIATAGAIDT
HVHFVGPQMLQVALASGVTTVTGGGTGPTEGLKATLATPGAWWMERMLEGFDPWPVNVLF
LGRGNTMSKEAMWEQL-RGGVGGFKVHEDWGATPAAIDACLSVAEESGVQVAIHSDTLNE
AGFVEDLLRA----------VN-----GRTFHAFHTEGAGGGHAPDIISIAGQRNVLPAS
TNPTRPFTRNTVAEHLDMVMVAHHLNPQVPNDLAFAESRVRAGTIAAEDILQDMGAISIM
SSDAQAMGRIGETVMRTWQTAHQMKKLRG---------------S-V----------P--
----G-D---------------------N-------R-A----------DNHRARRYVAK
YTICPAVAHGMEREIGSIEVGKKADIVMWQPALFGVRPHTVFTGGMVATAALGD------
------PNASIPTPQPVMERTGFNVHSPASGATSLAFVSQAAID--D-G----L-ADRIN
-------TR-RKFV-AIENTR-G--RGKEDMPENTALPR-IEVDPDTYSVKI--------
----D------------------------GEI-ADHE----PATEVPMAQRY-----F--
-LF--------------------------
>ref_ureC_509
------------------------------------------------------------
------------------------------------------------------------
------------------------------------------------------------
------------------------------------------------------------
------------------------------MTE---------------------------
------------------------------------ITREEYVAS-----LG--PTT---
-GDRLRLADTDLFIEIEEDRCVG-------------------------------------
----------------------------GDE-VVFGGGKSGRESQGQ-SHTP--RS----
-----Q-G--------------TPDLVIVGVVVLD-H-Q-GVVKADVGIRDGRFVAVGKS
GNPDT--MD----GVH-------------PD----LVIGPSTELMNGV-GLIMTAGAIDT
HVHFVSPAMCPVALEAGVTTLVGGGSGPTDGSKATLATPGAWWLERMFEAFDPWPVNVAF
LGRGTTVNEEALWEQL-RAGAAGLKVHEDWGATPAVVDAALTVADASGVQVAIHSDTLNE
AGFVDDLLRT----------VA-----GRTFHSFHTEGAGGGHAPDIIRIAGERNVLPSS
TTPTRPFTVNTADEQLDMVLVAHHLNPRIPAELGFAESRVRASTIAAEDILQDIGAISTM
SSDAQAMGRLGETVLRTWQTAHAMKNLRG---------------P-L----------P--
----G-D---------------------G-------R-A----------DNERAKRYVAK
YTICPAVTHGLDHEVGSIAPGKLADFVLWEPPLFGIKPTSVFKGGMAAVALLGD------
------PNASVPTPQPVLPRLGYNSHTRAAQATSVAFVSSAAVE--D-G----L-ADRLA
-------VH-RPLV-AVRDVR-G--RTKADLPRNDALPR-IDVDPDTFSVHI--------
----D------------------------GEL-VDHE----PLTELPMSQRY-----F--
-LY--------------------------
>ref_ureC_1127
------------------------------------------------------------
------------------------------------------------------------
------------------------------------------------------------
------------------------------------------------------------
------------------------------MPE---------------------------
------------------------------------IPRQLYAMM-----LG--PTK---
-GDQLRLADTDLFIEIEEDHCVG-------------------------------------
----------------------------GNE-IVFGGGKSGRESQGQ-SHTP--RA----
-----R-G--------------TPDLVIANVVILD-H-W-GIIKADVGIRDGRFTAIGKS
GNPDV--MD----GVH-------------PG----LVIGPSTEIMNGT-GMIMTAGAIDT
HVHFVNPQMCEVALQAGITTLVGGGSGPTDGGKATLATPGSWWLARMLEGFDPWPVNVAF
LGRGTTISEEALWEQL-RAGAAGLKVHEDWGATPAVIDTALRVADEAGVQVAIHSDTLNE
AGFVEDLMRT----------VK-----GRSFHSYHTEGAGGGHAPDIIRIAGEPNVLPSS
TTPTRPFTVNTVDEQLDMCLVAHQLNPKVPAELQFAESRVRAGTIAAEDILQDIGAISAM
SSDAQAMGRLGETVLRTWQTAHAMKQLRG---------------P-L----------T--
----S-D---------------------E-------R-A----------DNERARRYVAK
TTICPAIIHGLDDEIGSIAVGKLADFVLWSPAMFGVKPTAVFKGGMGALALLGD------
------PSAAVPTPEPVLPRLGYNTFTRAAAATSVAFVAPAALD--D-G----L-ADRLN
-------VE-RRLV-PVKNMR-G--RSKADLPHNDALPT-IDVNPDTFEVRI--------
----D------------------------GQV-ANHP----PLTELPMTQRY-----F--
-LY--------------------------
>ref_ureC_606
------------------------------------------------------------
------------------------------------------------------------
------------------------------------------------------------
------------------------------------------------------------
------------------MPDRTENENAKPWEP---------------------------
------------------------------------LTRSRYADL-----YG--PTT---
-GDRIRLADTNLRLRIDADWCGGP-------GRS--------------------------
----------------------------GDE-MVFGGGKVIRESMGQ-SHIP--RD----
-----H-ERK------------PVDTVITGALILD-H-W-GVVKADVGLRDGRIQAIGKA
YNPET--MT----PPG-------NTDPRASS----FVVGPETEVISGQ-GRILTAGGVDT
HVHFLCPGQIHEALASGVTTLIGGGTGPAEGSTATTVTPGKWHIQRTFEALDAFPVNIGL
LAKGSTVSEKALHDQV-KAGALGFKIHEDWGATPAVIDAALTVCEETGVQVALHADSLNE
SGFVHHTFAATKKNRRTKDTAD-----YRGLHIFHIEGAGGGHAPDMISLASKPNVLPAS
TNPTRPFTVNTVKEHVDMMIVCHHLNPEVEADMAFADSRIRPSTMAAEDLLHDMGAISMM
SSDAQAMGRIGEMILRTWQTAHVMKSRYG---------------H-L----------R--
----E-D---------------------D-------ADA----------DNFRARRYVAK
YTINPAVTHGIDHEVGSVEDGKLADLVLWEPKFFGVKPHMVIKGGQIAYAQIGD------
------ANASIPTPQPYLPRPVWGSQGRAPAANSFNFVAEAALD--G-E----L-S-RTG
-------LL-KPLR-AIRSTR-G--VTKADMVHNNGLPE-IDIDPDTFDVTIGGATTSDV
RTSVD------------------------GHE-VGRN----YATELPLAQRY-----F--
-LF--------------------------
>ref_ureC_857
------------------------------------------------------------
------------------------------------------------------------
------------------------------------------------------------
------------------------------------------------------------
------------------MPDRTEQPE-HPWDP---------------------------
------------------------------------LRRSRYADL-----YG--PTT---
-GDRVRLADTNLVLKIEEDWCGGP-------GRS--------------------------
----------------------------GDE-MVFGGGKVIRESMGQ-SHIP--RD----
-----D-PAE------------PVDTVITGALILD-H-W-GVVKADVGLRDGRIHAIGKA
YNPET--MA----RRP-------HADPRASH----FVVGPETEVISGK-GRILTAGGVDT
HVHFLCPGQIHEALASGVTTLIGGGTGPAEGSTATTVTPGEWHIQRMFEALDAFPVNVGL
LAKGSTVSEKALLDQV-TAGALGFKIHEDWGATPAVIDAALNVCERTGVQLALHADSLNE
SGFVHNTLAATLHRGKSGE-AR-----YRSLHIFHVEGAGGGHAPDMISLVSKPNVLPAS
TNPTRPLTVNTVKEHVDMMIVCHHLNPEVEADMKFADSRIRPSTMAAEDLLHDMGAISMM
SSDAQAMGRIGEMIMRTWQTAHVMKSRYG---------------H-L----------R--
----E-D---------------------D-------AKA----------DNFRARRYIAK
YTINPAVTHGIDHEVGSVETGKLADLVLWEPKFFGVKPHMVIKGGQIAYAQIGD------
------ANASIPTPQPYLPRPVWGSHGRSPAANSLNFVSEAALG--G-P----L-P-QIG
-------LL-KPLR-AIRSTR-A--VTKADMVHNNGLPD-IEVDPDSFEVTIGGATTSDV
RTTVD------------------------GHE-VGRN----YATELPMAQRY-----F--
-LF--------------------------
>ref_ureC_822
------------------------------------------------------------
------------------------------------------------------------
------------------------------------------------------------
-----------------------------------------------------------M
DESVTDPVAIPLADAVSNAVSRDHAAAPAVDEA---------------------------
------------------------------------LSRADYADR-----FG--PTT---
-GDRIRLADTNLRIEVTDDWSGGP-------GRS--------------------------
----------------------------GNE-AVFGGGKVIRESMGQ-SHAP--RD----
-----S-TRFGAPR--------PPDTVITGAVILD-H-W-GVVKADVAIRDGRITALGKA
YNDDL--MD----RLHDGHE-------RATD----FLIGAETEVISGN-GKILTAGGVDT
HVHFICPEQVHEALASGVTTLIGGGTGPAEGSTATTVTPGSWHVARAFEALDRFPVNIGL
LGKGSTMSTESLYNQV-EAGVLGLKIHEDWGATPAVLRRCLEVCKATGVQLALHADSLNE
AGAVADTIEA----------IG-----DHPIHVFHVEGAGGGHAPDMITMVSLPNVLPAS
TNPTRPFTVNTVKEHIDMVMVCHHLNPLVKEDLAFAESRIRPSTMAAEDVLHDLGAISIM
SSDAQAMGRIGEMIIRTWQTAHVMKALRG---------------P-L----------D--
----G-D--AG---------------------------A----------DNHRARRYVAK
YTINPAIAHGIDHVVGSVEVGKLADLVLWEPKFFGVRADRVIKGGQLAYAQVGD------
------ANASITTPQPVLPRPVWGATGRAPAANSVNFVTGHAIS--A-G----L-ADRVK
-------VD-KPFT-AIRDTR-K--VFKADMRENDARPD-IRVDPDTFTVEIGGATAKDV
KTEID------------------------DEL-VDRD---HFATELPMAQRY-----F--
-LF--------------------------
>ref_ureC_962
------------------------------------------------------------
------------------------------------------------------------
------------------------------------------------------------
-----------------------------------------------------------M
NSRTECP------DCSCCQV------APSPHAP---------------------------
------------------------------------LPRADYADR-----FG--PTV---
-RDRIRLADTALQIKIEDDWSGGP-------GRS--------------------------
----------------------------GNE-MVFGGGKVIRESMGQ-SVAP--RD----
-----P-GRGKSTTAADGSVVLPPDTVITGAVVLD-H-W-GIVKADVAIRDGHITALGKA
YNPET--MD----PLHEDGASHNGIGPKPTD----FVIGPDTEVIAGN-GRILTAGGIDT
HVHFICPDQIDEALASGVTTLIGGGTGPAEGSKATTVTPGSWHLDRMFEALDGFPVNIGL
LGKGATMSKESMYDQV-DAGVIGLKVHEDWGATPAVIDACLEVCEKTGVQLALHADSLNE
AGFVQDTIKA----------IK-----GRPLHIFHVEGAGGGHAPDMIKMVSEPNVLPAS
TNPTRPLTVNTVKEHFDMVMVCHHLNPAVTEDLAFADSRIRPSTMAAEDILHDVGAISIM
SSDAQAMGRIGEMIMRTWQTAHVMKTRRG---------------F-L----------E--
----E-DQPAGRPENTPQARKAAPVDSTPAAE---PPLA----------DNRRARRYVAK
YTINPALAQGIDTVVGSVETGKLADLVLWEPKFFGVKPHLVIKGGQIAYAQVGD------
------ANASIPTPQPVLPRPMWGATGSAPGSLSFNFVTERALK--K-G----L-AKGRT
-------LN-KRFK-AIQDTR-S--VKKADMKENNATPD-VRIDPDTYEVIIGGAKVTDV
TTFVN------------------------GQI-VDRA----FVSELPMAQRY-----F--
-LF--------------------------
>ref_ureC_298
------------------------------------------------------------
------------------------------------------------------------
------------------------------------------------------------
------------------------------------------------------------
------------------------------------------------------------
------------------------------------MNREEYAKL-----YG--PTT---
-GDAIRLGDTNLFIEVTEDRCRGP-------QLA--------------------------
-----------------------------DE-AVFGGGKVIRESMGQ-AMAT--RA----
-----D-G--------------APDLVITGAVILD-H-W-GVIKADIGVRDGRITAIGKA
GNPDT--MD----GV---------------D----ILIGPGTEVIAGN-GKILTAGGVDA
HVHFICPEQITEALASGITTLIGGGTGPAEGSKATTVTPGPWNLARMLESLDSSCVNIGL
LGKGNTANPEALREQL-RAGASGLKIHEDWGATPAAIDTALTVAEEFGAQVAIHTDTLNE
TGYVADTLAA----------IG-----ERTIHTYHTEGAGGGHAPDIITVAGQANVLPSS
TNPTRPHTVNTVPEHLDMLMVCHHLNRAVPEDLAFAESRIRPSTIAAEDVLHDRGALSII
SSDAQAMGRIGEVISRTWQTAHVGKRRWG---------------A-L----------P--
----G-D---------------------S-------AHA----------DNLRARRYVAK
YTICPAIAHGMAGHLGSVEVGKLADLVLWSPAFFGIRPSVVLKGGQIGYAAVGD------
------ANASIPTPQPVLPRPMFGASN--APANSVHFVTEQALE--S-G----I-ADRLA
-------VR-RALL-PIVDTR-R--LSKQDLPGNDALPR-IEVHPDTFEVRI--------
----D------------------------GEV-LEPD----PVDEVPLAQRY-----S--
-LF--------------------------
>ref_ureC_42
------------------------------------------------------------
------------------------------------------------------------
------------------------------------------------------------
------------------------------------------------------------
-------------------------------MT---------------------------
------------------------------------IDRARYADL-----YG--PTV---
-GDRVRLADTNLLIEVTEDRSRGP--------AS--------------------------
----------------------------GDE-VMFGGGKVIRESMGQ-A-AV--LA----
-----A-D--------------CPDLVITGAVVLD-H-W-GVVKADVGVKDGRIVGIGKA
GNPDT--MD----GVD-------------PA----LVIGPGTEVLAGN-GRILTAGAIDA
HVHFICPQLVETALASGVTTLFGGGTGPVDGSKATTVTPGPWNIGRMLQAMDHQPVNLLL
MGKGNTVSAEALHEQL-RAGAGGFKLHEDWGTTPAAIDACLRVCEETGVQAAIHTDTLNE
AGFLQSTLAA----------IA-----GRSINAFHTEGAGGGHAPDIIEVVGTSHVLPSS
TNPTRPHTVNTLDEHLDMLMVCHHLNPSVPEDLAFAESRIRPTTIAAEDVLHDLGAISMM
SSDSQAMGRIGEVVIRTWQTAHVMKAARG---------------P-L----------P--
----G-D---------------------S-------ERA----------DNLRAQRYVAK
YTINPALAHGAAEHVGSVEVGKLADLVLWEPKFFGVRPEVVLKGGFAVWAQMGD------
------ANASIPTPGPVYGRPMFGYAHTPAALGSLTFMAPSALE--A-G----V-PERLG
-------LA-TPAV-PVADTR-S--VRKAGMLRNDATPD-VRVDPDSFEVTI--------
----D------------------------GAV-VEPA----PVSELPMAQRY-----F--
-LF--------------------------
>ref_ureC_760
------------------------------------------------------------
------------------------------------------------------------
------------------------------------------------------------
------------------------------------------------------------
------------------------------MTG---------------------------
------------------------------------LDRARYAAL-----YG--PTT---
-GDRVRLADTNLLIEVTEDRSRGP--------AA--------------------------
----------------------------GDE-VLFGGGKVIRESMGQ-ARAT--RA----
-----E-G--------------APDLVITGAVILD-H-W-GVVKADVGVRDGRIVGIGKA
GNPDT--MD----GVD-------------PA----LVIGPSTEVLAGN-GRVLTAGGIDC
HVHFITPTITDQALASGLTTLIGGGTGPADGTKATSLTPGAWNLGRMLQAMDHQPVNVLF
LGKGNTVSEEALHEQL-RGGAGGFKLHEDWGTTPAAIDTCLTVADRSGVQVAIHTDTLNE
AGFVESTLAA----------IR-----GRSINAYHTEGAGGGHAPDIIRVVGEANVLPSS
TNPTRPHTVNTIDEHLDMLMVCHHLNPSIAEDLAFAESRIRPSTIAAEDVLHDLGAISMI
GSDSQAMGRVGEVIIRTWQTAHVNKARRG---------------A-L----------A--
----G-D---------------------G-------A-A----------DNLRARRYVAK
YTINPAIAHGMDTHIGSVEVGKLADLVLWEPKFFGVRPQVVLKAGFIAYAAMGD------
------ANASIPTPQPVLARPMYGAAPTPAAASSLYFVAAEA-D--D-D----L-ADRWG
-------LS-TPLV-AVTDTR-R--VGKQHMLGNDATPD-VRVDPDSFAVTI--------
----D------------------------GDP-VVAD----PVAELPMAQRY-----F--
-LF--------------------------
>ref_ureC_987
------------------------------------------------------------
------------------------------------------------------------
------------------------------------------------------------
------------------------------------------------------------
------------------------------MPQ---------------------------
------------------------------------IDRERYAEL-----FG--PTV---
-GDRIRLADTDLLIEVTEDRSMGA--------AS--------------------------
----------------------------GDE-VLFGGGKVIRESMGQ-GMAT--RA----
-----E-G--------------APDLVITGVVVLD-H-W-GVVKADVGVRDGRIVGIGKA
GNPDT--MD----GVD-------------PA----LVIGPATEVLAGN-GKILTAGGIDC
HVHFICPQLVDTALAAGLTTLVGGGTGPAEGSKATTVTPGAWNLGRMLRAMDQLPINVLL
LGKGNTVRTEALREQL-AAGAGGFKLHEDWGSTPAAIDACLTVADESGVQVAIHTDTLNE
AGFLESTVDA----------IG-----GRSINAYHTEGAGGGHAPDIIQVAGLPNILPSS
TNPTRPHTANTLDEHLDMLVVCHHLNPSVPEDLAFAESRIRPTTIAAEDVLHDLGAISMM
SSDSQAMGRIGEVVIRTWQTAHVMKRRRG---------------A-L----------P--
----G-D---------------------G-------A-A----------DNLRARRYVAK
YTINPAIAHGMEAEIGSVEVGKLADLVLWEPKFFGVRPHVVLKGGFAAWAAMGD------
------ANASIPTPQPVLARPMFGASPVVAAETSLTFVAGEAID--A-G----I-AERLR
-------LT-SGVV-PVANTR-R--RGKADMVLNDALPD-IRVEPDSFAVYV--------
----D------------------------GDL-IEPQ----PVTELPMAQRY-----F--
-LF--------------------------
>ref_ureC_141
------------------------------------------------------------
------------------------------------------------------------
------------------------------------------------------------
------------------------------------------------------------
------------------------------MTEP--------------------------
------------------------------------LSRAAYADL-----FG--PTT---
-GDRVRLADTGLLIEIEEDLCGGP-------GRA--------------------------
----------------------------GEE-AVFGGGKVIRESMGQ-SRVS--RA----
-----E-G--------------APDTVITGVIVLD-H-D-RTGKADIGIRDGRITALGKA
GNPDT--MD----GVH-------------PA----LIIGPETEIIAGH-GKILTAGGVDA
HIHFICPQIAEEALASGITTLIGGGTGPAEGSKATTVTPGAWHLARMFEAMDGYPVNVGF
LGKGSTTGPDALRSQL-RAGAVGFKIHEDWGATPAVIDACLRVCDESGAQLALHTDTLNE
AGFVIDTLAA----------IG-----GRTVHAYHTEGAGGGHAPDIITVVAEPHILPSS
TNPTRPHTVNTVEEHLDMLMVCHHLNPAVPEDLAFAESRIRPTTIAAEDILHDLGAISII
SSDSQAMGRAGEVVLRTWQTAHVMKRRRG---------------A-L----------P--
----G-D---------------------G-------R-A----------DNHRARRYVAK
YTINPAVAQGLDHEIGSVTPGKLADLVLWQPAFFGVKPDLVLKSGQIAYAQLGD------
------ANASIPTPQPVLPRPMFGGTGRAPAANSVNFVTETALH--D-G----L-PERLG
-------VG-KRFT-AIGDTR-R--ITKADMRQNDTMPR-VTVDPDTFTVTI--------
----D------------------------GEP-VEPA----PATELPMAQRY-----F--
-LF--------------------------
>ref_ureC_923
------------------------------------------------------------
------------------------------------------------------------
------------------------------------------------------------
------------------------------------------------------------
------------------------------MTDRGDASAPALR-----------------
------------------------------------LSRERYADL-----YG--PTT---
-GDRIRLADTALLIEVEEDRC-----------RG--------------------------
----------------------------GDE-AVFGGGKVIRESMGQ-ARTS--RA----
-----E-G--------------APDTVITGAVVLD-H-W-GVVKADIGIRDGRITALGKA
GNPET--MD----GVH-------------PD----LVIGPETEVIAGN-GKILTAGAIDA
HVHFICPQLADEALASGITTLIGGGTGPAEGTKATTITPGGWHLARMFAAMDDLPLNIGL
LGKGNTVNTTAMHDQL-RAGALGFKIHEDWGATPAAIDACLRVCDATGAQLAIHTDTLNE
AGFVADTLAA----------IA-----GRGIHAYHTEGAGGGHAPDIITVVSQPNVLPSS
TNPTRPHTVNTVDEHLDMLMVCHHLSPHVPEDLAFAESRIRPSTIAAEDVLHDLGAVSII
SSDSQAMGRIGEVVLRTWQTAHVMKVRRG---------------A-L----------P--
----G-D---------------------G-------R-A----------DNHRARRYVAK
YTVNPAAAQGVDHEIGSVEPGKLADLVLWTPAFFGVKPDLVIKGGQIAWAQMGD------
------ANASIPTPQPVLPRPQFGATGRAPAANSLNFTAQAAID--D-RLPERL-GEQLG
-------VR-KQFT-AIRSTR-G--VTKDGMVNNTARPD-VRVDPDTFTVTI--------
----D------------------------GEA-VTPA----PATELPLAQRY-----F--
-LF--------------------------
>ref_ureC_280
------------------------------------------------------------
------------------------------------------------------------
------------------------------------------------------------
------------------------------------------------------------
------------------------------MLE---------------------------
------------------------------------LSRAAYADL-----FG--PTT---
-GDRVRLADTALVVEIEDDLSGGP-------GRS--------------------------
----------------------------GDE-AVFGGGKVIRESMGQ-SLVT--RA----
-----E-G--------------TPDTVVTGALVLD-H-W-GVVKADVGIRDGRIVALGKA
GNPDT--MD----GVH-------------PD----LVIGPETEIIAGN-GKILTAGAIDA
HVHFICPQLIDEALASGITTLVGGGTGPAEGSKATTVTPGAWHTARTLEGMDGLPVNVGL
LGKGNTVSRPAMMSQL-RGGAVGFKIHEDWGATPAAIDACLSVCDETGAQVAIHTDTLNE
AGFVGDTLAA----------IA-----GRGIHAYHTEGAGGGHAPDIITVVGEANVLPSS
TNPTRPHTVNTIEEHLDMLMVCHHLNPAVPEDLAFAESRIRPSTIAAEDTLHDLGAISII
SSDSQAMGRIGEVVLRTWQTAHVMKERYG---------------A-L----------A--
----G-D---------------------G-------R-A----------DNLRARRYVAK
YTINPAVAQGMDDEIGSVEAGKLADLVLWDPAFFGVKPQLVIKGGQVAYAQIGD------
------ANASIPTPQPVLPRRMFGATGRAPGANSVNFVTRTAFD--D-N----L-PERLA
-------LT-KRFV-AIRDTR-P--VTKADMRQNDARPD-VRVDPDTFTVTI--------
----D------------------------GDP-VDPS----PAKTLPMAQRY-----F--
-LF--------------------------
>ref_ureC_893
------------------------------------------------------------
------------------------------------------------------------
------------------------------------------------------------
------------------------------------------------------------
------------------------------MTE---------------------------
------------------------------------LSRAAYAGL-----FG--PTT---
-GDRVRLADTALFVEVEEDLCGGP-------GRA--------------------------
----------------------------GDE-AVFGGGKVIRESMGQ-SRAA--RA----
-----E-G--------------TPDTVITGALVLD-H-W-GVLKADVGLRDGRIAALGKA
GNPDT--MD----GVH-------------PA----LVIGPETEIIAGN-GKILTAGAVDT
HVHFVCPQLVEEALASGVTTLVGGGTGPAEGTKATTVTPGPWHIARTLAAMDGMPVNVGL
LGKGNTVSHEAMMSQL-RGGAAGFKIHEDWGATPAVIDACLTVCQQTGAQLAVHTDTLNE
AGFVGDTLAA----------VA-----GRGIHAYHTEGAGGGHAPDIITVVGEPNVLPSS
TNPTRPHTVNTVDEHLDMLMVCHHLNPSVPEDLAFAESRIRPSTIAAEDVLHDLGAISVI
SSDAQAMGRVGEVVLRTWQTAHVMKERRG---------------A-L----------P--
----G-D---------------------S-------R-A----------DNLRARRYVAK
YTINPAVAQGMDGEIGSVEAGKLADLVLWEPAFFGVKPQLVIKGGQIAHAQLGD------
------ANASVPTPQPVLPRPMFGALGRAPAANSLNFVTGTALD--A-G----L-AEELA
-------LG-KTFA-AIRGTR-A--VTKADMRENDALPH-VTV--DTFTVTV--------
----D------------------------GET-VEPA----PAARLPMAQRY-----F--
-LF--------------------------
>ref_ureC_596
------------------------------------------------------------
------------------------------------------------------------
------------------------------------------------------------
------------------------------------------------------------
------------------------------MADADTAGAGGV------------------
------------------------------------LSRSDYAGR-----YG--PTT---
-GDRIRLADTELFVEVEEDRCGGP-------GRA--------------------------
----------------------------GDE-AVFGGGKVIRESMGQ-ARTT--RA----
-----E-G--------------APDTVVTGALVLD-H-W-GVVKADVGIRDGRVTALGKA
GNPDI--MD----GVD-------------PA----LVIGPETEIIAGN-GKILTAGGVDT
HVHFVCPQLVDEALASGVTTLLGGGTGPAEGTKATTVTPGPWHLARTLAAMDAMPVNVGL
LGKGNTVSRKALRSQL-RGGAVGFKIHEDWGATPAVIDACLGVCEESGAQLAVHTDTLNE
AGFVGDTLTA----------IA-----GRGIHAYHTEGAGGGHAPDIITVVGRPNVLPSS
TNPTRPHTVNTAEEHLDMLMVCHHLDPAVPEDLAFAESRIRPSTIAAEDVLHDMGAISII
SSDAQAMGRVGEVIVRTWQTAHVMKLRHG---------------A-A----------A--
----G-D---------------------G-------H-A----------DNARARRYVAK
YTINPAVAQGVDAEIGSVEAGKLADLVLWDPAFFGVKPQLVIKGGQIAYAQMGD------
------ANASIPTPQPVLPRPMFGALGRAPAANSLNFVNEAALA--D-G----L-PERLG
-------LG-KQFT-AAGNTR-G--VTKADMRCNDALPH-VTVDPDTFTVTV--------
----D------------------------GEP-VDPA----PAAELPMAQRY-----F--
-LF--------------------------
>ref_ureC_1071
------------------------------------------------------------
------------------------------------------------------------
------------------------------------------------------------
------------------------------------------------------------
-----------------------MAAGPLRTTEMSMTDEGGV------------------
------------------------------------IPRAVYAEL-----FG--PTT---
-GDRVRLADTDLLIEVEEDRCGGP-------GRA--------------------------
----------------------------GDE-AVFGGGKVIRESMGQ-ARTT--RA----
-----E-G--------------AADTVITGALVLD-H-W-GVIKADVGIRDGRITALAKA
GNPDT--MD----GVH-------------PA----LVIGPETEIIAGN-GRILTAGGVDA
HVHFVCPQLIDEALASGVTTLLGGGTGPAEGSKATTVTPGPWHLARTFAAMDDMPVNVGL
LGKGNTVSHDALHSQL-RGGAVGFKIHEDWGATPAAIDACLAVCEETGAQLAIHTDTLNE
AGFVGDTLAA----------IA-----GRGIHAYHTEGAGGGHAPDIITVVGQPNVLPSS
TNPTRPHTVNTVDEHLDMLMVCHHLNPAVPEDLAFAESRIRPSTIAAEDVLHDMGAISII
SSDSQAMGRIGEVALRTWQTAHVMKQRRG---------------S-L----------P--
----G-D---------------------G-------R-S----------DNTRARRYVAK
YTINPAVAQGLDAEIGSVEPGKLADLVLWEPPFFGVKPQLVLKGGQIAYAQMGD------
------ANASIPTPQPVLPRPMFGAMGRAPAANSLNFANAAALE--D-G----L-PERLG
-------LG-KQFV-AARDTR-A--VTKSDMRGNDALPD-VAVDPDTFTVTI--------
----D------------------------GEA-VDPA----PAAELPMSQRY-----F--
-LF--------------------------
>ref_ureC_890
------------------------------------------------------------
------------------------------------------------------------
------------------------------------------------------------
------------------------------------------------------------
------------------------------MPE---------------------------
------------------------------------ISREAYADL-----FG--PTT---
-GDRIRLADTDLLIEIEEDRSGGP-------GRA--------------------------
----------------------------GDE-AVFGGGKVIRESMGQ-ATVT--RA----
-----D-G--------------APDTVITGAVVVD-H-W-GVVKADVGIRDGRITGIGKA
GNPDT--MD----GVH-------------PD----LVIGPETEIVAGN-GRILTAGAIDA
HVHFICPQIADEALASGITTLVGGGTGPAEGSKATTVTPGPWHLARMLEAMEAYPLNIGL
LGKGNTVSQEALLSQI-RGGAVGLKLHEDWGSTPAVIDAALTAADRTGVQVAIHTDTLNE
AGFVGDTLAA----------IA-----GRGIHAYHTEGAGGGHAPDIMTVVSEPHVLPSS
TNPTRPFTVNTVEEHLDMLMVCHHLNPAVPEDLAFAESRIRPSTIGAEDVLHDLGAISVI
SSDSQAMGRVGEVVMRTWQTAHVMKRRRG---------------A-L----------P--
----G-D---------------------G-------R-A----------DNHRVRRYVAK
YTINPAVAQGMAGEIGSVESGKLADLVLWEPKFFGVKPHLVLKGGQIAYAQLGD------
------ANASIPTPQPVLPRPMFGATGRAPAANSVNFVAQTALD--A-G----L-PDRLG
-------LG-KRWA-VIDSTR-A--VTKADMRENDALPD-VRIDPDSFAVRI--------
----D------------------------GEL-VEAT----PAEELPLAQRY-----F--
-LF--------------------------
>ref_ure205
------------------------------------------------------------
------------------------------------------------------------
------------------------------------------------------------
------------------------------------------------------------
------------------------------MPE---------------------------
------------------------------------ISRPAYADL-----FG--PTT---
-GDRIRLADTDLLIEIEEDRSGGP-------GLA--------------------------
----------------------------GDE-AVFGGGKVIRESMGQ-ARAT--RA----
-----D-G--------------TPDTVITGVVIVD-H-W-GIVKADVGMRDGRITGIGKA
GNPDT--MD----GVH-------------PD----LVIGPETEIIAGN-GRILTAGAIDA
HVHLICPQIADEALGSGITTLVGGGTGPAEGSKATTVTPGPWHLARMLEAMEEYPLNFGL
LGKGNTVSHDAMLSQI-RGGALGLKLHEDWGSTPAVIDAALTVADRTGVQIAIHTDTLNE
AGFVGDTLAA----------IG-----GRGIHAYHTEGAGGGHAPDIMSVVSEPHVLPSS
TNPTRPFTVNTAEEHLDMLMVCHHLNPAVPEDLAFAESRIRPSTIGAEDILHDLGAISII
SSDAQAMGRVGEVIMRTWQTAHVMKRRRG---------------A-L----------P--
----G-D---------------------G-------R-A----------DNHRVRRYVAK
YTINPALAQGLAREIGSVETGKLADLVLWEPAFFGVKPHLVIKGGQIAYAQMGD------
------ANASIPTPQPILPRPMFGAIGRAPASNSFNFVAPLAIE--D-G----L-PERLS
-------LG-KRFV-AIESTR-G--VTKADMRENDARPR-VRIDPDSFAVHI--------
----D------------------------GEL-VEAT----PAAELPMAQRY-----F--
-LF--------------------------
>ref_ureC_176
------------------------------------------------------------
------------------------------------------------------------
------------------------------------------------------------
------------------------------------------------------------
------------------------------MPE---------------------------
------------------------------------ISRAAYADL-----FG--PTT---
-GDRIRLADTDLIVEIEEDRSGGP-------GLA--------------------------
----------------------------GDE-AVFGGGKVIRESMGQ-SRAT--RA----
-----D-G--------------TPDTVITGAVIID-H-W-GVVKADIGIRDGRITGIGKA
GNPDT--MD----GVH-------------PD----LVIGPETEVIAGN-GRILTAGGVDA
HVHFICPQIADEALTAGITTLVGGGTGPAEGSKATTVTPGPWHLARMLEAMEQYPLNIGF
LGKGNTVSHEAMLSQI-RGGALGLKLHEDWGSTPAVIDASLTVADRTGIQVAIHTDTLNE
AGFVADTLAA----------IG-----GRGIHAYHTEGAGGGHAPDIMTVVSEPHVLPSS
TNPTRPYTVNTAEEHLDMLMVCHHLNPAVPEDLAFAESRIRPSTIGAEDILHDLGAISII
SSDAQAMGRVGEVILRTWQTAHVMKRRRG---------------A-L----------P--
----G-D---------------------G-------R-A----------DNHRVRRYVAK
YTINPALAQGLAREIGSVETGKLADLVLWEPAFFGVKPHLVLKGGQIAYAQMGD------
------ANASIPTPQPILPRPMYGAIGRAPAANSFNFVAPLAIE--D-G----L-PERLQ
-------LG-KRFV-AIESTR-G--VTKADMRENDARPG-VRVDPDSFAVYI--------
----D------------------------GEL-VEAT----PAAELPMAQRY-----F--
-LF--------------------------
>ref_ureC_383
------------------------------------------------------------
------------------------------------------------------------
------------------------------------------------------------
------------------------------------------------------------
------------------------------MAE---------------------------
------------------------------------LSRTAYADL-----FG--PTA---
-GDRIRLADTDLLIEIEEDRSGGP-------GRA--------------------------
----------------------------GDE-AVFGGGKVIRESMGI-SRAT--RA----
-----D-G--------------TPDTVITGAVVLD-H-W-GVVKADVGIRDGRVTALGKA
GNPDT--MD----GVH-------------PE----LVIGPETEIIAGN-GKILTAGAVDA
HVHFICPQLADEALAAGVTTLIGGGTGPAEGSKATTVTPGPWHLARMLEAMDGVPVNVGL
LGKGSTVSSEALLSQL-RGGALGFKIHEDWGATPAVIDACLAVCEDTGAQLALHSDTLNE
AGFVGDTLAA----------IA-----GRTVHAYHAEGAGGGHAPDIITVVSAPHVLPSS
TNPTRPHTVNTVEEHLDMLMVCHHLNPAVPEDLAFAESRIRPTTIAAEDVLHDLGAISVI
SSDSQAMGRIGEVVLRTWQTAHVMKKRRG---------------A-L----------P--
----G-D---------------------G-------R-A----------DNLRARRYVAK
YTVNPAVASGVDHEIGSVEPGKLADLVLWDPAFFGVKPHLVLKGGQIAYAQMGD------
------ANASIPTPQPVLPRPMYGAAGRAPHANSVSFVSPLALD--G-H----L-RDRLG
-------LG-KALV-AARSTR-S--LTKADMKLNDATPD-VRVDADSFTVTI--------
----D------------------------GDV-VEPA----PAAELPMAQRY-----F--
-LF--------------------------
>ref_ureC_1008
------------------------------------------------------------
------------------------------------------------------------
------------------------------------------------------------
------------------------------------------------------------
------------------------------MTE---------------------------
------------------------------------LDRATYADL-----FG--PTA---
-GDRVRLADTDLVVEIERDLCGGP-------GRA--------------------------
----------------------------GDE-AVFGGGKVIRESMGQ-ARTT--RA----
-----E-G--------------APDTVVTGAVVLD-H-W-GVVKADVGIRDGRITALGKA
GNPDT--MD----GVH-------------PD----LVIGPETEIIAGN-GRILTAGAIDA
HVHFVCPQLVDEALASGVTTLIGGGTGPAEGTKATTVTPGPWHLARMLESMDGMPVNVGL
LAKGNTVSGEALRSQL-RGGALGFKIHEDWGATPAALRACLDVCEETGVQLAVHTDTLNE
AGFVGDTLAA----------IA-----GRSLHTYHTEGAGGGHAPDIITVVSEPNVLPSS
TNPTRPHTVNTVEEHLDMLMVCHHLNPAVPEDLAFAESRIRPTTIAAEDVLHDLGALSVI
SSDAQAMGRIGEVVMRTWQTAHVMKRRRG---------------A-L----------P--
----G-D---------------------G-------R-A----------DNRRARRYVAK
YTVNPAVAQGVDHEVGSVETGKLADLVLWEPAFFGVRPRLVLKGGQIAHAQMGD------
------ANASIPTPQPVLPRPMFGAFGRAPAANSVNFTSGTALD--D-G----L-PERLG
-------LG-KRFV-AAHSTR-R--VGKADMRENSARPE-VRVAPDSFAVTI--------
----D------------------------GEA-VEPD----PAVELPLAQRY-----F--
-LF--------------------------
>ref_ureC_324
------------------------------------------------------------
------------------------------------------------------------
------------------------------------------------------------
------------------------------------------------------------
------------------------------MTEPRRVL----------------------
------------------------------------LDRAVHADL-----FG--PTT---
-GDRIRLADTDLLVEIEEDRCGGP-------GRA--------------------------
----------------------------GDE-AVFGGGKVLRESMGQ-SRAA--RA----
-----D-G--------------TPDTVVTGAVVLD-H-W-GIVKADIGIRDGRITGIGKA
GNPDT--MD----GVH-------------PD----LVIGPETEIISGN-GRILTAGAVDA
HVHFISPPLVDTALASGVTTLVGGGTGPAEGTKATTVTPGGWHLARMLEAMDDLPVNIGL
LGKGSTLSREALHAQL-RCGALGFKIHEDWGATPAAIDTCLDVCERTGAQLAIHTDTLNE
AGFVGDTLAA----------IA-----GRTIHAYHTEGAGGGHAPDIITVVSEPHVLPSS
TNPTRPHTVNTVDEHLDMLMVCHHLNPAVPEDLAFAESRIRPTTIAAEDILHDLGAISII
SSDSQAMGRIGEVILRTWQTAHVMKRRRG---------------A-L----------P--
----G-D---------------------G-------R-A----------DNHRARRYVAK
YTINPAVAQGLDHEIGSVEPGKLADLVLWEPAFFGVRPNLVLKGGQIAYAQMGD------
------ANASIPTPQPVLPRPMFGAHGRAPAANSVNFTSPAALD--D-G----L-PERLG
-------LG-KRFT-AARSVR-R--VTKADMRENDATPH-VRVDPDSFAVTI--------
----D------------------------GEP-VEPA----PAAELPMTQRY-----F--
-LF--------------------------
>ref_ureC_911
------------------------------------------------------------
------------------------------------------------------------
------------------------------------------------------------
------------------------------------------------------------
------------------------------MAE---------------------------
------------------------------------ISRQVYADL-----FG--PTT---
-GDRIRLADTDLFVEIEQDLGGGP-------GRS--------------------------
----------------------------GDE-AVFGGGKVIRESMGQ-ARTT--RA----
-----E-G--------------APDTVITGVVILD-H-W-GIVKADLGIRDGRICGIGKA
GNPDT--MD----GVD-------------PA----LVIGPETEIIAGN-GKIVTAGAIDA
HVHFISPTVVDEALASGITTLVGGGTGPAEGTKATTVTPGPWHLARMFAALEAYPVNIGL
LGKGNTTSREAMHSQL-RGGALGFKIHEDWGATPAAIDACLGVCDETGAQVAIHTDTLNE
AGFVADTLAA----------IA-----GRTIHSYHTEGAGGGHAPDIITVVSEPNVLPSS
TNPTRPHTVNTVEEHLDMLMVCHHLNPAVPEDLAFAESRIRPSTIAAEDVLHDLGAISII
SSDSQAMGRVGEVVLRTWQTAHVMKRRRG---------------F-L----------P--
----G-D---------------------G-------P-A----------DNHRARRYVAK
YTINPAVAQGIARDVGSVETGKLADLVLWNPAFFGVKPELVIKGGQIAYAQMGD------
------ANASIPTPQPVLPRPMFGSHGRAPGLNSLNFTAQAALD--D-G----L-PERLG
-------LG-KRFT-AIENTR-K--VTKADMRNNDAMPR-VEVDADTFTVTI--------
----D------------------------GEA-IEPA----PAAELPMAQRY-----F--
-LF--------------------------
>ref_ureC_1131
------------------------------------------------------------
------------------------------------------------------------
------------------------------------------------------------
------------------------------------------------------------
------------------------------MPE---------------------------
------------------------------------LTRAAYADL-----FG--PTA---
-GDRIRLADTDLLIEIEEDRAGGP-------GRA--------------------------
----------------------------GDE-AVFGGGKVIRESMGQ-SRVT--RA----
-----E-G--------------APDTVITGAVILD-H-W-GIVKADIGIRDGRITGIGKA
GNPDT--MD----GVH-------------PD----LVIGPETEIIAGN-GKIVTAGAIDA
HVHFISPTLFDSALASGITTLVGGGTGPAEGSKATTITPGSWHLERMFQALDSTPLNIGL
LGKGNTMSREAMHAQL-RGGALGFKIHEDWGATPAVIDACLSVCEETGAQLAIHTDTLNE
AGFVADTLAA----------IA-----GRSIHAYHTEGAGGGHAPDIITVVSEPNVLPSS
TNPTRPHTVNTVEEHLDMLMVCHHLNPAVPEDLAFAESRIRPSTIAAEDILHDLGAISII
SSDSQAMGRIGEVVLRTWQTAHVMKKRRG---------------F-L----------P--
----G-D---------------------T-------R-A----------DNLRARRYVAK
YTINPAVAQGLDHEIGSVEDGKLADLVLWDPAFFGVKPQLVIKGGQIAYAQMGD------
------SNASIPTPQPVLPRPMFGALGKAPGAGSFNFVAQAALD--E-G----L-PERLG
-------LD-KRFT-AIGSTR-R--VTKADMRQNDARPD-VRVDPDSFAVTI--------
----D------------------------GEL-VESD----PATELPMAQRY-----F--
-LF--------------------------
>ref_ureC_395
------------------------------------------------------------
------------------------------------------------------------
------------------------------------------------------------
------------------------------------------------------------
------------------------------MPD---------------------------
------------------------------------LKRAVYADL-----FG--PTT---
-GDRIRLADTDLLVEIEEDRSGGP-------GHA--------------------------
----------------------------GDE-AVFGGGKVIRESMGQ-ARTT--RA----
-----E-G--------------APDTVITGAVVVD-H-W-GIVKADIGIRDGRITGIGKA
GNPDT--MD----GVH-------------PD----LVIGPETEIIAGN-GKLLTAGAVDA
HVHFISPTLVDQALSSGITTLVGGGTGPAEGTKATTITPGPWHLARMFEALETFPVNIGL
LGKGNTMSQEAMHSQL-RGGALGFKIHEDWGATPAAIDACLTVCERTGAQLAIHTDTLNE
AGFVADTLAA----------IA-----GRTIHAYHTEGAGGGHAPDIISVVSEPYVLPSS
TNPTRPHTVNTIEEHLDMLMVCHHLNPAVPEDLAFAESRIRPSTIAAEDILHDLGAISII
SSDSQAMGRIGEVILRTWQTAHVMKKRRG---------------A-L----------P--
----G-D---------------------G-------R-A----------DNHRVRRYVAK
YTINPAVAQGMGGEIGSVETGKLADLVLWDPAFFGVKPQTVIKGGQIAYAQMGD------
------ANASIPTPQPVLPRPMFGALGRAAAHSSFNFVSAAAIE--D-G----L-PERLA
-------LH-KRFV-PITSTR-G--VTKADMRENDALPQ-VHVDPDSFAVTI--------
----D------------------------GDP-VEPA----PAAELPMAQRY-----F--
-LF--------------------------
>ref_ureC_422
------------------------------------------------------------
------------------------------------------------------------
------------------------------------------------------------
------------------------------------------------------------
------------------------------MPE---------------------------
------------------------------------LTRAAYADL-----FG--PTT---
-GDRIRLADTELLVEIEEDRCGGP-------GRA--------------------------
----------------------------GDE-AVFGGGKVIRESMGQ-SRTT--RA----
-----E-G--------------APDTIVTGAVIID-H-W-GVVKADIGIRDGRITGIGKA
GNPDT--MD----GVH-------------PE----LVIGPETEVIAGN-GKIVTAGAVDA
HVHFISPTVVEQALTSGITTLVGGGTGPAEGTKATTITPGPWHLARMFEALESFPVNIGL
LGKGNTTSREGMYSQL-RGGALGFKIHEDWGATPAAIDACLGVCEETGAQLALHTDTLNE
AGFVGDTLAA----------IA-----GRTIHAYHTEGAGGGHAPDIITVVAEPYVLPSS
TNPTRPHTVNTVEEHLDMLMVCHHLNPAVPEDLAFAESRIRPSTIAAEDVLHDIGAISIV
SSDSQAMGRVGEVVLRTWQTAHAMKLRRG---------------S-L----------P--
----G-D---------------------G-------R-A----------DNLRARRYVAK
YTINPAVAQGIDHEIGSVEPGKLADLVLWEPAFFGVKPRLVLKGGQIAYAQMGD------
------ANASIPTPQPVLPRPMFGALGRAPAANSLNFVSGAAVE--D-G----L-PGRLG
-------LG-KRFV-PIRSTR-G--VTKADMKENDALPR-VEVDADTFTVTI--------
----D------------------------GDA-VEPA----PARELPMAQRY-----F--
-LF--------------------------
>ref_ureC_1093
------------------------------------------------------------
------------------------------------------------------------
------------------------------------------------------------
------------------------------------------------------------
------------------------------MTETTGATGATG------------------
------------------------------------LSRAAYAGL-----YG--PTT---
-GDRIRLADTDLLVEIEEDRSGGP-------GRA--------------------------
----------------------------GDE-AVFGGGKVIRESMGQ-SRTT--RA----
-----E-G--------------APDTVITGAVVID-H-W-GVVKADIGIRDGRITALGKA
GNPDT--MD----GVH-------------PD----LVIGPETEIIAGN-GKIVTAGAVDA
HVHFISPTVVEQALATGVTTLVGGGTGPAEGTKATTVTPGSWHMARMFEALEAYPVNIGL
LGKGNTMSREAMHAQL-RGGALGFKIHEDWGATPAVIDACLGVCEDTGAQLAIHTDTLNE
AGFVGDTLAA----------IG-----GRTVHAYHTEGAGGGHAPDIITVVSEPYVLPSS
TNPTRPHTVNTIEEHLDMLMVCHHLNPSVPEDLAFAESRIRPSTIAAEDVLHDLGAISII
SSDSQAMGRVGEVVLRTWQTAHAMKRRRG---------------A-L----------P--
----G-D---------------------G-------R-A----------DNHRARRYVAK
YTVNPAVAQGLDHEIGSVEPGKLADLVLWEPAFFGVKPQLVLKGGQIAYAQMGD------
------ANASIPTPQPVLPRPMFGALGKAAAHGSFNFVTRSAIE--D-D----M-PGRLG
-------LA-KEFV-PIRSTR-R--VTKADMRENDALPR-VEVDADTFTVTV--------
----D------------------------GEA-IEPA----PAAELPMAQRY-----F--
-LF--------------------------
>ref_ureC_444
------------------------------------------------------------
------------------------------------------------------------
------------------------------------------------------------
------------------------------------------------------------
------------------------------MSE---------------------------
------------------------------------LSRVAYADL-----YG--PTA---
-GDRIRLADTGLVIEIEEDRSGGP-------GHA--------------------------
----------------------------GDE-AVFGGGKVIRESMGQ-SRAT--RA----
-----D-G--------------APDTVITGALVLD-H-W-GIVKADVGIRDGRITGIGKA
GNPDT--MD----GVH-------------PD----LVIGPETEVIAGN-GKILTAGAIDA
HVHFICPQAADEALASGVTTLLGGGTGPAEGSKATTITPGAWHLARMFEAMEGYPVNLGL
LGKGNTVSYDSMRAQL-RAGAVGFKIHEDWGATPAAIDACLAVCEESGAQLAIHTDTLNE
AGFVGDTLAA----------IA-----GRSIHAYHTEGAGGGHAPDIITVVSEANVLPSS
TNPTRPHTINTVDEHLDMLMVCHHLNPAVPEDLAFAESRIRPGTIAAEDVLHDLGAISII
SSDSQAMGRIGEIVLRTWQTAHVMKERRG---------------A-L----------P--
----G-D---------------------G-------P-A----------DNVRARRYVAK
YTINPAVAQGLDHEIGSVEPGKLADLVLWDPAFFGVRPQLVIKGGQIAYAQMGD------
------ANASIPTPQPVLPRPMFGARGRAPAANSLNFVTQWAMD--D-G----L-PERLG
-------LG-KRFV-PIRSTR-G--VTKADMRNNDARPR-VEVDSDTFTVTV--------
----D------------------------GEV-IEPR----PAAELPMAQRY-----F--
-LF--------------------------
>ref_ureC_291
------------------------------------------------------------
------------------------------------------------------------
------------------------------------------------------------
------------------------------------------------------------
------------------------------MAE---------------------------
------------------------------------LSRARYADL-----YG--PTT---
-GDRVRLADTDLLIEIEEDLAGGP-------GRA--------------------------
----------------------------GDE-AVFGGGKVIRESMGQ-SRVP--RA----
-----E-G--------------APDTVITGAIVLD-H-T-GVVKADIGIRDGRITALGKA
GNPDT--MD----GVH-------------PG----LVIGPETEIIAGN-GRILTAGGVDA
HVHLITPGIADVALGSGITTIVGGGTGPAEGSKATTVTPGPWHLARMLEALDGHPVNLGL
LGKGNTVSREALFSQL-RGGAAGLKIHEDWGATPAAIDAALTVCDESGAQLAIHTDTLNE
AGFVADTLAA----------IR-----GRSIHAYHTEGAGGGHAPDIITVVSEPNVLPSS
TNPTRPHTVNTVEEHLDMLMVCHHLNPAVPEDLAFAESRIRPSTIAAEDVLHDLGAISII
SSDSQAMGRAGEVITRTWQTAHVMKRRRG---------------A-L----------P--
----G-D---------------------G-------A-A----------DNLRARRYVAK
YTINPALAQGLDREIGSVEPGKLADLVLWEPAFFGVKPLLVIKGGQIAYAQMGD------
------ANASIPTPQPVLPRPMFGAFCRAPASNSLNFVTSLAIE--D-G----L-PERLG
-------LG-KRFT-AIESTR-A--VTKADMRLNDARPR-VTVDPDSFTVTI--------
----D------------------------GEP-VVPE----PAAELPLAQRY-----F--
-LF--------------------------
>ref_ureC_747
------------------------------------------------------------
------------------------------------------------------------
------------------------------------------------------------
------------------------------------------------------------
------------------------------MAE---------------------------
------------------------------------LPRARYADL-----YG--PTT---
-GDRVRLADTDLLIEIEDDLAGGP-------GRA--------------------------
----------------------------GDE-AVFGGGKVIRESMGQ-SRAT--RA----
-----E-G--------------TPDTVITGAVVLD-H-T-GVFKADVGIRDGRIVALGKA
GNPDT--MD----GVH-------------PG----LVIGPETEIIAGN-GRVLTAGGVDA
HVHFISPRIADEALASGITTLVGGGTGPAEGTKATTVTPGPWHLARMLQALDGVPVNVGL
LGKGNTTSREAMRSQL-RGGAVGFKIHEDWGATPAVIDACLGVCEETGAQLAIHTDTLNE
AGFVADTLAA----------IA-----GRTIHAYHTEGAGGGHAPDIITVVSEPNVLPSS
TNPTRPHTVNTVEEHLDMLMVCHHLNPAVPEDLAFAESRIRPSTIAAEDVLHDLGAISII
SSDSQAMGRVGEVIMRTWQTAHVMKRRRG---------------P-L----------P--
----G-D---------------------G-------A-A----------DNHRARRYVAK
YTINPAIAQGMHDEIGSVEPGKLADLVLWEPAFFGVKPLLVIKGGQIAWAQMGD------
------SNASIPTPQPVLPRPMFGALGRAAAAGSVTFVTGLALE--D-G----T-PERLG
-------LA-KRPV-AIRDTR-G--ITKADMRLNDARPH-VTVDPDSFTVTV--------
----D------------------------GEP-VVPE----PATELPLAQRY-----F--
-LF--------------------------
>ref_ureC_860
------------------------------------------------------------
------------------------------------------------------------
------------------------------------------------------------
------------------------------------------------------------
------------------------------MAE---------------------------
------------------------------------LTRAVYADL-----FG--PTT---
-GDRLRLADTDLLIEIEDDLAGGP-------GRA--------------------------
----------------------------GDE-AVFGGGKVIRESMGQ-SRAT--RA----
-----E-G--------------TPDTVITGAVVLD-H-T-GIVKADVGLRDGRITALGKA
GNPDT--MD----GVH-------------PD----LVIGPETEIIAGN-GKILTAGAIDA
HVHFISPTIADEALASGVTTLLGGGTGPAEGTKATTITPGGWHLARMFAALDGIPLNIGL
LGKGNTVSRDAMLAQL-RGGAVGFKIHEDWGATPAAIDACLGVCEETGAQLAIHTDTLNE
AGFVADTLAA----------IA-----GRGIHAYHTEGAGGGHAPDIITVVSEPNVLPSS
TNPTRPHTVNTVEEHLDMLMVCHHLNPSVPEDLAFAESRIRPSTIAAEDVLHDLGAISII
SSDSQAMGRVGEVIMRTWQTAHVMKRRRG---------------A-L----------P--
----G-D---------------------G-------A-A----------DNARARRYVAK
YTINPAVAQGLDHEIGSVEPGKLADLVLWDPAFFGVKPQLVLKGGQIAWAQMGD------
------ANASIPTPQPVLPRPMFGAVGRAPAANSLNFVTPLALE--D-GLGAHL-GERFG
-------VA-KTFT-AITNTR-G--VTKADMRLNDARPS-VTVDPDTFTVTV--------
----D------------------------GEA-IVPE----PATELPLAQRY-----F--
-LF--------------------------
>ref_ureC_387
------------------------------------------------------------
------------------------------------------------------------
------------------------------------------------------------
------------------------------------------------------------
------------------------------MTE---------------------------
------------------------------------LSRAAYADL-----FG--PTT---
-GDRLRLADTSLFVEIEEDRSGGP-------GSS--------------------------
----------------------------GDE-AVFGGGKVIRESMGQ-SRTT--RA----
-----E-G--------------APDTVITGVVVLD-H-W-GIVKADVGIRDGRITALGKA
GNPDT--MD----GVH-------------PE----LVIGPETEIIAGN-GKILTAGGIDT
HIHFISPGITDEALSSGITTLVGGGTGPAEGTKATTITPGAWHLARMFEAMEHSPVNVGF
LGKGNTVSAASMRDQV-RAGVVGFKIHEDWGATPAAISACLDICEESGAQLAIHTDTLNE
AGFVADTFAA----------IA-----GRTIHAFHVEGAGGGHAPDMITAVSLPHILPSS
TNPTRPHTVNTVEEHLDMLMVCHHLNAAVPEDLAFAESRIRPSTIAAEDVLHDLGAISIM
SSDSQAMGRVGEVVLRTWQTAHVMKNRRG---------------A-L----------P--
----G-D---------------------G-------A-A----------DNRRARRYVAK
YTINAAVAQGIDHEVGSVEPGKLADLVLWDPAFFGVKPRLVVKGGQIAWAQMGD------
------SNASIPTPQPVLPRPMYGALGKAPTANSLNFTTATALE--D-G----L-AERLG
-------LG-RKFA-AIRSTR-G--LTKADMRENDATPR-VEVAADSFAVTI--------
----D------------------------GEL-VEPA----PAAELPLAQRY-----F--
-LF--------------------------
>ref_ure219
------------------------------------------------------------
------------------------------------------------------------
------------------------------------------------------------
------------------------------------------------------------
------------------------------MPE---------------------------
------------------------------------LSRTAYADL-----FG--PTT---
-GDRVRLADTDLFVEIEEDRSGGP-------GRS--------------------------
----------------------------GDE-AVFGGGKVLRESMGQ-GRTT--RA----
-----Q-G--------------APDTVITGALIID-H-W-GIVKADIGIRDGRITGIGKA
GNPDT--MD----GVH-------------PD----LVIGPETEIVAGN-GKIVTAGGIDT
HVHFIAPGAVDEALASGVTTLIGGGTGPAEGSKATTVTPGAWHLAWMFAALESSPVNIGF
LGKGSTMSKESMRDQL-RAGVLGFKIHEDWGATPAVISACLDVCEESGVQLAVHSDTLNE
AGFVGDTFDA----------VA-----GRTLHAFHVEGAGGGHAPDMITAVSLPNMLPAS
TNPTRPHTVNTVEEHLDMLMVCHHLNPAVPEDLAFAESRIRPSTIAAEDILHDMGAISIM
SSDAQAMGRIGEVILRTWQTAHVMKRRRG---------------F-L----------P--
----G-D---------------------T-------R-A----------DNLRARRYVAK
YTINPAVAQGIEHEVGSVETGKLADLVLWDPRFFGAKPQLVIKGGQIAYAQMGD------
------ANASIPTPQPVLPRPMYGALGTAPATNSVNFVSEQAVE--D-G----L-PERLG
-------LG-RAFV-PIRSTR-G--RTKADMRQNDALPR-VEVAADSFAVTI--------
----D------------------------GEL-VEPA----PVTELPLAQRY-----F--
-LF--------------------------
>ref_ureC_755
------------------------------------------------------------
------------------------------------------------------------
------------------------------------------------------------
------------------------------------------------------------
------------------------------MPE---------------------------
------------------------------------LSRTAYADL-----FG--PTT---
-GDRVRLADTDLLVEIEEDRSGGP-------GRS--------------------------
----------------------------GDE-AVFGGGKVLRESMGQ-SRAT--RA----
-----D-G--------------APDTVVTGAVIID-H-W-GVVKADIGIRDGRITGIGKA
GNPET--MD----GVH-------------PD----LVIGPETEVIAGN-GKIVTAGGIDT
HVHFISPVAVDEALASGITTLIGGGTGPAEGSKATTVTPGSWHLARMFAALESSPVNIGF
LGKGSTMSKESMRDQL-RAGILGFKIHEDWGATPAVISACLDVCEESGVQLAVHTDTLNE
AGFVGDTFDA----------VA-----GRTLHAFHVEGAGGGHAPDMITAVSLPNMLPAS
TNPTRPHTVNTVEEHLDMLMVCHHLNPAVPEDLAFAESRIRPTTIAAEDVLHDMGAISIM
SSDAQAMGRIGEVILRTWQTAHVMKRRRG---------------F-L----------P--
----G-D---------------------S-------R-A----------DNLRARRYVAK
YTINPAVAQGIEHEVGSVETGKLADLVLWEPRFFGAKPQLVLKGGQIAYAQVGD------
------ANASIPTPQPILPRPMFGAQGTAPAANSVAFVAEAAIE--D-G----L-PDRLG
-------IG-RELV-PIRSTR-G--RTKADMRQNDALPR-VEVAADSFAVTI--------
----D------------------------GEL-VEPA----PVAELPLAQRY-----F--
-LF--------------------------
>ref_ureC_807
------------------------------------------------------------
------------------------------------------------------------
------------------------------------------------------------
------------------------------------------------------------
------------------------------MGE---------------------------
------------------------------------LSRDRYADL-----FG--PTT---
-GDRVRLADTDLWIRVEEDRSGGG-------ALA--------------------------
----------------------------GDE-VVFGGGKVIRESMGQ-SIAT--RA----
-----E-G--------------TPDTVITGALVVD-H-W-GIVKADIGIRDGLIVALGKA
GNPDT--MD----GVH-------------PE----LVIGPSTEIIAGN-GRILTAGAVDS
HVHLIAPQLLATALASGITTVVGGGTGPAEGTKATTVTPGAWHLASMLRATDGWPVNLAL
LGKGNTTSRDALVEQA-RAGAAGFKMHEDWGTTPAIIDACLAACDELGVQAAIHTDTLNE
AGYVDSTLDA----------IA-----GRSIHAYHTEGAGGGHAPDIITVASHPNVLPSS
TNPTRPHTVNTVDEHLDMLMVCHHLNPSVPEDLAFAESRIRPSTIAAEDVLHDLGAISMI
GSDSQAMGRIGEVILRTWQTAHVMKRRRG---------------A-L----------P--
----G-D---------------------DD------R-A----------DNTRVRRYVAK
YTIAPAVAHGLDDHVGSVEPGKLADLVLWDPRFFGVKPDLVLKGGAIAWAQVGD------
------MNASIPTPQPVLPRPMFGAAATVAPTLSVSWVAPIALD--D-G----L-PDRLG
-------LG-RRLV-GVKDCR-G--IGKADMPGNTATPD-IRVDPDTFAVTV--------
----D------------------------GEL-MESD----PATELPLAQRY-----F--
-LF--------------------------
>ref_ureC_1081
------------------------------------------------------------
------------------------------------------------------------
------------------------------------------------------------
------------------------------------------------------------
------------------------------MAE---------------------------
------------------------------------ISRARYAAL-----FG--PTT---
-GDRIRLADTDLWVTVTEDRSGGAGGGTEPSSLA--------------------------
----------------------------GDE-VVFGGGKVIRESMGQ-SVAT--RA----
-----E-G--------------TADTIITGAVVVD-H-W-GIVKADVGIRDGLIVGLGKA
GNPDT--MD----GVD-------------PA----LVIGPSTEVIAGN-GRILTAGAIDS
HVHLIAPQLLATAIGSGITTIIGGGTGPAEGTKATTVTPGAWHLASMLQALDDVPLNISL
LGKGNTTSRQALVEQA-KGGASGFKMHEDWGTTPAIIDACLSACDELGVQAAIHTDTLNE
AGYVDSTLAA----------IK-----GRSIHAYHTEGAGGGHAPDIITVAGAPNVLPSS
TNPTRPHAVNTVDEHLDMLMVCHHLNPTVPEDLAFAESRIRPSTIAAEDVLHDIGAIAMI
GSDSQAMGRIGEVIMRTWQTAHVMKRRRG---------------A-L----------P--
----G-D---------------------DV------T-S----------DNARVRRYIAK
YTIAPAVAHGLDEQVGSVEVGKLADLVLWDPGFFGVKPDLVIKGGAIAWAQVGD------
------MNASIPTPQPILPRPMFGAAPAVAQATSVSWVAPAAIE--D-G----L-PERLE
-------LG-RRLV-PVRDCR-S--VGKADMPENTATPD-ITVDADTFAVTV--------
----D------------------------GQL-MEAD----PATELPLAQRY-----F--
-LF--------------------------
>ref_ureC_889
------------------------------------------------------------
------------------------------------------------------------
------------------------------------------------------------
------------------------------------------------------------
------------------------------MSF---------------------------
------------------------------------IDRARYRAL-----FG--PTA---
-GDRIRLADTDLWIEITEDRCVG-------------------------------------
----------------------------GDE-VVFGGGKVIRESMGQ-STLR--RV----
-----D-G--------------APDTVITGAVVLD-H-W-GVVKADVGIRDGRIVGIGKA
GNPDT--MD----GVD-------------PA----LVIGPSTEIIAGN-GKILTAGAIDC
HVHLICPQLLDEALAAGITTVVGGGTGPAEGTKATTVT-GAWFLERMLEATDHWPVNIAL
LAKGNTTDAGALWEQL-RAGAAGFKLHEDWGTTPAAIDACLRVADESGVQVAIHTDTLNE
AGYVESTLAA----------IA-----GRSIHTFHTEGAGGGHAPDIMTVASHPNVMPSS
TNPTRPHTVNTVDEHLDMLMVCHHLNPAVPEDLAFADSRIRPSTIAAEDILHDLGAISII
GSDSQAMGRIGEVVIRTWQTAHVMKLRRG---------------A-L----------P--
----G-D---------------------V-------A-A----------DNQRARRYIAK
YTICPAITHGLEREVGSVEVGKLADLVLWDPAFFGVRPDLVVKGGMIAWASMGD------
------ANASIPTPQPELPRPMFGAAPAVAPGLSVAGVSQAALD--G-G----L-PDRLR
-------VA-RAML-PVANTR-Q--RGKADLPHNDVMPD-IRTAPDAFAAHS--------
----L------------------------RDP-LPDS----PAIELPMAQRY-----F--
-LF--------------------------
>ref_ureC_1047
------------------------------------------------------------
------------------------------------------------------------
------------------------------------------------------------
------------------------------------------------------------
------------------------------MSR---------------------------
------------------------------------VERARYRDL-----YG--PTT---
-GDRIRLADTDLWIEVTADLSGGG-------ASA--------------------------
----------------------------GDE-VVFGGGKVIRESMGQ-SLRS--RA----
-----D-G--------------APDLVVTGAVILD-H-W-GVIKADVGVKDGRIVGIGKA
GNPDT--MD----GVD-------------PA----LVIGPSTEILSGN-GRILTAGAIDC
HVHLISPTLLDEALTSGITTIIGGGTGPAEGTKATTVA-GSWYLERMLEALDHWPINVAL
MGKGNTVDHEAMWEQL-RSGAAAFKLHEDWGTTPAAIDACLTVADASGVQVAIHTDTLNE
AGYVDSTLAA----------IA-----GRSIHTFHTEGAGGGHAPDIVTVASHANVLPSS
TNPTRPHTVNTVAEHLDMLIVCHHLNPSVPEDLAFAESRIRPSTIAAEDVLHDMGAISMI
GSDSQAMGRIGEVVLRTWQTAHVMKARRG---------------A-L------SIGAE--
----S-D---------------------G-------A-A----------DNLRARRYVAK
YTICPATAHGLAADVGSVEVGKLADLVLYDPAFFGVRPHVVVKGGMIAHAQMGD------
------ANASIPTPQPQLPRPMFGAAPGVAPGLSLAWVAQAALD--D-G----L-PDRLT
-------AR-RTFV-PVADTR-A--LGKADMILNDATPD-IAVDADTFAVRI--------
----D------------------------GEL-VTER----PAESLPMAQRY-----F--
-LY--------------------------
>ref_ureC_253
------------------------------------------------------------
------------------------------------------------------------
------------------------------------------------------------
------------------------------------------------------------
------------------------------MSR---------------------------
------------------------------------IDRSRYRNL-----YG--PTS---
-GDRIRLADTDLWIEVTQDYCAG-------------------------------------
----------------------------GDE-VVFGGGKVIRESMGQ-STRT--RR----
-----E-G--------------APDLVITGAVILD-H-W-GIVKADVGVKDGRIVGIGKA
GNPDT--MD----DID-------------PA----LVIGPSTEILSSN-GKIMTAGAIDC
HVHLISPTLLDEALTSGITTIIGGGTGPAEGTKATTVS-GAWYLERMLEALDHWPINVAL
MGKGNTVNPEAMWEQL-RSGAAAFKLHEDWGTTPAVIDACLTVADKSGVQVAIHTDTLNE
AGYVESTLAA----------IG-----GRSIHTFHTEGAGGGHAPDIMKVASYSNVLPSS
TNPTRPHTVNTVAEHLDMLMVCHHLNPAVPEDLAFAESRIRPSTIAAEDILHDMGAISMI
GSDSQAMGRIGEVVLRTWQTAHVMKARRG---------------A-L------SAGGE--
----S-D---------------------G-------P-G----------DNLRARRYVSK
YTICPAVAHGLAGDVGSVEVGKLADLVLYDPAFFGVRPHVVVKGGMIAWAQMGD------
------ANASIPTPQPQLPRPMFGASPGVAPGLSLGWVSSAALD--D-G----L-PDRLN
-------VR-RDLV-PVADTR-R--VGKADMVLNDALPD-IDIDADTFAVRI--------
----D------------------------GDL-VTES----PAESLPMTQRY-----F--
-LY--------------------------
>ref_ureC_519
------------------------------------------------------------
------------------------------------------------------------
------------------------------------------------------------
------------------------------------------------------------
------------------------------MSS---------------------------
------------------------------------IDRSRYRNL-----YG--PTT---
-GDRIRLADTDLVIEVTEDRSGGG-------SAA--------------------------
----------------------------GDE-VVFGGGKVIRESMGQ-STRT--RA----
-----E-G--------------APDLVITGAVIVD-H-W-GVIKADVGVRDGRIVGIGKA
GNPDT--MD----GVD-------------PA----LVIGPSTEILSGN-GKILTAGAIDC
HVHLISPTLLDEALTAGITTIIGGGTGPAEGTKATTIS-GAWYLERMLEALDHWPINVAL
MGKGNTVNEEAMWEQL-RSGAAAFKLHEDWGTTPAAIDACLRVADASGVQVAIHTDTLNE
AGYVESTLDA----------IA-----GRSIHTFHTEGAGGGHAPDIMTVASHPNVLPSS
TNPTRPHTVNTVAEHLDMLMVCHHLNPSVPEDLAFAESRIRPSTIAAEDILHDMGAISMI
GSDSQAMGRIGEVVLRTWQTAHVMKLRRG---------------D-L------S--GE--
----P-S---------------------A-------G-A----------DNLRARRYVAK
YTICPAIAHGLQGDVGSIEVGKLADLVLYDPAFFGVRPHVVVKGGMIAWAQMGD------
------ANASIPTPQPQLPRPMFGAAPGVAPGLSVSWVAQAALD--D-G----L-PDRLN
-------VR-RRLV-PVADTR-S--VGKADLILNDAMPD-IEIDADSFAVRI--------
----D------------------------GEL-ITEQ----PAAELPMAQRY-----F--
-LY--------------------------
>ref_ureC_1020
------------------------------------------------------------
------------------------------------------------------------
------------------------------------------------------------
------------------------------------------------------------
------------------------------MSR---------------------------
------------------------------------ISRSRYRAL-----FG--PTT---
-GDQIRLADTDLWIEVTDDHCVG-------------------------------------
----------------------------GDE-AVFGGGKVIRESMGQ-STRT--RA----
-----E-G--------------APDLVITGAVILD-H-W-GIVKADIGVRDGRIVGIGRA
GNPDT--MD----GIH-------------PA----LEIGPSTEILAGN-GKIVTAGAIDC
HVHLICPELFDEALGSGITTIIGGGTGPAEGTKATTVT-GAWHLERMLEAIDHWPLNVSL
LGQGNTVDPDALWEQL-RAGASGFKLHEDWGTTPAAIDAALRVADESGVQVAIHTDTLNE
AGYVEGTLDA----------IA-----GRSIHTFHTEGAGGGHAPDIMTVASHANVLPSS
TNPTRPHTVNTVDEHLDMLMVCHHLNPAVPEDLAFAESRIRPSTIAAEDILHDMGAISMI
GSDSQAMGRIGEVVLRTWQTAHVMKVRRG---------------A-L----------D--
----G-D---------------------G-------T-A----------DNLRAQRYVAK
YTICPAIAHGLQREVGSVEVGKLGDLVLWDPAFFGVRPHVVVKGGMIAWATMGD------
------ANASIPTPQPELPRPMFGAAPAVAPGLSVAWVSQAALD--D-G----L-PGRVR
-------VE-REMV-PVADTR-S--VGKADMPRNDARPD-IAIDPDTFAVRI--------
----D------------------------GEL-IVEQ----PATELPMAQRY-----F--
-LF--------------------------
>ref_ureC_1058
------------------------------------------------------------
------------------------------------------------------------
------------------------------------------------------------
------------------------------------------------------------
------------------------------MSF---------------------------
------------------------------------IERERYRAL-----YG--PTA---
-GDRVRLADTDLWIEITEDRCVG-------------------------------------
----------------------------GDE-VVFGGGKVIRESMGQ-STRS--RA----
-----D-G--------------APDLVITGAIILD-H-W-GVVKADIGVRDGRIVGIGKA
GNPDT--MD----SVD-------------PA----LVIGPSTEILSGN-GRIVTAGAIDC
HVHLICPQLFDEALATGITTIVGGGTGPAEGTKATTVT-GAWHLERMLEALDHWPVNVAL
LGQGNTANEAALWEQL-RAGAAGFKLHEDWGTTPAVIDTALRVADASGVQVAIHTDTLNE
AGYVESTLDA----------IA-----GRSIHTFHTEGAGGGHAPDIMTVASHPNVLPSS
TNPTRPHTVNTVDEHLDMLMVCHHLNPAVPEDLAFADSRIRPSTIAAEDILHDLGAISMI
GSDSQAMGRIGEVVLRTWQTAHVMKARRG---------------T-L----------E--
----G-D---------------------G-------V-A----------DNLRARRYVSK
YTICPAIAHGLQRDVGSVEVGKLADLVLWDPAFFGVRPHAVLKGGMIAWATMGD------
------ANASIPTPQPELPRPMFAAAPAVAPGRSVAWVAQAAID--D-G----L-ADRLE
-------VR-RALV-PIDDTR-S--VGKVDLPLNDAMPD-IDIDADTFAVRI--------
----D------------------------GEL-ITEQ----PAVELPMAQRY-----F--
-LF--------------------------
>ref_ureC_127
------------------------------------------------------------
------------------------------------------------------------
------------------------------------------------------------
------------------------------------------------------------
------------------------------MTE---------------------------
------------------------------------ISRGAYRAL-----YG--PTT---
-GDRIRLADTDLLIEVEHDHCFG-------------------------------------
----------------------------GDE-AVFGGGKVIRESMGQ-STAT--RA----
-----E-G--------------TPDLVITGAVVLD-H-W-GVQKADIGIRDGRIVGIGRA
GNPET--MD----GVD-------------PA----LVIGPSTEILAGN-GRIVTAGGIDC
HVHFICPQLIETALATGITTLIGGGTGPSEGSKATTATPGSWNLGRMLEALDDSPVNIAL
LAKGNTASEEALWEQL-RGGAAGFKLHEDWGTTPASIDTCLRVADASGVQVAIHTDTLNE
AGFVESTIDA----------IA-----GRSIHTFHTEGAGGGHAPDIITVASLPNVLPSS
TNPTRPHTTNTVAEHVDMLMVCHHLNPRVPEDLAFAESRIRSSTIAAEDILHDLGAISII
GSDSQAMGRIGEVVLRTWQTAHVMKRLRG---------------S-L----------P--
----G-D---------------------G-------P-A----------DNARARRYVAK
YTICPAVANGIDADVGSVEVGKLADLVLWEPKFFGVRPHVVVKGGFVAWANMGD------
------ANASIPTPQPILPRPMFGAAPAVAARTSVSWVAPVALE--A-D----L-D--LA
-------IS-RSLV-PVRDCR-S--ITKSDLPENTAMPD-IHVDPDTFAVTI--------
----D------------------------GDS-VEEM----PAESLPMAQRY-----F--
-LF--------------------------
>ref_ureC_1099
------------------------------------------------------------
------------------------------------------------------------
------------------------------------------------------------
------------------------------MPSSSTAAPLTVADSIFPLEPPFASNLVST
STSTSSPSAGRGEFPDFEAKSADHSTLGPFMSE---------------------------
------------------------------------LPRNRYRAL-----YG--PTA---
-GDRIRLADTDLFIEVETDHCVG-------------------------------------
----------------------------GDE-AVFGGGKVIRESMGQ-STNT--RA----
-----E-G--------------TPDLVITGAVILD-H-W-GIVKADVGIRDGRIAAIGRA
GNPDT--TD----GVH-------------PD----LVIGPSTEIMAGN-GRILTAGAIDC
HVHLICPELMTEALSSGITTILGGGTGPAEGSKATTTTPGSWNVARMLEALDQWPVNVAL
LGKGNTASEAALHEQL-RGGVAGFKLHEDWGTTPAAIDTCLRVADESGVQVAIHTDTLNE
AGYVESTLAA----------IA-----GRSIHTFHTEGGGGGHAPDIITVASHPNVLPSS
TNPTRPHTINTVAEHVDMLMVCHHLNPTVPEDLAFAESRIRPSTIAAEDVLHDMGAISMI
GSDSQAMGRIGEVILRTWQTAHVMKRRRG---------------A-L----------P--
----G-D---------------------G-------P-S----------DNHRARRYVAK
YTICPAIAHGLDADVGSVETGKLADLVLWDPRFFGVRPHAVVKGGMIAWAQMGD------
------ANASIPTPQPVLPRPMFGAAPIVAAKTSVAWVSPLAFE--H-G----I-E--AA
-------IT-RPLV-AVGNCR-S--VGKDDMVENTARPD-IAVDPDTFTVTI--------
----D------------------------GDV-IEEA----PTEELPMAQRY-----F--
-LF--------------------------
>ref_ureC_660
------------------------------------------------------------
------------------------------------------------------------
------------------------------------------------------------
------------------------------------------------------------
------------------------------MSG-PV------------------------
------------------------------------LSRARYAAL-----YG--PTV---
-GDRIRLADTDLLIEIEDDLSGGP-------GLA--------------------------
----------------------------GDE-AVFGGGKVIRESMGQ-SLRT--AA----
-----D-G--------------APDLVITGAVVLD-H-W-GIVKADVGVKDGRIVALGKA
GNPDT--MD----GVH-------------PD----LVIGPSTEILAGN-GKILTAGAIDC
HVHLICPQLLGTALATGITTIVGGGTGPAEGSKATTVTAAPFHLAAMLTSMDGWPVNVAL
LGKGNTVSADAMWEQL-RAGASGFKLHEDWGSTPAAIDACLAVSDEAGVQVSLHTDTLNE
AGFVESTLAA----------IA-----GRSIHSYHTEGAGGGHAPDIITVAAEPNVLPSS
TNPTRPHTVNTADEHLDMLIVCHHLNPSVPEDLAFAESRIRPSTIAAEDVLHDLGAISMI
GSDSQAMGRIGEVVIRTWQTAHAMKRRRG---------------P-L----------G--
----G-D---------------------G-------R-A----------DNERARRYVAK
YTICPAVAHGLAGEVGSVEPGKLADLVLYDPRFFGVRPHAVVKGGVIAWGAMGD------
------ANASIPTPQPVLPRPMFGAFGKTAGHTSVAFVSEAAID--A-G----L-GDELG
-------LE-HRMV-AVDDCR-S--VAKADMVNNDALPQ-ISVDPDTFMVTV--------
----D------------------------GEV-VEQD----PATEVPMAQRY-----F--
-LF--------------------------
>ref_ureC_225
------------------------------------------------------------
------------------------------------------------------------
------------------------------------------------------------
------------------------------------------------------------
------------------------------MSA---------------------------
------------------------------------VDRRRYADL-----YG--PTT---
-GDRIRLADTDLLIEVEVDHCVG-------------------------------------
----------------------------GDE-AVFGGGKVIRESMGQ-SRAT--RA----
-----E-G--------------ALDTVITGAVVLD-H-W-GVAKADVGLRDGRIVALGRA
GNPDT--MP----GVH-------------PD----LVIGPSTEVIAGN-GRILTAGAVDT
HVHFICPQIVTEALTSGITTLVGGGTGPAEGTRATTVTPNAWHLARMHEALDTLPVNVLL
LGKGNTVSTEALWEQL-RAGAGGFKLHEDWGTTPAAIDACLRVADASGVQVSLHTDTLNE
AGFVADTLRA----------IA-----GRAIHSYHTEGAGGGHAPDIITVAGEPNVLPSS
TNPTRPYTRNTLAEHLDMLMVCHHLNPSVPEDLAFAESRIRPSTMAAEDLLHDLGAISII
GSDAQAMGRVGEVITRTWQSAHVMKRRVG---------------A-L----------P--
----G-D---------------------G-------R-A----------DNHRARRYVAK
YTICAAMANGLEREIGSVEPGKLADLVLWDPAFFGVRPHLVIKGGMIAYAQMGD------
------ANASIPTPQPMLPRPMFGAYGVVPAATSVAFVAPAALE--A--------GLRLD
-------VR-RPLV-PVADVR-S--RGKADLPENGALPR-IEVDPDTFTVRI--------
----D------------------------GVV-VDPE----PVAELPMAQRY-----H--
-LF--------------------------
>ref_ureC_722
------------------------------------------------------------
------------------------------------------------------------
------------------------------------------------------------
------------------------------------------------------------
------------------------------MST---------------------------
------------------------------------MDRRRYAAL-----YG--PTV---
-GDRIRLADTNLLIEVEQDHCGY-------------------------------------
----------------------------GDE-AVFGGGKVIRESMGQ-SMVT--RA----
-----G-G--------------APDTVITGALVLD-H-W-GVVKADIGIRDGRIVALGKA
GNPDT--MD----GVH-------------PE----LVIGPGTEIISGN-GKILTAGAIDS
HVHLICPQILETALASGITTIIGGGTGPAEGTKATTVTPNPWYLGRMLEALDPWPINVVL
LGKGNTVSEESLWEQL-RGGAGGFKLHEDWGTTPAAIDACLRVADASGVQVAIHTDTLNE
AGFVEDTLRA----------IG-----GRSIHAYHTEGAGGGHAPDIIRVAAEPNVLPSS
TNPTRPYTRNTLDEHLDMLMVCHHLNPTVPEDLAFAESRIRPSTMAAEDVLHDLGAISMI
GSDSQAMGRVGEVIIRTWQTAHVMKARRG---------------A-L----------P--
----G-D---------------------G-------A-A----------DNARARRYVAK
YTICPAVAHGIDGEVGSVEPGKLADLVLWDPAFFGVRPHLVLKGGMIALGQMGD------
------ANASIPTPQPMLPRPMFGAYGAAPAATSLAFVAPAAID--A-L----L-GDRIG
-------IR-RALA-PVADTR-S--RGKADLPGNDALPR-IEVEPDTFTVRI--------
----D------------------------GAV-VAPE----PAVELPMAQRY-----F--
-LF--------------------------
>ref_ureC_1088
------------------------------------------------------------
------------------------------------------------------------
------------------------------------------------------------
------------------------------------------------------------
------------------------------MST---------------------------
------------------------------------IDRAKYAAL-----YG--PTT---
-GDRIRLADTDLFVEVEEDRCSH-------------------------------------
----------------------------GDE-AVFGGGKVIRESMGQ-SAVS--RG----
-----D-G--------------TVDTVITGAVVLD-H-W-GVVKADIGIRDGRIVALGKA
GNPDT--MD----GVH-------------PD----LVIGPGTEVIAGN-GKILTAGAVDS
HVHLICPQVLSTALASGVTTVIGGGTGPAEGTRATTVTPNQWHLARMLEAVDTWPVNVLL
LGKGNTTSQEAMWEQL-RGGAGGFKLHEDWGTTPAAIDACLRVADASGVQVAIHTDTLNE
AGFVEDTLRA----------IG-----GRSIHAYHTEGAGGGHAPDIITVAGQPNILPSS
TNPTRPYTRNTLDEHLDMLMVCHHLNPAVPEDLAFAESRIRPSTMAAEDVLHDLGAISII
GSDSQAMGRAGEVVLRTWQTAHVMKSRRG---------------S-L-------------
------G---------------------G-------P-A----------DNLRARRYIAK
YTICPAVAHGIAGEVGSVEPGKLADLVLWDPAFFGVRPHLVIKGGMIAWAQLGD------
------ANASIPTPQPMLPRPMFGAYGVVPAQTSVAFVAPAAID--A-L----L-GDRLA
-------VA-RRLV-PVADTR-S--LTKADLPLNDALPR-IEVDPDTFRVTI--------
----D------------------------GEV-VPPT----PAMELPMAQRY-----F--
-LF--------------------------
>ref_ureC_1126
------------------------------------------------------------
------------------------------------------------------------
------------------------------------------------------------
------------------------------------------------------------
------------------------------MPD---------------------------
------------------------------------LSRARYAAL-----YG--PTT---
-GDRIRLADTALFVEVTEDRSMGP-------AGA--------------------------
----------------------------GDE-AVFGGGKVIRESMGQ-SRAT--RA----
-----E-G--------------AADLVITGAVVLD-H-W-GVVKADVGISGGRITALGKA
GNPDT--MD----GV---------------D----IVIGPSTEILAGN-GKILTAGAVDS
HVHLICPQILDEAIGSGVTTIVGVVTGPVEGTKATTVT-GAWYLARMLESLDSYPLNFAL
LGKGNTVSADGLWEQL-RAGASGFKLHEDWGSTPAAIDACLTVADAAGVQVTLHTDTLNE
AGFVESTLAA----------IG-----GRAIHAYHTEGAGGGHAPDIIRVASHANVLPSS
TNPTRPHTVNTLDEHLDMLMVCHHLNPAIPEDLAFAESRIRPSTMAAEDILHDLGAISMI
GSDSQAMGRVGETVIRTWQTAHVMKERRG---------------A-R-------------
----G-----------------------A-------P-A----------DTLRARRYVAK
YTICPAVAHGLDADLGSVEPGKLADLVLWDPAFFAVRPDLVLKGGVVAWAQMGD------
------ANASIPTPQPVLPRPVWGATGRAPAANSVNFVTGHAIS--A-G----L-ADRVK
-------VD-KPFT-A--------------------------------------------
------------------------------------------------------------
-----------------------------
>ref_ureC_70
------------------------------------------------------------
------------------------------------------------------------
------------------------------------------------------------
------------------------------------------------------------
------------------------------MPDAPL------------------------
------------------------------------IPRDRYAAL-----YG--PTV---
-GDRVRLADTDLWIEITDDLSMGP-------AGA--------------------------
----------------------------GDE-AVFGGGKVIRESMGQ-ARAT--RA----
-----E-D--------------AADLVITGAVILD-H-W-GVVKADVGVRDGRVQAIGKA
GNPDT--MD----GV---------------D----IVIGPGTEVLAGN-GKILTAGAVDS
HVHLICPQLLDEAIGSGVTTIVGGGTGPVEGTKATTVT-GTWYLGRMLEALDAHPLNFAL
LGKGNTVSSEGLLEQL-AAGASGFKLHEDWGSTPAAIDACLRVADATGVQVSLHTDTLNE
AGFVESTLQA----------VG-----DRVIHAYHTEGAGGGHAPDIIRVAAYANVLPSS
TNPTRPHTVNTLDEHLDMLMVCHHLNPSIPEDLAFAESRIRPATMAAEDVLHDLGAISMI
GSDSQAMGRIGETIIRTWQTAHVMKARRG---------------S-L-------------
----G-----------------------G-------P-A----------DNLRAQRYVAK
YTICPAVAHGLDAEVGSVERGKLADLVLWSPAFFGVKPDLVIKGGMVAWAQMGD------
------ANASIPTPQPVLPRPMFGASPAAAAATSLHFVSPLALE--A-G----L-RDRLA
-------VR-RELV-PVADVR-G--RGKSSMPLNDALPR-IEVAPDTFEVRI--------
----D------------------------GDL-VEPA----PAATLPMTQRY-----F--
-LF--------------------------
>ref_ureC_648
------------------------------------------------------------
------------------------------------------------------------
------------------------------------------------------------
------------------------------------------------------------
------------------------------MAD---------------------------
------------------------------------LSRARYAAL-----YG--PTT---
-GDRIRLADTDLFIEVTEDLSMGP-------AGA--------------------------
----------------------------GDE-AVFGGGKVIRESMGQ-SRAT--RA----
-----E-G--------------AMDLVITGAVILD-H-W-GVVKADVGIRDGRIHGLGKA
GNPDT--MD----GV---------------D----LVIGPSTEILSGN-GKILTAGAVDS
HVHLICPQLLGEAIGSGVTTIVGGGTGPVDGTKATTVT-GTWYLGRMLESLDSYPLNFAL
LGKGNTVSAEGLLEQV-RAGASGFKLHEDWGTTPAAIDACLRVADATGVQVTIHTDTLNE
AGFVESTLAA----------IG-----DRMIHAYHTEGAGGGHAPDIIRVAAYPNVLPSS
TNPTRPHTVNTLDEHLDMLMVCHHLNPSIPEDLAFAESRIRPTTMAAEDVLHDMGAISMI
GSDSQAMGRIGETIIRTWQTAHVMKARRG---------------P-L-------------
----G-D---------------------G-------P-A----------DNLRARRYVAK
YTICPAVAHGLDGEVGSVERGKLADLVLWDPAFFGVKPDLVLKGGVVAWAQMGD------
------ANASIPTPQPVLPRPMFGASPVTAAATSLHFVAPTALE--S-G----L-ADRLD
-------VR-RRLA-PVADVR-R--RGKAAMPLNDALPR-IEVAADTFEVRV--------
----D------------------------GEL-IEPA----PAVSLPMAQRY-----F--
-LF--------------------------
>ref_ure66
------------------------------------------------------------
------------------------------------------------------------
------------------------------------------------------------
------------------------------------------------------------
------------------------------MSE---------------------------
------------------------------------LERSRYATL-----YG--PTV---
-GDRIRLADTDLFIEVTDDLSRGP-------GGTAT------------------------
----------------------------GDE-AVFGGGKVIRESMGQ-ARAT--RA----
-----Q-G--------------APDLVITGAVVLD-H-W-GVVKADVGIRDGRISALGKA
GNPDT--MD----GVH-------------PD----LVIGPGTEIIAGN-GKILTAGAVDT
HVHFICPQQVPEALGTGVTTLIGGGTGPAEGTKATTVTASPWNLHRMMSAMDGWPVNVAL
LGKGNTVSEDAMWEQL-RAGAAGFKLHEDWGTTPAAIDACLRVADASGVQVALHSDTLNE
AGFVEDTLAA----------IA-----GRAIHAYHTEGAGGGHAPDIITVASFANILPSS
TNPTRPHTVNTLDEHLDMLMVCHHLNPSVPEDLAFAESRIRPSTIAAEDILHDLGAISMI
GSDSQAMGRVGEVVTRTWQTAHVMKRRRG---------------A-L----------P--
----G-D---------------------T-------V-A----------DNNRARRYVAK
YTICPAVAHGLDAEIGSVEAGKLADLVLYEPAFFGVRPSLVLKGGFIAWAAMGD------
------ANASIPTPQPVLPRPMFGAAPGPAAASSLMFVAPAALQ--D-G----L-DERLG
-------LA-KPMV-ATADVR-R--RGKADLPENTATPD-IRVDPDTFTVRI--------
----D------------------------GEA-VEAA----PAAELPMAQRY-----F--
-LF--------------------------
>ref_ure138
------------------------------------------------------------
------------------------------------------------------------
------------------------------------------------------------
------------------------------------------------------------
------------------------------MSR---------------------------
------------------------------------LDRSRYASL-----YG--PTV---
-GDRIRLADTDLFIEVTEDRSRGP-------GLAGS------------------------
----------------------------GDE-AVFGGGKVIRESMGQ-SRAT--RA----
-----Q-G--------------APDLVITGAVVLD-H-W-GVIKADVGIRDGRIVALGKA
GNPDT--MD----GVH-------------PD----LVIGPGTEIIAGN-GKILTAGAVDC
HVHLICPQQVPEALGAGITTLIGGGTGPAEGTKATTVTPGSWNLARMLSAMDDWPVNIVL
LGKGNTVNDESMWEQL-RAGAAGFKLHEDWGTTPAAIDACLRVADAAGVQVALHSDTLNE
AGFVEDTLAA----------IA-----GRAIHAYHTEGAGGGHAPDIITVAAAANVLPSS
TNPTRPHTVNTLDEHLDMLMVCHHLNPSVPEDLAFAESRIRPSTIAAEDILHDLGAISMI
GSDSQAMGRIGEVVLRTWQTAHVMKRRRG---------------A-L----------P--
----G-D---------------------G-------P-A----------DNARARRYVAK
YTICPAVAHGLDAQIGSVEPGKLADLVVYDPAFFGVRPSLVLKGGFVAWAAMGD------
------ANASIPTPQPVLPRPMWGAARGPAAASSLTFVSPAAIS--D-G----L-PERLG
-------LA-TPVV-PVEDVR-R--RGKADLPENTATPD-IRVDPDTFTVSI--------
----D------------------------GEA-VEAD----PVRELPMAQRY-----F--
-LF--------------------------
>ref_ure159
------------------------------------------------------------
------------------------------------------------------------
------------------------------------------------------------
------------------------------------------------------------
------------------------------MSR---------------------------
------------------------------------LDRSRYAAL-----YG--PTV---
-GDRIRLADTDLFIEVTEDRSRGP-------AGTGT------------------------
----------------------------GDE-AVFGGGKVIRESMGQ-SLAT--RA----
-----E-G--------------APDLVITGAVVLD-H-W-GVVKADVGIRDGRIVALGKA
GNPDT--MD----GVH-------------PE----LVMGPGTEIIAGN-GKILTAGAVDC
HVHLICPQQVPEALGAGITTLIGGGTGPAEGTKATTVTPGSWNLARMLSALDDWPVNVVL
LGKGNTVSDESMWEQL-RAGAAGFKLHEDWGTTPAAIDACLRVADAAGVQVALHSDTLNE
AGFVEDTLAA----------IA-----GRAIHAYHTEGAGGGHAPDIITVAAAGNVLPSS
TNPTRPHTVNTLDEHLDMLMVCHHLNPSVPEDLAFAESRIRPSTIAAEDILHDLGAISMI
GSDSQAMGRIGEVVLRTWQTAHVMKLRRG---------------S-L----------A--
----G-D---------------------D-------R-A----------DNTRARRYIAK
YTICPAVAHGLDAEIGSVEPGKLADLVLYDPAFFGVRPSLVLKGGFIAWAAMGD------
------ANASIPTPQPVLPRPMWGAARGPAAASSLIFVAPAAIE--D-G----L-PGRLG
-------LA-TPVV-PVADVR-R--RGKADLPENTATPD-IRVDPDTFTVTV--------
----D------------------------GEA-IEAD----PVSELPMTQRY-----F--
-LF--------------------------
>ref_ure79
------------------------------------------------------------
------------------------------------------------------------
------------------------------------------------------------
------------------------------------------------------------
------------------------------MTR---------------------------
------------------------------------LTREHYAKL-----YG--PTT---
-GDRIRLADTDLIIEITEDRCGGP-------GLA--------------------------
----------------------------GEE-AVFGGGKVLRESMGQ-SRLT--RA----
-----G-G--------------APDTVITGAIIID-H-W-GIIKADIGIRDGRIVGIGKA
GNPDI--MD----GVD-------------PA----LIVGPSTEIIAGN-NRIVTAGGIDC
HVHFICPQILPEALSGGITTMIGGGTGPAEGSKATTVTPGAWHLGRMLQALDGWPMNILM
LGKGNTVNPDAMWEQL-RGGAAGFKLHEDWGTTPAVIDACLRVADEADVQVALHSDTLNE
TGFVEGTLAA----------IG-----GRAIHAYHTEGAGGGHAPDIITVASHPNVMPSS
TNPTRPHTVNTLDEHLDMLMVCHHLNAAVPEDLAFAESRIRPSTIAAEDLLHDIGAISMI
GSDSQAMGRIGEVVMRTWQTAHVMKKRRG---------------A-L----------P--
----G-D---------------------PSGP---NG-N----------DNNRVRRYVAK
YTICPAITHGIDHEIGSVEVGKLADLVLWEPAFFGVRPHAVIKGGGIVWAAMGD------
------ANASIPTPQPVFPRPMFSAMHAVAAGLAVHFVSPTAIE--D-D----L-AARLA
-------LR-RRLV-PTRDVR-N--RGKADLPLNDAMPD-IRVDPDTFTVRI--------
----D------------------------GEV-WEEH----PAAELPMAQRY-----F--
-LF--------------------------
>ref_ureC_337
------------------------------------------------------------
------------------------------------------------------------
------------------------------------------------------------
------------------------------------------------------------
------------------------------MTR---------------------------
------------------------------------LSREHYAKL-----YG--PTT---
-GDRIRLADTDLLIEITEDRCGGP-------GLA--------------------------
----------------------------GEE-AVFGGGKVLRESMGQ-SRLT--RA----
-----G-G--------------APDTVITGAVIID-H-W-GIIKADIGIRDGRIVGIGKA
GNPDI--MD----GVH-------------PQ----LIVGPSTEIIAGN-DRIVTAGGIDC
HVHFICPQLVDEAIGGGITTMIGGGTGPAEGSKATTVTPGAWHLGRMLQALDRWPVNVLL
LGKGNTVNPESMWEQL-RGGAAGFKLHEDWGTTPAVIDACLRVADEADVQVALHSDTLNE
TGFVEGTLEA----------IA-----GRAIHAYHTEGAGGGHAPDIITVASHPNVMPSS
TNPTRPHTVNTLDEHLDMLMVCHHLNAAVPEDLAFAESRIRPSTIAAEDLLHDIGAISMI
GSDSQAMGRIGEVVMRTWQTAHVMKKRRG---------------A-L----------E--
----G-D---------------------PSGA---RG-N----------DNNRVRRYVAK
YTICPAITHGIDHELGSVEVGKLADLVLWEPAFFGVRPHVVIKGGAIAWAAMGD------
------ANASIPTPQPVLPRPMFGAMPNVAPGLAVHFVSPTAIE--D-D----L-AARLA
-------LR-RRLV-PTRDVR-H--RGKADLPLNDAMPD-IRVDPDTFTVRI--------
----D------------------------GEV-WQEQ----PATELPMAQRY-----F--
-LF--------------------------
>ref_ureC_585
------------------------------------------------------------
------------------------------------------------------------
------------------------------------------------------------
------------------------------------------------------------
------------------------------MAT---------------------------
------------------------------------LGRDRYAQL-----FG--PTT---
-GDLIRLADTDLLIEVTDDLSGGP-------GRA--------------------------
----------------------------GEE-AVFGGGKVIRESMGQ-SRAT--RA----
-----D-G--------------SPDTIITGVVVLD-H-W-GIIKADLGIRDGRIVALGKA
GNPDT--MD----GVH-------------PD----LVIGPSTEIIAGN-GKIITAGAIDC
HVHFICPQIMDEALGNGITTLIGGGTGPAEGSKATTVTPGAWHLASILAATDNWPMNIAL
LGKGNTVSAAAMHEQI-RAGASGFKLHEDWGSTPAAIDACLRVAEETGVQVALHSDTLNE
AGFVESTLGA----------IA-----GRSIHAYHTEGAGGGHAPDIITVAAYANVLPSS
TNPTRPHTVNTLDEHLDMLMVCHHLNPTVPEDLAFAESRIRPSTIAAEDLLHDLGAISMI
GSDSQAMGRVGEVVLRTWQTAHVMKRKRG---------------A-L----------L--
----G-D---------------------G-------R-A----------DNNRARRYIAK
YTICPAVAHGFDDEIGSVEVGKLADLVLWDPAFFGVRPDLVIKGGAIAWAAMGD------
------ANASIPTPQPVLPRPMFGAAPKLAAATSVSFVAPGA-D--P-D----L-AERIG
-------VD-RRLV-PVKNTR-G--VGKADMVNNDACPT-IEVDPDTFTVKV--------
----D------------------------GEV-WDAE----PVSELPMAQRY-----F--
-LF--------------------------
>ref_ureC_256
------------------------------------------------------------
------------------------------------------------------------
------------------------------------------------------------
------------------------------------------------------------
------------------------------MAS---------------------------
------------------------------------LSRARYADL-----FG--PTV---
-GDRIRLADTNLLIEVTEDRSGGP-------GLA--------------------------
----------------------------GEE-AVFGGGKVIRESMGQ-GRAT--RA----
-----D-G--------------SPDTIITGVVVLD-H-W-GIIKADLGIRDGRIVALGKA
GNPDT--MD----GVH-------------PD----LVIGPSTEIIAGN-GKIVTAGGIDC
HVHFICPQIMDEALGNGITTLIGGGTGPAEGSKATTVTPGAWHLASMLQATDHWPMNIAL
LGKGNTVSADSMREQL-RAGASGFKLHEDWGSTPAAIDACLRIADESGVQVALHSDTLNE
AGFVEQTLGA----------IA-----GRGIHAYHTEGAGGGHAPDIITVAAFPNVLPSS
TNPTRPHTVNTLDEHLDMLMVCHHLNPSVPEDLAFAESRIRPSTIAAEDLLHDMGAISMI
GSDSQAMGRIGEVVLRTWQTAHVMKERRG---------------A-L----------P--
----G-D---------------------G-------A-A----------DNTRAQRYVAK
YTICPAIAHGLDDEIGSVEVGKLADLVLWDPAFFGVRAHAVIKGGAIAWAAMGD------
------ANASIPTPQPVLPRPMFGAAPKLAAATSLSFVAPQAIE--D-G----L-PDRLG
-------LD-RRLA-VVKDVR-R--VGKADMTNNDAQPE-IRVDPDTFTVTI--------
----D------------------------GQV-WDQQ----PAASLPMAQRY-----F--
-LF--------------------------
>ref_ureC_332
------------------------------------------------------------
------------------------------------------------------------
------------------------------------------------------------
------------------------------------------------------------
------------------------------MVH---------------------------
------------------------------------MSRSRYAQL-----FG--PTT---
-GDRIRLADTDLLIEVTEDRCGGP-------GLA--------------------------
----------------------------GEE-AVFGGGKVIRESMGQ-SRAT--RA----
-----D-G--------------APDTVITGAVIVD-H-W-GIIKADIGIRDGRIVALGKA
GNPDT--MS----GVH-------------PD----LVIGPSTEIIAGN-GKIVTAGAIDC
HVHFICPQIMDEALAGGITTVVGGGTGPAEGSKATTVTPGAWHLSRMLEALDHWPMNIVL
LGKGNTVSSEAMWEQL-RAGASGLKLHEDWGSTPAAIDACLRVCEDAGVQAALHSDTLNE
AGFVESTLGA----------IA-----GRGIHAYHTEGAGGGHAPDIITVASQGHILPSS
TNPTRPHTINTLDEHLDMLMVCHHLDPSIPEDLAFAESRIRPSTIAAEDLLHDLGAISMI
GSDAQAMGRIGEVVLRTWQTAHVTKKRRG---------------L-L----------A--
----G-D---------------------V-------G-A----------DNNRVRRYIAK
YTICPAVAHGLDHEIGSVEPGKLADLVLWDPAFFGVRPHLVVKGGMIAWAQMGD------
------ANASIPTPQPELPRPMFGASAKAAAATSVHFVAPQAIE--D-G----L-ADRLN
-------CD-RRLV-AVGNVR-A--VGKSDMPLNDAQPR-IEVDPDTFTVKI--------
----D------------------------GEV-WTAD----PATELPMAQRY-----F--
-LF--------------------------
>ref_ureC_600
------------------------------------------------------------
------------------------------------------------------------
------------------------------------------------------------
------------------------------------------------------------
------------------------------MAR---------------------------
------------------------------------MSRSRYAQL-----FG--PTT---
-GDRIRLADTDLLIEVTEDRSGGP-------GNA--------------------------
----------------------------GEE-AVFGGGKVIRESMGQ-SRAT--RA----
-----D-G--------------APDTVITGVVVVD-Y-W-GIIKADLGIRDGRIVALGKA
GNPDT--MT----GVH-------------PD----LVIGPSTEIIAGN-GKIVTAGGIDC
HVHLICPQIKEEALGGGITTVIAGGTGPAEGSKATTVTPGAWHLSRMLESLDDWPMNIVL
LGKGNTVNPDSMWEQL-RAGASGFKLHEDWGSTPAAIDACLRVCEDAGVQAALHSDTLNE
AGFVETTLDA----------IK-----GRGIHAYHTEGAGGGHAPDIITVAAQPHVLPSS
TNPTRPHTVNTLDEHLDMLMVCHHLSPSIPEDLAFAESRIRPSTIAAEDLLHDMGAISMI
GSDAQAMGRIGEVVLRTWQTAHVMKSRRG---------------F-L----------A--
----G-D---------------------N-------G-A----------DNNRVMRYVAK
YTICPAVAHGLDDEIGSIEPGKLADLVLWDPAFFGVRPHMVIKGGMIAWAAMGD------
------ANASIPTPQPELPRPMFGASPKAAAATSLHFVAPQAIE--D-G----L-AGRLN
-------CD-RRLV-PVKNVR-G--VRKSDMALNDALPD-IRVDPDTFTVRI--------
----D------------------------GDV-WTEQ----PATELPMAQRY-----F--
-LF--------------------------
>ref_ure4
------------------------------------------------------------
------------------------------------------------------------
------------------------------------------------------------
------------------------------------------------------------
------------------------------MAR---------------------------
------------------------------------LSRERYAQL-----YG--PTT---
-GDRIRLADTNLLVEVTEDRCGGP-------GLA--------------------------
----------------------------GDE-AVFGGGKVLRESMGQ-GRAS--RA----
-----D-G--------------APDTVITGAVIID-Y-W-GIIKADIGIRDGRIVGIGKA
GNPDI--MT----GVH-------------RD----LVVGPSTEIISGN-RRIVTAGTVDC
HVHLICPQIIVEALAAGTTTIIGGGTGPAEGTKATTVTPGEWHLARMLESLDGWPVNFAL
LGKGNTVNPDALWEQL-RGGASGFKLHEDWGSTPAAIDTCLAVADVAGVQVALHSDTLNE
TGFVEDTIGA----------IA-----GRSIHAYHTEGAGGGHAPDIITVAAQPNVLPSS
TNPTRPHTVNTLDEHLDMLMVCHHLNPRIPEDLAFAESRIRPSTIAAEDVLHDMGAISMI
GSDSQAMGRVGEVVLRTWQTAHVMKARRG---------------A-L----------E--
----G-D---------------------PSGS---QA-A----------DNNRVRRYIAK
YTICPAIAHGMDHLIGSVEVGKLADLVLWEPAFFGVRPHVVLKGGAIAWAAMGD------
------ANASIPTPQPVLPRPMFGAAAATAAATSVHFVAPQSID--A-R----L-ADRLA
-------VN-RGLA-PVADVR-A--VGKTDLPLNDALPS-IEVDPDTFTVRI--------
----D------------------------GQV-WQPQ----PAAELPMTQRY-----F--
-LF--------------------------
>ref_ureC_472
------------------------------------------------------------
------------------------------------------------------------
------------------------------------------------------------
------------------------------------------------------------
------------------------------MAR---------------------------
------------------------------------LSRERYAQL-----YG--PTT---
-GDRIRLADTNLLVEVTEDRCGGP-------GLA--------------------------
----------------------------GDE-AVFGGGKVLRESMGQ-GRAS--RA----
-----D-G--------------APDTVITGAVIID-Y-W-GIIKADIGIRDGRIVGIGKA
GNPDI--MT----GVH-------------RD----LVVGPSTEIISGN-RRIVTAGTVDC
HVHLICPQIIVEALAAGTTTIIGGGTGPAEGTKATTVTPGEWHLARMLESLDGWPVNFAL
LGKGNTVNPDALWEQL-RGGASGFKLHEDWGSTPAAIDTCLAVADVAGVQVALHSDTLNE
TGFVEDTIGA----------IA-----GRSIHAYHTEGAGGGHAPDIITVAAQPNVLPSS
TNPTRPHTVNTLDEHLDMLMVCHHLNPRIPEDLAFAESRIRPSTIAAEDVLHDMGAISMI
GSDSQAMGRVGEVVLRTWQTAHVMKARRG---------------A-L----------E--
----G-D---------------------PSGS---QA-A----------DNNRVRRYIAK
YTICPAIAHGMDHLIGSVEVGKLADLVLWEPAFFGVRPHVVLKGGAIAWAAMGD------
------ANASIPTPQPVLPRPMFGAAAATAAATSVHFVAPQSID--A-R----L-ADRLA
-------VN-RGLA-PVADVR-A--VGKTDLPLNDALPS-IEVDPDTFTVRI--------
----D------------------------GQV-WQPQ----PAAELPMTQRY-----F--
-LF--------------------------
>ref_ure23
------------------------------------------------------------
------------------------------------------------------------
------------------------------------------------------------
------------------------------------------------------------
------------------------------MAR---------------------------
------------------------------------LSRERYAQL-----YG--PTT---
-GDRIRLADTDLLVEITEDRCGGP-------GLA--------------------------
----------------------------GDE-AVFGGGKVLRESMGQ-GRVT--RA----
-----E-G--------------APDTVITGAVIID-Y-W-GIIKANIGIRDGRIVAIGKA
GNPNI--MS----GIH-------------PD----LVVGPSTEIIGGN-GRIVTAGAIDC
HVHLICPQVIAEALSSGITTIIGGGTGPAEGSKSTTVTPGGWHLARMLEALDSWPVNIAL
LGKGNTVNPDALWEQL-RGGASGFKLHEDWGKSPAAIDACLTVADAAGVQVALHSDTLNE
MGFVEDTLAA----------IA-----GRSIHTYHTEGAGGGHAPDIITVAAHPNVLPSS
TNPTRPHTVNALDEHLDMLMVCHHLNPRIPDDLAFAESRIRPSTIAAEDLLHDIGAISMI
GSDSQAMGRVGEVVMRTWQTAHVMKQRRG---------------A-L----------E--
----G-D---------------------PSGR---YS-A----------DNNRARRYVAK
YTICPAVAHGLDHEVGSVEVGKLADLVLWEPAFFGVRPHAVVKGGAIAWAAMGD------
------ANASIPTPQPVLPRPMFGASPAVAAATSVHFVAAQSIE--A-G----L-ADQIA
-------VD-RRLV-PVADVR-A--VGKADMPLNDAQPR-IEVDPDTFTVRI--------
----D------------------------GEV-WEQQ----PATELPMAQRY-----F--
-LF--------------------------
>ref_ure85
------------------------------------------------------------
------------------------------------------------------------
------------------------------------------------------------
------------------------------------------------------------
------------------------------MAR---------------------------
------------------------------------LSRERYAQL-----YG--PTT---
-GDRIRLADTDLLVEITEDRCGGP-------GLA--------------------------
----------------------------GDE-AVFGGGKVLRESMGQ-GRVT--RA----
-----E-G--------------APDTVITGAVIID-Y-W-GIIKADIGIRDGRIVAIGKA
GNPNI--MS----GIH-------------PD----LVVGPSTEIIGGN-GRIVTAGAIDC
HVHLICPQVIAEALGSGITTIIGGGTGPAEGSKSTTVTPGGWHLARMLEALDSWPVNIAL
LGKGNTVNPDALWEQL-RGGASGFKLHEDWGSSPAAIDACLTVADAAGVQVALHSDTLNE
MGFVEDTLAA----------IA-----GRSIHTYHTEGAGGGHAPDIITVAAHPNVLPSS
TNPTRPHTVNTLDEHLDMLMVCHHLNPRIPEDLAFAESRIRPSTIAAEDLLHDIGAISMI
GSDSQAMGRVGEVVMRTWQTAHVMKQRRG---------------A-L----------E--
----G-D---------------------PSGR---YS-A----------DNNRARRYVAK
YTICPAVAHGLDHEVGSVEVGKLADLVLWEPAFFGVRPHAVVKGGAIAWAAMGD------
------ANASIPTPQPVLPRPMFGASPAVAAATSVHFVAAQSIE--A-G----L-ADQIA
-------VD-RRLV-PVADVR-A--VGKADMPLNDAQPR-IEVDPDTFTVRI--------
----D------------------------GEV-WEQQ----PATELPMAQRY-----F--
-LF--------------------------
>ref_ureC_357
------------------------------------------------------------
------------------------------------------------------------
------------------------------------------------------------
------------------------------------------------------------
------------------------------MAR---------------------------
------------------------------------LSRERYAQL-----YG--PTT---
-GDRIRLADTDLLVEITEDRCGGP-------GLA--------------------------
----------------------------GDE-AVFGGGKVLRESMGQ-GRVT--RA----
-----E-G--------------APDTVITGAVIID-Y-W-GIIKADIGIRDGRIVAIGKA
GNPNI--MS----GIH-------------PD----LVVGPSTEIIGGN-GRIVTAGAIDC
HVHLICPQVIAEALGSGITTIIGGGTGPAEGSKSTTVTPGAWHLARMLEALDSWPVNIAL
LGKGNTVNPDALWEQL-RGGASGFKLHEDWGSSPAAIDACLTVADAAGVQVALHSDTLNE
MGFVEDTLAA----------IA-----GRSIHTYHTEGAGGGHAPDIITVAAHPNVLPSS
TNPTRPHTVNTLDEHLDMLMVCHHLNPRIPEDLAFAESRIRPSTIAAEDLLHDIGAISMI
GSDSQAMGRVGEVVMRTWQTAHVMKQRRG---------------A-L----------E--
----G-D---------------------PSGR---YS-A----------DNNRARRYVAK
YTICPAVAHGLDHEVGSVEVGKLADLVLWEPAFFGVRPHAVVKGGAIAWAAMGD------
------ANASIPTPQPVLPRPMFGASPAVAAATSVHFVAAQSIE--A-G----L-ADQIA
-------VD-RRLV-PVADVR-A--VGKADMPLNDAQPR-IEVDPDTFTVRI--------
----D------------------------GEV-WEQQ----PATELPMAQRY-----F--
-LF--------------------------
>ref_ureC_909
------------------------------------------------------------
------------------------------------------------------------
------------------------------------------------------------
------------------------------------------------------------
------------------------------MTG---------------------------
------------------------------------ISRARYKAL-----YG--PTT---
-GDRIRLADTDLLVEITEDRSGGP-------GLA--------------------------
----------------------------GDE-AVFGGGKVLRESMGQ-GRVT--RA----
-----D-G--------------APDTVITGAVIID-H-W-GIIKADIGIRDGRITAIGKA
GNPDV--MS----GVH-------------PD----LVVGPSTEIISGN-GRIVTAGGIDC
HVHLICPQIKEEALGGGITTIVAGGTGPAEGSKATTVTPGSWHLGRMLEALDSWPMNIAL
LGKGNTVSAESMWEQL-RGGAAAFKLHEDWGTTPAAIDACLAVADESGVQVNIHTDTLNE
MGFVEDTLAA----------IK-----GRSIHAYHTEGAGGGHAPDIITVASHPNVLPSS
TNPTRPHTVNTLDEHLDMLMVCHHLNPAVPEDLSFAESRIRPSTMAAEDLLHDIGAISMI
GSDSQAMGRIGEVVIRTWQTAHVMKRRRG---------------A-L----------P--
----G-D---------------------G-------A-A----------DNNRARRYVAK
YTICPAVAHGLDHEVGSVEVGKLADLVLWEPAFFGVRPHVVLKGGMIAWAAMGD------
------ANASIPTPQPVLPRPMFGAAPAAAAATSVHFVSQQAVD--D-G----L-AGRLA
-------VS-RRLV-AVRNVR-G--VGKAQMPLNDTLPE-IEVDPDTFTVRI--------
----D------------------------GDV-WQED----PAVDLPMAQRY-----F--
-LF--------------------------
>ref_ureC_1140
------------------------------------------------------------
------------------------------------------------------------
------------------------------------------------------------
------------------------------------------------------------
------------------------------MTE---------------------------
------------------------------------LTRARYAAL-----FG--PTT---
-GDRIRLADTDLFIEITEDRSGGP-------GRA--------------------------
----------------------------GDE-AVFGGGKVLRESMGQ-SRAT--RA----
-----D-G--------------APDTVITGAVIID-H-W-GIIKADVGIRDGRIVAIGKA
GNPDI--MT----GVH-------------PG----LVVGPSTEIIAGN-GRILTAGAIDC
HVHLICPQILEEALCSGITTIVAGGTGPAEGSKATTVTPGAWHLARMLESLDSWPLNVAL
LGKGNTVSSDAMWEQL-RGGAAGFKLHEDWGTTPAAIDACLTVAEAAGVQVNIHTDTLNE
AGFVEDTLAA----------IK-----GRGIHAYHTEGAGGGHAPDIITVAAHPNVLPSS
TNPTRPHTVNTLDEHLDMLMVCHHLNPSVPEDLAFAESRIRPSTIAAEDLLHDIGAISMI
GSDSQAMGRVGEVVLRTWQTAHVMKRRRG---------------A-L----------D--
----G-D---------------------G-------A-A----------DNNRVRRYVAK
YTICPAIAHGLDDEVGSVEVGKLADLVLWEPAFFGVRPHAVVKGGMIAWAAMGD------
------ANASIPTPQPVLPRPMFGAAPATAAATSVHFVAPQAIE--D-G----L-AARVD
-------IR-RKLV-AVKNVR-R--VGKAQMPLNDALPR-IEVEPDTFTVRI--------
----D------------------------GQV-WQEQ----PAVELPMAQRY-----F--
-LF--------------------------
>ref_ure24
------------------------------------------------------------
------------------------------------------------------------
------------------------------------------------------------
------------------------------------------------------------
------------------------------MTA---------------------------
------------------------------------LSRSNYAAL-----FG--PTT---
-GDRIRLADTDLLIEITEDRSGGP-------ELA--------------------------
----------------------------GDE-AVFGGGKVLRESMGQ-GRAT--RA----
-----D-G--------------APDTVITGAVILD-H-W-GIIKADIGIRDGRIVAIGKA
GNPDI--MS----GVH-------------PD----LVVGPSTEIIAGN-GRILTAGAIDC
HVHLICPQIMDEALGGGITTIIGGGTGPAEGTKATTVTPGAWHLARMLESLDSWPMNIVL
LGKGNTVSADSMWEQL-RGGAAGFKLHEDWGTTPAAIDACLTVCDAAGVQAAIHTDTLNE
MGFVEDTLAA----------IG-----GRSIHAYHTEGAGGGHAPDIITVAGHPNVLPSS
TNPTRPHTVNTLDEHLDMLMVCHHLKPSVPEDLAFAESRIRPSTIAAEDLLHDIGAISMI
GSDAQAMGRIGEVVMRTWQTAHVMKRRRG---------------A-L----------E--
----G-D---------------------GSGK---NG-A----------DNLRARRYVAK
YTICPAVAHGLDHEIGSVEVGKLADLVLWEPAFFGVRPHAVIKGGMIAWAAMGD------
------ANASIPTPQPVLPRPMFGAAPAAAAATSVHFVAPQAIE--D-G----L-AERID
-------VR-RKLV-AVKDVR-K--VGKAQMPLNDALPR-IEVEPDTFTVRI--------
----D------------------------GEV-WDEQ----PAAELPMAQRY-----F--
-LF--------------------------
>ref_ureC_715
------------------------------------------------------------
------------------------------------------------------------
------------------------------------------------------------
------------------------------------------------------------
------------------------------MTT---------------------------
------------------------------------LSRSRYAGL-----FG--PTT---
-GDRIRLADTDLLIEITEDRSGGP-------GLA--------------------------
----------------------------GDE-AVFGGGKVLRESMGQ-SRAT--RA----
-----D-G--------------APDTVITGAVILD-Y-W-GIIKADIGIRDGRICAIGKA
GNPDI--MS----GVH-------------PD----LVVGPSTEIIAGN-GRIVTAGALDC
HVHLICPQLMDEALGGGITTIVAGGTGPAEGSKATTVTPGSWHLARMLEALDTWPLNVAL
LGKGNTVSAEAMWEQL-RGGAAGFKLHEDWGTTPAAIDACLTVAEAAGVQVNIHTDTLNE
AGFVENTLAA----------VK-----GRSIHAYHTEGAGGGHAPDIITVAGQPNVLPSS
TNPTRPHTVNTLDEHLDMLMVCHHLNPNVPEDLAFAESRIRPSTIAAEDLLHDIGAISMI
GSDAQAMGRIGEVVMRTWQTAHMMKRRRG---------------A-L----------P--
----G-D---------------------SGGP---RG-A----------DNNRAMRYVAK
YTICPAVAHGLDRDIGSVEVGKLADLVLWEPAFFGVRPHAVLKGGMIAWAAMGD------
------ANASIPTPQPVLPRPMFGAAPAAAAATSLHFVAPQAIE--D-G----L-ADRLA
-------VS-RRLV-AVDNVR-K--IGKADMPLNDAQPD-IVVDPDTFTVRI--------
----D------------------------GEV-WQEQ----PAAELPMAQRY-----F--
-LF--------------------------
>ref_ure29
------------------------------------------------------------
------------------------------------------------------------
------------------------------------------------------------
------------------------------------------------------------
------------------------------MTQ---------------------------
------------------------------------LSRERYAAL-----YG--PTT---
-GDRIRLADTDLLIEITEDRSGGP-------GLA--------------------------
----------------------------GDE-AVFGGGKVLRESMGQ-SRVT--RA----
-----D-G--------------APDTVITGAVILD-Y-W-GIIKADIGIRDGRITAIGKA
GNPDI--MT----GVH-------------PG----LVVGPSTEIIAGN-GRIVTAGAIDC
HVHLICPQIMAEALGGGITTIVAGGTGPAEGSKATTVTPGAWHLARMLEALDTWPLNIAL
LGKGNTVSAEAMWEQL-RGGAAGFKLHEDWGTTPAAIDACLTVCDAAGVQANIHTDTLNE
AGFVEHTLAA----------IK-----GRSIHAYHTEGAGGGHAPDIITVAGHPNVLPSS
TNPTRPHTVNTLDEHLDMLMVCHHLNPSVPEDLAFAESRIRPSTIAAEDLLHDIGAISMI
GSDAQAMGRIGEVVMRTWQTAHVMKRRRG---------------F-L----------P--
----G-D---------------------T-------K-A----------DNARAKRYVAK
YTICPAVAHGLDGEIGSVEVGKLADLVLWEPAFFGVRPHAVVKGGMIAWAAMGD------
------ANASIPTPQPVLPRPMFGAAPAAAAATSVHFVAPQAIE--D-G----L-ADRIA
-------VN-RKLV-AVGNVR-G--VGKAQMPLNDATPD-IEVDPDTFTVRI--------
----D------------------------GEV-WQEQ----PATELPMAQRY-----F--
-LF--------------------------
>ref_ure32
------------------------------------------------------------
------------------------------------------------------------
------------------------------------------------------------
------------------------------------------------------------
------------------------------MTG---------------------------
------------------------------------LSRERYAAL-----YG--PTT---
-GDRIRLADTDLVIEITEDRSGGT-------GLA--------------------------
----------------------------GDE-AVFGGGKVLRESMGQ-SRAT--RA----
-----D-G--------------APDTVITGAVILD-H-W-GIIKADIGIRDGRIVAIGKA
GNPDI--MD----GVH-------------PD----LVVGPSTEIIAGN-GRILTAGAIDC
HVHLICPQIMEEALGGGITTIVAGGTGPAEGSKATTVTPGAWHLARMLEALDTWPLNVVL
LGKGNTVSAEAMWEQL-RGGAAGFKLHEDWGTTPAAIDACLTVADAAGVQVNIHTDTLNE
MAFVEDTLAA----------IK-----GRSIHAYHTEGAGGGHAPDIITVASHPNVLPSS
TNPTRPHTVNTLDEHLDMLMVCHHLNPSVPEDLAFAESRIRPSTIAAEDLLHDIGAISMI
GSDAQAMGRIGEVVLRTWQTAHVMKRRRG---------------A-L----------E--
----G-D---------------------G-------R-A----------DNNRARRYVAK
YTICPAVAHGLDGEIGSVEVGKLADLVLWEPAFFGVRPHAVIKGGMIAWAAMGD------
------ANASIPTPQPVLPRPMFGAAPAAAAATSVHFVSPQAIE--D-G----L-ADRID
-------VR-RSLI-AVADCR-H--VGKAQMPLNDAMPR-IEVDPDTFTVRI--------
----D------------------------GDV-WQEQ----PAAELPMAQRY-----F--
-LF--------------------------
>ref_ureC_1060
------------------------------------------------------------
------------------------------------------------------------
------------------------------------------------------------
------------------------------------------------------------
------------------------------MAE---------------------------
------------------------------------LSRARYAEL-----FG--PTV---
-GDRIRLADTDLLIEITEDRCGGP-------GLA--------------------------
----------------------------GDE-AVFGGGKVLRESMGQ-ARAT--RA----
-----E-G--------------TPDTVITGVVIVD-H-W-GIIKADIGIRDGRITAIGKA
GNPDT--MN----GVH-------------PD----LVVGPSTEIIAGN-GRIVTAGAIDC
HVHFICPQILDEAMAGGITTLIGGGTGPAEGTKATTVTPGSWHLARMLESTDAWPVNILL
LGKGNTVREDALWEQL-RGGAGGFKLHEDWGTTPAAIDHCLTVADASGVQVALHSDTLNE
AGFVEDTLAA----------IR-----GRAIHSYHTEGAGGGHAPDIITVASHLNVLPSS
TNPTRPHTVNTLDEHLDMLMVCHHLSSSIPEDLAFAESRIRPSTIAAEDLLHDLGAISMI
GSDSQAMGRIGEVVMRTWQTAHVMKRRRG---------------A-L----------P--
----G-D---------------------G-------A-A----------DNNRVQRYVAK
YTICPAVTHGLDAEIGSVEVGKLADLVLWDPAFFGVRRTRSSRA----------------
--------ARSPGPPWATPTP---PSPP--------------------------------
-------------------------RNRSSRARCSEPPR-A-------------------
------------------------------------------------------------
-----------------------------
>ref_ure110
------------------------------------------------------------
------------------------------------------------------------
------------------------------------------------------------
------------------------------------------------------------
------------------------------MTD---------------------------
------------------------------------LSRARYAEL-----FG--PTT---
-GDRIRLADTDLLIEITEDRGGGP-------GLA--------------------------
----------------------------GDE-AVFGGGKVLRESMGQ-GRAT--RA----
-----E-G--------------APDTVITGVVVVD-H-W-GIIKADVGIRGGRIVALGKA
GNPDT--MS----GVH-------------PD----LVVGPSTEIIAGN-GKILTAGGIDC
HVHFICPQIMDEALGGGITTMIGGGTGPAEGSKATTVTPGSWHTARMLEALDGWPMNIAL
LGKGNTVSSESMWEQL-RGGVSGFKLHEDWGSTPAAIDACLTVADAAGVQVALHSDTLNE
AGFVEDTLAA----------IA-----GRAIHAYHTEGAGGGHAPDIITVAAHANVLPSS
TNPTRPHTVNTLDEHLDMLMVCHHLSPKIPEDLAFAESRIRPSTIAAEDLLHDLGAISMI
GSDSQAMGRIGEVVLRTWQTAHVMKRRRG---------------F-L----------A--
----G-D---------------------N-------G-A----------DNQRVQRYVAK
YTICPAVAHGLEDEIGSVEVGKLADLVLWDPAFFGVRPHAVIKGGMIAWAAMGD------
------ANASIPTPQPVLPRPMFGAAPKAAAATSVHFVAPHALE--D-G----L-ADRLD
-------LS-RRLV-PVANVR-S--RGKADMPRNDAQPR-IEVDPDTFTVRI--------
----D------------------------GDV-WEEQ----PAAELPMAQRY-----F--
-LF--------------------------
>ref_ure139
------------------------------------------------------------
------------------------------------------------------------
------------------------------------------------------------
------------------------------------------------------------
------------------------------MTE---------------------------
------------------------------------LSRARYAEL-----FG--PTT---
-GDRIRLADTDLLIEITEDRSGGP-------GLA--------------------------
----------------------------GDE-AVFGGGKVLRESMGQ-GRAT--RA----
-----E-G--------------APDTVITGVVVVD-H-W-GIIKADVGIRDGRIVALGKA
GNPDT--MS----GVH-------------PD----LVVGPSTEIIAGN-GKILTAGGIDC
HVHFICPQIMDEALGGGITTMIGGGTGPAEGSKATTVTPGSWHTARMLEALDGWPMNIAL
LGKGNTVSSESMWEQL-RGGVSGFKLHEDWGSTPAAIDACLTVADAAGVQVALHSDTLNE
AGFVEDTLAA----------IA-----GRAIHAYHTEGAGGGHAPDIITVAAHANVLPSS
TNPTRPHTVNTLDEHLDMLMVCHHLSPKIPEDLAFAESRIRPSTIAAEDLLHDLGAISMI
GSDSQAMGRIGEVVLRTWQTAHVMKRRRG---------------F-L----------A--
----G-D---------------------N-------G-A----------DNQRVQRYVAK
YTICPAVAHGLEAEIGSVEVGKLADLVLWDPAFFGVRPHAVIKGGMIAWAAMGD------
------ANASIPTPQPVLPRPMFGAAPKAAAATSVHFVAPHALE--D-G----L-ADRLD
-------LS-RRLV-PVANVR-S--RGKSDMPRNDAQPR-IEVDPDTFTVRI--------
----D------------------------GDV-WEEQ----PAAELPMAQRY-----F--
-LF--------------------------
>ref_ureC_35
------------------------------------------------------------
------------------------------------------------------------
------------------------------------------------------------
------------------------------------------------------------
------------------------------MAE---------------------------
------------------------------------LSRARYAEL-----FG--PTV---
-GDRIRLADTDLLIEITEDRSGGP-------GLA--------------------------
----------------------------GDE-AVFGGGKVLRESMGQ-ARAT--RA----
-----E-G--------------TPDTVITGVVIVD-H-W-GIIKADIGIRDGRICAIGKA
GNPDT--MS----GVH-------------PD----LVVGPSTEIIAGN-GRIVTAGAIDC
HVHFICPQLLEEAMGGGITTLVGGGTGPAEGSKATTVTPGAWHIGRMLEATDSWPVNIVL
LGKGNTVRHEAMWEQL-RGGAAGFKLHEDWVTTPAAIDACLTVADVSGVQEALHSDTLNE
AGFVEDTLAA----------IR-----GRAIHSYHTEGAGGGHAPDIITVASHLNVLPSS
TNPTRPHTVNTLDEHLDMLMVCHHLSPSIPEDLAFAESRIRPSTIAAEDLLHDMGAISMI
GSDSQAMGRIGEVVMRTWQTAHVMKRRRG---------------A-L----------P--
----G-D---------------------G-------A-A----------DNNRVQRYVAK
YTICPAVAHGLDAEIGSIEVGKLADLVLWEPAFFGVRPHAVLKGGMIAWAAMGD------
------ANASNPTPQPVLPRPMFGASPIVAAGTSLHFVSEQAIE--D-G----L-ANRLR
-------AN-RKLV-PVANVR-K--RGKADMVRNDAMPR-IEVEPDTFTVRI--------
----D------------------------GEV-WAEE----PATELPMAQRY-----F--
-LF--------------------------
>ref_ure192
------------------------------------------------------------
------------------------------------------------------------
------------------------------------------------------------
------------------------------------------------------------
------------------------------MTE---------------------------
------------------------------------LSRARYAEL-----FG--PTT---
-GDRIRLADTDLLIEITEDRSGGP-------GLA--------------------------
----------------------------GDE-AVFGGGKVLRESMGQ-SRAT--RA----
-----D-G--------------APDTVITGAVIVD-H-W-GIVKADIGIRDGRICGIGKA
GNPDT--MS----GVH-------------PD----LVVGPSTEIIAGN-GRILTAGAIDC
HVHFICPQLMDEALGGGITTLIGGGTGPAEGSKATTVTPGAWHLARMLEATDHWPLNIAL
LGKGNTVSEAAMWEQL-RAGASGFKLHEDWGSTPAAIDACLRVADASGVQVALHSDTLNE
AGFVEDTLAA----------IA-----GRGIHAYHTEGAGGGHAPDIITVAAHPNVLPSS
TNPTRPHTVNTLDEHLDMLMVCHHLSPSIPEDLAFAESRIRPSTIAAEDLLHDLGAISMI
GSDSQAMGRIGEVVMRTWQTAHVMKRRRG---------------A-L----------P--
----G-D---------------------G-------A-A----------DNARVRRYIAK
YTICPAVAHGLDAEIGSVEVGKLADLVLWDPAFFGVRPHAVLKGGAIAWAAMGD------
------ANASIPTPQPVLPRPMFGAAAPVAAATSLHFVSEHALA--D-G----L-AERLA
-------VR-RKLV-AVKDVR-R--LTKTDMPLNDAMPR-IEVDPDTFTVRV--------
----D------------------------GEV-WAEQ----PATELPMAQRY-----F--
-LF--------------------------
>ref_ure77
------------------------------------------------------------
------------------------------------------------------------
------------------------------------------------------------
------------------------------------------------------------
------------------------------MFK---------------------------
------------------------------------ISRKNYSDL-----YG--ITT---
-GDSVRLGDTNLWVKVEKDLT--------------T-----Y------------------
----------------------------GEE-SVFGGGKTLREGMGM-NSTMKLDD----
-----KLGNAE-----------VMDLVITNALIVD-Y-T-GIYKADIGIKNGKIAAIGKS
GNPHL--TD----NV---------------D----MIVGISTEISAGE-GKIYTAGGLDT
HVHWLEPEIVPVALDGGITTVIAGGTGMNDGTKATTVSPGKFWVKSALQAADGLSINAGF
LAKGQG-MEDPIFEQI-AAGACGLKIHEDWGATGNAIDLALTVADKTDVAVAIHTDTLNE
AGFVEHTIAA----------MK-----GRTIHAYHTEGAGGGHAPDILETVKYAHILPAS
TNPTIPYTVNTIAEHLDMLMVCHHLNPKVPEDVAFADSRIRSQTIAAEDLLHDMGAISIM
SSDTLAMGRIGEVATRTWQMAHKMKAQFG---------------S-L----------K--
----G-D----------------------S--------EFS--------DNNRVKRYISK
YTINPAIAHGVDSYIGSLEVGKLADIVAWEPKFFGAKPYYVVKMGVIARCVAGD------
------PNASIPTCEPVIMRDQFGTYGRLLTNTSVSFVSKIGLE--N-G----I-KEEYK
-------LE-KELL-PVKNCR-S--VNKKSMKWNSATPN-LEVDPQTFDAAV--------
----DFNDLENWLEQSASELAKKLKKTSSGKYILDAE----PLTEAPLAQRY-----F--
-LF--------------------------
>ref_ure99
------------------------------------------------------------
------------------------------------------------------------
------------------------------------------------------------
------------------------------------------------------------
------------------------------MFK---------------------------
------------------------------------ISRKNYSDL-----YG--ITT---
-GDSVRLGDTNLWVKVEKDLT--------------T-----Y------------------
----------------------------GEE-SVFGGGKTLREGMGM-NSTMKLDD----
-----KLGNAE-----------VMDLVITNALILD-Y-T-GIYKADIGIKNGKIASIGKS
GNPHL--TD----GV---------------D----MVVGISTEVSAGE-GKIYTAGGLDT
HVHWLEPEIVPVALDGGITTVIAGGTGMNDGTKATTVSPGKFWVKSALQAADGLPINAGF
LAKGQG-MEDPIFEQI-VAGACGLKIHEDWGATGNAIDLALTVAEKTDVAVAIHTDTLNE
AGFVEHTIAA----------MK-----GRTIHAYHTEGAGGGHAPDILESVKYAHILPAS
TNPTIPYTVNTIAEHLDMLMVCHHLNPKVPEDVAFADSRIRSQTIAAEDLLHDMGAISIM
SSDTLAMGRIGEVVTRSWQMAHKMKAQFG---------------A-L----------K--
----G-D----------------------S--------EFN--------DNNRVKRYVAK
YTINPAIAHGIDSYVGSIEVGKLADIVAWEPKFFGAKPYYVVKMGVIARCVAGD------
------PNASIPTCEPVIMRDQFGTYGRSLTSTSVSFVSKIGLE--N-G----I-KEEYK
-------LE-KELL-PVKNCR-S--INKKSMKWNSATPN-LEVDPQTFDAAV--------
----DYNDLENWLEQPAAELAKKLKKTANGKYVLDAE----PLTEAPLAQRY-----F--
-LF--------------------------
>ref_ure111
------------------------------------------------------------
------------------------------------------------------------
------------------------------------------------------------
------------------------------------------------------------
------------------------------MST---------------------------
------------------------------------ISRQQYADL-----FG--PTT---
-GDKIRLGDTSLFVSIEKDLR--------------T-----Y------------------
----------------------------GDE-AVYGGGKTLRDGMGMDNELT--SI----
-----G-G--------------APDLLITNVTIIDAV-L-GVIKADVGIKDGRICGIGKA
GNPST--MP----GV---------------T--PSLAVGPATDAISGE-HLILTAGGIDA
HVHMISPQQAEAALSNGITTLFGGGLGPTDGTNGTTITSGTWNLEMMMRSFDALPINVGL
LGKGNSSGMKPIVEQI-EAGAAGLKVHEDWGSTVGAIRTSLEAADEYDVQVAIHTDTLNE
GGFVENTIAA----------FD-----GRTIHTYHTEGAGGGHAPDIIRVASYSNVLPSS
TNPTLPFGINSQAELFDMTMVCHNLNPKVATDVAFAESRVRPETIAAENVLHDMGVISII
SSDSQAMGRVGESWARSIQTADAMKQGRG---------------K-L----------P--
----E-D-------------------------------NAD---D----DNFRVLRYVAK
ITINPAIAQGISHLVGSVEVGKFADLVLWEPAFFGAKPKFVIKGGMIAWSLMGD------
------PNASLPTPQPVIYRPMYGAFASALHKTCITFASQAGVA--N-G----I-AERYG
-------LQ-RLVE-PVRNTR-A--ITKNDMVRNAHTPH-IEVNPETFAVMV--------
----D------------------------GVH-ATVA----PIRSVSLGQLY-----F--
-FS--------------------------
>ref_ureC_61
------------------------------------------------------------
------------------------------------------------------------
------------------------------------------------------------
------------------------------------------------------------
------------------------------MST---------------------------
------------------------------------MTRKQYADL-----FG--PTT---
-GDKIRLGNTDLILEIEKDLR--------------T-----Y------------------
----------------------------GEE-AVYGGGKTLRDGMGYNCELT--NE----
-----N-G--------------APDLVITNVTIVDGV-L-GVVKADLGIKNGNICAIGKA
GNPSI--MD----DV---------------T--PGLALGPGTEAISGE-HLIATAGGIDT
HVHYISPQQAEHALSNGITTVFGGGVGPTDGSNGTTITPGPWNIEMMLNAFDEWPVNAGL
LGKGNSSSMGPLKEQI-AAGAAGLKVHEDWGAAASAIRHALTAADEYDVQVSIHTDTLNE
AGFVENTIAA----------FE-----GRTIHTFHTEGAGGGHAPDIIRVAGIPNVLPSS
TNPTLPNGINSQAELFDMTMICHNLSPKIPTDVAFAESRIRPETIAAENVLHDMGAISVL
SSDSQAMGRIGETWLRVIQAADAMKKMRG---------------K-L----------P--
----E-D-------------------------------TDD---N----DNNRILRYVSK
VTINPAIVQGISHVVGSIEVGKLADIVLWDPAFFGAKPKMIIKGGMINWALMGD------
------PNASLMTPQPVCYRPMFGAMGRAKYKTRVTFTSKLALE--N-N----I-VEKYE
-------LK-SKVE-AVCNTR-T--ISKADMVRNDRLPD-IEVNPETFAIKV--------
----D------------------------GEH-ATVE----PMKDISLNQMY-----F--
-FS--------------------------
>ref_ureC_681
------------------------------------------------------------
------------------------------------------------------------
------------------------------------------------------------
------------------------------------------------------------
------------------------------MAK---------------------------
------------------------------------ISRRENADL-----FG--PTK---
-GDKIRLGDTCLLIEVEQDLR--------------V-----Y------------------
----------------------------GEE-AVYGGGKTLRDGMGFDCELT--SA----
-----A-G--------------APDLVITSVTIVDAI-Q-GVVKADVGIKNGHICGIGKA
GNPSI--MD----GV---------------T--AGLACGPGTEAISGE-HLLLTAGGIDA
HVHFISPQQAEAALSNGVTTLFGGGVGPTDGTNGTTITPGVWNIEMMMRAFDDWPVNAGL
LAKGNSSALAPIYEQI-EAGAAGLKIHEDWGSTPGAIRASLTAADELDVQVCIHTDTLNE
AGFVENTIAA----------FE-----GRTIHTYHTEGAGGGHAPDIIRVASLNNVIPSS
TNPTIPYGINSQAELFDMTMICHNLSPKIPTDVAFAESRIRSETIAAENVLHDMGAISIL
SSDSQAMGRVGENWLRTIQAADVMKKLRG---------------K-L----------S--
----E-D-------------------------------EEG---N----DNFRVLRYVAK
VTTNPAIAQGINHLVGSVEVGKFADLVLWDPAFFGAKPKMVIKGGLISWSLMGD------
------PNASLPTPQPVNYRPMFGTMGSAKHKTRITFTSTIAHE--N-G----V-QDRYQ
-------LK-SIVE-PVYSTR-A--VTKKHMVRNSETPQ-IEVNPETFAVTV--------
----N------------------------GEH-ATVE----PVESIALNQLY-----F--
-FS--------------------------
>ref_ureC_433
------------------------------------------------------------
------------------------------------------------------------
------------------------------------------------------------
------------------------------------------------------------
------------------------------MAK---------------------------
------------------------------------ISRQQYSDL-----YG--PTT---
-GDKIRLGDTDLYIEIEKDLR--------------V-----Y------------------
----------------------------GEE-AVYGGGKTLRDGMGYDNELT--NA----
-----A-G--------------APDLVITNVTILDPV-Q-GVIKADVGVKNGNICAIGKA
GNPST--MS----GV---------------T--PGLALGPGTDAISGE-HLILTAGGIDA
HVHFISPQQAEAALSNGVTTLFGGGIGPTDGTNGTTITPGTWNVEMMLRSFDGWPVNAGV
LGKGNVSARLPIEEQL-RAGVMGLKIHEDWGSTPEAIRTSLRVADEFDVQVCIHTDTLNE
AGFVENTIAA----------FE-----GRTIHTYHTEGAGGGHAPDIIRVAGQSNVIPSS
TNPTLPYGINSQAELFDMTMICHNLSPKIPTDVAFAESRVRPETIAAENVLHDLGAISIL
SSDSQAMGRVGENWARTIQTAHLMKDRMG---------------A-Y----------D--
----G-D-------------------------------TSG---N----DNERVLRFVAK
VTINPAIAQGVSHVIGSVEVGKMADLVLWEPAFFGAKPKMVIKGGLISWALMGD------
------PNASLPTPQPVLYRPMFGAYGSALPKTRVTFTSLAGYE--D-G----I-VDRYQ
-------LQ-SHVV-PVYGTR-T--ISKSSMVRNSALPE-IEVNPETFAVTV--------
----N------------------------GKH-ATVE----PATTIPLNQLH-----F--
-FS--------------------------
>ref_ureC_695
------------------------------------------------------------
------------------------------------------------------------
------------------------------------------------------------
------------------------------------------------------------
------------------------------MSK---------------------------
------------------------------------ISRKQYVDL-----FG--PTV---
-GDRIRLGDTSLVIEIEKDLR--------------V-----Y------------------
----------------------------GDE-AVYGGGKTLRDGMGSDSQLT--SA----
-----A-G--------------ALDLVITNATIVDPT-I-GVVKADVGIKDGKIVGIGKA
GNPST--ME----GV---------------S--PGLGVGPATDAISAE-HLILTPAGMDA
HVHMICPQQVQAALSNGITTFWGGGVGPTDGTNGTTITSGPWNLEMMFKAIEGLPINFGL
LGKGNSSGAAPLVEQV-LAGAAGFKIHEDWGSTPAAIRACLSVADDYDVQVSIHTDTLNE
SGFVEDTLAA----------ID-----GRTIHTFHSEGAGGGHAPDIIKVTGEPNVLPSS
TNPTLPYGINSVAELFDMIMVCHNLNPKIPSDVAFAESRVRAETIAAEGVLHDMGLISII
SSDSQAMGRVGESFLRAIQTADHMKKVRG---------------P-L----------P--
----E-D-------------------------------ASG---N----DNFRVLRFVAK
VTINPAITQGISHVLGSIAPGKMADLVLWEPAFFGAKPKLVIKGGMINWASMGD------
------PNASLPTPQPMFYRPMFGALGTAMTDTCITFISQAAHE--R-G----L-AQRLG
-------LR-RKVM-PVRGTR-T--LTKRDMVRNDTLAK-IEVDPQTFAVKV--------
----N------------------------GVH-ATAP----PATSLSLNQLY-----F--
-FS--------------------------
>ref_ureC_88
------------------------------------------------------------
------------------------------------------------------------
------------------------------------------------------------
------------------------------------------------------------
------------------------------MTQ---------------------------
------------------------------------ISRQQYADL-----YG--PTI---
-GDKIRLGDSDLYVEIEKDLR--------------AT----Y------------------
----------------------------GDE-LQYGGGKTLRDGMGSENFLT--QE----
-----A-G--------------CLDLVITNVTVIDAI-Q-GVVKADVGIRNGRIVGLGKA
GNPST--MG----GV---------------T--RGLVTGASTDAISGE-HLILTAGGMDT
HVHYIAPQQVEAALSNGITTLWGGGIGPVDGTNGVTTTNGPWNLEMMLRSIEGLPINFGI
QGKGNSTGIAPLIEQL-EAGAAGFKVHEDYGATPAAIRACLSVADEYDVSVAVHTDTLNE
SGYVEDTIAA----------FD-----GRSVHTYHSEGAGGGHAPDLLKVVGQNNILPSS
TNPTLPCGKNSVAELFDMIMVCHNLNPKIPSDVAFAESRVRAETIVAESVLHDMGAISMI
GSDSQAMGRIGETFLRAIQTADAMKKARG---------------P-L----------P--
----E-D-------------------------------APG---N----DNFRVLRYIAK
VTINPALTAGVGDVIGSIESGKFADLVLWEPAFFGVKPKLVLKGGLVAWANMGD------
------PNASLPTPQPMYYRPMFAAYGSALQKTSITFVSRAAYD--K-G----V-ADRFG
-------LQ-RLVM-PVSGTR-V--IGKAHMVRNSYLPN-IEVDPQTFAVKV--------
----D------------------------GVH-ATVK----PPQSISLNQLY-----F--
-FS--------------------------
>ref_ure14
------------------------------------------------------------
------------------------------------------------------------
------------------------------------------------------------
------------------------------------------------------------
------------------------------MTQ---------------------------
------------------------------------ISRQQYADL-----YG--PTI---
-GDKIRLGDSDLYVEIEKDLR--------------AT----Y------------------
----------------------------GDE-LQYGGGKTLRDGMGSENFLT--QE----
-----A-G--------------CLDLVITNVTVIDAI-Q-GVVKADVGIRNGRIVGLGKA
GNPST--MD----GV---------------T--RGLVTGASTDAISGE-HLILTAGGMDT
HVHYIAPQQVEAALSNGITTLWGGGIGPVDGTNGVTTTNGPWNLEMMLRSIEGLPINFGI
QGKGNSTGIAPLIEHL-EAGAAGFKVHEDYGATPAAIRACLSVADEYDVSVAVHTDTLNE
SGYVEDTIAA----------FD-----GRSVHTYHSEGAGGGHAPDLLKVVGQNNILPSS
TNPTLPCGKNSVAELFDMIMVCHNLNPKIPSDVAFAESRVRAETIVAESVLHDMGAISMI
GSDSQAMGRIGETFLRAIQTADAMKKARG---------------P-L----------P--
----E-D-------------------------------APG---N----DNFRVLRYIAK
VTINPALTAGVGDVIGSIESGKFADLVLWEPAFFGVKPKLVLKGGLVAWANMGD------
------PNASLPTPQPMYYRPMFAAYGSALQKTSITFVSRAAYD--K-G----V-ADRFG
-------LQ-RLVM-PVSGTR-V--IGKAHMVRNSYLPN-IEVDPQTFAVKV--------
----D------------------------GVH-ATVK----PPQSISLNQLY-----F--
-FS--------------------------
>ref_ure11
------------------------------------------------------------
------------------------------------------------------------
------------------------------------------------------------
------------------------------------------------------------
------------------------------MTQ---------------------------
------------------------------------ISRQQYADL-----YG--PTI---
-GDKIRLGDSDLYVEIEKDLR--------------AT----Y------------------
----------------------------GDE-LQYGGGKTLRDGMGSENFLT--QE----
-----A-G--------------CLDLVITNVTVIDAI-Q-GVVKADVGIRNGRIVGLGKA
GNPST--KD----GV---------------T--RGLVTGASTDAISGE-HLILTAGGMDT
HVHYIAPQQVEAALSNGITTLWGGGIGPVDGTNGVTTTNGPWNLEMMLRSIEGLPINFGI
QGKGNSTGIAPLIEQL-EAGAAGFKVHEDYGATPATIRACLSVADEYDVSVAVHTDTLNE
SGYVEDTIAA----------FD-----GRSVHTYHSEGAGGGHAPDLLKVVGQNNILPSS
TNPTLPCGKNSVAELFDMIMVCHNLNPKIPSDVAFAESRVRAETIVAESVLHDMGAISMI
GSDSQAMGRLGETFLRAIQTADAMKKARG---------------P-L----------P--
----E-D-------------------------------APG---N----DNFRVLRYIAK
VTINPALTAGVGDVIGSIESGKFADLVLWEPAFFGVKPKLVLKGGLVAWANMGD------
------PNASLPTPQPMYYRPMFAAYGSALQKTSITFVSRAAYD--K-G----V-ADRFG
-------LQ-RLVM-PVSGTR-V--IGKAHMVRNSYLPN-IEVDPQTFAVKV--------
----D------------------------GVH-ATVK----PPQSISLNQLY-----F--
-FS--------------------------
>ref_ure215
------------------------------------------------------------
------------------------------------------------------------
------------------------------------------------------------
------------------------------------------------------------
------------------------------MTQ---------------------------
------------------------------------ISRQQYADL-----YG--PTI---
-GDKIRLGDSDLYVEIEKDLR--------------AT----Y------------------
----------------------------GDE-LQYGGGKTLRDGMGSENFLT--QE----
-----A-G--------------CLDLVITNVTVIDAI-Q-GVVKADVGIRNGRIVGLGKA
GNPST--MD----GV---------------T--RGLVTGASTDAISGE-HLILTAGGMDT
HVHYIAPQQVEAALSNGITTLWGGGIGPVDGTNGVTTTNGPWNLEMMLRSIEGLPINFGI
QGKGNSTGIAPLIEQL-EAGAAGFKVHEDYGATPATIRACLSVADEYDVSVAVHTDTLNE
SGYVEDTIAA----------FD-----GRSVHTYHSEGAGGGHAPDLLKVVGQNNILPSS
TNPTLPCGKNSVAELFDMIMVCHNLNPRIPSDVAFAESRVRAETIVAESVLHDMGAISMI
GSDSQAMGRIGETYLRAIQTADAMKKARG---------------P-L----------P--
----E-D-------------------------------APG---N----DNFRVLRYIAK
VTINPALTAGVGDVIGSIESGKFADLVLWEPAFFGVKPKLVLKGGLVAWANMGD------
------PNASLPTPQPMYYRPMFAAYGSALQKTSITFVSRAAYD--K-G----V-ADRFG
-------LQ-RLVM-PVSGTR-V--IGKAHMVRNSYLPN-IEVDPQTFAVKV--------
----D------------------------GVH-ATVK----PPQSISLNQLY-----F--
-FS--------------------------
>ref_ureC_68
------------------------------------------------------------
------------------------------------------------------------
------------------------------------------------------------
------------------------------------------------------------
------------------------------MTS---------------------------
------------------------------------ISRQEYSGL-----FG--VTT---
-GDQIRLGNTDLYIEVEEDLR--------------T-----I------------------
----------------------------GDE-SIYGGGKTLRDGMGQDPESC--SI----
-----D-G--------------ALDLVITNVVIVDAT-I-GVVKADVGIKDGKIVGWGKA
GNSST--ME----GV---------------T--PGLTTGPATDAISGE-QMILTAAGIDP
HVHLVSPQQAYHALSGGVTTLIGGGIGPTDGTNGTTITSGIWNMEMMLKANEGLPVNVCM
LGKGNSSGHQSLVEQI-KAGAAGLKVHEDWGATPATIRESLRVADEMDVQVAIHTDTLNE
AGYVEDTIAA----------FE-----GRTIHTYHSEGAGGGHAPDILRVTGEDNVLPAS
TNPTLPYGINTQAELFDMIMVCHNLNPKVPSDVSFAESRVRAETIGAENVLQDMGVISMF
SSDSQAMGRVGENWLRAIQTADCMKRSRG---------------K-L----------P--
----E-D-------------------------------SPT---H----DNFRVLRYVAK
VTINPALTFGLSHVVGSIGVGKMADLVLWEPAFFGAKPKTIIKNGLISWHAMGD------
------PNASLPTPQPVIYRPMFGGFGKALPQSSVSFVSRAALD--D-G----I-KDRLG
-------LE-RQVV-AVEGTR-T--VTKRDLVRNSATPE-IKVDPETFAVTA--------
----D------------------------GVH-AYVE----PAESIRLNQLY-----F--
-FS--------------------------
>ref_ureC_151
------------------------------------------------------------
------------------------------------------------------------
------------------------------------------------------------
------------------------------------------------------------
------------------------------MSQ---------------------------
------------------------------------ISRQEYSGM-----YG--PTT---
-GDQIRLGDTDLYIEIEKDLR--------------V-----L------------------
----------------------------GDE-VMYGGGKTLRDGMGSSSEAT--NS----
-----E-G--------------VVDLVITNVTVLDAL-L-GVVKADVGIKDGRIAGVGKA
GNPDI--MD----GV---------------T--PGLVTGPGTDAISGE-HLILTAGGIDA
HVHLLTPAQAYAALSNGVTTLWGGGTGPTDSSNGVTITPGPWNIHNMMRAFENVPINIGL
LGKGNSSGRLPLVEQI-LAGVPSFKIHEDWGAPPAVLRTCLAVADEFDVQVSLHTDTLNE
SGYIEDSIAA----------FE-----GRTVHSFHTEGAGGGHAPDIIKLAGMMNVLPAS
TTPTVPYGINSQSELYDMIMVCHNFNPQVPSDVAFVESRIRTETIAAEDVLLDEGVISMM
QSDSQAMGRIGETWLRTIQLAGQMKNVRG---------------K-L----------A--
----E-D-------------------------------SAG---N----DNFRVLRYVAK
MTINPAITQGASHVIGSIAPGKLADLVLWEPAFFGAKPKLVLKNGMIAWSIMGD------
------PNASLPTPQPIYYREAFGASGSQVAKNCVTFVSKAAHD--C-G----I-AEQLG
-------LR-RQVM-PVYRCR-N--LTKRDMVRNDRTPK-LEVDPETFAVKM--------
----D------------------------GEH-ATVP----AARNLPLGQLY-----F--
-FS--------------------------
>ref_ureC_636
------------------------------------------------------------
------------------------------------------------------------
------------------------------------------------------------
------------------------------------------------------------
------------------------------MSR---------------------------
------------------------------------ISRQEYAGL-----YG--PTT---
-GDKIRLGDTDLYIEIEEDLR--------------T-----L------------------
----------------------------GDE-TVYGGGKTLRDGMGSSAEFT--SA----
-----N-G--------------VLDLVITNVTVLDAC-L-GVVKADVGVKDGRIAGIGKA
GNPDV--MA----GV---------------T--PGLVTGPGSDAISGE-HLILTAGGVDT
HVHLVAPQQAYAALSNGVTTIWGGGTGPSDSSNGVNATPGPWNLHAMMRAFEGIPINVGL
IAKGNSSGWGPLAEQA-LAGAAGFKIHEDWGATPEAIRSVLTAAERFDVQVAVHTDTLNE
SGYVEDSIAA----------FA-----GRTIHTYHTEGSGGGHAPDIIKVAGQINCLPSS
TTPTNPYGINSQAELFDMIMVAHNFNPKVPSDVAFVESRVRAETIAAEDVLQDMGVISMM
SSDSQAMGRIGETWLRTVQLAGTMKLARG---------------K-L----------P--
----E-D-------------------------------SPD---N----DNFRVLRYIAK
VTINPAVTQGIAHVLGSVAPGKLADLVLWDPAFFGAKPKMVIKNGMIAWSLMGD------
------PNASVPTPQPVVYRPMFGAYGTALSESCVTFMSQAGCE--A-G----V-AEKLR
-------LR-RQVL-PVRGTR-S--LTKRDMVRNDVLPR-IEVDAETFAVRV--------
----D------------------------GVH-ATVP----PARTLPLSQLY-----F--
-FS--------------------------
>ref_ureC_99
------------------------------------------------------------
------------------------------------------------------------
------------------------------------------------------------
------------------------------------------------------------
------------------------------MSQ---------------------------
------------------------------------ISRQEYAGL-----YG--PTT---
-GDKIRLGDTELYIEIERDLR--------------T-----L------------------
----------------------------GDE-ALYGGGKTLRDGMGSSAEFT--SA----
-----N-G--------------VVDLVITNVTVLDAL-L-GVVKADVGIKDGRIAGVGKA
GNPDT--MA----GV---------------T--PELVVGPGTDAISGE-HLILTAGGIDT
HVHLVAPQQAYAALSNGITTIWGGGTGPSDSSNGVNSTPGPWNLHAMMRAFEGIPINIGL
IARGNSSGLGPLEEQV-LAGAAGFKLHEDWGATPQAIRSVLTAAERFDIQVAVHTDTLNE
SGYIEDSIAA----------FE-----GRTIHTYHTEGSGGGHAPDIIKVAGEINCLPSS
TTPTNPYGVNSQAELFDMIMVAHNFSPKVPSDVAFVESRVRAETIAAEDVLHDLGIISMM
SSDSQAMGRIGENWLRIMQLASVMKVARG---------------R-L----------P--
----E-D-------------------------------SPD---N----DNFRVLRYVAK
ITINPAITQGISHLLGSVEPGKIADLVLWEPAFFGAKPKMVIKNGMILWSIMGD------
------PNASVPTPQPVLYRPMFGAYGTALSETCVTFMSQAGYE--A-G----V-AEKLG
-------LR-RQVL-PVRRTR-G--LTKRHMVRNDVLPH-IEVDPETFAVKV--------
----D------------------------GVH-ATVP----PASTLPLAQLY-----F--
-FS--------------------------
>ref_ure114
------------------------------------------------------------
------------------------------------------------------------
------------------------------------------------------------
------------------------------------------------------------
------------------------------MPH---------------------------
------------------------------------VSRKEYSSL-----FG--PTV---
-GDKIRLGNTELFIEIEKDLR--------------G-----Y------------------
----------------------------GDE-SVYGGGKSLRDGMGANNNLT--RD----
-----N-G--------------VLDLVITNVTIIDAC-L-GVIKADVGIKDGKISGIGKS
GNPNT--MD----GV---------------T--PTMVVGASTDAISGE-HLILTAAGIDT
HIHLISPQQAYHALSNGVTTFFGGGIGPTDGSNGTTVTAGPWNIRQMLRSFESLPLNVGL
LGKGNACGYGPLEEQI-IAGAAGLKVHEDWGATASALRYALRIADKMDIQVAVHTDSLNE
GGYVEDTIDA----------FE-----GRTVHTFHTEGAGGGHAPDIIKVASLMNVLPSS
TNPTLPFGINSQAELFDMIMICHNLNPNVPADVAFAESRVRPETIAAENVLQDMGVISMF
SSDSQAMGRVGENWLRLIQTANAMKVARG---------------K-L----------P--
----E-D-------------------------------AAG---N----DNFRVLRYVAK
ITINPAIAQGVSHVIGSIEVGKMADLVLWDPRFFGAKPKMVIKGGMISWSTMGD------
------SNASLPTTQPITYRPMFGAMGKTMNDTCVTFVSQASLE--D-G----V-REKAG
-------LD-RNVI-AVKNCR-N--VSKQDLVRNNNMPN-IDVDPETFAVKV--------
----D------------------------GVH-ATCK----PVDIAAMNQLY-----F--
-FG--------------------------
>ref_ure199
------------------------------------------------------------
------------------------------------------------------------
------------------------------------------------------------
------------------------------------------------------------
------------------------------MPT---------------------------
------------------------------------ISRQEYVGL-----FG--PTT---
-GDKIRLGDTNLFIEIEKDLR--------------G-----Y------------------
----------------------------GDE-SVYGGGKSLRDGMGADNRMT--SE----
-----N----------------ILDLVITSVTILDAR-Q-GVIKADVGIKGGRIVGIGKS
GNPNM--MN----GV---------------T--PGMVVGVSTDAISGE-HLILTAAGIDT
HIHFISPQQVEHALSNGVTTFFGGGVGPTDGTNGTTVTAGPWHIHRMLRAFESLPVNVGI
LGKGHAAVAMPLVEQI-KAGVAGLKVHEDWGATNSALRNALRVADEMDIQVAVHTDSLNE
GGYVEDTIDA----------FE-----GRTIHTFHTEGAGGGHAPDIIKVASQMNVLPSS
TNPTLPYGINSQAELFDMIMVCHNLNPKVPADVAFSESRVRPETIAAENVLHDMGVLSMF
SSDSQAMGRVGENWLRVMQTAHAMKAARG---------------K-L----------P--
----E-D-------------------------------AAH---N----DNFRVLRYVAK
ITINPAIAQGISHVLGSVEVGKMADLVLWEPRFFGVKPKLVIKGGMINWAVMGD------
------PNASLPTPQPTFYRPMFGALGKTLQETCVTFVSQAAME--L-G----V-KESLG
-------LE-RQVM-AVHNCR-A--ISKKDMVRNAETPT-IEVDAETFAVRV--------
----N------------------------GEY-ATVK----PVRTVALNQRY-----F--
-FS--------------------------
>ref_ureC_513
------------------------------------------------------------
------------------------------------------------------------
------------------------------------------------------------
------------------------------------------------------------
------------------------------MPT---------------------------
------------------------------------ISRQEYAGL-----FG--PTT---
-GDKIRLGDTQLFIEIEKDLR--------------G-----Y------------------
----------------------------GEE-SVYGGGKSLRDGMGADNRLT--SD----
-----N----------------VLDLVITNVTILDAR-Q-GVIKADVGIKNGLIAGIGKS
GNPAM--MN----GV---------------T--PGMVVGVSTDAISGE-HLILTAAGIDT
HIHFISPQQAAHALSNGVTTFFGGGVGPTDGSNGTTVTAGPWHIHRMLRAFETMPVNVGM
LGKGHASHAAPLVEQI-AAGVAGLKVHEDWGATNSALRHALRVADDMDIQVAVHTDSLNE
GGYVEDTIDA----------FE-----GRTIHTFHTEGAGGGHSPDIIKVAAQMNVLPSS
TNPTLPFGINSQAELFDMIMVCHNLNPNVPADVAFSESRVRPETIAAENVLHDMGVLSMF
SSDSQAMGRVGENWLRVMQTAHAMKVARG---------------K-L----------P--
----E-D-------------------------------AAE---H----DNFRVLRYVAK
ITINPAIAQGISHVLGSVEVGKMADLVLWEPRFFGAKPKLVIKGGMINWAVMGD------
------PNASLPTPQPTFYRPMFGAMGKSLQETCVTFVSGAALH--D-G----I-KEKLG
-------LE-RQVM-AVHNCR-A--ISKQDMVRNAETPH-IEVDPETFAVKV--------
----N------------------------GEH-ATVK----PIATAVLNQRY-----F--
-FS--------------------------
>ref_ureC_615
------------------------------------------------------------
------------------------------------------------------------
------------------------------------------------------------
------------------------------------------------------------
------------------------------MPT---------------------------
------------------------------------ISRKEYASL-----FG--PTV---
-GDKIRLGETDLYIEIEKDLR--------------G-----Y------------------
----------------------------GDE-SVYGGGKSLRDGMGSNNTLT--RD----
-----N-G--------------VLDLVITNVTILDAK-L-GVIKADVGIKDGLIVGIGKS
GNPAI--MD----GV---------------T--QNMIVGLSTDAISGE-HLILTAAGIDS
HIHLISPQQAYSALSNGVATFFGGGIGPTDGTNGTTVTPGPWNIRKMLRAVEGLPVNVGL
LGKGNAFGRAPLVEQI-IAGVAGLKVHEDWGATPNALRHSLRIADEMDIQVSVHTDSLNE
AGYVENTIEA----------FE-----GRTIHTFHTEGAGGGHAPDIIKVASQLNVLPSS
TNPTLPFGINTQAELFDMIMVCHNLNPNVAADVSFAESRVRPETIAAENVLHDMGVISMF
SSDSQAMGRVGENWLRVVQTAHAMKVARG---------------K-L----------P--
----E-D-------------------------------SDG---N----DNFRVLRYVAK
LTINPAIAHGVSHIIGSVEVGKMADLVLWDPRSFGAKPKMVIKGGMINWALMGD------
------PNASLPTPQPVFYRPMFGAMGKTLQDTCATFVSQAALD--D-G----V-KEKAG
-------LE-RQVI-AINNCR-S--VTKRDLVRNSATPH-IEVDPETFAVKV--------
----D------------------------GEH-ATCN----PVTTAVMNQKY-----F--
-FG--------------------------
>ref_ureC_1050
------------------------------------------------------------
------------------------------------------------------------
------------------------------------------------------------
------------------------------------------------------------
------------------------------MPQ---------------------------
------------------------------------ISRQEYCGL-----FG--PTT---
-GDKIRLGDTDLYIEIEKDLR--------------G-----Y------------------
----------------------------GEE-SVYGGGKSLRDGMGANNTLT--SD----
-----N-G--------------VLDLVITNVTILDAK-L-GVIKADVGVKDGKIVGIGKS
GNPNL--QD----GI---------------T--PGMVAGVATDAISGE-HLILTAAGIDT
HIHLISPQQAYAALSNGVTTFFGGGIGPTDGTNGTTVTAGPWNIRAMLRSLEGLPVNVGM
LGKGNSFARDPLVEQI-IAGVAGLKVHEDWGATSNALRHALRVADDYDIQVSVHTDSLNE
GGYVEDTIEA----------FE-----GRTIHTYHTEGAGGGHAPDIIKVVSQPNVLPSS
TNPTLPYGINSQAELFDMIMVCHNLNPNVPADVSFAESRVRPETIAAENVLHDMGAISMF
SSDSQAMGRVGENWLRVIQTANAMKAARG---------------K-L----------P--
----E-D-------------------------------AAG---N----DNFRVLRYVAK
ITINPAIAQGISHVLGSVEVGKMADLVLWDPRFFGAKPKLVIKGGMINWAAMGD------
------PNASLPTPQPVFYRPMFGAMGKTLQDTCVTFVSQAALE--D-G----V-KEKAG
-------LE-REVV-AVQGMR-T--TTKRDLVRNGETPD-IEVDPETFAVKV--------
----N------------------------GEH-ATCQ----PISVAAMNQRY-----F--
-FG--------------------------
>ref_ure19
------------------------------------------------------------
------------------------------------------------------------
------------------------------------------------------------
------------------------------------------------------------
------------------------------MPQ---------------------------
------------------------------------ISRQEYAGL-----FG--PTT---
-GDKIRLGDTNLFIEIEKDLR--------------G-----Y------------------
----------------------------GEE-SVYGGGKSLRDGMGANNNLT--RD----
-----N-G--------------VLDLVITNVTIVDAR-L-GVIKADVGIRDGKIAGIGKS
GNPGV--MD----GV---------------T--QGMVVGVSTDAISGE-HLILTAAGIDS
HIHLISPQQAYHALSNGVATFFGGGIGPTDGTNGTTVTPGPWNIRQMLRSIEGLPVNVGI
LGKGNSYGRGPLLEQA-IAGVVGYKVHEDWGATANALRHALRMADEVDIQVSVHTDSLNE
CGYVEDTIDA----------FE-----GRTIHTFHTEGAGGGHAPDIIRVASQTNVLPSS
TNPTLPYGVNSQAELFDMIMVCHNLNPNVPADVSFAESRVRPETIAAENVLHDMGVISMF
SSDSQAMGRVGENWLRILQTADAMKAARG---------------K-L----------P--
----E-D-------------------------------AAG---N----DNFRVLRYVAK
ITINPAITQGVSHVIGSVEVGKMADLVLWDPRFFGAKPKMVIKGGMINWAAMGD------
------PNASLPTPQPVFYRPMFGAMGKTLQDTCVTFVSQAALD--D-G----V-KEKAG
-------LD-RQVI-AVKNCR-T--ISKRDLVRNDQTPN-IEVDPETFAVKV--------
----D------------------------GVH-ATCE----PIATASMNQRY-----F--
-FG--------------------------
>ref_ure6
------------------------------------------------------------
------------------------------------------------------------
------------------------------------------------------------
------------------------------------------------------------
------------------------------MPQ---------------------------
------------------------------------ISRQEYAGL-----FG--PTT---
-GDKIRLGDTNLFIEIEKDLR--------------G-----Y------------------
----------------------------GEE-SVYGGGKSLRDGMGANNHLT--RD----
-----N-G--------------VLDLVITNVTIVDAR-L-GVIKADVGIRDGKIAGIGKS
GNPGV--MD----GV---------------T--PGMVVGVSTDAISGE-HLILTAAGIDS
HIHLISPQQAYHALSNGVATFFGGGIGPTDGTNGTTVTPGPWNIRQMLRSVEGLPVNVGI
LGKGNSYGRGPLLEQA-IAGVVGYKVHEDWGATANALRHSLRMADEMDIQVSVHTDSLNE
CGYVEDTIDA----------FE-----GRTIHTFHTEGAGGGHAPDIIRVASQPNVLPSS
TNPTLPYGVNSQAELFDMIMVCHNLNPNVPADVSFAESRVRPETIAAENVLHDMGVISMF
SSDSQAMGRVGENWLRVMQTANAMKASRG---------------K-L----------P--
----E-D-------------------------------APG---N----DNFRVLRYVAK
ITINPAIAQGVSHVIGSVEVGKMADLVLWDPRFFGAKPKMVIKGGMINWAAMGD------
------PNASLPTPQPVFYRPMFGAMGKTMQDTCVTFVSQAALD--D-G----V-KEKAG
-------LD-RQVI-AVKNCR-T--ISKHDLVRNDQTPN-IEVDPETFAVKV--------
----D------------------------GVH-ATCE----PIDTAAMNQRY-----F--
-FG--------------------------
>ref_ureC_52
------------------------------------------------------------
------------------------------------------------------------
------------------------------------------------------------
------------------------------------------------------------
------------------------------MPQ---------------------------
------------------------------------ISRQEYAGL-----FG--PTT---
-GDKIRLGDTNLFIEIEKDLR--------------G-----Y------------------
----------------------------GEE-SVYGGGKSLRDGMGANNHLT--RD----
-----N-G--------------VLDLVITNVTIVDAR-L-GVIKADVGIRDGKIAGIGKS
GNPGV--MD----GV---------------T--PGMVVGVSTDAISGE-HLILTAAGIDT
HVHLISPQQAYHALSNGVATFFGGGIGPTDGTNGTTVTPGPWNIRQMLRSVEGLPVNIGI
LGKGNSYGRGPLLEQA-IAGVVGYKVHEDWGATANALRHSLRMADEMDIQVSVHTDSLNE
CGYVEDTIDA----------FE-----GRTIHTFHTEGAGGGHAPDIIRVASQPNVLPSS
TNPTLPYGINSQAELFDMIMVCHNLNPNVPADVSFAESRVRPETIAAENVLHDMGVISMF
SSDSQAMGRVGENWLRVMQTANAMKASRG---------------K-L----------P--
----E-D-------------------------------APG---N----DNFRVLRYVAK
ITINPAIAQGVSHVIGSVEVGKMADLVLWDPRFFGAKPKMVIKGGMINWAAMGD------
------PNASLPTPQPVFYRPMFGAMGKTMQDTCVTFVSQAALD--D-G----V-KEKAG
-------LE-RQVM-AVKNCR-T--ISKHDLVRNDQTPN-IEVDPETFAVKV--------
----D------------------------GVH-ATCE----PIDTASMNQRY-----F--
-FG--------------------------
>ref_ure223
------------------------------------------------------------
------------------------------------------------------------
------------------------------------------------------------
------------------------------------------------------------
-------------------------------PQ---------------------------
------------------------------------ISRQEYGGL-----FG--PT----
------------------------------------------------------------
------------------------------------------------------------
------------------------------------------------------------
------------------------------------------------------------
------------------------------------------------------------
------------------------------------------------------------
------------------------------------------------------------
------------------------------------------------------------
------------------------------------------------------------
------------------------------------------------------------
------------------------------------------------------------
------------------------------------------------------------
------------------------------------------------------------
------------------------------------------------------------
-----------------------------
>ref_ureC_413
------------------------------------------------------------
------------------------------------------------------------
------------------------------------------------------------
------------------------------------------------------------
-----------------------------MMPI---------------------------
------------------------------------IPRKQYTDM-----FG--PTR---
-GDRFYLGDTNLLVEVEKDFS-----------E------GLY------------------
----------------------------GDE-IVYGGGKTMRDGMGADPQAT--VA----
-----E-G--------------ALDTVVTNVVVIDPM-V-GVVKCDIGIKDGMIVGIGKS
GNPRT--QN----GV---------------D--PRLVVGAGTEAISGE-HLIATAGAMDT
HIHLISPQQAENALANGITSLIGGGTGPADGSNGCTTTPGPWNISRMLQAVEDLPVNVGI
MGKSNASMPGALAEQI-EAGACGMKIHEDWGATPAVIDTSLTVADDYDVQVSIHTDTLNE
SGFFEDTRSA----------FD-----GRTIHTFHSEGAGGGHAPDILRVVGEPNCLPSS
TNPTLPYTVNSIDELLDMVMVCHHLSHDIPEDVAFADSRVRAETIAAETVLHDLGAISIF
SSDSQAMGRIGESMTRAFQTAHHCKDKRG---------------P-L-------------
--------------------------------------EGDSERN----DNQRVLRYLAK
LTINPARASGTADYVGSIEAGKLADIVLWPIHSFAAKPKLVIKGGIISWAQMGD------
------PNASLPTPQPVYMRPMYGQRGKALPATHATFLSQAAIA--A-G----V-PDELG
-------LE-RMTL-PVRGTR-T--IGKQNMCRNDALPR-IAVDPETYRVTL--------
----D------------------------GEV-ATIE----PAARLPLNQLY-----F--
-LA--------------------------
>ref_ureC_397
------------------------------------------------------------
------------------------------------------------------------
------------------------------------------------------------
------------------------------------------------------------
------------------------------MPI---------------------------
------------------------------------LPRKQYTDM-----FG--PTV---
-GDRFHLADTNLVVEVEKDYS-----------E------GQY------------------
----------------------------GDE-VLYGGGKTMRDGMASDPQIT--AA----
-----Q-G--------------ALDTVITNVVVIDPM-V-GVVKCDIGIKDGFIVGIGKS
GNPQT--QN----NV---------------D--PNLVIGAGTEAIAGE-HLIATAGAIDT
HVHLIAPQQAEQALTNGITTLIGGGTGPTDGTNGTTCTPGPFNIARFLQAAEGFPVNLGI
MGKGNGSLPEALNEQV-VAGACGLKVHEDWGATPAVIDNALNVADAHDVQVSIHTDSLNE
SGFFEDTRSA----------ID-----GRAIHTFHSEGAGGGHAPDIMRVAGEPNILPSS
TNPTLPYTKNSVDELLDMVMVCHHLSHDIPEDVSFADSRVRAETIAAESVLHDLGVISMF
SSDSQAMGRVGESVTRAFQTAHHCKDKLG---------------R-M-------------
--------------------------------------EGDSARN----DNQRVLRYLAK
VTINPAIASGIAEHVGSIEKGKIADIVLWPIHSFAAKPKMVIKGGIVSWAQMGD------
------PNASLPTPQPVIYRPMFGQYGKALQATHVTFMSQAGIA--A-G----V-PAELG
-------LE-RKVL-PVRRTR-T--IGKHNMVRNDALPD-IQVDPETFKVTL--------
----N------------------------GKV-ATID----PAETLPLNHLY-----F--
-LV--------------------------
>ref_ureC_988
------------------------------------------------------------
------------------------------------------------------------
------------------------------------------------------------
------------------------------------------------------------
------------------------------MPT---------------------------
------------------------------------LSRKQYAGM-----FG--PTV---
-GDRFRLADTNLVVEVEKDFR-----------A------DAY------------------
----------------------------GDE-VVYGGGKTVRDGMASDPQAS--AA----
-----Q-G--------------ALDLVITNAVVMDPV-V-GIVKCDIGIKDGFIAGIGKS
GNPQT--QN----GV---------------D--PRLVVGACTEVIAGE-NLIATAGAMDA
HVHLISPQQCQQALSNGITTLFAGGTGPTDGTNGTTCTPGPYNIARFLEAAEGLPVNLGI
MGKGNASLPGVLDEQI-EAGAAALKVHEDWGSTPAVVDNALAVADRHDVQVAIHTDTLNE
GGFFEDTRSA----------ID-----GRTIHTFHSEGAGGGHAPDILRVTGEPNVLPSS
TNPTLPYTKNSVDELLDMVMVCHHLNPDIPEDVAFADSRVRAETIAAETAMHDRGVISMI
SSDSQAMGRIGESVTRAFQIAHVCKKNFG---------------A-L-------------
--------------------------------------PEDSERN----DNARVLRFLAK
VTINPAIASGISDHVGSIERGKLADIVLWPITSFGAKPKMVIKGGVVSWAQMGD------
------PNASLPTPQPVYYRPMYGQFGKALASTHVTFMSQAGIA--A-G----V-PEKLG
-------LG-RTVL-PVTKTR-T--IGKHNMIRNDALPR-VEVDPETYKVSL--------
----D------------------------GEV-VTIP----PADELPLNQLF-----F--
-LA--------------------------
>ref_ureC_1031
------------------------------------------------------------
------------------------------------------------------------
------------------------------------------------------------
------------------------------------------------------------
------------------------------MPT---------------------------
------------------------------------LSRKQYADL-----FG--PTV---
-GDRFRLADTNLVVEVEKDFR-----------E------GSY------------------
----------------------------GDE-VVYGGGKTMRDGMASDPQAT--AA----
-----Q-G--------------ALDLVITNVVVMDPV-V-GVVKCDIGVKDGFIAGIGKA
GNPQT--QD----SV---------------D--PRLVVGTGTEVIAGE-HLIATAGAMDA
HVHLISPEQCKHALSNGITTLFGGGTGPTDGTNGTTCTPGPYNLARFLEAAEDLPVNLGI
MGKGNGSLPGALDEQI-EAGAAALKVHEDWGSTPAVIDNALAVADRHDVQVAIHTDTLNE
GGFFEDTRSA----------ID-----GRTIHTFHSEGAGGGHAPDILRVTGEPNVLPSS
TNPTLPYTKNSVDELLDMVMVCHHLSHDIPEDVAFADSRVRAETIAAETVLHDRGVISMI
SSDSQAMGRIGESVTRAFQIAHVCKEAFG---------------P-L-------------
--------------------------------------PEDSARN----DNQRVLRYLAK
VTVNPAIASGISDYVGSIEPGKLADIVLWPMHSFGAKPKMVIKGGIVSWSQMGD------
------PNASLPTPQPVYYRPAFGLHGRALQSTHVTFMSQAGIA--A-G----V-PEKLG
-------LE-RTVL-PVRKTR-T--IGKHNMVRNDVVPR-IEVDPETYKVTL--------
----D------------------------GEV-VTID----PAQKLPLNQLF-----F--
-LV--------------------------
>ref_ureC_977
------------------------------------------------------------
------------------------------------------------------------
------------------------------------------------------------
------------------------------------------------------------
------------------------------MAT---------------------------
------------------------------------MSRKQYGSM-----FG--PTV---
-GDRIRLADTNLVIEVEKDHT-----------A------GHY------------------
----------------------------GDE-AVYGGGKTVRDGMSADPLSQ--NA----
-----T-I--------------ALDLVITNAVVLDPI-L-GVVKGDIGIKDGKIVGIGKA
GNPHT--QN----GV---------------D--RRLVIGVGTEVLAGE-HMIATPGAIDP
HVHLIAPQQAQAALTNGITTLIGGGTGPTDGTRGTTCTPGPWNIGRILQAVEALPVNIGV
MAKGNSSLPGSLAEQI-EAGACVLKVHEDWGSTPSVVDCALRVADDYDVQVALHSDSLNE
AGYLEDTISA----------ID-----GRAIHTFHTEGAGGGHAPDLIRIAGEPNALPSS
TNPTLPYTINSVDELLDMVMVCHHLSHDIPEDVSFADSRVRAETIAAETVLQDMGVISMF
SSDSQAMGRVGETFTRAFQTAHHCKDQRG---------------K-L-------------
--------------------------------------PEDSERN----DNQRVLRYLAK
LTINPARTVGIAETVGSLEDGKLADIVLWPFTSFGAKPAVVVKGGLINWAQMGD------
------PNASLPTPQPVYYRPMFGAMGMAQRKSNVTFLPDAAIA--A-G----V-PDRLG
-------LQ-RLIA-RVRHTR-T--VDKRHMVRNSALPK-ITVDPETFKVTV--------
----D------------------------GEH-ATIA----PAEELPLNHLF-----F--
-LA--------------------------
>ref_ureC_318
------------------------------------------------------------
------------------------------------------------------------
------------------------------------------------------------
------------------------------------------------------------
------------------------------MTT---------------------------
------------------------------------ISREQYASM-----YG--PTV---
-GDRFHLGDTNLIVEVEKDHT-----------E------GHY------------------
----------------------------GDE-SQYGGGKTARDGMSADPASR--NA----
-----T-T--------------ALDTVITNAVIIDPV-L-GVVKGDIGIKDGKIAGIGKS
GNLHT--QN----GV---------------D--RRLIIGAGTEVISGE-NLIATAGAIDT
HVHFIAPQQAQYALSNGITTLVGGGTGPADGTRGTTCTPGPWNISRILQAYEDIPINIAV
YGKGNNSLPGPLDEQL-RAGAAGLKVHEDWGSTPAAIDCALRVADDHDVQVTIHTDTLNE
AGFVEDTIDA----------IN-----GRAIHTYHSEGAGGGHAPDILRITSEPNALPAS
TNPTLPYTANSADELLDMTMVCHHLSYDVPEDLSFAESRVRAETIAAETVLHDLGVISII
GSDSQAMGRVGESVTRAFQIAHHCKDKRG---------------A-L-------------
--------------------------------------PEDSSRN----DNNRVLRYLAK
LTINPARASGMADTIGSLEDGKLADIVLWPIHSFAVKPFMVVKGGMISWAQMGD------
------PNASLPTPQPVYLRPTYGCFGRALRETCVTFMSDAAIA--A-D----V-PRKLG
-------LE-RLIR-PVRQCR-T--VDKRHMIRNSTLAE-IVVDPETYRVTV--------
----D------------------------GEP-ATIE----PARKLPLNRLY-----Y--
-IA--------------------------
>ref_ureC_877
------------------------------------------------------------
------------------------------------------------------------
------------------------------------------------------------
------------------------------------------------------------
------------------------------MST---------------------------
------------------------------------IDRSRYTEI-----YG--PTT---
-GDTVTLADTCLQVRIDCDYL-----------A------DSY------------------
----------------------------GDE-SVYGGGKAVRDGMAQDP--T--AV----
-----G-N--------------ALDTVITGAIVLDAV-V-GVVKGDVGIRDGRIVKIGKA
GNPNT--QD----GV---------------D--PDLVIGPGTEVIAGE-HRILTAGGVDT
HIHYITPQQAEHGLANGITTFFGGGTGPAEGTLGTTCTPGASGVQFMLRAAEGMPVNTGF
LGKGSGALPDALAAQI-RGGAAGLKIHEDWGATPANIRNAMDVCDEFDVQLAIHTDTLNE
GGFFESTARA----------FK-----GRPVHTFHSEGAGGGHAPDILRVTGMPNVLPAS
TNPTLPYTVNSVEELLDMVMVCHHLSHDIPEDVAFADSRVRAETIAAETVLHDLGIISIF
SSDSQAMGRVGESWIRAFQTAHHCREQLG---------------E-L-------------
------D-------------------------------GDAGTGA----DNNRVLRYLAK
MTVNPAIAQGIGGYVGSIEPGKLADLVLWPVDSFAAKPRLVLRQGRIAYAQMGD------
------PNASLATPQPVLYRDQFANYGTALQSTRVTFMSAAAIA--A-G----V-PEQLG
-------LT-STVL-PVTGTR-D--IGKEDMVRNDRLAD-IAVDPDTYEVTV--------
----D------------------------GVA-ATIA----PATTLPLAQKF-----F--
-LF--------------------------
>ref_ureC_1079
------------------------------------------------------------
-----------------------------------------------------MSGSVHY
LYGDGDIELGAGRATIEVRVTNTGDRAVQVGSHYHFFEANRELRFDRIAAYGRHLAIGAG
LAVRFEPGQTRTVRLVDFAGERVCHGFSGLVD------GPLDDPAVRERALERMVAGGFL
HSGGGGDSPDNNDDDEVAPAPDAVPAAEGPPAV---------------------------
------------------------------------LPRATYTDI-----YG--PTV---
-GDRLQLADTDLVIEIATDHN-----------AVTTDGSSGY------------------
----------------------------GDE-AVYGGGKAIRDGMAQDPAGT--RA----
-----S-G--------------ALDLVITGAIIVDAV-L-GVVKGDIGVRDGRIVAVGKA
GNPHL--QD----GV---------------H--PELVIGPGTEVVAGE-HKIVTAGGVDT
HIHYIAPQQVEEALSNGVTTLFGGGTGPAEGTKGTTCTPGAWNIGRMLQAADGLPVNIGV
LGKGNTSQPESAVEQI-VAGAAGLKIHEDWGTTPAAIRCVQEVADEYDVQVAIHTDTLNE
SGFYEDTRAA----------FG-----DSTIHTFHSEGAGGGHAPDILRVCGEPNVLPAS
TNPTLPYTVNSVDELLDMVMVCHHLSHDIPEDVSFADSRVRAETIAAETVLHDEGIISIF
SSDSQAMGRIGESWQRAFQTAHHCRVERG---------------P-L----------PED
VAASP-D-------------------------------GDGGARN----DNERVLRYVAK
MTINPAIAAGIADHLGSIEPGKLADLVLWPVDSFAAKPSLIIKGGMIVWAPMGD------
------PNASLPTPQPVIYRPMFGAYGGALQSTRVTFLSAAAIE--A-G----V-PEELG
-------LT-SPCL-PVRGCR-G--IGKKDMVRNDRCPT-IEVDPETYVVTV--------
----D------------------------GEP-ATIA----PATTLPLAQLH-----Y--
-LA--------------------------
>ref_ureC_649
------------------------------------------------------------
-----------------------------------------------------MTEGAKY
LYADEPVPLNVGRRRVVVTVSNIGDRAVQVGSHYHFFEVNRALRFDRAAAYGMHLDIASG
TAVRFEPGDTRTVTLCEFGGTRELAGFAGLVHDGGDHVAPLDDPDIRSGAFRRAVERGFL
SAADDSDGDCAADRREPE------------PAV---------------------------
------------------------------------LPRRTYVDL-----FG--PSV---
-GDRFTLADTNLVVEVERDCN-----------A------GAF------------------
----------------------------GDE-AVYGGGKAVRDGMAQDPAAT--AA----
-----S-G--------------ALDLVITNVVVLDGV-L-GVVKGDLGVRAGRIVGIGKA
GNPRT--QD----GV---------------S--PGLVIGPGTEVISGE-HLVATAGAVDT
HVHFLAPQQVEEALTNGVTTMIGGGTGPADGSKGTTCTPGPWHIGRMLQAVEELPVNVGL
LGKA-TSLPEAMAEQI-AAGLCGIKIHEDWGATPATIDAALRIADDMDVQVAIHADTLNE
SGFYEDTLAA----------ID-----GRTIHTFHTEGAGGGHAPDILRIAGEPNVLPAS
TNPTLPYTVNSVDELLDMVMVCHHLRHDIPEDVSFADSRVRAETIAAETVLHDDGVISIF
SSDSQAMGRVGETWTRAIQTAHHCKDQRG---------------S-L----------PED
T-----A-------------------------------PDGSSRN----DNNRILRYVAK
TTINPALAAGVADHVGSLEPGKLADIVLWPVHSFGAKPSLVLKGGLICWSVMGD------
------PNGSISTPQPVRYRPMYGALGAAMRATRLTFVSQAALD--A-G----V-PERLG
-------LQ-SPVV-AVRGCR-S--VGKKDMVRNTGTPH-ITVDPDTYHVRA--------
----D------------------------GET-VTIA----PAQRLPLTQLF-----Y--
-IV--------------------------
>ref_ureC_637
------------------------------------------------------------
------------------------------------------------------------
------------------------------------------------------------
------------------------------------------------------------
------------------------------MAV---------------------------
------------------------------------VSRRQYAEL-----YG--PTT---
-GDRVRLADTNLVVEVTHDHN-----------A------GHY------------------
----------------------------GEE-AVYGGGKTIRDGMAQDPARR--SA----
-----D-G--------------ALDLVVTNALVLDPV-L-GVVKGDIGVRDGRIVAVGKA
GNPGT--QD----GV---------------H--PDLVIGPGTEVVSAE-HHIATPGGVDS
HIHFISPQQAEEALSNGITTFFGGGTGPTDGTNGTTCTPGPWNLHRMLQAADELPVNVGL
LGKGNASLTPALHEQI-EAGAAGLKVHEDWGATPAALDAALRTADAHDVQLAVHTDTLNE
GGFYEDTLAA----------IA-----GRTVHTFHTEGAGGGHAPDILRIAGEPHALPGS
TNPTLPYSVNSVDELLDMVMVCHHLSRDVPEDVSFADSRVRAETIAAETVLHDLGVISVM
SSDSQAMGRVGETFQRTFQTAHHCKDQLG---------------P-L-------------
T-----A-------------------------------DGDTARN----DNQRVLRYLAK
VTLNPAIAAGASHVVGSLEPGKLADIVLWPIDAFAAKPRLVIKGGMVGWAAMGD------
------PNASLPTPQPVFYRPMFGQLGAAKHATSVTFTSAAALA--A-G----V-PERLG
-------LR-RRVE-AVRGCR-D--IGKADMVRNAALPR-IAVDPETYRVTV--------
----D------------------------GDP-VSIA----PAERLPLNQLF-----Y--
-LA--------------------------
>ref_ureC_191
------------------------------------------------------------
------------------------------------------------------------
------------------------------------------------------------
------------------------------------------------------------
-------------------------------MK---------------------------
------------------------------------IDRKKYAEL-----YG--PTV---
-GDKIRLGDTELIIEIEKDFT--------------T-----Y------------------
----------------------------GEE-VVFGAGKNIRDGMGQTNTKI--------
-----D----------------APDLVITNVIILD-Y-T-GIVKADIGIKNGYICGIGKA
GNPDT--MD----NV---------------T--PGLEIGPFTEIISGE-GLIATAGAVDK
HVHFISPQIVYEALSNGVTTLIGGGDGPTTGTNATNATPGPWNIHRMLEAIEEFPVNIGL
IGKGNSSNPKMLIEQL-KEGAMGFKIHEDWGATPNVIDVVLDVADEYDVMVALHTDTPNE
AGYVENTIAS----------LK-----GRTIHTYHSEGAGGGHAPDILRIAGLPNVLPSS
TTPTLPATINTVTEHVDMLIVCHHLKPEVPEDVAFAKSRIRAQTILAEDVLHDMGVISIV
SSDSQAMGRIGETVLRTWQMAHSMKVQRG---------------K-L----------P--
----E-D-------------------------------SEG---N----DNFRVKRYIAK
YTINPAIACGVSKYVGSIEPGKLADIVLWDPKFFGVKPSLVLKSGFVVWSLMGD------
------ANASIPTCEPYMYKPMFGSFGKARQTLSLTFVSKLAYE--N-D----I-KNKLK
-------LN-RQFK-PVEECR-Q--IGKKNMIFNDFVGE-VYVDPKTYEVFV--------
----N------------------------GTK-IESN----FMKELPLAQRY-----F--
-LF--------------------------
>ref_ureC_308
------------------------------------------------------------
------------------------------------------------------------
------------------------------------------------------------
------------------------------------------------------------
------------------------------MAR---------------------------
------------------------------------QDRRQHAQQ-----IG--PTT---
-GDRVRLADTELIVEVEEDKT--------------V-----Y------------------
----------------------------GEA-AVFGSGKTIRDGMAQ-GTAT--RD----
-----E-G--------------AVDLVLTGVLVLD-H-S-GIVKADVGIKDGLIAGIGKA
GNPDT--ME----GV---------------T----IKIGASTDVLAGE-GSIVTAGGVDP
HVHFVEPQQAEHALASGITTRLGGGTGPVTGSVAATTTPGEWNMSRMLEFADEVPLNLGF
FGKGNSSRPEALREQV-AAGACGLKLHEDWAATPQTIRTCLSVGDETDMQVPIHTDSLNE
AGFVGDTAAA----------FE-----GRTIHTFHTEGAGGGHAPDIMALAGLPNVLPSS
TSPTRPYTTDTVDEHVPMVMVVHSLNPNVAEDVALAESRIRAETIAAEDVLHDIGALSMM
SSDSQAMGRAAEVWQRTFQTADKMKRQRG---------------H-L----------P--
----E-D----------------------T--------HYQ--------DNHRVKRYLAK
CTINPAITHGISEHVGSVEEGKMADLVVWQPAFFGVKPSYVIKGGLVAQAMLGD------
------PNASVPSPGPVLSRPMFGSFGKVKHATSLTFVSRQAAE--S-D----L-TERLG
-------LG-TRLA-PVRNTR-S--LGKSDMIHNDYVGE-VKVDPETYEVQV--------
----D------------------------GEY-ITCE----PASEISMNQRY-----F--
-LF--------------------------
>ref_ure187
------------------------------------------------------------
------------------------------------------------------------
------------------------------------------------------------
------------------------------------------------------------
------------------------------MIK---------------------------
------------------------------------ISKKDYVNM-----YG--PTT---
-NDRVRLADTDLILRVEKDYT--------------L-----Y------------------
----------------------------GEE-VKFGGGKNIRDGMAQ-SVSE--GD----
-----F----------------P-DLVLTNALIVD-Y-T-GIYKADIGIKNGYIVGIGKA
GNPDI--QD----GV---------------D--PSLIIGTNTDIIGAE-GLIVTAGGIDT
HIHFISPTQIECALYSGVTTMIGGGIGPSEGTNATTCTSGAYHIHSMLKATQNYPMNFGF
LGKGNSSNKNALKEQI-IAGACGLKIHEDWGATSSVIDASLNIADEMDIQVAIHTDTLNE
AGFVEDTIKA----------IN-----GRVIHTFHTEGAGGGHAPDIIKMAGFENVLPAS
TNPTMPFTKNTIDEHLDMLMVCHHLDNKIKEDVEFADSRIRPETIAAEDKLHDMGVFSIM
SSDSQAMGRVGEVILRTWQSADKCKKEFG---------------A-L----------K--
----E-D-------------------------------NDL---D----DNFRIKRYIAK
YTINPAIAHGIDSYVGSIEVGKFADLVLWQPKFFGVKPKLILKGGLIVGAKIGD------
------ANASIPTPEPIIYEKMF---GANLNENALHFVSKASLD--A-N----I-PEKLS
-------LK-RKCV-AVKNCR-N--ITKKDLKFNDKVQD-IEVNPQTYEVKI--------
----N------------------------GEL-ISSK----SVDSLALARKY-----F--
-MI--------------------------
>ref_ureC_840
------------------------------------------------------------
------------------------------------------------------------
------------------------------------------------------------
------------------------------------------------------------
------------------------------MIK---------------------------
------------------------------------ISKKDYVNM-----YG--PTT---
-NDRVRLADTDLILRVEKDYT--------------L-----Y------------------
----------------------------GEE-VKFGGGKNIRDGMAQ-SVSE--GD----
-----F----------------P-DLVLTNALIVD-Y-T-GIYKADIGIKNGYIVGIGKA
GNPDI--QD----GV---------------D--PSLIIGTSTDIIGAE-GLIVTAGGIDT
HIHFISPTQIECALYSGVTTMIGGGIGPSEGTNATTCTSGAYHIHSMLKATQNYPMNFGF
LGKGNSSNKNALKEQI-IAGACGLKIHEDWGATSSVIDASLNIADEMDIQVAIHTDTLNE
AGFVEDTIKA----------IN-----GRVIHTFHTEGAGGGHAPDIIKMAGFKNVLPAS
TNPTMPFTKNTIDEHLDMLMVCHHLDNKIKEDVEFADSRIRPETIAAEDKLHDMGVFSIM
SSDSQAMGRVGEVILRTWQSADKCKKEFG---------------A-L----------K--
----E-D-------------------------------NDL---D----DNFRIKRYIAK
YTINPAIAHGIDSYVGSIEVGKFADLVLWQPKFFGVKPKLILKGGLIVGAKIGD------
------ANASIPTPEPIIYEKMF---GANLNENALHFVSKASLE--A-N----M-PEKLS
-------LK-RKCV-AVKNCR-N--ITKKDLKFNDKVQD-IEVNPQTYEVKI--------
----N------------------------GEL-ISSK----SVDSLALARKY-----F--
-MI--------------------------
>ref_ureC_241
------------------------------------------------------------
------------------------------------------------------------
------------------------------------------------------------
------------------------------------------------------------
-------------------------------MK---------------------------
------------------------------------MKKLDYVNT-----YG--PTK---
-GDKVRLGDTELWAEVEHDYT--------------I-----Y------------------
----------------------------GEE-LKFGAGKTIREGMGQ-SNSH--DE----
-----N----------------TLDLVITNALIID-Y-T-GIYKADIGIKNGKIHGIGKA
GNKDM--QD----GV---------------S--PNLVVGVGTEALAGE-GMIITAGGIDS
HTHFLSPQQFPTALANGVTTMFGGGTGPVDGTNATTITPGVWNIHRMLRAAEEYAMNVGF
LGKGNSSSKQQLVEQI-EAGVIGFKLHEDWGTTPSAIDTCLSIADEYDVQVCIHTDTVNE
AGYVNDTLNA----------MN-----GRAIHAYHIEGAGGGHSPDVITMAGEENILPSS
TTPTIPYTINTVAEHLDMLMTCHHLDKKIREDLQFSQSRIRPGSIAAEDVLHDNGMIAMT
SSDSQAMGRAGEVVPRTWQTADKNKKEFG---------------P-L----------E--
----E-D----------------------A--------KNG---N----DNFRIKRYISK
YTINPAITHGVSEYIGSVETGKIADLVVWNPAFFGVKPKIIIKGGLVVFSEMGD------
------SNASVPTPQPVYYREMFGHHGKAKFDTSITFVNKLAYE--N-G----I-KEKLG
-------LE-RKVL-PIKNCR-N--VTKKDFKFNNTTGK-LSVDPESFEVFL--------
----D------------------------GKL-CYSK----PASELPLAQRY-----T--
-FF--------------------------
>ref_ureC_137
------------------------------------------------------------
------------------------------------------------------------
------------------------------------------------------------
------------------------------------------------------------
------------------------------MKK---------------------------
------------------------------------ISRKEYASM-----YG--PTT---
-GDKVRLGDTELIAEVEHDFT--------------I-----Y------------------
----------------------------GEE-LKFGGGKTLREGMSQ-SNNP--SK----
-----E----------------ELDLIITNALIVD-Y-T-GIYKADIGIKDGKITGIGKG
GNKDM--QD----GV---------------K--NNLCVGPATEALAAE-GLIVTAGGIDT
HIHFISPQQIPTAFASGVTTMIGGGTGPADGTNATTITPGRRNLKWMLRAAEEYSMNLGF
LGKGNASNDACLADQI-EAGAIGFKIHEDWGTTPSAINHALDIADKYDVQVAIHTDTLNE
AGCVEDTMAA----------IA-----GRTMHTFHTEGAGGGHAPDIIKVAGEHNILPAS
TNPTIPFTVNTEAEHMDMLMVCHHLDKSIKEDVQFADSRIRPQTIAAEDALHDMGIFSIT
SSDSQAMGRVGEVITRTWQTADKNKKEFG---------------R-L----------K--
----E-E-------------------------------TGD---N----DNFRIKRYLSK
YTINPAIAHGISEYVGSVEVGKVADLVLWSPAFFGVKPNMIIKGGFIALSQMGD------
------ANASIPTPQPVYYREMFAHHGKAKYDANITFVSQAAYE--N-G----I-KEELG
-------LE-RQVL-PVKNCR-N--ITKKDMQFNDTTAH-IEVNPETYHVHV--------
----D------------------------GKE-VTSK----AATEVSLAQLF-----N--
-IF--------------------------
>ref_ure3
------------------------------------------------------------
------------------------------------------------------------
------------------------------------------------------------
------------------------------------------------------------
------------------------------MKK---------------------------
------------------------------------ISRKEYVSM-----YG--PTT---
-GDKVRLGDTDLIAEVEHDYT--------------I-----Y------------------
----------------------------GEE-LKFGGGKTLREGMSQ-SNNP--SK----
-----E----------------ELDLIITNALIVD-Y-T-GIYKADIGIKDGKIAGIGKG
GNKDM--QD----GV---------------K--NNLSVGPATEALAGE-GLIVTAGGIDT
HIHFISPQQIPTAFASGVTTMIGGGTGPADGTNATTITPGRRNLKWMLRAAEEYSMNLGF
LAKGNASNDASLADQI-EAGAIGFKIHEDWGTTPSAINHALDVADKYDVQVAIHTDTLNE
AGCVEDTMAA----------IA-----GRTMHTFHTEGAGGGHAPDIIKVAGEHNILPAS
TNPTIPFTVNTEAEHMDMLMVCHHLDKSIKEDVQFADSRIRPQTIAAEDTLHDMGIFSIT
SSDSQAMGRVGEVITRTWQTADKNKKEFG---------------R-L----------K--
----E-E-------------------------------KGD---N----DNFRIKRYLSK
YTINPAIAHGISEYVGSVEVGKVADLVLWSPAFFGVKPNMIIKGGFIALSQMGD------
------ANASIPTPQPVYYREMFAHHGKAKYDANITFVSQAAYD--K-G----I-KEELG
-------LE-RQVL-PVKNCR-N--ITKKDMQFNDTTAH-IEVNPETYHVFV--------
----D------------------------GKE-VTSK----PANKVSLAQLF-----S--
-IF--------------------------
>ref_ure98
------------------------------------------------------------
------------------------------------------------------------
------------------------------------------------------------
------------------------------------------------------------
------------------------------MKK---------------------------
------------------------------------ISRKEYVSM-----YG--PTT---
-GDKVRLGDTDLIAEVEHDYT--------------I-----Y------------------
----------------------------GEE-LKFGGGKTLREGMSQ-SNNP--SK----
-----E----------------ELDLIITNALIVD-Y-T-GIYKADIGIKDGKIAGIGKG
GNKDM--QD----GV---------------K--NNLSVGPATEALAGE-GLIVTAGGIDT
HIHFISPQQIPTAFASGVTTMIGGGTGPADGTNATTITPGRRNLKWMLRAAEEYSMNLGF
LAKGNTSNDASLADQI-EAGAIGFKIHEDWGTTPSAINHALDVADKYDVQVAIHTDTLNE
AGCVEDTMAA----------IA-----GRTMHTFHTEGAGGGHAPDIIKVAGEHNILPAS
TNPTIPFTVNTEAEHMDMLMVCHHLDKSIKEDVQFADSRIRPQTIAAEDTLHDMGIFSIT
SSDSQAMGRVGEVITRTWQTADKNKKEFG---------------R-L----------K--
----E-E-------------------------------KGD---N----DNFRIKRYLSK
YTINPAIAHGISEYVGSVEVGKVADLVLWSPAFFGVKPNMIIKGGFIALSQMGD------
------ANASIPTPQPVYYREMFAHHGKAKYDANITFVSQAAYD--K-G----I-KEELG
-------LE-RQVL-PVKNCR-N--ITKKDMQFNDTTAH-IEVNPETYHVFV--------
----D------------------------GKE-VTSK----PANKVSLAQLF-----S--
-IF--------------------------
>ref_ure88
------------------------------------------------------------
------------------------------------------------------------
------------------------------------------------------------
------------------------------------------------------------
------------------------------MKK---------------------------
------------------------------------ISRKEYASM-----YG--PTT---
-GDKVRLGDTDLIAEVEHDYT--------------I-----Y------------------
----------------------------GEE-LKFGGGKTLREGMSQ-SNNP--SK----
-----E----------------ELDLIITNALIVD-Y-T-GIYKADIGIKDGKIAGIGKG
GNKDM--QD----GV---------------K--NNLSVGPATEALAGE-GLIVTAGGIDT
HIHFISPQQIPTAFASGVTTMIGGGTGPADGTNATTITPGRRNLKFMLRAAEEYSMNIGF
LAKGNASNDASLADQI-EAGAIGLKIHEDWGTTPSAINHALDVADKYDVQVAIHTDTLNE
AGCVEDTMAA----------IA-----GRTMHTYHTEGAGGGHAPDIIKVAGEHNILPAS
TNPTIPFTVNTEAEHMDMLMVCHHLDKSIKEDVQFADSRIRPQTIAAEDTLHDMGIFSIT
SSDSQAMGRVGEVITRTWQTADKNKKEFG---------------R-L----------K--
----E-E-------------------------------KGD---N----DNFRIKRYLSK
YTINPAIAHGISEYVGSVEVGKVADLVLWSPAFFGVKPNMIIKGGFIALSQMGD------
------ANASIPTPQPVYYREMFAHHGKAKYDANITFVSQAAYD--K-G----I-KEELG
-------LE-RQVL-PVKNCR-N--ITKKDMQFNDTTAH-IEVNSETYHVFV--------
----D------------------------GKE-VTSK----PANKVSLAQLF-----S--
-IF--------------------------
>ref_ure148
------------------------------------------------------------
------------------------------------------------------------
------------------------------------------------------------
------------------------------------------------------------
------------------------------MKK---------------------------
------------------------------------ISRKEYASM-----YG--PTT---
-GDKVRLGDTDLIAEVEHDYT--------------I-----Y------------------
----------------------------GEE-LKFGGGKTLREGMSQ-SNNP--SK----
-----E----------------ELDLIITNALIVD-Y-T-GIYKADIGIKDGKIAGIGKG
GNKDM--QD----GV---------------K--NNLSVGPATEALAGE-GLIVTAGGIDT
HIHFISPQQIPTAFASGVTTMIGGGTGPADGTNATTITPGRRNLKFMLRAAEEYSMNFGF
LAKGNVSNDASLADQI-EAGAIGFKIHEDWGTTPSAINHALDVADKYDVQVAIHTDTLNE
AGCVEDTMAA----------IA-----GRTMHTFHTEGAGGGHAPDIIKVAGEHNILPAS
TNPTIPFTVNTEAEHMDMLMVCHHLDKSIKEDVQFADSRIRPQTIAAEDTLHDMGIFSIT
SSDSQAMGRVGEVITRTWQTADKNKKEFG---------------R-L----------K--
----E-E-------------------------------KGD---N----DNFRIKRYLSK
YTINPAIAHGISEYVGSVEVGKVADLVLWSPAFFGVKPNMIIKGGFIALSQMGD------
------ANASIPTPQPVYYREMFAHHGKAKYDANITFVSQAAYD--K-G----I-KEELG
-------LE-RQVL-PVKNCR-N--ITKKDMQFNDTTAH-IEVNSETYHVFV--------
----D------------------------GKE-VTSK----PANKVSLAQLF-----S--
-IF--------------------------
>ref_ure123
------------------------------------------------------------
------------------------------------------------------------
------------------------------------------------------------
------------------------------------------------------------
------------------------------MKK---------------------------
------------------------------------ISRKEYVSM-----YG--PTT---
-GDKVRLGDTDLILEVEHDCT--------------T-----Y------------------
----------------------------GEE-IKFGGGKTIRDGMGQ-TNSP--SS----
-----H----------------ELDLVITNALIVD-Y-T-GIYKADIGIKNGKIHGIGKA
GNKDL--QD----GV---------------C--NRLCVGPATEALAAE-GLIVTAGGIDT
HIHFISPQQIPTAFASGITTMIGGGTGPADGTNATTITPGRWNLKEMLRASEEYAMNLGY
LGKGNVSFEPALIDQL-EAGAIGFKIHEDWGSTPSAINHALNIADKYDVQVAIHTDTLNE
AGCVEDTLEA----------IA-----GRTIHTFHTEGAGGGHAPDVIKMAGEFNILPAS
TNPTIPFTKNTEAEHMDMLM-CHHLDKNIKEDVEFADSRIRPQTIAAEDKLHDMGIFSIT
SSDSQAMGRVGEVITRTWQTADKNKKEFG---------------R-L----------P--
----E-E-------------------------------KGD---N----DNFRIKRYISK
YTINPAITHGISEYVGSVEVGKYADLVLWSPAFFGIKPNMIIKGGFIALSQMGD------
------ANASIPTPQPVYYREMFGHHGKAKFDTNITFVSQVAYE--N-G----I-KHELG
-------LQ-RVVL-PVKNCR-N--ITKKDLKFNDVTAH-IEVNPETYKVKV--------
----D------------------------GNE-VTSH----AADKLSLAQLY-----N--
-LF--------------------------
>ref_ure134
------------------------------------------------------------
------------------------------------------------------------
------------------------------------------------------------
------------------------------------------------------------
------------------------------MKK---------------------------
------------------------------------ISRKEYVSM-----YG--PTT---
-GDRVRLGDTDLILEVEHDCT--------------T-----Y------------------
----------------------------GEE-IKFGGGKTIRDGMSQ-TNSP--SS----
-----Y----------------ELDLVLTNALIVD-Y-T-GIYKADIGIKDGKIAGIGKA
GNKDM--QD----GV---------------D--NNLCVGPATEALAAE-GLIVTAGGIDT
HIHFISPQQIPTAFASGVTTMIGGGTGPADGTNATTITPGRANLKSMLRAAEEYAMNLGF
LAKGNVSYEPSLRDQI-EAGAIGFKIHEDWGSTPAAIHHCLNVADEYDVQVAIHTDTLNE
AGCVEDTLEA----------IA-----GRTIHTFHTEGAGGGHAPDVIKMAGEFNILPAS
TNPTIPFTKNTEAEHMDMLMVCHHLDKSIKEDVQFADSRIRPQTIAAEDQLHDMGIFSIT
SSDSQAMGRVGEVITRTWQTADKNKKEFG---------------R-L----------K--
----E-E-------------------------------KGD---N----DNFRIKRYISK
YTINPAIAHGISDYVGSVEVGKYADLVLWSPAFFGIKPNMIIKGGFIALSQMGD------
------ANASIPTPQPVYYREMFGHHGKNKFDTNITFVSQAAYK--A-G----I-KEELG
-------LD-RVVL-PVKNCR-N--ITKKDLKFNDVTAH-IDVNPETYKVKV--------
----D------------------------GKE-VTSK----AADELSLAQLY-----N--
-LF--------------------------
>ref_ure17
------------------------------------------------------------
------------------------------------------------------------
------------------------------------------------------------
------------------------------------------------------------
------------------------------MIK---------------------------
------------------------------------ISRKQYASM-----YG--PTT---
-GDKVRLGDTNLFAEIEKDYT--------------L-----Y------------------
----------------------------GEE-IKFGGGKTIRDGMAQ-SAST--YT----
-----N----------------ELDAVITNAMIID-Y-T-GIYKADIGIKGGKIVGIGKA
GNPDT--QD----SV---------------N--EAMVVGAATEVIAGE-GQIITAGGIDT
HIHFISPTQIPTALYSGVTTMIGGGTGPAAGTNATTCTPGKWNMHQMLRAAESYAMNLGF
FGKGNSSNEEGLEEQI-KAGALGLKVHEDWGSTPAAINHALNVAQKYDVQVAIHTDTLNE
AGCVEDTMKA----------ID-----GRTIHTFHTEGAGGGHAPDIIKAAGEPNILPAS
TNPTIPFTKNTADEHLDMLMVCHHLDKKIKEDVAFADSRIRPETIAAEDTLHDMGIFSIT
SSDSQAMGRVGEVITRTWQTADKCKNEFG---------------A-L----------K--
----E-E-------------------------------CGE---N----DNFRIKRYISK
YTINPAIAHGISEYVGSVEVGKFADLVLWKPSMFGIKPEMILKNGMIVAAKIGD------
------SNASIPTPEPVVYAPMFGSYGKAKYNCAITFVSKIAYD--C-H----I-KEELG
-------LE-RILL-PVKNCR-N--ITKKDMKFNDVITP-IEVNPETYEVRV--------
----N------------------------NTK-ITSK----PVEKVSLGQLY-----C--
-LF--------------------------
>ref_ure126
------------------------------------------------------------
------------------------------------------------------------
------------------------------------------------------------
------------------------------------------------------------
------------------------------MIK---------------------------
------------------------------------ISRKEYVSM-----YG--PTT---
-GDKVRLGDTELIAEIEKDYT--------------V-----Y------------------
----------------------------GEE-IKFGGGKTIRDGMSQ-SVSP--DV----
-----N----------------ELDAVITNAMIID-Y-T-GIYKADIGIKDGKIAGIGKA
GNRDT--QD----GV---------------G--MDLVVGASTEAIAGE-GLIVTAGGIDT
HIHFISPTQIPTALYSGVTTMIGGGTGPAAGTFATTISPGEWNIKQMIRAAEEYTMNLGF
FGKGNTSNVKALEDQI-KAGALGFKVHEDCGSTPAVINHSLDIAEKYDVQVAIHTDTLNE
GGAVEDTLAA----------IG-----GRTIHTFHTEGAGGGHAPDIIKAAGEANILPAS
TNPTIPFTK---------------------------------------------------
------------------------------------------------------------
------------------------------------------------------------
------------------------------------------------------------
------------------------------------------------------------
------------------------------------------------------------
------------------------------------------------------------
-----------------------------
>ref_ure50
------------------------------------------------------------
------------------------------------------------------------
------------------------------------------------------------
------------------------------------------------------------
-----------------------------MAYH---------------------------
------------------------------------IKREDYVKI-----YG--PTV---
-GDKIRLADTDLIIEIEKDYT--------------V-----Y------------------
----------------------------GEE-CKFGAGKNIRDGMSQNQFAC--NN----
-----S----------------ALDIVITNVVIID-W-W-GIVKGDIGIKDGKIVGIGKA
GNPNV--MD----GV-------------TPN----MVIGPSTDVISGE-GLIATAGAIDT
HVHFICPQQIETALYKGITTLIGGGIGPTEGTKATTCTPGAWNIFKMLKAVDNFPVNIGL
TGKGNSSYEKPLIEQV-KAGVVGFKIHEDWGATPTVIDTCLKVADEFDVQVALHTDSMNE
AGFVEDTIKA----------IG-----NRVLHAYHVEGAGGGHAPDVLKVVQYKNIIPSS
TTPTMPHTINTFSEHLDMLIFCHHLDKNLEEDVEFAKARIRETTMAAEDYLHDIGAISII
NSDSQAMGRIGEVITRTWQTADKMKKIYG---------------R-L----------P--
----E-D----------------------T--------Q-----N----DNYRVKRYISK
YTINPAIAHGISQYIGSLEPGKIADIVLWKPAFFGVKPEMIIKGGFIIASKMGD------
------ANASIPTPQPVIMKKMFGAFGKAVYDTAVTFVSGYFYE--N-E----I-NKKIG
-------IN-KKVL-PVKNCR-N--ISKENMIYNNQLPK-IEIDYKTFEVFV--------
----N------------------------GNK-INVP----PAVSLNMTRRY-----N--
-LF--------------------------
>ref_ure101
------------------------------------------------------------
------------------------------------------------------------
------------------------------------------------------------
------------------------------------------------------------
------------------------------MAQ---------------------------
------------------------------------INRKLYSSM-----YG--ITT---
-GDIVTLGDTNLKIQVEKDYT--------------T-----Y------------------
----------------------------GEE-CVFGGGKVIRDGMGQASGFC--DE----
-----E----------------VLDMVITNALIID-Y-K-GIYKADIGIKNGKIKGIGKA
GNPHI--QP----GV---------------S--PTLIIGTITEVVSGE-GRILTAGAIDT
HVHYISPQQADEALASGITTFVGGGTGPATGTYATTCTPG-WYLRKMMEATDNIPINFGF
LGKGNSSKSKALEGQI-KAGALGLKLHEDWGSTPSVIDTSLKVADEYDVQICIHTDSINE
CGYIEDTLCA----------ID-----GRTIHAYHVEGAGGGHAPDIMKACEYANILPSS
TTPTNPYSLNTIDEHLDMLMVCHHLDFNNPEDISFAQSRIRQQTIGAEDFLHDMGAISIF
TSDSQAMGRIGEVICRTWQIASRMKEIRG---------------F-L----------S--
----E-D--------------------QMT--------G-----N----DNYRVRRYIAK
YTINAALAHGLSHIVGSVEKGKLADLVLWRPEFFGTKPDIVIKGGMIAYAQMGD------
------PNASIPTPEPYISRPMYGAFGNAASATSCLFISEASIE--A--------IKGYG
-------LN-KMLT-VVKGCR-V--ISKNDLKLNNYMPC-IDIDSKTFEVSI--------
----D------------------------GVL-ISVK----PAKKLPLAQLY-----N--
-LF--------------------------
>ref_euk5
MHLLPRETDKLILTTLGTLAQRRLARGLILNRAETIALISSQLQEFVRDGRHSVAELMDL
GKKMLGRRHVRKGVPESIHTIQVEGTFPDGVFLVTVDDPISSDDGDLNNAFYGSFLPIPS
ADVFPAAPEPADTLLGALICRKETVKINASRRRFRLEVKNAGDRPVQVGSHYHFLETNPA
LIFDRLLSYGYHLDIPAGTAVRFEPGEKKTVTMVEFGGKKIFHGGSGLGNGSFDENLRET
KVKEMVEKGGFGHKEQEKIEEG-------PVTE---------------------------
------------------------------------MNREVYASM-----FG--PTT---
-GDKIKLADMDLWIEVEKDYT--------------V-----Y------------------
----------------------------GDE-CKFGGGKVIRDGGGQASGRH--DH----
-----E----------------VLDLVITNALIVD---WTGIYKADIGVKNGIIVGIGKA
GNPDM--MD----GV---------------T--DGMIVGSSTEVISGE-KLITTAGALDV
HVHYISPQLMTEALASGITTVIGGGTGPADGSNATTCTSSSFYMQNMIKATDTIPLNFGF
TGKGSDSGTNAMRDII-EAGACGLKVHEDWGATPEVIDRALSMADEYDVQINLHSDTLNE
SGYVESTLAA----------IK-----GRTIHSYHTEGAGGGHAPDIIVVCEYENVLPSS
TNPTRPYAVNTLDEHLDMLMICHGLDKSIPEDIAFADSRIRSETVAAEDVLQDTGAISMI
SSDCQAMGRIGEVVTRTWRTAAKMKQFRG---------------P-L-------------
------E-------------------------------G-----DEPTRDNNRVKRYVAK
YTINPAITHGMSHLIGQVAVGCLADLVFWTAESFGARPEMILKGGVIAWAAVGD------
------ANASIPTVQPVLGRPMWGSQPEAAALNSIVWVSQASLD--K-D----L-VKRFN
-------IK-KRAE-AVKNCR-S--IGKKDMKWNDTMPK-MTVDPETYDVRA--------
----D------------------------GVL-CDVP----PADKLPLTRRY-----F--
-VY--------------------------
>ref_euk7
MHLLPRETDKLIVTTLGTLAQRRLARGLILNRAETIALISSQLQEFIRDGRHSVAELMDL
GKKMLGRRHVRKGVPESIHTIQVEGTFPDGVFLVTVDDPISSDDGDLNNAFYGSFLPIPS
ADVFPAAPEPADTLLGALICRKEPIKINASRRRFKLEVKNAGDRPIQVGSHYHFLETNPA
LIFDRLLSYGYHLDIPAGTAVRFEPGEKKTVTMVEFGGKKIFHGGSGLASGSFDENLRET
KVKEMVEKGGFGHKDQEKVEEG-------PTTE---------------------------
------------------------------------MNREVYASM-----FG--PTT---
-GDKIKLADMDLWIEVEKDYT--------------V-----Y------------------
----------------------------GEE-CKFGGGKVLRDGGGQASGRH--EH----
-----E----------------VLDLVITNALIVD---WNGIYKADIGVKNGIIVGIGKA
GNPDM--MD----GV---------------T--DGMIVGSSTEVIAGE-KLIITAGALDV
HVHYICPQLMTEALASGITTVVGGGTGPADGSNATTCTSSSFYMQNMIKATDTVPLNFGF
TGKGNDSGTNALRDVI-EAGACGLKVHEDWGATPEVIDRALSIADEYDVQVNLHSDTLNE
SGYVESTLAA----------IK-----GRTIHSYHTEGAGGGHAPDIIVVCEYENVLPSS
TNPTRPYAVNTLDEHLDMLMVCHHLDKSIPEDIAFADSRIRSETVAAEDVLQDTGAISMI
SSDCQAMGRIGEVITRTWRTAAKMKQFRG---------------P-L-------------
------E-------------------------------G-----DEPTRDNNRVKRYVAK
YTINPAITHGMSHLIGQVAVGCLADLVFWTAESFGARPEMILKGGVIAWAAMGD------
------ANASIPTVQPVIGRPMWGSQPEAAALNSIVWVSQASLD--K-D----L-VKRFN
-------IK-KRAE-AVKNCR-A--IGKKDMKWNDSMPK-MTVDPETYDVHA--------
----D------------------------GVL-CDVP----PADKLPLTKRY-----F--
-VY--------------------------
>ref_euk3
---MQPRELHKLTLHQLGSLAQKRLCRGVKLNKLEATSLIASQIQEYVRDGNHSVADLMS
LGKDMLGKRHVQPNVVHLLHEIMIEATFPDGTYLITIHDPICTTDGNLEHALYGSFLPTP
SQELFPLEEEKLYAPENSPGFVEVLEGEIELLPNLPRTPIEVRNMGDRPIQVGSHYHFIE
TNEKLCFDRSKAYGKRLDIPSGTAIRFEPGVMKIVNLIPIGGAKLIQGGNSLSKGVFDDS
RTREIVDNLMKQGFMHQPESPLNMPLQSARPFV---------------------------
------------------------------------VPRKLYAVM-----YG--PTT---
-NDKIRLGDTNLIVRVEKDFT--------------E-----Y------------------
----------------------------GNE-SVFGGGKVIRDGTGQSSSKS--MD----
-----E----------------CLDTVITNAVIID-H-T-GIYKADIGIKNGYIVGIGKA
GNPDT--MD----NI-------------GEN----MVIGSSTDVISAE-NKIVTYGGMDS
HVHFICPQQIEEALASGITTMYGGGTGPSTGTNATTCTPNKDLIRSMLRSTDSYPMNIGL
TGKGNDSGSSSLKEQI-EAGCSGLKLHEDWGSTPAAIDSCLSVCDEYDVQCLIHTDTLNE
SSFVEGTFKA----------FK-----NRTIHTYHVEGAGGGHAPDIISLVQNPNILPSS
TNPTRPFTTNTLDEELDMLMVCHHLSRNVPEDVAFAESRIRAETIAAEDILQDLGAISMI
SSDSQAMGRCGEVISRTWKTAHKNKLQRG---------------A-L----------P--
----E-D----------------------E--------GSG---V----DNFRVKRYVSK
YTINPAITHGISHIVGSVEIGKFADLVLWDFADFGARPSMVLKGGMIALASMGD------
------PNGSIPTVSPLMSWQMFGAHDPER---SIAFVSKASIT--S-G----V-IESYG
-------LH-KRVE-AVKSTR-N--IGKKDMVYNSYMPK-MTVDPEAYTVTA--------
----D------------------------GKV-MECE----PVDKLPLSQSY-----F--
-IF--------------------------
>ref_ureC_471
------------------------------------------------------------
------------------------------------------------------------
------------------------------------------------------------
------------------------------------------------------------
-------------------------------MR---------------------------
------------------------------------IPRRTYADL-----YG--PTT---
-GDRVRLADTEIIIEVERDLL--------------R-----H------------------
----------------------------GDE-VVFGGGKSARDGMGQASGVP--RA----
-----G----------------SLDMVVTNAIVMDPV-L-GIIKADIGVKDGLIAGVGNA
GNPDT--MD----GI---------------E----MVVSSNTEVVSGE-NAICTPGTVDS
HVHYISPQQVWEALCAGTTTMIGGGTGPADGTNATTCTPGAWNIARMIEAADEFPMNMGF
LCKGNDSREEALLEQV-AAGACGLKLHEDWGTTPATIDAALRVADRADVQVAIHTDTLNE
CGFVDDTIAA----------IA-----GRTIHTYHTEGAGGGHAPDIMRVAGEPNVLPSS
TNPTRPYTVNTLSEHLDMMMVCHHLNPSVPEDVAFAESRIRGETIGAEDVLHDMGAISMM
SSDSQAMGRVGEVTTRNWQTADKMKRSAG---------------P-L----------P--
----G-D----------------------S--------G-A--------DNARAKRYLAK
ITSNPAITHGIFAHVGTLQPGRIADIVLWTPQFFGIRPKLVIKGGMIACAMMGD------
------PNASIPTTEPVTYRPMFGALGAARHSTSVTFTSRLAVE--S-G----L---KTG
-------SR-RRLV-PVSGCR-R--IGKGDMLHNSATPD-IRINPETYEVRV--------
----D------------------------GRV-AAAE----PAASVPLGRLY-----S--
-LY--------------------------
>ref_ureC_799
------------------------------------------------------------
------------------------------------------------------------
------------------------------------------------------------
------------------------------------------------------------
-----------------------------MTLE---------------------------
------------------------------------IPRSTYVDL-----FG--PTT---
-GDRIRLGDTDLIIEVERDLI--------------R-----H------------------
----------------------------GDE-AVFGGGKSIRDGLCQAAGTG--RD----
-----G----------------SLDLVITNAIIADPI-L-GIVKADIGVKGGLIAGVGNA
GNPGI--MD----GV---------------D----MVISSSTEVVAGE-HYICTPGTVDS
HVHYISPQQAVHAICNGTTTMIGGGTGPADGTNATTCTPGRWNIARMMESIRDMPLNFGF
LAKGNDSIEGALMDQL-KAGACGLKLHEDWGTTPATIDSALKVAERTDTQVAIHTDTLNE
CGFVDDTIRA----------IA-----GRTIHTYHTEGAGGGHAPDIMKIAGEPNVLPSS
TNPTRPFTVNTLAEHLDMMMVCHHLNPHVPEDVSFAESRIRGETIAAEDVLHDMGVLSMM
SSDSQAMGRVGEVTTRNWQTADKMKKMAG---------------P-L----------P--
----G-D----------------------T--------AHN--------DNLRVKRYLAK
ITINPAITHGISEYVGSIRPGRLADMVLWSPKFFGAKPRLIIKGGMIAYSLMGD------
------PGASIPTTEPVLYRPMFGAHGAAAASTSLTFTSQIALD--S-G----L-GPEV-
-------AG-RRLA-PVRGCR-H--IGKKDMVHNDLTPD-IQINPETYEVRV--------
----D------------------------GAL-ATTE----PARSVSLARLY-----N--
-LF--------------------------
>ref_ureC_353
------------------------------------------------------------
------------------------------------------------------------
---------------------MIPGEYFTTSDAIIANKDKTTIKLNIKNTGDRPIQVGSH
THFFEANKALEFDREKSYGFHLNIPAGTSIRFEPGEEKHVEVTEFSGKGIVYGFSGLVSG
ELKSEKENAVKKLNENGFKSSLENTEQKTSSLV---------------------------
------------------------------------IPRQRYVEL-----FG--PTT---
-GDKIRLGDTDLVIEVEKDLL--------------T-----Y------------------
----------------------------GDE-LVFGGGKSARDGLGQASGVK--RD----
-----D----------------SVDLVITNAILLDPI-H-GIIKTDIGIKDGKIAGIGNA
GNPNV--MD----DI---------------Y----IVVSSNTEVISGE-HTICTPGTIDS
HIHFISPQQAIDAICNGTTTMIGGGTGPADGTNATTCTPGEWNIHKMIQSVEEFPLNFGF
LCKGNDSREESLLEQV-KEGACGLKLHEDWGTTPATINSALNVAEQTDTQVAIHTDTLNE
CGYVDDTINA----------IN-----GRTIHTYHTEGAGGGHAPDIMKVAGEPNILPSS
TNPTRPFTTNTLEEHLDMMMVCHHLNPSVPEDISFAESRIRAETIAAEDVLHDIGAISMM
SSDSQAMGRVGEVTTRNWQTADKMKKMKG---------------A-L----------T--
----D-E----------------------T--------GEN--------DNLRVKRYLAK
ITINPAITHGISEYVGSLEVGKMADIVVWTPQFFGIKPKLIIKGGFIAYALMGD------
------PNASIPTTEPIYYRPMFGALGKAKTATSATFTSQIALD--N-G----L-EEKLK
-------IE-KKLL-AVKNCR-D--IGKKDMVYNDVTPK-IEIDPETYQVKV--------
----D------------------------GEV-ATVD----PAKEVSLARLY-----S--
-LY--------------------------
>ref_ureC_59
------------------------------------------------------------
------------------------------------------------------------
--------------------MMIPGEYFPTGDAIIANKDKKILKITVANTGDRPIQVGSH
THFSEANKALEFDREKSLGFHLNISAGTSIRFEPGESMHVQLVEFGGTKTIYGFSGMVSG
NLDEKRNDAIKKLHENGFKNSLEDTTEEQGSLE---------------------------
------------------------------------IPRNRYVEL-----FG--PSK---
-GDKVRLADTDLILEVEEDLI--------------K-----H------------------
----------------------------GDE-LVFGGGKSARDGLGQASGVL--RD----
-----Q----------------SADLVITNAVIVDAK-L-GIIKADIGIKDGKILGVGNA
GNPDV--MD----DV---------------D----IIVSSNTEIISGE-HTICTAGTIDS
HIHFISPQQAIDAICNGTTTMIGGGTGPADGTNATTCTPGEFNIHKMIQAVEEFPLNFGF
LCKGNDSQEESLMEQI-RAGACGLKLHEDWGTTPATINSALNVADKTDTQVAIHTDTLNE
CGYVDDTIAA----------IN-----GRVIHTYHTEGAGGGHAPDIMKIASEPNILPSS
TNPTRPFTTNTLEEHLDMMMVCHHLNPSVPEDISFAESRIRAETIAAEDILHDIGAISMM
SSDSQAMGRVGETTTRNWQTADKMKKMKG---------------A-L----------P--
----E-D----------------------S--------QEN--------DNFRIKRYVAK
ITANPAITHGISEHVGTLENGKMADIIIWMPQFFGIKPKMIVKGGFIAYALMGD------
------PNASIPTTEPVYYRPMFGALGKTKQSTSVTFTSQLALD--D-G----L-QEKLN
-------ID-KKLV-AVKNCR-N--IGKKDMVYNDATPK-IDIDPETYEVKV--------
----D------------------------GVI-ATVD----PATNVSLGRLY-----S--
-LF--------------------------
>ref_ureC_1021
------------------------------------------------------------
------------------------------------------------------------
------------MSSENSSENLHVGEYITADGNITANDGKKVFKLQVANTGDRPIQVGSH
THFAEANKALEFNREKSLGFHLNIPAGTSIRFEPGESKHVQIVEFGGTKTIYGFSGMVGG
ELESKRDSAIKNLHEHEFKSSLDDVNEQSNSLE---------------------------
------------------------------------IPRSRYVEL-----FG--PTV---
-GDKVRLADTDLIMEIEKDLI--------------K-----Y------------------
----------------------------GDE-LVFGGGKSARDSLGQASGVL--RE----
-----D----------------SADLVITNAMILDPV-L-GIIKADIGIKDGKILAIGNA
GNPDV--MD----DI---------------D----IVVSSNTEIISGE-HTICTPGTIDS
HIHFISPQQAIDAICNGTTTMIGGGTGPADGTNATTCTPGEWNIHRMIEAAEEFPMNFGF
LCKGNDAKEDALREQV-RAGACGLKLHEDWGTTPATINAALNVADETDTQVAIHTDTLNE
CGYVDDTIAA----------IA-----GRTIHTYHTEGAGGGHAPDIMKVAGESNILPSS
TNPTRPFTTNTLEEHLDMMMVCHHLNPSVPEDISFAESRIRAETIAAEDVLHDVGAISMM
SSDSQAMGRVGEVTTRNWQTADKMKKMKG---------------N-L----------A--
----E-D----------------------D--------DSN--------DNYRIKRYISK
ITINPAITHGISEYVGSLQPGQMADIVVWTPQFFGIKPKLIIKGGFIAYALMGD------
------PNASIPTTEPIYYRPMFGALGKAKKSTSVTFTSQVALD--N-G----L-EGKLK
-------VE-KKLL-PVKNCR-K--IGKKDMVYNDKTPK-IEIDPETYEVKV--------
----D------------------------GEI-ATVD----PAKEVSLSRLY-----S--
-LY--------------------------
>ref_ureC_73
------------------------------------------------------------
------------------------------------------------------------
------------MLARWHTDTPHVGEYIPTDESIKANKDKKTISLNVSNTGDRPIQVGSH
THFSEANKALEFDREKSLGFHLNIPSGTSIRFEPGESKRVEVVEFGGTKTIFGFSGLVSG
DLNSKKQDAIKKINENGFKNISEDVKEGSNSLE---------------------------
------------------------------------IQRSRYVAL-----FG--PTV---
-GDRVRLADTDLIIEIEKDLI--------------K-----Y------------------
----------------------------GDE-LVFGGGKSARDGLGQASGVL--RE----
-----N----------------SADLVITNAMIIDPV-L-GIIKADIGIKDGRIIGVGNA
GNPNV--MD----DI---------------D----IVVSSNTEIISGE-HTICTPGTIDS
HIHFISPQQAIDAICNGTTTMIGGGTGPADGTNATTCTPGEWNIHKMIEAVEEYPLNFGF
LCKGNDSREEALLEQV-KAGACGLKLHEDWGTTPATINSALNVADKTDTQVAIHTDTLNE
CGYVDDTIKA----------IA-----GRAIHTYHTEGAGGGHAPDIMKIAGEPNILPSS
TNPTRPYTVNTLEEHLDMMMVCHHLNPSVPEDVSFAESRIRAETIAAEDVLHDIGAISMM
SSDSQAMGRVGEVTTRNWQTADKMKKMKG---------------S-L----------S--
----E-E----------------------T--------GDN--------DNLRIKRYMAK
ITINPAITHGISSHVGSLESGKMADIVVWSPQFFGIKPKLIIKGGFIAYALMGD------
------PNASIPTTEPVYYRPMFGALGKAKQTTSVTFTSQIALD--N-K----L-EDKLK
-------IQ-KKLV-AVKNCR-G--IGKSDMLYNDKTPK-IEVDPETYEVKV--------
----D------------------------GEI-ATVD----PAEKLSLTRLY-----S--
-LY--------------------------
>ref_ureC_124
------------------------------------------------------------
------------------------------------------------------------
------------MLSRWRSETPHVGEYIPADGNIMANQDKKTIKLKVANTGDRPIQVGSH
THFSEANRALEFDREKALGYHLNISSGTSIRFEPGETKHVEVVEYGGTKTIFGFSGLVSG
DLKSKKSDAIKNINEKGFKNVLENTEEKSGTLE---------------------------
------------------------------------IPRNRYVEL-----FG--PTT---
-GDKVRLADTDLIMEIEKDLI--------------K-----Y------------------
----------------------------GDE-LVFGGGKSARDGQGQASGVL--RK----
-----D----------------SADLVITNAMIIDPI-L-GIIKADIGIRDGKILCVGNA
GNPNV--MD----DI---------------D----IVVSSNTEIISGE-HTICTPGTIDS
HIHFISPQQAIDAICNGTTTMIGGGTGPADGTNATTCTPGEFNIHRMIEAVEEFPLNFGF
LCKGNDSKEEALLEQV-KAGACGLKLHEDWGTTPATINSALNVADKTDTQVAIHTDTLNE
CGYVDDTINA----------IN-----GRTIHTYHTEGAGGGHAPDIMKIAGEPNILPSS
TNPTRPFTTNTLEEHLDMMMVCHHLNPSVPEDISFAESRIRAETIAAEDVLHDIGAISMM
SSDSQAMGRIGEVTTRNWQTADKMKKMKG---------------S-L----------P--
----E-D----------------------N--------TEN--------DNYRIKRYISK
ITINPAITHGISEYVGSLEPGKIADIVIWTPQFFGIKPKLIIKGGFIAYSLMGD------
------PNASIPTTEPIYYRPMFGALGKAKKTTSVTFTSQLALD--N-G----L-EEKLK
-------IE-KKLV-PVRNCR-N--IGKKDMVYNDATPK-IEIDPETYEVKV--------
----D------------------------GKI-ATVD----PAKEVSLARLY-----S--
-LY--------------------------
>ref_ureC_319
------------------------------------------------------------
------------------------------------------------------------
------------MISRWRSKTPHIGEYMPADGNIIANDSKKTFKLNVSNTGDRPIQVGSH
THFAEANKALEFDREKALGYHLNISSGTSIRFEPGESKHVEVVEFGGTKTIFGFSGLVSG
ELESKREAAIKNIHEKGFKSVLENIEGESTSLE---------------------------
------------------------------------IPRIRYVEL-----FG--PTK---
-GDRVRLADTDLVIEIEKDLI--------------K-----Y------------------
----------------------------GDE-LVFGGGKSARDGLGQASGVL--RE----
-----N----------------SADLVITNAMIIDPK-L-GIIKADIGIKDGKILGVGNA
GNPDV--MD----DV---------------D----IIVSSNTEIISGE-HTICTPGTIDS
HIHFISPQQAIDAICNGTTTMIGGGTGPADGTNATTCTPGEFNIHKMIQAVEEFPMNFGF
LCKGNDSREESLMEQV-KAGACGLKLHEDWGTTPATINSALNVADKTDTQVAIHTDTLNE
CGYVDDTIAA----------IN-----GRVIHTYHTEGAGGGHAPDIMKIASEPNILPSS
TNPTRPFTTNTLEEHLDMMMVCHHLNPSVPEDISFAESRIRAETIAAEDILHDVGALSMM
SSDSQAMGRVGEVTTRNWQTADKMRKMKG---------------P-L----------A--
----E-D----------------------S--------EDN--------DNFRIKRYISK
ITINPAITHGISDYVGSIEPGKIADIVVWMPQFFGIKPKMIIKGGFIAYALMGD------
------PNASIPTTEPVYYRPMFGALGKAKKTTSVTFTSQLALD--N-G----L-EEKMK
-------IE-KKLL-PVKNCR-N--IGKKDMVHNDATPK-IEIDPETYEVKV--------
----D------------------------GEI-ATVD----PATEVSLGRLY-----S--
-LF--------------------------
>ref_ureC_328
------------------------------------------------------------
------------------------------------------------------------
------------------------------------------------------------
------------------------------------------------------------
-----------------------------MTLE---------------------------
------------------------------------IPRKKYVDL-----YG--PTV---
-GDRVRLGDTDLIIQIEKDYL--------------R-----Y------------------
----------------------------GDE-VVFGGGKSARDGMGQASGVL--RK----
-----D----------------SLDLVITNAVIMDPI-L-GIVKGDIGIRDGRIVGIGNA
GNPDI--MD----DI---------------D----MIISSNTEVIAGE-HTICTPGTIDS
HIHFISPQQAIDAICNGTTTMIGGGTGPADGTNATTCTPGEWNIHRMIEAAEEFPLNFGF
LCKGNDSQEAALLEQV-RAGACGLKLHEDWGTTPATIDSALRVAEKTDVQVAIHTDTLNE
CGFVDDTIRA----------IA-----GRTIHTYHTEGAGGGHAPDIMKVAGEPNILPSS
TNPTRPFTVNTLAEHLDMMMVCHHLNPSVPEDVSFAESRIRGETIAAEDVLHDMGVLSMM
SSDSQAMGRVGEVTTRNWQTADKMKKMAG---------------R-L----------A--
----G-E----------------------T--------GDN--------DNLRAKRYLAK
ITINPAITHGISGHVGSLKPGSLADIVIWTPQFFGIKPKMIIKGGFIAYSLMGD------
------PNASIPTTEPVMYRPMFGALGSAKQSTSVTFTSQLAID--S-G----L-ESILD
-------IK-KKLV-PVKNCR-N--IGKKDMLHNNFTPK-IEINPETYEVKV--------
----D------------------------GVT-ATVD----PAVSVSLARLY-----C--
-LY--------------------------
>ref_ureC_4
------------------------------------------------------------
------------------------------------------------------------
------------------------------------------------------------
------------------------------------------------------------
-----------------------------MTLN---------------------------
------------------------------------IPRKNYVDL-----FG--PTV---
-GDRVRLADTDLIIEIEKDLI--------------T-----Y------------------
----------------------------GDE-AVFGGGKSVRDGLGQASGVS--RT----
-----E----------------SVDLVITNAIVMDPL-L-GIIKADIGIKDGKIVGVGNA
GNPNI--MD----DV---------------D----MIISSNTEIIAGE-HTICTPGTIDS
HIHFISPQQAIHAICNGTTTMIGGGTGPADGTNATTCTPGKWNIHRMIESVDELPLNFGF
LAKGNDSLETALLEQI-EAGACGLKLHEDWGSTPAAIDSALSVADKTDTQVAIHTDTLNE
CGFVDDTIEA----------IA-----GRTIHTYHTEGAGGGHAPDIMKVAGEENILPSS
TNPTRPFTVNTLAEHLDMMMVCHHLNPSVPEDVSFAESRIRGETIAAEDVLHDIGVLSMI
SSDSQAMGRVGEVTTRNWQTADKMKKMTG---------------K-L----------P--
----E-D----------------------N--------VRN--------DNFRVKRYLAK
ITINPAITHGISDYVGSMQPGRLADIVIWSPQFFGVKPKMIIKGGFIAYSIMGD------
------PNASIPTTEPVLYRPMFGALGKTIQSTSVTFTSQLALD--K-G----I-ESEIN
-------SE-KKLV-PVKNCR-S--IGKKDMLYNDLTPE-IEVNPETYEVKV--------
----D------------------------GKL-ATVD----PADKVSMSRLY-----N--
-LF--------------------------
>ref_ureC_1089
------------------------------------------------------------
------------------------------------------------------------
------------------------------------------------------------
------------------------------------------------------------
-----------------------------MTLT---------------------------
------------------------------------IPRKNYVDL-----FG--PTT---
-GDRIRLADTDLIIEVEKDLI--------------K-----Y------------------
----------------------------GDE-SVFGGGKSIRDGSAQASGVS--RE----
-----N----------------SLDLVITNAVIIDPI-L-GIIKADIGIKDGMIVGVGNA
GNPNI--MD----GV---------------D----MIISSNTEVIAGE-HTICTPGGIDS
HIHFISPQQATHAICNGITTMIGGGTGPSDGTNATTCTPGKWNIHRMIESVDNIPMNFGF
LAKGNDSLESVLYEQI-ESGACGLKLHEDWGTTPATINSALNVADKTDTQVAIHTDTLNE
CGFVDDTIAA----------IA-----GRTIHTYHTEGAGGGHAPDILKIASEPNVLPSS
TNPTRPFTVNTLAEHLDMMMVCHHLNSSVPEDISFAESRIRGETIAAEDVLHDMGVLSMM
SSDSQAMGRVGEVTTRNWQTADKMKKMTG---------------S-L----------P--
----E-D----------------------N--------SRN--------DNFRVKRYIAK
ITINPAITHGISDYVGTIRPGRLADIVIWTPQFFGVKPKMIIKGGFIAYSLMGD------
------PNASIPTTEPVLYRPMFGSFGKAVKSTSVIFTSKLAID--N-G----L-KRRIN
-------CD-KKLL-PVKNCR-S--IGKKDMLYNDSTPD-IDVNPETYEVKV--------
----D------------------------GKI-TTTD----PATKLIFSSII-----PLV
LIYFKNFTFLN------------------
>ref_ureC_1115
------------------------------------------------------------
------------------------------------------------------------
------------------------------------------------------------
------------------------------------------------------------
-----------------------------MTLN---------------------------
------------------------------------ISRKNYADL-----FG--PTT---
-GDRVRLADTDLIIEIEKDLI--------------K-----H------------------
----------------------------GDE-SVFGGGKSIRDGMGQASGVS--RD----
-----E----------------SLDLVITNAIILDPV-L-GIIKADIGVKDGRIVGIGNA
GNPNI--AD----DV---------------D----MVISSNTEIIAGE-NTICTPGTIDS
HIHFISPQQATHAICNGTTTMIGGGTGPADGTNATTCTPGKWNIHRMIESVDNFPMNFGF
LAKGNDSLEPALFEQI-KSGACGLKLHEDWGTTPATINSALNVADKTDTQVAIHTDTLNE
CGFVDDTIAA----------IA-----GRTIHTYHTEGAGGGHAPDILKIASESNILPSS
TNPTRPFTVNTLSEHLDMMMVCHHLNSSVPEDISFAESRIRGETIAAEDVLHDIGVLSMM
SSDSQAMGRVGEVTTRNWQTADKMKKMTG---------------S-L----------P--
----E-D----------------------N--------SQN--------DNFRVKRYIAK
ITINPAITHGISDHVGSLQPGRLADIVIWSPQFFGVKPKMIIKGGFIAYSLMGD------
------PNASIPTTEPIFYRPMFGSFGKAVQSTSVIFTSQLALD--N-G----M-QEKIN
-------CD-KKLV-AVKNCR-S--IGKKDMLYNDSTPE-IDVNPETYEVKV--------
----N------------------------GKI-TTTD----PATKLSLGRLY-----H-C
LLYTSDAA--D------------------
>ref_ureC_1096
------------------------------------------------------------
------------------------------------------------------------
------------------------------------------------------------
------------------------------------------------------------
-------------------------------MN---------------------------
------------------------------------IERARYARL-----FG--PTT---
-GDRFRLADTELVVEIERDLT--------------A-----Y------------------
----------------------------GDE-VVFGGGKTIRDGMGQQAIGS--AE----
-----G----------------ALDLAITNAIIMDPL-L-GIIKADIGIRNGRIVGVGKA
GNPDT--MD----GV-------------SPE----MVIGVATEVLAGE-HMIVTPGGIDG
HIHWIDPAQVIVALSNGITTMIGGGTGPAHGTLATTCTPGPWALARMMEAADAFPVNVGF
LGKGNSARAEPLVEQI-RAGAVGLKIHEDWGATPAVIDQALRVADAMDIQIAIHTDTLNE
AGFVEDTRRA----------IN-----GRVIHTFHIEGAGGGHAPDIMKLAGEPNVLPSS
TNPTRPYSVNTIDEHLDMLMVCHHLDPHLPEDLAFAESRIRPETIAAEDVLHDLGAISMY
SSDSQAMGRVGENWQRLFQTADKMKKMRG---------------R-L-------------
----A-E-------------------------------DQARNRN----DNFRVLRYLAK
LTINPAITNGISAYVGSIAPGKLADLVLWDIPFFAVRPRLVIKGGMIAWAISGD------
------AGASIPTPELNRYRPMFGAYGSAVASTSVIFTSQAALA--D-G----L-AARIR
-------VR-KPLL-AASRTR-Q--LSKRDMVRNEATPV-IEVDPETYRVMV--------
----D------------------------GHE-ATVA----PADEVRLARLY-----R--
-FY--------------------------
>ref_ureC_231
------------------------------------------------------------
------------------------------------------------------------
------------------------------------------------------------
------------------------------------------------------------
-------------------------------MK---------------------------
------------------------------------VTHEAYAKM-----FG--PTV---
-GDKVRLADTDLWIEIEKDYT--------------S-----Y------------------
----------------------------GDE-GVFGGGKSLRVSMGQNGKNT--RN----
-----E-G--------------VLDTVITNVIIID-Y-T-GIVKADIGIKDGRIIGIGKA
GNPNS--MD----GV---------------D--QDMIIGVGTEVYAGE-GLIATAGAIDT
HIHFISPDQVETALLAGTTTFIGGGTGPAAGSKATSLTAGEWHLHRMLQAVEGFPINVGL
LGKGSASDPAPIIEQV-RAGAIGLKIHEDWGATPAALDQSLTVADEYDIQVALHSDTLNE
AGFVEDTINA----------ID-----GRVIHIFHTEGAGGGHAPDQLVMASLPNILPAS
TNPTKPFTTNTIDEHLDMLMVCHHLKHDVPEDVAFADSRIRPETIAAEDIMQDLGILSIM
SSDSQAMGRVGEVTIRTFQTADKMKKQRG---------------P-L----------P--
----Q-D----------------------E--------GKD---H----DNYRIKRYMAK
LNINPAIAHGISHEVGSLEEGKLADIVLWEPAFFGVKAEVVIKAGIAVYGITGD------
------PNASIPTPQPMKGRQTYGFYGQGPQNCGMTFLPKIAVE--E-G----L-PDKLG
-------LK-RMIG-TVLNCR-N--IRKADMKLNNETPE-IDVNPETYEVKI--------
----D------------------------GEL-ATCE----PVDVLPMAQRY-----F--
-LF--------------------------
>ref_ureC_239
------------------------------------------------------------
------------------------------------------------------------
------------------------------------------------------------
------------------------------------------------------------
------------------------------MAS---------------------------
------------------------------------ISRQQYASL-----YG--PTT---
-GDKVRLADTSLVIEIEKDFG--------------T-----P------------------
----------------------------GEE-IVFGGGKTIRDGMGQNPRFT--SQ----
-----Q-G--------------ALDLVITNVVVMDPM-V-GIVKGDLGIKDGKIVGIGQA
GNPAT--QP----GV---------------D--HNLLVGPSTDVIAGE-GKIVTAGGVDT
HVHFISPQQVYDALSIGVTTMFGGGTGPSSGSNATTATPGPWNIKHMLRAFEGLPMNIGV
FAKGNSSRKAPLIEQL-HAGAAGLKCHEDWGTTPAVLSCALHVADDYDVQVAVHTDSLNE
SGFVEDTIDA----------ID-----GRAIHTFHTEGAGGGHAPDIMTVAGYQWALPSS
TNPTRPYTVNTIDEHLDMLMVCHHLDPKIPSDVAFAESRIRAETIAAEDVLHDWGLLSIY
SSDSQAMGRVGEHFTRCMQTASKMKDQRG---------------P-L----------P--
----E-D-------------------------------ASG---N----DNFRVLRYLAK
CTINPARVQGMAHVVGSIEPGKMADLVLWDFADFAAKPSLVVKGGMIAWALMGD------
------PNASLPTPQPVYYRPMFGAFGKAMTATRATFMSQASIE--L-G----V-PEELG
-------LE-SQIY-AVQGTR-T--VSKQDMVLNDRTAD-ITINPETFEVQV--------
----D------------------------GEV-ATSE----PADKLPLTQKY-----F--
-IL--------------------------
>ref_ureC_1120
------------------------------------------------------------
------------------------------------------------------------
------------------------------------------------------------
------------------------------------------------------------
-----------------------------VMSR---------------------------
------------------------------------ISRDQYASL-----YG--PTT---
-GDRFKLADTNLVCRVDHDYA--------------V-----P------------------
----------------------------GEE-AVFGGGKTIRDGMAQSPSMT--SA----
-----G-G--------------SPDTVITSVLILDPV-L-GVIKGDIGIKDGRIAAIGKA
GNPDI--MD----GV---------------H--PQLVIGAGTEVIAGE-HMIATPGGVDS
HIHMIAPQQAWAAISNGITTMLGGGTGPADGSRATTATPGPWHIERMLEAADILPVNWGV
FAKANSSQEAVIREQV-EAGACALKVHEDWGSTPAVIDAALRVADAYDVQMAIHTDTLNE
GGFVEDTIAA----------IA-----GRTIHTFHTEGAGGGHAPDIMRLAGERNVLPSS
TNPTRPYTVNTLAEHMDMLMVCHHLNPQVAEDVAFADSRIRPETMAAEDVLHDMGIISMY
SSDSQAMGRVGESFTRLIQTAHKMKDVRG---------------P-L----------P--
----E-D-------------------------------REG---D----DNERVLRYIAK
LTINPARASGIGHIVGSLEPGKLADIVLWPVQFFGVKPALVVKGGAIAWSIMGE------
------PNASIPTVEPVLYRPMFGAHPSVIAKTCITFVSGAAAY--G-G----V-KERLN
-------LG-RIVE-PVRGTR-D--ISKADMLRNDALPT-VEVDPESYEVRV--------
----D------------------------GEL-VTAP----AAESLPLAQRY-----F--
-LI--------------------------
>ref_ureC_272
------------------------------------------------------------
------------------------------------------------------------
------------------------------------------------------------
------------------------------------------------------------
------------------------------MTT---------------------------
------------------------------------IDRAHYNSL-----YG--PTA---
-GDRFRLADTVLYGAIERDFL--------------T-----H------------------
----------------------------GDE-AVFGGGKTIRDGMGQAP-VT--NR----
-----E-G--------------ALDLVITNVIVMDPI-M-GIVKGDIGVREGRIVGVGKA
GNPYV--MD----GV---------------S--PGLVIGPGTEVIAGE-HLIATPGAIDS
HIHMIAPQQVWEALCNGITTFIGGGTGPADGTKATTSTPGPWNLARMLQACEGLPVNWGF
LGKGNSSRPDPLREQI-EAGACGLKDHEDWGTTPAVIDCSLRVADEYDVQLAIHTDTLNE
AGFLEDTIAA----------IN-----GRTIHTFHTEGAGGGHAPDIIRIAGEPNVLPSS
TNPTRPFTINTLDEHLDMLMVCHHLNPDVPEDVAFAESRIRAETIAAEDVLHDLGVLSMY
SSDSQAMGRVGESFMKLWQTADKMRRERG---------------A-L----------D--
----A-D----------------------R--------GTG---A----DNERILRYLAK
LTINPAIAHGIGHEVGSIEPGKLADIILWTLPFFGAKPKLVIKGGLIAWAAMGD------
------PNASIPTPEPVFYRPMFGALGRAMSETCVTFVSQASID--R-Q----I-GPRLG
-------LE-RRLV-AVRGCR-T--RTKQSMVRNSATPR-IEVDPETYTVRV--------
----D------------------------GEI-ATSQ----PATSLPLTQAY-----Y--
-IV--------------------------
>ref_ureC_556
------------------------------------------------------------
------------------------------------------------------------
------------------------------------------------------------
------------------------------------------------------------
------------------------------MSE---------------------------
------------------------------------ISRRTYVEL-----YG--PTV---
-GDRFKLADTSLVCQVERDLL--------------T-----Y------------------
----------------------------GDE-LVFGGGKTARDGMGQGSSYT--NA----
-----N-G--------------ALDLVITNAIIMDPL-L-GIIKADIGVRNGRIAAIGKS
GNPAI--MD----GV---------------D--PKLVVGPGTEVIAGE-HLIATPGGVDS
HIHMIAPQQVYHALSNGITTMLGGGTGPADGTRATTCTPGPWNLHRMLEAAESLPVNWGL
LGKGNASDPAPLEEQI-TAGASGLKLHEDWGTTPATIDCCLNVADAYDVPVAIHTDTLNE
AGFVEDTIAA----------ID-----GRTIHTYHTEGAGGGHAPDIIKIAGYLNVLPSS
TNPTRPYTVNTLAEHMDMLMVCHHLNPGVPEDVAFAESRIRPETMAAEDVFHDLGIISMY
ASDSQAMGRVGENFTRLFQTADKMRQMKG---------------K-L----------S--
----E-D-------------------------------SPD---H----DNFRVLRYLAK
LTINPAIAHGISHVVGSIAPGKLADIVLWPIGTFGAKPKMVIKGGMVNWAVMGD------
------PNGSIPTAEPMFYRPMFGAYGLANARTCITFLSRQSRD--L-G----V-PEQLG
-------LR-RQIE-VVQNCR-T--ITKRQMVRNDLLPN-IEVDPETYQVRV--------
----D------------------------GEL-ATVP----PAEKLSLAQLH-----F--
-LV--------------------------
>ref_ureC_1006
------------------------------------------------------------
------------------------------------------------------------
------------------------------------------------------------
------------------------------------------------------------
------------------------------MTE---------------------------
------------------------------------MSRRQYVQL-----YG--PTV---
-GDRFRLADTSLICQVEQDFT--------------T-----Y------------------
----------------------------GDE-LVFGGGKTARDGMGQSSHVT--NA----
-----N-G--------------ALDLVITNAIVMDPL-L-GVVKTDIGVKDGHIAGIGKS
GNPDI--MD----GV---------------D--PLLVVGPGTEVIAGE-HLIATPGGVDS
HIHMISPQQVYHALSNGITTVLGGGTGPADGTKATTSTPGPWNIHRMLETAESLPINWGL
LGKGNASHPGPLEEQI-AAGASGLKLHEDWGSTPAAIDCCLSVADLYDVPVAIHTDTLNE
SGFVEDTIAA----------IA-----GRTIHTYHTEGAGGGHAPDIIKMAGYMNVLPSS
TNPTRPYTVNTMAEHMDMLMVCHHLNPSVPDDVAFAESRIRPETMAAEDVLHDLGVLSMY
SSDSQAMGRIGETFTRLFQTADKMLQFKG---------------K-L----------S--
----E-D-------------------------------SPD---H----DNFRVLRYLAK
LTINPAITHGISHVVGSIAPGKLADIVLWPVGTFGAKPKMVIKGGMVNWGIMGD------
------PNGSIPTVEPTFYRPMFGSFGLCIAQTCVTFISKAAHD--L-E----I-PSKLG
-------LQ-RKIE-VVRNCR-T--ITKQQMVRNDRLPK-IEVNPDNYQVTI--------
----D------------------------GAL-ATVP----PANKLSLAQLH-----F--
-LV--------------------------
>ref_ure80
------------------------------------------------------------
------------------------------------------------------------
------------------------------------------------------------
------------------------------------------------------------
-----------------------------MAYE---------------------------
------------------------------------ISRQQYGEL-----YG--PTT---
-GDGIRLADTDLVLRIEKDLT--------------A-----K------------------
----------------------------GDE-VGFGGGKVIREGMGMNARMT--RD----
-----E-G--------------VVDTVITNAIIVD-H-T-GIYKADIGIRDGLIEGIGRA
GNPDV--QD----DI---------------D----IPVGVNTEAYAGE-HTIVTAGAIDT
HIHFISPDQFDTALSNGTTTFIGGGTGPADGTKATTITPGEWHIHRMIEATSDAPVNIGL
LGKGHAAVPGPLKAQI-RAGAIGLKIHEDWGATRSAIDTSLRVADELDVQIAIHTDTLNE
YGYLEDTIKA----------ID-----HRTIHTFHTEGAGGGHAPDIIAIAGEKNVIPAS
TNPTLPFTKNTVDEHLDMLMVCHHLNKDIPEDVAFADSRIRGETIGVEDVLHDLGVFSIT
SSDSQAMGRVGEVVLRTWQVAHINKQQRG---------------P-L-------------
----EGD-------------------------------SEG---N----DNNRIKRYVSK
YTINPAIAHGISHLVGSVEVGKMADLVLWEPRFFGIKPKVVLKSGQAAYSEMGD------
------SNGSIPTPQPVTYRRNWGATGAASETAAVTFVPSVALQ--S-G----V-EDKLR
-------GG-RALL-EARDMR-E--ITKKDLKHNAATPK-IEVDPQTYQVRL--------
----D------------------------GELVEGSK----PTETLPMGQKY-----F--
-LF--------------------------
>ref_ureC_95
------------------------------------------------------------
------------------------------------------------------------
------------------------------------------------------------
------------------------------------------------------------
-----------------------------MSFE---------------------------
------------------------------------ISRKQYADL-----YG--PTT---
-GDGVRLADTDLVARVEKDLT--------------N-----Y------------------
----------------------------GEE-VTFGGGKSIRDGMGQNGRLT--RD----
-----E-G--------------VPDTVITRALIID-H-T-GVYKADIGITDGRISGIGKA
GNPDV--QD----DI---------------D----IPVGVNTEIIAGE-HHIITAGGLDT
HIHYISPDQAETALDNGVTTFIGGGTGPSVGTKATTITPGEWHIQRMIEATADLPINVGF
LGKGHASTLKPLEDQI-RAGAIGLKVHEDWGSTASSINRSLEAADNLDVQIAIHTDTLNE
GGYVDNTIDA----------IA-----GRVIHTYHTEGAGGGHAPDILKLAGLPNIMPAS
TNPTLPYTTNTIDEHLDMLMVCHHLNPDLPEDVAFADSRIRGATIGAEDVLHDLGIFSIT
SSDSQAMGRVGEVVLRTWQVADKMKKQRG---------------A-A-------------
----EGD-------------------------------SAD---N----DNNRIKRYVSK
YTINPALTHGVAHEVGSVEVGKFADLVIWQPKFFGVKPHMVIKGGQIVRSEMGD------
------SNGSIPTPQPVSYRNSWGSKGDAVYSSSLTFLSQSSIE--D-G----V-PEKLG
-------MK-RAYA-AVKDIR-E--LKKSDLKFNGATPN-IEVDPQTYEVRV--------
----D------------------------GELIM-SE----PVDTVPMGQRY-----F--
-LF--------------------------
>ref_ureC_950
------------------------------------------------------------
------------------------------------------------------------
------------------------------------------------------------
------------------------------------------------------------
-------------------------------MR---------------------------
------------------------------------ISKQKYASM-----YG--PTT---
-NDRFRLADTSLIAKIEKDFT--------------T-----Y------------------
----------------------------GEE-SKFGGGKTIRDGMSQSPLAV--------
-----D----------------VADLIITNAIIID-Y-T-GIYKADIGIKNGKISAIGKS
GNPYN--CD----GI---------------T--EGLEIGANTEILSAE-GKIITAGGIDA
HIHFISPGQIDEALASGVTTMIGGGTGPNTGTNATTCTPGEFHIHKMMQSVDDLPLNFGF
MGKGNSSNYEALKVQV-EAGAMGLKLHEDWGTTPNAVDTCLKVADDLDVQVAIHTDTLNE
SGFVDNTVNA----------FG-----GRTIHTFHSEGAGGGHAPDIMKVAGLENILPSS
TNPTLPYTKNTIEEHLDMLMVCHHLSPKIPEDVSFAESRIRGKTIAAEDVLHDIGAISMT
SSDSQAMGRVGEVVIRTWQVADSMKKQRG---------------A-L-------------
----DLD----------------------N--------EKD--------DNERIKRYIAK
YTINPAIACGIDEHVGSVEVGKMADLVLWTPAFFGVKPEIIIKGGFIALSMMGD------
------SNASIPTPEPNMYRPMFGSLGKAAAKTSAIFVSQTSID--C-G----V-ENKLD
-------IN-KEIL-AVKNTR-N--ITKRDMRLNDFIGD-IEVDPETYDVKV--------
----N------------------------GEI-IESH----YMTELPMAKKY-----F--
-LF--------------------------
>ref_ureC_1085
------------------------------------------------------------
------------------------------------------------------------
------------------------------------------------------------
------------------------------------------------------------
-------------------------------MK---------------------------
------------------------------------ISKEKYASM-----YG--PTT---
-GDRFRLADTSLIAEIEKDYT--------------T-----Y------------------
----------------------------GEE-VKFGGGKTIRDGMAQSPKAI--------
-----D----------------VADLIITNAVIID-Y-T-GIIKADIGIKNGKICAIGKA
GNPEL--CD----GI---------------T--DGLEIGANTEILSAE-GKIITAGGIDS
HIHFISPTQIDEALSSGVTTMVGGGTGPNTGTNATTCTPGEWNITKMIESVENYPLNFGF
MGKGNSSSYEALQSQI-EAGAMGLKLHEDWGSTPNAIDTCLSVADDFDVQVAIHTDTLNE
SGFVENTVDS----------FK-----NRTIHTFHSEGAGGGHAPDIMKVAGLANVLPSS
TNPTLPYTKNTIEEHLDMLMVCHHLSPKIPEDVSFAESRIRGNTIAAEDVLHDIGAISIT
SSDSQAMGRVGEVLIRTWQVADSMKNQRG---------------A-L-------------
----ASD----------------------N--------EEC--------DNNRIKRYIAK
YTINPAIACGIDEHVGSVEVGKMADLVLWDRAFFGVKPSLVIKGGFIALSVMGD------
------ANASIPTPEPNLYRKMFGSHGKASAKTSAIFTSKVAFE--N-K----L-GEKIG
-------IQ-KEVL-AVKNTR-N--IGKKDMRLNDFIGD-IVVDPETYDVLV--------
----D------------------------GKL-IQSN----YVDTVPMAKKY-----F--
-MF--------------------------
>ref_ure64
------------------------------------------------------------
------------------------------------------------------------
------------------------------------------------------------
------------------------------------------------------------
-------------------------------MK---------------------------
------------------------------------ISKEKYASM-----YG--PTT---
-GDRFRLADTTLIAKIEKDYT--------------I-----Y------------------
----------------------------GEE-SKFGGGKTVRDGMAQSPTAV--------
-----D----------------VADLIITNAIIID-Y-T-GIYKADIGIKDGKILAIGKS
GNPNL--CD----GI---------------T--EGLEIGANTEILSAE-GKIITAGGIDT
HIHFISPGQINEALSSGVTTMIGGGTGPNTGTNATTCTPGEWNISKMIQSVDDLPLNFGF
MGKGNSSSYEALKVQI-EAGAMGLKLHEDWGSTPNAIDTCLSVADDFDVQVAIHTDTLNE
SGFVEATVGA----------FK-----NRTIHTFHSEGAGGGHAPDIMKVAGLSNVLPSS
TNPTLPYTKNTIEEHLDMLMVCHHLSPKIPEDVSFAESRIRGKTIAAEDVLHDLGAISIT
SSDSQAMGRVGEVIIRTWQVAHSMKQQRG---------------T-L-------------
----EGD----------------------D--------EKS--------DNNRIKRYIAK
YTINPAIACGIDEYVGSVEVGKMADLVLWNRAFFGVKPEIIIKGGFIALAMMGD------
------SNASIPTPEPNMYRLMFGSLGRASGATSVIFTSKVA-S--S-N----L-KDKLG
-------IS-KNVL-PVKNTR-N--IGKANMKLNDFIGD-IEIDSETYDVKI--------
----N------------------------GEP-IESN----YVEKVPMARRY-----F--
-MF--------------------------
>ref_ureC_449
------------------------------------------------------------
------------------------------------------------------------
------------------------------------------------------------
------------------------------------------------------------
-------------------------------MK---------------------------
------------------------------------ISKEKYASM-----YG--PTT---
-GDRFRLSDTSLIAKIEKDYT--------------I-----Y------------------
----------------------------GEE-SKFGGGKTIRDGMAQSPTAV--------
-----D----------------VADLIITNATIID-Y-T-GIYKADIGIKDGIIIAIGKS
GNPNL--CD----GI---------------T--EGLEIGANTEILSAE-GKIITAGGIDS
HIHFISPGQIDEALSSGVTTMIGGGTGPNTGTNATTCTPGEWNIAKMIQSVDNFPLNFGF
MGKGNSSCKEALESQV-KAGAMGLKLHEDWGSTPKAIDTCLSVADELDVQVAIHTDTLNE
SGFVDNTVDS----------FN-----NRTIHTFHSEGAGGGHAPDIMKVAGMANILPSS
TNPTLPYTKNTIEEHLDMLMVCHHLSPKIPEDVSFAESRIRGKTIAAEDVLHDIGAISIT
SSDSQAMGRVGEVLIRTWQVADSMKQQRG---------------A-L-------------
----KED----------------------D--------KES--------DNNRIKRYIAK
YTINPAIACGIDEHVGSVEVGKMADLVLWNRAFFGVKPEIIIKGGFIALSLMGD------
------SNASIPTPEPSMYRPMFGSLGKASAKTSVIFTSKVALD--S-G----I-KDKLD
-------ID-KSML-AVKNTR-N--IGKKDMKLNDFIGD-IQVDAETYDVTV--------
----N------------------------GEL-IESN----YVETVPMAKKY-----F--
-MF--------------------------
>ref_ureC_995
------------------------------------------------------------
------------------------------------------------------------
------------------------------------------------------------
------------------------------------------------------------
-------------------------------MK---------------------------
------------------------------------ISKEKYTSM-----YG--PTT---
-NDRFRLADTSLIAKIEKDYT--------------I-----Y------------------
----------------------------GEE-SKFGGGKTIRDGMAQSPTAT--------
-----N----------------VVDLIITNAIIID-Y-T-GIYKADIGIKDGLISAIGKS
GNPNL--CD----GI---------------T--EGLEIGANTEILSAE-GKIITAGGIDS
HIHFISPEQIDVALASGVTTMVGGGTGPNTGTNATTCTPGEWNISKMIQSVDNLPLNFGF
MGKGNSSRYEALKMQV-EAGAMGLKLHEDWGSTPNAIDTCLKVADDFDIQVAIHTDTLNE
SGFVDSTVGS----------FK-----NRTIHTFHSEGAGGGHAPDIMKVAGLANILPSS
TNPTLPYTKNTIEEHLDMLMVCHHLSPKIPEDVSFAESRIRGKTIAAEDVLHDIGAISIT
SSDSQAMGRVGEVIIRTWQVADSMKRQRG---------------A-L-------------
----KGD----------------------D--------NLS--------DNERIKRFVAK
YTINPAIACGIDDYVGSVEVGKMADLVLWNRAFFGVKPEIIVKGGFIALAMIGD------
------SNASIPTPEPNMYRPMFGSLGKASAKTSAIFTSKVA-S--S-N----L-KEKLE
-------IC-KKVL-AVKNTR-N--IGKKDMKLNDFIGD-IKVDPETYDVTV--------
----N------------------------AEL-IESN----YVETVPMAKKY-----F--
-LF--------------------------
>ref_ureC_827
------------------------------------------------------------
------------------------------------------------------------
------------------------------------------------------------
------------------------------------------------------------
------------------------------MTT---------------------------
------------------------------------VSRRQYASL-----YG--PTT---
-GDRFRLADTELFARVERSLI--------------L-----P------------------
----------------------------GEE-AIYGGGKSIRDGMAQIPGLR--NA----
-----D-G--------------ALDLVVTSVIVMDAV-I-GIVKADIGVKDGRIVGVGQA
GNPFV--QD----GV-------------SAN----LLIGPGTEVISGE-GLIATAGAIDS
HVHFLTPAQIPHAMSSGTTTLLGGGTGPADGSKGTTCTPGPWNMARMLEATATLPVNVGF
MGKGNSSRPESLREQV-EAGAFGLKVHEDWGATPAALDCALTVADEYDVQVALHADTLNE
SGYLGDTLDA----------ID-----GRTIHSYHTEGAGGGHAPDMMAIASLPNVLPSS
TNPTRPYTTDTTDNLFYMTIVTHHLNPDNPEDVAFAQSRIRAETEAAEDVLHDMGILSMY
SSDSQAMGRVGDTVATCWRTADKMKRLTG---------------S-L----------P--
----G-E----------------------T--------AGD--------DNQRILRYLAK
LTINPAITHGIGHVVGSLEPGKLADIVLWPTNTFGVKPKYVIKGGMVAWSVMGD------
------ANASIPTPEPVLLQPMFGGMGKAAGRTSVTFVSQAAAD--A-Q----V-MERLG
-------VD-RRTE-AVRCCR-T--LGKAQMVRNDVTPD-IVVDSETYQVTV--------
----D------------------------GRP-AVVP----ASSEVSMSQLY-----Y--
-VV--------------------------
>ref_ureC_1075
------------------------------------------------------------
------------------------------------------------------------
------------------------------------------------------------
------------------------------------------------------------
-----------------------------MSNKNIENQNNELDAQKNNASGEEGGWSRRD
FIKVVGVATAGVSLMGISPILAQNANDVRVENGDLYVKRELYASL-----FG--ATT---
-GDKIRLADTELFIEIEKDFQ--------------T-----Y------------------
----------------------------GEE-NKFGGGKTIRDGMGQSASVL--DK----
-----D----------------CLDMCLLGATIVD-H-W-GIVKADIGIKDGKIVGIGKA
GNPDT--QD----GV---------------T--PGMIIGPATEVHGAW-GYIVTAGGIDT
HIHYICPELVETALFSGITTLVGGGTGPNDGTNATTVTGGKHFIRRMLESSEGMPINTAF
FGKGNATNFEAQAEMI-KAGACGTKIHEDWGTTPATIDMALSVADKYDVQVAIHSDTLNE
AGYLEDTVKA----------IG-----DRVIHSFHTEGAGGGHAPDIMKIAQYPNVIPAS
TNPTKPYTINTAAEHLDMLIVCHHLDKNSKTDLAFADSRIRPSTIAAEDILQDMGALSIM
SSDSQAMGRIGEVITRTWQTAHKMKIQRG---------------G-L----------P--
----E-E----------------------K--------GKD---N----DNYRVKRYVSK
YTINPALAHGIAEYIGSIEVGKIADLVIWKPEMFGVKPEIIYKAGMIVGSKMGD------
------PNASIPTPQPIIYRKSFASLGKALTQTSFNFVSQISIE--S-G----T-IASYG
-------LS-KGCL-PVKGCR-T--VRKKDLIHNNAMPK-IDIDPETYEVLI--------
----D------------------------GQK-ATCE----PLDVLPMAQRY-----L--
-LF--------------------------
>ref_ureC_548
------------------------------------------------------------
------------------------------------------------------------
------------------------------------------------------------
------------------------------------------------------------
------------------------------MAD---------------------------
------------------------------------LTRKQYADL-----YG--PSV---
-GDKFKLADTELVCEIEKDYR--------------V-----P------------------
----------------------------GEE-VVFGGGKTIREGMGQSTQTN--KN----
-----G----------------ALDLVITNVIIIDPV-Q-GVVIGDIGVKDGKITGIGKA
GNPDI--MS----GV-------------HPD----LIIGPGTEVIAGE-HLIATAGGIDS
HIHMICPQQVYDALSNGITTFIGGGTGPADGTRATTCTPGPWNIQKMILACEGLPINWGF
KGKGNSAVPEPLIEQL-EAGACGLKDHEDWGTTPAVLDQSLSVADKYDVQVSIHTDTLNE
AGFVEDSSKA----------ID-----GRTVHTYHTEGAGGGHAPDIMRLAGEKNVLPSS
TNPTRPYTVNTLDEHLDMLMVCHHLNPSIPEDVSFAESRIRAETIAAEDVLHDLGILSMY
SSDSQAMGRVGENFIKAMQTADKMKKQRG---------------K-L----------E--
----EDE----------------------P--------G-----N----DNFRVLRYIAK
CNLNHAITEGFEHILGSIETGKMADIVLWPIAFFGAKPKMVIKGGFVNWALMGD------
------SNASIPTPEPVIYRPMFGAFGGAMHETKLTLLSKTAVE--L-G----V-PEKIG
-------MQ-GGYV-AVENCR-G--LTKAHMVRNDVAPK-IEIDPETYQVKI--------
----D------------------------GNI-ATCE----PAKELALTQLY-----F--
-MV--------------------------
>ref_euk1
MKLLPREIEKLELHQAGFLAQKRLARGIRLNYTEAVALIATQILEFIRDGDKSVAELMDI
GRQLLGRRQVLPAVLHLLYTVQVEGTFRDGTKLVTVHEPISLENGNLELALHGSFLPVPS
LDKFPEVHEGVIIPGDMKYGDGSIIINHGRKAVVLKVVNTGDRPVQVGSHYHFIEVNPLL
VFDRRKALGMRLNIPAGTAVRFEPGERKSVVLVNIGGNKVIRGGNGIVDGLVDDVNWTVL
METMERRGFKHLEDIDASEGIAGEDPR--FTTM---------------------------
------------------------------------ISREKYANM-----YG--PTT---
-GDKLRLGDTNLYARIEKDYT--------------V-----Y------------------
----------------------------GDE-CVFGGGKVLREGMGQGIEQA--EA----
-----L----------------SLDTVITNSVIID-Y-S-GIYKADIGIKNGHIVGIGKA
GNPDT--MH----GV-------------QNN----MLIGNKTEVIAGE-GMIVTAGAIDC
HVHFICPQLVYEAVSSGITTMVGGGTGPAYGTRATTCTPSPFDMKLMLQSTDSLPLNFGF
TGKGNTAKPLELRHIV-EAGAMGLKLHEDWGTTPAAIDNCLAVAEEYDIQVNIHTDTLNE
SGFVEHTINA----------FR-----GRTIHTYHSEGAGGGHAPDIIRVCGVKNVLPSS
TNPTRPYTKNTVDEHLDMLMVCHHLDKNIPEDVAFAESRIRAETIAAEDILHDMGAISII
SSDSQAMGRIGEVISRTWQTADKMKAQRG---------------A-I----------DPN
M-----A-------------------------------D-----D----DNSRIKRYIAK
YTINPAIANGFADLIGSVEVKKLADLVIWQPAFFGAKPEMIIKGGNIAWANMGD------
------ANASIPTPEPVISRPMFGAFGKAGSENSVAFVSKAALR--K-G----V-KELYG
-------LK-KRVV-AVSNVR-Q--LTKLDMKLNDALPE-ITVDPETYVVTA--------
----N------------------------GEV-LTCA----PADSVPLSRNY-----F--
-LF--------------------------
>ref_euk2
MKLVQREAEKLALHNAGFLAQKRLARGLRLNYTEAVALIAAQILEFVRDGDRTVTDLMDL
GKQLLGRRQVLPAVPHLLETVQVEGTFMDGTKLITVHDPISSDDGNLELALHGSFLPVPS
LEKFSSVGVDD-FPGEVRFCSGHIVLNLHRRALTLKVVNKADRPIQIGSHYHFIEANPYL
VFDRQRAYGMRLNIPAGTAVRFEPGDAKTVTLVSIGGRKVIRGGNGIADGAVNRSQLNEV
MEKVIAKGFGHEDYPDSSEGIIGDGTH---DYI---------------------------
------------------------------------VDHEKYASM-----YG--PTT---
-GDKIRLGDTDLFAEIEKDYA--------------I-----Y------------------
----------------------------GDE-CIFGGGKVLRDGMGQSAGYP--AS----
-----D----------------CLDTVVTNAVVID-Y-T-GIYKADIGINGGLIVAIGKA
GNPDVMDMD----GV-------------NEE----MIVGVNTEVIAAE-GMIVTAGGIDC
HVHFICPQLAEEAIASGITTLVGGGTGPAHGTCATTCTPSPSHMKLMLQSTDELPINMGF
TGKGNTTKPDGLAEII-KAGAMGLKLHEDWGSTPAAIDNCLSVAEAFDIQVNIHTDTLNE
SGCVEHTIAA----------FK-----DRTIHTYHSEGAGGGHAPDIIKVCGVKNVLPSS
TNPTRPFTLNTVDEHLDMLMVCHHLDRNIPEDVAFAESRIRAETIAAEDILHDMGAISII
SSDSQAMGRIGEVITRTWQTANKMKRQRG---------------R-L----------PIS
SSPDAAE-------------------------------D-----N----DNFRIRRYIAK
YTINPAIVNGFSDFVGSVEVGKLADLVIWKPSFFGAKPEMVIKGGAIACANMGD------
------PNASIPTPEPVMMRPMFGAFGGAGSANSIAFVSKAAKE--A-G----V-AVQYK
-------LG-KRVE-AVGRVR-G--LTKLNMKLNDALPK-IDVDPETYTVTA--------
----D------------------------GEV-LRCQ----PTPTVPLSRNY-----F--
-LF--------------------------
>ref_euk4
MKLVQREAEKLALHNAGFLAQKRLARGLRLNYTEAVALIAAQILEFVRDGDRTVTDLMDL
GKQLLGRRQVLPAVPHLLETVQVEGTFMDGTKLITVHDPISSDDGNLELALHGSFLPVPS
LEKFSSVGVDD-FPGEVRFCSGHIVLNLHRRALTLKVVNKADRPIQIGSHYHFIEANPYL
VFDRQRAYGMRLNIPAGTAVRFEPGDAKTVTLVSIGGRKVIRGGNGIADGAVNRSQLNEV
MEKVIANGFGHEDYPDSSEGIIGDGTH---DYS---------------------------
------------------------------------VDHEKYASM-----YG--PTT---
-GDKIRLGDTDLFAEIEKDYA--------------I-----Y------------------
----------------------------GDE-CIFGGGKVLRDGMGQSAGYP--AS----
-----D----------------CLDTVVTNAVVID-Y-T-GIYKADIGINGGLIVAIGKA
GNPDVMDMD----GV-------------NEE----MIVGVNTEVIAAE-GMIVTAGGIDC
HVHFICPQLAEEAIASGITTLVGGGTGPAHGTCATTCTPSPSHMKLMLQSTDELPINMGF
TGKGNTTKPDGLAEII-KAGAMGLKLHEDWGSTPAAIDNCLSVAEAFDIQVNIHTDTLNE
SGCVEHTIAA----------FK-----DRTIHTYHSEGAGGGHAPDIIKVCGVKNVLPSS
TNPTRPFTLNTVDEHLDMLMVCHHLDRNIPEDVAFAESRIRAETIAAEDILHDMGAISII
SSDSQAMGRIGEVITRTWQTANKMKRQRG---------------R-L----------PIS
SSPDAAE-------------------------------D-----N----DNFRIRRYIAK
YTINPAIVNGFSDFVGSVEVGKLADLVIWKPSFFGAKPEMVIKGGAIACANMGD------
------PNASIPTPEPVMMRPMFGAFGGAGSANSIAFVSKAAKE--A-G----V-AVQYK
-------LG-KRVE-AVGRVR-G--LTKLNMKLNDALPK-IDVDPETYTVTA--------
----D------------------------GEV-LRCQ----PTPTVPLSRNY-----F--
-LF--------------------------
>ref_euk0
MKLSPREVEKLGLHNAGYLAQKRLARGVRLNYTEAVALIASQIMEYARDGEKTVAQLMCL
GQHLLGRRQVLPAVPHLLNAVQVEATFPDGTKLVTVHDPISRENGELQEALFGSLLPVPS
LDKFAETKEDNRIPGEILCEDECLTLNIGRKAVILKVTSKGDRPIQVGSHYHFIEVNPYL
TFDRRKAYGMRLNIAAGTAVRFEPGDCKSVTLVSIEGNKVIRGGNAIADGPVNETNLEAA
MHAVRSKGFGHEEEKDASEGFTKEDPNCPFNTF---------------------------
------------------------------------IHRKEYANK-----YG--PTT---
-GDKIRLGDTNLLAEIEKDYA--------------L-----Y------------------
----------------------------GDE-CVFGGGKVIRDGMGQSCGHP--PA----
-----I----------------SLDTVITNAVIID-Y-T-GIIKADIGIKDGLIASIGKA
GNPDI--MN----GV-------------FSN----MIIGANTEVIAGE-GLIVTAGAIDC
HVHYICPQLVYEAISSGITTLVGGGTGPAAGTRATTCTPSPTQMRLMLQSTDDLPLNFGF
TGKGSSSKPDELHEII-KAGAMGLKLHEDWGSTPAAIDNCLTIAEHHDIQINIHTDTLNE
AGFVEHSIAA----------FK-----GRTIHTYHSEGAGGGHAPDIIKVCGIKNVLPSS
TNPTRPLTSNTIDEHLDMLMVCHHLDREIPEDLAFAHSRIRKKTIAAEDVLNDIGAISII
SSDSQAMGRVGEVISRTWQTADKMKAQTG---------------P-L----------KCD
S-----S-------------------------------D-----N----DNFRIRRYIAK
YTINPAIANGFSQYVGSVEVGKLADLVMWKPSFFGTKPEMVIKGGMVAWADIGD------
------PNASIPTPEPVKMRPMYGTLGKAGGALSIAFVSKAALD--Q-R----V-NVLYG
-------LN-KRVE-AVSNVR-K--LTKLDMKLNDALPE-ITVDPESYTVKA--------
----D------------------------GKL-LCVS----EATTVPLSRNY-----F--
-LF--------------------------
>ref_euk6
------------------------------------------------------------
------------------------------------------------------------
------------------------------------------------------------
------------------------------------------------------------
------------------------------------------------------------
------------------------------------------------------------
------------------------------------------------------------
------------------------------------------------------------
------------------------------------------------------------
------------------------------------------------------------
------------------------------------------------------------
------------------------------------------------------------
------------------------------------------------------------
------------------------------------------------------------
------------VISRTWQTADKMKSQRG---------------P-L----------Q-P
G-----E-------------------------------D-----N----DNFRIKRYVAK
YTINPAIANGFSQYVGSVEAGKLADLVLWKPSFFGAKPEMVIKGGEVAYANMGD------
------PNASIPTPEPVIMRPMFGTLGKAGSSLSIAFVSKAWLN--Q-------------
------------------------------------------------------------
------------------------------------------------------------
-----------------------------
>ref_ure2
------------------------------------------------------------
------------------------------------------------------------
------------------------------------------------------------
------------------------------------------------------------
-------------------------------MK---------------------------
------------------------------------INRQQYAES-----YG--PTV---
-GDQVRLADTDLWIEVEKDTT--------------------Y------------------
----------------------------GDEAVNFGGGKVLREGMGENGTYT--RT----
-----E-N--------------VLDLLLTNALILD-Y-T-GIYKADIGVKDGYIVGIGKG
GNPDI--MD----GV-------------TPN----MIVGTATEVIAAE-GKIVTAGGIDT
HVHFINPDQVDVALANGITTLFGGGTGPAEGSKATTVTPGPWNIEKMLKSTEGLPINVGI
LGKGHGSSIAPIMEQI-DAGAAGLKIHEDWGATPASIDRSLTVADEADVQVAIHSDTLNE
AGFLEDTLRA----------IN-----GRVIHSFHVEGAGGGHAPDIMAMAGHPNVLPSS
TNPTRPFTVNTIDEHLDMLMVCHHLKQNIPEDVAFADSRIRPETIAAEDILHDLGIISMM
STDALAMGRAGEMVLRTWQTADKMKKQRG---------------P-L----------A--
----EEK----------------------N--------G-----S----DNFRAKRYVSK
YTINPAIAQGIAHEVGSIEEGKFADLVLWEPKFFGVKADRVIKGGIIAYAQIGD------
------PSASIPTPQPVMGRRMYGTVGDLIHDTNITFMSKSSIQ--Q-G----V-PAKLG
-------LK-RRIG-TVKNCR-N--IGKKDMKWNDVTTD-IDINPETYEVKV--------
----D------------------------GEV-LTCE----PVKELPMAQRY-----F--
-LF--------------------------
>ref_euk8
MHLIPKELDKLVISQLGFLAQRRLARGVRLNHAEAAALISSNLQELIRDGHYSVADLMSI
GKTMLGRRHVLPSVVHTLVELQVEGTFPTGTYLVTVHHPISSDDGDLEKALYGSFLPIPP
ADTFPDPNPDDYLPEKMPGAVLPVKNERITLNDGRKRIRLKVMSKGDRPIQVGSHYHFIE
TNPQLHFDRLRAYGYRLDIPAGTSVRFEPGDTKTVTLVEIAGNRIIKGGNSIASGKVDIS
RAEEILQRLQVEGFAHVPEPAPTADSALIAPFT---------------------------
------------------------------------MDREAYARM-----FG--PTT---
-GDLVRLGLTNLWVRVEKDCT--------------V-----Y------------------
----------------------------GDE-CAFGGGKTLREGMGQSSERS--AT----
-----E----------------CLDTVITNALIID---WSGIYKADIGIKNGLISAIGKA
GNPDM--MD----GV-------------HPD----MIVGSSTDVIAGE-NKIVTAGGFDT
HIHFICPQQVDEALASGITTFLGGGTGPSTGTNATTCTPGPTLMRQMIQACDGLPINVGI
TGKGNDSGGKSIEEQI-RAGAAGLKLHEDWGSTPAAIDTCLDMCDKFDVQCMIHTDTLNE
SGFVEQTVKS----------FK-----NRTIHTYHTEGAGGGHAPDIISVVEHPNVLPSS
TNPTRPFTMNTLDEHLDMLMVCHHLSKNIPEDVAFAESRIRAETIAAEDVLHDLGAISMM
SSDSQAMGRCGEVILRTWNTAHKNKAQRG---------------P-L----------K--
----E-D----------------------E--------GTG---A----DNFRVKRYISK
YTINPAIAQGMSHLIGSVEVGKLADLVIWHPSTFGTKPAQVLKSGMIVASQMGD------
------PNGSIPTIEPVVMRRQFGAF---VPSTSIMWVSQASID--D-G----I-VQSYG
-------LK-KRIE-AVRNCR-N--IGKKDMKFNDVMPK-MRVDPESYVVEA--------
----D------------------------GVL-CDAE----PAEALPLTQDY-----F--
-VY--------------------------
>ref_ureC_656
------------------------------------------------------------
------------------------------------------------------------
------------------------------------------------------------
------------------------------------------------------------
-----------------------------MVYK---------------------------
------------------------------------ITRADYAKF-----FG--PTK---
-GDKVRLGDTNLYAEVEHDYT--------------V-----Y------------------
----------------------------GDE-CIFGSGKVIRDGMGQATGVS--SD----
-----K----------------ALDCIITNALIID-Y-T-GIVKADIGIKNGKIAGIGKA
GNPDI--MA----GV-------------HPD----LVIGVNTEVISGE-GCIVTAGGIDT
HFHYITPSQPITSIASGLTTVLGGGTGPATGSMATTCTPNPNYLHHMMQATDDLPLNVIF
TGRGSSSRPEGMREQV-LAGAAGLKLHEDWGTTPAAIATCMDMADEYDIQVTIHMDSVNE
SCTVEDSIKA----------FG-----GRSIHAYHAEGAGGGHAPDLMRICAEANVLTSS
TTPTLPYTVNTVEEHLDMLMVCHHLDKNIPEDVAFAASRIRANTIAAEGVLHDIGAISMM
TSDSQAMGRGGEVIMRTWQVADQMKAQRG---------------N-L----------P--
----Q-D-------------------------------GAG---N----DNFRIKRYIAK
YTINPAIAHGISHLIGSVETGKVADLVLWKPAFFGQRPELVMKSGFIAYAQIGD------
------ANASIPTPQPVIMRPMFGALSSGIGKTSILFVSQASVN--D-G----N-VLNLG
-------LN-KRIE-PVVKCR-G--LTKADMKLNDALPK-ITVDPKTYKVSV--------
----D------------------------GAE-VGAE----PVSVVPLAQRY-----N--
-LF--------------------------
>ref_ureC_84
------------------------------------------------------------
------------------------------------------------------------
------------------------------------------------------------
------------------------------------------------------------
-----------------------------MSFK---------------------------
------------------------------------MTESQYASL-----YG--PTV---
-GDSIRLADTDLFAKVEKDYA--------------R-----Y------------------
----------------------------GYE-VTFGGGKSIRDGMGQNPNAT--RD----
-----NKA--------------VADLVISNAVVID-H-D-KVIKCDIGVKNGYIMKLGKA
GNPDI--MD----GV---------------D----IIIGSSTDVIAAE-GMIVTAGGIDT
HVHFINPEQAEVALESGVTTHIGGGTGASEGSKATTVTPGSWYIHRMLQAAENLPLNIGF
TGKGQAVNPTALVEQI-HAGVIGLKVHEDWGATPSALRHALEVADDYDIQIALHADTLNE
AGFMEDTMKA----------IG-----DKVIHMYHTEGAGGGHAPDLIKSAGYPNVLPSS
TNPTLPYTHNTIDEHLDMVMITHHLNASIPEDVAFADSRIRKETIAAEDVLQDMGVFSMI
SSDSQAMGRVGEVITRAWQVAHRMKQQRG---------------P-L-------------
------E-------------------------------G-DSEYD----DNNRIRRYIAK
YTINPAITHGISEYVGSVDAGKLADLVIWDPRFFGVKPDMVVKGGMINVAANGD------
------ANGSIPTSEPIKYRHMYGQYGGNLQSTAITFVSQAAYM--N-G----I-RRTLD
-------LK-RDVR-PVRHIR-Q--LTKKDMKNNSALPK-LDVDPETYEVFV--------
----D------------------------GKK-ITSE----AATELPMTQRY-----F--
-LF--------------------------
>ref_ure106
------------------------------------------------------------
------------------------------------------------------------
------------------------------------------------------------
------------------------------------------------------------
-----------------------------MSFK---------------------------
------------------------------------MTQSQYTSL-----YG--PTI---
-GDAIRLGDTNLFATIEKDFA--------------N-----Y------------------
----------------------------GDE-ATFGGGKSVRDGMAQNPNVT--RD----
-----DRY--------------VADTVITNAVIID-Y-D-KVYKADLGIKNGYIMKYGKA
GNPDI--MD----DV---------------D----IIIGASTDIISGE-GKIVTAGGIDT
HVHFINPEQAYVALESGVTTHIGGGTGASEGAKATTVAPGPWHIHRMLEAAEGLPINVGF
TGKGQAHNHTALIEQI-HAGAIGLKVHEDWGATPSALSHALDVADDYDVQIALHADTLNE
AGFMEDTMKA----------IK-----DRVIHMYHTEGAGGGHAPDLIKSASYPNVLPSS
TNPTLPYTVNTIDEHLDMVMITHHLNASIPEDIAFADSRIRKETIAAEDVLQDMGVFSMV
SSDSQAMDRVGEVITRTWQVAHRMKEQRG---------------Y-L-------------
------D-------------------------------G-DKEYN----DNNRIKRYIAK
YTINPAITHGISEYVGSIEEGKLADLVIWDPAFFGVKPEMILKAGMINTAVNGD------
------ANGSIPTSEPLKYRKMYGQYGGNLTGTSITFVSNIAYM--N-D----I-ERQLS
-------LH-RMVR-PVKGIR-Q--LTKKDMKNNSETPK-LDVDPQTYEVFV--------
----D------------------------GKL-ITSE----PAKELPLAQRY-----F--
-LF--------------------------
>ref_ure7
------------------------------------------------------------
------------------------------------------------------------
------------------------------------------------------------
------------------------------------------------------------
-----------------------------MSFK---------------------------
------------------------------------MTQSQYTSL-----YG--PTV---
-GDSVRLGDTNLFARVEKDYA--------------T-----Y------------------
----------------------------GDE-AAFGGGKSIRDGMAQNPNVT--RD----
-----DKQ--------------VADLVITNALILD-Y-D-KIVKADIGVKNGYIMKIGKA
GNPDI--MD----NV---------------D----IIIGATTDIISAE-GKIVTAGGIDT
HVHFVNPEQSQVALESGITTHIGGGTGASEGAKATTVTPGPWHLHRMLLAAESLPLNIGF
TGKGQAVNHTALVEQI-HAGAIGLKVHEDWGATPSALDHALQVADDYDVQIALHADTLNE
AGFMEETMAA----------VK-----DRVLHMYHTEGAGGGHAPDLIKSAAYSNILPSS
TNPTLPYTVNTIDEHLDMVMITHHLNASIPEDIAFADSRIRKETIAAEDVLQDIGVFSMV
SSDSQAMGRVGEVITRTWQVAHRMKEQRG---------------S-L-------------
------D-------------------------------G-DSEYN----DNNRIKRYIAK
YTINPAITHGISDYVGSIDEGKLADIIMWEPAFFAVKPDVIVKGGLINPAINGD------
------ANGSIPTSEPLKYRKMYGQLGGNMQGTSMTFVSTTAYE--N-D----I-GKLLG
-------LK-RKLR-PVHNIR-K--LTKADMKNNSATPK-IDVDPQTYEVFV--------
----D------------------------GEK-ITSE----PATELPLTQRY-----F--
-LF--------------------------
>ref_ure12
------------------------------------------------------------
------------------------------------------------------------
------------------------------------------------------------
------------------------------------------------------------
-----------------------------MSFK---------------------------
------------------------------------MTQSQYTSL-----YG--PTV---
-GDSVRLGDTNLFARVERDYA--------------T-----Y------------------
----------------------------GDE-AAFGGGKSIRDGMAQNPNVT--RD----
-----DKQ--------------VADLVITNAMIID-Y-D-KIVKADIGVKNGYIMKIGKA
GNPDI--MD----NV---------------D----IIIGATTDIISAE-GKIVTAGGIDT
HVHFINPEQSQVALESGITTHIGGGTGASEGTKATTVTPGPWHLHRMLLAAESLPLNIGF
TGKGQAVNHTALVEQI-HAGAIGLKVHEDWGATPSALDHALQVADDYDVQIALHADTLNE
AGFMEETMAA----------VK-----DRVLHMYHTEGAGGGHAPDLIKSAAYANILPSS
TNPTLPYTVNTIDEHLDMVMITHHLNASIPEDIAFADSRIRKETIAAEDVLQDMGVFSMV
SSDSQAMGRVGEVITRTWQVAHRMKEQRG---------------L-L-------------
------D-------------------------------G-DSEYN----DNNRIKRYIAK
YTINPAITHGISDYVGSIDEGKLADIILWEPAFFGVKPDVIVKGGLINAAINGD------
------ANGSIPTSEPLKYRKMYGQLGGNLQSTSMTFVSTTAYE--N-D----I-GKLLG
-------LK-RKLR-PVHNIR-K--LSKKDMKNNNATPD-LDVDPQTYEVFV--------
----D------------------------GEK-ITSE----PATELPLTQRY-----F--
-LF--------------------------
>ref_ure195
------------------------------------------------------------
------------------------------------------------------------
------------------------------------------------------------
------------------------------------------------------------
-----------------------------MSFK---------------------------
------------------------------------MTQNQYTSL-----YG--PTV---
-GDSIRLGDTNLFAQIEKDYA--------------V-----Y------------------
----------------------------GEE-ATFGGGKSIRDGMAQNPRVT--RD----
-----DVN--------------VADLVISNAVIID-Y-D-KVVKADIGIKNGYIFAIGNA
GNPDI--MD----NV---------------D----IIIGSTTDIIAAE-GKIVTAGGIDT
HVHFINPEQAEVALESGITTHIGGGTGASEGSKATTVTPGPWHIHRMLEAAEGLPINVGF
TGKGQATNPTALIEQI-NAGAIGLKVHEDWGATPSALSHALDVADEFDVQIALHADTLNE
AGFMEDTMAA----------VK-----DRVLHMYHTEGAGGGHAPDLIKSAAFPNILPSS
TNPTLPYTHNTVDEHLDMVMITHHLNAAIPEDIAFADSRIRKETIAAEDVLQDMGVFSMI
SSDSQAMGRVGEVITRTWQVAHRMKEQRG---------------P-L-------------
------D-------------------------------G-DYVHN----DNNRIKRYIAK
YTINPAITHGISEYVGSIEPGKLADIVLWDPIFFGVKPELVVKGGLINSAVNGD------
------ANGSIPTSEPMKYRKMYGQYGGNLTSTSMTFVSKTAYE--N-G----I-NRALN
-------LK-RMVR-PVKNIR-Q--LSKADMKNNSATPK-LDVDPQTYEVYV--------
----D------------------------GEK-ITSN----AATELPLTQRY-----F--
-LF--------------------------
>ref_ure166
------------------------------------------------------------
------------------------------------------------------------
------------------------------------------------------------
------------------------------------------------------------
-----------------------------MSFK---------------------------
------------------------------------MTQNQYTSL-----YG--PTV---
-GDSIRLGDTNLFAQIEKDYA--------------V-----Y------------------
----------------------------GEE-ATFGGGKSIRDGMAQNPRVT--RD----
-----DVN--------------VADLVISNAVIID-Y-D-KVVKADIGIKNGYIFAIGNA
GNPDI--MD----NV---------------D----IIIGSTTDIIAAE-GKIVTAGGIDT
HVHFINPEQAEVALESGITTHIGGGTGASEGSKATTVTPGPWHIHRMLEAAEGLPINVGF
TGKGQATNPTALIEQI-NAGAIGLKVHEDWGATPSALSHALDVADEFDVQIALHADTLNE
AGFMEDTMAA----------VK-----DRVLHMYHTEGAGGGHTPDLIKSAAFSNILPSS
TNPTLPYTHNTVDEHLDMVMITHHLNAAIPEDIAFADSRIRKETIAAEDVLQDMGVFSMI
SSDSQAMGRVGEVITRTWQVAHRMKEQRG---------------P-L-------------
------D-------------------------------G-DFEHN----DNNRIKRYIAK
YTINPAITHGISEYVGSIEPGKLADIVLWDPIFFGVKPELVVKGGLINSAVNGD------
------ANGSIPTSEPMKYRKMYGQYGGNLTSTSMTFVSKTAYE--N-G----I-NRALN
-------LK-RMVR-PVKNIR-Q--LSKADMKNNSATPK-LDVDPQTYEVYV--------
----D------------------------GEK-ITSN----AATELPLTQRY-----F--
-LF--------------------------
>ref_ure53
------------------------------------------------------------
------------------------------------------------------------
------------------------------------------------------------
------------------------------------------------------------
-----------------------------MSFK---------------------------
------------------------------------MTQNQYTSL-----YG--PTV---
-GDSIRLGDTNLFAQIEKDYA--------------V-----Y------------------
----------------------------GEE-ATFGGGKSIRDGMAQNPRVT--RD----
-----DVN--------------VADLVISNAVIID-Y-D-KVVKADIGIKNGYIFAIGNA
GNPDI--MD----NV---------------D----IIIGSTTDIIAAE-GKIVTAGGIDT
HVHFINPEQAEVALESGITTHIGGGTGASEGSKATTVTPGPWHIHRMLEAAEGLPINVGF
TGKGQATNPTALIEQI-NAGAIGLKVHEDWGATPSALSHALDVADEFDVQIALHADTLNE
AGFMEDTMAA----------VK-----DRVLHMYHTEGAGGGHAPDLIKSAAFSNILPSS
TNPTLPYTHNTVDEHLDMVMITHHLNAAIPEDIAFADSRIRKETIAAEDVLQDMGVFSMI
SSDSQAMGRVGEVITRTWQVAHRMKEQRG---------------P-L-------------
------D-------------------------------G-DFEHN----DNNRIKRYIAK
YTINPAITHGISEYVGSIEPGKLADIVLWDPIFFGVKPELVVKGGLINSAVNGD------
------ANGSIPTSEPMKYRKMYGQYGGNLTSTSMTFVSKTAYE--N-G----I-NRALN
-------LK-RMVR-PVKNIR-Q--LSKADMKNNSATPK-LDVDPQTYEVYV--------
----D------------------------GEN-ITSN----AATELPLTQRY-----F--
-LF--------------------------
>ref_ure57
------------------------------------------------------------
------------------------------------------------------------
------------------------------------------------------------
------------------------------------------------------------
-----------------------------MSFK---------------------------
------------------------------------MTQNQYTSL-----YG--PTV---
-GDSIRLGDTNLFAQIEKDYA--------------V-----Y------------------
----------------------------GEE-ATFGGGKSIRDGMAQNPRVT--RD----
-----DVN--------------VADLVISNAVIID-Y-D-KVVKADIGIKNGYIFAIGNA
GNPDI--MD----NV---------------D----IIIGSTTDIIAAE-GKIVTAGGIDT
HVHFINPEQAEVALESGITTHIGGGTGASEGSKATTVTPGPWHIHRMLEAAEGLPINVGF
TGKGQATNPTALIEQI-NAGAIGLKVHEDWGATPSALSHALDVADEFDVQIALHADTLNE
AGFMEDTMAA----------VK-----DRVLHMYHTEGAGGGHAPDLIKSAAFSNILPSS
TNPTLPYTHNTVDEHLDMVMITHHLNAAIPEDIAFADSRIRKETIAAEDVLQDMGVFSMI
SSDSQAMGRVGEVITRTWQVAHRMKEQRG---------------P-L-------------
------D-------------------------------G-DFEHN----DNNRIKRYIAK
YTINPAITHGISEYVGSIEPGKLADIVLWDPIFFGVKPELVVKGGLINSAVNGD------
------ANGSIPTSEPMKYRKMYGQYGGNLTSTSMTFVSKTAYE--N-G----I-NRALN
-------LK-RMVR-PVKNIR-Q--LSKADMKNNSATPK-LDVDPQTYEVYV--------
----D------------------------GEK-ITSN----AATELPLTQRY-----F--
-LF--------------------------
>ref_ure188
------------------------------------------------------------
------------------------------------------------------------
------------------------------------------------------------
------------------------------------------------------------
-----------------------------MSFK---------------------------
------------------------------------MTQSQYTSL-----YG--PTV---
-GDSVRLGDTNLFAQVEKDYA--------------N-----Y------------------
----------------------------GDE-ATFGGGKSIRDGMAQNPNVT--RD----
-----DKN--------------VADLVLTNALIID-Y-D-KIVKADIGIKNGYIFKIGKA
GNPDI--MD----NV---------------D----IIIGATTDIIAAE-GKIVTAGGIDT
HVHFINPEQAEVALESGITTHIGGGTGASEGAKATTVTPGPWHIHRMLEAAEEMPINVGF
TGKGQAVNHTALIEQI-HAGAIGLKVHEDWGATPSALSHALDVADEFDVQVALHADTLNE
AGFMEDTMAA----------VK-----DRVLHMYHTEGAGGGHAPDLIKSAAYSNILPSS
TNPTLPYTHNTVDEHLDMVMITHHLNASIPEDIAFADSRIRKETIAAEDVLQDMGVFSMV
SSDSQAMGRVGEVVTRTWQVAHRMKEQRG---------------P-L-------------
------D-------------------------------G-DFEYH----DNNRIKRYIAK
YTINPAITHGISDYVGSVEAGKLADLVMWEPEFFGAKPDLVVKGGMINSAVNGD------
------ANGSIPTSEPLKYRKMYGQFGGNITHTAMTFVSNTAYE--N-G----I-YRQLN
-------LK-RMVR-PVRNIR-N--LTKADMKNNNATPK-IDVDPQTYEVFV--------
----D------------------------GNK-ITSE----AATELPLTQRY-----F--
-LF--------------------------
>ref_ureC_584
------------------------------------------------------------
------------------------------------------------------------
------------------------------------------------------------
------------------------------------------------------------
-----------------------------MSFK---------------------------
------------------------------------MTQSQYTSL-----YG--PTV---
-GDAIRLGDTNLFAEVEKDYA--------------N-----Y------------------
----------------------------GDE-ATFGGGKSIRDGMAQNPNVT--RD----
-----DKN--------------VADLVITNAVIID-Y-D-KVVKGDIGIKNGYIFAIGKA
GNPDI--MD----NV---------------N----IIIGSTTDIISAE-GKIVTAGGIDT
HVHFINPEQAEVALESGITTHIGGGTGASEGAKATTVTPGPWHIHRMLEAAEALPINVGF
TGKGQAVNHTALIEQI-HAGVIGLKVHEDWGATPSALSHALDVADEFDVQIALHADTLNE
AGFMEDTMKA----------IK-----NRVLHMYHTEGAGGGHAPDLIKSASYSNILPSS
TNPTLPYTHNTVDEHLDMVMITHHLNASIPEDIAFADSRIRKETIAAEDVLQDMGVFSMI
SSDSQAMGRVGEVITRTWQTAHRMKEQRG---------------A-L-------------
------E-------------------------------G-DSEYN----DNNRIKRYIAK
YTINPAITHGISEYVGSIESGKLADLVLWDPAFFGVKPELVVKGGLINVAVNGD------
------ANGSIPTSEPMKYRKMYGQYGGNITHTAMTFVSNTAFE--N-G----I-YRQLN
-------LQ-RMVR-PVKNIR-N--LSKADMKNNSATPK-LDVDPQTYEVFV--------
----D------------------------GEK-ITSE----AATELPLTQRY-----F--
-LF--------------------------
>ref_ureC_1086
------------------------------------------------------------
------------------------------------------------------------
------------------------------------------------------------
------------------------------------------------------------
-----------------------------MSIK---------------------------
------------------------------------ITRKEYSEI-----YG--PTT---
-GDRVRLADTDLILEIEKDLT--------------T-----Y------------------
----------------------------GEE-VSFGGGKVIRDGMGQNGRLT--RE----
-----GSE--------------VPDLLIINAIIVD-Y-T-GIYKADVAIRDGRISAIGKA
GNPDT--QP----NV---------------T----IVAGVNTEVIAGE-HMILTAGAIDT
HIHFISPDQVPTALDNGTTTLIGGGTGPAAGTNATTITPGAWNIKQMLLATQDFPINIGL
LGKGHAAEKAPLEEQI-RAGAVGLKIHEDWGSTYNAIDVALTVADEMDVQVAIHTDTLNE
GGFADNTIEA----------FK-----GRVIHTFHTEGAGGGHAPDIIKVAGLPNVLPAS
TNPTLPFTANTIEEHLDMIMVCHHLNPDMPEDVAFADSRIRGETIAAEDVLHDMGIMSIT
SSDSQAMGRIGEVVLRTWQVAHRMKQQRG---------------P-L-------------
----EGD-------------------------------GDA--------DNNRIKRYISK
YTINPAIAHGIADSIGSIEVGKVADLVIWDPKFFGVKPDVIIKGGMIARADMGD------
------SNGSIPTPQPRTMRYQYGGQPSLARKTSITFLPTAALE--A-G----V-PEAIG
-------LD-RWVL-EAKNMR-N--IGKKDMKFNDAMPE-ISVDPETYKVVV--------
----D------------------------GEE-VTSE----PATELPMAQRY-----F--
-LF--------------------------
>ref_ureC_508
------------------------------------------------------------
------------------------------------------------------------
------------------------------------------------------------
------------------------------------------------------------
-------------------------------MR---------------------------
------------------------------------MSKRQYADL-----FG--PTV---
-GDKIRLADTDLWVEIEKDCT--------------V-----Y------------------
----------------------------GEE-VIFGGGKTIRDGMGQNGRLT--AK----
-----E-G--------------ALDLVITNVIVID-H-T-GIIKADVGVKNGRIVGGGKS
GNPDI--MD----NV---------------D--ANLVIGAGTEVISGE-GKILTAGGVDT
HIHFICPQQMDVALSSGITTMIGGGTGPTTGSKATTCTSGPWYMERMLEAAEEFSVNVGF
LGKGIASHKAPLIEQI-EAGAVALKLHEDWGSTPRAIETCMDVVEQSDIQVAIHTDTLNE
AGFLEDTLEA----------IG-----DRVIHTYHIEGAGGGHAPDIMKLASYSNILPSS
TTPTMPYTSNTMEEHLDMMMVCHHLDANVPEDVAFSRSRIRAATIAAEDVLHDIGAISMM
SSDSQAMGRVGEVIIRTWQTADKMKKQRG---------------A-L----------P--
----G-E----------------------R--------G-----N----DNERAKRYVAK
YTINPAITHGISHEVGSIENGKLADLVLWDPMFFGVKPDLVLKGGMIARAQMGD------
------PNASIPTPEPVFMRRIYASYGKANSSTTITFMSQASID--R-G----V-HEKLG
-------LS-KIIS-PVRNIR-N--LSKLDMKLNDDLPQ-IEVNPKTYQVFA--------
----D------------------------GKE-ISCE----PVDHVPLAQRY-----F--
-LF--------------------------
>ref_ure62
------------------------------------------------------------
------------------------------------------------------------
------------------------------------------------------------
------------------------------------------------------------
-------------------------------MK---------------------------
------------------------------------MSREQYAEL-----FG--PTT---
-GDKVRLGDTDLWIEVEKDFT--------------N-----Y------------------
----------------------------GEE-MIFGGGKTIRDGMGQNGRIT--GK----
-----D-G--------------ALDLVITNAVILD-Y-T-GIVKADIGVKDGRIVGVGKS
GNPDI--MD----GV---------------D--PYMIIGAGTEVISGE-GKIVTAGGVDT
HIHFICPQQMEVALSSGVTTLLGGGTGPATGSKATTCTSGAWYMSRMLEAAEEFPINVGF
LGKGNASDKAPLIEQV-EAGAIGLKLHEDWGSTPSAIKACMEAADEADIQVAIHTDTINE
AGFLENTLDA----------IG-----DRVIHTYHIEGAGGGHAPDIMKLASYANILPSS
TTPTIPYTVNTMDEHLDMMMVCHHLDSKVPEDVAFSHSRIRAATIAAEDILHDIGAISMT
SSDSQAMGRVGEVIIRTWQVADKMKKQRG---------------A-L----------S--
----G-E----------------------N--------G-----N----DNVRAKRYIAK
YTINPAVTHGLSHEVGSVEKGKLADLVLWDPVFFGVKPELVLKGGMIARAQMGD------
------PNASIPTPEPVFMRQMYASYGKANRNTSITFMSQAGIA--N-G----V-PEKLG
-------LE-KMIS-PVRNIR-K--LSKLDMKLNDAMPN-IQVDPKTYQVFA--------
----D------------------------GEE-LACQ----PVSYVPLGQRY-----F--
-LF--------------------------
>ref_ureC_118
------------------------------------------------------------
------------------------------------------------------------
------------------------------------------------------------
------------------------------------------------------------
-------------------------------MK---------------------------
------------------------------------MSREQYAEL-----FG--PTT---
-GDKVRLGDTDLWIEVEKDFT--------------N-----Y------------------
----------------------------GEE-MIFGGGKTIRDGMGQNGRIT--GK----
-----D-G--------------ALDLIITNAVILD-Y-T-GIVKADIGVKDGRIVGVGKS
GNPDI--MD----GV---------------D--PHMIIGAGTEVISGE-GKIVTAGGVDT
HIHFICPQQMEVALSSGVTTLLGGGTGPATGSKATTCTSGAWYMSRMLEAAEEFPINVGF
LGKGNASDKAPLIEQV-EAGAIGLKLHEDWGSTPSAIKACMEAADEADIQVAIHTDTINE
AGFLENTLDA----------IG-----DRVIHTYHIEGAGGGHAPDIMKLASYANILPSS
TTPTIPYTVNTMDEHLDMMMVCHHLDSKVPEDVAFSHSRIRAATIAAEDILHDIGAISMT
SSDSQAMGRVGEVIIRTWQVADKMKKQRG---------------A-L----------S--
----G-E----------------------N--------G-----N----DNVRAKRYIAK
YTINPAVTHGLSHEVGSVEKGKLADLVLWDPVFFGVKPELVLKGGMIARAQMGD------
------PNASIPTPEPVFMRQMYASYGKANRNTSITFMSQAGIA--N-G----V-PEKLG
-------LE-KMIS-PVRNIR-K--LSKLDMKLNDAMPN-IQVDPKTYQVFA--------
----D------------------------GEE-LACQ----PVSYVPLGQRY-----F--
-LF--------------------------
>ref_ure129
------------------------------------------------------------
------------------------------------------------------------
------------------------------------------------------------
------------------------------------------------------------
-------------------------------MK---------------------------
------------------------------------MSREEYAEL-----FG--PTT---
-GDKIRLGDTDLWIEVEKDFT--------------V-----Y------------------
----------------------------GEE-MIFGGGKTIRDGMGQNGRIT--GK----
-----D-G--------------ALDLVITNVVLLD-Y-T-GIVKADVGVKDGRIVGVGKS
GNPDI--MD----GV---------------D--PHMVIGAGTEVISGE-GKILTAGGVDT
HIHFICPQQMEVALSSGVTTLLGGGTGPATGSKATTCTSGAWYMARMLEAAEEFPINVGF
LGKGNASDKAPLIEQV-EAGAIGLKLHEDWGTTPSAIKTCMEVVDEADIQVAIHTDTINE
AGFLENTLDA----------IG-----DRVIHTYHIEGAGGGHAPDIMKLASYANILPSS
TTPTIPYTVNTMDEHLDMMMVCHHLDAKVPEDVAFSHSRIRAATIAAEDILHDIGAISMT
SSDSQAMGRVGEVIIRTWQVADKMKKQRG---------------A-L----------A--
----G-E----------------------N--------G-----N----DNVRAKRYIAK
YTINPAITHGLSHEVGSVEKGKLADLVLWDPVFFGVKPELVLKGGMIARAQMGD------
------PNASIPTPEPVFMRQMYASYGKANRSTSITFMSQASIE--R-G----V-AESLG
-------LE-KRIS-PVKNIR-K--LSKLDMKLNSALPK-IEIDPKTYQVFA--------
----D------------------------GEE-LSCQ----PVDYVPLGQRY-----F--
-LF--------------------------
>ref_ure13
------------------------------------------------------------
------------------------------------------------------------
------------------------------------------------------------
------------------------------------------------------------
-----------------------------MSFE---------------------------
------------------------------------ISRKQYTDL-----YG--PTV---
-GDSVRLADTELFLCVEKDYA--------------A-----I------------------
----------------------------GEE-VAFGGGKVIRDGMGQNGTLV--RD----
----VD----------------IPDTVITNVIVLD---YTGVYKADVALRDGKIFRIGKA
GNPNV--ME----NV---------------D----IVIGVATDIIAGE-GKILTAGGIDT
HVHFLGTDQVNTALASGITTMIGGGTGPSQASMATTVTPGQWNTYNMLSAFEGMPMNFGI
LGKGHGSSKSPLAEQV-RAGAIGLKIHEDWGATPSSINTALEVADDMDIQVALHSDTLNE
AGFVEDTIEA----------IA-----GRVIHTFHTEGAGGGHAPDLIRVAALPNVLPAS
TNPTLPYTRNTVEEHLDMVMVAHHLNPDIPEDVAFADSRIRAETIAAEDVLHDMGIFSIT
SSDSQAMGRVGETITRTWQVADHMKRTRG---------------S-L----------T--
----G-D----------------------APY----------------NDNNRLRRFIAK
YTINPAIAHGVDYVVGSVEEGKFADLVLWDPKFFGVKPDLVIKGGLMVNSLMGD------
------SNGSIPTPQPRTLRNTWGAFGQAVSRSSITFLSQDAID--A-N----V-PDLLN
-------LR-KQIR-GVRGVR-N--LTKRDMKLNAEMPD-IRVDPETYQVFV--------
----N------------------------GEL-ITSK----PAETVPMARRY-----F--
-LF--------------------------
>ref_ure211
------------------------------------------------------------
------------------------------------------------------------
------------------------------------------------------------
------------------------------------------------------------
------------------------------MFS---------------------------
------------------------------------MSRKQHASM-----YG--PTT---
-GDRLRLADTGLFAEIEEDLT--------------I-----A------------------
----------------------------GEE-AVFGGGKVVRVGMGQNGHRT--RE----
--EDPD----------------IPDTVITNVIVLD---WSGIYKADIGIRDGIITGIGHA
GNPDT--MD----GG---------------T----IPIGVSTDIIAGE-GKVLTAGGIDT
HIHFISPEQIEAALVSGITTMIGGGTGPSESTKATTITPGPWHIHQMLRSLDGFPMNIGL
LGKGHATASAPLIDQI-RAGAIGLKVHEDWGATPATIDLSLSVADEFDIQVAVHTDTLNE
AGFVESTREA----------IG-----GRVIHTFHTEGAGGGHAPDIIALAGEPNVLPAS
TNPTLPYTVNTVEEHLDMLMVCHHLNPDVPEDVAFADSRIRTETIAAEDVLHDMGIFSIT
SSDSQAMGRVGEVIIRTWQVADSMKRQRG---------------P-L----------E--
----G-D----------------------TAD----------------SDNNRIKRYVAK
YTINPALAQGISHVVGSVETGKFADLVLWEPKFFGVKPFMILKGGQVVNSIMGD------
------AGASIPTPQPELYRPMFGSYGSATSSNSITFLPRVAIA--A-G----I-PEQLG
-------LN-RRIE-ECHGIR-T--LTKQSLKLNGETPS-IHVDPETYEVRI--------
----D------------------------GAL-ITCE----PAEKLPLAQRY-----F--
-LF--------------------------
>ref_ureC_808
------------------------------------------------------------
------------------------------------------------------------
------------------------------------------------------------
------------------------------------------------------------
-----------------------------MSFE---------------------------
------------------------------------MKRDRYASL-----FG--PTT---
-GDAIRLGDTELFAEIEKDLT--------------T-----P------------------
----------------------------GEE-AVFGGGKVVRDGMGQNSHLV--RD----
----VD----------------VPDLVITNVIIID---WTGIYKADVAIRDSHIQKIGKA
GNPHT--ME----GV---------------D----IIIGVATDIISGE-GKILTAGGIDT
HIHFISPDQIETALTSGITTMIGGGTGPSESSKATTITPGEWNIQNMLRSFEEFPMNFGL
LGKGHGSSISPMAEQI-RAGAIGLKVHEDWGATPSSINTALQVADQYDVQVAIHTDTLNE
AGFVEDTKVA----------ID-----GRVIHTFHTEGAGGGHAPDIIELASEHNILPAS
TNPTLPYTVNTIEEHSDMLMVCHHLNPSIPEDVAFADSRIRKETIAAEDVLQDMGVFSMT
SSDSQAMGRVGEVILRTWQVADSMKKQRG---------------K-L----------A--
----E-D----------------------ENS---------------KSDNFRIKRYISK
YTINPAIAQGIGHVVGSIEEGKFADLVLWEPQFFGVKPELIIKGGQMVHGIVGD------
------PNASIPTPQPRWYRKAFGAYGMAVHESSITFISQAALR--G-G----V-SRQLG
-------LK-KVVR-ACKNIR-D--LQKSDLKFNGETPK-LSVDPETYEVRV--------
----N------------------------DEV-ISCE----PQNELPLAQRY-----F--
-LF--------------------------
>ref_ure116
------------------------------------------------------------
------------------------------------------------------------
------------------------------------------------------------
------------------------------------------------------------
-----------------------------MSFE---------------------------
------------------------------------ISREQYASL-----YG--PTT---
-GDAIRLADTELFAVVEEDLT--------------T-----P------------------
----------------------------GEE-AVFGGGKVIRDGMGQNSQLV--RD----
----VG----------------VPDLVITNVVVID---WTGIYKADIAVRDAHIVAIGKA
GNPHT--MD----GV---------------D----IVIGVATDVISGE-GKILTAGGIDT
HVHFISPDQIETALSSGLTTMIGGGTGPSESSKATTITPGEWNIHTMLRSFEHWPMNFGL
LGKGHGSSISPMAEQI-RAGAIGLKVHEDWGATPSSINTALQVADEYDVQVAIHTDTLNE
SGFVEDTRAA----------ID-----GRVIHTFHTEGAGGGHAPDIIELAQYPNILPAS
TNPTLPYTTNTVEEHVDMLMVAHHLNADLPEDVAFADSRIRQETIAAEDVLQDMGIFSMT
SSDSQAMGRVGEVLIRTWQVADSMKRQRG---------------P-L----------P--
----E-D----------------------EGT---------------AGDNHRIKRYVSK
YTINPAIAHGIADSVGSVEVGKFADLVLWEPQFFGVKPDLVIKGGQMVYGVVGD------
------PNGSIPTPQPRWYRRSFGAYGQAVHTSAITFMSEASIR--A-G----L-PRALG
-------LQ-KTIR-AVHGIR-D--LTKADMRHNGETPR-LEVDPETYEVRV--------
----D------------------------GEP-VTCE----PQDVLPMAQRY-----F--
-LF--------------------------
>ref_ureC_652
------------------------------------------------------------
------------------------------------------------------------
------------------------------------------------------------
------------------------------------------------------------
-----------------------------MSFE---------------------------
------------------------------------MSREQYASL-----YG--PTT---
-GDAVRLADTELFARIEKDLT--------------T-----P------------------
----------------------------GEE-AVFGGGKVVRDGMGQNGQLV--RD----
----VG----------------IPDLVITNVVVID---WTGIFKADVAVRDGHIQKIGKA
GNPHI--MD----GV---------------D----IVIGVATDVIAGE-GKILTAGGIDS
HIHFISPDQIETALVSGITTMIGGGTGPSESSKATTITPGEWNIHNMLRSFEEFPMNFGL
LGKGHGSAISPMAEQI-RAGAIGLKIHEDWGATPSSINTSLQVADEYDVQVAIHTDTLNE
AGFVEDTRAA----------IA-----GRVIHTFHTEGAGGGHAPDIIELAQDPNILPAS
TNPTLPYTRNTLEEHLDMLMVCHHLNPDIPEDVAFADSRIRKETIAAEDVLQDMGIFSMT
SSDSQAMGRVGEVVLRTWQVADSMKRQRG---------------P-L----------P--
----E-D----------------------EGT---------------VGDNHRIKRYISK
YTINPAIAHGISHAVGSVEEGKFADLVLWEPTFFGVKPDLIIKGGQMVHGVMGD------
------PNASIPTPQPRWYRRAFGAYGKAAARSSITFMSQAAIR--A-G----V-PRSLG
-------LE-KVVR-ECRDIR-T--LTKADMKFNGETPQ-LRVDPETYEVRV--------
----D------------------------GTP-VTCE----PQHVLPMAQRY-----F--
-LF--------------------------
>ref_ure84
------------------------------------------------------------
------------------------------------------------------------
------------------------------------------------------------
------------------------------------------------------------
-----------------------------MSFE---------------------------
------------------------------------MSREQYASL-----YG--PTT---
-GDAIRLADTELFARIEKDLT--------------A-----P------------------
----------------------------GEE-AVFGGGKVVRDGMGQNGRLG--RD----
----ED----------------VPDLVITNVVVID---WTGICKADVAVRDGHIMRIGKA
GNPHV--MD----GV---------------D----IVIGVATDVIAGE-GKILTAGGIDS
HIHFISPDQIETALVSGITTMIGGGTGPSESTKATTITPGAWNIHNMLRSFEQFPMNFGL
LGKGHGSSVPAMAEQI-TAGAIGLKIHEDWGATPSSINTSLQVADEYDVQVAIHTDTLNE
AGFVEDTRAA----------IA-----GRVIHTFHTEGAGGGHAPDIIELAQDPNILPAS
TNPTLPYTRNTLEEHLDMLMVCHHLNPGIPEDVAFADSRIRKETIAAEDVLQDMGIFSMT
SSDSQAMGRVGEVVLRTWQVADSMKRQRG---------------P-L----------P--
----E-D----------------------EGT---------------GGDNHRIRRYIAK
YTINPATAHGISHAVGSVEEGKFADLVLWEPRFFGVKPDLILKGGQMVHGVMGD------
------PNASIPTPQPRWYRRAFGAYGTAVAASSITFLSRAAIR--A-G----V-PETLG
-------LR-KVVR-ECRDIR-T--LTKADMKLNGETPP-LRVDPQTYEVRV--------
----D------------------------GTP-VTCE----PQHVLPMAQRY-----F--
-LF--------------------------
>ref_ureC_1138
------------------------------------------------------------
------------------------------------------------------------
------------------------------------------------------------
------------------------------------------------------------
-----------------------------MSHE---------------------------
------------------------------------MSRAQYTSL-----YG--PTT---
-GDLVRLADTELFLEVERDLT--------------V-----P------------------
----------------------------GDE-VVFGGGKVIRDGMGHNGQLT--RD----
----DG----------------VVDTVITNAVVLD---ASGIYKADVGLRDGRISAIGKA
GNPDI--MD----GV---------------D----VLIGASTEVIAGE-GRILTAGGIDS
HIHFIGADQIGTALSSGITTMFGGGTGPAEGSNATTITPGAWHLAGMFRALDDYPMNFGL
LGKGHASAPEPLAEQI-RAGAVGLKIHEDWGATTAAIDTALAVADAFDVQVAIHTDTLNE
CGFLEDTVAA----------IA-----GRVIHTFHTEGAGGGHAPDIIRIASLPHVLPSS
TNPTLPYTRNTAEEHLDMLMVCHHLNPDIPEDVAFADSRIRPETIAAEDVLHDLGVFSMT
SSDSQAMGRVGEVVLRTWQLADQMKRRTG---------------P-L----------P--
----G-E----------------------TGR----------------GDNARLRRYVAK
YTINPALAHGIADVVGSVETGKFADLVLWDPVFFGVKPHLVLKGGQIVHSLMGD------
------PNASIPTPQPQLMRDAFGARGTAPHANSITFMSRAAVE--A-G----V-GERLG
-------LR-KRVL-PVGGIR-G--LTKQDMRHNDATPR-IEVDPQTYEVRV--------
----D------------------------GEL-VTCE----PAEELAMAQRY-----F--
-LF--------------------------
>ref_ureC_1123
------------------------------------------------------------
------------------------------------------------------------
------------------------------------------------------------
------------------------------------------------------------
-----------------------------MSFE---------------------------
------------------------------------MSRQQYAGL-----YG--PTT---
-GDAVRLADTDLFLEVEKDLT--------------S-----H------------------
----------------------------GDE-TVFGGGKVIRDGMGQDGNTV--RD---G
APGDLA----------------VADTVITNVIVLD---HTGIYKADVGLRDGRILAIGKA
GNPNI--MD----GV---------------D----VVIGPATEAVAGE-GRILTAGGLDT
HIHFISPDQFATALNSGITTMIGGGTGPAEGTKATTITPGSWNLANMLRAVENFPINVGL
LGKGHASAVEPLAEQI-KAGAIGLKVHEDWGATPAAIDNSLKVADHYDVQVAIHTDTLNE
AGFVEDTIKA----------ID-----GRVIHTYHTEGAGGGHAPDIIKIAAFPNVLPAS
TNPTLPFTRNTEEEHLDMLMVCHHLNPDIPEDVAFADSRIRPETIAAEDVLQDMGIFSIT
SSDSQAMGRVGEVILRTWQVADKMKKQRG---------------K-L----------D--
----G-D----------------------TER----------------GDNFRLKRYISK
YTINPALAHGVGDYVGSVEAGKFADLVLWEPAFFGVKPFMVFKGGQVVSSLMGD------
------SNGSIPTPQPMTMRGSFGGLGSAVHSSSITFMSQAAVD--A-G----V-PEQLG
-------LR-KTVK-AVHGIR-S--LRKSDLAFNGETPE-LDVDPETYEVRV--------
----D------------------------GEK-VTCE----PVDVLPMAQRY-----F--
-LF--------------------------
>ref_ureC_404
------------------------------------------------------------
------------------------------------------------------------
------------------------------------------------------------
------------------------------------------------------------
-----------------------------MSFN---------------------------
------------------------------------MSRKQYSEM-----YG--PTT---
-GDGIRLADTELILEIEHDYT--------------N-----Y------------------
----------------------------GEE-VVFGGGKVIRDGMGQNGRLT--RD----
----QQ----------------IPDTVITNVVVLD---YSGIYKADVALRDGHIFKIGKA
GNPDI--SD----GV---------------D----IIIGAATEVIAGE-HKILTAGAIDT
HIHFISPGQVETALANGTTTMIGGGTGPAEGTKATSLTPGPWNISRMLQAVENLPINIGF
LGKGHASNEAPLVEQI-RAGAIGLKIHEDWGATSSSIDTSLRVADQYDVQVAVHTDTLNE
CGFVEDTIAA----------IA-----GRVIHTFHTEGAGGGHAPDIIRMAGLTNVIPAS
TNPTLPYTSNTVDEHLDMLMVCHHLNPDIPEDVAFADSRIRPETIAAEDVLHDMGVFSIT
SSDSQAMGRVGEVVLRTWQVADAMKRQRG---------------K-L----------P--
----G-D----------------------PKM----------------GDNERLKRYVAK
YTINPAIAHGISDSIGSVEEGKFADLVLWDPAFFGVKPDLIIKGGLIVQSIMGD------
------SNASIPTPQPRTLRPSFGSMGSAVYESSITFMSQAAIE--D-G----V-AQKLG
-------LR-KVIR-ACNGIR-N--LTKADLKFNGNTPD-IKVDAQTYEVFV--------
----D------------------------GEL-ATCE----PSAQLPMTQRY-----F--
-LF--------------------------
>ref_ureC_867
------------------------------------------------------------
------------------------------------------------------------
------------------------------------------------------------
--------------MSEQDEPFIPGQTFPAAGEIVLNEGRPVTELEVTNTGDRPVQVGSH
YHFAETNRALDFDRDAAHGLRLDIPAGTAVRFEPGDRKMVRLVPLGGAREVYGLRDLTDG
PLDAARAGGEAYDDGGLAPSSVPPEARPTEAIPNRTIPRSQYAQL-----YG--PTV---
-GDRVRLGDTGLFAEVEDDFT--------------V-----Y------------------
----------------------------GDE-VVFGGGKVLRDGMGQNGRLT--RG---A
AGGLEG----------------VPDTVITNALIVD---YTGIYKAAVALRDGHIQAIGKA
GNPLL--QD----GV---------------D----ITVGASTEIIAGE-RKILTAGGIDT
HIHFISPDQVPTALASGITTMIGGGTGPAEGTKATTVTPGAWHIARMLEAVEGLPMNFGF
LGKGHASRTEPLAEQI-EAGAIGLKIHEDWGATHSSIDTSLRVADEYDVQIAIHTDTLNE
CGFVEDTIAA----------IG-----DRVIHTFHTEGAGGGHAPDIIAIAGRPNVLPAS
TNPTIPYTRNTAEEHLDMLMVCHHLSPQIPEDVAFADSRIRPETIAAEDVLHDLGVFSIM
SSDSQAMGRVGEVITRTWQLADKMKAQRG---------------P-L-------------
----A-P----------------------SEG------------EAGPADNFRIKRYIAK
YTINPAIAQGISDFVGSVEVGKFADLVLWDPAFFGVKPDLVIKGGTIANSVMGD------
------PNGSIPTPQPQTLRMAFAAYGGSVQSSSITFLSRAAVD--L-G----V-PERLA
-------LK-KNIR-AVGGIR-S--LRKADLPFNGETPE-IEVDPETYEVRV--------
----D------------------------GEL-ATCE----PVETLPLAQRY-----F--
-LF--------------------------
>ref_ureC_1046
------------------------------------------------------------
------------------------------------------------------------
------------------------------------------------------------
------------------------------------------------------------
-----------------------------MSFE---------------------------
------------------------------------LSRKQYSDL-----YG--PTT---
-GDAVRLADTELFLEIEHDHT--------------K-----Y------------------
----------------------------GEE-VVYGGGKVIRDGMGQNGQRT--RD----
----ED----------------IPDTVITNIIVLD---YTGIYKADVALRDGHIFKIGKA
GNPDI--SD----GV---------------N----ITIGVATDVIAGE-GKIMTAGGIDT
HVHFVSPDQVPVALASGVTTLIGGGTGPSDASKATTVSPGAWHISKMLQAVDNLPINVGL
LGKGHASAREPLAEQV-RAGAIGLKVHEDWGATYSSIDMSLKIADEFDVQVAIHSDTLNE
FGFVEDTIKA----------ID-----GRVIHTFHTEGAGGGHAPDIIKIAALPNVLPAS
TNPTLPFTVNTIDEHLDMLMVCHHLSADIPEDVAFADSRIRKETIAAEDVLHDLGIFSIT
SSDSQAMGRVGEVVLRTWQVADAMKRQRG---------------K-Y----------D--
----D-D----------------------PEL----------------GDNARLKRFVAK
YTINPAIAHGIGDYVGSVEEGKFADLVLWEPAFFGVKPEMVIKGGQMVMSIMGD------
------PNGSIPTPQPRTFRHNFGSLGRAVHSSSITFLSQAAID--A-G----V-PAELG
-------LA-HEVR-PCHGIR-N--LTKADMKHNGETPD-IQVDPETYEVRV--------
----D------------------------GEV-VTAE----PSSVLPMAQRY-----F--
-LF--------------------------
>ref_ureC_905
------------------------------------------------------------
------------------------------------------------------------
------------------------------------------------------------
------------------------------------------------------------
-----------------------------MSFE---------------------------
------------------------------------LSRREYSDL-----YG--PTV---
-GDAVRLADTELFALVERDLT--------------V-----H------------------
----------------------------GEE-VVFGGGKVIRDGMGENGVLT--RE----
----HD----------------IPDTVITNALIID---HTGIIKADVALRDGHIFRIGKA
GNPQI--SD----GV---------------T----ITIGAATEIIAGE-GRILTAGGIDT
HIHFISAQQIDTALNSGVTTMIGGGTGPAAGTNATTVTPGPWHIARMLQALDDAPVNIGL
LGKGHAGATEPLAEQI-RAGAIGLKVHEDWGSTTASIDNSLRVADEFDVQVAIHTDTLNE
CGFLEDTVAA----------ID-----GRVIHTFHTEGAGGGHAPDIIAIAGHPNVLPAS
TNPTLPFTENTIVEHLDMLIVCHHLNADIPEDVAFADSRIRPETIAAEGVLHDMGIISIT
SSDSQAMGRVGEVITRTWQLADSMKRQRG---------------P-L----------D--
----D-D----------------------PDG----------------GDNARIKRYVAK
YTINPALAQGIADHVGSVEEGKFADLVLWNPAFFGVKPDLVIKGGQIATALMGD------
------ANASIPTPQPRTMRPQFGSMGKAVHDATITFLSTAAAE--S-G----I-ADELG
-------LR-KRTL-PVRGIR-G--LRKQDLPHNGATPE-ITVDPETYVVAV--------
----D------------------------GTP-VRSE----PSSSLPMTQRY-----F--
-LF--------------------------
>ref_ure27
------------------------------------------------------------
------------------------------------------------------------
------------------------------------------------------------
------------------------------------------------------------
-----------------------------MSFE---------------------------
------------------------------------IPRKQYAQL-----YG--PTT---
-GDSIRLADTELFLEIEKDYT--------------V-----Y------------------
----------------------------GEE-VVFGGGKVIRDGMGQNGQLT--RA----
----ED----------------IPDTVITNVIVLD---YTGIYKADIALKDGHIFKIGKA
GNPQI--TD----GV---------------D----IVIGASTEIIAGE-RKILTAGGIDT
HIHFISPEQVPAALCNGITTMVGGGTGPAEGTKATTITPGAWHISRMLQAAEGLPVNIGL
FGKGHASAVEPLAEQI-RAGAVGLKVHEDWGSTTSSIDMSLRVADEYDVQIAIHTDTLNE
CGFVEDTIRA----------ID-----GRVIHTFHTEGAGGGHAPDIIKIAGLPNVLPAS
TNPTLPYTRNTIEEHLDMLMVCHHLNPDIPEDVAFADSRIRAETIAAEDVLHDLGIFAIT
SSDSQAMGRVGEVVTRTWQVADAMKRQRG---------------A-L-------------
----H-D----------------------PSG---APHGSAE------SDNFRLKRYIAK
YTINAAIAQGMADVIGSVEEGKFADLVLWDPAFFGVKPELVIKGGQIAYALMGD------
------ANASIPTPQPRTMRPMFATYGKALQQTSITFLSQAAID--A-G----V-PAELG
-------LQ-RIIK-PVSGIR-N--LTKADLKYNGETPD-IAVDPETYKVTV--------
----D------------------------GVE-VTSQ----PSDVLPMAQRY-----F--
-LF--------------------------
>ref_ure104
------------------------------------------------------------
------------------------------------------------------------
------------------------------------------------------------
------------------------------------------------------------
-----------------------------MSFE---------------------------
------------------------------------IPRRQYADL-----YG--PTT---
-GDKIRLADTELFLEIEKDLT--------------V-----Y------------------
----------------------------GEE-VVFGGGKVIRDGMGQNGQAT--RD----
----ED----------------IPDTVITNAVILD---HSGIYKADVALRDGHIFRIGKA
GNPQI--TD----GV---------------D----IVIGASTEIIAGE-RKILTAGGIDT
HIHFISPDQVATALTSGVTTMIGGGTGPAEGTKATTVTPGKWHIHRMLQAAEAFPMNIGL
FGKGHASAVEPLAEQI-RAGAIGLKVHEDWGSTTSSIDMSLTVADEYDVQVAIHTDTLNE
CGFVEDTIRA----------IN-----GRVIHTFHTEGAGGGHAPDIIKIAGMPNVLPAS
TNPTLPYTRNTIEEHLDMLMVCHHLNPDIPEDVAFADSRIRAETIAAEDVLQDMGIFSIT
SSDSQAMGRVGEVITRTWQVADKMKKQRG---------------I-L-------------
----A-A----------------------DGGMDLGADGSASAHGSAGSDNFRLKRYVAK
YTINPALAQGIADTVGSVEEGKFADLVLWDPAFFGVKPELVLKGGQIAYALMGD------
------ANASIPTPQPRTMRPMFGAFGKAVQQTSITFLSKAAID--A-G----V-PEELG
-------LE-KLIR-PVSGIR-N--LTKADLKYNDATPD-IQVDPETYQVTV--------
----D------------------------GED-VTCE----PADVLPMAQRY-----F--
-LF--------------------------
>ref_ureC_441
------------------------------------------------------------
------------------------------------------------------------
------------------------------------------------------------
------------------------------------------------------------
-----------------------------MSFE---------------------------
------------------------------------LSRRQYADL-----YG--PTT---
-GDAIRLADTELFLEIEKDLT--------------V-----Y------------------
----------------------------GEE-VVFGGGKVIRDGMGQNGQVT--RD----
----GD----------------VPDTVITNVVVLD---YTGIYKADVALRDGHIFRIGKA
GNPQI--TD----GV---------------D----IVIGASTEIIAGE-RKILTAGGVDS
HIHFISPDQVPAALCSGVTTMVGGGTGPAEGTKATTVTPGKWHIQRMLQAAEGLPINIGL
FGKGHASAVEPLAEQI-RAGAIGLKVHEDWGSTTSSIDTSLKVADCYDVQVAIHTDTLNE
CGFVEDTIRA----------IG-----GRVIHTFHTEGAGGGHAPDIIKIAGLPNVLPAS
TNPTLPYTRNTIEEHLDMLMVCHHLNPDIPEDVAFADSRIRAETIAAEDVLQDLGIFAIT
SSDSQAMGRVGEVIIRTWQVADKMKKQRG---------------V-L-------------
----K-D----------------------PDG---GSHGAPSGLG-AGSDNFRLKRYVAK
YTINPAIAQGMADSIGSVEVGKFADLVLWDPAFFGVKPELVIKGGQIAYALMGD------
------ANASIPTPQPRTMRPMFAAYGKALQQSSITFLSKAAIE--A-G----V-PAELG
-------LE-KVIR-PVSGIR-S--LTKADLKYNGATPD-IEVDPETYQVSV--------
----D------------------------GED-VTCE----PSDVLPMAQRY-----F--
-LF--------------------------
>ref_ure20
------------------------------------------------------------
------------------------------------------------------------
------------------------------------------------------------
------------------------------------------------------------
-----------------------------MSFE---------------------------
------------------------------------LTRRQYADL-----YG--PTT---
-GDSIRLADTELFLEIEKDLT--------------V-----Y------------------
----------------------------GEE-VVFGGGKVIRDGMGQNGQVT--RD----
----ED----------------VPDTVITNAVILD---YTGIYKADVAIRDGHIIKIGKA
GNPQI--TD----GV---------------D----IVIGASTEIIAGE-RKILTAGGVDT
HIHFISPDQVPTALTSGVTTMVGGGTGPAEGTKATTVTPGKWHIQRMLQATEGMPINIGL
FGKGHASAVEPLAEQI-RAGAIGLKVHEDWGSTTSSIDNSLKVADEYDVQVAIHTDTLNE
CGFVEDTIRA----------IG-----GRVIHTFHTEGAGGGHAPDIIKIAGLPNVLPAS
TNPTLPYTRNTIEEHLDMLMVCHHLNPDIPEDVAFADSRIRAETIAAEDVLQDLGIFAIT
SSDSQAMGRVGEVITRTWQVADKMKKQRG---------------V-L-------------
----K-D----------------------PAG---GAHGSED------SDNFRLKRYVAK
YTINAAIAQGMADSIGSVEEGKFADLVLWDPAFFGVKPELVLKGGQIAYALMGD------
------ANASIPTPQPRTMRPMFAAFGKAVQQSSITFLSQAAID--A-G----V-PEELG
-------LQ-KVIR-AVSGIR-S--LSKADLKYNDATPD-IQVDPETYKVTV--------
----D------------------------GED-VTCE----PADVLPMAQRY-----F--
-LF--------------------------
>ref_ureC_429
------------------------------------------------------------
------------------------------------------------------------
------------------------------------------------------------
------------------------------------------------------------
-----------------------------MTNI---------------------------
------------------------------------IQKNDYISM-----FG--PTV---
-GDSIRLADTELWAKIEQDFT--------------Q-----Y------------------
----------------------------GEE-MKFGGGKVIRDGMGQ-SQLT--SE----
-----H----------------CVDVVIINVVIID-H-W-GIVKADIGIKDGRIVGIGKS
GNPDI--QA----NI---------------D----IVIGPNTEVIAGE-GQIITAGGVDT
HVHFICPQQVEEALSSGLTTLIGGGTGPVAGSLATNMTPGVWNMHRMLEAIDEFPINIGL
LGKGNSSEAEALKEHI-LAGAVGLKIHEDWGCTPATIDTSLKLAEEYDIQIAIHTDSLNE
SGFFEDTVDV----------LE-----DRTIHAYHAEGAGGGHAPDILKACGVNNIIPSS
STPTMPYTINTVDEHLDLIMVCHHLDPKIPEDLDFALSRIRKGTMMAEDILHDMGAIPLM
TSDSQAMGRIAEVISRTWQSAHKMKVQRG---------------A-L-------------
----EGD----------------------S--------SKS--------DNNRIKRYIAK
YTINPAITHGLSHDVGSVECGKLADLVLWDSGFFGIKPSLIIKGGMVVMAEMGD------
------PNGALPTPQPVHYRPMYAAYGKAKMKTSITFMSQAAID--A-G----L-PEKLQ
-------LQ-KIIS-GIKNTR-N--ISKQDMIHNHCTPE-IKVDPKTFSVWA--------
----N------------------------GEL-LECE----PMHELPLAQNY-----M--
-LF--------------------------
>ref_ure197
------------------------------------------------------------
------------------------------------------------------------
------------------------------------------------------------
------------------------------------------------------------
-----------------------------MSFK---------------------------
------------------------------------MSRKQYADL-----YG--PTT---
-GDSIRLADTQLFAHIERNAT--------------V-----Y------------------
----------------------------GDE-AVFGGGKSIRDGMGQNSQLT--RE----
-----Q-G--------------VVDVVITNAIIID-Y-T-GIYKADIGIKDGKISAIGKS
GNPSV--MD----NI---------------D----IIIGTSTEVISGE-RKIVTAGGIDT
HVHFISPQQIDTALASGITTLIGGGTGPAEGTKATTITPGSWNLRKMLEAAEAFPINLGF
LGKGNSSSLPALEEQI-FAGAIGLKIHEDWGATSSAINHSLQIADKYDIQVAIHTDTLNE
CGFVEETIKA----------ID-----NRVIHTYHTEGAGGGHAPDIIKIAALNNILPSS
TNPTLPYTVNTLDEHLDMLMVCHHLKANIPEDVMFADSRIRKETIAAEDILQDLGVFSMI
SSDSQAMGRVGEVIIRNWQTADKMKKQIG---------------S-L-------------
------E-------------------------------G-DKEYN----DNNRIQRYIAK
YTINPAITHGISEYVGSIEVGKYADLVIWDPQFFGVKPDMVLKNGMVVMALMGD------
------ENASIPTPQPYYEKKMFGAYGKAVQSSSITFVSKVAYE--N-N----I-KDKLG
-------LN-KVVL-PVKNTR-E--ISKQDMKLNNATPE-IEVDPQTYEVKV--------
----D------------------------GKV-ITCE----AVDVLPMAQRY-----F--
-LF--------------------------
>ref_ure72
------------------------------------------------------------
------------------------------------------------------------
------------------------------------------------------------
------------------------------------------------------------
-----------------------------MSFS---------------------------
------------------------------------MTRELYTAK-----YG--PTV---
-GDAVRLGDTDLFIEIEKDYT--------------S-----Y------------------
----------------------------GDE-VIFGGGKVIRDGMGQDPLIS--RA----
-----E-G--------------AMDLVITNAVILD-Y-S-GIYKADIGIKDGKIAAIGKS
GNPRI--MK----NV---------------D----IIIGASTEIIAGE-GLIVTAGGIDT
HIHFISPQQVDVALTSGVTTLIGGGTGPAEGTKATTCTPGEWNIHRMLESVEGLPINVGL
LGKGSTSSDVALTEQI-RAGVIGLKIHEDFGAMRSVIDHSLKIADEYDVQVAIHTDTLNE
FGFVEDTIDS----------IN-----GRVIHTFHTEGAGGGHAPDIIKMGAFSNVLPAS
TNPTKPYTINTIDEHMDMLMVCHHLRRNVPEDVAFADSRIRKETIAAEDILHDMGIFSIM
SSDSQAMGRIGEVITRTWQTADKMKKQRG---------------K-L----------Q--
----G-D----------------------S--------GVG--------DNNRAKRYISK
YTINPAIAHGINTYVGSVEVGKYADLVLWQPQFFGAKPNMIIKCGMVANSIMGD------
------ANASIPTPQPITYRPMYASYGLALQRSSITFVSKIAFE--L-G----V-HKKLG
-------LE-KTVL-PVFGIR-N--LTKQDMKHNCETPE-ITVDPQTYDVRV--------
----N------------------------GEL-ITCE----PAAELPLAQRY-----F--
-LF--------------------------
>ref_ure161
------------------------------------------------------------
------------------------------------------------------------
------------------------------------------------------------
------------------------------------------------------------
-------------------------------MR---------------------------
------------------------------------LSREARARL-----YG--PTV---
-GDRIRLADTNLILEVEEDWT--------------LP----P------------------
----------------------------GEE-AVFGGGKTVRDGMAQ-SQRS--RS----
-----E-G--------------APDLVITNAVVLD-W-W-GVVKADVGVRDGRIVALGKA
GNPDI--MD----GV---------------T--PGLEIGPGTEVISGQ-GRILTPGGIDV
HIHFIAPQQAWEALFSGITTMTGGGTGPSEGTKATTCTPGPWYIHRMLEALEGLPLNFGL
LGKGNASSPQALEEQI-LAGAIGLKIHEDWGATPAVIDTALTVAEAYDVQVAIHTDTLNE
[truncated: 1,341,266 more chars]
