# Supplementary material for: Picoplankton nitrogen guilds in the tropical and subtropical oceans: From the surface to the deep
Source: PLoS One. 2025 Nov 5;20(11):e0335222. doi: 10.1371/journal.pone.0335222 (PMC12588538; doi:10.1371/journal.pone.0335222)
Supplement: S1 File — (ZIP) [file pone.0335222.s001.zip › supplementary info/N_cycle/G_ureC_urease/tree/ref_database_relabel.newick]

(Swiss_ureC_sp_O86508_URE12_STRCO_Urease_subunit_alpha_2_OS_Streptomyces_coelicolor_strain_ATCC_BAA_471__A3_2__M145_OX_100226_GN_ureC2_PE_3_SV_1_d_Bacteria_p_Actinobacteriota_c_Actinomycetia_o_Streptomycetales_f_Streptomycetaceae_g_Streptomyces_s_Streptomyces_anthocyanicus:0.07762,Swiss_ureC_sp_Q82JN9_URE11_STRAW_Urease_subunit_alpha_1_OS_Streptomyces_avermitilis_strain_ATCC_31267__DSM_46492__JCM_5070__NBRC_14893__NCIMB_12804__NRRL_8165__MA_4680_OX_227882_GN_ureC1_PE_3_SV_1_d_Bacteria_p_Actinobacteriota_c_Actinomycetia_o_Streptomycetales_f_Streptomycetaceae_g_Streptomyces_s_Streptomyces_avermitilis:0.01072,((((((((((((((ref_ureCRhodobacteraceae_bacterium_SP_126_MMP07619912_PAQV01000063_1_0MMP07619912_45_042722_044428_neg_d_Bacteria_p_Proteobacteria_c_Alphaproteobacteria_o_Rhodobacterales_f_Rhodobacteraceae_g_Marinibacterium_s_Marinibacterium_sp002709405:0.25882,ref_ureCTARA_SAMEA4396489_METAG_CIGGPLLK_18_007_003663_005369_neg_d_Bacteria_p_Proteobacteria_c_Alphaproteobacteria_o_Rhizobiales_f_Devosiaceae_g_Devosia_s_:0.20510)100.00:0.38244,(((ref_ureCOceanDNA_b24240_0129_02_00643_02349_neg_d_Bacteria_p_Proteobacteria_c_Alphaproteobacteria_o_GCA_2731375_f_GCA_2731375_g_GCA_2731375_s_:0.16169,ref_ureCOceanDNA_b24239_135_013_011337_013043_neg_d_Bacteria_p_Proteobacteria_c_Alphaproteobacteria_o_GCA_2731375_f_GCA_2731375_g__s_:0.09775)100.00:0.14120,(((ref_ureCGORG_SAMEA6074123_SAGS_AG916C10_05_047_040137_041840_pos_d_Bacteria_p_Proteobacteria_c_Alphaproteobacteria_o_Rhodobacterales_f_Rhodobacteraceae_g_GCA_002705045_s_:0.19226,ref_ureCGORG_SAMEA6071980_SAGS_AG904M20_01_238_227951_229654_pos_d_Bacteria_p_Proteobacteria_c_Alphaproteobacteria_o_Rhodobacterales_f_Rhodobacteraceae_g_GCA_002705045_s_:0.17219)100.00:0.17467,ref_ureCOceanDNA_b27524_545_03_01368_03071_pos_d_Bacteria_p_Proteobacteria_c_Alphaproteobacteria_o_Rhodobacterales_f_Rhodobacteraceae_g__s_:0.12861)100.00:0.10920,((ref_ureCRhodobacteraceae_bacterium_CPC_40_MMP07619894_NYUO01000051_1_MMP07619894_166_180492_182195_pos_d_Bacteria_p_Proteobacteria_c_Alphaproteobacteria_o_Rhodobacterales_f_Rhodobacteraceae_g_Salipiger_s_Salipiger_profundus:0.20855,ref_ureCOceanDNA_b30153_003_024_025246_026949_pos_d_Bacteria_p_Proteobacteria_c_Alphaproteobacteria_o_Rhodobacterales_f_Rhodobacteraceae_g_Salipiger_s_Salipiger_thiooxidans:0.18760)100.00:0.05439,ref_ureCOceanicella_SM1341_MMP09759695_NZ_QRGC01000002_1_MMP09759695_149_177217_178917_pos_d_Bacteria_p_Proteobacteria_c_Alphaproteobacteria_o_Rhodobacterales_f_Rhodobacteraceae:0.09788)100.00:0.05459)100.00:0.10658)77.00:0.04491,ref_ureCOceanDNA_b24595_174_02_00329_02035_neg_d_Bacteria_p_Proteobacteria_c_Alphaproteobacteria_o_Kiloniellales_f_Rhodovibrionaceae_g__s_:0.23438)83.00:0.12575)100.00:0.51612,(ref_ureCOceanDNA_b32933_023_023_016398_018107_pos_d_Bacteria_p_Proteobacteria_c_Alphaproteobacteria_o_UBA828_f_UBA828_g_PTKB01_s_:0.14761,((ref_ureCOceanDNA_b32903_099_02_00936_02645_neg_d_Bacteria_p_Proteobacteria_c_Alphaproteobacteria_o_UBA828_f_UBA828_g__s_:0.11751,ref_ureCOceanDNA_b32899_195_05_03448_05157_neg_d_Bacteria_p_Proteobacteria_c_Alphaproteobacteria_o_UBA828_f_UBA828_g__s_:0.08033)95.00:0.02706,ref_ureCOceanDNA_b32950_0064_04_1476_3209_pos_d_Bacteria_p_Proteobacteria_c_Alphaproteobacteria_o_UBA828_f_UBA828_g_PTKB01_s_PTKB01_sp002937555:0.07259)100.00:0.11578)100.00:0.27943)100.00:0.08199,(ref_ureCOceanDNA_b31424_035_11_09645_11354_pos_d_Bacteria_p_Proteobacteria_c_Alphaproteobacteria_o_SP197_f_SP197_g__s_:0.11893,(ref_ureCOceanDNA_b31428_065_13_08299_10008_pos_d_Bacteria_p_Proteobacteria_c_Alphaproteobacteria_o_SP197_f_SP197_g_SP197_s_SP197_sp002722885:0.21269,ref_ureCOceanDNA_b31421_045_007_005552_007261_pos_d_Bacteria_p_Proteobacteria_c_Alphaproteobacteria_o_SP197_f_SP197_g__s_:0.18660)100.00:0.11311)100.00:0.55250)82.00:0.07075,(ref_ureCOceanDNA_b31426_040_009_006413_008122_pos_d_Bacteria_p_Proteobacteria_c_Alphaproteobacteria_o_SP197_f_SP197_g_SP197_s_SP197_sp002722885:0.38540,(ref_ureCOceanDNA_b35899_074_05_03014_04723_pos_d_Bacteria_p_Proteobacteria_c_Gammaproteobacteria_o_HK1_f_HK1_g__s_:0.26559,ref_ureCOceanDNA_b35896_234_04_02468_04177_neg_d_Bacteria_p_Proteobacteria_c_Gammaproteobacteria_o_HK1_f_HK1_g__s_:0.25810)100.00:0.09544)100.00:0.17589)100.00:0.07230,ref_ureCOceanDNA_b35895_001_54_54001_55707_neg_d_Bacteria_p_Proteobacteria_c_Gammaproteobacteria_o_HK1_f_HK1_g__s_:0.48635)100.00:0.12769,((((((ref_ureCMethyloversatilis_universalis_EHg5_MMP02261291_NZ_KB900539_1_1394_1548316_1550028_pos_d_Bacteria_p_Proteobacteria_c_Gammaproteobacteria_o_Burkholderiales_f_Rhodocyclaceae_g_Methyloversatilis_s_Methyloversatilis_universalis_A:0.27406,ref_ureCMethylotenera_versatilis_79_MMP02261245_NZ_0ARVX01000001_1_737_0750479_0752194_pos_d_Bacteria_p_Proteobacteria_c_Gammaproteobacteria_o_Burkholderiales_f_Methylophilaceae_g_Methylotenera_A_s_Methylotenera_A_versatilis_B:0.17147)99.00:0.07350,(ref_ureCSalinisphaera_orenii_MK_B5_MMP07961447_NZ_0AYKH01000043_1_MMP07961447_10_008787_010499_neg_d_Bacteria_p_Proteobacteria_c_Gammaproteobacteria_o_Nevskiales_f_Salinisphaeraceae_g_Salinisphaera:0.15790,(Swiss_ureC_sp_Q4ZUD2_URE11_PSEU2_Urease_subunit_alpha_1_OS_Pseudomonas_syringae_pv_syringae_strain_B728a_OX_205918_GN_ureC1_PE_3_SV_1_d_Bacteria_p_Proteobacteria_c_Gammaproteobacteria_o_Pseudomonadales_f_Pseudomonadaceae_g_Pseudomonas_E_s_Pseudomonas_E_syringae_M:0.02808,ref_ureCOceanDNA_b41246_067_12_11198_12910_neg_d_Bacteria_p_Proteobacteria_c_Gammaproteobacteria_o_Pseudomonadales_f_Pseudomonadaceae_g_Pseudomonas_E_s_Pseudomonas_E_alcaliphila_B:0.02890)100.00:0.07026)100.00:0.08436)99.00:0.03890,(ref_ureCOceanDNA_b32913_039_06_04105_05817_neg_d_Bacteria_p_Proteobacteria_c_Alphaproteobacteria_o_UBA828_f_UBA828_g_GCA_2717225_s_:0.09356,(ref_ureCOceanDNA_b32922_032_04_02153_03865_neg_d_Bacteria_p_Proteobacteria_c_Alphaproteobacteria_o_UBA828_f_UBA828_g_GCA_2728135_s_GCA_2728135_sp002728135:0.11015,ref_ureCOceanDNA_b32960_07_022_024330_026042_pos_d_Bacteria_p_Proteobacteria_c_Alphaproteobacteria_o_UBA828_f_UBA828_g_UBA828_s_UBA828_sp002296185:0.07237)100.00:0.09058)100.00:0.15449)71.00:0.02368,((((ref_ureCOceanDNA_b28911_205_01_00001_02328_neg_d_Bacteria_p_Proteobacteria_c_Alphaproteobacteria_o_Rhodobacterales_f_Rhodobacteraceae_g_MED_G52_s_MED_G52_sp001627925:0.17129,(ref_ureCTARA_SAMN05326650_METAG_MED00011_085_21_16756_18468_pos_d_Bacteria_p_Proteobacteria_c_Alphaproteobacteria_o_Rhodobacterales_f_Rhodobacteraceae_g_GCA_002705045_s_:0.12401,ref_ureCTARA_SAMN05326645_METAG_PSE00093_082_09_06914_08626_neg_d_Bacteria_p_Proteobacteria_c_Alphaproteobacteria_o_Rhodobacterales_f_Rhodobacteraceae_g_GCA_002705045_s_:0.16517)100.00:0.07629)100.00:0.12278,(ref_ureCOceanDNA_b43429_069_07_02928_04640_neg_d_Bacteria_p_Proteobacteria_c_Gammaproteobacteria_o_UBA10353_f_LS_SOB_g_GCA_2724185_s_:0.08684,(ref_ureCOceanDNA_b43452_293_02_00197_01909_neg_d_Bacteria_p_Proteobacteria_c_Gammaproteobacteria_o_UBA10353_f_LS_SOB_g__s_:0.10413,ref_ureCOceanDNA_b43766_038_16_016317_018029_pos_d_Bacteria_p_Proteobacteria_c_Gammaproteobacteria_o_UBA10353_f_LS_SOB_g_UBA868_s_UBA868_sp003529705:0.06081)100.00:0.04931)100.00:0.05066)100.00:0.06811,ref_ureCOceanDNA_b32692_021_021_014879_016591_pos_d_Bacteria_p_Proteobacteria_c_Alphaproteobacteria_o_UBA2966_f_UBA2966_g_UBA2966_s_:0.11776)97.00:0.03767,(ref_ureCOceanDNA_b44183_420_02_00218_01630_neg_d_Bacteria_p_Proteobacteria_c_Gammaproteobacteria_o_UBA4575_f_UBA4575_g_UBA1858_s_:0.16874,ref_ureCOceanDNA_b32793_048_05_02931_04643_neg_d_Bacteria_p_Proteobacteria_c_Alphaproteobacteria_o_UBA7887_f_GCA_2721365_g_GCA_2721365_s_GCA_2721365_sp002721365:0.17320)80.00:0.01585)81.00:0.04500)86.00:0.03305,((((ref_ureCTARA_SAMEA2623327_METAG_CFOJFPKH_22_030_031160_032869_neg_d_Bacteria_p_Proteobacteria_c_Alphaproteobacteria_o_Rhodobacterales_f_Rhodobacteraceae_g_Antarctobacter_s_Antarctobacter_heliothermus_B:0.18911,((ref_ureCTARA_SAMEA2619376_METAG_BBLNDJBH_072_02_00238_01974_neg_d_Bacteria_p_Proteobacteria_c_Alphaproteobacteria_o_Rhodobacterales_f_Rhodobacteraceae_g_GCA_002705045_s_GCA_002705045_sp002705045:0.09672,ref_ureCGORG_SAMEA6068863_SAGS_AG359A03_025_20_20723_22435_neg_d_Bacteria_p_Proteobacteria_c_Alphaproteobacteria_o_Rhodobacterales_f_Rhodobacteraceae_g_HIMB11_s_:0.12574)100.00:0.11755,(ref_ureCOceanDNA_b27597_269_02_00488_02200_pos_d_Bacteria_p_Proteobacteria_c_Alphaproteobacteria_o_Rhodobacterales_f_Rhodobacteraceae_g_Roseicyclus_s_:0.15015,(ref_ureCHoeflea_phototrophica_DFL_43_MMP02436119_NZ_0CM002917_1_851_0921967_0923679_pos_d_Bacteria_p_Proteobacteria_c_Alphaproteobacteria_o_Rhizobiales_f_Rhizobiaceae_g_Hoeflea_s_Hoeflea_phototrophica:0.13289,((ref_ureCRoseovarius_217_MMP02436164_NZ_00CH902585_1_133_0129336_0131048_neg_d_Bacteria_p_Proteobacteria_c_Alphaproteobacteria_o_Rhodobacterales_f_Rhodobacteraceae_g_Roseovarius_s_Roseovarius_sp000152845:0.13605,ref_ureCRoseobacter_AzwK_3b_MMP02436151_NZ_ABCR01000003_1_257_250494_252206_neg_d_Bacteria_p_Proteobacteria_c_Alphaproteobacteria_o_Rhodobacterales_f_Rhodobacteraceae_g_Roseovarius_s_Roseovarius_sp000170875:0.10836)91.00:0.02402,ref_ureCCitreicella_357_MMP02471399_NZ_00AJKJ01000133_1_8_006595_008307_neg_d_Bacteria_p_Proteobacteria_c_Alphaproteobacteria_o_Rhodobacterales_f_Rhodobacteraceae_g_Salipiger_s_Salipiger_aestuarii:0.06507)100.00:0.05979)100.00:0.04609)95.00:0.04060)95.00:0.03062)100.00:0.05790,ref_ureCOceanDNA_b24594_191_03_01292_03004_neg_d_Bacteria_p_Proteobacteria_c_Alphaproteobacteria_o_Kiloniellales_f_Rhodovibrionaceae_g__s_:0.16348)100.00:0.02750,((ref_ureCOceanDNA_b24727_217_04_01899_03611_neg_d_Bacteria_p_Proteobacteria_c_Alphaproteobacteria_o_Minwuiales_f_Minwuiaceae_g_Minwuia_s_:0.16630,ref_ureCTARA_SAMEA2619992_METAG_POGDEENE_119_05_03793_05505_pos_d_Bacteria_p_Proteobacteria_c_Alphaproteobacteria_o_Rhizobiales_f_Amorphaceae_g_Amorphus_s_:0.16401)65.00:0.04120,((ref_ureCRhodopseudomonas_palustris_BAL398_MMP03072170_NZ_JXXE01000057_1_20_19218_20927_neg_d_Bacteria_p_Proteobacteria_c_Alphaproteobacteria_o_Rhizobiales_f_Xanthobacteraceae_g_Rhodopseudomonas_s_Rhodopseudomonas_palustris_E:0.18053,ref_ureCOceanDNA_b26661_226_03_01894_03606_neg_d_Bacteria_p_Proteobacteria_c_Alphaproteobacteria_o_Rhizobiales_f_Pseudoxanthobacteraceae_g_Pseudoxanthobacter_s_:0.06748)100.00:0.08423,(ref_ureCOceanDNA_b29638_174_04_01766_03478_pos_d_Bacteria_p_Proteobacteria_c_Alphaproteobacteria_o_Rhodobacterales_f_Rhodobacteraceae_g_Planktomarina_s_:0.19274,ref_ureCOceanDNA_b26898_009_023_027403_029115_pos_d_Bacteria_p_Proteobacteria_c_Alphaproteobacteria_o_Rhizobiales_f_Rhizobiaceae_g_RCIZ01_s_:0.07176)100.00:0.06919)65.00:0.02439)100.00:0.03109)99.00:0.04134,ref_ureCOceanDNA_b32891_152_03_1123_2835_neg_d_Bacteria_p_Proteobacteria_c_Alphaproteobacteria_o_UBA828_f__g__s_:0.10980)98.00:0.03981)85.00:0.02769,(ref_ureCMethylophaga_SAT_92_MMP07619466_PAJP01000021_1_MMP07619466_357_372347_374059_pos_d_Bacteria_p_Proteobacteria_c_Gammaproteobacteria_o_Nitrosococcales_f_Methylophagaceae_g_Methylophaga_s_Methylophaga_sp002706095:0.09444,ref_ureCMarinobacter_psychrophilus_MMP03701403_NZ_CP011494_1_1790_2007462_2009174_pos_d_Bacteria_p_Proteobacteria_c_Gammaproteobacteria_o_Pseudomonadales_f_Oleiphilaceae_g_Marinobacter_s_Marinobacter_psychrophilus:0.06959)100.00:0.14371)99.00:0.12598)100.00:0.17240,(((ref_ureCRoseovarius_mucosus_DFL_24_MMP02708827_NZ_0KN293982_1_37_039097_040806_pos_d_Bacteria_p_Proteobacteria_c_Alphaproteobacteria_o_Rhodobacterales_f_Rhodobacteraceae_g_Roseovarius_s_Roseovarius_mucosus:0.46904,((ref_ureCOceanDNA_b41042_055_022_016348_018063_pos_d_Bacteria_p_Proteobacteria_c_Gammaproteobacteria_o_Pseudomonadales_f_Pseudomonadaceae_g_Pseudomonas_D_s_:0.15835,ref_ureCSalinicola_peritrichatus_strain_JCM_18795_MMP06299117_NZ_0PZJU01000072_1_MMP06299117_10_007292_009007_neg_d_Bacteria_p_Proteobacteria_c_Gammaproteobacteria_o_Pseudomonadales_f_Halomonadaceae_g_Salinicola_s_Salinicola_peritrichatus:0.10679)100.00:0.04209,ref_ureCAlcanivorax_19_m_6_MMP03076215_NZ_ARXV01000006_1_134_158606_160321_neg_d_Bacteria_p_Proteobacteria_c_Gammaproteobacteria_o_Pseudomonadales_f_Alcanivoracaceae_g_Alcanivorax_s_Alcanivorax_nanhaiticus:0.07616)100.00:0.46575)100.00:0.20360,(ref_ureCOceanDNA_b2878_271_06_03827_05542_neg_d_Bacteria_p_Actinobacteriota_c_Actinomycetia_o_Mycobacteriales_f_Mycobacteriaceae_g_Rhodococcus_s_:0.12911,(ref_ureCOceanDNA_b2836_044_17_14615_16279_pos_d_Bacteria_p_Actinobacteriota_c_Actinomycetia_o_Mycobacteriales_f_Mycobacteriaceae_g_Dietzia_s_:0.10804,(ref_ureCMycobacterium_PYR10_MMP06858905_NZ_NVQD01000001_1_MMP06858905_3269_3437474_3439189_pos_d_Bacteria_p_Actinobacteriota_c_Actinobacteria_o_Mycobacteriales_f_Mycobacteriaceae_g_Mycolicibacterium_s_Mycolicibacterium_gilvum:0.09498,ref_ureCGordonia_SGD_V_85_MMP04263916_NZ_LNQO01000006_1_184_182705_184420_neg_d_Bacteria_p_Actinobacteriota_c_Actinobacteria_o_Mycobacteriales_f_Mycobacteriaceae_g_Gordonia_s_Gordonia_sp002009645:0.09190)55.00:0.05196)55.00:0.04153)100.00:0.33166)100.00:0.19177,(ref_ureCOceanDNA_b16155_0083_05_02889_04595_neg_d_Bacteria_p_Cyanobacteria_c_Cyanobacteriia_o_Cyanobacteriales_f_Xenococcaceae_g_Xenococcus_s_:0.19862,(ref_ureCOceanDNA_b16224_173_03_01470_03176_neg_d_Bacteria_p_Cyanobacteria_c_Cyanobacteriia_o_Phormidesmiales_f_Phormidesmiaceae_g_Phormidesmis_s_:0.14205,ref_ureCfilamentous_cyanobacterium_CCP2_MMP08617412_PVWD01000305_1_0MMP08617412_2_00604_02310_neg_d_Bacteria_p_Cyanobacteria_c_Cyanobacteriia_o_Elainellales_f_Elainellaceae_g_CCP2_s_CCP2_sp003003615:0.14803)100.00:0.06371)100.00:0.14203)100.00:0.05815)100.00:0.11277,((ref_ureCPontibaca_methylaminivorans_GRP21_MMP05421849_NZ_FTPS01000001_1_MMP05421849_1725_1784610_1786322_neg_d_Bacteria_p_Proteobacteria_c_Alphaproteobacteria_o_Rhodobacterales_f_Rhodobacteraceae_g_Pontibaca_s_Pontibaca_methylaminivorans:0.11673,(ref_ureCOceanDNA_b32922_053_08_06226_07935_pos_d_Bacteria_p_Proteobacteria_c_Alphaproteobacteria_o_UBA828_f_UBA828_g_GCA_2728135_s_GCA_2728135_sp002728135:0.06649,ref_ureCOceanDNA_b32916_010_05_02322_04034_pos_d_Bacteria_p_Proteobacteria_c_Alphaproteobacteria_o_UBA828_f_UBA828_g_GCA_2717225_s_GCA_2717225_sp002717225:0.09777)96.00:0.07481)100.00:0.76490,ref_ureCDomibacillus_SAOS_44_MMP05946062_NZ_0MRWQ01000025_1_28_026160_027872_neg_d_Bacteria_p_Firmicutes_c_Bacilli_o_Bacillales_f_Domibacillaceae_g_Domibacillus_s_Domibacillus_mangrovi:0.38110)100.00:0.14390)100.00:0.11695,(((((Swiss_ureC_sp_Q18EB9_URE1_HALWD_Urease_subunit_alpha_OS_Haloquadratum_walsbyi_strain_DSM_16790__HBSQ001_OX_362976_GN_ureC_PE_3_SV_1_d_Archaea_p_Halobacteriota_c_Halobacteria_o_Halobacteriales_f_Haloferacaceae_g_Haloquadratum_s_Haloquadratum_walsbyi:0.00000,ref_ureCHaloquadratum_walsbyi_MMP3138195_AM180088_1_2903_3000156_3001868_pos_d_Archaea_p_Halobacterota_c_Halobacteria_o_Halobacteriales_f_Haloferacaceae_g_Haloquadratum_s_Haloquadratum_walsbyi:0.00000)100.00:0.11302,ref_ureCHalonotius_F13_13_MMP09370719_NZ_0QKNY01000018_1_MMP09370719_60_052524_054236_neg_d_Archaea_p_Halobacterota_c_Halobacteria_o_Halobacteriales_f_Haloferacaceae_g_Halonotius:0.10494)100.00:0.09174,(Swiss_ureC_sp_Q3IRZ5_URE1_NATPD_Urease_subunit_alpha_OS_Natronomonas_pharaonis_strain_ATCC_35678__DSM_2160__CIP_103997__JCM_8858__NBRC_14720__NCIMB_2260__Gabara_OX_348780_GN_ureC_PE_3_SV_1_d_Archaea_p_Halobacteriota_c_Halobacteria_o_Halobacteriales_f_Haloarculaceae_g_Natronomonas_s_Natronomonas_pharaonis:0.14281,(ref_ureCHalostagnicola_kamekurae_194_10_MMP04488556_FOZS01000002_1_1026_0980406_0982112_pos_d_Archaea_p_Halobacterota_c_Halobacteria_o_Halobacteriales_f_Natrialbaceae_g_Halostagnicola_s_Halostagnicola_kamekurae:0.10686,(ref_ureCNatrialba_asiatica_DSM_12278_MMP02471653_AOIO01000007_1_095_110968_112674_neg_d_Archaea_p_Halobacterota_c_Halobacteria_o_Halobacteriales_f_Natrialbaceae_g_Natrialba_s_Natrialba_asiatica:0.05222,ref_ureCNatrinema_salaciae_MDB25_MMP04489841_FOFD01000002_1_0398_0383655_0385361_neg_d_Archaea_p_Halobacterota_c_Halobacteria_o_Halobacteriales_f_Natrialbaceae_g_Natrinema_s_Natrinema_salaciae:0.11566)100.00:0.03884)100.00:0.07378)100.00:0.06198)100.00:0.14582,((ref_ureCHalarchaeum_CBA1220_MMP10386251_NZ_0RIZB01000002_1_MMP10386251_428_0471798_0473498_neg_d_Archaea_p_Halobacterota_c_Halobacteria_o_Halobacteriales_f_Halobacteriaceae_g_Halarchaeum:0.27121,ref_ureCHalobellus_limi_strain_CGMCC_1_10331_MMP04488133_FNVN01000001_1_MMP04488133_1367_1357515_1359221_pos_d_Archaea_p_Halobacterota_c_Halobacteria_o_Halobacteriales_f_Haloferacaceae_g_Halobellus_s_Halobellus_limi:0.14751)100.00:0.08198,(ref_ureCHalomicrobium_zhouii_TBN51_MMP05216559_FOZK01000001_1_0307_0296909_0298627_neg_d_Archaea_p_Halobacterota_c_Halobacteria_o_Halobacteriales_f_Haloarculaceae_g_Halomicrobium_s_Halomicrobium_zhouii:0.12635,((Swiss_ureC_sp_Q75ZQ5_URE1_HALMA_Urease_subunit_alpha_OS_Haloarcula_marismortui_strain_ATCC_43049__DSM_3752__JCM_8966__VKM_B_1809_OX_272569_GN_ureC_PE_3_SV_1_d_Archaea_p_Halobacteriota_c_Halobacteria_o_Halobacteriales_f_Haloarculaceae_g_Haloarcula_s_Haloarcula_marismortui:0.04086,ref_ureCHaloarcula_Atlit_120R_MMP09668325_NZ_0QPLN01000003_1_MMP09668325_470_0481042_0482748_pos_d_Archaea_p_Halobacterota_c_Halobacteria_o_Halobacteriales_f_Haloarculaceae_g_Haloarcula_s_Haloarcula_taiwanensis:0.01257)100.00:0.05928,(ref_ureCHaloferax_ATCC_BAA_644_MMP02471677_AOLF01000002_1_187_221564_223270_neg_d_Archaea_p_Halobacterota_c_Halobacteria_o_Halobacteriales_f_Haloferacaceae_g_Haloferax_s_Haloferax_volcanii:0.10232,ref_ureCHaloferax_volcanii_DS2_MMP02471619_AOHU01000105_1_154_143833_145539_pos_d_Archaea_p_Halobacterota_c_Halobacteria_o_Halobacteriales_f_Haloferacaceae_g_Haloferax_s_Haloferax_volcanii:0.09871)100.00:0.04790)100.00:0.07175)100.00:0.04409)100.00:0.10811)98.00:0.04483,(ref_ureCSalinigranum_rubrum_MMP08381148_CP026309_1_00MMP08381148_36_0036022_0037734_neg_d_Archaea_p_Halobacterota_c_Halobacteria_o_Halobacteriales_f_Haloferacaceae_g_Salinigranum_s_Salinigranum_rubrum:0.16839,ref_ureCHalogranum_gelatinilyticum_TNN44_MMP04487949_FNHL01000004_1_0178_0207673_0209382_pos_d_Archaea_p_Halobacterota_c_Halobacteria_o_Halobacteriales_f_Haloferacaceae_g_Halogranum_s_Halogranum_gelatinilyticum:0.17443)100.00:0.10131)100.00:0.31561)100.00:0.21341,((((((((((((((((Swiss_ureC_sp_P94669_URE1_CLOPF_Urease_subunit_alpha_OS_Clostridium_perfringens_OX_1502_GN_ureC_PE_3_SV_1_d_Bacteria_p_Firmicutes_A_c_Clostridia_o_Clostridiales_f_Clostridiaceae_g_Clostridium_P_s_Clostridium_P_perfringens:0.34659,(Swiss_ureC_sp_P26929_URE1_LIMFE_Urease_subunit_alpha_OS_Limosilactobacillus_fermentum_OX_1613_GN_ureC_PE_3_SV_1_d_Bacteria_p_Firmicutes_c_Bacilli_o_Lactobacillales_f_Lactobacillaceae_g_Limosilactobacillus_s_Limosilactobacillus_fermentum:0.30694,(Swiss_ureC_sp_P50047_URE1_STRE5_Urease_subunit_alpha_OS_Streptococcus_salivarius_strain_57_I_OX_1046629_GN_ureC_PE_1_SV_3_d_Bacteria_p_Firmicutes_c_Bacilli_o_Lactobacillales_f_Streptococcaceae_g_Streptococcus_s_Streptococcus_salivarius:0.00576,((Swiss_ureC_sp_Q03ME3_URE1_STRTD_Urease_subunit_alpha_OS_Streptococcus_thermophilus_strain_ATCC_BAA_491__LMD_9_OX_322159_GN_ureC_PE_3_SV_1_d_Bacteria_p_Firmicutes_c_Bacilli_o_Lactobacillales_f_Streptococcaceae_g_Streptococcus_s_Streptococcus_thermophilus:0.00000,ref_ureCStreptococcus_thermophilus_MMP06349996_CP019935_1_MMP06349996_1406_1321252_1322970_pos_d_Bacteria_p_Firmicutes_c_Bacilli_o_Lactobacillales_f_Streptococcaceae_g_Streptococcus_s_Streptococcus_thermophilus:0.00000)100.00:0.00237,Swiss_ureC_sp_Q5M1G6_URE1_STRT1_Urease_subunit_alpha_OS_Streptococcus_thermophilus_strain_CNRZ_1066_OX_299768_GN_ureC_PE_3_SV_1_d_Bacteria_p_Firmicutes_c_Bacilli_o_Lactobacillales_f_Streptococcaceae_g_Streptococcus_s_Streptococcus_thermophilus:0.00000)99.00:0.00379)100.00:0.26807)100.00:0.20753)100.00:0.14030,(Swiss_ureC_sp_B1AJ73_URE1_UREP2_Urease_subunit_alpha_OS_Ureaplasma_parvum_serovar_3_strain_ATCC_27815__27__NCTC_11736_OX_505682_GN_ureC_PE_3_SV_1_d_Bacteria_p_Firmicutes_c_Bacilli_o_Mycoplasmatales_f_Mycoplasmoidaceae_g_Ureaplasma_s_Ureaplasma_parvum:0.04908,Swiss_ureC_sp_B5ZBS9_URE1_UREU1_Urease_subunit_alpha_OS_Ureaplasma_urealyticum_serovar_10_strain_ATCC_33699__Western_OX_565575_GN_ureC_PE_3_SV_1_d_Bacteria_p_Firmicutes_c_Bacilli_o_Mycoplasmatales_f_Mycoplasmoidaceae_g_Ureaplasma_s_Ureaplasma_urealyticum:0.01121)100.00:0.75341)98.00:0.16780,((((((Swiss_ureC_sp_B1VHT2_URE1_CORU7_Urease_subunit_alpha_OS_Corynebacterium_urealyticum_strain_ATCC_43042__DSM_7109_OX_504474_GN_ureC_PE_3_SV_1_d_Bacteria_p_Actinobacteriota_c_Actinomycetia_o_Mycobacteriales_f_Mycobacteriaceae_g_Corynebacterium_s_Corynebacterium_urealyticum:0.36793,ref_ureCCorynebacterium_maris_MMP02603057_CP003924_1_2326_2523849_2525561_pos_d_Bacteria_p_Actinobacteriota_c_Actinobacteria_o_Mycobacteriales_f_Mycobacteriaceae_g_Corynebacterium_s_Corynebacterium_maris:0.26396)100.00:0.11605,ref_ureCCorynebacterium_caspium_M106_00_5_MMP02256419_NZ_KB903377_1_232_267545_269257_pos_d_Bacteria_p_Actinobacteriota_c_Actinobacteria_o_Mycobacteriales_f_Mycobacteriaceae_g_Corynebacterium_s_Corynebacterium_caspium:0.37528)100.00:0.17716,(((Swiss_ureC_sp_Q79VJ3_URE1_CORGL_Urease_subunit_alpha_OS_Corynebacterium_glutamicum_strain_ATCC_13032__DSM_20300__BCRC_11384__JCM_1318__LMG_3730__NCIMB_10025_OX_196627_GN_ureC_PE_1_SV_1_d_Bacteria_p_Actinobacteriota_c_Actinomycetia_o_Mycobacteriales_f_Mycobacteriaceae_g_Corynebacterium_s_Corynebacterium_glutamicum:0.37319,(Swiss_ureC_sp_Q8FQX2_URE1_COREF_Urease_subunit_alpha_OS_Corynebacterium_efficiens_strain_DSM_44549__YS_314__AJ_12310__JCM_11189__NBRC_100395_OX_196164_GN_ureC_PE_3_SV_1_d_Bacteria_p_Actinobacteriota_c_Actinomycetia_o_Mycobacteriales_f_Mycobacteriaceae_g_Corynebacterium_s_Corynebacterium_efficiens:0.36976,((ref_ureCRothia_ND6WE1A_MMP04933465_NZ_00LXTU01000001_1_6_004098_005813_pos_d_Bacteria_p_Actinobacteriota_c_Actinobacteria_o_Actinomycetales_f_Micrococcaceae_g_Rothia_s_Rothia_sp001683935:0.17196,Swiss_ureC_sp_C5C8U3_URE1_MICLC_Urease_subunit_alpha_OS_Micrococcus_luteus_strain_ATCC_4698__DSM_20030__JCM_1464__NBRC_3333__NCIMB_9278__NCTC_2665__VKM_Ac_2230_OX_465515_GN_ureC_PE_3_SV_1_d_Bacteria_p_Actinobacteriota_c_Actinomycetia_o_Actinomycetales_f_Micrococcaceae_g_Micrococcus_s_Micrococcus_luteus:0.13827)97.00:0.03162,(ref_ureCKocuria_rhizophila_P7_4_MMP02470195_NZ_0AFID01000008_1_71_080642_082357_neg_d_Bacteria_p_Actinobacteriota_c_Actinobacteria_o_Actinomycetales_f_Micrococcaceae_g_Kocuria_s_Kocuria_rhizophila_B:0.02311,Swiss_ureC_sp_B2GI06_URE1_KOCRD_Urease_subunit_alpha_OS_Kocuria_rhizophila_strain_ATCC_9341__DSM_348__NBRC_103217__DC2201_OX_378753_GN_ureC_PE_3_SV_1_d_Bacteria_p_Actinobacteriota_c_Actinomycetia_o_Actinomycetales_f_Micrococcaceae_g_Kocuria_s_Kocuria_rhizophila_A:0.08229)100.00:0.04173)97.00:0.13488)100.00:0.08312)100.00:0.06933,((ref_ureCArthrobacter_NIO_1057_MMP04263917_NZ_0KQ758454_1_562_0625617_0627329_neg_d_Bacteria_p_Actinobacteriota_c_Actinobacteria_o_Actinomycetales_f_Micrococcaceae_g_Glutamicibacter_s_Glutamicibacter_sp900094805:0.22186,ref_ureCArthrobacter_sp_MMP03196588_CP007595_1_0495_0506694_0508406_pos_d_Bacteria_p_Actinobacteriota_c_Actinobacteria_o_Actinomycetales_f_Micrococcaceae_g_Arthrobacter_A_s_Arthrobacter_A_sp000785535:0.20325)80.00:0.05108,((ref_ureCSinomonas_MUSC_117_MMP03070057_NZ_00JTDL01000145_1_5_002669_004819_pos_d_Bacteria_p_Actinobacteriota_c_Actinobacteria_o_Actinomycetales_f_Micrococcaceae_g_Sinomonas_s_Sinomonas_humi:0.33665,ref_ureCTsukamurella_pulmonis_DSM_44990_MMP04457855_NZ_0LSRI01000022_1_681_0699319_0701031_neg_d_Bacteria_p_Actinobacteriota_c_Actinobacteria_o_Mycobacteriales_f_Mycobacteriaceae_g_Tsukamurella_s_Tsukamurella_pulmonis:0.29597)85.00:0.04558,(((Swiss_ureC_sp_A1R1C5_URE1_PAEAT_Urease_subunit_alpha_OS_Paenarthrobacter_aurescens_strain_TC1_OX_290340_GN_ureC_PE_3_SV_1_d_Bacteria_p_Actinobacteriota_c_Actinomycetia_o_Actinomycetales_f_Micrococcaceae_g_Paenarthrobacter_s_Paenarthrobacter_aurescens_A:0.13564,ref_ureCArthrobacter_TB_26_MMP02471755_NZ_AUPJ01000490_1_20_17224_18969_pos_d_Bacteria_p_Actinobacteriota_c_Actinobacteria_o_Actinomycetales_f_Micrococcaceae_g_Arthrobacter_I_s_Arthrobacter_I_sp000427315:0.04235)75.00:0.02531,Swiss_ureC_sp_A0JRH4_URE1_ARTS2_Urease_subunit_alpha_OS_Arthrobacter_sp__strain_FB24_OX_290399_GN_ureC_PE_3_SV_1_d_Bacteria_p_Actinobacteriota_c_Actinomycetia_o_Actinomycetales_f_Micrococcaceae_g_Arthrobacter_I_s_Arthrobacter_I_sp000196235:0.03758)75.00:0.03189,Swiss_ureC_sp_B8HA07_URE1_PSECP_Urease_subunit_alpha_OS_Pseudarthrobacter_chlorophenolicus_strain_ATCC_700700__DSM_12829__CIP_107037__JCM_12360__KCTC_9906__NCIMB_13794__A6_OX_452863_GN_ureC_PE_3_SV_1_d_Bacteria_p_Actinobacteriota_c_Actinomycetia_o_Actinomycetales_f_Micrococcaceae_g_Pseudarthrobacter_s_Pseudarthrobacter_chlorophenolicus:0.06267)100.00:0.10760)99.00:0.07659)72.00:0.03246)57.00:0.03832,ref_ureCKocuria_indica_NIO_1021_MMP06296028_FXAC01000005_1_0MMP06296028_76_081567_083294_pos_d_Bacteria_p_Actinobacteriota_c_Actinobacteria_o_Actinomycetales_f_Micrococcaceae_g_Kocuria_s_Kocuria_indica:0.24423)75.00:0.04597)71.00:0.03217,ref_ureCKocuria_CNJ_770_MMP05830205_NZ_MKJW01000100_1_136_133901_135613_neg_d_Bacteria_p_Actinobacteriota_c_Actinobacteria_o_Actinomycetales_f_Micrococcaceae_g_Kocuria_s_Kocuria_turfanensis:0.32765)100.00:0.17788,(((((ref_ureCStaphylococcus_delphini_14S00091_1_MMP06329873_MWUN01000002_1_MMP06329873_145_169333_171048_neg_d_Bacteria_p_Firmicutes_c_Bacilli_o_Staphylococcales_f_Staphylococcaceae_g_Staphylococcus_s_Staphylococcus_delphini:0.18675,(((Swiss_ureC_sp_P42873_URE1_STAXY_Urease_subunit_alpha_OS_Staphylococcus_xylosus_OX_1288_GN_ureC_PE_1_SV_3_d_Bacteria_p_Firmicutes_c_Bacilli_o_Staphylococcales_f_Staphylococcaceae_g_Staphylococcus_s_Staphylococcus_xylosus:0.01852,Swiss_ureC_sp_Q4A0J5_URE1_STAS1_Urease_subunit_alpha_OS_Staphylococcus_saprophyticus_subsp_saprophyticus_strain_ATCC_15305__DSM_20229__NCIMB_8711__NCTC_7292__S_41_OX_342451_GN_ureC_PE_1_SV_3_d_Bacteria_p_Firmicutes_c_Bacilli_o_Staphylococcales_f_Staphylococcaceae_g_Staphylococcus_s_Staphylococcus_saprophyticus:0.02590)100.00:0.12343,Swiss_ureC_sp_Q5HLW1_URE1_STAEQ_Urease_subunit_alpha_OS_Staphylococcus_epidermidis_strain_ATCC_35984__RP62A_OX_176279_GN_ureC_PE_3_SV_1_d_Bacteria_p_Firmicutes_c_Bacilli_o_Staphylococcales_f_Staphylococcaceae_g_Staphylococcus_s_Staphylococcus_epidermidis:0.03890)84.00:0.02844,((Swiss_ureC_sp_Q6GEE4_URE1_STAAR_Urease_subunit_alpha_OS_Staphylococcus_aureus_strain_MRSA252_OX_282458_GN_ureC_PE_3_SV_1_d_Bacteria_p_Firmicutes_c_Bacilli_o_Staphylococcales_f_Staphylococcaceae_g_Staphylococcus_s_Staphylococcus_aureus:0.00707,((Swiss_ureC_sp_Q2YYQ6_URE1_STAAB_Urease_subunit_alpha_OS_Staphylococcus_aureus_strain_bovine_RF122__ET3_1_OX_273036_GN_ureC_PE_3_SV_1_d_Bacteria_p_Firmicutes_c_Bacilli_o_Staphylococcales_f_Staphylococcaceae_g_Staphylococcus_s_Staphylococcus_aureus:0.00233,Swiss_ureC_sp_A6QJD0_URE1_STAAE_Urease_subunit_alpha_OS_Staphylococcus_aureus_strain_Newman_OX_426430_GN_ureC_PE_3_SV_1_d_Bacteria_p_Firmicutes_c_Bacilli_o_Staphylococcales_f_Staphylococcaceae_g_Staphylococcus_s_Staphylococcus_aureus:0.00000)91.00:0.00000,Swiss_ureC_sp_A5IV71_URE1_STAA9_Urease_subunit_alpha_OS_Staphylococcus_aureus_strain_JH9_OX_359786_GN_ureC_PE_3_SV_1_d_Bacteria_p_Firmicutes_c_Bacilli_o_Staphylococcales_f_Staphylococcaceae_g_Staphylococcus_s_Staphylococcus_aureus:0.00233)97.00:0.00000)100.00:0.07358,ref_ureCStaphylococcus_E463_MMP02470874_NZ_0ANBY01000109_1_77_060355_062070_pos_d_Bacteria_p_Firmicutes_c_Bacilli_o_Staphylococcales_f_Staphylococcaceae_g_Staphylococcus_s_Staphylococcus_pasteuri:0.04596)83.00:0.01466)87.00:0.04568)98.00:0.04292,Swiss_ureC_sp_B9DLY0_URE1_STACT_Urease_subunit_alpha_OS_Staphylococcus_carnosus_strain_TM300_OX_396513_GN_ureC_PE_3_SV_1_d_Bacteria_p_Firmicutes_c_Bacilli_o_Staphylococcales_f_Staphylococcaceae_g_Staphylococcus_s_Staphylococcus_carnosus:0.07252)100.00:0.39236,((((((ref_ureCArenibacter_latericius_DSM_15913_MMP02440812_NZ_0AUKX01000031_1_21_024928_026646_pos_d_Bacteria_p_Bacteroidota_c_Bacteroidia_o_Flavobacteriales_f_Flavobacteriaceae_g_Arenibacter_s_Arenibacter_latericius:0.16279,ref_ureCSalegentibacter_echinorum_HD4_MMP05444483_NZ_0FQVT01000013_1_34_031701_033419_pos_d_Bacteria_p_Bacteroidota_c_Bacteroidia_o_Flavobacteriales_f_Flavobacteriaceae_g_Salegentibacter_s_Salegentibacter_echinorum:0.19721)100.00:0.14309,ref_ureCAequorivita_EAC_108_MMP07618271_NZTQ01000008_1_MMP07618271_213_226007_227725_pos_d_Bacteria_p_Bacteroidota_c_Bacteroidia_o_Flavobacteriales_f_Flavobacteriaceae_g_Aequorivita_s_Aequorivita_sp002375695:0.16541)100.00:0.08932,(ref_ureCVirgibacillus_IO5_P3_B8_MMP07446448_NZ_NPMW01000003_1_MMP07446448_222_212335_214053_pos_d_Bacteria_p_Firmicutes_c_Bacilli_o_Bacillales_f_Amphibacillaceae_g_Virgibacillus_G_s_Virgibacillus_G_profundi:0.08513,ref_ureCSalimicrobium_album_HK_733_MMP04488081_FNOS01000005_1_078_076973_078691_pos_d_Bacteria_p_Firmicutes_c_Bacilli_o_Bacillales_f_Halobacillaceae_g_Salimicrobium_s_Salimicrobium_album:0.10679)100.00:0.06538)100.00:0.11939,ref_ureCOceanobacillus_profundus_DSM_18246_MMP09901140_NZ_QWEH01000003_1_MMP09901140_205_184951_186663_neg_d_Bacteria_p_Firmicutes_c_Bacilli_o_Bacillales_f_Amphibacillaceae_g_Oceanobacillus_s_Oceanobacillus_sp002272235:0.09674)100.00:0.09542,(ref_ureCOceanobacillus_chungangensis_CAU_1051_MMP08100097_NZ_0PIOD01000007_1_MMP08100097_27_025230_026942_neg_d_Bacteria_p_Firmicutes_c_Bacilli_o_Bacillales_f_Amphibacillaceae_g_Oceanobacillus:0.09515,(ref_ureCBacillus_YLB_04_MMP09531617_NZ_0QNQT01000004_1_MMP09531617_151_0176274_0177983_neg_d_Bacteria_p_Firmicutes_c_Bacilli_o_Bacillales_f_Bacillaceae_A_g_Bacillus_D:0.11405,ref_ureCBacillus_paralicheniformis_APC1576_MMP04892747_NZ_0LXPD01000018_1_27_020398_022110_neg_d_Bacteria_p_Firmicutes_c_Bacilli_o_Bacillales_f_Bacillaceae_g_Bacillus_s_Bacillus_paralicheniformis:0.10395)100.00:0.05499)98.00:0.02572)98.00:0.05118,ref_ureCBhargavaea_cecembensis_DSE10_MMP02469443_NZ_0AOFT01000001_1_36_038389_040101_pos_d_Bacteria_p_Firmicutes_c_Bacilli_o_Bacillales_A_f_Planococcaceae_g_Bhargavaea_s_Bhargavaea_cecembensis:0.19252)99.00:0.04987)98.00:0.07949,ref_ureCDomibacillus_SAOS_44_MMP05946062_NZ_0MRWQ01000022_1_21_018001_019713_pos_d_Bacteria_p_Firmicutes_c_Bacilli_o_Bacillales_f_Domibacillaceae_g_Domibacillus_s_Domibacillus_mangrovi:0.20020)99.00:0.06979,Swiss_ureC_sp_A9KJR9_URE1_LACP7_Urease_subunit_alpha_OS_Lachnoclostridium_phytofermentans_strain_ATCC_700394__DSM_18823__ISDg_OX_357809_GN_ureC_PE_3_SV_1_d_Bacteria_p_Firmicutes_A_c_Clostridia_o_Lachnospirales_f_Lachnospiraceae_g_Lachnoclostridium_s_Lachnoclostridium_phytofermentans:0.32052)75.00:0.06581)52.00:0.02507,Swiss_ureC_sp_Q733J6_URE1_BACC1_Urease_subunit_alpha_OS_Bacillus_cereus_strain_ATCC_10987__NRS_248_OX_222523_GN_ureC_PE_3_SV_1_d_Bacteria_p_Firmicutes_c_Bacilli_o_Bacillales_f_Bacillaceae_G_g_Bacillus_A_s_Bacillus_A_paranthracis:0.33141)45.00:0.04049)98.00:0.08123,(((((ref_ureCHalobacillus_mangrovi_MMP06640208_CP020772_1_MMP06640208_3677_3695303_3697012_neg_d_Bacteria_p_Firmicutes_c_Bacilli_o_Bacillales_f_Halobacillaceae_g_Halobacillus_s_Halobacillus_mangrovi:0.13571,ref_ureCHalobacillus_kuroshimensis_JS_Hb7_MMP02441195_NZ_0AUDY01000011_1_191_0197202_0198911_pos_d_Bacteria_p_Firmicutes_c_Bacilli_o_Bacillales_f_Halobacillaceae_g_Halobacillus_s_Halobacillus_kuroshimensis:0.12110)100.00:0.14107,ref_ureCBacillus_taeanensis_KCTC_3918_MMP09625553_NZ_QOCW01000006_1_MMP09625553_137_145489_147198_neg_d_Bacteria_p_Firmicutes_c_Bacilli_o_Bacillales_f_UBA6769:0.07981)98.00:0.02436,Swiss_ureC_sp_Q07397_URE1_BACSB_Urease_subunit_alpha_OS_Bacillus_sp__strain_TB_90_OX_36824_GN_ureC_PE_1_SV_1_No_taxonomy_found:0.12845)98.00:0.04676,(ref_ureCBacillus_sp_MMP07838500_CP024794_1_MMP07838500_2926_2966910_2968619_neg_d_Bacteria_p_Firmicutes_c_Bacilli_o_Bacillales_f_Bacillaceae_H_g_Bacillus_C_s_Bacillus_C_megaterium:0.10634,ref_ureCBacillus_SGD_V_76_MMP04263914_NZ_0KQ758629_1_42_047893_049602_neg_d_Bacteria_p_Firmicutes_c_Bacilli_o_Bacillales_f_Bacillaceae_H_g_Bacillus_C_s_Bacillus_C_flexus:0.09041)100.00:0.07861)98.00:0.01795,(ref_ureCDomibacillus_iocasae_DSM_29979_MMP05255235_NZ_0MAMP01000021_1_21_018679_020388_pos_d_Bacteria_p_Firmicutes_c_Bacilli_o_Bacillales_f_Domibacillaceae_g_Domibacillus_s_Domibacillus_iocasae:0.14958,(ref_ureCParageobacillus_thermoglucosidasius_strain_TG4_MMP00150856_BHZK01000001_1_MMP00150856_1970_1960347_1962059_neg_d_Bacteria_p_Firmicutes_c_Bacilli_o_Bacillales_f_Anoxybacillaceae_g_Parageobacillus_s_Parageobacillus_thermoglucosidasius:0.07636,(Swiss_ureC_sp_Q5KYM1_URE1_GEOKA_Urease_subunit_alpha_OS_Geobacillus_kaustophilus_strain_HTA426_OX_235909_GN_ureC_PE_3_SV_1_d_Bacteria_p_Firmicutes_c_Bacilli_o_Bacillales_f_Anoxybacillaceae_g_Geobacillus_s_Geobacillus_thermoleovorans:0.00624,ref_ureCGeobacillus_sp_MMP03400067_NZ_CP011832_1_1840_1890187_1891896_neg_d_Bacteria_p_Firmicutes_c_Bacilli_o_Bacillales_f_Anoxybacillaceae_g_Geobacillus_s_Geobacillus_lituanicus:0.01595)100.00:0.08117)100.00:0.06224)100.00:0.04852)99.00:0.12739)89.00:0.11693,(((ref_ureCLysinibacillus_ZYM_1_MMP04123205_NZ_0KQ465127_1_16_011627_013342_neg_d_Bacteria_p_Firmicutes_c_Bacilli_o_Bacillales_A_f_Planococcaceae_g_Lysinibacillus_s_Lysinibacillus_sp001308875:0.41937,Swiss_ureC_sp_P41020_URE1_SPOPA_Urease_subunit_alpha_OS_Sporosarcina_pasteurii_OX_1474_GN_ureC_PE_1_SV_2_d_Bacteria_p_Firmicutes_c_Bacilli_o_Bacillales_A_f_Planococcaceae_g_Sporosarcina_s_Sporosarcina_pasteurii:0.34845)100.00:0.14627,(ref_ureCBacillus_endophyticus_2102_MMP02470187_NZ_0ALIM01000034_1_291_0289179_0290888_neg_d_Bacteria_p_Firmicutes_c_Bacilli_o_Bacillales_f_Bacillaceae_H_g_Bacillus_I_s_Bacillus_I_filamentosus:0.14307,((Swiss_ureC_sp_A7Z9N4_URE1_BACVZ_Urease_subunit_alpha_OS_Bacillus_velezensis_strain_DSM_23117__BGSC_10A6__LMG_26770__FZB42_OX_326423_GN_ureC_PE_3_SV_1_d_Bacteria_p_Firmicutes_c_Bacilli_o_Bacillales_f_Bacillaceae_g_Bacillus_s_Bacillus_velezensis:0.00235,ref_ureCBacillus_velezensis_V4_MMP05375008_NZ_00MBDV01000012_1_6_003051_004760_pos_d_Bacteria_p_Firmicutes_c_Bacilli_o_Bacillales_f_Bacillaceae_g_Bacillus_s_Bacillus_velezensis:0.00238)100.00:0.05757,Swiss_ureC_sp_P77837_URE1_BACSU_Urease_subunit_alpha_OS_Bacillus_subtilis_strain_168_OX_224308_GN_ureC_PE_1_SV_1_d_Bacteria_p_Firmicutes_c_Bacilli_o_Bacillales_f_Bacillaceae_g_Bacillus_s_Bacillus_subtilis:0.02280)100.00:0.10289)100.00:0.30722)77.00:0.04487,(ref_ureCGeomicrobium_JCM_19055_MMP00000386_NZ_0BAXL01000004_1_80_064690_066192_neg_d_Bacteria_p_Firmicutes_c_Bacilli_o_Bacillales_f_Marinococcaceae_g_Geomicrobium_s_Geomicrobium_sp000698185:0.38220,(Swiss_ureC_sp_Q9KG59_URE1_ALKHC_Urease_subunit_alpha_OS_Alkalihalobacillus_halodurans_strain_ATCC_BAA_125__DSM_18197__FERM_7344__JCM_9153__C_125_OX_272558_GN_ureC_PE_3_SV_1_d_Bacteria_p_Firmicutes_c_Bacilli_o_Bacillales_H_f_Bacillaceae_D_g_Bacillus_M_s_Bacillus_M_halodurans:0.20193,ref_ureCThalassobacillus_JCM_19033_MMP00000371_NZ_BAXQ01000006_1_140_105925_107166_pos_d_Bacteria_p_Firmicutes_c_Bacilli_o_Bacillales_f_Marinococcaceae_g_C254_s_C254_sp002797315:0.23870)62.00:0.00958)99.00:0.07461)68.00:0.02243)96.00:0.05347,(ref_ureCPaenibacillus_naphthalenovorans_PR_N1_MMP05421868_FNDY01000004_1_245_252754_254484_neg_d_Bacteria_p_Firmicutes_I_c_Bacilli_A_o_Paenibacillales_f_Paenibacillaceae_g_Paenibacillus_G_s_Paenibacillus_G_naphthalenovorans:0.26280,ref_ureCKyrpidia_sp_MMP08045872_CP024955_1_0MMP08045872_470_0455936_0457987_pos_d_Bacteria_p_Firmicutes_K_c_Alicyclobacillia_o_Kyrpidiales_f_Kyrpidiaceae_g_Kyrpidia_s_Kyrpidia_sp002804065:0.42513)84.00:0.05645)47.00:0.02457,ref_ureCCalderihabitans_maritimus_KKC1_MMP00053944_BDGJ01000100_1_0MMP00053944_24_018956_020674_neg_d_Bacteria_p_Firmicutes_B_c_Moorellia_o_Calderihabitantales_f_Calderihabitantaceae_g_Calderihabitans_s_Calderihabitans_maritimus:0.26802)35.00:0.02245,(((((Swiss_ureC_sp_Q5FB23_URE1_CAMLA_Urease_subunit_beta_OS_Campylobacter_lari_OX_201_GN_ureB_PE_3_SV_1_d_Bacteria_p_Campylobacterota_c_Campylobacteria_o_Campylobacterales_f_Campylobacteraceae_g_Campylobacter_D_s_Campylobacter_D_lari_C:0.00697,ref_ureCCampylobacter_lari_MMP03580996_NZ_000CP011372_1_6_0006109_0007806_pos_d_Bacteria_p_Campylobacterota_c_Campylobacteria_o_Campylobacterales_f_Campylobacteraceae_g_Campylobacter_D_s_Campylobacter_D_lari_C:0.00248)100.00:0.40591,(((ref_ureCHelicobacter_cetorum_strain_138563_8_MMP104151866_NZ_00FZMW01000003_1_MMP104151866_5_005578_007287_neg_d_Bacteria_p_Campylobacterota_c_Campylobacteria_o_Campylobacterales_f_Helicobacteraceae_g_Helicobacter_s_Helicobacter_cetorum_B:0.46886,((ref_ureCHelicobacter_cetorum_MMP02603199_CP003479_1_0488_0511866_0513575_neg_d_Bacteria_p_Campylobacterota_c_Campylobacteria_o_Campylobacterales_f_Helicobacteraceae_g_Helicobacter_s_Helicobacter_cetorum_B:0.02318,((Swiss_ureC_sp_P69996_URE1_HELPY_Urease_subunit_beta_OS_Helicobacter_pylori_strain_ATCC_700392__26695_OX_85962_GN_ureB_PE_1_SV_1_d_Bacteria_p_Campylobacterota_c_Campylobacteria_o_Campylobacterales_f_Helicobacteraceae_g_Helicobacter_s_Helicobacter_pylori:0.00000,Swiss_ureC_sp_B5Z674_URE1_HELPG_Urease_subunit_beta_OS_Helicobacter_pylori_strain_G27_OX_563041_GN_ureB_PE_3_SV_1_d_Bacteria_p_Campylobacterota_c_Campylobacteria_o_Campylobacterales_f_Helicobacteraceae_g_Helicobacter_s_Helicobacter_pylori:0.00238)90.00:0.00000,(Swiss_ureC_sp_B2UW70_URE1_HELPS_Urease_subunit_beta_OS_Helicobacter_pylori_strain_Shi470_OX_512562_GN_ureB_PE_3_SV_1_d_Bacteria_p_Campylobacterota_c_Campylobacteria_o_Campylobacterales_f_Helicobacteraceae_g_Helicobacter_s_Helicobacter_pylori_C:0.00651,Swiss_ureC_sp_Q1CV82_URE1_HELPH_Urease_subunit_beta_OS_Helicobacter_pylori_strain_HPAG1_OX_357544_GN_ureB_PE_3_SV_1_d_Bacteria_p_Campylobacterota_c_Campylobacteria_o_Campylobacterales_f_Helicobacteraceae_g_Helicobacter_s_Helicobacter_pylori:0.00413)100.00:0.00841)90.00:0.02097)99.00:0.08999,(Swiss_ureC_sp_P42823_URE1_HELHE_Urease_subunit_beta_OS_Helicobacter_heilmannii_OX_35817_GN_ureB_PE_3_SV_1_d_Bacteria_p_Campylobacterota_c_Campylobacteria_o_Campylobacterales_f_Helicobacteraceae_g_Helicobacter_E_s_Helicobacter_E_heilmannii:0.06348,Swiss_ureC_sp_Q08716_URE1_HELFC_Urease_subunit_beta_OS_Helicobacter_felis_strain_ATCC_49179__NCTC_12436__CS1_OX_936155_GN_ureB_PE_1_SV_2_d_Bacteria_p_Campylobacterota_c_Campylobacteria_o_Campylobacterales_f_Helicobacteraceae_g_Helicobacter_E_s_Helicobacter_E_felis:0.04893)100.00:0.04860)91.00:0.07000)100.00:0.11547,Swiss_ureC_sp_P50045_URE1_HELMU_Urease_subunit_beta_Fragment_OS_Helicobacter_mustelae_OX_217_GN_ureB_PE_3_SV_1_d_Bacteria_p_Campylobacterota_c_Campylobacteria_o_Campylobacterales_f_Helicobacteraceae_g_Helicobacter_H_s_Helicobacter_H_mustelae:0.15378)92.00:0.07856,Swiss_ureC_sp_Q93PJ4_URE1_HELHP_Urease_subunit_beta_OS_Helicobacter_hepaticus_strain_ATCC_51449__3B1_OX_235279_GN_ureB_PE_2_SV_1_d_Bacteria_p_Campylobacterota_c_Campylobacteria_o_Campylobacterales_f_Helicobacteraceae_g_Helicobacter_C_s_Helicobacter_C_hepaticus:0.14697)100.00:0.14355)100.00:0.17135,((((((ref_ureCCampylobacter_insulaenigrae_strain_NCTC12929_MMP104307710_UYIV01000001_1_MMP104307710_1515_1658918_1660825_pos_d_Bacteria_p_Bacteroidota_c_Bacteroidia_o_Flavobacteriales_f_Weeksellaceae_g_Bergeyella_s_Bergeyella_zoohelcum:0.57325,ref_ureCMyroides_profundi_D25_MMP04488089_FOFY01000009_1_108_105639_107360_pos_d_Bacteria_p_Bacteroidota_c_Bacteroidia_o_Flavobacteriales_f_Flavobacteriaceae_g_Myroides_s_Myroides_profundi:0.25745)81.00:0.09510,(ref_ureCFlavobacterium_hydatis_ATCC_29551_MMP06049047_MUGY01000022_1_0MMP06049047_48_054386_056101_pos_d_Bacteria_p_Bacteroidota_c_Bacteroidia_o_Flavobacteriales_f_Flavobacteriaceae_g_Flavobacterium_s_Flavobacterium_hydatis:0.20483,(ref_ureCChryseobacterium_piscium_CCUG_51923_MMP09519150_NZ_0QNVS01000022_1_MMP09519150_23_022311_024032_pos_d_Bacteria_p_Bacteroidota_c_Bacteroidia_o_Flavobacteriales_f_Weeksellaceae_g_Chryseobacterium:0.06495,ref_ureCFlavobacterium_piscis_CCUG_60099_MMP06049066_MUHC01000025_1_MMP06049066_113_120342_122063_pos_d_Bacteria_p_Bacteroidota_c_Bacteroidia_o_Flavobacteriales_f_Flavobacteriaceae_g_Flavobacterium_s_Flavobacterium_piscis:0.09283)100.00:0.08605)100.00:0.05479)81.00:0.02357,ref_ureCOceanDNA_b34106_07_001_000070_001791_pos_d_Bacteria_p_Proteobacteria_c_Gammaproteobacteria_o_Burkholderiales_f_Nitrosomonadaceae_g_GCA_2721545_s_:0.25388)90.00:0.01907,(Swiss_ureC_sp_A5FAD1_URE1_FLAJ1_Urease_subunit_alpha_OS_Flavobacterium_johnsoniae_strain_ATCC_17061__DSM_2064__JCM_8514__NBRC_14942__NCIMB_11054__UW101_OX_376686_GN_ureC_PE_3_SV_1_d_Bacteria_p_Bacteroidota_c_Bacteroidia_o_Flavobacteriales_f_Flavobacteriaceae_g_Flavobacterium_s_Flavobacterium_johnsoniae:0.08832,ref_ureCDysgonomonas_alginatilytica_strain_DSM_100214_MMP07621226_QICL01000005_1_0MMP07621226_69_120548_122269_neg_d_Bacteria_p_Bacteroidota_c_Bacteroidia_o_Bacteroidales_f_Dysgonomonadaceae_g_Dysgonomonas_s_Dysgonomonas_alginatilytica:0.21323)100.00:0.06459)90.00:0.01751,(((ref_ureCBizionia_argentinensis_JUB59_MMP02469766_AFXZ01000051_1_062_058116_059843_neg_d_Bacteria_p_Bacteroidota_c_Bacteroidia_o_Flavobacteriales_f_Flavobacteriaceae_g_Bizionia_B_s_Bizionia_B_argentinensis:0.27672,ref_ureCAlgoriphagus_aquimarinus_DSM_23399_MMP04489723_FOKK01000014_1_065_069769_071496_pos_d_Bacteria_p_Bacteroidota_c_Bacteroidia_o_Cytophagales_f_Cyclobacteriaceae_g_Algoriphagus_s_Algoriphagus_aquimarinus:0.08862)100.00:0.08208,(ref_ureCWinogradskyella_epiphytica_Vancanneyt_R_19455_MMP09074750_NZ_00QJTD01000008_1_MMP09074750_22_0021226_0022947_neg_d_Bacteria_p_Bacteroidota_c_Bacteroidia_o_Flavobacteriales_f_Flavobacteriaceae_g_Winogradskyella_s_Winogradskyella_epiphytica:0.08783,ref_ureCSalegentibacter_holothuriorum_DSM_23405_MMP05660776_FUYY01000004_1_MMP05660776_252_0263580_0265301_pos_d_Bacteria_p_Bacteroidota_c_Bacteroidia_o_Flavobacteriales_f_Flavobacteriaceae_g_Salegentibacter_s_Salegentibacter_holothuriorum:0.09580)100.00:0.15029)100.00:0.04068,ref_ureCFlavobacterium_ALD4_MMP08125742_PJBJ01000030_1_0MMP08125742_992_1128439_1130160_pos_d_Bacteria_p_Bacteroidota_c_Bacteroidia_o_Flavobacteriales_f_Flavobacteriaceae_g_Flavobacterium_s_Flavobacterium_sp002836475:0.17859)100.00:0.06846)99.00:0.05176,((((Swiss_ureC_sp_O54420_URE1_ACTPL_Urease_subunit_alpha_OS_Actinobacillus_pleuropneumoniae_OX_715_GN_ureC_PE_3_SV_1_d_Bacteria_p_Proteobacteria_c_Gammaproteobacteria_o_Enterobacterales_f_Pasteurellaceae_g_Actinobacillus_s_Actinobacillus_lignieresii:0.00470,Swiss_ureC_sp_B0BRU2_URE1_ACTPJ_Urease_subunit_alpha_OS_Actinobacillus_pleuropneumoniae_serotype_3_strain_JL03_OX_434271_GN_ureC_PE_3_SV_1_d_Bacteria_p_Proteobacteria_c_Gammaproteobacteria_o_Enterobacterales_f_Pasteurellaceae_g_Actinobacillus_s_Actinobacillus_lignieresii:0.00236)75.00:0.00000,Swiss_ureC_sp_B3H2L3_URE1_ACTP7_Urease_subunit_alpha_OS_Actinobacillus_pleuropneumoniae_serotype_7_strain_AP76_OX_537457_GN_ureC_PE_3_SV_1_d_Bacteria_p_Proteobacteria_c_Gammaproteobacteria_o_Enterobacterales_f_Pasteurellaceae_g_Actinobacillus_s_Actinobacillus_lignieresii:0.00000)83.00:0.00000,Swiss_ureC_sp_A3N2R4_URE1_ACTP2_Urease_subunit_alpha_OS_Actinobacillus_pleuropneumoniae_serotype_5b_strain_L20_OX_416269_GN_ureC_PE_3_SV_1_d_Bacteria_p_Proteobacteria_c_Gammaproteobacteria_o_Enterobacterales_f_Pasteurellaceae_g_Actinobacillus_s_Actinobacillus_lignieresii:0.00235)99.00:0.06842,((Swiss_ureC_sp_A5UH45_URE1_HAEIG_Urease_subunit_alpha_OS_Haemophilus_influenzae_strain_PittGG_OX_374931_GN_ureC_PE_3_SV_1_d_Bacteria_p_Proteobacteria_c_Gammaproteobacteria_o_Enterobacterales_f_Pasteurellaceae_g_Haemophilus_s_Haemophilus_influenzae:0.00702,Swiss_ureC_sp_P44391_URE1_HAEIN_Urease_subunit_alpha_OS_Haemophilus_influenzae_strain_ATCC_51907__DSM_11121__KW20__Rd_OX_71421_GN_ureC_PE_3_SV_1_d_Bacteria_p_Proteobacteria_c_Gammaproteobacteria_o_Enterobacterales_f_Pasteurellaceae_g_Haemophilus_s_Haemophilus_influenzae:0.00000)96.00:0.00000,Swiss_ureC_sp_A5U9V6_URE1_HAEIE_Urease_subunit_alpha_OS_Haemophilus_influenzae_strain_PittEE_OX_374930_GN_ureC_PE_3_SV_1_d_Bacteria_p_Proteobacteria_c_Gammaproteobacteria_o_Enterobacterales_f_Pasteurellaceae_g_Haemophilus_s_Haemophilus_influenzae:0.00234)100.00:0.13040)100.00:0.31587)100.00:0.05587)95.00:0.05278,Swiss_ureC_sp_A4XMA9_URE1_CALS8_Urease_subunit_alpha_OS_Caldicellulosiruptor_saccharolyticus_strain_ATCC_43494__DSM_8903__Tp8T_6331_OX_351627_GN_ureC_PE_3_SV_1_d_Bacteria_p_Firmicutes_A_c_Thermoanaerobacteria_o_Caldicellulosiruptorales_f_Caldicellulosiruptoraceae_g_Caldicellulosiruptor_s_Caldicellulosiruptor_saccharolyticus:0.58971)91.00:0.04694,(ref_ureCOceanDNA_b34245_03_041_040984_042696_pos_d_Bacteria_p_Proteobacteria_c_Gammaproteobacteria_o_Coxiellales_f_Coxiellaceae_g_2_02_FULL_42_43_s_:0.30043,Swiss_ureC_sp_A3DGF8_URE1_ACET2_Urease_subunit_alpha_OS_Acetivibrio_thermocellus_strain_ATCC_27405__DSM_1237__JCM_9322__NBRC_103400__NCIMB_10682__NRRL_B_4536__VPI_7372_OX_203119_GN_ureC_PE_3_SV_1_d_Bacteria_p_Firmicutes_A_c_Clostridia_o_Acetivibrionales_f_Acetivibrionaceae_g_Hungateiclostridium_s_Hungateiclostridium_thermocellum:0.23346)65.00:0.02657)100.00:0.08090)100.00:0.10325,ref_ureCbacterium_BMS3Bbin06_MMP00081383_BDTP01000007_1_00MMP00081383_6_002190_003908_pos_d_Bacteria_p_Nitrospirota_c_Thermodesulfovibrionia_o_Thermodesulfovibrionales_f_JdFR_85_g_BMS3Abin08_s_BMS3Abin08_sp002897935:0.24058)97.00:0.04906,(((((((((Swiss_ureC_sp_B6YQL8_URE1_AZOPC_Urease_subunit_alpha_OS_Azobacteroides_pseudotrichonymphae_genomovar_CFP2_OX_511995_GN_ureC_PE_3_SV_1_d_Bacteria_p_Bacteroidota_c_Bacteroidia_o_Bacteroidales_f_Azobacteroidaceae_g_Azobacteroides_s_Azobacteroides_pseudotrichonymphae_B:0.65195,Swiss_ureC_sp_Q11VN3_URE1_CYTH3_Urease_subunit_alpha_OS_Cytophaga_hutchinsonii_strain_ATCC_33406__DSM_1761__CIP_103989__NBRC_15051__NCIMB_9469__D465_OX_269798_GN_ureC_PE_3_SV_1_d_Bacteria_p_Bacteroidota_c_Bacteroidia_o_Cytophagales_f_Cytophagaceae_g_Cytophaga_s_Cytophaga_hutchinsonii:0.22776)68.00:0.05248,(ref_ureCFlammeovirga_OC4_MMP03177400_NZ_00JTAM01000095_1_8_012206_013915_neg_d_Bacteria_p_Bacteroidota_c_Bacteroidia_o_Cytophagales_f_Flammeovirgaceae_g_Flammeovirga_s_Flammeovirga_sp000812565:0.22982,(ref_ureCOceanDNA_b4504_02_237_288630_290342_neg_d_Bacteria_p_Bacteroidota_c_Bacteroidia_o_Cytophagales_f__g__s_:0.13766,ref_ureCOceanDNA_b4505_207_05_03866_05569_neg_d_Bacteria_p_Bacteroidota_c_Bacteroidia_o_Cytophagales_f_Cyclobacteriaceae_g__s_:0.10423)100.00:0.09630)97.00:0.03569)99.00:0.08596,((ref_ureCVerrucomicrobia_bacterium_UBA6056_MMP06455369_DIYK01000110_1_018_017914_019620_neg_d_Bacteria_p_Verrucomicrobiota_c_Kiritimatiellae_o_SS1_B_03_39_f_UBA6053_g_UBA6056_s_UBA6056_sp002429005:0.25388,ref_ureCOceanDNA_b22982_251_05_03281_04990_neg_d_Bacteria_p_Planctomycetota_c_UBA11346_o__f__g__s_:0.32575)64.00:0.04303,ref_ureCOceanDNA_b45377_054_06_06848_08557_neg_d_Bacteria_p_Verrucomicrobiota_c_Lentisphaeria_o_UBA12247_f_UBA12247_g_UBA12247_s_UBA12247_sp003477185:0.28459)69.00:0.04423)91.00:0.05587,ref_ureCOceanDNA_b45352_200_05_02617_04338_pos_d_Bacteria_p_Verrucomicrobiota_c_Kiritimatiellae_o_UBA8416_f_YA12_FULL_60_10_g__s_:0.18905)76.00:0.02692,(ref_ureCOceanDNA_b45368_0668_02_00628_02337_pos_d_Bacteria_p_Verrucomicrobiota_c_Lentisphaeria_o__f__g__s_:0.20369,ref_ureCOceanDNA_b45360_253_06_04458_06164_neg_d_Bacteria_p_Verrucomicrobiota_c_Lentisphaeria_o_UBA12247_f__g__s_:0.18454)94.00:0.05233)52.00:0.02121,(ref_ureCOceanDNA_b45259_005_41_38397_40109_pos_d_Bacteria_p_Sumerlaeota_c_Sumerlaeia_o_UBA8349_f__g__s_:0.23499,ref_ureCTARA_SAMEA2621551_METAG_ILCOJHCE_039_013_015269_016978_pos_d_Bacteria_p_Verrucomicrobiota_c_Kiritimatiellae_o_UBA8416_f__g__s_:0.17287)99.00:0.03989)50.00:0.03011,((ref_ureCOceanDNA_b17762_0547_04_01767_03476_neg_d_Bacteria_p_Latescibacterota_c_UBA2968_o_UBA8231_f_UBA8231_g_UBA8231_s_:0.22582,((ref_ureCOceanDNA_b17624_196_08_06804_08513_pos_d_Bacteria_p_Latescibacterota_c_UBA2968_o_UBA8231_f_GCA_002724215_g__s_:0.07918,ref_ureCOceanDNA_b17756_0010_11_09857_11566_pos_d_Bacteria_p_Latescibacterota_c_UBA2968_o_UBA8231_f_UBA8231_g_UBA8231_s_:0.09207)100.00:0.08140,(ref_ureCOceanDNA_b17685_0050_02_00803_02509_pos_d_Bacteria_p_Latescibacterota_c_UBA2968_o_UBA8231_f_GCA_002724215_g_GCA_2724215_s_:0.06622,ref_ureCOceanDNA_b17709_0445_04_01938_03644_neg_d_Bacteria_p_Latescibacterota_c_UBA2968_o_UBA8231_f_GCA_002724215_g_GCA_2724215_s_GCA_2724215_sp002724215:0.10666)100.00:0.04524)100.00:0.05828)100.00:0.04824,ref_ureCOceanDNA_b17577_059_06_05525_07228_pos_d_Bacteria_p_Latescibacterota_c_UBA2968_o_UBA2968_f__g__s_:0.14651)100.00:0.05630)100.00:0.11578,(((((ref_Swiss_euk_sp_O13465_UREA_CRYNH_Urease_OS_Cryptococcus_neoformans_var_grubii_serotype_A_strain_H99__ATCC_208821__CBS_10515__FGSC_9487_OX_235443_GN_URE1_PE_3_SV_3_No_taxonomy_found:0.03241,ref_Swiss_euk_sp_P0CS22_UREA_CRYNJ_Urease_OS_Cryptococcus_neoformans_var_neoformans_serotype_D_strain_JEC21__ATCC_MYA_565_OX_214684_GN_URE1_PE_3_SV_1_No_taxonomy_found:0.00555)100.00:0.58026,(ref_Swiss_euk_sp_O00084_UREA_SCHPO_Urease_OS_Schizosaccharomyces_pombe_strain_972__ATCC_24843_OX_284812_GN_ure1_PE_1_SV_1_No_taxonomy_found:0.80917,ref_Swiss_euk_sp_Q6A3P9_UREA_ASPFU_Urease_OS_Neosartorya_fumigata_strain_ATCC_MYA_4609__Af293__CBS_101355__FGSC_A1100_OX_330879_GN_ure1_PE_2_SV_2_No_taxonomy_found:0.13070)100.00:0.30270)100.00:0.16996,((ref_Swiss_euk_sp_Q9SR52_UREA_ARATH_Urease_OS_Arabidopsis_thaliana_OX_3702_GN_URE_PE_1_SV_1_No_taxonomy_found:0.17776,(ref_Swiss_euk_sp_P07374_UREA_CANEN_Urease_OS_Canavalia_ensiformis_OX_3823_PE_1_SV_3_No_taxonomy_found:0.10275,ref_Swiss_euk_sp_P08298_UREA_SOYBN_Urease_Fragment_OS_Glycine_max_OX_3847_PE_3_SV_1_No_taxonomy_found:0.11533)100.00:0.07614)100.00:0.04301,(ref_Swiss_euk_sp_E0ZS48_UREA_ORYSI_Urease_OS_Oryza_sativa_subsp_indica_OX_39946_PE_1_SV_1_No_taxonomy_found:0.00000,ref_Swiss_euk_sp_B9GCH9_UREA_ORYSJ_Urease_OS_Oryza_sativa_subsp_japonica_OX_39947_GN_Os12g0234800_PE_3_SV_2_No_taxonomy_found:0.00215)100.00:0.13650)100.00:0.31660)98.00:0.06519,ref_ureCPseudochrobactrum_B5_MMP05891804_NZ_0MOYL01000001_1_959_1092584_1094299_pos_d_Bacteria_p_Proteobacteria_c_Alphaproteobacteria_o_Rhizobiales_f_Rhizobiaceae_g_Pseudochrobactrum_s_Pseudochrobactrum_sp001939785:0.58370)97.00:0.08582,((((Swiss_ureC_sp_A7HHN1_URE1_ANADF_Urease_subunit_alpha_OS_Anaeromyxobacter_sp__strain_Fw109_5_OX_404589_GN_ureC_PE_3_SV_1_d_Bacteria_p_Myxococcota_c_Myxococcia_o_Myxococcales_f_Anaeromyxobacteraceae_g_Anaeromyxobacter_s_Anaeromyxobacter_sp000017505:0.08837,Swiss_ureC_sp_B4UFU2_URE1_ANASK_Urease_subunit_alpha_OS_Anaeromyxobacter_sp__strain_K_OX_447217_GN_ureC_PE_3_SV_1_d_Bacteria_p_Myxococcota_c_Myxococcia_o_Myxococcales_f_Anaeromyxobacteraceae_g_Anaeromyxobacter_s_Anaeromyxobacter_dehalogenans:0.09280)100.00:0.22778,(((ref_ureCOceanDNA_b267_193_06_05042_06739_neg_d_Bacteria_p_Acidobacteriota_c_Vicinamibacteria_o_Vicinamibacterales_f_UBA8438_g_UBA8438_s_:0.16680,(ref_ureCOceanDNA_b232_006_01_00065_01780_neg_d_Bacteria_p_Acidobacteriota_c_Vicinamibacteria_o_Vicinamibacterales_f_UBA8438_g__s_:0.12206,ref_ureCOceanDNA_b224_15_057_062558_064249_pos_d_Bacteria_p_Acidobacteriota_c_Vicinamibacteria_o_Vicinamibacterales_f_UBA8438_g__s_:0.07078)100.00:0.02109)71.00:0.02134,ref_ureCOceanDNA_b296_01_173_207286_209001_neg_d_Bacteria_p_Acidobacteriota_c_Vicinamibacteria_o_Vicinamibacterales_f_UBA8438_g_UBA8438_s_UBA8438_sp002347025:0.08528)100.00:0.15144,(Swiss_ureC_sp_A9GP84_URE1_SORC5_Urease_subunit_alpha_OS_Sorangium_cellulosum_strain_So_ce56_OX_448385_GN_ureC_PE_3_SV_1_d_Bacteria_p_Myxococcota_c_Polyangia_o_Polyangiales_f_Polyangiaceae_g_Sorangium_s_Sorangium_cellulosum_B:0.22505,ref_ureCMyxococcus_fulvus_MMP02603152_CP002830_1_0918_1110592_1112307_pos_d_Bacteria_p_Myxococcota_c_Myxococcia_o_Myxococcales_f_Myxococcaceae_g_Myxococcus_s_Myxococcus_macrosporus:0.16398)100.00:0.08306)100.00:0.05299)100.00:0.05961,ref_ureCOceanDNA_b46293_0400_04_01820_03130_pos_d_Bacteria_p_Verrucomicrobiota_c_Verrucomicrobiae_o_Pedosphaerales_f_UBA1319_g__s_:0.21129)50.00:0.05397,((((ref_ureCOceanDNA_b22081_188_03_01185_02900_neg_d_Bacteria_p_Planctomycetota_c_Phycisphaerae_o_Phycisphaerales_f_Phycisphaeraceae_g_GCA_2686995_s_:0.30281,((ref_ureCOceanDNA_b22944_022_017_023079_024794_pos_d_Bacteria_p_Planctomycetota_c_Planctomycetes_o_Planctomycetales_f_Planctomycetaceae_g_UBA8437_s_:0.12462,ref_ureCOceanDNA_b22932_0061_07_07785_09554_pos_d_Bacteria_p_Planctomycetota_c_Planctomycetes_o_Planctomycetales_f_Planctomycetaceae_g_UBA8437_s_:0.06337)100.00:0.02826,ref_ureCOceanDNA_b22889_340_05_03043_04740_pos_d_Bacteria_p_Planctomycetota_c_Planctomycetes_o_Planctomycetales_f_Planctomycetaceae_g_GCA_2726205_s_:0.10089)100.00:0.09994)85.00:0.03470,((ref_ureCOceanDNA_b23151_036_18_020728_022443_pos_d_Bacteria_p_Planctomycetota_c_UBA8108_o_UBA8108_f_UBA8108_g_UBA8108_s_UBA8108_sp002320775:0.15640,(ref_ureCOceanDNA_b22020_0840_03_01258_02544_neg_d_Bacteria_p_Planctomycetota_c__o__f__g__s_:0.00000,ref_ureCTARA_SAMEA2622048_METAG_BKMMCDLL_134_01_00003_01376_neg_d_Bacteria_p_Planctomycetota_c_Brocadiae_o__f__g__s_:0.01893)100.00:0.17112)99.00:0.04761,(ref_ureCOceanDNA_b45352_113_05_03059_04825_pos_d_Bacteria_p_Verrucomicrobiota_c_Kiritimatiellae_o_UBA8416_f_YA12_FULL_60_10_g__s_:0.17805,ref_ureCOceanDNA_b23134_0173_03_02499_04214_neg_d_Bacteria_p_Planctomycetota_c_UBA8108_o_UBA8108_f_SXIK01_g__s_:0.17425)77.00:0.03959)74.00:0.02079)72.00:0.02051,(((ref_ureCOceanDNA_b22768_0150_02_00533_02248_neg_d_Bacteria_p_Planctomycetota_c_Planctomycetes_o_Pirellulales_f_UBA7805_g__s_:0.08899,ref_ureCOceanDNA_b22411_040_03_01499_03214_pos_d_Bacteria_p_Planctomycetota_c_Planctomycetes_o_Pirellulales_f_Pirellulaceae_g_GCA_2718815_s_:0.08760)100.00:0.12813,(ref_ureCOceanDNA_b22622_0895_01_00041_01756_neg_d_Bacteria_p_Planctomycetota_c_Planctomycetes_o_Pirellulales_f_Pirellulaceae_g_UBA9264_s_UBA9264_sp002724245:0.08100,ref_ureCOceanDNA_b22615_0166_05_02724_04439_pos_d_Bacteria_p_Planctomycetota_c_Planctomycetes_o_Pirellulales_f_Pirellulaceae_g_UBA9264_s_UBA9264_sp002702965:0.08757)100.00:0.09608)99.00:0.03073,(ref_ureCOceanDNA_b22391_028_05_03488_05203_pos_d_Bacteria_p_Planctomycetota_c_Planctomycetes_o_Pirellulales_f_Pirellulaceae_g__s_:0.16842,(ref_ureCOceanDNA_b22353_065_07_06704_08419_neg_d_Bacteria_p_Planctomycetota_c_Planctomycetes_o_Pirellulales_f_Pirellulaceae_g__s_:0.19213,(ref_ureCOceanDNA_b22501_006_012_013279_014994_pos_d_Bacteria_p_Planctomycetota_c_Planctomycetes_o_Pirellulales_f_Pirellulaceae_g_SAT2750_s_:0.08923,ref_ureCOceanDNA_b22513_057_02_01248_02963_neg_d_Bacteria_p_Planctomycetota_c_Planctomycetes_o_Pirellulales_f_Pirellulaceae_g_SAT2750_s_SAT2750_sp002708345:0.09290)100.00:0.03674)100.00:0.06153)81.00:0.03172)66.00:0.03639)63.00:0.02030,ref_ureCOceanDNA_b22305_175_004_004292_006007_neg_d_Bacteria_p_Planctomycetota_c_Planctomycetes_o__f__g__s_:0.20109)78.00:0.05620)92.00:0.06883)75.00:0.05825)100.00:0.16215,((ref_ureCTARA_SAMEA2623116_METAG_BJCIFMGH_018_07_04963_06669_neg_d_Bacteria_p_SAR324_c_SAR324_o_SAR324_f_NAC60_12_g_JCVI_SCAAA005_s_JCVI_SCAAA005_sp000224765:0.29587,ref_ureCOceanDNA_b277_079_03_01245_02948_neg_d_Bacteria_p_Acidobacteriota_c_Vicinamibacteria_o_Vicinamibacterales_f_UBA8438_g_UBA8438_s_:0.20408)100.00:0.11109,ref_ureCOceanDNA_b21361_22_025_019716_021425_neg_d_Bacteria_p_Nitrospirota_c_Nitrospiria_o_Nitrospirales_f_UBA2166_g_UBA2166_s_UBA2166_sp002328825:0.27349)100.00:0.10944)97.00:0.07699)85.00:0.04938,(((ref_ureCOceanDNA_b45276_12_025_022192_023913_pos_d_Bacteria_p_Nitrospinota_A_c_UBA8248_o_UBA8248_f_UBA3496_g_UBA3496_s_UBA3496_sp002377645:0.21181,ref_ureCOceanDNA_b45279_071_05_01727_03445_pos_d_Bacteria_p_Nitrospinota_A_c_UBA8248_o_UBA8248_f_UBA8248_g_UBA8248_s_:0.14234)100.00:0.16677,((ref_ureCAnaerolineaceae_bacterium_NAT_290_MMP07618355_NZXX01000005_1_00MMP07618355_51_0052299_0054017_pos_d_Bacteria_p_Chloroflexota_c_Anaerolineae_o_SBR1031_f_A4b_g_GCA_2702065_s_GCA_2702065_sp002702065:0.15967,ref_ureCAnaerolineales_bacterium_UBA6055_MMP06455368_DIYL01000016_1_108_115266_116984_pos_d_Bacteria_p_Chloroflexota_c_Anaerolineae_o_SBR1031_f_A4b_g_UBA6055_s_UBA6055_sp002428985:0.19788)100.00:0.12049,((ref_ureCOceanDNA_b23216_048_08_07770_09476_pos_d_Bacteria_p_Poribacteria_c_WGA_4E_o_WGA_4E_f_UBA9662_g_TMED15_s_TMED15_sp002729015:0.16434,(ref_ureCOceanDNA_b23228_189_06_03211_04923_pos_d_Bacteria_p_Poribacteria_c_WGA_4E_o_WGA_4E_f_UBA9662_g_UBA9662_s_UBA9662_sp002697225:0.14147,(ref_ureCOceanDNA_b23185_0114_09_07162_08880_neg_d_Bacteria_p_Poribacteria_c_WGA_4E_o_WGA_4E_f_UBA9662_g_GCA_2699335_s_:0.10376,ref_ureCOceanDNA_b23181_078_008_005228_006946_neg_d_Bacteria_p_Poribacteria_c_WGA_4E_o_WGA_4E_f_PCPOR2b_g__s_:0.12428)100.00:0.09436)93.00:0.03463)100.00:0.03678,ref_ureCOceanDNA_b23178_0326_07_03343_04503_pos_d_Bacteria_p_Poribacteria_c_WGA_4E_o_GCA_2687025_f_GCA_2687025_g_GCA_2687025_s_:0.17006)98.00:0.03704)100.00:0.03878)93.00:0.05200,(ref_ureCOceanDNA_b13283_028_14_11301_13019_pos_d_Bacteria_p_Desulfobacterota_B_c_Binatia_o_Bin18_f_Bin18_g_Bin18_s_:0.15149,ref_ureCOceanDNA_b13285_078_01_00001_01353_pos_d_Bacteria_p_Desulfobacterota_B_c_Binatia_o_Bin18_f_Bin18_g_Bin18_s_:0.17835)100.00:0.16592)57.00:0.01698)74.00:0.04794,(((((((((((((((((((((ref_ureCPhotobacterium_phosphoreum_strain_JCM_21184_MMP06134493_MSCQ01000002_1_0MMP06134493_496_0543338_0545044_neg_d_Bacteria_p_Proteobacteria_c_Gammaproteobacteria_o_Enterobacterales_f_Vibrionaceae_g_Photobacterium_s_Photobacterium_phosphoreum:0.56291,((Swiss_ureC_sp_B0TT71_URE1_SHEHH_Urease_subunit_alpha_OS_Shewanella_halifaxensis_strain_HAW_EB4_OX_458817_GN_ureC_PE_3_SV_1_d_Bacteria_p_Proteobacteria_c_Gammaproteobacteria_o_Enterobacterales_f_Shewanellaceae_g_Shewanella_s_Shewanella_halifaxensis:0.00000,ref_ureCShewanella_halifaxensis_MMP02598431_CP000931_1_3546_4222534_4224237_pos_d_Bacteria_p_Proteobacteria_c_Gammaproteobacteria_o_Enterobacterales_f_Shewanellaceae_g_Shewanella_s_Shewanella_halifaxensis:0.00000)100.00:0.17590,(ref_ureCShewanella_indica_KJW27_MMP07175133_NZ_NIJK01000029_1_MMP07175133_268_294650_296353_pos_d_Bacteria_p_Proteobacteria_c_Gammaproteobacteria_o_Enterobacterales_f_Shewanellaceae_g_Shewanella_s_Shewanella_indica:0.18742,((ref_ureCVibrio_parahaemolyticus_846_MMP02204306_NZ_0AOOX01000080_1_12_012475_014178_neg_d_Bacteria_p_Proteobacteria_c_Gammaproteobacteria_o_Enterobacterales_f_Vibrionaceae_g_Vibrio_s_Vibrio_parahaemolyticus:0.08759,(Swiss_ureC_sp_P50046_URE1_PHODD_Urease_subunit_alpha_Fragment_OS_Photobacterium_damselae_subsp_damselae_OX_85581_GN_ureC_PE_3_SV_1_d_Bacteria_p_Proteobacteria_c_Gammaproteobacteria_o_Enterobacterales_f_Vibrionaceae_g_Photobacterium_s_Photobacterium_damselae:0.00000,ref_ureCPhotobacterium_damselae_BT_6_MMP04507567_NZ_LZFH01000002_1_106_121006_122709_pos_d_Bacteria_p_Proteobacteria_c_Gammaproteobacteria_o_Enterobacterales_f_Vibrionaceae_g_Photobacterium_s_Photobacterium_damselae:0.00767)100.00:0.09053)66.00:0.01714,((((Swiss_ureC_sp_P17086_URE1_PROMH_Urease_subunit_alpha_OS_Proteus_mirabilis_strain_HI4320_OX_529507_GN_ureC_PE_1_SV_2_d_Bacteria_p_Proteobacteria_c_Gammaproteobacteria_o_Enterobacterales_f_Enterobacteriaceae_g_Proteus_s_Proteus_mirabilis:0.00987,Swiss_ureC_sp_Q03284_URE1_ECOLX_Urease_subunit_alpha_Fragment_OS_Escherichia_coli_OX_562_GN_ureC_PE_2_SV_1_d_Bacteria_p_Proteobacteria_c_Gammaproteobacteria_o_Enterobacterales_f_Enterobacteriaceae_g_Escherichia_s_Escherichia_coli_D:0.00000)47.00:0.01543,ref_ureCProteus_H24_MMP05898120_NZ_0MOSG01000005_1_36_040050_041753_neg_d_Bacteria_p_Proteobacteria_c_Gammaproteobacteria_o_Enterobacterales_f_Enterobacteriaceae_g_Proteus_s_Proteus_cibarius:0.02697)64.00:0.01330,Swiss_ureC_sp_P16122_URE1_PROHU_Urease_subunit_alpha_OS_Proteus_hauseri_OX_183417_GN_ureC_PE_3_SV_1_d_Bacteria_p_Proteobacteria_c_Gammaproteobacteria_o_Enterobacterales_f_Enterobacteriaceae_g_Proteus_s_Proteus_hauseri:0.02176)100.00:0.09158,(ref_ureCAliivibrio_wodanis_CL3_MMP04279304_NZ_0LNRJ01000006_1_101_0104073_0105776_pos_d_Bacteria_p_Proteobacteria_c_Gammaproteobacteria_o_Enterobacterales_f_Vibrionaceae_g_Aliivibrio_s_Aliivibrio_sifiae:0.03197,(Swiss_ureC_sp_B5FBC6_URE1_ALIFM_Urease_subunit_alpha_OS_Aliivibrio_fischeri_strain_MJ11_OX_388396_GN_ureC_PE_3_SV_1_d_Bacteria_p_Proteobacteria_c_Gammaproteobacteria_o_Enterobacterales_f_Vibrionaceae_g_Aliivibrio_s_Aliivibrio_fischeri:0.00237,Swiss_ureC_sp_Q5E728_URE1_ALIF1_Urease_subunit_alpha_OS_Aliivibrio_fischeri_strain_ATCC_700601__ES114_OX_312309_GN_ureC_PE_3_SV_1_d_Bacteria_p_Proteobacteria_c_Gammaproteobacteria_o_Enterobacterales_f_Vibrionaceae_g_Aliivibrio_s_Aliivibrio_fischeri:0.00000)100.00:0.02190)100.00:0.06394)99.00:0.02491)97.00:0.03462)98.00:0.01810)100.00:0.10912)98.00:0.16052,(ref_ureCNeptunomonas_phycophila_3CM2_5_MMP06109310_NZ_MRCJ01000004_1_103_109680_111383_neg_d_Bacteria_p_Proteobacteria_c_Gammaproteobacteria_o_Pseudomonadales_f_Nitrincolaceae_g_Neptunomonas_s_Neptunomonas_phycophila:0.08046,ref_ureCNeptunomonas_qingdaonensis_CGMCC_1_10971_MMP05216175_FOOU01000001_1_494_554606_556309_pos_d_Bacteria_p_Proteobacteria_c_Gammaproteobacteria_o_Pseudomonadales_f_Nitrincolaceae_g_Neptunomonas_s_Neptunomonas_qingdaonensis:0.10819)100.00:0.06522)59.00:0.01696,(ref_ureCOceanDNA_b38407_010_10_08151_09854_pos_d_Bacteria_p_Proteobacteria_c_Gammaproteobacteria_o_Pseudomonadales_f_Litoricolaceae_g__s_:0.20975,(ref_ureCOceanDNA_b38865_195_01_00002_01387_neg_d_Bacteria_p_Proteobacteria_c_Gammaproteobacteria_o_Pseudomonadales_f_Nitrincolaceae_g_Marinobacterium_s_:0.15781,(ref_ureCOceanDNA_b38805_076_06_04172_05875_neg_d_Bacteria_p_Proteobacteria_c_Gammaproteobacteria_o_Pseudomonadales_f_Nitrincolaceae_g_ASP10_02a_s_ASP10_02a_sp002335115:0.08931,ref_ureCOceanDNA_b38660_16_14_11700_13403_pos_d_Bacteria_p_Proteobacteria_c_Gammaproteobacteria_o_Pseudomonadales_f_Nitrincolaceae_g_ASP10_02a_s_:0.09081)100.00:0.10017)100.00:0.02332)100.00:0.04961)68.00:0.03389,((((ref_ureCOceanDNA_b39338_009_025_022496_024202_pos_d_Bacteria_p_Proteobacteria_c_Gammaproteobacteria_o_Pseudomonadales_f_Porticoccaceae_g_HTCC2207_s_:0.10827,ref_ureCOceanDNA_b39350_001_14_15229_16950_neg_d_Bacteria_p_Proteobacteria_c_Gammaproteobacteria_o_Pseudomonadales_f_Porticoccaceae_g_HTCC2207_s_:0.06267)100.00:0.08096,ref_ureCOceanDNA_b37593_25_011_006401_008107_neg_d_Bacteria_p_Proteobacteria_c_Gammaproteobacteria_o_Pseudomonadales_f_Halieaceae_g_Halioglobus_s_:0.10130)90.00:0.02236,ref_ureCOceanDNA_b37603_04_305_357133_358836_pos_d_Bacteria_p_Proteobacteria_c_Gammaproteobacteria_o_Pseudomonadales_f_Halieaceae_g_Halioglobus_s_:0.10207)100.00:0.05455,ref_ureCMarinobacterium_lutimaris_strain_DSM_22012_MMP05444390_FNVQ01000001_1_0MMP05444390_614_0669368_0671071_pos_d_Bacteria_p_Proteobacteria_c_Gammaproteobacteria_o_Pseudomonadales_f_Nitrincolaceae_g_Marinobacterium_s_Marinobacterium_lutimaris:0.13072)90.00:0.02067)66.00:0.03195,((ref_ureCGrimontia_marina_CECT_8713_MMP3872803_NZ_0FIZY01000070_1_11_008331_010037_pos_d_Bacteria_p_Proteobacteria_c_Gammaproteobacteria_o_Enterobacterales_f_Vibrionaceae_g_Grimontia_s_Grimontia_marina:0.10010,ref_ureCEnterovibrio_calviensis_1F_211_MMP02470452_NZ_0AJYG01000196_1_44_044997_046700_pos_d_Bacteria_p_Proteobacteria_c_Gammaproteobacteria_o_Enterobacterales_f_Vibrionaceae_g_Enterovibrio_s_Enterovibrio_norvegicus:0.06730)100.00:0.15461,(ref_ureCEnterovibrio_pacificus_CAIM_1920_MMP05007540_NZ_0LYBM01000029_1_10_008067_009770_neg_d_Bacteria_p_Proteobacteria_c_Gammaproteobacteria_o_Enterobacterales_f_Vibrionaceae_g_Enterovibrio_B_s_Enterovibrio_B_pacificus:0.13726,(((ref_ureCAlteromonadaceae_bacterium_KCTC_62397_MMP08917691_NZ_00RAQO01000013_1_MMP08917691_50_0047660_0049363_neg_d_Bacteria_p_Proteobacteria_c_Gammaproteobacteria_o_Enterobacterales_f_Psychromonadaceae_A:0.17140,(ref_ureCMoritella_marina_MP_1_MMP02441661_NZ_0KB907161_1_57_052572_054275_pos_d_Bacteria_p_Proteobacteria_c_Gammaproteobacteria_o_Enterobacterales_f_Psychromonadaceae_g_Moritella_s_Moritella_marina:0.10941,ref_ureCPhotobacterium_profundum_3TCK_MMP02436087_NZ_00000CH724134_1_41_0037210_0038913_pos_d_Bacteria_p_Proteobacteria_c_Gammaproteobacteria_o_Enterobacterales_f_Vibrionaceae_g_Photobacterium_s_Photobacterium_profundum_B:0.07747)100.00:0.02616)79.00:0.01946,(ref_ureCPhotobacterium_J15_MMP04479200_NZ_0LSNH01000002_1_550_0621317_0623020_pos_d_Bacteria_p_Proteobacteria_c_Gammaproteobacteria_o_Enterobacterales_f_Vibrionaceae_g_Photobacterium_s_Photobacterium_marinum:0.07798,(ref_ureCPhotobacterium_sanctipauli_A_394_MMP02689500_NZ_0JGVO01000177_1_5_02681_04384_neg_d_Bacteria_p_Proteobacteria_c_Gammaproteobacteria_o_Enterobacterales_f_Vibrionaceae_g_Photobacterium_s_Photobacterium_sanctipauli:0.08027,ref_ureCPhotobacterium_ganghwense_FR1311_MMP03702592_NZ_LDOU01000006_1_249_242569_244272_neg_d_Bacteria_p_Proteobacteria_c_Gammaproteobacteria_o_Enterobacterales_f_Vibrionaceae_g_Photobacterium_s_Photobacterium_ganghwense:0.09779)97.00:0.02392)76.00:0.01325)80.00:0.02945,(((ref_ureCPhotobacterium_angustum_MMP06133353_MSCJ01000001_1_0MMP06133353_521_0629240_0630943_pos_d_Bacteria_p_Proteobacteria_c_Gammaproteobacteria_o_Enterobacterales_f_Vibrionaceae_g_Photobacterium_s_Photobacterium_angustum:0.11660,ref_ureCPhotobacterium_phosphoreum_AK_3_MMP04507564_NZ_0LZFE01000034_1_88_098846_100549_neg_d_Bacteria_p_Proteobacteria_c_Gammaproteobacteria_o_Enterobacterales_f_Vibrionaceae_g_Photobacterium_s_Photobacterium_phosphoreum:0.06938)100.00:0.04718,ref_ureCVibrio_nigripulchritudo_MMP03323923_FO203527_1_0556_0609807_0611510_neg_d_Bacteria_p_Proteobacteria_c_Gammaproteobacteria_o_Enterobacterales_f_Vibrionaceae_g_Vibrio_s_Vibrio_nigripulchritudo:0.12026)100.00:0.02367,(ref_ureCVibrio_splendidus_strain_ZS_181_MMP08099567_PIFF01000013_1_0MMP08099567_58_058817_060520_pos_d_Bacteria_p_Proteobacteria_c_Gammaproteobacteria_o_Enterobacterales_f_Vibrionaceae_g_Vibrio_s_Vibrio_splendidus:0.05847,ref_ureCVibrio_coralliilyticus_OCN008_MMP02304133_AVOO01000021_1_064_057616_059190_pos_d_Bacteria_p_Proteobacteria_c_Gammaproteobacteria_o_Enterobacterales_f_Vibrionaceae_g_Vibrio_s_Vibrio_coralliilyticus:0.11654)100.00:0.04256)100.00:0.03448)100.00:0.05777)82.00:0.01898)100.00:0.05129)95.00:0.04814,(((Swiss_ureC_sp_Q492E9_URE1_BLOPB_Urease_subunit_alpha_OS_Blochmannia_pennsylvanicus_strain_BPEN_OX_291272_GN_ureC_PE_3_SV_1_d_Bacteria_p_Proteobacteria_c_Gammaproteobacteria_o_Enterobacterales_f_Enterobacteriaceae_g_Blochmannia_s_Blochmannia_pennsylvanicus_A:0.13411,Swiss_ureC_sp_Q7VRS6_URE1_BLOFL_Urease_subunit_alpha_OS_Blochmannia_floridanus_OX_203907_GN_ureC_PE_3_SV_1_d_Bacteria_p_Proteobacteria_c_Gammaproteobacteria_o_Enterobacterales_f_Enterobacteriaceae_g_Blochmannia_s_Blochmannia_floridanus:0.23956)100.00:0.25055,((ref_ureCOceanDNA_b41304_01_308_326876_328579_pos_d_Bacteria_p_Proteobacteria_c_Gammaproteobacteria_o_Pseudomonadales_f_Pseudomonadaceae_g_Pseudomonas_E_s_Pseudomonas_E_sp001320045:0.09632,(((Swiss_ureC_sp_A5W4B6_URE1_PSEP1_Urease_subunit_alpha_OS_Pseudomonas_putida_strain_ATCC_700007__DSM_6899__BCRC_17059__F1_OX_351746_GN_ureC_PE_3_SV_1_d_Bacteria_p_Proteobacteria_c_Gammaproteobacteria_o_Pseudomonadales_f_Pseudomonadaceae_g_Pseudomonas_E_s_Pseudomonas_E_hunanensis:0.00738,Swiss_ureC_sp_Q88J04_URE1_PSEPK_Urease_subunit_alpha_OS_Pseudomonas_putida_strain_ATCC_47054__DSM_6125__CFBP_8728__NCIMB_11950__KT2440_OX_160488_GN_ureC_PE_3_SV_1_d_Bacteria_p_Proteobacteria_c_Gammaproteobacteria_o_Pseudomonadales_f_Pseudomonadaceae_g_Pseudomonas_E_s_Pseudomonas_E_hunanensis:0.00244)100.00:0.00654,Swiss_ureC_sp_B0KUZ7_URE1_PSEPG_Urease_subunit_alpha_OS_Pseudomonas_putida_strain_GB_1_OX_76869_GN_ureC_PE_3_SV_1_d_Bacteria_p_Proteobacteria_c_Gammaproteobacteria_o_Pseudomonadales_f_Pseudomonadaceae_g_Pseudomonas_E_s_Pseudomonas_E_putida_P:0.00153)100.00:0.02880,(Swiss_ureC_sp_Q1IBP0_URE1_PSEE4_Urease_subunit_alpha_OS_Pseudomonas_entomophila_strain_L48_OX_384676_GN_ureC_PE_3_SV_1_d_Bacteria_p_Proteobacteria_c_Gammaproteobacteria_o_Pseudomonadales_f_Pseudomonadaceae_g_Pseudomonas_E_s_Pseudomonas_E_entomophila:0.01912,(ref_ureCPseudomonas_plecoglossicida_MMP09691142_NZ_0CP031146_1_MMP09691142_342_0383161_0384864_pos_d_Bacteria_p_Proteobacteria_c_Gammaproteobacteria_o_Pseudomonadales_f_Pseudomonadaceae_g_Pseudomonas_E_s_Pseudomonas_E_plecoglossicida:0.02153,Swiss_ureC_sp_B1J815_URE1_PSEPW_Urease_subunit_alpha_OS_Pseudomonas_putida_strain_W619_OX_390235_GN_ureC_PE_3_SV_1_d_Bacteria_p_Proteobacteria_c_Gammaproteobacteria_o_Pseudomonadales_f_Pseudomonadaceae_g_Pseudomonas_E_s_Pseudomonas_E_putida_E:0.01089)100.00:0.01497)93.00:0.00622)98.00:0.06303)100.00:0.08750,((((Swiss_ureC_sp_Q8XAG0_URE1_ECO57_Urease_subunit_alpha_OS_Escherichia_coli_O157_H7_OX_83334_GN_ureC2_PE_3_SV_1_d_Bacteria_p_Proteobacteria_c_Gammaproteobacteria_o_Enterobacterales_f_Enterobacteriaceae_g_Escherichia_s_Escherichia_dysenteriae:0.00000,Swiss_ureC_sp_B5YUX3_URE1_ECO5E_Urease_subunit_alpha_OS_Escherichia_coli_O157_H7_strain_EC4115__EHEC_OX_444450_GN_ureC_PE_3_SV_1_d_Bacteria_p_Proteobacteria_c_Gammaproteobacteria_o_Enterobacterales_f_Enterobacteriaceae_g_Escherichia_s_Escherichia_dysenteriae:0.00000)100.00:0.10958,(Swiss_ureC_sp_P18314_URE1_KLEAE_Urease_subunit_alpha_OS_Klebsiella_aerogenes_OX_548_GN_ureC_PE_1_SV_1_d_Bacteria_p_Proteobacteria_c_Gammaproteobacteria_o_Enterobacterales_f_Enterobacteriaceae_g_Klebsiella_s_Klebsiella_pneumoniae:0.00000,Swiss_ureC_sp_B5XU27_URE1_KLEP3_Urease_subunit_alpha_OS_Klebsiella_pneumoniae_strain_342_OX_507522_GN_ureC_PE_3_SV_1_No_taxonomy_found:0.00708)100.00:0.02879)100.00:0.03388,(Swiss_ureC_sp_A4WEJ5_URE1_ENT38_Urease_subunit_alpha_OS_Enterobacter_sp__strain_638_OX_399742_GN_ureC_PE_3_SV_1_d_Bacteria_p_Proteobacteria_c_Gammaproteobacteria_o_Enterobacterales_f_Enterobacteriaceae_g_Lelliottia_s_Lelliottia_sp000016325:0.03155,ref_ureCEnterobacter_cloacae_MMP10359476_NZ_CP033466_1_MMP10359476_3650_3937896_3939599_neg_d_Bacteria_p_Proteobacteria_c_Gammaproteobacteria_o_Enterobacterales_f_Enterobacteriaceae_g_Enterobacter_s_Enterobacter_himalayensis:0.02592)100.00:0.05831)100.00:0.02319,Swiss_ureC_sp_A8APV0_URE1_CITK8_Urease_subunit_alpha_OS_Citrobacter_koseri_strain_ATCC_BAA_895__CDC_4225_83__SGSC4696_OX_290338_GN_ureC_PE_3_SV_1_d_Bacteria_p_Proteobacteria_c_Gammaproteobacteria_o_Enterobacterales_f_Enterobacteriaceae_g_Citrobacter_B_s_Citrobacter_B_koseri:0.04467)100.00:0.16475)100.00:0.06224)100.00:0.07059,Swiss_ureC_sp_C4LF63_URE1_TOLAT_Urease_subunit_alpha_OS_Tolumonas_auensis_strain_DSM_9187__TA4_OX_595494_GN_ureC_PE_3_SV_1_d_Bacteria_p_Proteobacteria_c_Gammaproteobacteria_o_Enterobacterales_f_Aeromonadaceae_g_Tolumonas_s_Tolumonas_auensis:0.14103)98.00:0.05957)73.00:0.02539,(ref_ureCOceanDNA_b36646_040_06_02067_03770_neg_d_Bacteria_p_Proteobacteria_c_Gammaproteobacteria_o_Pseudomonadales_f_Alcanivoracaceae_g_PGZG01_s_:0.13794,((ref_ureCOceanospirillaceae_bacterium_RS_342_MMP07619548_PBQA01000020_1_0MMP07619548_15_013692_015407_neg_d_Bacteria_p_Proteobacteria_c_Gammaproteobacteria_o_Pseudomonadales_f_Saccharospirillaceae_g_Oleibacter_s_Oleibacter_sp002724925:0.13458,(Swiss_ureC_sp_Q0VKY1_URE1_ALCBS_Urease_subunit_alpha_OS_Alcanivorax_borkumensis_strain_ATCC_700651__DSM_11573__NCIMB_13689__SK2_OX_393595_GN_ureC_PE_3_SV_1_d_Bacteria_p_Proteobacteria_c_Gammaproteobacteria_o_Pseudomonadales_f_Alcanivoracaceae_g_Alcanivorax_s_Alcanivorax_borkumensis:0.00000,ref_ureCOceanDNA_b36421_206_04_01866_03569_neg_d_Bacteria_p_Proteobacteria_c_Gammaproteobacteria_o_Pseudomonadales_f_Alcanivoracaceae_g_Alcanivorax_s_Alcanivorax_borkumensis:0.00239)100.00:0.09569)100.00:0.03283,ref_ureCOceanDNA_b41341_01_410_441809_443512_pos_d_Bacteria_p_Proteobacteria_c_Gammaproteobacteria_o_Pseudomonadales_f_Saccharospirillaceae_A_g_Oleibacter_s_Oleibacter_sp002298335:0.06722)100.00:0.02666)100.00:0.07885)100.00:0.03221,ref_ureCTARA_SAMEA2622677_METAG_IMPFMIFA_018_11_08175_09878_pos_d_Bacteria_p_Proteobacteria_c_Gammaproteobacteria_o_UBA4486_f_UBA4486_g_UBA11869_s_:0.16911)89.00:0.02544,ref_ureCDesulfobulbus_japonicus_Pro1_MMP02440624_NZ_0AUCV01000019_1_27_029400_031103_pos_d_Bacteria_p_Desulfobacterota_c_Desulfobulbia_o_Desulfobulbales_f_Desulfobulbaceae_g_Desulfobulbus_A_s_Desulfobulbus_A_japonicus:0.21966)91.00:0.01773,((((((((ref_ureCTARA_SAMN05326647_METAG_ION00045_132_03_01024_02724_neg_d_Bacteria_p_Proteobacteria_c_Gammaproteobacteria_o_Woeseiales_f_Woeseiaceae_g_GCA_2685275_s_:0.15808,(ref_ureCOceanDNA_b43738_065_005_002158_003861_neg_d_Bacteria_p_Proteobacteria_c_Gammaproteobacteria_o_UBA10353_f_LS_SOB_g_UBA868_s_UBA868_sp002477475:0.12757,ref_ureCOceanDNA_b43815_042_11_08992_10695_pos_d_Bacteria_p_Proteobacteria_c_Gammaproteobacteria_o_UBA10353_f_LS_SOB_g_UBA868_s_UBA868_sp002295285:0.07609)100.00:0.07677)100.00:0.05547,((((ref_ureCOceanDNA_b34240_08_077_081053_082756_pos_d_Bacteria_p_Proteobacteria_c_Gammaproteobacteria_o_Chromatiales_f_Sedimenticolaceae_g__s_:0.10486,ref_ureCOceanDNA_b43681_018_06_2149_3852_pos_d_Bacteria_p_Proteobacteria_c_Gammaproteobacteria_o_UBA10353_f_LS_SOB_g_UBA12578_s_UBA12578_sp002729195:0.10272)100.00:0.01285,ref_ureCOceanDNA_b33198_057_04_01652_03355_neg_d_Bacteria_p_Proteobacteria_c_Gammaproteobacteria_o_Thiohalobacterales_f__g__s_:0.08796)100.00:0.03579,ref_ureCOceanDNA_b34242_209_01_00001_01707_pos_d_Bacteria_p_Proteobacteria_c_Gammaproteobacteria_o_Chromatiales_f_Sedimenticolaceae_g__s_:0.06937)100.00:0.02872,ref_ureCOceanDNA_b34236_022_10_07557_09260_pos_d_Bacteria_p_Proteobacteria_c_Gammaproteobacteria_o_Chromatiales_f_Sedimenticolaceae_g__s_:0.09344)100.00:0.02598)100.00:0.04678,((((ref_ureCOceanDNA_b36288_09_009_006065_007771_pos_d_Bacteria_p_Proteobacteria_c_Gammaproteobacteria_o_Nitrosococcales_f_Methylophagaceae_g_GCA_002733105_s_:0.11258,ref_ureCOceanDNA_b36304_06_035_035009_036712_neg_d_Bacteria_p_Proteobacteria_c_Gammaproteobacteria_o_Nitrosococcales_f_Methylophagaceae_g_Methylophaga_s_:0.12270)89.00:0.03573,ref_ureCOceanDNA_b34_147_05_01631_03334_pos_d_Bacteria_p_Acidobacteriota_c_Acidobacteriae_o_UBA7540_f__g__s_:0.11800)100.00:0.05071,(ref_ureCOceanDNA_b35344_038_08_07247_08950_pos_d_Bacteria_p_Proteobacteria_c_Gammaproteobacteria_o_GCA_001735895_f_GCA_001735895_g_GCA_001735895_s_:0.15586,(ref_ureCOceanDNA_b35374_030_022_027423_029027_pos_d_Bacteria_p_Proteobacteria_c_Gammaproteobacteria_o_GCA_001735895_f_GCA_001735895_g__s_:0.05251,ref_ureCOceanDNA_b35371_042_07_04737_06449_pos_d_Bacteria_p_Proteobacteria_c_Gammaproteobacteria_o_GCA_001735895_f_GCA_001735895_g__s_:0.07578)100.00:0.04505)100.00:0.04955)99.00:0.02483,ref_ureCbacterium_BMS3Abin11_MMP00081371_BDTD01000032_1_0MMP00081371_48_045343_047046_neg_d_Bacteria_p_Proteobacteria_c_Gammaproteobacteria_o_UBA10353_f_BMS3Bbin11_g_BMS3Bbin11_s_BMS3Bbin11_sp002897635:0.15306)60.00:0.02329)57.00:0.01294,ref_ureCSolemya_velum_gill_symbiont_MA_KB16_MMP06016235_NZ_0MPNX01000009_1_MMP06016235_84_082208_083911_pos_d_Bacteria_p_Proteobacteria_c_Gammaproteobacteria_o_Chromatiales_f_Sedimenticolaceae_g_GCF_000787395_s_GCF_000787395_sp000787395:0.13348)73.00:0.01552,(((ref_ureCCandidatus_Thiodiazotropha_endoloripes_G_B_MMP04574142_NZ_0LVJX01000005_1_156_0165194_0166897_neg_d_Bacteria_p_Proteobacteria_c_Gammaproteobacteria_o_Chromatiales_f_Sedimenticolaceae_g_Thiodiazotropha_s_Thiodiazotropha_endoloripes_C:0.16756,ref_ureCSedimenticola_sp_MMP03581174_NZ_00CP011412_1_77_0080943_0082646_neg_d_Bacteria_p_Proteobacteria_c_Gammaproteobacteria_o_Chromatiales_f_Sedimenticolaceae_g_Sedimenticola_s_Sedimenticola_thiotaurini:0.05907)100.00:0.03991,ref_ureCGammaproteobacteria_bacterium_strain_SZUA_467_MMP09288015_QKED01000071_1_016_020913_022616_neg_d_Bacteria_p_Proteobacteria_c_Gammaproteobacteria_o_Thiohalomonadales_f_Thiohalomonadaceae_g_SZUA_467_s_SZUA_467_sp003252455:0.13094)100.00:0.02532,ref_ureCAlteromonadaceae_bacterium_MMP06351224_NZ_CP019936_1_MMP06351224_4406_4678453_4680156_neg_d_Bacteria_p_Proteobacteria_c_Gammaproteobacteria_o_Chromatiales_f_Sedimenticolaceae_g_41T_STBD_0c_01a_s_41T_STBD_0c_01a_sp002009425:0.14604)85.00:0.01795)84.00:0.02628,ref_ureCThiorhodococcus_drewsii_AZ1_MMP02256531_AFWT01000014_1_038_043456_045159_pos_d_Bacteria_p_Proteobacteria_c_Gammaproteobacteria_o_Chromatiales_f_Chromatiaceae_g_Thiorhodococcus_s_Thiorhodococcus_drewsii:0.14842)78.00:0.01928,(ref_ureCLeucothrix_mucor_Le_m9_MMP02440559_NZ_ATTE01000001_1_4497_4988641_4990344_pos_d_Bacteria_p_Proteobacteria_c_Gammaproteobacteria_o_Thiotrichales_f_Thiotrichaceae_g_Leucothrix_s_Leucothrix_mucor:0.16205,((ref_ureCOceanDNA_b43216_002_06_02701_04404_neg_d_Bacteria_p_Proteobacteria_c_Gammaproteobacteria_o_PS1_f_Thioglobaceae_g_Thioglobus_s_Thioglobus_sp001628405:0.11270,(ref_ureCOceanDNA_b42838_005_07_03916_05622_neg_d_Bacteria_p_Proteobacteria_c_Gammaproteobacteria_o_PS1_f_Thioglobaceae_g__s_:0.05998,ref_ureCOceanDNA_b43377_214_02_00663_01916_pos_d_Bacteria_p_Proteobacteria_c_Gammaproteobacteria_o_PS1_f_Thioglobaceae_g_UBA2013_s_:0.11641)96.00:0.02614)99.00:0.02163,(ref_ureCGORG_SAMEA6077945_SAGS_AG337J11_01_121_110876_112576_neg_d_Bacteria_p_Proteobacteria_c_Gammaproteobacteria_o_GCA_002705445_f_GCA_002705445_g_GCA_2705445_s_:0.13438,ref_ureCOceanDNA_b42841_002_19_16274_17977_pos_d_Bacteria_p_Proteobacteria_c_Gammaproteobacteria_o_PS1_f_Thioglobaceae_g__s_:0.05079)100.00:0.05489)100.00:0.14399)61.00:0.03754)51.00:0.02542,ref_ureCOceanDNA_b43425_023_06_04046_05749_neg_d_Bacteria_p_Proteobacteria_c_Gammaproteobacteria_o_UBA10353_f_LS_SOB_g__s_:0.37396)35.00:0.02378)31.00:0.00859,ref_ureCOceanDNA_b36770_0295_05_01868_03571_pos_d_Bacteria_p_Proteobacteria_c_Gammaproteobacteria_o_Pseudomonadales_f_HTCC2089_g_GCA_2697205_s_:0.21528)30.00:0.01657,(((Swiss_ureC_sp_Q3J770_URE1_NITOC_Urease_subunit_alpha_OS_Nitrosococcus_oceani_strain_ATCC_19707__BCRC_17464__JCM_30415__NCIMB_11848__C_107_OX_323261_GN_ureC_PE_3_SV_1_d_Bacteria_p_Proteobacteria_c_Gammaproteobacteria_o_Nitrosococcales_f_Nitrosococcaceae_g_Nitrosococcus_s_Nitrosococcus_oceani:0.00000,ref_ureCNitrosococcus_oceani_AFC132_MMP02898118_NZ_JPFN01000126_1_103_106179_107879_neg_d_Bacteria_p_Proteobacteria_c_Gammaproteobacteria_o_Nitrosococcales_f_Nitrosococcaceae_g_Nitrosococcus_s_Nitrosococcus_oceani:0.00000)100.00:0.27594,((((Swiss_ureC_sp_Q9HUU5_URE1_PSEAE_Urease_subunit_alpha_OS_Pseudomonas_aeruginosa_strain_ATCC_15692__DSM_22644__CIP_104116__JCM_14847__LMG_12228__1C__PRS_101__PAO1_OX_208964_GN_ureC_PE_3_SV_1_d_Bacteria_p_Proteobacteria_c_Gammaproteobacteria_o_Pseudomonadales_f_Pseudomonadaceae_g_Pseudomonas_s_Pseudomonas_aeruginosa:0.00000,ref_ureCPseudomonas_aeruginosa_strain_Tu61_MMP07424062_NSTT01000004_1_MMP07424062_449_0505453_0507153_neg_d_Bacteria_p_Proteobacteria_c_Gammaproteobacteria_o_Pseudomonadales_f_Pseudomonadaceae_g_Pseudomonas_s_Pseudomonas_aeruginosa:0.00501)100.00:0.12297,((((ref_ureCOceanDNA_b41317_013_055_066132_067832_pos_d_Bacteria_p_Proteobacteria_c_Gammaproteobacteria_o_Pseudomonadales_f_Pseudomonadaceae_g_Pseudomonas_E_s_Pseudomonas_E_veronii:0.07864,Swiss_ureC_sp_Q3KIT2_URE1_PSEPF_Urease_subunit_alpha_OS_Pseudomonas_fluorescens_strain_Pf0_1_OX_205922_GN_ureC_PE_3_SV_1_d_Bacteria_p_Proteobacteria_c_Gammaproteobacteria_o_Pseudomonadales_f_Pseudomonadaceae_g_Pseudomonas_E_s_Pseudomonas_E_glycinae:0.03518)91.00:0.02217,Swiss_ureC_sp_Q4KJ10_URE1_PSEF5_Urease_subunit_alpha_OS_Pseudomonas_fluorescens_strain_ATCC_BAA_477__NRRL_B_23932__Pf_5_OX_220664_GN_ureC_PE_3_SV_1_d_Bacteria_p_Proteobacteria_c_Gammaproteobacteria_o_Pseudomonadales_f_Pseudomonadaceae_g_Pseudomonas_E_s_Pseudomonas_E_protegens:0.03613)91.00:0.00979,((Swiss_ureC_sp_Q48DE6_URE1_PSE14_Urease_subunit_alpha_OS_Pseudomonas_savastanoi_pv_phaseolicola_strain_1448A__Race_6_OX_264730_GN_ureC_PE_3_SV_1_d_Bacteria_p_Proteobacteria_c_Gammaproteobacteria_o_Pseudomonadales_f_Pseudomonadaceae_g_Pseudomonas_E_s_Pseudomonas_E_amygdali:0.00741,Swiss_ureC_sp_Q87VP0_URE1_PSESM_Urease_subunit_alpha_OS_Pseudomonas_syringae_pv_tomato_strain_ATCC_BAA_871__DC3000_OX_223283_GN_ureC_PE_3_SV_1_d_Bacteria_p_Proteobacteria_c_Gammaproteobacteria_o_Pseudomonadales_f_Pseudomonadaceae_g_Pseudomonas_E_s_Pseudomonas_E_avellanae:0.00246)100.00:0.00247,Swiss_ureC_sp_Q4ZN06_URE12_PSEU2_Urease_subunit_alpha_2_OS_Pseudomonas_syringae_pv_syringae_strain_B728a_OX_205918_GN_ureC2_PE_3_SV_1_d_Bacteria_p_Proteobacteria_c_Gammaproteobacteria_o_Pseudomonadales_f_Pseudomonadaceae_g_Pseudomonas_E_s_Pseudomonas_E_syringae_M:0.00000)100.00:0.06648)100.00:0.02266,ref_ureCOceanDNA_b40977_147_001_000002_001726_pos_d_Bacteria_p_Proteobacteria_c_Gammaproteobacteria_o_Pseudomonadales_f_Pseudomonadaceae_g_Pseudomonas_A_s_Pseudomonas_A_stutzeri:0.04155)99.00:0.01458)99.00:0.02564,ref_ureCOceanDNA_b41261_1090_01_00003_01412_pos_d_Bacteria_p_Proteobacteria_c_Gammaproteobacteria_o_Pseudomonadales_f_Pseudomonadaceae_g_Pseudomonas_E_s_Pseudomonas_E_chengduensis:0.08305)100.00:0.03379,(((ref_ureCOceanDNA_b15450_147_05_04247_05965_neg_d_Bacteria_p_Chloroflexota_c_Dehalococcoidia_o_UBA3495_f_UBA3495_g__s_:0.16807,ref_ureCOceanDNA_b15458_075_02_0834_2552_neg_d_Bacteria_p_Chloroflexota_c_Dehalococcoidia_o_UBA3495_f_UBA3495_g__s_:0.10353)100.00:0.07625,ref_ureCOceanDNA_b15584_237_02_00283_02001_neg_d_Bacteria_p_Chloroflexota_c_Dehalococcoidia_o_UBA3495_f_UBA3495_g_UBA11650_s_UBA11650_sp002708395:0.05389)100.00:0.20050,ref_ureCOceanDNA_b40978_04_004_002559_004277_pos_d_Bacteria_p_Proteobacteria_c_Gammaproteobacteria_o_Pseudomonadales_f_Pseudomonadaceae_g_Pseudomonas_A_s_Pseudomonas_A_stutzeri_AB:0.00985)100.00:0.26066)100.00:0.08261)99.00:0.05409,(ref_ureCOceanDNA_b44211_03_51_46032_47735_pos_d_Bacteria_p_Proteobacteria_c_Gammaproteobacteria_o_UBA4575_f_UBA4575_g_UBA4575_s_:0.13824,(ref_ureCOceanDNA_b44192_052_08_03469_05172_neg_d_Bacteria_p_Proteobacteria_c_Gammaproteobacteria_o_UBA4575_f_UBA4575_g_UBA1858_s_:0.08558,(ref_ureCOceanDNA_b44195_08_025_021477_023180_pos_d_Bacteria_p_Proteobacteria_c_Gammaproteobacteria_o_UBA4575_f_UBA4575_g_UBA1858_s_UBA1858_sp002338385:0.08821,ref_ureCOceanDNA_b44184_066_04_01749_03452_neg_d_Bacteria_p_Proteobacteria_c_Gammaproteobacteria_o_UBA4575_f_UBA4575_g_UBA1858_s_:0.08391)100.00:0.03750)99.00:0.02254)100.00:0.09638)65.00:0.05822)30.00:0.01192,((((ref_ureCMethylomonas_methanica_MMP00713628_CP002738_1_2552_2798267_2799970_pos_d_Bacteria_p_Proteobacteria_c_Gammaproteobacteria_o_Methylococcales_f_Methylomonadaceae_g_Methylomonas_s_Methylomonas_methanica_B:0.15931,ref_ureCMethylovulum_miyakonense_HT12_MMP02261317_NZ_0KB913025_1_542_0565150_0566853_neg_d_Bacteria_p_Proteobacteria_c_Gammaproteobacteria_o_Methylococcales_f_Methylomonadaceae_g_Methylovulum_s_Methylovulum_miyakonense:0.11724)78.00:0.05499,ref_ureCMethylomicrobium_buryatense_5G_MMP02261325_NZ_00KB455575_1_71_0081763_0083466_pos_d_Bacteria_p_Proteobacteria_c_Gammaproteobacteria_o_Methylococcales_f_Methylomonadaceae_g_Methylomicrobium_A_s_Methylomicrobium_A_buryatense:0.11880)55.00:0.03276,(ref_ureCMethylobacter_luteus_IMV_B_3098_MMP02441220_NZ_000KE386569_1_3835_4247973_4249676_pos_d_Bacteria_p_Proteobacteria_c_Gammaproteobacteria_o_Methylococcales_f_Methylomonadaceae_g_Methylobacter_s_Methylobacter_luteus:0.13081,(ref_ureCMethylococcales_symbiont_of_Hymedesmia_L1_MMP09389142_QPIM01000084_1_114_099993_101696_pos_d_Bacteria_p_Proteobacteria_c_Gammaproteobacteria_o_Methylococcales_f_Methylomonadaceae_g_Methylomarinum:0.10494,ref_ureCMethyloprofundus_sedimenti_WF1_MMP04347413_LPUF01000003_1_00MMP04347413_70_0062729_0064432_neg_d_Bacteria_p_Proteobacteria_c_Gammaproteobacteria_o_Methylococcales_f_Methylomonadaceae_g_Methyloprofundus_s_Methyloprofundus_sedimenti:0.07434)100.00:0.04610)96.00:0.01834)100.00:0.06192,(ref_ureCMethylothermaceae_bacteria_B42_MMP04448867_LSNW01000039_1_052_041872_043575_neg_d_Bacteria_p_Proteobacteria_c_Gammaproteobacteria_o_Methylococcales_f_Methylothermaceae_g_Methylohalobius_s_Methylohalobius_sp001566965:0.20458,ref_ureCMethylocaldum_marinum_MMP00066775_NZ_AP017928_1_MMP00066775_2711_3086500_3088224_neg_d_Bacteria_p_Proteobacteria_c_Gammaproteobacteria_o_Methylococcales_f_Methylococcaceae_g_Methylocaldum:0.09995)76.00:0.03275)100.00:0.08128)28.00:0.02228,(((ref_ureCOceanDNA_b42832_189_01_00011_01714_neg_d_Bacteria_p_Proteobacteria_c_Gammaproteobacteria_o_Thiohalomonadales_f_Thiohalomonadaceae_g__s_:0.25764,((ref_ureCOceanDNA_b35804_147_09_05525_07228_pos_d_Bacteria_p_Proteobacteria_c_Gammaproteobacteria_o_Ga0077536_f_Ga0077536_g__s_:0.13037,ref_ureCOceanDNA_b36880_393_04_01340_02767_neg_d_Bacteria_p_Proteobacteria_c_Gammaproteobacteria_o_Pseudomonadales_f_HTCC2089_g_UBA4421_s_:0.13208)100.00:0.04852,(ref_ureCTARA_SAMEA4397255_METAG_AHIGENFC_321_05_02244_03947_neg_d_Bacteria_p_Proteobacteria_c_Gammaproteobacteria_o_Ga0077536_f_Ga0077536_g_UBA11873_s_:0.10682,ref_ureCOceanDNA_b35826_0583_01_00001_01530_neg_d_Bacteria_p_Proteobacteria_c_Gammaproteobacteria_o_Ga0077536_f_Ga0077536_g_UBA11873_s_:0.10482)100.00:0.03277)100.00:0.07828)70.00:0.04573,(((ref_ureCOceanDNA_b44182_05_016_009269_010972_neg_d_Bacteria_p_Proteobacteria_c_Gammaproteobacteria_o_UBA4575_f_UBA4575_g__s_:0.13070,ref_ureCOceanDNA_b44054_275_01_00001_01212_pos_d_Bacteria_p_Proteobacteria_c_Gammaproteobacteria_o_UBA4486_f_UBA4486_g__s_:0.24686)64.00:0.07256,((ref_ureCOceanDNA_b35990_047_04_00996_02699_pos_d_Bacteria_p_Proteobacteria_c_Gammaproteobacteria_o_Methylococcales_f_Methylomonadaceae_g__s_:0.10097,ref_ureCOceanDNA_b36047_086_06_02508_04211_pos_d_Bacteria_p_Proteobacteria_c_Gammaproteobacteria_o_Methylococcales_f_Methylomonadaceae_g_OPU3_GD_OMZ_s_OPU3_GD_OMZ_sp001901525:0.13059)100.00:0.04148,ref_ureCOceanDNA_b36070_142_06_02445_03665_pos_d_Bacteria_p_Proteobacteria_c_Gammaproteobacteria_o_Methylococcales_f_UBA2778_g_UBA1147_s_:0.15093)99.00:0.04035)62.00:0.02984,ref_ureCOceanDNA_b42834_088_01_0003_1403_pos_d_Bacteria_p_Proteobacteria_c_Gammaproteobacteria_o_Thiohalomonadales_A_f_UBA6429_g_SZUA_24_s_:0.16358)35.00:0.00974)26.00:0.01550,ref_ureCOceanDNA_b42830_016_03_01086_02789_neg_d_Bacteria_p_Proteobacteria_c_Gammaproteobacteria_o_Thiohalomonadales_A_f_RBG_16_57_12_g__s_:0.21066)16.00:0.00901)50.00:0.02611,(((((ref_ureCRhizobiales_bacterium_KCTC_52945_MMP09236930_NZ_00QKVK01000011_1_MMP09236930_6_004733_006436_neg_d_Bacteria_p_Proteobacteria_c_Alphaproteobacteria_o_Rhizobiales_f_Anderseniellaceae_g_QKVK01_s_QKVK01_sp003234965:0.11490,ref_ureCOchrobactrum_pituitosum_BU72_MMP08100214_PHRE01000001_1_MMP08100214_1868_2048980_2050683_neg_d_Bacteria_p_Proteobacteria_c_Alphaproteobacteria_o_Rhizobiales_f_Rhizobiaceae_g_Ochrobactrum_A_s_Ochrobactrum_A_pituitosum:0.13770)100.00:0.29141,(ref_ureCSalinisphaera_hydrothermalis_C41B8_MMP02929445_NZ_APNK01000001_1_228_265957_267660_neg_d_Bacteria_p_Proteobacteria_c_Gammaproteobacteria_o_Nevskiales_f_Salinisphaeraceae_g_Salinisphaera_s_Salinisphaera_hydrothermalis:0.11251,(ref_ureCSalinisphaera_japonica_YTM_1_MMP07961448_NZ_0AYKG01000003_1_MMP07961448_25_020768_022468_neg_d_Bacteria_p_Proteobacteria_c_Gammaproteobacteria_o_Nevskiales_f_Salinisphaeraceae_g_Salinisphaera:0.07406,ref_ureCOceanDNA_b36159_444_02_00098_01801_pos_d_Bacteria_p_Proteobacteria_c_Gammaproteobacteria_o_Nevskiales_f_Salinisphaeraceae_g_Salinisphaera_s_Salinisphaera_sp002320455:0.09806)100.00:0.11170)100.00:0.13316)98.00:0.03301,((ref_ureCOceanDNA_b38412_078_09_05764_07464_neg_d_Bacteria_p_Proteobacteria_c_Gammaproteobacteria_o_Pseudomonadales_f_Litoricolaceae_g_Litoricola_s_:0.17713,((ref_ureCOceanDNA_b38393_031_010_007393_009093_pos_d_Bacteria_p_Proteobacteria_c_Gammaproteobacteria_o_Pseudomonadales_f_Litoricolaceae_g_Litoricola_s_:0.17576,(ref_ureCOceanDNA_b38462_030_06_02369_04069_pos_d_Bacteria_p_Proteobacteria_c_Gammaproteobacteria_o_Pseudomonadales_f_Litoricolaceae_g_Litoricola_s_Litoricola_sp002691485:0.06967,ref_ureCOceanDNA_b38423_074_07_03383_05083_pos_d_Bacteria_p_Proteobacteria_c_Gammaproteobacteria_o_Pseudomonadales_f_Litoricolaceae_g_Litoricola_s_:0.09604)100.00:0.03653)100.00:0.02682,(ref_ureCOceanDNA_b38426_235_02_00411_02111_neg_d_Bacteria_p_Proteobacteria_c_Gammaproteobacteria_o_Pseudomonadales_f_Litoricolaceae_g_Litoricola_s_:0.07828,(ref_ureCOceanDNA_b38478_191_03_00552_02117_pos_d_Bacteria_p_Proteobacteria_c_Gammaproteobacteria_o_Pseudomonadales_f_Litoricolaceae_g_Litoricola_s_Litoricola_sp002705795:0.00000,ref_ureCOceanDNA_b37713_116_06_2475_03764_neg_d_Bacteria_p_Proteobacteria_c_Gammaproteobacteria_o_Pseudomonadales_f_Halieaceae_g_Luminiphilus_s_:0.02681)100.00:0.11831)100.00:0.08620)100.00:0.10648)100.00:0.10709,(ref_ureCOceanDNA_b38422_212_01_00001_01524_pos_d_Bacteria_p_Proteobacteria_c_Gammaproteobacteria_o_Pseudomonadales_f_Litoricolaceae_g__s_:0.00000,ref_ureCOceanDNA_b38421_152_01_00002_01201_neg_d_Bacteria_p_Proteobacteria_c_Gammaproteobacteria_o_Pseudomonadales_f_Litoricolaceae_g__s_:0.00000)100.00:0.34783)100.00:0.18005)76.00:0.03951,(((((((ref_ureCPseudobacteriovorax_antillogorgiicola_RKEM611_MMP06296036_FWZT01000003_1_MMP06296036_298_382823_384520_neg_d_Bacteria_p_Bdellovibrionota_B_c_Oligoflexia_o_Oligoflexales_f_Oligoflexaceae_g_Pseudobacteriovorax_s_Pseudobacteriovorax_antillogorgiicola:0.24900,ref_ureCOceanDNA_b13264_004_080_087147_088841_neg_d_Bacteria_p_Bdellovibrionota_c_Oligoflexia_o_Oligoflexales_f_Oligoflexaceae_g_Pseudobacteriovorax_s_:0.22294)100.00:0.23009,(ref_ureCOceanDNA_b40839_278_01_00045_01778_neg_d_Bacteria_p_Proteobacteria_c_Gammaproteobacteria_o_Pseudomonadales_f_Pseudohongiellaceae_g_UBA9145_s_UBA9145_sp002694855:0.07424,ref_ureCOceanDNA_b40919_446_02_00443_02152_neg_d_Bacteria_p_Proteobacteria_c_Gammaproteobacteria_o_Pseudomonadales_f_Pseudohongiellaceae_g_UBA9145_s_UBA9145_sp002731775:0.09036)100.00:0.16428)87.00:0.04626,(((((((((((ref_ureCPsychrobacter_lutiphocae_IMMIB_L_1110_MMP02441319_NZ_00KB907641_1_6_004271_005974_neg_d_Bacteria_p_Proteobacteria_c_Gammaproteobacteria_o_Pseudomonadales_f_Moraxellaceae_g_Psychrobacter_s_Psychrobacter_lutiphocae:0.21073,(ref_ureCVibrio_campbellii_MMP06310879_CP020077_1_00MMP06310879_48_0048930_0050633_pos_d_Bacteria_p_Proteobacteria_c_Gammaproteobacteria_o_Enterobacterales_f_Vibrionaceae_g_Vibrio_s_Vibrio_campbellii:0.09317,((Swiss_ureC_sp_Q1QCE0_URE11_PSYCK_Urease_subunit_alpha_1_OS_Psychrobacter_cryohalolentis_strain_ATCC_BAA_1226__DSM_17306__VKM_B_2378__K5_OX_335284_GN_ureC1_PE_3_SV_1_d_Bacteria_p_Proteobacteria_c_Gammaproteobacteria_o_Pseudomonadales_f_Moraxellaceae_g_Psychrobacter_s_Psychrobacter_cryohalolentis:0.00731,ref_ureCPsychrobacter_sp_MMP02603914_CP006265_1_0911_1081953_1083656_pos_d_Bacteria_p_Proteobacteria_c_Gammaproteobacteria_o_Pseudomonadales_f_Moraxellaceae_g_Psychrobacter_s_Psychrobacter_cryohalolentis:0.00000)100.00:0.12525,(ref_ureCRheinheimera_salexigens_KH87_MMP05821304_NZ_MKEK01000001_1_1467_1585166_1586869_neg_d_Bacteria_p_Proteobacteria_c_Gammaproteobacteria_o_Enterobacterales_f_Alteromonadaceae_g_Rheinheimera_s_Rheinheimera_salexigens:0.05224,Swiss_ureC_sp_Q3IH68_URE1_PSET1_Urease_subunit_alpha_OS_Pseudoalteromonas_translucida_strain_TAC_125_OX_326442_GN_ureC_PE_3_SV_1_No_taxonomy_found:0.04685)100.00:0.02228)100.00:0.04309)100.00:0.02445)100.00:0.17372,(Swiss_ureC_sp_A1U4Z8_URE1_MARN8_Urease_subunit_alpha_OS_Marinobacter_nauticus_strain_ATCC_700491__DSM_11845__VT8_OX_351348_GN_ureC_PE_3_SV_1_d_Bacteria_p_Proteobacteria_c_Gammaproteobacteria_o_Pseudomonadales_f_Oleiphilaceae_g_Marinobacter_s_Marinobacter_hydrocarbonoclasticus:0.00422,ref_ureCMarinobacter_hydrocarbonoclasticus_UBA1145_MMP06457799_DCES01000032_1_011_008775_010577_neg_d_Bacteria_p_Proteobacteria_c_Gammaproteobacteria_o_Pseudomonadales_f_Oleiphilaceae_g_Marinobacter_s_Marinobacter_hydrocarbonoclasticus:0.01512)100.00:0.08429)57.00:0.01582,((((ref_ureCHalomonas_NAT_30_MMP07619222_NZXT01000058_1_0MMP07619222_22_020671_022374_neg_d_Bacteria_p_Proteobacteria_c_Gammaproteobacteria_o_Pseudomonadales_f_Halomonadaceae_g_Halomonas_s_Halomonas_sp003045775:0.00000,ref_ureCOceanDNA_b38339_100_13_10704_12263_pos_d_Bacteria_p_Proteobacteria_c_Gammaproteobacteria_o_Pseudomonadales_f_Halomonadaceae_g_Halomonas_s_Halomonas_sp003045775:0.19869)100.00:0.14329,ref_ureCChromohalobacter_israelensis_6768_MMP03000030_NZ_0JQNW01000002_1_86_0095634_0097346_pos_d_Bacteria_p_Proteobacteria_c_Gammaproteobacteria_o_Pseudomonadales_f_Halomonadaceae_g_Chromohalobacter_s_Chromohalobacter_salexigens:0.09928)68.00:0.01733,ref_ureCHalomonas_elongata_MMP2272784_FN869568_1_1368_1459958_1461685_pos_d_Bacteria_p_Proteobacteria_c_Gammaproteobacteria_o_Pseudomonadales_f_Halomonadaceae_g_Halomonas_s_Halomonas_elongata:0.08069)100.00:0.04003,(ref_ureCHalothiobacillus_XI15_MMP04318430_NZ_LOPX01000014_1_500_538268_539971_pos_d_Bacteria_p_Proteobacteria_c_Gammaproteobacteria_o_Halothiobacillales_f_Halothiobacillaceae_g_WRN_7_s_WRN_7_sp001641825:0.12691,ref_ureCSalinicola_EAC_73_MMP07620069_NZNW01000097_1_00MMP07620069_3_001049_002755_pos_d_Bacteria_p_Proteobacteria_c_Gammaproteobacteria_o_Pseudomonadales_f_Halomonadaceae_g_Salinicola_s_Salinicola_sp002695065:0.11831)61.00:0.01033)68.00:0.03103)74.00:0.02740,ref_ureCTARA_SAMEA4396941_METAG_EJKIMIHL_06_168_168309_170024_pos_d_Bacteria_p_Proteobacteria_c_Gammaproteobacteria_o_Pseudomonadales_f_Halomonadaceae_g_Halomonas_s_Halomonas_sp000235725:0.07532)100.00:0.13256,ref_ureCOceanDNA_b35285_009_14_13135_14841_pos_d_Bacteria_p_Proteobacteria_c_Gammaproteobacteria_o_Enterobacterales_f_UBA3532_g_UBA3532_s_UBA3532_sp002376965:0.13856)83.00:0.04771,ref_ureCOceanisphaera_psychrotolerans_LAM_WHM_ZC_MMP05573647_NZ_MDKE01000011_1_237_243058_244764_neg_d_Bacteria_p_Proteobacteria_c_Gammaproteobacteria_o_Enterobacterales_f_Aeromonadaceae_g_Oceanisphaera_s_Oceanisphaera_psychrotolerans:0.13226)55.00:0.02418,ref_ureCOleiphilus_messinensis_MMP06234459_CP021425_1_0MMP06234459_648_0711190_0712896_pos_d_Bacteria_p_Proteobacteria_c_Gammaproteobacteria_o_Pseudomonadales_f_Oleiphilaceae_g_Oleiphilus_s_Oleiphilus_messinensis:0.16529)55.00:0.02382,(ref_ureCHahellaceae_bacterium_EAC_91_MMP07619180_NZNF01000005_1_00MMP07619180_2_000559_002268_neg_d_Bacteria_p_Proteobacteria_c_Gammaproteobacteria_o_Pseudomonadales_f_Oleiphilaceae_g_UBA2679_s_UBA2679_sp002354735:0.32302,(ref_ureCOceanDNA_b38901_048_12_10233_11939_pos_d_Bacteria_p_Proteobacteria_c_Gammaproteobacteria_o_Pseudomonadales_f_Oleiphilaceae_g_PZPK01_s_:0.11232,(ref_ureCOceanDNA_b38941_182_04_00874_02580_pos_d_Bacteria_p_Proteobacteria_c_Gammaproteobacteria_o_Pseudomonadales_f_Oleiphilaceae_g_PZPK01_s_:0.13298,ref_ureCOceanDNA_b38939_158_05_01909_03615_pos_d_Bacteria_p_Proteobacteria_c_Gammaproteobacteria_o_Pseudomonadales_f_Oleiphilaceae_g_PZPK01_s_:0.10448)100.00:0.05417)100.00:0.06857)56.00:0.02364)82.00:0.01677,(ref_ureCSimiduia_agarivorans_strain_GTF_13_MMP09873689_QWEZ01000001_1_0MMP09873689_892_0939548_0941254_pos_d_Bacteria_p_Proteobacteria_c_Gammaproteobacteria_o_Pseudomonadales_f_Zooshikellaceae:0.13662,ref_ureCOceanDNA_b38867_003_07_03551_05257_neg_d_Bacteria_p_Proteobacteria_c_Gammaproteobacteria_o_Pseudomonadales_f_Nitrincolaceae_g_Motiliproteus_s_:0.12006)100.00:0.05198)89.00:0.03692,((ref_ureCVibrio_natriegens_111_MMP00046757_NZ_BCUC01000003_1_143_0155700_0157406_neg_d_Bacteria_p_Proteobacteria_c_Gammaproteobacteria_o_Enterobacterales_f_Vibrionaceae_g_Vibrio_s_Vibrio_natriegens:0.10636,ref_ureCVibrio_xiamenensis_CGMCC_1_10228_MMP04488136_FNDD01000011_1_024_026744_028450_pos_d_Bacteria_p_Proteobacteria_c_Gammaproteobacteria_o_Enterobacterales_f_Vibrionaceae_g_Vibrio_s_Vibrio_xiamenensis:0.08819)100.00:0.12832,((ref_ureCOceanisphaera_profunda_MMP07139042_CP021377_1_MMP07139042_2776_3199867_3201573_pos_d_Bacteria_p_Proteobacteria_c_Gammaproteobacteria_o_Enterobacterales_f_Aeromonadaceae_g_Oceanisphaera_s_Oceanisphaera_profunda:0.18656,ref_ureCOceanimonas_doudoroffii_ATCC_27123_MMP06648056_NBIM01000001_1_0MMP06648056_382_0424183_0425889_pos_d_Bacteria_p_Proteobacteria_c_Gammaproteobacteria_o_Enterobacterales_f_Aeromonadaceae_g_Oceanimonas_s_Oceanimonas_doudoroffii:0.12202)90.00:0.02313,ref_ureCZobellella_denitrificans_ZD1_MMP07352936_NMUO01000100_1_00MMP07352936_5_002527_004233_neg_d_Bacteria_p_Proteobacteria_c_Gammaproteobacteria_o_Enterobacterales_f_Aeromonadaceae_g_Zobellella_s_Zobellella_denitrificans:0.06194)100.00:0.17782)93.00:0.03205)83.00:0.03410,(((ref_ureCThalassomonas_actiniarum_A5K_106_MMP03278135_NZ_0JYNI01000050_1_64_064754_066457_neg_d_Bacteria_p_Proteobacteria_c_Gammaproteobacteria_o_Enterobacterales_f_Alteromonadaceae_g_Thalassomonas_s_Thalassomonas_actiniarum:0.11649,(((ref_ureCGammaproteobacteria_bacterium_Q1_MMP03481869_NZ_0KQ130498_1_73_076831_078546_neg_d_Bacteria_p_Proteobacteria_c_Gammaproteobacteria_o_Enterobacterales_f_Alteromonadaceae_g_Catenovulum_s_Catenovulum_maritimum:0.08551,ref_ureCCatenovulum_agarivorans_YM01_MMP02470761_NZ_00000JH767533_1_80_092950_094653_pos_d_Bacteria_p_Proteobacteria_c_Gammaproteobacteria_o_Enterobacterales_f_Alteromonadaceae_g_Catenovulum_s_Catenovulum_agarivorans:0.10389)99.00:0.04395,(((ref_ureCPseudoalteromonas_phenolica_MMP04259808_NZ_0CP013188_1_611_0712834_0714537_neg_d_Bacteria_p_Proteobacteria_c_Gammaproteobacteria_o_Enterobacterales_f_Alteromonadaceae_g_Pseudoalteromonas_s_Pseudoalteromonas_phenolica:0.13263,Swiss_ureC_sp_B4RSX9_URE1_ALTMD_Urease_subunit_alpha_OS_Alteromonas_mediterranea_strain_DSM_17117__CIP_110805__LMG_28347__Deep_ecotype_OX_1774373_GN_ureC_PE_3_SV_1_d_Bacteria_p_Proteobacteria_c_Gammaproteobacteria_o_Enterobacterales_f_Alteromonadaceae_g_Alteromonas_s_Alteromonas_mediterranea:0.05026)100.00:0.04048,ref_ureCColwellia_A3T_MMP08114792_NZ_0PJAI01000081_1_MMP08114792_13_015110_016813_neg_d_Bacteria_p_Proteobacteria_c_Gammaproteobacteria_o_Enterobacterales_f_Alteromonadaceae_g_Colwellia_s_Colwellia_echini:0.05712)94.00:0.01724,Swiss_ureC_sp_A1SYY1_URE1_PSYIN_Urease_subunit_alpha_OS_Psychromonas_ingrahamii_strain_37_OX_357804_GN_ureC_PE_3_SV_1_d_Bacteria_p_Proteobacteria_c_Gammaproteobacteria_o_Enterobacterales_f_Psychromonadaceae_g_Psychromonas_s_Psychromonas_ingrahamii:0.05722)85.00:0.02023)74.00:0.02161,ref_ureCOceanDNA_b37617_051_06_03071_04774_neg_d_Bacteria_p_Proteobacteria_c_Gammaproteobacteria_o_Pseudomonadales_f_Halieaceae_g_Halioglobus_s_:0.10597)97.00:0.03514)100.00:0.04034,(((ref_ureCOceanDNA_b34785_076_01_00002_01651_pos_d_Bacteria_p_Proteobacteria_c_Gammaproteobacteria_o_Enterobacterales_f_Alteromonadaceae_g_Glaciecola_s_:0.07785,ref_ureCPseudoalteromonas_distincta_KMM_638_MMP03220273_NZ_0JWIG01000030_1_74_089745_091448_pos_d_Bacteria_p_Proteobacteria_c_Gammaproteobacteria_o_Enterobacterales_f_Alteromonadaceae_g_Pseudoalteromonas_s_Pseudoalteromonas_distincta:0.10311)100.00:0.04799,(ref_ureCTARA_SAMEA2622074_METAG_LMCNBJON_001_16_19884_21587_pos_d_Bacteria_p_Proteobacteria_c_Gammaproteobacteria_o_Enterobacterales_f_Alteromonadaceae_g_Alteromonas_s_Alteromonas_australica:0.09474,ref_ureCOceanDNA_b34576_060_011_007966_009669_neg_d_Bacteria_p_Proteobacteria_c_Gammaproteobacteria_o_Enterobacterales_f_Alteromonadaceae_g_Alteromonas_A_s_Alteromonas_A_sp002335925:0.09549)100.00:0.04583)100.00:0.04311,ref_ureCParaglaciecola_S66_MMP04487161_NZ_0LSNE01000003_1_790_0914039_0915742_neg_d_Bacteria_p_Proteobacteria_c_Gammaproteobacteria_o_Enterobacterales_f_Alteromonadaceae_g_Paraglaciecola_s_Paraglaciecola_hydrolytica:0.14522)100.00:0.06444)100.00:0.11324,((((ref_ureCOceanDNA_b40463_068_003_000837_002546_neg_d_Bacteria_p_Proteobacteria_c_Gammaproteobacteria_o_Pseudomonadales_f_Pseudohongiellaceae_g_Pseudohongiella_s_Pseudohongiella_sp002706685:0.20190,ref_ureCOceanDNA_b40439_02_263_315929_317635_neg_d_Bacteria_p_Proteobacteria_c_Gammaproteobacteria_o_Pseudomonadales_f_Pseudohongiellaceae_g_Pseudohongiella_s_:0.09581)100.00:0.13215,((((ref_ureCSaccharospirillum_mangrovi_MMP09742601_NZ_CP031415_1_MMP09742601_3008_3287158_3288864_pos_d_Bacteria_p_Proteobacteria_c_Gammaproteobacteria_o_Pseudomonadales_f_Saccharospirillaceae_g_Saccharospirillum_s_Saccharospirillum_sp003054775:0.15516,((((((((ref_ureCMarinomonas_S3726_MMP03323953_NZ_0JXYC01000014_1_49_051765_053822_pos_d_Bacteria_p_Proteobacteria_c_Gammaproteobacteria_o_Pseudomonadales_f_Marinomonadaceae_g_Marinomonas_s_Marinomonas_sp001624705:0.05619,ref_ureCMarinomonas_MED121_MMP02436165_NZ_00CH672429_1_1244_1383630_1385702_pos_d_Bacteria_p_Proteobacteria_c_Gammaproteobacteria_o_Pseudomonadales_f_Marinomonadaceae_g_Marinomonas_s_Marinomonas_sp000153025:0.06728)100.00:0.10181,Swiss_ureC_sp_A6VTV8_URE1_MARMS_Urease_subunit_alpha_OS_Marinomonas_sp__strain_MWYL1_OX_400668_GN_ureC_PE_3_SV_1_d_Bacteria_p_Proteobacteria_c_Gammaproteobacteria_o_Pseudomonadales_f_Marinomonadaceae_g_Marinomonas_s_Marinomonas_sp000017285:0.06643)91.00:0.02072,ref_ureCMarinomonas_mediterranea_MMP00713593_CP002583_1_0123_0136677_0138395_pos_d_Bacteria_p_Proteobacteria_c_Gammaproteobacteria_o_Pseudomonadales_f_Marinomonadaceae_g_Marinomonas_s_Marinomonas_mediterranea:0.07101)94.00:0.02169,((ref_ureCOceanDNA_b38878_271_04_01521_03227_pos_d_Bacteria_p_Proteobacteria_c_Gammaproteobacteria_o_Pseudomonadales_f_Nitrincolaceae_g_Rs1_s_:0.16397,ref_ureCAmphritea_japonica_ATCC_BAA_1530_MMP02440491_NZ_KB907099_1_399_446879_448585_pos_d_Bacteria_p_Proteobacteria_c_Gammaproteobacteria_o_Pseudomonadales_f_Nitrincolaceae_g_Amphritea_s_Amphritea_japonica:0.08222)87.00:0.02664,ref_ureCLimnobacter_UBA3510_MMP06455542_DFPR01000026_1_028_027429_029135_neg_d_Bacteria_p_Proteobacteria_c_Gammaproteobacteria_o_Burkholderiales_f_Burkholderiaceae_g_Limnobacter_s_Limnobacter_sp000170915:0.16917)81.00:0.01797)80.00:0.01054,(ref_ureCOceanDNA_b38917_061_05_02255_03991_pos_d_Bacteria_p_Proteobacteria_c_Gammaproteobacteria_o_Pseudomonadales_f_Oleiphilaceae_g_PZPK01_s_:0.14297,(ref_ureCThalassolituus_oleivorans_MMP03081496_CP006829_1_2462_2689600_2691324_pos_d_Bacteria_p_Proteobacteria_c_Gammaproteobacteria_o_Pseudomonadales_f_Saccharospirillaceae_g_Thalassolituus_s_Thalassolituus_oleivorans:0.07928,ref_ureCOceanDNA_b41432_030_01_00048_01754_pos_d_Bacteria_p_Proteobacteria_c_Gammaproteobacteria_o_Pseudomonadales_f_Saccharospirillaceae_A_g_UBA2009_s_UBA2009_sp002335285:0.12455)99.00:0.03824)96.00:0.03712)86.00:0.01463,ref_ureCOceanDNA_b38872_26_039_046516_048567_pos_d_Bacteria_p_Proteobacteria_c_Gammaproteobacteria_o_Pseudomonadales_f_Nitrincolaceae_g_Neptuniibacter_s_Neptuniibacter_pectenicola:0.08996)67.00:0.00942,(ref_ureCOceanospirillum_beijerinckii_DSM_7166_MMP02441143_NZ_00AULT01000058_1_9_008260_010359_pos_d_Bacteria_p_Proteobacteria_c_Gammaproteobacteria_o_Pseudomonadales_f_Halomonadaceae_g_Oceanospirillum_s_Oceanospirillum_beijerinckii:0.06130,ref_ureCOceanDNA_b41333_068_04_02028_04100_pos_d_Bacteria_p_Proteobacteria_c_Gammaproteobacteria_o_Pseudomonadales_f_Saccharospirillaceae_A_g_Oceanobacter_s_:0.10085)100.00:0.04328)97.00:0.03963,ref_ureCMarinobacterium_georgiense_KW_40_MMP02745729_FNRJ01000011_1_013_009715_011421_pos_d_Bacteria_p_Proteobacteria_c_Gammaproteobacteria_o_Pseudomonadales_f_Nitrincolaceae_g_Marinobacterium_s_Marinobacterium_georgiense:0.12842)99.00:0.03891)98.00:0.04103,(ref_ureCReinekea_forsetii_MMP03652921_CP011797_1_0MMP03652921_713_0762705_0764414_pos_d_Bacteria_p_Proteobacteria_c_Gammaproteobacteria_o_Pseudomonadales_f_Saccharospirillaceae_g_Reinekea_s_Reinekea_forsetii:0.13707,ref_ureCReinekea_blandensis_MED297_MMP02436140_NZ_000CH724153_1_196_0197310_0199019_pos_d_Bacteria_p_Proteobacteria_c_Gammaproteobacteria_o_Pseudomonadales_f_Saccharospirillaceae_g_Reinekea_s_Reinekea_blandensis:0.08506)100.00:0.07325)100.00:0.04580,ref_ureCMicrobulbifer_HZ11_MMP02641169_NZ_0JELR01000002_1_568_0733271_0735001_neg_d_Bacteria_p_Proteobacteria_c_Gammaproteobacteria_o_Pseudomonadales_f_Cellvibrionaceae_g_Microbulbifer_s_Microbulbifer_sp000708675:0.14754)99.00:0.04545,ref_ureCOceanDNA_b40091_09_019_020843_022546_neg_d_Bacteria_p_Proteobacteria_c_Gammaproteobacteria_o_Pseudomonadales_f_Porticoccaceae_g_Porticoccus_s_Porticoccus_hydrocarbonoclasticus:0.12688)97.00:0.02224)56.00:0.01854,(ref_ureCOceanDNA_b35768_143_03_00923_02626_neg_d_Bacteria_p_Proteobacteria_c_Gammaproteobacteria_o_GCA_2400775_f_GCA_2400775_g_GCA_2400775_s_:0.16555,ref_ureCAlteromonadaceae_bacterium_NORP12_MMP07568826_NVXL01000062_1_0MMP07568826_20_022329_024101_pos_d_Bacteria_p_Proteobacteria_c_Gammaproteobacteria_o_Pseudomonadales_f_Cellvibrionaceae_g_GCA_2746115_s_GCA_2746115_sp002746115:0.15537)93.00:0.03921)90.00:0.02336,((((ref_ureCOceanDNA_b36404_097_06_03771_05474_neg_d_Bacteria_p_Proteobacteria_c_Gammaproteobacteria_o_Pseudomonadales_f_DSM_100316_g__s_:0.22347,(ref_ureCOceanDNA_b41504_015_14_14802_16505_neg_d_Bacteria_p_Proteobacteria_c_Gammaproteobacteria_o_Pseudomonadales_f_Spongiibacteraceae_g_Spongiibacter_s_Spongiibacter_tropicus:0.12681,ref_ureCOceanDNA_b41519_017_13_11973_13676_neg_d_Bacteria_p_Proteobacteria_c_Gammaproteobacteria_o_Pseudomonadales_f_Spongiibacteraceae_g_UBA5047_s_UBA5047_sp002710725:0.06913)100.00:0.05319)73.00:0.03111,ref_ureCHalioglobus_HI00S01_MMP04580752_NZ_LWEE01000110_1_375_368931_370634_pos_d_Bacteria_p_Proteobacteria_c_Gammaproteobacteria_o_Pseudomonadales_f_Halieaceae_g_Halioglobus_s_Halioglobus_japonicus:0.15168)47.00:0.01637,(ref_ureCOceanDNA_b37607_001_14_12038_13741_pos_d_Bacteria_p_Proteobacteria_c_Gammaproteobacteria_o_Pseudomonadales_f_Halieaceae_g_Halioglobus_s_:0.14707,ref_ureCHalieaceae_bacterium_UBA2614_MMP06452323_DDJW01000010_1_007_007006_008709_neg_d_Bacteria_p_Proteobacteria_c_Gammaproteobacteria_o_Pseudomonadales_f_Halieaceae_g_Halioglobus_s_Halioglobus_sp002699145:0.11122)91.00:0.05825)43.00:0.02016,((ref_ureCOceanDNA_b41615_186_02_00427_02130_pos_d_Bacteria_p_Proteobacteria_c_Gammaproteobacteria_o_Pseudomonadales_f_UBA7434_g_UBA7434_s_:0.16679,(ref_ureCOceanDNA_b36657_125_02_00278_01981_pos_d_Bacteria_p_Proteobacteria_c_Gammaproteobacteria_o_Pseudomonadales_f_Cellvibrionaceae_g__s_:0.13448,ref_ureCOceanDNA_b41458_0761_01_00003_01229_neg_d_Bacteria_p_Proteobacteria_c_Gammaproteobacteria_o_Pseudomonadales_f_Spongiibacteraceae_g__s_:0.18059)100.00:0.04840)93.00:0.03314,((ref_ureCTARA_SAMEA2591122_METAG_MMLKNNKJ_023_08_08117_09820_neg_d_Bacteria_p_Proteobacteria_c_Gammaproteobacteria_o_Pseudomonadales_f_HTCC2089_g_UBA4421_s_:0.16138,ref_ureCGORG_SAMEA6075417_SAGS_AG404E03_41_004_000940_002643_pos_d_Bacteria_p_Proteobacteria_c_Gammaproteobacteria_o_Pseudomonadales_f_HTCC2089_g_GCA_002727775_s_:0.17023)97.00:0.02872,((ref_ureCOceanDNA_b41636_019_04_01380_03083_neg_d_Bacteria_p_Proteobacteria_c_Gammaproteobacteria_o_Pseudomonadales_f_UBA7434_g_UBA7434_s_UBA7434_sp002726445:0.14521,ref_ureCOceanDNA_b37522_056_09_03290_04993_pos_d_Bacteria_p_Proteobacteria_c_Gammaproteobacteria_o_Pseudomonadales_f_Halieaceae_g__s_:0.16156)58.00:0.01469,((ref_ureCOceanDNA_b40222_096_05_02149_03852_neg_d_Bacteria_p_Proteobacteria_c_Gammaproteobacteria_o_Pseudomonadales_f_Porticoccaceae_g_TMED48_s_TMED48_sp002701765:0.11537,ref_ureCGORG_SAMEA6071042_SAGS_AG899C10_03_067_069177_070880_neg_d_Bacteria_p_Proteobacteria_c_Gammaproteobacteria_o_Pseudomonadales_f_Porticoccaceae_g_TMED48_s_TMED48_sp002720735:0.14999)99.00:0.02418,ref_ureCTARA_SAMEA2623116_METAG_BPALAOKI_052_06_04542_06245_neg_d_Bacteria_p_Proteobacteria_c_Gammaproteobacteria_o_Pseudomonadales_f_Porticoccaceae_g_TMED48_s_TMED48_sp003509025:0.09354)99.00:0.03625)93.00:0.03445)70.00:0.02682)32.00:0.01943)99.00:0.04931)95.00:0.02882)100.00:0.03009)89.00:0.04061)81.00:0.02431,((((ref_ureCOceanDNA_b37374_068_07_03193_04890_pos_d_Bacteria_p_Proteobacteria_c_Gammaproteobacteria_o_Pseudomonadales_f_HTCC2089_g_UBA9926_s_:0.11401,ref_ureCOceanDNA_b37409_214_04_02101_03798_pos_d_Bacteria_p_Proteobacteria_c_Gammaproteobacteria_o_Pseudomonadales_f_HTCC2089_g_UBA9926_s_:0.11052)100.00:0.21623,((((ref_ureCTARA_SAMN05326650_METAG_MED00132_227_09_06468_08168_neg_d_Bacteria_p_Proteobacteria_c_Gammaproteobacteria_o_Pseudomonadales_f_Halieaceae_g_Luminiphilus_s_:0.24306,ref_ureCOceanDNA_b37314_183_09_06607_08307_neg_d_Bacteria_p_Proteobacteria_c_Gammaproteobacteria_o_Pseudomonadales_f_HTCC2089_g_UBA9659_s_:0.11579)98.00:0.04055,ref_ureCTARA_SAMEA2622695_METAG_GJPOGIJP_067_03_00698_02392_neg_d_Bacteria_p_Proteobacteria_c_Gammaproteobacteria_o_Pseudomonadales_f_HTCC2089_g_UBA9659_s_UBA9659_sp002708765:0.19980)97.00:0.03231,ref_ureCOceanDNA_b37355_008_14_16420_018114_pos_d_Bacteria_p_Proteobacteria_c_Gammaproteobacteria_o_Pseudomonadales_f_HTCC2089_g_UBA9659_s_:0.09136)80.00:0.02775,((ref_ureCGORG_SAMEA6077593_SAGS_AG333E20_60_004_001273_002973_pos_d_Bacteria_p_Proteobacteria_c_Gammaproteobacteria_o_Pseudomonadales_f_Halieaceae_g_GCA_2748505_s_:0.19759,ref_ureCOceanDNA_b37367_012_07_04221_05921_neg_d_Bacteria_p_Proteobacteria_c_Gammaproteobacteria_o_Pseudomonadales_f_HTCC2089_g_UBA9659_s_UBA9659_sp002694945:0.08136)100.00:0.06856,ref_ureCOceanDNA_b37269_611_02_00225_01925_pos_d_Bacteria_p_Proteobacteria_c_Gammaproteobacteria_o_Pseudomonadales_f_HTCC2089_g_UBA9659_s_:0.12170)79.00:0.02240)100.00:0.05249)52.00:0.04333,(ref_ureCOceanDNA_b37173_0078_05_01708_03408_pos_d_Bacteria_p_Proteobacteria_c_Gammaproteobacteria_o_Pseudomonadales_f_HTCC2089_g_UBA4582_s_:0.18013,ref_ureCOceanDNA_b36792_296_06_02380_04080_pos_d_Bacteria_p_Proteobacteria_c_Gammaproteobacteria_o_Pseudomonadales_f_HTCC2089_g_UBA4582_s_:0.11769)100.00:0.08072)98.00:0.03360,(((ref_ureCOceanDNA_b41318_100_003_001485_003185_neg_d_Bacteria_p_Proteobacteria_c_Gammaproteobacteria_o_Pseudomonadales_f_Saccharospirillaceae_g__s_:0.24801,(ref_ureCAliagarivorans_marinus_AAM1_MMP02440617_NZ_0AUBY01000014_1_24_026478_028184_neg_d_Bacteria_p_Proteobacteria_c_Gammaproteobacteria_o_Enterobacterales_f_Psychromonadaceae_A_g_Aliagarivorans_s_Aliagarivorans_marinus:0.13198,ref_ureCAgarivorans_gilvus_MMP04215004_NZ_CP013021_1_2837_2985164_2986429_neg_d_Bacteria_p_Proteobacteria_c_Gammaproteobacteria_o_Enterobacterales_f_Psychromonadaceae_A_g_Agarivorans_s_Agarivorans_gilvus:0.07040)100.00:0.06910)99.00:0.04993,(((ref_ureCSinobacterium_caligoides_DSM_100316_MMP10362944_NZ_0RKHR01000007_1_MMP10362944_133_0149159_0150862_neg_d_Bacteria_p_Proteobacteria_c_Gammaproteobacteria_o_Pseudomonadales:0.23192,ref_ureCOceanDNA_b36664_0310_03_00416_02170_pos_d_Bacteria_p_Proteobacteria_c_Gammaproteobacteria_o_Pseudomonadales_f_Cellvibrionaceae_g_Cellvibrio_s_:0.15936)63.00:0.01951,ref_ureCOceanDNA_b41542_25_011_009217_010920_pos_d_Bacteria_p_Proteobacteria_c_Gammaproteobacteria_o_Pseudomonadales_f_Spongiibacteraceae_g_Zhongshania_s_:0.12748)52.00:0.01852,((((ref_ureCOceanDNA_b36658_007_13_10923_12626_neg_d_Bacteria_p_Proteobacteria_c_Gammaproteobacteria_o_Pseudomonadales_f_Cellvibrionaceae_g__s_:0.16783,ref_ureCOceanDNA_b36649_010_17_16359_18062_neg_d_Bacteria_p_Proteobacteria_c_Gammaproteobacteria_o_Pseudomonadales_f_Cellvibrionaceae_g__s_:0.08821)98.00:0.02834,ref_ureCOceanDNA_b36674_121_06_04525_06228_pos_d_Bacteria_p_Proteobacteria_c_Gammaproteobacteria_o_Pseudomonadales_f_Cellvibrionaceae_g_Gilvimarinus_s_:0.08828)87.00:0.02780,(((Swiss_ureC_sp_Q21P94_URE1_SACD2_Urease_subunit_alpha_OS_Saccharophagus_degradans_strain_2_40__ATCC_43961__DSM_17024_OX_203122_GN_ureC_PE_3_SV_1_d_Bacteria_p_Proteobacteria_c_Gammaproteobacteria_o_Pseudomonadales_f_Cellvibrionaceae_g_Saccharophagus_s_Saccharophagus_degradans:0.00000,ref_ureCOceanDNA_b36694_0193_03_00600_02306_pos_d_Bacteria_p_Proteobacteria_c_Gammaproteobacteria_o_Pseudomonadales_f_Cellvibrionaceae_g_Saccharophagus_s_Saccharophagus_degradans:0.00237)100.00:0.10954,ref_ureCCellvibrionaceae_bacterium_AOL6_MMP07415057_NZ_NOXC01000001_1_MMP07415057_441_482427_484130_pos_d_Bacteria_p_Proteobacteria_c_Gammaproteobacteria_o_Pseudomonadales_f_Cellvibrionaceae_g_Agaribacterium_s_Agaribacterium_sp003265435:0.10735)75.00:0.01449,(Swiss_ureC_sp_C5BUN9_URE1_TERTT_Urease_subunit_alpha_OS_Teredinibacter_turnerae_strain_ATCC_39867__T7901_OX_377629_GN_ureC_PE_3_SV_1_d_Bacteria_p_Proteobacteria_c_Gammaproteobacteria_o_Pseudomonadales_f_Cellvibrionaceae_g_Teredinibacter_s_Teredinibacter_turnerae_B:0.02376,ref_ureCAlteromonadaceae_bacterium_2052S_S_stab0a_01_MMP02745681_NZ_RBIO01000001_1_MMP02745681_3191_3899877_3901580_neg_d_Bacteria_p_Proteobacteria_c_Gammaproteobacteria_o_Pseudomonadales_f_Cellvibrionaceae_g_Teredinibacter:0.04372)100.00:0.04538)75.00:0.02654)72.00:0.01476,ref_ureCOceanDNA_b37525_09_025_027581_029287_pos_d_Bacteria_p_Proteobacteria_c_Gammaproteobacteria_o_Pseudomonadales_f_Halieaceae_g_Congregibacter_s_:0.17859)70.00:0.03103)99.00:0.03283)89.00:0.02455,ref_ureCOceanDNA_b36727_024_025_019220_020923_neg_d_Bacteria_p_Proteobacteria_c_Gammaproteobacteria_o_Pseudomonadales_f_HTCC2089_g_GCA_002726655_s_:0.21673)85.00:0.02045)88.00:0.03207)46.00:0.00401,ref_ureCOceanDNA_b38519_108_07_03017_04252_neg_d_Bacteria_p_Proteobacteria_c_Gammaproteobacteria_o_Pseudomonadales_f_Moraxellaceae_g__s_:0.23459)57.00:0.02601,(((ref_ureCGammaproteobacteria_bacterium_strain_SZUA_272_MMP09287820_QJWQ01000108_1_012_010638_012341_neg_d_Bacteria_p_Proteobacteria_c_Gammaproteobacteria_o_Pseudomonadales_f_Porticoccaceae_g_SZUA_272_s_SZUA_272_sp003235325:0.17761,ref_ureCOceanDNA_b39291_019_09_05676_07382_pos_d_Bacteria_p_Proteobacteria_c_Gammaproteobacteria_o_Pseudomonadales_f_Porticoccaceae_g_BRH_c0_s_:0.15391)61.00:0.04111,((Swiss_ureC_sp_Q2SDQ1_URE1_HAHCH_Urease_subunit_alpha_OS_Hahella_chejuensis_strain_KCTC_2396_OX_349521_GN_ureC_PE_3_SV_1_d_Bacteria_p_Proteobacteria_c_Gammaproteobacteria_o_Pseudomonadales_f_Oleiphilaceae_g_Hahella_s_Hahella_chejuensis:0.00578,ref_ureCHahella_sp_MMP10666572_NZ_CP034836_1_MMP10666572_4012_4570468_4572171_pos_d_Bacteria_p_Proteobacteria_c_Gammaproteobacteria_o_Pseudomonadales_f_Oleiphilaceae_g_Hahella:0.00655)100.00:0.12061,(ref_ureCAlteromonadaceae_bacterium_EAC_69_MMP07618328_NZOQ01000009_1_MMP07618328_149_157188_158891_pos_d_Bacteria_p_Proteobacteria_c_Gammaproteobacteria_o_Pseudomonadales_f_Oleiphilaceae_g_GCA_2695345_s_GCA_2695345_sp002695345:0.12727,ref_ureCMangrovitalea_sediminis_M11_4_MMP07614990_NZ_0NTLB01000001_1_MMP07614990_188_0185126_0186829_pos_d_Bacteria_p_Proteobacteria_c_Gammaproteobacteria_o_Pseudomonadales_f_Oleiphilaceae_g_Mangrovitalea_s_Mangrovitalea_sediminis:0.11724)100.00:0.06912)100.00:0.06202)62.00:0.03577,(((ref_ureCOceanDNA_b41156_508_01_00002_01375_neg_d_Bacteria_p_Proteobacteria_c_Gammaproteobacteria_o_Pseudomonadales_f_Pseudomonadaceae_g_Pseudomonas_D_s_Pseudomonas_D_pachastrellae:0.24784,ref_ureCOceanDNA_b41120_191_01_000003_001406_neg_d_Bacteria_p_Proteobacteria_c_Gammaproteobacteria_o_Pseudomonadales_f_Pseudomonadaceae_g_Pseudomonas_D_s_Pseudomonas_D_aestusnigri:0.06345)100.00:0.11287,ref_ureCOceanDNA_b41015_01_120_126355_128055_pos_d_Bacteria_p_Proteobacteria_c_Gammaproteobacteria_o_Pseudomonadales_f_Pseudomonadaceae_g_Pseudomonas_D_s_:0.05924)99.00:0.04075,ref_ureCOceanDNA_b41044_09_075_074247_075947_neg_d_Bacteria_p_Proteobacteria_c_Gammaproteobacteria_o_Pseudomonadales_f_Pseudomonadaceae_g_Pseudomonas_D_s_:0.08251)100.00:0.15669)41.00:0.02517)43.00:0.02007,((ref_ureCEndozoicomonas_atrinae_WP70_MMP03978955_LUKQ01000916_1_023_022531_024249_neg_d_Bacteria_p_Proteobacteria_c_Gammaproteobacteria_o_Pseudomonadales_f_Endozoicomonadaceae_g_Endozoicomonas_s_Endozoicomonas_atrinae:0.16278,(ref_ureCTARA_SAMEA4396424_METAG_OOBIKAKG_455_02_00593_02311_neg_d_Bacteria_p_Proteobacteria_c_Gammaproteobacteria_o_Pseudomonadales_f_Saccharospirillaceae_g_Oleispira_s_:0.15606,(ref_ureCOceanDNA_b37513_0064_05_02742_04445_pos_d_Bacteria_p_Proteobacteria_c_Gammaproteobacteria_o_Pseudomonadales_f_Halieaceae_g__s_:0.14917,(ref_ureCOceanDNA_b41321_061_03_00680_02386_pos_d_Bacteria_p_Proteobacteria_c_Gammaproteobacteria_o_Pseudomonadales_f_Saccharospirillaceae_A_g_Bermanella_s_:0.06600,(ref_ureCOceanDNA_b41325_100_07_04394_06106_neg_d_Bacteria_p_Proteobacteria_c_Gammaproteobacteria_o_Pseudomonadales_f_Saccharospirillaceae_A_g_Bermanella_s_Bermanella_sp002683575:0.08471,ref_ureCTARA_SAMEA4397798_METAG_ELHCINIB_003_022_024232_025950_pos_d_Bacteria_p_Proteobacteria_c_Gammaproteobacteria_o_Pseudomonadales_f_UBA5518_g__s_:0.08996)100.00:0.04559)100.00:0.05415)100.00:0.03141)100.00:0.09280)98.00:0.08986,((((ref_ureCPseudomonadales_bacterium_NAT_4_MMP07619850_NZXG01000026_1_0MMP07619850_54_059485_061188_neg_d_Bacteria_p_Proteobacteria_c_Gammaproteobacteria_o_Pseudomonadales_f_Ketobacteraceae_g_GCA_2701845_s_GCA_2701845_sp002701845:0.09292,ref_ureCTARA_SAMEA4398360_METAG_PDKANFIF_142_01_00002_01228_pos_d_Bacteria_p_Proteobacteria_c_Gammaproteobacteria_o_Pseudomonadales_f_Ketobacteraceae_g_Ketobacter_s_:0.07876)99.00:0.02248,ref_ureCOceanDNA_b38359_0323_03_01078_02781_neg_d_Bacteria_p_Proteobacteria_c_Gammaproteobacteria_o_Pseudomonadales_f_Ketobacteraceae_g_Ketobacter_s_:0.09050)100.00:0.07655,ref_ureCOceanDNA_b39304_002_017_016258_017961_pos_d_Bacteria_p_Proteobacteria_c_Gammaproteobacteria_o_Pseudomonadales_f_Porticoccaceae_g_HB2_32_21_s_:0.12895)75.00:0.01765,(ref_ureCOceanDNA_b38367_09_072_087938_089641_pos_d_Bacteria_p_Proteobacteria_c_Gammaproteobacteria_o_Pseudomonadales_f_Ketobacteraceae_g_GCA_2748575_s_:0.14255,ref_ureCOceanDNA_b38363_03_0145_0158520_0160220_pos_d_Bacteria_p_Proteobacteria_c_Gammaproteobacteria_o_Pseudomonadales_f_Ketobacteraceae_g_GCA_2748575_s_:0.10342)100.00:0.07222)98.00:0.04148)31.00:0.00968)73.00:0.01973)34.00:0.01149,((((((((ref_ureCDesulfovibrio_fructosovorans_JJ_MMP00103625_NZ_0AECZ01000004_1_92_110522_112225_neg_d_Bacteria_p_Desulfobacterota_A_c_Desulfovibrionia_o_Desulfovibrionales_f_Desulfovibrionaceae_g_Desulfovibrio_F_s_Desulfovibrio_F_fructosivorans:0.25090,ref_ureCDesulfovibrio_desulfuricans_MMP02232015_CP003220_1_1436_1592982_1594685_pos_d_Bacteria_p_Desulfobacterota_A_c_Desulfovibrionia_o_Desulfovibrionales_f_Desulfovibrionaceae_g_Pseudodesulfovibrio_s_Pseudodesulfovibrio_desulfuricans:0.17594)99.00:0.05756,ref_ureCOceanDNA_b35892_023_21_16716_18419_pos_d_Bacteria_p_Proteobacteria_c_Gammaproteobacteria_o_HK1_f_HK1_g__s_:0.20462)80.00:0.03524,(ref_ureCOceanDNA_b35938_005_16_012891_014597_neg_d_Bacteria_p_Proteobacteria_c_Gammaproteobacteria_o_Immundisolibacterales_f_Immundisolibacteraceae_g_Immundisolibacter_s_:0.06277,ref_ureCOceanDNA_b35917_153_03_01652_03202_neg_d_Bacteria_p_Proteobacteria_c_Gammaproteobacteria_o_Immundisolibacterales_f_Immundisolibacteraceae_g_Immundisolibacter_s_:0.11615)100.00:0.13188)40.00:0.03839,(((((ref_ureCOceanDNA_b42822_432_04_01267_02973_neg_d_Bacteria_p_Proteobacteria_c_Gammaproteobacteria_o_Tenderiales_f_Tenderiaceae_g__s_:0.22185,ref_ureCOceanDNA_b42818_002_10_08381_10084_neg_d_Bacteria_p_Proteobacteria_c_Gammaproteobacteria_o_Tenderiales_f_Tenderiaceae_g__s_:0.14320)98.00:0.06560,ref_ureCOceanDNA_b42824_123_04_02260_03963_neg_d_Bacteria_p_Proteobacteria_c_Gammaproteobacteria_o_Tenderiales_f_Tenderiaceae_g__s_:0.14978)92.00:0.02035,ref_ureCOceanDNA_b21038_342_05_02918_04621_neg_d_Bacteria_p_Myxococcota_A_c_UBA9160_o_UBA9160_f_SMWR01_g__s_:0.11755)77.00:0.01489,((ref_ureCDeltaproteobacteria_bacterium_strain_SZUA_265_MMP09287813_QJWJ01000471_1_002_000445_002148_pos_d_Bacteria_p_Myxococcota_c_Polyangia_o_Polyangiales_f_Polyangiaceae_g_SZUA_265_s_SZUA_265_sp003235365:0.21290,ref_ureCOceanDNA_b21005_429_01_00001_01296_neg_d_Bacteria_p_Myxococcota_A_c_UBA9160_o_SZUA_336_f_SZUA_336_g__s_:0.18334)94.00:0.04536,(((ref_ureCOceanDNA_b21243_145_05_02236_03939_pos_d_Bacteria_p_Nitrospinota_c_Nitrospinia_o_Nitrospinales_f_Nitrospinaceae_g_SCGCAAA288_L16_s_:0.07037,ref_ureCOceanDNA_b21050_006_32_29352_31055_pos_d_Bacteria_p_Nitrospinota_c_Nitrospinia_o_Nitrospinales_f__g__s_:0.10193)100.00:0.06390,(ref_ureCOceanDNA_b21052_036_04_02087_03790_neg_d_Bacteria_p_Nitrospinota_c_Nitrospinia_o_Nitrospinales_f__g__s_:0.10582,ref_ureCTARA_SAMEA4398150_METAG_PEFJBFHK_059_04_01096_02799_pos_d_Bacteria_p_Nitrospinota_c_Nitrospinia_o_Nitrospinales_f_Nitrospinaceae_g_LS_NOB_s_:0.08802)100.00:0.04151)100.00:0.04720,ref_ureCOceanDNA_b21044_0363_04_01817_03520_neg_d_Bacteria_p_Myxococcota_c_XYA12_FULL_58_9_o_XYA12_FULL_58_9_f_XYA12_FULL_58_9_g__s_:0.20046)96.00:0.02738)91.00:0.05032)74.00:0.01937,((ref_ureCOceanDNA_b21011_141_005_001709_003412_pos_d_Bacteria_p_Myxococcota_A_c_UBA9160_o_UBA9160_f__g__s_:0.20498,ref_ureCOceanDNA_b21018_094_010_008052_009755_pos_d_Bacteria_p_Myxococcota_A_c_UBA9160_o_UBA9160_f_UBA4427_g_MED660_s_MED660_sp002691025:0.14760)99.00:0.07468,ref_ureCDeferrisoma_camini_S3R1_MMP02584914_NZ_JAFN01000001_1_3346_3816004_3817707_neg_d_Bacteria_p_Deferrisomatota_c_Defferisomatia_o_Defferisomatales_f_Defferisomataceae_g_Deferrisoma_s_Deferrisoma_camini:0.19697)34.00:0.01678)88.00:0.02443)22.00:0.01792,((ref_ureCbacterium_BMS3Abin12_MMP00081372_BDTE01000051_1_0MMP00081372_58_059565_061268_neg_d_Bacteria_p_Proteobacteria_c_Gammaproteobacteria_o_21_64_14_f_21_64_14_g_BMS3Abin12_s_BMS3Abin12_sp002897735:0.17708,ref_ureCThioalbus_denitrificans_DSM_26407_MMP09074856_NZ_0QPJY01000012_1_MMP09074856_13_012589_014292_neg_d_Bacteria_p_Proteobacteria_c_Gammaproteobacteria:0.14963)54.00:0.05073,ref_ureCThiohalorhabdus_denitrificans_HL_19_MMP04025648_NZ_0LJCP01000010_1_57_075526_077229_pos_d_Bacteria_p_Proteobacteria_c_Gammaproteobacteria_o_Thiohalorhabdales_f_Thiohalorhabdaceae_g_Thiohalorhabdus_s_Thiohalorhabdus_denitrificans:0.18316)44.00:0.02303)81.00:0.02904,(((ref_ureCOceanDNA_b35861_055_06_03650_05353_neg_d_Bacteria_p_Proteobacteria_c_Gammaproteobacteria_o_Ga0077536_f_Ga0077536_g_UBA981_s_UBA981_sp002292285:0.15234,ref_ureCOceanDNA_b35797_464_04_00790_02493_pos_d_Bacteria_p_Proteobacteria_c_Gammaproteobacteria_o_Ga0077536_f_Ga0077536_g_UBA981_s_:0.10631)100.00:0.07842,ref_ureCThiobacillus_prosperus_LM3_MMP02990926_NZ_0JQSG01000008_1_75_069602_071071_pos_d_Bacteria_p_Proteobacteria_c_Gammaproteobacteria_o_Ectothiorhodospirales_f_Acidihalobacteraceae_g_Acidihalobacter_s_Acidihalobacter_prosperus:0.19009)77.00:0.02743,((ref_ureCOceanDNA_b43423_042_09_06255_07958_pos_d_Bacteria_p_Proteobacteria_c_Gammaproteobacteria_o_UBA10353_f_LS_SOB_g__s_:0.23750,(ref_ureCOceanDNA_b20923_006_053_052719_054422_neg_d_Bacteria_p_Myxococcota_c_Polyangia_o_Polyangiales_f_SG8_38_g_UBA1660_s_UBA1660_sp002320815:0.13934,ref_ureCOceanDNA_b20925_012_017_018980_020692_neg_d_Bacteria_p_Myxococcota_c_Polyangia_o_Polyangiales_f_Sandaracinaceae_g_MED_G138_s_MED_G138_sp004213565:0.10024)100.00:0.09726)98.00:0.03414,((ref_ureCThiocapsa_marina_5811_MMP02261407_NZ_0AFWV01000004_1_98_116607_118310_neg_d_Bacteria_p_Proteobacteria_c_Gammaproteobacteria_o_Chromatiales_f_Chromatiaceae_g_Thiocapsa_s_Thiocapsa_marina:0.12593,ref_ureCThiocystis_violascens_MMP02232062_CP003154_1_2076_2264191_2265894_neg_d_Bacteria_p_Proteobacteria_c_Gammaproteobacteria_o_Chromatiales_f_Chromatiaceae_g_Thiocystis_s_Thiocystis_violascens:0.13000)100.00:0.06373,ref_ureCChromatiales_bacterium_strain_SZUA_493_MMP09288041_QKFD01000070_1_005_002585_004288_neg_d_Bacteria_p_Proteobacteria_c_Gammaproteobacteria_o_Thiohalomonadales_f_Thiohalomonadaceae_g_SZUA_493_s_SZUA_493_sp003251535:0.12742)100.00:0.06158)83.00:0.01122)69.00:0.03091)30.00:0.02557,((ref_ureCSpiribacter_salinus_MMP02603230_CP005963_1_0940_0956901_0958604_neg_d_Bacteria_p_Proteobacteria_c_Gammaproteobacteria_o_Nitrococcales_f_Nitrococcaceae_g_Spiribacter_s_Spiribacter_salinus:0.21444,ref_ureCOceanDNA_b35796_020_15_13734_15359_neg_d_Bacteria_p_Proteobacteria_c_Gammaproteobacteria_o_Ga0077536_f__g__s_:0.22143)96.00:0.03062,(ref_ureCOceanDNA_b36880_121_08_05917_07620_pos_d_Bacteria_p_Proteobacteria_c_Gammaproteobacteria_o_Pseudomonadales_f_HTCC2089_g_UBA4421_s_:0.15493,ref_ureCOceanDNA_b35791_078_06_03206_04909_pos_d_Bacteria_p_Proteobacteria_c_Gammaproteobacteria_o_GCA_2729495_f_GCA_2729495_g__s_:0.21903)98.00:0.04621)51.00:0.02643)24.00:0.01570,(ref_ureCThiomicrospira_kuenenii_JB_A1_MMP02584989_NZ_JAGP01000001_1_1725_1872904_1874610_neg_d_Bacteria_p_Proteobacteria_c_Gammaproteobacteria_o_Thiomicrospirales_f_Thiomicrospiraceae_g_Hydrogenovibrio_s_Hydrogenovibrio_kuenenii:0.23560,ref_ureCOceanDNA_b42827_070_05_02420_04123_neg_d_Bacteria_p_Proteobacteria_c_Gammaproteobacteria_o_Tenderiales_f_Tenderiaceae_g_Tenderia_s_:0.13961)67.00:0.05765)40.00:0.02165)39.00:0.03868)72.00:0.03732,(((((ref_ureCPsychrobacter_sp_MMP03975701_NZ_CM003596_1_2368_2933108_2935297_neg_d_Bacteria_p_Proteobacteria_c_Gammaproteobacteria_o_Pseudomonadales_f_Moraxellaceae_g_Psychrobacter_s_Psychrobacter_sp001435845:0.12438,(ref_ureCPsychrobacter_sp_MMP09245574_NZ_0CP029789_1_MMP09245574_583_0700167_0702392_neg_d_Bacteria_p_Proteobacteria_c_Gammaproteobacteria_o_Pseudomonadales_f_Moraxellaceae_g_Psychrobacter_s_Psychrobacter_sp000016885:0.08619,(ref_ureCMALA_SAMN05421697_METAG_GIJBDGAK_048_04_02353_04497_neg_d_Bacteria_p_Proteobacteria_c_Gammaproteobacteria_o_Pseudomonadales_f_Moraxellaceae_g_Psychrobacter_s_Psychrobacter_sp000511655:0.05856,(Swiss_ureC_sp_Q1QC36_URE12_PSYCK_Urease_subunit_alpha_2_OS_Psychrobacter_cryohalolentis_strain_ATCC_BAA_1226__DSM_17306__VKM_B_2378__K5_OX_335284_GN_ureC2_PE_3_SV_2_d_Bacteria_p_Proteobacteria_c_Gammaproteobacteria_o_Pseudomonadales_f_Moraxellaceae_g_Psychrobacter_s_Psychrobacter_cryohalolentis:0.00934,ref_ureCOceanDNA_b38605_008_38_47120_49252_pos_d_Bacteria_p_Proteobacteria_c_Gammaproteobacteria_o_Pseudomonadales_f_Moraxellaceae_g_Psychrobacter_s_Psychrobacter_cryohalolentis:0.00321)100.00:0.05657)100.00:0.05522)100.00:0.04675)100.00:0.22845,(ref_ureCOceanDNA_b38517_03_061_059682_061382_neg_d_Bacteria_p_Proteobacteria_c_Gammaproteobacteria_o_Pseudomonadales_f_Moraxellaceae_g_HYN0046_s_:0.12228,(Swiss_ureC_sp_Q6FD83_URE1_ACIAD_Urease_subunit_alpha_OS_Acinetobacter_baylyi_strain_ATCC_33305__BD413__ADP1_OX_62977_GN_ureC_PE_3_SV_1_d_Bacteria_p_Proteobacteria_c_Gammaproteobacteria_o_Pseudomonadales_f_Moraxellaceae_g_Acinetobacter_s_Acinetobacter_baylyi:0.07292,ref_ureCMoraxellaceae_bacterium_REDSEA_S32_B1_MMP04534593_LUOR01000028_1_005_001901_003613_pos_d_Bacteria_p_Proteobacteria_c_Gammaproteobacteria_o_Pseudomonadales_f_Moraxellaceae_g_Acinetobacter_s_Acinetobacter_sp001626925:0.03444)100.00:0.06608)100.00:0.08646)100.00:0.18353,((Swiss_ureC_sp_Q2Y9M7_URE1_NITMU_Urease_subunit_alpha_OS_Nitrosospira_multiformis_strain_ATCC_25196__NCIMB_11849__C_71_OX_323848_GN_ureC_PE_3_SV_1_d_Bacteria_p_Proteobacteria_c_Gammaproteobacteria_o_Burkholderiales_f_Nitrosomonadaceae_g_Nitrosospira_s_Nitrosospira_multiformis:0.10409,ref_ureCOceanDNA_b34119_058_02_00901_02607_neg_d_Bacteria_p_Proteobacteria_c_Gammaproteobacteria_o_Burkholderiales_f_Nitrosomonadaceae_g_Nitrosomonas_s_:0.14043)100.00:0.19248,((ref_ureCOceanDNA_b33388_014_033_030240_031940_neg_d_Bacteria_p_Proteobacteria_c_Gammaproteobacteria_o_Burkholderiales_f_Burkholderiaceae_g_Massilia_s_:0.12584,(ref_ureCMassilia_sp_MMP09453097_NZ_CP030092_1_MMP09453097_1715_2039415_2041115_neg_d_Bacteria_p_Proteobacteria_c_Gammaproteobacteria_o_Burkholderiales_f_Burkholderiaceae_g_Pseudoduganella_s_Pseudoduganella_sp003293715:0.10714,ref_ureCJanthinobacterium_BJB303_MMP05294051_PDZI01000018_1_0MMP05294051_76_0083082_0084782_neg_d_Bacteria_p_Proteobacteria_c_Gammaproteobacteria_o_Burkholderiales_f_Burkholderiaceae_g_Janthinobacterium_s_Janthinobacterium_sp002127585:0.08008)57.00:0.02494)56.00:0.02533,(ref_ureCOceanDNA_b33301_029_06_02903_04603_pos_d_Bacteria_p_Proteobacteria_c_Gammaproteobacteria_o_Burkholderiales_f_Burkholderiaceae_g_Herbaspirillum_s_Herbaspirillum_aquaticum:0.05356,Swiss_ureC_sp_A6SZ07_URE1_JANMA_Urease_subunit_alpha_OS_Janthinobacterium_sp__strain_Marseille_OX_375286_GN_ureC_PE_3_SV_1_d_Bacteria_p_Proteobacteria_c_Gammaproteobacteria_o_Burkholderiales_f_Burkholderiaceae_g_Herminiimonas_s_Herminiimonas_sp000013625:0.07269)100.00:0.02662)100.00:0.05310)100.00:0.07531)100.00:0.07031,((((((((Swiss_ureC_sp_Q7W417_URE1_BORPA_Urease_subunit_alpha_OS_Bordetella_parapertussis_strain_12822__ATCC_BAA_587__NCTC_13253_OX_257311_GN_ureC_PE_3_SV_1_d_Bacteria_p_Proteobacteria_c_Gammaproteobacteria_o_Burkholderiales_f_Burkholderiaceae_g_Bordetella_s_Bordetella_pertussis:0.00236,(Swiss_ureC_sp_Q7VUD3_URE1_BORPE_Urease_subunit_alpha_OS_Bordetella_pertussis_strain_Tohama_I__ATCC_BAA_589__NCTC_13251_OX_257313_GN_ureC_PE_3_SV_1_d_Bacteria_p_Proteobacteria_c_Gammaproteobacteria_o_Burkholderiales_f_Burkholderiaceae_g_Bordetella_s_Bordetella_pertussis:0.00000,ref_ureCBordetella_bronchiseptica_M435_02_3_MMP02231460_NZ_0JGXE01000043_1_70_073488_075203_pos_d_Bacteria_p_Proteobacteria_c_Gammaproteobacteria_o_Burkholderiales_f_Burkholderiaceae_g_Bordetella_s_Bordetella_pertussis:0.00000)96.00:0.00000)97.00:0.00000,Swiss_ureC_sp_O08400_URE1_BORBR_Urease_subunit_alpha_OS_Bordetella_bronchiseptica_strain_ATCC_BAA_588__NCTC_13252__RB50_OX_257310_GN_ureC_PE_3_SV_2_d_Bacteria_p_Proteobacteria_c_Gammaproteobacteria_o_Burkholderiales_f_Burkholderiaceae_g_Bordetella_s_Bordetella_pertussis:0.00235)100.00:0.35959,ref_ureCPusillimonas_UBA2666_MMP06452665_DEMQ01000023_1_217_226775_228490_neg_d_Bacteria_p_Proteobacteria_c_Gammaproteobacteria_o_Burkholderiales_f_Burkholderiaceae_g_Pusillimonas_s_Pusillimonas_sp002359265:0.17217)100.00:0.10298,ref_ureCOceanDNA_b33560_017_04_01553_03253_neg_d_Bacteria_p_Proteobacteria_c_Gammaproteobacteria_o_Burkholderiales_f_Burkholderiaceae_g__s_:0.14967)100.00:0.09886,ref_ureCMethyloversatilis_universalis_EHg5_MMP02261291_NZ_0KB900539_1_226_0253424_0255148_neg_d_Bacteria_p_Proteobacteria_c_Gammaproteobacteria_o_Burkholderiales_f_Rhodocyclaceae_g_Methyloversatilis_s_Methyloversatilis_universalis_A:0.12545)76.00:0.02793,ref_ureCOceanDNA_b34123_080_09_07403_09103_neg_d_Bacteria_p_Proteobacteria_c_Gammaproteobacteria_o_Burkholderiales_f_Rhodocyclaceae_g_Rugosibacter_s_Rugosibacter_sp002422995:0.15845)62.00:0.04103,((ref_ureCOceanDNA_b34128_037_10_09073_10779_neg_d_Bacteria_p_Proteobacteria_c_Gammaproteobacteria_o_Burkholderiales_f_Rhodocyclaceae_g_UBA2357_s_:0.14114,(((ref_ureCMALA_SAMN05422106_METAG_KFGFPFAC_066_08_04357_05952_pos_d_Bacteria_p_Proteobacteria_c_Gammaproteobacteria_o_Nitrosococcales_f_Methylophagaceae_g_Methylophaga_s_Methylophaga_sp002363955:0.14199,ref_ureCOceanDNA_b36314_080_04_1439_3157_pos_d_Bacteria_p_Proteobacteria_c_Gammaproteobacteria_o_Nitrosococcales_f_Methylophagaceae_g_Methylophaga_s_Methylophaga_sp002354555:0.04729)100.00:0.03221,ref_ureCMethylophaga_SAT_92_MMP07619466_PAJP01000005_1_0MMP07619466_74_084606_086324_neg_d_Bacteria_p_Proteobacteria_c_Gammaproteobacteria_o_Nitrosococcales_f_Methylophagaceae_g_Methylophaga_s_Methylophaga_sp002706095:0.10583)100.00:0.09209,(Swiss_ureC_sp_A1KBB4_URE1_AZOSB_Urease_subunit_alpha_OS_Azoarcus_sp__strain_BH72_OX_418699_GN_ureC_PE_3_SV_1_d_Bacteria_p_Proteobacteria_c_Gammaproteobacteria_o_Burkholderiales_f_Rhodocyclaceae_g_Azoarcus_s_Azoarcus_olearius:0.06407,ref_ureCOceanDNA_b34121_20_016_011553_013268_pos_d_Bacteria_p_Proteobacteria_c_Gammaproteobacteria_o_Burkholderiales_f_Rhodocyclaceae_g_Azoarcus_C_s_Azoarcus_C_communis_A:0.06870)100.00:0.04743)91.00:0.04147)97.00:0.03994,((ref_ureCMethylotenera_versatilis_79_MMP02261245_NZ_0ARVX01000001_1_744_0756295_0757998_neg_d_Bacteria_p_Proteobacteria_c_Gammaproteobacteria_o_Burkholderiales_f_Methylophilaceae_g_Methylotenera_A_s_Methylotenera_A_versatilis_B:0.09281,(Swiss_ureC_sp_Q1H0F2_URE1_METFK_Urease_subunit_alpha_OS_Methylobacillus_flagellatus_strain_KT__ATCC_51484__DSM_6875_OX_265072_GN_ureC_PE_3_SV_1_d_Bacteria_p_Proteobacteria_c_Gammaproteobacteria_o_Burkholderiales_f_Methylophilaceae_g_Methylobacillus_s_Methylobacillus_flagellatus:0.08183,(ref_ureCOceanDNA_b34088_123_003_000686_002404_neg_d_Bacteria_p_Proteobacteria_c_Gammaproteobacteria_o_Burkholderiales_f_Methylophilaceae_g_GCA_2401735_s_:0.08350,ref_ureCMethylophilus_42_MMP02261247_NZ_0KB913031_1_875_0933711_0935414_pos_d_Bacteria_p_Proteobacteria_c_Gammaproteobacteria_o_Burkholderiales_f_Methylophilaceae_g_Methylophilus_s_Methylophilus_sp000384155:0.09831)100.00:0.03590)100.00:0.03779)100.00:0.03654,Swiss_ureC_sp_Q47G55_URE1_DECAR_Urease_subunit_alpha_OS_Dechloromonas_aromatica_strain_RCB_OX_159087_GN_ureC_PE_3_SV_1_d_Bacteria_p_Proteobacteria_c_Gammaproteobacteria_o_Burkholderiales_f_Rhodocyclaceae_g_Azonexus_s_Azonexus_aromaticus_A:0.13999)51.00:0.02200)70.00:0.01585)100.00:0.06614,((ref_ureCOceanDNA_b33431_131_04_01920_03638_neg_d_Bacteria_p_Proteobacteria_c_Gammaproteobacteria_o_Burkholderiales_f_Burkholderiaceae_g_RS62_s_:0.28345,(((((ref_ureCOceanDNA_b33279_041_15_11457_13214_pos_d_Bacteria_p_Proteobacteria_c_Gammaproteobacteria_o_Burkholderiales_f_Burkholderiaceae_g_QOAZ01_s_:0.13915,ref_ureCOceanDNA_b33392_141_004_000838_002583_pos_d_Bacteria_p_Proteobacteria_c_Gammaproteobacteria_o_Burkholderiales_f_Burkholderiaceae_g_Pelomonas_s_:0.18307)97.00:0.03970,ref_ureCOceanDNA_b33288_042_05_02891_04618_neg_d_Bacteria_p_Proteobacteria_c_Gammaproteobacteria_o_Burkholderiales_f_Burkholderiaceae_g_Aquabacterium_s_Aquabacterium_commune:0.14785)76.00:0.03818,Swiss_ureC_sp_B1Y3V1_URE1_LEPCP_Urease_subunit_alpha_OS_Leptothrix_cholodnii_strain_ATCC_51168__LMG_8142__SP_6_OX_395495_GN_ureC_PE_3_SV_1_d_Bacteria_p_Proteobacteria_c_Gammaproteobacteria_o_Burkholderiales_f_Burkholderiaceae_g_Leptothrix_s_Leptothrix_cholodnii:0.12509)43.00:0.01233,((ref_ureCTARA_SAMEA2623155_METAG_PHNCPJBF_248_06_05298_07025_pos_d_Bacteria_p_Proteobacteria_c_Gammaproteobacteria_o_Burkholderiales_f_Burkholderiaceae_g_Aquincola_s_:0.15253,Swiss_ureC_sp_A2SDJ0_URE1_METPP_Urease_subunit_alpha_OS_Methylibium_petroleiphilum_strain_ATCC_BAA_1232__LMG_22953__PM1_OX_420662_GN_ureC_PE_3_SV_1_d_Bacteria_p_Proteobacteria_c_Gammaproteobacteria_o_Burkholderiales_f_Burkholderiaceae_g_Methylibium_s_Methylibium_petroleiphilum:0.13301)100.00:0.04595,ref_ureCOceanDNA_b33523_063_14_12500_14227_pos_d_Bacteria_p_Proteobacteria_c_Gammaproteobacteria_o_Burkholderiales_f_Burkholderiaceae_g_Rubrivivax_s_:0.12920)98.00:0.04113)99.00:0.06794,(((((((ref_ureCOceanDNA_b33425_182_03_00747_02465_neg_d_Bacteria_p_Proteobacteria_c_Gammaproteobacteria_o_Burkholderiales_f_Burkholderiaceae_g_RS62_s_:0.21762,(ref_ureCOceanDNA_b33315_33_011_007953_009671_neg_d_Bacteria_p_Proteobacteria_c_Gammaproteobacteria_o_Burkholderiales_f_Burkholderiaceae_g_Hydrogenophaga_s_Hydrogenophaga_sp002840835:0.08413,ref_ureCHydrogenophaga_LPB0072_MMP04390147_NZ_LVWD01000008_1_125_139906_141624_neg_d_Bacteria_p_Proteobacteria_c_Gammaproteobacteria_o_Burkholderiales_f_Burkholderiaceae_g_Hydrogenophaga_s_Hydrogenophaga_crassostreae:0.07295)61.00:0.01644)100.00:0.04977,ref_ureCOceanDNA_b33309_035_005_004262_005980_pos_d_Bacteria_p_Proteobacteria_c_Gammaproteobacteria_o_Burkholderiales_f_Burkholderiaceae_g_Hydrogenophaga_s_:0.07051)100.00:0.03628,ref_ureCOceanDNA_b33314_0395_02_00235_01953_pos_d_Bacteria_p_Proteobacteria_c_Gammaproteobacteria_o_Burkholderiales_f_Burkholderiaceae_g_Hydrogenophaga_s_:0.12699)100.00:0.05717,((ref_ureCOceanDNA_b33385_092_3_0484_2226_pos_d_Bacteria_p_Proteobacteria_c_Gammaproteobacteria_o_Burkholderiales_f_Burkholderiaceae_g_Limnohabitans_s_:0.15535,(Swiss_ureC_sp_A1VKW3_URE1_POLNA_Urease_subunit_alpha_OS_Polaromonas_naphthalenivorans_strain_CJ2_OX_365044_GN_ureC_PE_3_SV_1_d_Bacteria_p_Proteobacteria_c_Gammaproteobacteria_o_Burkholderiales_f_Burkholderiaceae_g_Polaromonas_s_Polaromonas_naphthalenivorans:0.03647,Swiss_ureC_sp_Q12DU3_URE1_POLSJ_Urease_subunit_alpha_OS_Polaromonas_sp__strain_JS666__ATCC_BAA_500_OX_296591_GN_ureC_PE_3_SV_1_d_Bacteria_p_Proteobacteria_c_Gammaproteobacteria_o_Burkholderiales_f_Burkholderiaceae_g_Polaromonas_s_Polaromonas_sp900103405:0.07000)100.00:0.02715)100.00:0.02719,ref_ureCRhodoferax_ferrireducens_A7_MMP06213942_MTEI01000004_1_MMP06213942_245_259863_261665_pos_d_Bacteria_p_Proteobacteria_c_Gammaproteobacteria_o_Burkholderiales_f_Burkholderiaceae_g_Rhodoferax_s_Rhodoferax_ferrireducens_A:0.06210)82.00:0.01924)82.00:0.01175,((((Swiss_ureC_sp_A1WIM3_URE1_VEREI_Urease_subunit_alpha_OS_Verminephrobacter_eiseniae_strain_EF01_2_OX_391735_GN_ureC_PE_3_SV_1_d_Bacteria_p_Proteobacteria_c_Gammaproteobacteria_o_Burkholderiales_f_Burkholderiaceae_g_Verminephrobacter_s_Verminephrobacter_eiseniae:0.13750,ref_ureCOceanDNA_b33286_086_01_00001_01368_pos_d_Bacteria_p_Proteobacteria_c_Gammaproteobacteria_o_Burkholderiales_f_Burkholderiaceae_g_Acidovorax_D_s_Acidovorax_D_temperans:0.07581)89.00:0.04862,(Swiss_ureC_sp_A1TSZ6_URE1_ACIAC_Urease_subunit_alpha_OS_Acidovorax_citrulli_strain_AAC00_1_OX_397945_GN_ureC_PE_3_SV_1_d_Bacteria_p_Proteobacteria_c_Gammaproteobacteria_o_Burkholderiales_f_Burkholderiaceae_g_Acidovorax_A_s_Acidovorax_A_citrulli:0.07273,ref_ureCOceanDNA_b33285_02_121_131343_133061_pos_d_Bacteria_p_Proteobacteria_c_Gammaproteobacteria_o_Burkholderiales_f_Burkholderiaceae_g_Acidovorax_A_s_:0.07201)89.00:0.02635)90.00:0.02048,ref_ureCOceanDNA_b33317_062_07_004715_006460_pos_d_Bacteria_p_Proteobacteria_c_Gammaproteobacteria_o_Burkholderiales_f_Burkholderiaceae_g_Hylemonella_s_Hylemonella_sp003500955:0.12809)87.00:0.01281,(ref_ureCPseudacidovorax_intermedius_NH_1_MMP02469492_NZ_0ANOY01001585_1_3_00563_02326_pos_d_Bacteria_p_Proteobacteria_c_Gammaproteobacteria_o_Burkholderiales_f_Burkholderiaceae_g_Pseudacidovorax:0.11069,Swiss_ureC_sp_C5CY00_URE1_VARPS_Urease_subunit_alpha_OS_Variovorax_paradoxus_strain_S110_OX_543728_GN_ureC_PE_3_SV_1_d_Bacteria_p_Proteobacteria_c_Gammaproteobacteria_o_Burkholderiales_f_Burkholderiaceae_g_Variovorax_s_Variovorax_paradoxus:0.08466)99.00:0.04683)100.00:0.03151)99.00:0.03639,(Swiss_ureC_sp_Q21SZ2_URE1_RHOFT_Urease_subunit_alpha_OS_Rhodoferax_ferrireducens_strain_ATCC_BAA_621__DSM_15236__T118_OX_338969_GN_ureC_PE_3_SV_1_d_Bacteria_p_Proteobacteria_c_Gammaproteobacteria_o_Burkholderiales_f_Burkholderiaceae_g_Rhodoferax_s_Rhodoferax_ferrireducens:0.00000,ref_ureCRhodoferax_ferrireducens_MMP02598320_CP000267_1_3457_3787288_3789033_pos_d_Bacteria_p_Proteobacteria_c_Gammaproteobacteria_o_Burkholderiales_f_Burkholderiaceae_g_Rhodoferax_s_Rhodoferax_ferrireducens:0.00000)100.00:0.13645)97.00:0.01622,(ref_ureCOceanDNA_b33430_253_02_00145_01863_neg_d_Bacteria_p_Proteobacteria_c_Gammaproteobacteria_o_Burkholderiales_f_Burkholderiaceae_g_RS62_s_:0.15841,((ref_ureCOceanDNA_b33377_140_02_0272_2017_pos_d_Bacteria_p_Proteobacteria_c_Gammaproteobacteria_o_Burkholderiales_f_Burkholderiaceae_g_Limnohabitans_s_:0.10952,ref_ureCOceanDNA_b33383_001_26_26838_28580_pos_d_Bacteria_p_Proteobacteria_c_Gammaproteobacteria_o_Burkholderiales_f_Burkholderiaceae_g_Limnohabitans_s_:0.08909)92.00:0.02368,(ref_ureCOceanDNA_b33458_054_02_00147_01865_neg_d_Bacteria_p_Proteobacteria_c_Gammaproteobacteria_o_Burkholderiales_f_Burkholderiaceae_g_RS62_s_RS62_sp002340675:0.09111,ref_ureCOceanDNA_b33515_015_18_15492_17231_pos_d_Bacteria_p_Proteobacteria_c_Gammaproteobacteria_o_Burkholderiales_f_Burkholderiaceae_g_Rhodoferax_s_:0.07283)100.00:0.04704)92.00:0.02246)99.00:0.03488)100.00:0.09323)92.00:0.02469)100.00:0.08327,(((((((ref_ureCOceanDNA_b33529_124_01_00001_01239_pos_d_Bacteria_p_Proteobacteria_c_Gammaproteobacteria_o_Burkholderiales_f_Burkholderiaceae_g_SCGC_AAA027_K21_s_:0.09698,ref_ureCOceanDNA_b33530_086_10_07758_09470_pos_d_Bacteria_p_Proteobacteria_c_Gammaproteobacteria_o_Burkholderiales_f_Burkholderiaceae_g_SCGC_AAA027_K21_s_:0.06585)100.00:0.11263,(ref_ureCBordetella_sp_MMP08912484_CP028901_1_MMP08912484_1597_1734800_1736512_neg_d_Bacteria_p_Proteobacteria_c_Gammaproteobacteria_o_Burkholderiales_f_Burkholderiaceae_g_SCGC_AAA027_K21_s_SCGC_AAA027_K21_sp003058465:0.13343,(ref_ureCOceanDNA_b33531_006_37_40547_42259_pos_d_Bacteria_p_Proteobacteria_c_Gammaproteobacteria_o_Burkholderiales_f_Burkholderiaceae_g_SCGC_AAA027_K21_s_:0.10272,ref_ureCOceanDNA_b33553_007_26_27660_29372_pos_d_Bacteria_p_Proteobacteria_c_Gammaproteobacteria_o_Burkholderiales_f_Burkholderiaceae_g_SCGC_AAA027_K21_s_:0.09341)100.00:0.03273)100.00:0.03553)100.00:0.05650,(ref_ureCOceanDNA_b33606_055_07_02951_04663_pos_d_Bacteria_p_Proteobacteria_c_Gammaproteobacteria_o_Burkholderiales_f_Burkholderiaceae_g_UBA954_s_UBA954_sp002293155:0.09516,ref_ureCOceanDNA_b33558_162_03_00517_02229_pos_d_Bacteria_p_Proteobacteria_c_Gammaproteobacteria_o_Burkholderiales_f_Burkholderiaceae_g_UBA2463_s_:0.10401)100.00:0.03803)100.00:0.15524,ref_ureCSinimarinibacterium_flocculans_strain_DSM_104150_MMP08776298_QICN01000002_1_MMP08776298_248_278873_280579_neg_d_Bacteria_p_Proteobacteria_c_Gammaproteobacteria_o_Nevskiales_f_Nevskiaceae_g_Sinimarinibacterium_s_Sinimarinibacterium_flocculans:0.10282)97.00:0.04189,((Swiss_ureC_sp_A4SY44_URE1_POLAQ_Urease_subunit_alpha_OS_Polynucleobacter_asymbioticus_strain_DSM_18221__CIP_109841__QLW_P1DMWA_1_OX_312153_GN_ureC_PE_3_SV_1_d_Bacteria_p_Proteobacteria_c_Gammaproteobacteria_o_Burkholderiales_f_Burkholderiaceae_g_Polynucleobacter_s_Polynucleobacter_asymbioticus:0.18575,(Swiss_ureC_sp_Q8XXT1_URE1_RALSO_Urease_subunit_alpha_OS_Ralstonia_solanacearum_strain_GMI1000_OX_267608_GN_ureC_PE_3_SV_1_d_Bacteria_p_Proteobacteria_c_Gammaproteobacteria_o_Burkholderiales_f_Burkholderiaceae_g_Ralstonia_s_Ralstonia_pseudosolanacearum:0.02161,ref_ureCOceanDNA_b33511_151_01_00220_01938_neg_d_Bacteria_p_Proteobacteria_c_Gammaproteobacteria_o_Burkholderiales_f_Burkholderiaceae_g_Ralstonia_s_Ralstonia_pickettii:0.04639)100.00:0.07391)63.00:0.04584,(Swiss_ureC_sp_A9BUC4_URE1_DELAS_Urease_subunit_alpha_OS_Delftia_acidovorans_strain_DSM_14801__SPH_1_OX_398578_GN_ureC_PE_3_SV_1_d_Bacteria_p_Proteobacteria_c_Gammaproteobacteria_o_Burkholderiales_f_Burkholderiaceae_g_Comamonas_s_Comamonas_acidovorans:0.14410,(ref_ureCOceanDNA_b33299_376_05_01711_03429_pos_d_Bacteria_p_Proteobacteria_c_Gammaproteobacteria_o_Burkholderiales_f_Burkholderiaceae_g_Cupriavidus_s_Cupriavidus_gilardii:0.06612,(Swiss_ureC_sp_Q0KCP6_URE1_CUPNH_Urease_subunit_alpha_OS_Cupriavidus_necator_strain_ATCC_17699__DSM_428__KCTC_22496__NCIMB_10442__H16__Stanier_337_OX_381666_GN_ureC_PE_3_SV_1_d_Bacteria_p_Proteobacteria_c_Gammaproteobacteria_o_Burkholderiales_f_Burkholderiaceae_g_Cupriavidus_s_Cupriavidus_necator:0.01841,Swiss_ureC_sp_Q473Q9_URE1_CUPPJ_Urease_subunit_alpha_OS_Cupriavidus_pinatubonensis_strain_JMP_134__LMG_1197_OX_264198_GN_ureC_PE_3_SV_1_d_Bacteria_p_Proteobacteria_c_Gammaproteobacteria_o_Burkholderiales_f_Burkholderiaceae_g_Cupriavidus_s_Cupriavidus_pinatubonensis:0.03390)100.00:0.02482)100.00:0.05687)63.00:0.01755)100.00:0.05215)59.00:0.02867,ref_ureCOceanDNA_b36092_0349_02_0477_2183_neg_d_Bacteria_p_Proteobacteria_c_Gammaproteobacteria_o_Nevskiales_f_Nevskiaceae_g_Panacagrimonas_s_:0.13760)96.00:0.02543,(ref_ureCOceanDNA_b33391_0173_05_03282_04988_pos_d_Bacteria_p_Proteobacteria_c_Gammaproteobacteria_o_Burkholderiales_f_Burkholderiaceae_g_Paraburkholderia_s_Paraburkholderia_fungorum:0.04794,((((((((((Swiss_ureC_sp_Q2SYF7_URE1_BURTA_Urease_subunit_alpha_OS_Burkholderia_thailandensis_strain_ATCC_700388__DSM_13276__CIP_106301__E264_OX_271848_GN_ureC_PE_3_SV_1_d_Bacteria_p_Proteobacteria_c_Gammaproteobacteria_o_Burkholderiales_f_Burkholderiaceae_g_Burkholderia_s_Burkholderia_thailandensis:0.03398,Swiss_ureC_sp_Q3JPJ6_URE1_BURP1_Urease_subunit_alpha_OS_Burkholderia_pseudomallei_strain_1710b_OX_320372_GN_ureC_PE_3_SV_1_d_Bacteria_p_Proteobacteria_c_Gammaproteobacteria_o_Burkholderiales_f_Burkholderiaceae_g_Burkholderia_s_Burkholderia_mallei:0.00000)93.00:0.00253,Swiss_ureC_sp_A1V1G6_URE1_BURMS_Urease_subunit_alpha_OS_Burkholderia_mallei_strain_SAVP1_OX_320388_GN_ureC_PE_3_SV_1_d_Bacteria_p_Proteobacteria_c_Gammaproteobacteria_o_Burkholderiales_f_Burkholderiaceae_g_Burkholderia_s_Burkholderia_mallei:0.00250)91.00:0.00249,Swiss_ureC_sp_A3NCL7_URE1_BURP6_Urease_subunit_alpha_OS_Burkholderia_pseudomallei_strain_668_OX_320373_GN_ureC_PE_3_SV_1_d_Bacteria_p_Proteobacteria_c_Gammaproteobacteria_o_Burkholderiales_f_Burkholderiaceae_g_Burkholderia_s_Burkholderia_mallei:0.00000)89.00:0.00248,Swiss_ureC_sp_Q63RL3_URE1_BURPS_Urease_subunit_alpha_OS_Burkholderia_pseudomallei_strain_K96243_OX_272560_GN_ureC_PE_3_SV_1_d_Bacteria_p_Proteobacteria_c_Gammaproteobacteria_o_Burkholderiales_f_Burkholderiaceae_g_Burkholderia_s_Burkholderia_mallei:0.00000)92.00:0.00429,Swiss_ureC_sp_A3NYC9_URE1_BURP0_Urease_subunit_alpha_OS_Burkholderia_pseudomallei_strain_1106a_OX_357348_GN_ureC_PE_3_SV_1_d_Bacteria_p_Proteobacteria_c_Gammaproteobacteria_o_Burkholderiales_f_Burkholderiaceae_g_Burkholderia_s_Burkholderia_mallei:0.00066)100.00:0.08940,Swiss_ureC_sp_B1YUF9_URE1_BURA4_Urease_subunit_alpha_OS_Burkholderia_ambifaria_strain_MC40_6_OX_398577_GN_ureC_PE_3_SV_1_d_Bacteria_p_Proteobacteria_c_Gammaproteobacteria_o_Burkholderiales_f_Burkholderiaceae_g_Burkholderia_s_Burkholderia_ambifaria:0.00000)94.00:0.00245,Swiss_ureC_sp_Q0BHN5_URE1_BURCM_Urease_subunit_alpha_OS_Burkholderia_ambifaria_strain_ATCC_BAA_244__AMMD_OX_339670_GN_ureC_PE_3_SV_1_d_Bacteria_p_Proteobacteria_c_Gammaproteobacteria_o_Burkholderiales_f_Burkholderiaceae_g_Burkholderia_s_Burkholderia_ambifaria:0.00240)91.00:0.00615,(Swiss_ureC_sp_A4JC42_URE1_BURVG_Urease_subunit_alpha_OS_Burkholderia_vietnamiensis_strain_G4__LMG_22486_OX_269482_GN_ureC_PE_3_SV_1_d_Bacteria_p_Proteobacteria_c_Gammaproteobacteria_o_Burkholderiales_f_Burkholderiaceae_g_Burkholderia_s_Burkholderia_vietnamiensis:0.00866,Swiss_ureC_sp_Q39IW3_URE1_BURL3_Urease_subunit_alpha_OS_Burkholderia_lata_strain_ATCC_17760__DSM_23089__LMG_22485__NCIMB_9086__R18194__383_OX_482957_GN_ureC_PE_3_SV_1_d_Bacteria_p_Proteobacteria_c_Gammaproteobacteria_o_Burkholderiales_f_Burkholderiaceae_g_Burkholderia_s_Burkholderia_lata:0.00838)69.00:0.00550)65.00:0.00426,(Swiss_ureC_sp_A0K576_URE1_BURCH_Urease_subunit_alpha_OS_Burkholderia_cenocepacia_strain_HI2424_OX_331272_GN_ureC_PE_3_SV_1_d_Bacteria_p_Proteobacteria_c_Gammaproteobacteria_o_Burkholderiales_f_Burkholderiaceae_g_Burkholderia_s_Burkholderia_cenocepacia_B:0.00242,Swiss_ureC_sp_B4ECC7_URE1_BURCJ_Urease_subunit_alpha_OS_Burkholderia_cenocepacia_strain_ATCC_BAA_245__DSM_16553__LMG_16656__NCTC_13227__J2315__CF5610_OX_216591_GN_ureC_PE_3_SV_1_d_Bacteria_p_Proteobacteria_c_Gammaproteobacteria_o_Burkholderiales_f_Burkholderiaceae_g_Burkholderia_s_Burkholderia_cenocepacia:0.00000)100.00:0.01124)91.00:0.00812,Swiss_ureC_sp_A9AF72_URE1_BURM1_Urease_subunit_alpha_OS_Burkholderia_multivorans_strain_ATCC_17616__249_OX_395019_GN_ureC_PE_3_SV_1_d_Bacteria_p_Proteobacteria_c_Gammaproteobacteria_o_Burkholderiales_f_Burkholderiaceae_g_Burkholderia_s_Burkholderia_multivorans:0.03955)98.00:0.04701)100.00:0.12761)99.00:0.04309)100.00:0.05777)55.00:0.01660)97.00:0.06135,((((ref_ureCGORG_SAMEA6078648_SAGS_AG457B16_08_041_040423_042126_neg_d_Bacteria_p_Proteobacteria_c_Gammaproteobacteria_o_Burkholderiales_f_SG8_40_g_GCA_2704665_s_:0.16218,ref_ureCOceanDNA_b34143_071_08_06221_07924_pos_d_Bacteria_p_Proteobacteria_c_Gammaproteobacteria_o_Burkholderiales_f_SG8_40_g_GCA_2704665_s_GCA_2704665_sp002704665:0.13332)100.00:0.18678,ref_ureCOceanDNA_b34130_112_06_02445_04151_pos_d_Bacteria_p_Proteobacteria_c_Gammaproteobacteria_o_Burkholderiales_f_SG8_40_g_UBA3031_s_:0.19641)99.00:0.02866,ref_ureCBetaproteobacteria_bacterium_SG8_40_MMP03994180_LJTS01000091_1_05_01895_03601_pos_d_Bacteria_p_Proteobacteria_c_Gammaproteobacteria_o_Burkholderiales_f_SG8_40_g_SG8_40_s_SG8_40_sp001304425:0.15788)100.00:0.01524,ref_ureCOceanDNA_b33281_029_21_20659_22359_pos_d_Bacteria_p_Proteobacteria_c_Gammaproteobacteria_o_Burkholderiales_f_Burkholderiaceae_g__s_:0.29362)58.00:0.04059)95.00:0.03709)55.00:0.02117,((ref_ureCOceanDNA_b44390_40_011_008167_009870_pos_d_Bacteria_p_Proteobacteria_c_Gammaproteobacteria_o_UBA6522_f_UBA6522_g_UBA6522_s_UBA6522_sp002311835:0.24110,ref_ureCOceanDNA_b13250_039_03_000867_002570_neg_d_Bacteria_p_Bdellovibrionota_c_Oligoflexia_o_Oligoflexales_f_Oligoflexaceae_g__s_:0.18837)94.00:0.04392,(((ref_ureCOceanDNA_b36882_570_02_00314_02011_neg_d_Bacteria_p_Proteobacteria_c_Gammaproteobacteria_o_Pseudomonadales_f_HTCC2089_g_UBA4421_s_:0.14892,(ref_ureCOceanDNA_b36889_054_004_001776_003467_neg_d_Bacteria_p_Proteobacteria_c_Gammaproteobacteria_o_Pseudomonadales_f_HTCC2089_g_UBA4421_s_:0.12683,ref_ureCOceanDNA_b36898_082_13_11276_12973_neg_d_Bacteria_p_Proteobacteria_c_Gammaproteobacteria_o_Pseudomonadales_f_HTCC2089_g_UBA4421_s_:0.11748)99.00:0.03549)100.00:0.02989,ref_ureCOceanDNA_b37053_001_04_01506_03203_pos_d_Bacteria_p_Proteobacteria_c_Gammaproteobacteria_o_Pseudomonadales_f_HTCC2089_g_UBA4421_s_:0.10559)100.00:0.06188,((ref_ureCOceanDNA_b36872_06_154_154357_156063_pos_d_Bacteria_p_Proteobacteria_c_Gammaproteobacteria_o_Pseudomonadales_f_HTCC2089_g_UBA2965_s_UBA2965_sp002348385:0.15482,(ref_ureCOceanDNA_b37256_116_06_03752_05455_neg_d_Bacteria_p_Proteobacteria_c_Gammaproteobacteria_o_Pseudomonadales_f_HTCC2089_g_UBA7455_s_UBA7455_sp002690865:0.16859,ref_ureCOceanDNA_b37261_066_06_04960_06663_neg_d_Bacteria_p_Proteobacteria_c_Gammaproteobacteria_o_Pseudomonadales_f_HTCC2089_g_UBA7455_s_UBA7455_sp002712135:0.09462)100.00:0.03115)96.00:0.02837,((ref_ureCOceanDNA_b36720_133_010_008283_009986_neg_d_Bacteria_p_Proteobacteria_c_Gammaproteobacteria_o_Pseudomonadales_f_HTCC2089_g__s_:0.15384,(ref_ureCOceanDNA_b36755_097_02_00162_01865_neg_d_Bacteria_p_Proteobacteria_c_Gammaproteobacteria_o_Pseudomonadales_f_HTCC2089_g_GCA_002728675_s_:0.12271,ref_ureCOceanDNA_b37242_019_29_26085_27788_pos_d_Bacteria_p_Proteobacteria_c_Gammaproteobacteria_o_Pseudomonadales_f_HTCC2089_g_UBA7451_s_UBA7451_sp002457275:0.14234)99.00:0.02677)100.00:0.01718,ref_ureCOceanDNA_b36823_200_01_00001_01707_pos_d_Bacteria_p_Proteobacteria_c_Gammaproteobacteria_o_Pseudomonadales_f_HTCC2089_g_UBA11889_s_:0.19470)92.00:0.01333)97.00:0.02260)91.00:0.02892)93.00:0.03289)100.00:0.09931,(((((((((((ref_ureCPontibaca_methylaminivorans_GRP21_MMP05421849_NZ_000FTPS01000007_1_MMP05421849_4_0001528_0003240_neg_d_Bacteria_p_Proteobacteria_c_Alphaproteobacteria_o_Rhodobacterales_f_Rhodobacteraceae_g_Pontibaca_s_Pontibaca_methylaminivorans:0.37633,((ref_ureCOceanDNA_b31543_128_07_05138_06847_pos_d_Bacteria_p_Proteobacteria_c_Alphaproteobacteria_o_Sphingomonadales_f_Sphingomonadaceae_g__s_:0.10775,(ref_ureCNovosphingobium_pentaromativorans_MMP03002180_NZ_0CP009292_1_312_0335504_0337213_pos_d_Bacteria_p_Proteobacteria_c_Alphaproteobacteria_o_Sphingomonadales_f_Sphingomonadaceae_g_Novosphingobium_s_Novosphingobium_pentaromativorans:0.12336,ref_ureCAltererythrobacter_MH_B5_MMP03084318_NZ_0JRQQ01000017_1_11_009245_010954_neg_d_Bacteria_p_Proteobacteria_c_Alphaproteobacteria_o_Sphingomonadales_f_Sphingomonadaceae_g_Novosphingobium_A_s_Novosphingobium_A_sp001625325:0.07337)100.00:0.09004)100.00:0.15582,ref_ureCOceanDNA_b26618_032_07_03604_05316_neg_d_Bacteria_p_Proteobacteria_c_Alphaproteobacteria_o_Reyranellales_f__g__s_:0.19264)100.00:0.06428)90.00:0.05013,(ref_ureCOceanibaculum_indicum_USBA_36_MMP05421511_NZ_00RBIG01000005_1_MMP05421511_46_0047170_0048882_pos_d_Bacteria_p_Proteobacteria_c_Alphaproteobacteria_o_Oceanibaculales_f_Oceanibaculaceae_g_Oceanibaculum_s_Oceanibaculum_indicum:0.19221,(((ref_ureCLabrenzia_OB1_MMP03107784_NZ_JSEP01000003_1_262_271663_273375_pos_d_Bacteria_p_Proteobacteria_c_Alphaproteobacteria_o_Rhizobiales_f_Stappiaceae_g_Labrenzia_s_Labrenzia_sp001624695:0.06218,ref_ureCLabrenzia_C1B10_MMP02345634_NZ_AXBY01000056_1_214_224622_226334_neg_d_Bacteria_p_Proteobacteria_c_Alphaproteobacteria_o_Rhizobiales_f_Stappiaceae_g_Labrenzia_s_Labrenzia_aggregata_A:0.11122)100.00:0.10403,ref_ureCBreoghania_corrubedonensis_strain_DSM_23382_MMP08776944_QAYG01000001_1_MMP08776944_1560_1764148_1765860_pos_d_Bacteria_p_Proteobacteria_c_Alphaproteobacteria_o_Rhizobiales_f_Stappiaceae_g_Breoghania_s_Breoghania_corrubedonensis:0.11302)94.00:0.03034,(ref_ureCStappia_indica_EBBD_17_2_MMP05382895_NZ_0MBQF01000004_1_111_0120968_0122680_pos_d_Bacteria_p_Proteobacteria_c_Alphaproteobacteria_o_Rhizobiales_f_Stappiaceae_g_Stappia_s_Stappia_indica:0.10186,ref_ureCStappia_SP_245_MMP07620131_PBLF01000017_1_MMP07620131_119_110508_112220_neg_d_Bacteria_p_Proteobacteria_c_Alphaproteobacteria_o_Rhizobiales_f_Stappiaceae_g_Stappia_s_Stappia_sp002722295:0.10725)96.00:0.04941)96.00:0.03514)88.00:0.01960)90.00:0.01823,ref_ureCBauldia_litoralis_524_16_MMP02982931_FMXQ01000003_1_518_540634_542343_pos_d_Bacteria_p_Proteobacteria_c_Alphaproteobacteria_o_Rhizobiales_f_Kaistiaceae_g_Bauldia_s_Bauldia_litoralis:0.19809)93.00:0.02455,((((((((((((((((((ref_ureCTARA_SAMEA2619531_METAG_EHNECMGD_064_09_06441_07991_pos_d_Bacteria_p_Proteobacteria_c_Alphaproteobacteria_o_TMED109_f_TMED131_g_GCA_2720125_s_:0.13710,ref_ureCGORG_SAMEA6079796_SAGS_AG430C17_75_03_00541_02253_pos_d_Bacteria_p_Proteobacteria_c_Alphaproteobacteria_o_TMED109_f_TMED131_g__s_:0.07943)93.00:0.01320,ref_ureCTARA_SAMN05326650_METAG_MED00050_078_06_02930_04642_pos_d_Bacteria_p_Proteobacteria_c_Alphaproteobacteria_o_TMED109_f_TMED131_g_GCA_2720125_s_:0.10405)94.00:0.01761,(ref_ureCTARA_SAMN05326650_METAG_MED00016_17_026_022643_024355_neg_d_Bacteria_p_Proteobacteria_c_Alphaproteobacteria_o_TMED109_f_TMED131_g__s_:0.07788,(ref_ureCGORG_SAMEA6071006_SAGS_AG898P11_07_045_046735_048447_neg_d_Bacteria_p_Proteobacteria_c_Alphaproteobacteria_o_TMED109_f_TMED131_g_GCA_2715505_s_:0.09316,ref_ureCOceanDNA_b32470_05_16_13735_15447_pos_d_Bacteria_p_Proteobacteria_c_Alphaproteobacteria_o_TMED109_f_TMED131_g_GCA_2715505_s_:0.09212)100.00:0.03864)54.00:0.00851)100.00:0.16853,(((ref_ureCTARA_SAMEA2621203_METAG_FPCPONMB_038_02_00280_01989_neg_d_Bacteria_p_Proteobacteria_c_Alphaproteobacteria_o_Rhizobiales_f_TMED25_g_TMED25_s_TMED25_sp002694595:0.21258,ref_ureCTARA_SAMEA2623116_METAG_IGOOBNLI_11_017_016597_018303_neg_d_Bacteria_p_Proteobacteria_c_Alphaproteobacteria_o_Rhizobiales_f_TMED25_g_TMED25_s_TMED25_sp002168075:0.08907)100.00:0.15488,(ref_ureCOceanDNA_b32306_005_10_08993_10702_neg_d_Bacteria_p_Proteobacteria_c_Alphaproteobacteria_o_TMED109_f_TMED109_g_GCA_002727615_s_GCA_002727615_sp002715265:0.10841,(ref_ureCOceanDNA_b32352_102_03_00684_02393_neg_d_Bacteria_p_Proteobacteria_c_Alphaproteobacteria_o_TMED109_f_TMED109_g_GCA_2684605_s_:0.07141,(ref_ureCOceanDNA_b32414_061_04_01792_03027_neg_d_Bacteria_p_Proteobacteria_c_Alphaproteobacteria_o_TMED109_f_TMED109_g_TMED109_s_TMED109_sp002171375:0.11386,ref_ureCOceanDNA_b32452_003_11_10730_12439_neg_d_Bacteria_p_Proteobacteria_c_Alphaproteobacteria_o_TMED109_f_TMED109_g_TMED109_s_TMED109_sp002720535:0.06420)100.00:0.06168)100.00:0.06331)100.00:0.04646)94.00:0.02586,(ref_ureCOceanDNA_b32378_051_04_1811_3520_neg_d_Bacteria_p_Proteobacteria_c_Alphaproteobacteria_o_TMED109_f_TMED109_g_GCA_2714055_s_:0.13807,ref_ureCOceanDNA_b32384_020_14_11404_13113_pos_d_Bacteria_p_Proteobacteria_c_Alphaproteobacteria_o_TMED109_f_TMED109_g_MarineAlpha9_Bin2_s_MarineAlpha9_Bin2_sp002937675:0.14034)100.00:0.09812)100.00:0.18767)100.00:0.06800,ref_ureCOceanDNA_b26065_087_06_03651_05357_pos_d_Bacteria_p_Proteobacteria_c_Alphaproteobacteria_o_Puniceispirillales_f_GCA_002684695_g__s_:0.28637)98.00:0.07149,((ref_ureCOceanDNA_b28324_0019_05_01728_03437_pos_d_Bacteria_p_Proteobacteria_c_Alphaproteobacteria_o_Rhodobacterales_f_Rhodobacteraceae_g_GCA_002705045_s_GCA_002705045_sp002725175:0.14764,ref_ureCOceanDNA_b28266_022_07_05685_07394_neg_d_Bacteria_p_Proteobacteria_c_Alphaproteobacteria_o_Rhodobacterales_f_Rhodobacteraceae_g_GCA_002705045_s_:0.14873)100.00:0.14220,(ref_ureCOceanDNA_b28283_040_04_01743_03452_neg_d_Bacteria_p_Proteobacteria_c_Alphaproteobacteria_o_Rhodobacterales_f_Rhodobacteraceae_g_GCA_002705045_s_GCA_002705045_sp003331935:0.08023,(ref_ureCOceanDNA_b28248_073_05_02013_03722_neg_d_Bacteria_p_Proteobacteria_c_Alphaproteobacteria_o_Rhodobacterales_f_Rhodobacteraceae_g_GCA_002705045_s_:0.08906,ref_ureCGORG_SAMEA6080110_SAGS_AG435J13_02_108_103133_104842_neg_d_Bacteria_p_Proteobacteria_c_Alphaproteobacteria_o_Rhodobacterales_f_Rhodobacteraceae_g_GCA_002705045_s_:0.09975)100.00:0.04651)100.00:0.12854)99.00:0.06046)97.00:0.02965,(((((ref_ureCGORG_SAMEA6074064_SAGS_AG915O06_02_022_016134_017840_pos_d_Bacteria_p_Proteobacteria_c_Alphaproteobacteria_o_HIMB59_f_GCA_002718135_g_AG_337_I02_s_:0.22482,(ref_ureCGORG_SAMEA6079981_SAGS_AG430P05_18_14_10123_11829_pos_d_Bacteria_p_Proteobacteria_c_Alphaproteobacteria_o_HIMB59_f_GCA_002718135_g_AG_337_I02_s_:0.02733,ref_ureCGORG_SAMEA6071157_SAGS_AG899L06_47_04_01128_02969_neg_d_Bacteria_p_Proteobacteria_c_Alphaproteobacteria_o_HIMB59_f_GCA_002718135_g_AG_337_I02_s_:0.50977)100.00:0.04137)100.00:0.06101,(ref_ureCGORG_SAMEA6076584_SAGS_AG447K11_05_036_033776_035482_pos_d_Bacteria_p_Proteobacteria_c_Alphaproteobacteria_o_Pelagibacterales_f_Pelagibacteraceae_g_Pelagibacter_s_:0.08378,ref_ureCOceanDNA_b26060_007_11_07807_09513_pos_d_Bacteria_p_Proteobacteria_c_Alphaproteobacteria_o_Puniceispirillales_f_AAA536_G10_g_AG_426_I14_s_:0.10384)100.00:0.04832)77.00:0.01749,ref_ureCTARA_SAMEA2619802_METAG_APLPGCNB_060_06_03182_04888_pos_d_Bacteria_p_Proteobacteria_c_Alphaproteobacteria_o_Puniceispirillales_f_GCA_002684695_g_GCA_002684695_s_:0.16784)90.00:0.02168,ref_ureCGORG_SAMEA6077261_SAGS_AG325D02_13_14_13862_15568_pos_d_Bacteria_p_Proteobacteria_c_Alphaproteobacteria_o_Pelagibacterales_f_AG_422_B15_g_AG_422_B15_s_:0.17403)90.00:0.02699,ref_ureCGORG_SAMEA6073723_SAGS_AG914E17_07_063_056352_058058_pos_d_Bacteria_p_Proteobacteria_c_Alphaproteobacteria_o_Puniceispirillales_f_AAA536_G10_g_TMED54_s_:0.13741)100.00:0.06354)70.00:0.02131,(ref_ureCOceanDNA_b25934_271_03_00646_02355_neg_d_Bacteria_p_Proteobacteria_c_Alphaproteobacteria_o_Puniceispirillales_f_AAA536_G10_g__s_:0.06639,((ref_ureCTARA_SAMEA2591084_METAG_PFJBCBHJ_094_05_01742_03451_pos_d_Bacteria_p_Proteobacteria_c_Alphaproteobacteria_o_Puniceispirillales_f_AAA536_G10_g_AAA536_G10_s_AAA536_G10_sp002691185:0.08252,ref_ureCGORG_SAMEA6067860_SAGS_AH287L13_05_026_021518_023227_neg_d_Bacteria_p_Proteobacteria_c_Alphaproteobacteria_o_Puniceispirillales_f_AAA536_G10_g_AAA536_G10_s_:0.07136)100.00:0.03813,ref_ureCOceanDNA_b26037_003_11_09168_10877_neg_d_Bacteria_p_Proteobacteria_c_Alphaproteobacteria_o_Puniceispirillales_f_AAA536_G10_g_AAA536_G10_s_:0.06017)100.00:0.03842)100.00:0.12327)91.00:0.02887,(ref_ureCTARA_SAMN05326641_METAG_ANW00032_124_05_02838_04229_neg_d_Bacteria_p_Proteobacteria_c_Alphaproteobacteria_o_Rhodobacterales_f_Rhodobacteraceae_g_GCA_002705045_s_:0.22655,(ref_ureCOceanDNA_b28263_034_03_00808_02517_neg_d_Bacteria_p_Proteobacteria_c_Alphaproteobacteria_o_Rhodobacterales_f_Rhodobacteraceae_g_GCA_002705045_s_:0.10735,(ref_ureCGORG_SAMEA6078525_SAGS_AG453K15_10_45_044153_045862_pos_d_Bacteria_p_Proteobacteria_c_Alphaproteobacteria_o_Rhodobacterales_f_Rhodobacteraceae_g_GCA_002705045_s_:0.09645,ref_ureCOceanDNA_b28256_086_06_02986_04695_neg_d_Bacteria_p_Proteobacteria_c_Alphaproteobacteria_o_Rhodobacterales_f_Rhodobacteraceae_g_GCA_002705045_s_:0.08946)100.00:0.06485)100.00:0.05996)82.00:0.04375)81.00:0.03814,(((ref_ureCTARA_SAMN05326648_METAG_IOS00017_053_05_03020_04726_pos_d_Bacteria_p_Proteobacteria_c_Alphaproteobacteria_o_Rhodobacterales_f_Rhodobacteraceae_g_GCA_002705045_s_:0.11465,ref_ureCTARA_SAMEA2591122_METAG_PAEKOHII_114_04_01337_03043_neg_d_Bacteria_p_Proteobacteria_c_Alphaproteobacteria_o_Rhodobacterales_f_Rhodobacteraceae_g_GCA_002705045_s_:0.09415)95.00:0.01966,ref_ureCOceanDNA_b28299_253_03_0424_2130_pos_d_Bacteria_p_Proteobacteria_c_Alphaproteobacteria_o_Rhodobacterales_f_Rhodobacteraceae_g_GCA_002705045_s_:0.07420)96.00:0.03310,ref_ureCOceanDNA_b28321_024_17_15985_17535_neg_d_Bacteria_p_Proteobacteria_c_Alphaproteobacteria_o_Rhodobacterales_f_Rhodobacteraceae_g_GCA_002705045_s_GCA_002705045_sp002705045:0.09886)100.00:0.06687)100.00:0.04982,((ref_ureCOceanDNA_b24757_310_02_0222_01934_neg_d_Bacteria_p_Proteobacteria_c_Alphaproteobacteria_o_Thalassobaculales_f_Nisaeaceae_g_GCA_002701455_s_GCA_002701455_sp002701455:0.16192,((ref_ureCOceanDNA_b32826_063_04_01313_03022_pos_d_Bacteria_p_Proteobacteria_c_Alphaproteobacteria_o_UBA7887_f_UBA7887_g_GCA_2728255_s_:0.11225,ref_ureCOceanDNA_b32820_073_03_01152_02861_neg_d_Bacteria_p_Proteobacteria_c_Alphaproteobacteria_o_UBA7887_f_UBA7887_g_GCA_2728255_s_:0.06903)100.00:0.04223,(ref_ureCGORG_SAMEA6073481_SAGS_AG913B07_03_006_004053_005762_pos_d_Bacteria_p_Proteobacteria_c_Alphaproteobacteria_o_Puniceispirillales_f_Puniceispirillaceae_g_Puniceispirillum_s_:0.11967,((ref_ureCTARA_SAMN05326641_METAG_ANW00031_216_01_00001_01269_neg_d_Bacteria_p_Proteobacteria_c_Alphaproteobacteria_o_Rhodospirillales_A_f_UBA3470_g__s_:0.17248,ref_ureCOceanDNA_b26163_067_11_07373_09085_neg_d_Bacteria_p_Proteobacteria_c_Alphaproteobacteria_o_Puniceispirillales_f_Puniceispirillaceae_g_HIMB100_s_HIMB100_sp002722385:0.03717)95.00:0.01774,ref_ureCGORG_SAMEA6067920_SAGS_AH287O21_03_025_025056_026765_neg_d_Bacteria_p_Proteobacteria_c_Alphaproteobacteria_o_Puniceispirillales_f_Puniceispirillaceae_g_UBA5951_s_:0.12704)95.00:0.02663)100.00:0.03855)84.00:0.03551)97.00:0.01330,(ref_ureCOceanDNA_b26614_192_02_00395_02104_neg_d_Bacteria_p_Proteobacteria_c_Alphaproteobacteria_o_Puniceispirillales_f_UBA1172_g_UBA12202_s_UBA12202_sp002691725:0.16611,ref_ureCOceanDNA_b26581_158_03_00744_02453_neg_d_Bacteria_p_Proteobacteria_c_Alphaproteobacteria_o_Puniceispirillales_f_UBA1172_g_UBA1172_s_:0.06501)100.00:0.09535)100.00:0.04581)100.00:0.03403,((ref_ureCOceanDNA_b30726_01_155_138128_139837_neg_d_Bacteria_p_Proteobacteria_c_Alphaproteobacteria_o_Rhodobacterales_f_UBA8317_g_UBA8317_s_:0.24441,ref_ureCOceanDNA_b30730_005_04_01717_03426_neg_d_Bacteria_p_Proteobacteria_c_Alphaproteobacteria_o_Rhodobacterales_f_UBA8317_g_UBA8317_s_UBA8317_sp002469865:0.23673)100.00:0.05800,ref_ureCRoseibium_TrichSKD4_MMP02436310_NZ_00GL476313_1_29_0031470_0033179_pos_d_Bacteria_p_Proteobacteria_c_Alphaproteobacteria_o_Rhizobiales_f_Stappiaceae_g_Labrenzia_s_Labrenzia_sp000148725:0.12710)99.00:0.07043)96.00:0.03072,((((((((((((((((((((ref_ureCParacoccus_361_MMP03287307_NZ_0JYGY01000002_1_493_0541314_0542999_neg_d_Bacteria_p_Proteobacteria_c_Alphaproteobacteria_o_Rhodobacterales_f_Rhodobacteraceae_g_Paracoccus_s_Paracoccus_sp000967825:0.09219,ref_ureCOceanDNA_b29604_08_072_071876_073564_neg_d_Bacteria_p_Proteobacteria_c_Alphaproteobacteria_o_Rhodobacterales_f_Rhodobacteraceae_g_Paracoccus_s_Paracoccus_sp002294185:0.07638)100.00:0.04522,Swiss_ureC_sp_A1B1B9_URE1_PARDP_Urease_subunit_alpha_OS_Paracoccus_denitrificans_strain_Pd_1222_OX_318586_GN_ureC_PE_3_SV_1_d_Bacteria_p_Proteobacteria_c_Alphaproteobacteria_o_Rhodobacterales_f_Rhodobacteraceae_g_Paracoccus_s_Paracoccus_denitrificans:0.04571)100.00:0.16690,ref_ureCParacoccus_lutimaris_HDM_25_MMP09075496_NZ_QPJL01000005_1_MMP09075496_160_164118_165818_pos_d_Bacteria_p_Proteobacteria_c_Alphaproteobacteria_o_Rhodobacterales_f_Rhodobacteraceae_g_Paracoccus:0.17738)100.00:0.06474,ref_ureCParacoccus_sp_MMP08010293_CP025408_1_MMP08010293_2931_3040084_3041787_neg_d_Bacteria_p_Proteobacteria_c_Alphaproteobacteria_o_Rhodobacterales_f_Rhodobacteraceae_g_Paracoccus_s_Paracoccus_sp002847305:0.20781)86.00:0.03673,ref_ureCPseudorhodobacter_ferrugineus_A7_MMP02441236_NZ_ATVN01000005_1_181_187081_188787_pos_d_Bacteria_p_Proteobacteria_c_Alphaproteobacteria_o_Rhodobacterales_f_Rhodobacteraceae_g_Pseudorhodobacter_s_Pseudorhodobacter_ferrugineus:0.12420)91.00:0.04292,ref_ureCGemmobacter_YJ_T1_11_MMP09939799_NZ_QXXQ01000001_1_MMP09939799_559_593088_594794_pos_d_Bacteria_p_Proteobacteria_c_Alphaproteobacteria_o_Rhodobacterales_f_Rhodobacteraceae_g_Gemmobacter:0.21075)65.00:0.02338,(ref_ureCOceanDNA_b27539_002_06_03344_05050_pos_d_Bacteria_p_Proteobacteria_c_Alphaproteobacteria_o_Rhodobacterales_f_Rhodobacteraceae_g__s_:0.09196,(Swiss_ureC_sp_A4WR75_URE1_CERS5_Urease_subunit_alpha_OS_Cereibacter_sphaeroides_strain_ATCC_17025__ATH_2_4_3_OX_349102_GN_ureC_PE_3_SV_1_d_Bacteria_p_Proteobacteria_c_Alphaproteobacteria_o_Rhodobacterales_f_Rhodobacteraceae_g_Cereibacter_A_s_Cereibacter_A_azotoformans:0.01524,(((ref_ureCRhodobacter_YL101_MMP08098085_NZ_00PHOB01000010_1_MMP08098085_4_001335_003041_neg_d_Bacteria_p_Proteobacteria_c_Alphaproteobacteria_o_Rhodobacterales_f_Rhodobacteraceae_g_Rhodobacter_A_s_Rhodobacter_A_johrii:0.00995,Swiss_ureC_sp_Q3J154_URE1_CERS4_Urease_subunit_alpha_OS_Cereibacter_sphaeroides_strain_ATCC_17023__DSM_158__JCM_6121__CCUG_31486__LMG_2827__NBRC_12203__NCIMB_8253__ATH_2_4_1__OX_272943_GN_ureC_PE_3_SV_1_d_Bacteria_p_Proteobacteria_c_Alphaproteobacteria_o_Rhodobacterales_f_Rhodobacteraceae_g_Cereibacter_A_s_Cereibacter_A_sphaeroides:0.00000)100.00:0.00248,Swiss_ureC_sp_A3PL38_URE1_CERS1_Urease_subunit_alpha_OS_Cereibacter_sphaeroides_strain_ATCC_17029__ATH_2_4_9_OX_349101_GN_ureC_PE_3_SV_1_d_Bacteria_p_Proteobacteria_c_Alphaproteobacteria_o_Rhodobacterales_f_Rhodobacteraceae_g_Cereibacter_A_s_Cereibacter_A_sphaeroides:0.00000)100.00:0.00000,Swiss_ureC_sp_B9KK46_URE1_CERSK_Urease_subunit_alpha_OS_Cereibacter_sphaeroides_strain_KD131__KCTC_12085_OX_557760_GN_ureC_PE_3_SV_1_d_Bacteria_p_Proteobacteria_c_Alphaproteobacteria_o_Rhodobacterales_f_Rhodobacteraceae_g_Cereibacter_A_s_Cereibacter_A_sphaeroides:0.00497)100.00:0.03122)100.00:0.10195)100.00:0.05163)51.00:0.02829,((ref_ureCRhodobacter_CCB_MM2_MMP04440486_NZ_LRRR01000001_1_245_267157_268866_neg_d_Bacteria_p_Proteobacteria_c_Alphaproteobacteria_o_Rhodobacterales_f_Rhodobacteraceae_g_Pararhodobacter_s_Pararhodobacter_sp001691415:0.13417,ref_ureCSalinihabitans_flavidus_ISL_46_MMP04490248_FODS01000002_1_070_072090_073796_neg_d_Bacteria_p_Proteobacteria_c_Alphaproteobacteria_o_Rhodobacterales_f_Rhodobacteraceae_g_Salinihabitans_s_Salinihabitans_flavidus:0.15436)87.00:0.02970,(ref_ureCGemmobacter_megaterium_CF17_MMP05421774_NZ_0FTOT01000005_1_MMP05421774_15_012772_014514_pos_d_Bacteria_p_Proteobacteria_c_Alphaproteobacteria_o_Rhodobacterales_f_Rhodobacteraceae_g_Gemmobacter_A_s_Gemmobacter_A_megaterium:0.12435,ref_ureCOceanDNA_b30709_193_006_002310_004061_pos_d_Bacteria_p_Proteobacteria_c_Alphaproteobacteria_o_Rhodobacterales_f_Rhodobacteraceae_g_Cypionkella_s_:0.10372)97.00:0.03732)99.00:0.05234)93.00:0.05175,((ref_ureCRhodobacteraceae_bacterium_WDS1C4_MMP06174327_NZ_0MSIT01000006_1_MMP06174327_15_014307_016013_neg_d_Bacteria_p_Proteobacteria_c_Alphaproteobacteria_o_Rhodobacterales_f_Rhodobacteraceae_g_HLUCCA08_s_HLUCCA08_sp002094885:0.17046,ref_ureCRhodobacteraceae_bacterium_AsT_22_MMP09425313_QLIW01000006_1_0MMP09425313_38_034428_036134_neg_d_Bacteria_p_Proteobacteria_c_Alphaproteobacteria_o_Rhodobacterales_f_Rhodobacteraceae_g_HLUCCO07_s_HLUCCO07_sp003258925:0.07195)98.00:0.04286,((ref_ureCOceanDNA_b30086_119_04_01592_03301_neg_d_Bacteria_p_Proteobacteria_c_Alphaproteobacteria_o_Rhodobacterales_f_Rhodobacteraceae_g_Roseovarius_s_:0.08496,ref_ureCOceanDNA_b30123_21_024_020688_022394_pos_d_Bacteria_p_Proteobacteria_c_Alphaproteobacteria_o_Rhodobacterales_f_Rhodobacteraceae_g_Roseovarius_s_Roseovarius_nitratireducens:0.09448)58.00:0.01305,ref_ureCRoseovarius_azorensis_SSW084_MMP05443999_FOAG01000005_1_237_249030_250739_pos_d_Bacteria_p_Proteobacteria_c_Alphaproteobacteria_o_Rhodobacterales_f_Rhodobacteraceae_g_Roseovarius_s_Roseovarius_azorensis:0.08877)62.00:0.02079)100.00:0.06017)59.00:0.03146,ref_ureCPseudorhodobacter_aquimaris_KCTC_23043_MMP03785585_NZ_0LGHS01000014_1_55_048089_049798_neg_d_Bacteria_p_Proteobacteria_c_Alphaproteobacteria_o_Rhodobacterales_f_Rhodobacteraceae_g_Pseudorhodobacter_s_Pseudorhodobacter_aquimaris:0.19750)59.00:0.01568,(ref_ureCThioclava_dalianensis_CGMCC_1_12325_MMP05216224_FOVB01000002_1_0576_0590755_0592461_pos_d_Bacteria_p_Proteobacteria_c_Alphaproteobacteria_o_Rhodobacterales_f_Rhodobacteraceae_g_Thioclava_s_Thioclava_dalianensis:0.07987,(ref_ureCPaenirhodobacter_MME_103_MMP00049912_NZ_0BDDO01000001_1_35_037147_038853_neg_d_Bacteria_p_Proteobacteria_c_Alphaproteobacteria_o_Rhodobacterales_f_Rhodobacteraceae_g_LPB0142_s_LPB0142_sp001856665:0.11068,ref_ureCThioclava_arenosa_CAU_1312_MMP07612832_NTJD01000003_1_MMP07612832_114_109931_111637_pos_d_Bacteria_p_Proteobacteria_c_Alphaproteobacteria_o_Rhodobacterales_f_Rhodobacteraceae_g_Thioclava_s_Thioclava_arenosa:0.08386)100.00:0.05481)100.00:0.09698)97.00:0.03423,((ref_ureCOceanDNA_b30053_005_22_19847_21556_pos_d_Bacteria_p_Proteobacteria_c_Alphaproteobacteria_o_Rhodobacterales_f_Rhodobacteraceae_g_Roseicyclus_s_:0.13685,(ref_ureCRoseibacterium_elongatum_MMP03081458_CP004372_1_2409_2407296_2409005_pos_d_Bacteria_p_Proteobacteria_c_Alphaproteobacteria_o_Rhodobacterales_f_Rhodobacteraceae_g_Roseibacterium_s_Roseibacterium_elongatum:0.09049,(Swiss_ureC_sp_Q28RJ3_URE1_JANSC_Urease_subunit_alpha_OS_Jannaschia_sp__strain_CCS1_OX_290400_GN_ureC_PE_3_SV_1_d_Bacteria_p_Proteobacteria_c_Alphaproteobacteria_o_Rhodobacterales_f_Rhodobacteraceae_g_Roseicyclus_s_Roseicyclus_sp000013565:0.05701,ref_ureCJannaschia_EhC01_MMP04957307_LXYJ01000003_1_114_106536_108245_pos_d_Bacteria_p_Proteobacteria_c_Alphaproteobacteria_o_Rhodobacterales_f_Rhodobacteraceae_g_EhC01_s_EhC01_sp001650845:0.03993)100.00:0.06023)100.00:0.02223)100.00:0.04995,ref_ureCLitoreibacter_ponti_strain_DSM_100977_MMP08776943_QBKS01000001_1_0MMP08776943_273_0259496_0261202_pos_d_Bacteria_p_Proteobacteria_c_Alphaproteobacteria_o_Rhodobacterales_f_Rhodobacteraceae_g_Litoreibacter_s_Litoreibacter_ponti:0.12628)96.00:0.01490)75.00:0.01519,(Swiss_ureC_sp_A8LRS0_URE1_DINSH_Urease_subunit_alpha_OS_Dinoroseobacter_shibae_strain_DSM_16493__NCIMB_14021__DFL_12_OX_398580_GN_ureC_PE_3_SV_1_d_Bacteria_p_Proteobacteria_c_Alphaproteobacteria_o_Rhodobacterales_f_Rhodobacteraceae_g_Dinoroseobacter_s_Dinoroseobacter_shibae:0.00000,ref_ureCDinoroseobacter_shibae_MMP02598387_CP000830_1_2409_2498640_2500349_neg_d_Bacteria_p_Proteobacteria_c_Alphaproteobacteria_o_Rhodobacterales_f_Rhodobacteraceae_g_Dinoroseobacter_s_Dinoroseobacter_shibae:0.00000)100.00:0.11356)96.00:0.01947,(ref_ureCOceanDNA_b28111_002_04_01437_03146_neg_d_Bacteria_p_Proteobacteria_c_Alphaproteobacteria_o_Rhodobacterales_f_Rhodobacteraceae_g_Pacificitalea_s_:0.13455,(ref_ureCOceanDNA_b27597_029_24_19485_21194_pos_d_Bacteria_p_Proteobacteria_c_Alphaproteobacteria_o_Rhodobacterales_f_Rhodobacteraceae_g_Roseicyclus_s_:0.09756,ref_ureCOceanDNA_b30045_146_04_01201_02910_pos_d_Bacteria_p_Proteobacteria_c_Alphaproteobacteria_o_Rhodobacterales_f_Rhodobacteraceae_g_Rhodobacter_B_s_:0.09210)55.00:0.01702)57.00:0.03322)45.00:0.01302,(((ref_ureCOceanDNA_b28546_119_02_00425_02134_pos_d_Bacteria_p_Proteobacteria_c_Alphaproteobacteria_o_Rhodobacterales_f_Rhodobacteraceae_g_Actibacterium_s_Actibacterium_sp002706605:0.09634,ref_ureCTropicimonas_sediminicola_DSM_29339_MMP05421757_FZOY01000001_1_MMP05421757_720_753822_755531_pos_d_Bacteria_p_Proteobacteria_c_Alphaproteobacteria_o_Rhodobacterales_f_Rhodobacteraceae_g_Tropicimonas_A_s_Tropicimonas_A_sediminicola:0.09630)78.00:0.02823,ref_ureCActibacterium_mucosum_R46_MMP02671722_NZ_JFKE01000004_1_270_279821_281530_neg_d_Bacteria_p_Proteobacteria_c_Alphaproteobacteria_o_Rhodobacterales_f_Rhodobacteraceae_g_Actibacterium_s_Actibacterium_mucosum:0.08079)65.00:0.02609,(((ref_ureCHalocynthiibacter_PAMC_20958_MMP03252591_NZ_0JWIE01000040_1_42_035919_037628_neg_d_Bacteria_p_Proteobacteria_c_Alphaproteobacteria_o_Rhodobacterales_f_Rhodobacteraceae_g_Halocynthiibacter_B_s_Halocynthiibacter_B_arcticus:0.09055,(ref_ureCAquimixticola_soesokkakensis_CECT_8620_MMP102344668_FWFS01000003_1_0MMP102344668_30_024338_026047_neg_d_Bacteria_p_Proteobacteria_c_Alphaproteobacteria_o_Rhodobacterales_f_Rhodobacteraceae_g_Aquimixticola_s_Aquimixticola_soesokkakensis:0.10228,(ref_ureCCeleribacter_neptunius_H_14_MMP04487991_FORH01000001_1_0335_0326059_0327801_pos_d_Bacteria_p_Proteobacteria_c_Alphaproteobacteria_o_Rhodobacterales_f_Rhodobacteraceae_g_Celeribacter_s_Celeribacter_neptunius:0.04297,ref_ureCCeleribacter_indicus_MMP03280159_CP004393_1_3428_3464529_3466271_neg_d_Bacteria_p_Proteobacteria_c_Alphaproteobacteria_o_Rhodobacterales_f_Rhodobacteraceae_g_Celeribacter_s_Celeribacter_indicus:0.11033)100.00:0.03710)100.00:0.03241)89.00:0.02152,ref_ureCAmylibacter_4G11_MMP05567576_MDGM01000012_1_0MMP05567576_418_0408354_0410063_neg_d_Bacteria_p_Proteobacteria_c_Alphaproteobacteria_o_Rhodobacterales_f_Rhodobacteraceae_g_Amylibacter_A_s_Amylibacter_A_kogurei:0.10361)84.00:0.02092,ref_ureCOceanDNA_b28126_127_01_00089_01798_pos_d_Bacteria_p_Proteobacteria_c_Alphaproteobacteria_o_Rhodobacterales_f_Rhodobacteraceae_g_Pacificitalea_s_Pacificitalea_manganoxidans:0.10268)90.00:0.02518)21.00:0.01000)78.00:0.02413,ref_ureCOceanDNA_b27624_003_06_02045_03754_pos_d_Bacteria_p_Proteobacteria_c_Alphaproteobacteria_o_Rhodobacterales_f_Rhodobacteraceae_g_Amylibacter_s_:0.10397)97.00:0.02422,((((ref_ureCOceanicella_SM1341_MMP09759695_NZ_QRGC01000001_1_MMP09759695_123_141172_142884_neg_d_Bacteria_p_Proteobacteria_c_Alphaproteobacteria_o_Rhodobacterales_f_Rhodobacteraceae:0.26780,(ref_ureCAlbimonas_pacifica_P_50_3_MMP05216258_FOQH01000005_1_316_334703_336412_pos_d_Bacteria_p_Proteobacteria_c_Alphaproteobacteria_o_Rhodobacterales_f_Rhodobacteraceae_g_Albimonas_s_Albimonas_pacifica:0.11173,ref_ureCAlbimonas_donghaensis_DS2_MMP05444336_FNMZ01000001_1_0376_0450658_0452367_pos_d_Bacteria_p_Proteobacteria_c_Alphaproteobacteria_o_Rhodobacterales_f_Rhodobacteraceae_g_Albimonas_s_Albimonas_donghaensis:0.07403)100.00:0.03941)75.00:0.04344,((ref_ureCMonaibacterium_marinum_C7_MMP06273572_OCTN01000002_1_0MMP06273572_316_0298532_0300232_pos_d_Bacteria_p_Proteobacteria_c_Alphaproteobacteria_o_Rhodobacterales_f_Rhodobacteraceae_g_Monaibacterium_s_Monaibacterium_marinum:0.11563,ref_ureCPontivivens_insulae_DSM_103361_MMP09074945_NZ_0QRDO01000004_1_MMP09074945_648_0621075_0622775_neg_d_Bacteria_p_Proteobacteria_c_Alphaproteobacteria_o_Rhodobacterales_f_Rhodobacteraceae_g_Pontivivens_s_Pontivivens_insulae:0.10986)98.00:0.03584,ref_ureCRhodobacteraceae_bacterium_O448_MMP09209463_NZ_0QGNX01000005_1_MMP09209463_244_0254279_0255991_pos_d_Bacteria_p_Proteobacteria_c_Alphaproteobacteria_o_Rhodobacterales_f_Rhodobacteraceae_g_O448_s_O448_sp003265325:0.10834)48.00:0.01046)39.00:0.01468,(ref_ureCOceanDNA_b29385_102_13_09286_10599_neg_d_Bacteria_p_Proteobacteria_c_Alphaproteobacteria_o_Rhodobacterales_f_Rhodobacteraceae_g_Hasllibacter_s_:0.15441,((ref_ureCOceanDNA_b29393_004_032_029070_030779_neg_d_Bacteria_p_Proteobacteria_c_Alphaproteobacteria_o_Rhodobacterales_f_Rhodobacteraceae_g_Jannaschia_s_Jannaschia_helgolandensis:0.11673,ref_ureCJannaschia_pohangensis_H1_M8_MMP04488095_FORA01000001_1_0535_0562944_0564653_neg_d_Bacteria_p_Proteobacteria_c_Alphaproteobacteria_o_Rhodobacterales_f_Rhodobacteraceae_g_Jannaschia_s_Jannaschia_pohangensis:0.09882)100.00:0.06094,(ref_ureCRoseivivax_roseus_BH87090_MMP04490244_FOGU01000006_1_234_243448_245157_pos_d_Bacteria_p_Proteobacteria_c_Alphaproteobacteria_o_Rhodobacterales_f_Rhodobacteraceae_g_Roseivivax_A_s_Roseivivax_A_roseus:0.11755,ref_ureCTranquillimonas_alkanivorans_A34_MMP04488047_FOXA01000008_1_019_016341_018050_neg_d_Bacteria_p_Proteobacteria_c_Alphaproteobacteria_o_Rhodobacterales_f_Rhodobacteraceae_g_Tranquillimonas_s_Tranquillimonas_alkanivorans:0.10304)100.00:0.04004)94.00:0.01863)61.00:0.02618)23.00:0.01288,((((((((((((((ref_ureCMaritalea_myrionectae_MMP06853988_NZ_CP021330_1_MMP06853988_3239_3241163_3242872_pos_d_Bacteria_p_Proteobacteria_c_Alphaproteobacteria_o_Rhizobiales_f_Devosiaceae_g_Maritalea_s_Maritalea_myrionectae:0.21013,(ref_ureCOceanDNA_b32863_281_03_00752_02464_neg_d_Bacteria_p_Proteobacteria_c_Alphaproteobacteria_o_UBA7985_f_UBA7985_g__s_:0.06481,ref_ureCOceanDNA_b32860_26_011_008849_010564_pos_d_Bacteria_p_Proteobacteria_c_Alphaproteobacteria_o_UBA7985_f_UBA7985_g__s_:0.13751)100.00:0.08961)95.00:0.02179,ref_ureCSulfitobacter_delicatus_DSM_16477_MMP04489759_FNBP01000015_1_026_021732_023468_neg_d_Bacteria_p_Proteobacteria_c_Alphaproteobacteria_o_Rhodobacterales_f_Rhodobacteraceae_g_Sulfitobacter_s_Sulfitobacter_delicatus:0.07879)90.00:0.02321,ref_ureCPhaeobacter_11ANDIMAR09_MMP03996103_NZ_LIKT01000007_1_163_178498_180240_pos_d_Bacteria_p_Proteobacteria_c_Alphaproteobacteria_o_Rhodobacterales_f_Rhodobacteraceae_g_Pseudophaeobacter_s_Pseudophaeobacter_sp001294455:0.09232)63.00:0.01429,ref_ureCOceanDNA_b27521_102_09_06004_07713_neg_d_Bacteria_p_Proteobacteria_c_Alphaproteobacteria_o_Rhodobacterales_f_Rhodobacteraceae_g_56_14_T64_s_:0.07823)95.00:0.02019,Swiss_ureC_sp_Q5LSQ2_URE1_RUEPO_Urease_subunit_alpha_OS_Ruegeria_pomeroyi_strain_ATCC_700808__DSM_15171__DSS_3_OX_246200_GN_ureC_PE_3_SV_1_d_Bacteria_p_Proteobacteria_c_Alphaproteobacteria_o_Rhodobacterales_f_Rhodobacteraceae_g_Ruegeria_B_s_Ruegeria_B_pomeroyi:0.04547)76.00:0.01259,(ref_ureCRhodovulum_imhoffii_strain_DSM_18064_MMP08779093_QAAA01000004_1_0MMP08779093_12_008725_010434_neg_d_Bacteria_p_Proteobacteria_c_Alphaproteobacteria_o_Rhodobacterales_f_Rhodobacteraceae_g_Rhodovulum_s_Rhodovulum_imhoffii:0.10012,ref_ureCRuegeria_TW15_MMP02470214_NZ_AEYW01000001_1_210_194942_196702_neg_d_Bacteria_p_Proteobacteria_c_Alphaproteobacteria_o_Rhodobacterales_f_Rhodobacteraceae_g_Ruegeria_s_Ruegeria_conchae:0.08768)99.00:0.04023)42.00:0.00397,(((((((ref_ureCOceanDNA_b26233_172_04_01508_03217_neg_d_Bacteria_p_Proteobacteria_c_Alphaproteobacteria_o_Puniceispirillales_f_Puniceispirillaceae_g_Puniceispirillum_s_:0.11800,(ref_ureCOceanDNA_b26280_059_05_02079_03788_neg_d_Bacteria_p_Proteobacteria_c_Alphaproteobacteria_o_Puniceispirillales_f_Puniceispirillaceae_g_UBA4588_s_UBA4588_sp002387605:0.09383,ref_ureCOceanDNA_b26559_417_01_0033_01745_neg_d_Bacteria_p_Proteobacteria_c_Alphaproteobacteria_o_Puniceispirillales_f_Puniceispirillaceae_g_UBA8309_s_UBA8309_sp002695585:0.07878)100.00:0.04692)100.00:0.08128,(ref_ureCOceanDNA_b28159_308_01_00146_01855_pos_d_Bacteria_p_Proteobacteria_c_Alphaproteobacteria_o_Rhodobacterales_f_Rhodobacteraceae_g_Dinoroseobacter_s_:0.14510,ref_ureCPseudoruegeria_aquimaris_CECT_7680_MMP102067918_FWFQ01000004_1_MMP102067918_122_123089_124798_pos_d_Bacteria_p_Proteobacteria_c_Alphaproteobacteria_o_Rhodobacterales_f_Rhodobacteraceae_g_Pseudoruegeria_s_Pseudoruegeria_aquimaris:0.06461)71.00:0.02301)67.00:0.01301,ref_ureCRhodobacteraceae_bacterium_TG_679_MMP09228104_QGKU01000012_1_0MMP09228104_76_069462_071171_pos_d_Bacteria_p_Proteobacteria_c_Alphaproteobacteria_o_Rhodobacterales_f_Rhodobacteraceae_g_Mangrovicoccus_s_Mangrovicoccus_sp003172915:0.09416)100.00:0.04766,(ref_ureCOceanDNA_b27553_027_011_009408_011168_neg_d_Bacteria_p_Proteobacteria_c_Alphaproteobacteria_o_Rhodobacterales_f_Rhodobacteraceae_g_MYP11_s_:0.07688,ref_ureCOceanDNA_b28564_050_07_04489_06249_neg_d_Bacteria_p_Proteobacteria_c_Alphaproteobacteria_o_Rhodobacterales_f_Rhodobacteraceae_g_Oceanicola_s_:0.07799)60.00:0.01383)56.00:0.01150,((((ref_ureCOceanDNA_b30499_059_02_00121_01830_neg_d_Bacteria_p_Proteobacteria_c_Alphaproteobacteria_o_Rhodobacterales_f_Rhodobacteraceae_g_Tateyamaria_s_:0.14807,ref_ureCRoseovarius_confluentis_strain_SAG6_MMP08378603_NZ_0PPFE01000002_1_MMP08378603_64_062527_064287_pos_d_Bacteria_p_Proteobacteria_c_Alphaproteobacteria_o_Rhodobacterales_f_Rhodobacteraceae_g_Roseovarius_s_Roseovarius_confluentis:0.08463)80.00:0.02943,ref_ureCOceanDNA_b28871_042_05_02145_03854_pos_d_Bacteria_p_Proteobacteria_c_Alphaproteobacteria_o_Rhodobacterales_f_Rhodobacteraceae_g_MED_G52_s_MED_G52_sp001627925:0.17843)77.00:0.01797,ref_ureCMaritimibacter_EAC_76_MMP07619455_NZNT01000020_1_MMP07619455_428_397480_399201_pos_d_Bacteria_p_Proteobacteria_c_Alphaproteobacteria_o_Rhodobacterales_f_Rhodobacteraceae_g_Maritimibacter_s_Maritimibacter_sp002695005:0.13693)69.00:0.01574,(((ref_ureCOceanDNA_b27603_238_04_01541_03253_neg_d_Bacteria_p_Proteobacteria_c_Alphaproteobacteria_o_Rhodobacterales_f_Rhodobacteraceae_g_Roseicyclus_s_:0.10916,ref_ureCOceanDNA_b29498_093_06_03272_04981_pos_d_Bacteria_p_Proteobacteria_c_Alphaproteobacteria_o_Rhodobacterales_f_Rhodobacteraceae_g_Lutimaribacter_s_:0.09630)100.00:0.04986,(Swiss_ureC_sp_Q1GJP8_URE1_RUEST_Urease_subunit_alpha_OS_Ruegeria_sp__strain_TM1040_OX_292414_GN_ureC_PE_3_SV_1_d_Bacteria_p_Proteobacteria_c_Alphaproteobacteria_o_Rhodobacterales_f_Rhodobacteraceae_g_Epibacterium_s_Epibacterium_sp000014065:0.02226,ref_ureCRuegeria_mobilis_F2368_MMP03339838_NZ_00LNWB01000003_1_53_0054734_0056446_neg_d_Bacteria_p_Proteobacteria_c_Alphaproteobacteria_o_Rhodobacterales_f_Rhodobacteraceae_g_Tritonibacter_s_Tritonibacter_mobile:0.03839)100.00:0.05055)99.00:0.02390,ref_ureCMALA_SAMN05422189_METAG_NKDKEALA_273_01_00003_01778_pos_d_Bacteria_p_Proteobacteria_c_Alphaproteobacteria_o_Rhodobacterales_f_Rhodobacteraceae_g_Marinovum_s_Marinovum_algicola:0.07071)98.00:0.03327)43.00:0.00645)51.00:0.00782,((ref_ureCPelagibaca_bermudensis_HTCC260_MMP02436105_NZ_DS022276_1_2197_2311053_2312801_pos_d_Bacteria_p_Proteobacteria_c_Alphaproteobacteria_o_Rhodobacterales_f_Rhodobacteraceae_g_Salipiger_s_Salipiger_bermudensis:0.08956,ref_ureCOceanDNA_b30137_212_009_004857_006617_pos_d_Bacteria_p_Proteobacteria_c_Alphaproteobacteria_o_Rhodobacterales_f_Rhodobacteraceae_g_Sagittula_s_Sagittula_sp002814095:0.07625)75.00:0.00632,ref_ureCSilicimonas_algicola_MMP10396653_NZ_CP034588_1_MMP10396653_3631_3670865_3672625_neg_d_Bacteria_p_Proteobacteria_c_Alphaproteobacteria_o_Rhodobacterales_f_Rhodobacteraceae_g_Silicimonas_s_Silicimonas_algicola:0.08868)99.00:0.01770)69.00:0.01794,((ref_ureCRhodovulum_robiginosum_strain_DSM_12329_MMP10523751_RWGU01000051_1_MMP10523751_273_292804_294513_pos_d_Bacteria_p_Proteobacteria_c_Alphaproteobacteria_o_Rhodobacterales_f_Rhodobacteraceae_g_Rhodovulum:0.08561,ref_ureCThalassococcus_halodurans_strain_DSM_26915_MMP04488045_FNUZ01000005_1_0MMP04488045_151_0143744_0145504_neg_d_Bacteria_p_Proteobacteria_c_Alphaproteobacteria_o_Rhodobacterales_f_Rhodobacteraceae_g_Thalassococcus_s_Thalassococcus_halodurans:0.09574)92.00:0.01901,ref_ureCOceanDNA_b28153_169_05_02033_03793_neg_d_Bacteria_p_Proteobacteria_c_Alphaproteobacteria_o_Rhodobacterales_f_Rhodobacteraceae_g_Cognatiyoonia_s_:0.09381)68.00:0.00856)73.00:0.02144)65.00:0.01388,(((((ref_ureCPseudoroseicyclus_aestuarii_strain_CECT_9025_MMP09074964_QJTE01000003_1_MMP09074964_449_0461101_0462810_pos_d_Bacteria_p_Proteobacteria_c_Alphaproteobacteria_o_Rhodobacterales_f_Rhodobacteraceae_g_Pseudoroseicyclus_s_Pseudoroseicyclus_aestuarii:0.21850,ref_ureCOceanDNA_b28239_041_02_00590_02350_neg_d_Bacteria_p_Proteobacteria_c_Alphaproteobacteria_o_Rhodobacterales_f_Rhodobacteraceae_g_Flavimaricola_s_:0.08594)73.00:0.03580,ref_ureCLoktanella_maritima_strain_DSM_101533_MMP07621946_PVTP01000002_1_MMP07621946_101_094623_096383_pos_d_Bacteria_p_Proteobacteria_c_Alphaproteobacteria_o_Rhodobacterales_f_Rhodobacteraceae_g_Yoonia_s_Yoonia_maritima:0.05489)99.00:0.04536,(ref_ureCPseudooceanicola_marinus_CECT_7751_MMP102123418_FWFN01000003_1_MMP102123418_116_113659_115410_neg_d_Bacteria_p_Proteobacteria_c_Alphaproteobacteria_o_Rhodobacterales_f_Rhodobacteraceae_g_Pseudooceanicola_s_Pseudooceanicola_marinus:0.11028,ref_ureCDonghicola_xiamenensis_DSM_18339_MMP02440615_NZ_0AUBS01000043_1_23_022868_024628_pos_d_Bacteria_p_Proteobacteria_c_Alphaproteobacteria_o_Rhodobacterales_f_Rhodobacteraceae_g_Pseudodonghicola_s_Pseudodonghicola_xiamenensis:0.07339)71.00:0.02348)59.00:0.01589,((ref_ureCWenxinia_saemankumensis_DSM_100565_MMP05444417_NZ_FQYO01000001_1_499_549141_550889_pos_d_Bacteria_p_Proteobacteria_c_Alphaproteobacteria_o_Rhodobacterales_f_Rhodobacteraceae_g_Wenxinia_s_Wenxinia_saemankumensis:0.16368,ref_ureCOceanDNA_b28244_109_06_03210_04931_neg_d_Bacteria_p_Proteobacteria_c_Alphaproteobacteria_o_Rhodobacterales_f_Rhodobacteraceae_g_Flavimaricola_s_:0.09166)54.00:0.02489,ref_ureCPhaeobacter_piscinae_MMP03294472_CP010643_1_MMP03294472_3126_3323413_3325152_pos_d_Bacteria_p_Proteobacteria_c_Alphaproteobacteria_o_Rhodobacterales_f_Rhodobacteraceae_g_Phaeobacter_s_Phaeobacter_piscinae:0.11502)91.00:0.03760)37.00:0.01139,(((((ref_ureCOceanDNA_b29485_055_08_04862_06571_neg_d_Bacteria_p_Proteobacteria_c_Alphaproteobacteria_o_Rhodobacterales_f_Rhodobacteraceae_g_Limimaricola_s_Limimaricola_cinnabarinus:0.18415,ref_ureCOceanDNA_b30638_093_06_02831_04543_pos_d_Bacteria_p_Proteobacteria_c_Alphaproteobacteria_o_Rhodobacterales_f_Rhodobacteraceae_g_UBA3077_s_:0.15405)89.00:0.02963,ref_ureCLoktanella_3ANDIMAR09_MMP03988185_NZ_0LJAK01000012_1_69_062868_064607_pos_d_Bacteria_p_Proteobacteria_c_Alphaproteobacteria_o_Rhodobacterales_f_Rhodobacteraceae_g_Loktanella_s_Loktanella_sp001420005:0.06645)96.00:0.03914,ref_ureCOceanDNA_b28224_007_41_42434_44194_neg_d_Bacteria_p_Proteobacteria_c_Alphaproteobacteria_o_Rhodobacterales_f_Rhodobacteraceae_g_EhC02_s_:0.10375)84.00:0.01097,ref_ureCRhodobacteraceae_bacterium_Alg231_04_strain_Rhodobacteraceae_bacterium_Alg231_04_MMP19234168_NZ_FREY01000003_1_MMP19234168_513_555131_556840_pos_d_Bacteria_p_Proteobacteria_c_Alphaproteobacteria_o_Rhodobacterales_f_Rhodobacteraceae_g_FREY01_s_FREY01_sp900143635:0.12836)67.00:0.01252,((((ref_ureCOceanDNA_b28591_003_15_11638_13347_pos_d_Bacteria_p_Proteobacteria_c_Alphaproteobacteria_o_Rhodobacterales_f_Rhodobacteraceae_g_LFER01_s_:0.09080,(ref_ureCOceanDNA_b28783_031_08_03269_04978_pos_d_Bacteria_p_Proteobacteria_c_Alphaproteobacteria_o_Rhodobacterales_f_Rhodobacteraceae_g_MED_G52_s_MED_G52_sp003332035:0.12912,ref_ureCOceanDNA_b29383_048_06_02998_04707_pos_d_Bacteria_p_Proteobacteria_c_Alphaproteobacteria_o_Rhodobacterales_f_Rhodobacteraceae_g_HIMB11_s_HIMB11_sp003486095:0.09227)100.00:0.03717)100.00:0.05179,ref_ureCOceanDNA_b28622_038_12_08949_10658_pos_d_Bacteria_p_Proteobacteria_c_Alphaproteobacteria_o_Rhodobacterales_f_Rhodobacteraceae_g_LFER01_s_:0.08231)100.00:0.07357,ref_ureCOceanDNA_b27612_194_03_00567_02327_pos_d_Bacteria_p_Proteobacteria_c_Alphaproteobacteria_o_Rhodobacterales_f_Rhodobacteraceae_g_Aestuariivita_s_:0.04134)100.00:0.03536,(ref_ureCRhodobacteraceae_bacterium_B17_MMP10250535_NZ_ML119088_1_MMP10250535_113_135468_137177_neg_d_Bacteria_p_Proteobacteria_c_Alphaproteobacteria_o_Rhodobacterales_f_Rhodobacteraceae_g_Roseisalinus:0.14195,ref_ureCLitorimicrobium_taeanense_G4_MMP04488092_FOEP01000004_1_220_214603_216312_pos_d_Bacteria_p_Proteobacteria_c_Alphaproteobacteria_o_Rhodobacterales_f_Rhodobacteraceae_g_Litorimicrobium_s_Litorimicrobium_taeanense:0.07541)96.00:0.03591)52.00:0.01463)39.00:0.00686)71.00:0.01907)84.00:0.01207,(ref_ureCCitreimonas_salinaria_CL_SP20_MMP05444340_FNPF01000003_1_307_325440_327149_neg_d_Bacteria_p_Proteobacteria_c_Alphaproteobacteria_o_Rhodobacterales_f_Rhodobacteraceae_g_Citreimonas_s_Citreimonas_salinaria:0.10043,ref_ureCRhodosalinus_sediminis_WDN1C137_MMP09522149_NZ_0QOHR01000004_1_MMP09522149_28_028861_030570_pos_d_Bacteria_p_Proteobacteria_c_Alphaproteobacteria_o_Rhodobacterales_f_Rhodobacteraceae_g_Rhodosalinus:0.12646)98.00:0.06173)92.00:0.00668,((((ref_ureCTARA_SAMEA4396424_METAG_POGHPGNP_029_011_009475_011214_pos_d_Bacteria_p_Proteobacteria_c_Alphaproteobacteria_o_Rhodobacterales_f_Rhodobacteraceae_g_Planktomarina_s_Planktomarina_sp002698165:0.10186,ref_ureCOceanDNA_b29942_012_01_0037_1776_neg_d_Bacteria_p_Proteobacteria_c_Alphaproteobacteria_o_Rhodobacterales_f_Rhodobacteraceae_g_Planktomarina_s_Planktomarina_temperata:0.06146)100.00:0.03736,ref_ureCThalassiobium_R2A62_MMP02436219_NZ_GG697169_2_1438_1401140_1402900_neg_d_Bacteria_p_Proteobacteria_c_Alphaproteobacteria_o_Rhodobacterales_f_Rhodobacteraceae_g_R2A62_s_R2A62_sp000161835:0.07579)99.00:0.01938,ref_ureCOceanDNA_b27672_007_019_14920_16629_neg_d_Bacteria_p_Proteobacteria_c_Alphaproteobacteria_o_Rhodobacterales_f_Rhodobacteraceae_g_Amylibacter_s_:0.11028)67.00:0.01651,ref_ureCRhodobacteraceae_bacterium_UBA3069_MMP06450388_DFBX01000043_1_012_007671_009428_neg_d_Bacteria_p_Proteobacteria_c_Alphaproteobacteria_o_Rhodobacterales_f_Rhodobacteraceae_g_UBA3069_s_UBA3069_sp002366795:0.10020)100.00:0.02118)99.00:0.01569,ref_ureCRhodobacteraceae_bacterium_SP_126_MMP07619912_PAQV01000098_1_0MMP07619912_16_012629_014338_neg_d_Bacteria_p_Proteobacteria_c_Alphaproteobacteria_o_Rhodobacterales_f_Rhodobacteraceae_g_Marinibacterium_s_Marinibacterium_sp002709405:0.11145)98.00:0.01751,((((ref_ureCThalassobacter_16PALIMAR09_MMP02693504_NZ_0JHAK01000004_1_61_043497_045257_neg_d_Bacteria_p_Proteobacteria_c_Alphaproteobacteria_o_Rhodobacterales_f_Rhodobacteraceae_g_Thalassobacter_s_Thalassobacter_stenotrophicus:0.14184,(ref_ureCOceanDNA_b29577_349_01_00143_01852_neg_d_Bacteria_p_Proteobacteria_c_Alphaproteobacteria_o_Rhodobacterales_f_Rhodobacteraceae_g_Octadecabacter_s_:0.10575,ref_ureCOceanDNA_b29581_299_04_01025_02734_pos_d_Bacteria_p_Proteobacteria_c_Alphaproteobacteria_o_Rhodobacterales_f_Rhodobacteraceae_g_Octadecabacter_s_:0.08298)98.00:0.02111)98.00:0.03647,((ref_ureCOceanDNA_b30366_274_01_00002_01720_pos_d_Bacteria_p_Proteobacteria_c_Alphaproteobacteria_o_Rhodobacterales_f_Rhodobacteraceae_g_Sulfitobacter_s_Sulfitobacter_pontiacus:0.12373,((ref_ureCOceanDNA_b30230_073_015_013101_014810_pos_d_Bacteria_p_Proteobacteria_c_Alphaproteobacteria_o_Rhodobacterales_f_Rhodobacteraceae_g_Sulfitobacter_s_:0.08768,(ref_ureCOceanDNA_b27584_08_061_059410_061119_neg_d_Bacteria_p_Proteobacteria_c_Alphaproteobacteria_o_Rhodobacterales_f_Rhodobacteraceae_g__s_:0.09589,(((ref_ureCOceanDNA_b30172_143_06_06401_08110_neg_d_Bacteria_p_Proteobacteria_c_Alphaproteobacteria_o_Rhodobacterales_f_Rhodobacteraceae_g_Sulfitobacter_s_:0.08079,ref_ureCOceanDNA_b30681_112_05_02370_04079_neg_d_Bacteria_p_Proteobacteria_c_Alphaproteobacteria_o_Rhodobacterales_f_Rhodobacteraceae_g_Yoonia_s_:0.10204)99.00:0.02702,ref_ureCOceanicola_granulosus_HTCC2516_MMP02436142_NZ_00CH724107_1_209_0234383_0236092_pos_d_Bacteria_p_Proteobacteria_c_Alphaproteobacteria_o_Rhodobacterales_f_Rhodobacteraceae_g_Oceanicola_s_Oceanicola_granulosus:0.09800)94.00:0.01554,ref_ureCTARA_SAMEA4397215_METAG_CLAGOLLK_189_002_000247_001956_neg_d_Bacteria_p_Proteobacteria_c_Alphaproteobacteria_o_Rhodobacterales_f_Rhodobacteraceae_g_Sulfitobacter_s_:0.06963)96.00:0.02249)91.00:0.01453)100.00:0.01768,ref_ureCOceanDNA_b30207_040_16_15273_16982_pos_d_Bacteria_p_Proteobacteria_c_Alphaproteobacteria_o_Rhodobacterales_f_Rhodobacteraceae_g_Sulfitobacter_s_:0.09253)100.00:0.02663)100.00:0.02810,ref_ureCOceanDNA_b29496_035_03_00712_02421_neg_d_Bacteria_p_Proteobacteria_c_Alphaproteobacteria_o_Rhodobacterales_f_Rhodobacteraceae_g_Loktanella_s_Loktanella_salsilacus:0.08225)100.00:0.01612)98.00:0.01125,ref_ureCOceanDNA_b30451_036_20_16695_18011_neg_d_Bacteria_p_Proteobacteria_c_Alphaproteobacteria_o_Rhodobacterales_f_Rhodobacteraceae_g_Sulfitobacter_C_s_:0.05939)100.00:0.02756,ref_ureCOceanDNA_b28562_042_07_05531_07240_pos_d_Bacteria_p_Proteobacteria_c_Alphaproteobacteria_o_Rhodobacterales_f_Rhodobacteraceae_g_Octadecabacter_s_Octadecabacter_sp002732825:0.09153)67.00:0.01526)63.00:0.01709,((ref_ureCRhodobacteraceae_bacterium_SM1703_MMP10076538_NZ_QZEX01000001_1_MMP10076538_748_776842_778551_pos_d_Bacteria_p_Proteobacteria_c_Alphaproteobacteria_o_Rhodobacterales_f_Rhodobacteraceae_g_Marinibacterium:0.12838,ref_ureCPseudooceanicola_157_MMP07514659_PGTB01000088_1_00MMP07514659_8_004724_006433_pos_d_Bacteria_p_Proteobacteria_c_Alphaproteobacteria_o_Rhodobacterales_f_Rhodobacteraceae_g_Pseudooceanicola_B_s_Pseudooceanicola_B_lipolyticus:0.09048)66.00:0.02661,(Swiss_ureC_sp_Q161S8_URE1_ROSDO_Urease_subunit_alpha_OS_Roseobacter_denitrificans_strain_ATCC_33942__OCh_114_OX_375451_GN_ureC_PE_3_SV_1_d_Bacteria_p_Proteobacteria_c_Alphaproteobacteria_o_Rhodobacterales_f_Rhodobacteraceae_g_Roseobacter_s_Roseobacter_denitrificans:0.02623,ref_ureCRoseobacter_litoralis_MMP02603624_CP002623_1_0635_0670748_0672457_neg_d_Bacteria_p_Proteobacteria_c_Alphaproteobacteria_o_Rhodobacterales_f_Rhodobacteraceae_g_Roseobacter_s_Roseobacter_litoralis:0.01708)100.00:0.08104)60.00:0.01506)77.00:0.01111,(((ref_ureCDonghicola_tyrosinivorans_strain_DSM_100212_MMP07621402_PVTQ01000002_1_MMP07621402_142_131527_133239_pos_d_Bacteria_p_Proteobacteria_c_Alphaproteobacteria_o_Rhodobacterales_f_Rhodobacteraceae_g_Donghicola_s_Donghicola_tyrosinivorans:0.14914,ref_ureCRoseivivax_22II_s10s_MMP02597437_NZ_AQQW01000003_1_293_291803_293515_pos_d_Bacteria_p_Proteobacteria_c_Alphaproteobacteria_o_Rhodobacterales_f_Rhodobacteraceae_g_Roseivivax_s_Roseivivax_marinus:0.10949)94.00:0.02152,(ref_ureCMaribius_MOLA_401_MMP02997978_NZ_0JQEY01000001_1_26_029529_031238_neg_d_Bacteria_p_Proteobacteria_c_Alphaproteobacteria_o_Rhodobacterales_f_Rhodobacteraceae_g_Palleronia_s_Palleronia_sp000743715:0.12170,ref_ureCMaribius_pelagius_B5_6_MMP04488011_FOCM01000006_1_281_290382_292091_pos_d_Bacteria_p_Proteobacteria_c_Alphaproteobacteria_o_Rhodobacterales_f_Rhodobacteraceae_g_Maribius_s_Maribius_pelagius:0.10388)86.00:0.02373)86.00:0.03077,(ref_ureCHwanghaeicola_aestuarii_strain_DSM_22009_MMP05660475_QKZL01000007_1_MMP05660475_107_124471_126180_neg_d_Bacteria_p_Proteobacteria_c_Alphaproteobacteria_o_Rhodobacterales_f_Rhodobacteraceae_g_Hwanghaeicola_s_Hwanghaeicola_aestuarii:0.12414,(ref_ureCRhodobacterales_bacterium_59_46_T64_MMP05179573_MAAZ01000011_1_0MMP05179573_640_0654100_0655809_pos_d_Bacteria_p_Proteobacteria_c_Alphaproteobacteria_o_Rhodobacterales_f_Rhodobacteraceae_g_59_46_T64_s_59_46_T64_sp003205515:0.11777,ref_ureCOceanDNA_b27565_098_04_00822_02531_pos_d_Bacteria_p_Proteobacteria_c_Alphaproteobacteria_o_Rhodobacterales_f_Rhodobacteraceae_g__s_:0.11762)66.00:0.02853)62.00:0.02299)71.00:0.02830)90.00:0.03187)65.00:0.01269)91.00:0.01852,(ref_ureCRoseicitreum_antarcticum_CGMCC_1_8894_MMP04488238_FNOM01000008_1_016_009780_011486_pos_d_Bacteria_p_Proteobacteria_c_Alphaproteobacteria_o_Rhodobacterales_f_Rhodobacteraceae_g_Roseicitreum_s_Roseicitreum_antarcticum:0.22364,ref_ureCDonghicola_JL3646_MMP04633453_LZFQ01000023_1_415_422217_423917_neg_d_Bacteria_p_Proteobacteria_c_Alphaproteobacteria_o_Rhodobacterales_f_Rhodobacteraceae_g_Marivivens_s_Marivivens_sp001908835:0.22027)88.00:0.03915)87.00:0.02046,(ref_ureCAlbidovulum_inexpectatum_strain_DSM_12048_MMP03080611_PRDS01000004_1_MMP03080611_111_120944_122653_neg_d_Bacteria_p_Proteobacteria_c_Alphaproteobacteria_o_Rhodobacterales_f_Rhodobacteraceae_g_Albidovulum_s_Albidovulum_inexpectatum:0.14997,ref_ureCOceanDNA_b29611_018_18_15909_17618_neg_d_Bacteria_p_Proteobacteria_c_Alphaproteobacteria_o_Rhodobacterales_f_Rhodobacteraceae_g_Pararhodobacter_s_:0.08582)100.00:0.07711)92.00:0.02741,(((((ref_ureCHasllibacter_halocynthiae_strain_DSM_29318_MMP05421851_PVTT01000001_1_0MMP05421851_903_0911811_0913517_neg_d_Bacteria_p_Proteobacteria_c_Alphaproteobacteria_o_Rhodobacterales_f_Rhodobacteraceae_g_Hasllibacter_s_Hasllibacter_halocynthiae:0.30218,ref_ureCRhodovulum_120000000000000_MMP09245960_NZ_0QPLK01000003_1_MMP09245960_55_061268_062977_neg_d_Bacteria_p_Proteobacteria_c_Alphaproteobacteria_o_Rhodobacterales_f_Rhodobacteraceae_g_HLUCCA09:0.10798)100.00:0.05949,ref_ureCOceanDNA_b28093_195_01_00001_01713_pos_d_Bacteria_p_Proteobacteria_c_Alphaproteobacteria_o_Rhodobacterales_f_Rhodobacteraceae_g_Boseongicola_s_:0.10685)100.00:0.05935,ref_ureCOceanDNA_b27562_241_02_00445_02151_pos_d_Bacteria_p_Proteobacteria_c_Alphaproteobacteria_o_Rhodobacterales_f_Rhodobacteraceae_g__s_:0.09092)58.00:0.02322,((ref_ureCRhodobacter_vinaykumarii_DSM_18714_MMP05421795_NZ_FTOM01000004_1_MMP05421795_193_197290_199050_neg_d_Bacteria_p_Proteobacteria_c_Alphaproteobacteria_o_Rhodobacterales_f_Rhodobacteraceae_g_Rhodobacter_C_s_Rhodobacter_C_vinaykumarii:0.12558,ref_ureCOceanDNA_b30047_301_01_00003_01295_neg_d_Bacteria_p_Proteobacteria_c_Alphaproteobacteria_o_Rhodobacterales_f_Rhodobacteraceae_g_Phaeovulum_s_:0.14479)100.00:0.06733,ref_ureCDefluviimonas_20V17_MMP02749527_NZ_00AYXI01000067_1_8_005322_007031_pos_d_Bacteria_p_Proteobacteria_c_Alphaproteobacteria_o_Rhodobacterales_f_Rhodobacteraceae_g_Defluviimonas_A_s_Defluviimonas_A_indica:0.11585)90.00:0.03823)51.00:0.01849,ref_ureCParacoccus_N5_MMP02261258_NZ_00AQUO01000003_1_30_0029224_0030915_pos_d_Bacteria_p_Proteobacteria_c_Alphaproteobacteria_o_Rhodobacterales_f_Rhodobacteraceae_g_Paracoccus_s_Paracoccus_aminovorans_B:0.20532)50.00:0.01228)49.00:0.01687)100.00:0.09830,(((((((((((ref_ureCOchrobactrum_pituitosum_BU72_MMP08100214_PHRE01000001_1_MMP08100214_1124_1176654_1178366_neg_d_Bacteria_p_Proteobacteria_c_Alphaproteobacteria_o_Rhizobiales_f_Rhizobiaceae_g_Ochrobactrum_A_s_Ochrobactrum_A_pituitosum:0.07321,((Swiss_ureC_sp_Q8G2P8_URE11_BRUSU_Urease_subunit_alpha_1_OS_Brucella_suis_biovar_1_strain_1330_OX_204722_GN_ureC1_PE_1_SV_1_d_Bacteria_p_Proteobacteria_c_Alphaproteobacteria_o_Rhizobiales_A_f_Rhizobiaceae_A_g_Brucella_s_Brucella_melitensis:0.00000,ref_ureCBrucella_56_94_MMP00839716_NZ_0KB850632_1_545_0595425_0597137_pos_d_Bacteria_p_Proteobacteria_c_Alphaproteobacteria_o_Rhizobiales_f_Rhizobiaceae_g_Brucella_s_Brucella_melitensis:0.00000)85.00:0.00000,(Swiss_ureC_sp_Q2YPD5_URE11_BRUA2_Urease_subunit_alpha_1_OS_Brucella_abortus_strain_2308_OX_359391_GN_ureC1_PE_1_SV_1_d_Bacteria_p_Proteobacteria_c_Alphaproteobacteria_o_Rhizobiales_A_f_Rhizobiaceae_A_g_Brucella_s_Brucella_melitensis:0.00000,Swiss_ureC_sp_Q8YF72_URE11_BRUME_Urease_subunit_alpha_1_OS_Brucella_melitensis_biotype_1_strain_16M__ATCC_23456__NCTC_10094_OX_224914_GN_ureC1_PE_3_SV_1_d_Bacteria_p_Proteobacteria_c_Alphaproteobacteria_o_Rhizobiales_A_f_Rhizobiaceae_A_g_Brucella_s_Brucella_melitensis:0.00244)100.00:0.00245)100.00:0.09297)100.00:0.18049,((ref_ureCDevosia_submarina_strain_JCM_18935_MMP08781060_NZ_0PYWB01000012_1_MMP08781060_82_084042_085751_pos_d_Bacteria_p_Proteobacteria_c_Alphaproteobacteria_o_Rhizobiales_f_Devosiaceae_g_Devosia_s_Devosia_submarina:0.17847,((((((((ref_ureCOceanDNA_b26878_260_01_0002_1624_pos_d_Bacteria_p_Proteobacteria_c_Alphaproteobacteria_o_Rhizobiales_f_Rhizobiaceae_g_Martelella_s_Martelella_mediterranea:0.21443,ref_ureCMartelella_NAT_10_MMP07619457_PACF01000033_1_0MMP07619457_88_096669_098381_pos_d_Bacteria_p_Proteobacteria_c_Alphaproteobacteria_o_Rhizobiales_f_Rhizobiaceae_g_Martelella_s_Martelella_mediterranea:0.01566)100.00:0.12291,Swiss_ureC_sp_B9JR81_URE1_AGRVS_Urease_subunit_alpha_OS_Agrobacterium_vitis_strain_S4__ATCC_BAA_846_OX_311402_GN_ureC_PE_3_SV_1_d_Bacteria_p_Proteobacteria_c_Alphaproteobacteria_o_Rhizobiales_f_Rhizobiaceae_g_Allorhizobium_s_Allorhizobium_vitis_A:0.03061)83.00:0.02031,ref_ureCOceanDNA_b26798_52_011_006828_008540_pos_d_Bacteria_p_Proteobacteria_c_Alphaproteobacteria_o_Rhizobiales_f_Rhizobiaceae_g_Allorhizobium_s_:0.07924)80.00:0.02166,((Swiss_ureC_sp_A6UC35_URE1_SINMW_Urease_subunit_alpha_OS_Sinorhizobium_medicae_strain_WSM419_OX_366394_GN_ureC_PE_3_SV_1_d_Bacteria_p_Proteobacteria_c_Alphaproteobacteria_o_Rhizobiales_f_Rhizobiaceae_g_Sinorhizobium_s_Sinorhizobium_medicae:0.03511,Swiss_ureC_sp_P42885_URE1_RHIME_Urease_subunit_alpha_OS_Rhizobium_meliloti_strain_1021_OX_266834_GN_ureC_PE_3_SV_2_d_Bacteria_p_Proteobacteria_c_Alphaproteobacteria_o_Rhizobiales_f_Rhizobiaceae_g_Sinorhizobium_s_Sinorhizobium_meliloti:0.01002)100.00:0.01890,Swiss_ureC_sp_C3MGI5_URE1_SINFN_Urease_subunit_alpha_OS_Sinorhizobium_fredii_strain_NBRC_101917__NGR234_OX_394_GN_ureC_PE_3_SV_1_d_Bacteria_p_Proteobacteria_c_Alphaproteobacteria_o_Rhizobiales_f_Rhizobiaceae_g_Sinorhizobium_s_Sinorhizobium_fredii_A:0.01157)100.00:0.03045)80.00:0.01204,((Swiss_ureC_sp_Q2K517_URE1_RHIEC_Urease_subunit_alpha_OS_Rhizobium_etli_strain_CFN_42__ATCC_51251_OX_347834_GN_ureC_PE_3_SV_1_d_Bacteria_p_Proteobacteria_c_Alphaproteobacteria_o_Rhizobiales_f_Rhizobiaceae_g_Rhizobium_s_Rhizobium_etli:0.00718,Swiss_ureC_sp_B3PXB3_URE1_RHIE6_Urease_subunit_alpha_OS_Rhizobium_etli_strain_CIAT_652_OX_491916_GN_ureC_PE_3_SV_1_d_Bacteria_p_Proteobacteria_c_Alphaproteobacteria_o_Rhizobiales_f_Rhizobiaceae_g_Rhizobium_s_Rhizobium_phaseoli:0.00054)100.00:0.00674,(Swiss_ureC_sp_B5ZMP0_URE1_RHILW_Urease_subunit_alpha_OS_Rhizobium_leguminosarum_bv_trifolii_strain_WSM2304_OX_395492_GN_ureC_PE_3_SV_1_d_Bacteria_p_Proteobacteria_c_Alphaproteobacteria_o_Rhizobiales_f_Rhizobiaceae_g_Rhizobium_s_Rhizobium_acidisoli:0.01208,Swiss_ureC_sp_Q1MCV9_URE1_RHIL3_Urease_subunit_alpha_OS_Rhizobium_leguminosarum_bv_viciae_strain_3841_OX_216596_GN_ureC_PE_3_SV_1_d_Bacteria_p_Proteobacteria_c_Alphaproteobacteria_o_Rhizobiales_f_Rhizobiaceae_g_Rhizobium_s_Rhizobium_leguminosarum_L:0.00518)100.00:0.00774)100.00:0.04373)83.00:0.04901,Swiss_ureC_sp_B9J8M3_URE1_AGRRK_Urease_subunit_alpha_OS_Agrobacterium_radiobacter_strain_K84__ATCC_BAA_868_OX_311403_GN_ureC_PE_3_SV_1_d_Bacteria_p_Proteobacteria_c_Alphaproteobacteria_o_Rhizobiales_f_Rhizobiaceae_g_Rhizobium_s_Rhizobium_rhizogenes:0.04409)81.00:0.02169,(Swiss_ureC_sp_Q8UCT2_URE1_AGRFC_Urease_subunit_alpha_OS_Agrobacterium_fabrum_strain_C58__ATCC_33970_OX_176299_GN_ureC_PE_3_SV_1_d_Bacteria_p_Proteobacteria_c_Alphaproteobacteria_o_Rhizobiales_f_Rhizobiaceae_g_Agrobacterium_s_Agrobacterium_sp900473305:0.05337,ref_ureCOceanDNA_b26793_070_06_02200_03909_pos_d_Bacteria_p_Proteobacteria_c_Alphaproteobacteria_o_Rhizobiales_f_Rhizobiaceae_g_Allorhizobium_s_:0.03318)100.00:0.01114)100.00:0.07505,(ref_ureCOceanDNA_b26695_092_09_04463_06172_neg_d_Bacteria_p_Proteobacteria_c_Alphaproteobacteria_o_Rhizobiales_f_Devosiaceae_g_Devosia_s_:0.10325,(ref_ureCOceanDNA_b26680_03_100_097564_099273_neg_d_Bacteria_p_Proteobacteria_c_Alphaproteobacteria_o_Rhizobiales_f_Devosiaceae_g_Devosia_s_:0.07181,ref_ureCDevosia_subaequoris_HST3_14_MMP03448625_NZ_LANK01000036_1_483_492611_494320_neg_d_Bacteria_p_Proteobacteria_c_Alphaproteobacteria_o_Rhizobiales_f_Devosiaceae_g_Devosia_s_Devosia_soli:0.10760)100.00:0.02922)100.00:0.03120)81.00:0.01455)79.00:0.03457,(ref_ureCOceanDNA_b26722_027_21_15247_16962_neg_d_Bacteria_p_Proteobacteria_c_Alphaproteobacteria_o_Rhizobiales_f_Devosiaceae_g_Pelagibacterium_s_Pelagibacterium_sp002723255:0.16934,((ref_ureCNitratireductor_basaltis_UMTGB225_MMP02739848_NZ_00JMQM01000003_1_36_0036220_0037929_pos_d_Bacteria_p_Proteobacteria_c_Alphaproteobacteria_o_Rhizobiales_f_Rhizobiaceae_g_Nitratireductor_A_s_Nitratireductor_A_basaltis:0.12985,ref_ureCNitratireductor_indicus_C115_MMP02471165_NZ_0AMSI01000004_1_55_060814_062523_pos_d_Bacteria_p_Proteobacteria_c_Alphaproteobacteria_o_Rhizobiales_f_Rhizobiaceae_g_Nitratireductor_s_Nitratireductor_indicus:0.05962)98.00:0.04922,Swiss_ureC_sp_Q11EW4_URE1_CHESB_Urease_subunit_alpha_OS_Chelativorans_sp__strain_BNC1_OX_266779_GN_ureC_PE_3_SV_1_d_Bacteria_p_Proteobacteria_c_Alphaproteobacteria_o_Rhizobiales_f_Rhizobiaceae_g_Chelativorans_s_Chelativorans_multitrophicus:0.08300)78.00:0.01628)78.00:0.01519)81.00:0.03181)66.00:0.00966,(ref_ureCOceanDNA_b26792_001_88_094739_096451_neg_d_Bacteria_p_Proteobacteria_c_Alphaproteobacteria_o_Rhizobiales_f_Rhizobiaceae_g_RCIO01_s_:0.10482,(Swiss_ureC_sp_Q98CY9_URE1_RHILO_Urease_subunit_alpha_OS_Mesorhizobium_japonicum_strain_LMG_29417__CECT_9101__MAFF_303099_OX_266835_GN_ureC_PE_3_SV_1_d_Bacteria_p_Proteobacteria_c_Alphaproteobacteria_o_Rhizobiales_f_Rhizobiaceae_g_Mesorhizobium_s_Mesorhizobium_japonicum:0.04500,ref_ureCOceanDNA_b26897_061_14_08970_10682_pos_d_Bacteria_p_Proteobacteria_c_Alphaproteobacteria_o_Rhizobiales_f_Rhizobiaceae_g_RCIZ01_s_:0.06172)100.00:0.04453)100.00:0.02524)81.00:0.01555,ref_ureCOceanDNA_b26845_173_03_02062_03774_neg_d_Bacteria_p_Proteobacteria_c_Alphaproteobacteria_o_Rhizobiales_f_Rhizobiaceae_g_Hoeflea_s_:0.10305)96.00:0.02617,ref_ureCOceanDNA_b26832_13_018_015408_017120_pos_d_Bacteria_p_Proteobacteria_c_Alphaproteobacteria_o_Rhizobiales_f_Rhizobiaceae_g_Hoeflea_s_:0.09279)73.00:0.01980,((ref_ureCOceanDNA_b31522_04_053_061874_063583_neg_d_Bacteria_p_Proteobacteria_c_Alphaproteobacteria_o_Sphingomonadales_f_Kordiimonadaceae_g_GCA_2401685_s_:0.25030,ref_ureCOceanDNA_b26779_038_008_008125_009837_pos_d_Bacteria_p_Proteobacteria_c_Alphaproteobacteria_o_Rhizobiales_f_Rhizobiaceae_g__s_:0.13961)78.00:0.03964,(((ref_ureCCohaesibacter_sp_MMP04515647_LT907844_1_MMP04515647_1070_1220669_1222381_neg_d_Bacteria_p_Proteobacteria_c_Alphaproteobacteria_o_Rhizobiales_f_Cohaesibacteraceae_g_Cohaesibacter_s_Cohaesibacter_sp900215505:0.12246,(ref_ureCNesiotobacter_exalbescens_strain_COD_22_MMP07184436_NZ_0NKQT01000005_1_MMP07184436_279_0327150_0328862_neg_d_Bacteria_p_Proteobacteria_c_Alphaproteobacteria_o_Rhizobiales_f_Stappiaceae_g_Nesiotobacter_s_Nesiotobacter_exalbescens:0.05881,ref_ureCPseudovibrio_axinellae_Ad2_MMP04147116_NZ_LMCB01000001_1_151_157056_158768_neg_d_Bacteria_p_Proteobacteria_c_Alphaproteobacteria_o_Rhizobiales_f_Stappiaceae_g_Pseudovibrio_s_Pseudovibrio_axinellae:0.11328)100.00:0.04036)100.00:0.04589,ref_ureCPhyllobacteriaceae_bacterium_SP_17_MMP07619687_PAPF01000035_1_0MMP07619687_13_009737_011449_neg_d_Bacteria_p_Proteobacteria_c_Alphaproteobacteria_o_Rhizobiales_f_Rhizobiaceae_g_Notoacmeibacter_s_Notoacmeibacter_sp002708825:0.10663)52.00:0.02151,ref_ureCOceanDNA_b26885_192_05_01889_03601_pos_d_Bacteria_p_Proteobacteria_c_Alphaproteobacteria_o_Rhizobiales_f_Rhizobiaceae_g_Nitratireductor_B_s_:0.10045)43.00:0.00630)85.00:0.01725)67.00:0.01548,((((ref_ureCOceanDNA_b26782_484_01_00001_01701_pos_d_Bacteria_p_Proteobacteria_c_Alphaproteobacteria_o_Rhizobiales_f_Rhizobiaceae_g__s_:0.20059,ref_ureCOceanDNA_b26772_016_14_08914_10650_pos_d_Bacteria_p_Proteobacteria_c_Alphaproteobacteria_o_Rhizobiales_f_Rhizobiaceae_g__s_:0.16833)99.00:0.06796,ref_ureCOceanDNA_b26776_061_07_03739_05454_pos_d_Bacteria_p_Proteobacteria_c_Alphaproteobacteria_o_Rhizobiales_f_Rhizobiaceae_g__s_:0.12898)73.00:0.03554,(ref_ureCAhrensia_kielensis_B9_MMP02441016_NZ_0KB894530_1_462_0475345_0477057_pos_d_Bacteria_p_Proteobacteria_c_Alphaproteobacteria_o_Rhizobiales_f_Rhizobiaceae_g_Ahrensia_s_Ahrensia_kielensis:0.10227,(ref_ureCAhrensia_R2A130_MMP00010388_NZ_AEEB01000017_1_172_177726_179438_neg_d_Bacteria_p_Proteobacteria_c_Alphaproteobacteria_o_Rhizobiales_f_Rhizobiaceae_g_R2A130_s_R2A130_sp000179775:0.10148,ref_ureCOceanDNA_b26918_0135_05_01867_03579_neg_d_Bacteria_p_Proteobacteria_c_Alphaproteobacteria_o_Rhizobiales_f_Rhizobiaceae_g_R2A130_s_:0.07519)57.00:0.02212)74.00:0.04374)99.00:0.04052,(ref_ureCOceanDNA_b26817_097_08_06343_08055_neg_d_Bacteria_p_Proteobacteria_c_Alphaproteobacteria_o_Rhizobiales_f_Rhizobiaceae_g_Aurantimonas_s_Aurantimonas_coralicida:0.07410,ref_ureCFulvimarina_NAT_173_MMP07620325_PACL01000080_1_MMP07620325_115_119986_121698_neg_d_Bacteria_p_Proteobacteria_c_Alphaproteobacteria_o_Rhizobiales_f_Rhizobiaceae_g_Fulvimarina_s_Fulvimarina_sp002700095:0.10727)100.00:0.07530)81.00:0.01268)71.00:0.01779,(ref_ureCAhrensia_LZD062_MMP03285044_NZ_0JXMU01000004_1_17_013942_015654_neg_d_Bacteria_p_Proteobacteria_c_Alphaproteobacteria_o_Rhizobiales_f_Rhizobiaceae_g_Ahrensia_s_Ahrensia_marina:0.15669,(ref_ureCOceanDNA_b26889_051_024_023251_024963_pos_d_Bacteria_p_Proteobacteria_c_Alphaproteobacteria_o_Rhizobiales_f_Rhizobiaceae_g_SPNT01_s_:0.15875,ref_ureCAhrensia_SAT_55_MMP07618280_PAKZ01000006_1_MMP07618280_106_104567_106279_neg_d_Bacteria_p_Proteobacteria_c_Alphaproteobacteria_o_Rhizobiales_f_Rhizobiaceae_g_Ahrensia_s_Ahrensia_sp002706335:0.11273)69.00:0.02462)84.00:0.02732)48.00:0.00788,ref_ureCHirschia_baltica_MMP02598497_CP001678_1_2719_2992159_2993871_neg_d_Bacteria_p_Proteobacteria_c_Alphaproteobacteria_o_Caulobacterales_f_Hyphomonadaceae_g_Hirschia_s_Hirschia_baltica:0.24950)78.00:0.00944,((ref_ureCOceanDNA_b24008_01_330_342400_344109_pos_d_Bacteria_p_Proteobacteria_c_Alphaproteobacteria_o_Caulobacterales_f_Parvularculaceae_g_Marinicaulis_s_:0.23478,ref_ureCOricola_Bin5_MMP10255230_RHLI01000006_1_0MMP10255230_61_059892_061604_pos_d_Bacteria_p_Proteobacteria_c_Alphaproteobacteria_o_Rhizobiales_f_Rhizobiaceae_g_Ahrensia:0.08824)47.00:0.02852,((((ref_ureCGranulosicoccus_antarcticus_MMP06112367_CP018632_1_MMP06112367_2375_2724465_2726177_neg_d_Bacteria_p_Proteobacteria_c_Gammaproteobacteria_o_Granulosicoccales_f_Granulosicoccaceae_g_Granulosicoccus_s_Granulosicoccus_antarcticus:0.13261,ref_ureCOceanDNA_b35890_050_05_03147_04859_neg_d_Bacteria_p_Proteobacteria_c_Gammaproteobacteria_o_Granulosicoccales_f_Granulosicoccaceae_g__s_:0.13712)100.00:0.03561,ref_ureCOceanDNA_b29588_099_08_03232_04938_pos_d_Bacteria_p_Proteobacteria_c_Alphaproteobacteria_o_Rhodobacterales_f_Rhodobacteraceae_g_Palleronia_s_Palleronia_abyssalis:0.17024)65.00:0.03129,ref_ureCNotoacmeibacter_marinus_XMTR2A4_MMP06678465_NBYO01000002_1_0MMP06678465_628_0662079_0663791_pos_d_Bacteria_p_Proteobacteria_c_Alphaproteobacteria_o_Rhizobiales_f_Rhizobiaceae_g_Notoacmeibacter_s_Notoacmeibacter_marinus:0.14250)78.00:0.01945,ref_ureCOceanDNA_b26744_25_002_000562_002274_pos_d_Bacteria_p_Proteobacteria_c_Alphaproteobacteria_o_Rhizobiales_f_GCA_2746425_g_GCA_2746425_s_:0.12142)69.00:0.02165)62.00:0.01566)61.00:0.01882,(ref_ureCOceanDNA_b26672_01_263_269295_271007_pos_d_Bacteria_p_Proteobacteria_c_Alphaproteobacteria_o_Rhizobiales_f_GCA_2746425_g__s_:0.07535,ref_ureCOceanDNA_b26827_0161_01_0003_1655_neg_d_Bacteria_p_Proteobacteria_c_Alphaproteobacteria_o_Rhizobiales_f_Rhizobiaceae_g_GCA_2401155_s_:0.11179)87.00:0.04526)97.00:0.01352)94.00:0.04275,(((ref_ureCOceanDNA_b24172_0153_05_02404_04116_pos_d_Bacteria_p_Proteobacteria_c_Alphaproteobacteria_o_Ferrovibrionales_f__g__s_:0.22056,(ref_ureCOceanDNA_b32980_10_061_062248_063960_pos_d_Bacteria_p_Proteobacteria_c_Alphaproteobacteria_o_UBA8366_f_GCA_2696645_g_GCA_2696645_s_:0.17122,(ref_ureCTARA_SAMN05326648_METAG_IOS00010_16_08_06108_07820_neg_d_Bacteria_p_Proteobacteria_c_Alphaproteobacteria_o_Rhodospirillales_A_f_2_02_FULL_58_16_A_g_GCA_2717285_s_GCA_2717285_sp002717285:0.15150,(ref_ureCOceanDNA_b31270_02_356_373240_374952_pos_d_Bacteria_p_Proteobacteria_c_Alphaproteobacteria_o_Rhodospirillales_f_UBA4479_g_UBA4479_s_:0.08383,(ref_ureCOceanDNA_b31239_003_097_100621_102333_neg_d_Bacteria_p_Proteobacteria_c_Alphaproteobacteria_o_Rhodospirillales_f_UBA4479_g_UBA4479_s_:0.00000,ref_ureCTARA_SAMEA4397445_METAG_DJDBGKJJ_044_12_09119_10762_pos_d_Bacteria_p_Proteobacteria_c_Alphaproteobacteria_o_Rhodospirillales_A_f_UBA4479_g__s_:0.00496)100.00:0.08201)100.00:0.04369)100.00:0.04125)82.00:0.02408)82.00:0.02771,(ref_ureCOceanDNA_b30957_027_02_000097_001809_pos_d_Bacteria_p_Proteobacteria_c_Alphaproteobacteria_o_Rhodospirillales_f_UBA1479_g_UBA1479_s_:0.09813,ref_ureCOceanDNA_b33041_030_11_09899_11611_pos_d_Bacteria_p_Proteobacteria_c_Alphaproteobacteria_o_UBA8366_f_GCA_2717185_g__s_:0.10882)100.00:0.03744)82.00:0.02925,ref_ureCOceanDNA_b24966_0150_04_01576_03285_neg_d_Bacteria_p_Proteobacteria_c_Alphaproteobacteria_o_Parvibaculales_f_Phaeomarinobacteraceae_g_Phaeomarinobacter_s_:0.31840)26.00:0.00142)38.00:0.00522,(ref_ureCOceanDNA_b26641_168_05_002045_003742_pos_d_Bacteria_p_Proteobacteria_c_Alphaproteobacteria_o_Rhizobiales_f_Amorphaceae_g_Acuticoccus_s_:0.22087,(ref_ureCOceanDNA_b26649_387_02_00421_02130_pos_d_Bacteria_p_Proteobacteria_c_Alphaproteobacteria_o_Rhizobiales_f_Amorphaceae_g_Amorphus_s_:0.14549,ref_ureCAmorphus_coralli_R5_Sph_026_MMP02440442_NZ_KB894573_1_447_483279_484988_pos_d_Bacteria_p_Proteobacteria_c_Alphaproteobacteria_o_Rhizobiales_f_Amorphaceae_g_Amorphus_s_Amorphus_coralli:0.13476)100.00:0.11237)39.00:0.03346)78.00:0.01482,((((Swiss_ureC_sp_B2IIJ1_URE1_BEII9_Urease_subunit_alpha_OS_Beijerinckia_indica_subsp_indica_strain_ATCC_9039__DSM_1715__NCIMB_8712_OX_395963_GN_ureC_PE_3_SV_1_d_Bacteria_p_Proteobacteria_c_Alphaproteobacteria_o_Rhizobiales_f_Beijerinckiaceae_g_Beijerinckia_s_Beijerinckia_indica:0.26577,(ref_ureCRhizobiales_bacterium_YIM_77505_MMP02745209_NZ_JQNH01000001_1_2185_2316729_2318444_neg_d_Bacteria_p_Proteobacteria_c_Alphaproteobacteria_o_Rhizobiales_f_Beijerinckiaceae_g_Microvirga_s_Microvirga_sp000745135:0.13342,ref_ureCFilomicrobium_sp_MMP3234138_NZ_LN829118_1_1587_1641289_1642998_pos_d_Bacteria_p_Proteobacteria_c_Alphaproteobacteria_o_Rhizobiales_f_Hyphomicrobiaceae_g_Filomicrobium_s_Filomicrobium_insigne:0.15631)99.00:0.03261)89.00:0.03599,(ref_ureCOceanDNA_b27497_240_05_02331_04037_pos_d_Bacteria_p_Proteobacteria_c_Alphaproteobacteria_o_Rhizobiales_f_Xanthobacteraceae_g_Ga0077548_s_:0.14928,(ref_ureCPseudorhodoplanes_sinuspersici_MMP06886414_CP021112_1_MMP06886414_3475_3574324_3576036_pos_d_Bacteria_p_Proteobacteria_c_Alphaproteobacteria_o_Rhizobiales_f_Xanthobacteraceae_g_Pseudorhodoplanes_s_Pseudorhodoplanes_sinuspersici:0.08899,(((Swiss_ureC_sp_Q210F9_URE1_RHOPB_Urease_subunit_alpha_OS_Rhodopseudomonas_palustris_strain_BisB18_OX_316056_GN_ureC_PE_3_SV_1_d_Bacteria_p_Proteobacteria_c_Alphaproteobacteria_o_Rhizobiales_f_Xanthobacteraceae_g_Rhodopseudomonas_s_Rhodopseudomonas_palustris_D:0.07194,((Swiss_ureC_sp_Q133L6_URE1_RHOPS_Urease_subunit_alpha_OS_Rhodopseudomonas_palustris_strain_BisB5_OX_316057_GN_ureC_PE_3_SV_1_d_Bacteria_p_Proteobacteria_c_Alphaproteobacteria_o_Rhizobiales_f_Xanthobacteraceae_g_Rhodopseudomonas_s_Rhodopseudomonas_pseudopalustris:0.00583,Swiss_ureC_sp_Q2IZ49_URE1_RHOP2_Urease_subunit_alpha_OS_Rhodopseudomonas_palustris_strain_HaA2_OX_316058_GN_ureC_PE_3_SV_1_d_Bacteria_p_Proteobacteria_c_Alphaproteobacteria_o_Rhizobiales_f_Xanthobacteraceae_g_Rhodopseudomonas_s_Rhodopseudomonas_palustris_J:0.03119)100.00:0.02113,(ref_ureCRhodopseudomonas_palustris_strain_XCP_MMP09388146_QKQS01000042_1_00MMP09388146_80_0085757_0087469_neg_d_Bacteria_p_Proteobacteria_c_Alphaproteobacteria_o_Rhizobiales_f_Xanthobacteraceae_g_Rhodopseudomonas_s_Rhodopseudomonas_palustris_I:0.02806,(Swiss_ureC_sp_B3QGK1_URE1_RHOPT_Urease_subunit_alpha_OS_Rhodopseudomonas_palustris_strain_TIE_1_OX_395960_GN_ureC_PE_3_SV_1_d_Bacteria_p_Proteobacteria_c_Alphaproteobacteria_o_Rhizobiales_f_Xanthobacteraceae_g_Rhodopseudomonas_s_Rhodopseudomonas_palustris_F:0.00582,Swiss_ureC_sp_Q6N3N3_URE1_RHOPA_Urease_subunit_alpha_OS_Rhodopseudomonas_palustris_strain_ATCC_BAA_98__CGA009_OX_258594_GN_ureC_PE_3_SV_1_d_Bacteria_p_Proteobacteria_c_Alphaproteobacteria_o_Rhizobiales_f_Xanthobacteraceae_g_Rhodopseudomonas_s_Rhodopseudomonas_palustris_F:0.00624)100.00:0.01983)100.00:0.03058)100.00:0.04558)99.00:0.02249,Swiss_ureC_sp_Q07K73_URE1_RHOP5_Urease_subunit_alpha_OS_Rhodopseudomonas_palustris_strain_BisA53_OX_316055_GN_ureC_PE_3_SV_1_d_Bacteria_p_Proteobacteria_c_Alphaproteobacteria_o_Rhizobiales_f_Xanthobacteraceae_g_Rhodopseudomonas_s_Rhodopseudomonas_palustris_B:0.04325)98.00:0.01660,(Swiss_ureC_sp_Q89UG0_URE1_BRADU_Urease_subunit_alpha_OS_Bradyrhizobium_diazoefficiens_strain_JCM_10833__BCRC_13528__IAM_13628__NBRC_14792__USDA_110_OX_224911_GN_ureC_PE_3_SV_1_d_Bacteria_p_Proteobacteria_c_Alphaproteobacteria_o_Rhizobiales_f_Xanthobacteraceae_g_Bradyrhizobium_s_Bradyrhizobium_diazoefficiens:0.01382,ref_ureCAfipia_MED_728_MMP07618278_NZFD01000027_1_MMP07618278_298_320616_322331_pos_d_Bacteria_p_Proteobacteria_c_Alphaproteobacteria_o_Rhizobiales_f_Xanthobacteraceae_g_Afipia_s_Afipia_broomeae:0.05825)98.00:0.01860)100.00:0.09166)100.00:0.08497)100.00:0.05512)86.00:0.02616,(ref_ureCOceanDNA_b26668_0325_07_02637_04364_neg_d_Bacteria_p_Proteobacteria_c_Alphaproteobacteria_o_Rhizobiales_f_Beijerinckiaceae_g_Methylobacterium_s_:0.16848,ref_ureCXanthobacter_126_MMP02584915_NZ_JAFO01000001_1_2496_2656318_2658030_pos_d_Bacteria_p_Proteobacteria_c_Alphaproteobacteria_o_Rhizobiales_f_Xanthobacteraceae_g_Xanthobacter_s_Xanthobacter_sp000702385:0.08786)100.00:0.05467)99.00:0.04399,ref_ureCOceanDNA_b26748_0785_02_00336_02075_neg_d_Bacteria_p_Proteobacteria_c_Alphaproteobacteria_o_Rhizobiales_f_Hyphomicrobiaceae_g_GCA_2689605_s_:0.18952)97.00:0.06806)94.00:0.01890,(ref_ureCKordiimonas_gwangyangensis_GW14_5_MMP02441395_NZ_AQXF01000003_1_260_0296739_0298454_pos_d_Bacteria_p_Proteobacteria_c_Alphaproteobacteria_o_Sphingomonadales_f_Kordiimonadaceae_g_Kordiimonas_s_Kordiimonas_gwangyangensis:0.19317,((((ref_ureCOceanDNA_b44447_005_08_07991_09706_pos_d_Bacteria_p_Proteobacteria_c_Gammaproteobacteria_o_Woeseiales_f_Woeseiaceae_g__s_:0.20315,(ref_ureCOceanDNA_b44441_388_04_01656_03386_neg_d_Bacteria_p_Proteobacteria_c_Gammaproteobacteria_o_Woeseiales_f_Woeseiaceae_g_Woeseia_s_:0.10032,(ref_ureCOceanDNA_b44610_0307_03_00986_02695_neg_d_Bacteria_p_Proteobacteria_c_Gammaproteobacteria_o_Woeseiales_f_Woeseiaceae_g_UBA1844_s_:0.10307,(ref_ureCOceanDNA_b44443_204_04_01678_03387_neg_d_Bacteria_p_Proteobacteria_c_Gammaproteobacteria_o_Woeseiales_f_Woeseiaceae_g__s_:0.10274,ref_ureCOceanDNA_b44623_114_006_002515_004224_neg_d_Bacteria_p_Proteobacteria_c_Gammaproteobacteria_o_Woeseiales_f_Woeseiaceae_g_UBA1847_s_:0.07876)100.00:0.05961)100.00:0.05409)84.00:0.01630)96.00:0.03045,ref_ureCOceanDNA_b44622_213_06_02789_04498_pos_d_Bacteria_p_Proteobacteria_c_Gammaproteobacteria_o_Woeseiales_f_Woeseiaceae_g_UBA1844_s_:0.17472)100.00:0.04727,(ref_ureCOceanDNA_b26661_247_01_00002_01384_pos_d_Bacteria_p_Proteobacteria_c_Alphaproteobacteria_o_Rhizobiales_f_Pseudoxanthobacteraceae_g_Pseudoxanthobacter_s_:0.16905,ref_ureCOceanDNA_b44445_052_05_02091_03797_pos_d_Bacteria_p_Proteobacteria_c_Gammaproteobacteria_o_Woeseiales_f_Woeseiaceae_g__s_:0.11925)99.00:0.03779)98.00:0.05225,ref_ureCRhodobium_orientis_strain_DSM_11290_MMP07424250_NPEV01000046_1_0MMP07424250_43_037771_039483_pos_d_Bacteria_p_Proteobacteria_c_Alphaproteobacteria_o_Rhizobiales_f_Rhodobiaceae_g_Rhodobium_s_Rhodobium_orientis:0.11495)91.00:0.02449)51.00:0.01088)46.00:0.01592)97.00:0.04260,(ref_ureCOceanDNA_b24317_009_02_00418_02130_neg_d_Bacteria_p_Proteobacteria_c_Alphaproteobacteria_o_Geminicoccales_f_Geminicoccaceae_g__s_:0.17021,(ref_ureCTARA_SAMEA4397330_METAG_KHDOKGAD_222_001_000002_001702_neg_d_Bacteria_p_Proteobacteria_c_Alphaproteobacteria_o_NRL2_f_NRL2_g_NRL2_s_:0.10484,ref_ureCRhizobiales_bacterium_SY3_13_MMP08043188_PHIG01000029_1_MMP08043188_104_106011_107723_pos_d_Bacteria_p_Proteobacteria_c_Alphaproteobacteria_o_NRL2_f_NRL2_g_NRL2_s_NRL2_sp002798435:0.07490)100.00:0.06043)100.00:0.04998)96.00:0.03310,(ref_ureCOceanDNA_b32671_198_03_00534_02246_pos_d_Bacteria_p_Proteobacteria_c_Alphaproteobacteria_o_UBA2966_f__g__s_:0.23371,(ref_ureCOceanDNA_b31459_02_162_174306_176018_pos_d_Bacteria_p_Proteobacteria_c_Alphaproteobacteria_o_Sneathiellales_f_Sneathiellaceae_g_Sneathiella_s_Sneathiella_sp002694385:0.13559,ref_ureCSneathiella_glossodoripedis_JCM_23214_MMP00008912_NZ_BAMS01000001_1_1060_1012851_1014563_pos_d_Bacteria_p_Proteobacteria_c_Alphaproteobacteria_o_Sneathiellales_f_Sneathiellaceae_g_Sneathiella_s_Sneathiella_glossodoripedis:0.08235)100.00:0.06709)96.00:0.03359)48.00:0.01620,(((((ref_ureCOceanDNA_b24595_212_04_01140_02849_pos_d_Bacteria_p_Proteobacteria_c_Alphaproteobacteria_o_Kiloniellales_f_Rhodovibrionaceae_g__s_:0.24211,((ref_ureCHaliangium_ochraceum_MMP00002596_CP001804_1_1684_2317309_2319018_neg_d_Bacteria_p_Myxococcota_c_Polyangia_o_Haliangiales_f_Haliangiaceae_g_Haliangium_s_Haliangium_ochraceum:0.33700,ref_ureCOceanDNA_b26634_228_08_04507_06552_pos_d_Bacteria_p_Proteobacteria_c_Alphaproteobacteria_o_Reyranellales_f_Reyranellaceae_g_Reyranella_s_:0.16862)100.00:0.06339,(((((ref_ureCPacificimonas_flava_JLT2012_MMP06480608_NFZT01000007_1_0MMP06480608_190_0201401_0203113_neg_d_Bacteria_p_Proteobacteria_c_Alphaproteobacteria_o_Sphingomonadales_f_Sphingomonadaceae_g_Pacificimonas_s_Pacificimonas_flava_A:0.27060,(ref_ureCSphingobium_TCM1_MMP04965946_LXVX01000024_1_021_019350_021062_pos_d_Bacteria_p_Proteobacteria_c_Alphaproteobacteria_o_Sphingomonadales_f_Sphingomonadaceae_g_Sphingobium_s_Sphingobium_sp001650725:0.13167,ref_ureCCroceicoccus_H4_MMP04427046_NZ_LRSE01000001_1_238_251445_253157_pos_d_Bacteria_p_Proteobacteria_c_Alphaproteobacteria_o_Sphingomonadales_f_Sphingomonadaceae_g_Croceicoccus_s_Croceicoccus_sp001634625:0.13666)81.00:0.02449)100.00:0.08474,ref_ureCAlgiphilus_aromaticivorans_DG1253_MMP02744755_NZ_JPOG01000001_1_2720_2911942_2913651_pos_d_Bacteria_p_Proteobacteria_c_Gammaproteobacteria_o_Nevskiales_f_Algiphilaceae_g_Algiphilus_s_Algiphilus_aromaticivorans:0.18900)79.00:0.02379,(ref_ureCOceanDNA_b36142_081_08_07812_09524_neg_d_Bacteria_p_Proteobacteria_c_Gammaproteobacteria_o_Nevskiales_f_Oceanococcaceae_g_Abyssibacter_s_:0.12267,ref_ureCOceanDNA_b36074_14_007_003352_005064_neg_d_Bacteria_p_Proteobacteria_c_Gammaproteobacteria_o_Nevskiales_f_Algiphilaceae_g__s_:0.09083)96.00:0.06082)83.00:0.02234,ref_ureCIndioceanicola_profundi_MMP09405541_NZ_CP030126_1_MMP09405541_1838_1945669_1947381_neg_d_Bacteria_p_Proteobacteria_c_Alphaproteobacteria_o_Azospirillales_f_Azospirillaceae:0.08429)98.00:0.07321,Swiss_ureC_sp_B8EPU9_URE1_METSB_Urease_subunit_alpha_OS_Methylocella_silvestris_strain_DSM_15510__CIP_108128__LMG_27833__NCIMB_13906__BL2_OX_395965_GN_ureC_PE_3_SV_1_d_Bacteria_p_Proteobacteria_c_Alphaproteobacteria_o_Rhizobiales_f_Beijerinckiaceae_g_Methylocella_s_Methylocella_silvestris:0.23904)100.00:0.06655)100.00:0.04081)79.00:0.03730,((ref_ureCOceanDNA_b24806_006_11_09121_11169_pos_d_Bacteria_p_Proteobacteria_c_Alphaproteobacteria_o_Thalassobaculales_f_Nisaeaceae_g_UBA7326_s_:0.19657,ref_ureCOceanDNA_b24777_077_15_12037_14094_neg_d_Bacteria_p_Proteobacteria_c_Alphaproteobacteria_o_Thalassobaculales_f_Nisaeaceae_g__s_:0.09539)100.00:0.05019,(ref_ureCThalassobaculum_salexigens_CZ41_10a_MMP02441503_NZ_0000KE384094_1_709_0782888_0784933_neg_d_Bacteria_p_Proteobacteria_c_Alphaproteobacteria_o_Thalassobaculales_f_Thalassobaculaceae_g_Thalassobaculum_s_Thalassobaculum_litoreum:0.07022,ref_ureCAlpha_proteobacterium_BAL199_MMP02436095_NZ_ABHC01000003_1_169_176876_178921_neg_d_Bacteria_p_Proteobacteria_c_Alphaproteobacteria_o_Thalassobaculales_f_Thalassobaculaceae_g_BAL199_s_BAL199_sp000171835:0.05751)100.00:0.12167)100.00:0.07831)56.00:0.05967,((ref_ureCOceanDNA_b13288_002_13_08812_10524_neg_d_Bacteria_p_Desulfobacterota_B_c_Binatia_o_UBA1149_f_UBA1149_g__s_:0.21037,(ref_ureCOceanDNA_b31470_218_01_0002_1249_pos_d_Bacteria_p_Proteobacteria_c_Alphaproteobacteria_o_Sphingomonadales_f_SMXS01_g_SMXS01_s_:0.16515,(ref_ureCOceanDNA_b24304_031_14_10363_12075_neg_d_Bacteria_p_Proteobacteria_c_Alphaproteobacteria_o_GCA_2731375_f_GCA_2731375_g_GCA_2731375_s_:0.07184,ref_ureCOceanDNA_b24251_0019_02_00110_01816_neg_d_Bacteria_p_Proteobacteria_c_Alphaproteobacteria_o_GCA_2731375_f_GCA_2731375_g_GCA_2731375_s_:0.11582)100.00:0.07568)100.00:0.03732)96.00:0.03262,((ref_ureCOceanDNA_b23295_045_14_12362_14059_pos_d_Bacteria_p_Proteobacteria_c_Alphaproteobacteria_o_Bin95_f_Bin95_g__s_:0.22493,(ref_ureCOceanDNA_b23310_0095_04_02170_03879_neg_d_Bacteria_p_Proteobacteria_c_Alphaproteobacteria_o_Bin95_f_Bin95_g__s_:0.10355,ref_ureCOceanDNA_b23302_195_01_00001_01713_pos_d_Bacteria_p_Proteobacteria_c_Alphaproteobacteria_o_Bin95_f_Bin95_g__s_:0.06124)100.00:0.07414)93.00:0.03167,(ref_ureCOceanDNA_b24239_046_028_025146_026858_neg_d_Bacteria_p_Proteobacteria_c_Alphaproteobacteria_o_GCA_2731375_f_GCA_2731375_g__s_:0.13078,ref_ureCOceanDNA_b23315_04_090_101605_103317_pos_d_Bacteria_p_Proteobacteria_c_Alphaproteobacteria_o_Bin95_f_Bin95_g__s_:0.11567)93.00:0.02434)97.00:0.03781)93.00:0.02558)30.00:0.02496,ref_ureCOceanibacterium_hippocampi_CECT_7691_MMP102070168_FWFR01000002_1_0MMP102070168_508_0558480_0560192_pos_d_Bacteria_p_Proteobacteria_c_Alphaproteobacteria_o_Sneathiellales_f_Sneathiellaceae_g_Oceanibacterium_s_Oceanibacterium_hippocampi:0.17019)94.00:0.03142,(((ref_ureCOceanDNA_b24143_177_04_01447_03159_neg_d_Bacteria_p_Proteobacteria_c_Alphaproteobacteria_o_Defluviicoccales_f_Defluviicoccaceae_g__s_:0.11134,ref_ureCOceanDNA_b24097_091_07_04711_06423_neg_d_Bacteria_p_Proteobacteria_c_Alphaproteobacteria_o_Defluviicoccales_f_Defluviicoccaceae_g_GCA_2689465_s_:0.07782)100.00:0.03768,ref_ureCOceanDNA_b24066_10_139_149891_151603_neg_d_Bacteria_p_Proteobacteria_c_Alphaproteobacteria_o_Defluviicoccales_f_UBA2964_g__s_:0.09191)100.00:0.03674,ref_ureCOceanDNA_b23261_025_046_040303_042015_pos_d_Bacteria_p_Proteobacteria_c_Alphaproteobacteria_o_Rhodospirillales_f__g__s_:0.17464)97.00:0.04623)91.00:0.03886)93.00:0.04002,ref_ureCTARA_SAMEA2622149_METAG_MFLCIKLO_061_011_008433_010136_pos_d_Bacteria_p_Proteobacteria_c_Alphaproteobacteria_o_UBA7887_f_UBA7887_g_UBA7887_s_UBA7887_sp002501105:0.25633)87.00:0.03584,((((ref_ureCOceanDNA_b13870_184_01_00322_02031_neg_d_Bacteria_p_Chloroflexota_c_Dehalococcoidia_o_SAR202_f_UBA11138_g_Casp_Chloro_G4_s_:0.19163,ref_ureCOceanDNA_b15322_297_03_00707_01936_pos_d_Bacteria_p_Chloroflexota_c_Dehalococcoidia_o_UBA3495_f_GCA_2712585_g__s_:0.17376)100.00:0.33983,((ref_ureCOceanDNA_b15103_019_22_18898_20610_pos_d_Bacteria_p_Chloroflexota_c_Dehalococcoidia_o_UBA1151_f_UBA1151_g_GCA_2730555_s_:0.12781,ref_ureCOceanDNA_b15092_010_14_010099_011811_pos_d_Bacteria_p_Chloroflexota_c_Dehalococcoidia_o_UBA1151_f_UBA1151_g_GCA_2730555_s_:0.09959)90.00:0.03229,ref_ureCOceanDNA_b15101_386_03_00722_02434_pos_d_Bacteria_p_Chloroflexota_c_Dehalococcoidia_o_UBA1151_f_UBA1151_g_GCA_2730555_s_:0.04102)100.00:0.11966)96.00:0.03765,(ref_ureCOceanDNA_b13872_004_50_44866_46575_pos_d_Bacteria_p_Chloroflexota_c_Dehalococcoidia_o_SAR202_f_UBA11138_g_Casp_Chloro_G4_s_:0.25817,ref_ureCOceanDNA_b13882_045_06_03854_05563_pos_d_Bacteria_p_Chloroflexota_c_Dehalococcoidia_o_SAR202_f_UBA11138_g_UBA1123_s_UBA1123_sp002313895:0.19946)99.00:0.06698)97.00:0.01851,(((ref_ureCOceanDNA_b32840_072_06_03153_04865_pos_d_Bacteria_p_Proteobacteria_c_Alphaproteobacteria_o_UBA7887_f_UBA7887_g_MarineAlpha9_Bin7_s_:0.06936,ref_ureCOceanDNA_b32845_072_06_03167_04879_neg_d_Bacteria_p_Proteobacteria_c_Alphaproteobacteria_o_UBA7887_f_UBA7887_g_MarineAlpha9_Bin7_s_:0.10220)100.00:0.02910,(ref_ureCOceanDNA_b32806_275_03_00906_02618_pos_d_Bacteria_p_Proteobacteria_c_Alphaproteobacteria_o_UBA7887_f_UBA7887_g_GCA_2712985_s_GCA_2712985_sp002712985:0.08512,(ref_ureCOceanDNA_b32795_014_001_000001_001377_pos_d_Bacteria_p_Proteobacteria_c_Alphaproteobacteria_o_UBA7887_f_UBA7887_g_GCA_2712985_s_:0.00000,ref_ureCOceanDNA_b32796_045_13_12362_13930_pos_d_Bacteria_p_Proteobacteria_c_Alphaproteobacteria_o_UBA7887_f_UBA7887_g_GCA_2712985_s_:0.01458)100.00:0.15509)100.00:0.08171)100.00:0.13606,(ref_ureCOceanDNA_b13294_037_01_00009_01718_neg_d_Bacteria_p_Desulfobacterota_B_c_Binatia_o_UBA1149_f_UBA1149_g_UBA1149_s_UBA1149_sp002311335:0.19884,ref_ureCOceanDNA_b24796_125_05_02405_04117_neg_d_Bacteria_p_Proteobacteria_c_Alphaproteobacteria_o_Thalassobaculales_f_Nisaeaceae_g_Nisaea_s_:0.16378)97.00:0.03498)95.00:0.01977)93.00:0.01426)84.00:0.03043,((((((ref_ureCTistrella_mobilis_MMP02603926_CP003236_1_1746_1912369_1914078_pos_d_Bacteria_p_Proteobacteria_c_Alphaproteobacteria_o_Tistrellales_f_Tistrellaceae_g_Tistrella_s_Tistrella_mobilis:0.30921,(ref_ureCOceanDNA_b32984_108_03_00734_02443_pos_d_Bacteria_p_Proteobacteria_c_Alphaproteobacteria_o_UBA8366_f_GCA_2696645_g_GCA_2696645_s_:0.07242,ref_ureCAlphaproteobacteria_bacterium_UBA2662_MMP06456268_DEMU01000006_1_689_720298_722007_pos_d_Bacteria_p_Proteobacteria_c_Alphaproteobacteria_o_UBA8366_f_GCA_2696645_g_GCA_2696645_s_GCA_2696645_sp002709955:0.12447)100.00:0.11745)100.00:0.04862,ref_ureCOceanDNA_b32793_002_67_70687_72396_neg_d_Bacteria_p_Proteobacteria_c_Alphaproteobacteria_o_UBA7887_f_GCA_2721365_g_GCA_2721365_s_GCA_2721365_sp002721365:0.16663)95.00:0.04212,((ref_ureCOceanDNA_b32588_043_02_00536_02245_neg_d_Bacteria_p_Proteobacteria_c_Alphaproteobacteria_o_Thalassobaculales_f_TMED26_g_TMED26_s_TMED26_sp002694075:0.07546,ref_ureCOceanDNA_b32593_330_04_01465_02700_neg_d_Bacteria_p_Proteobacteria_c_Alphaproteobacteria_o_Thalassobaculales_f_TMED26_g_TMED26_s_TMED26_sp003280605:0.07468)100.00:0.07848,ref_ureCMagnetovibrio_blakemorei_MV_1_MMP05467120_NZ_0MCGG01000006_1_16_017110_018819_pos_d_Bacteria_p_Proteobacteria_c_Alphaproteobacteria_o_Rhodospirillales_A_f_Magnetovibrionaceae_g_Magnetovibrio_s_Magnetovibrio_blakemorei:0.20131)83.00:0.03504)50.00:0.02118,(ref_ureCRhodospirillales_BBD_1991_14_MMP04939355_LYSY01000001_1_0153_0192172_0193881_pos_d_Bacteria_p_Proteobacteria_c_Alphaproteobacteria_o_Kiloniellales_f_Kiloniellaceae_g_BBD_1991_14_s_BBD_1991_14_sp001657395:0.15318,((Swiss_ureC_sp_A0L6F2_URE1_MAGMM_Urease_subunit_alpha_OS_Magnetococcus_marinus_strain_ATCC_BAA_1437__JCM_17883__MC_1_OX_156889_GN_ureC_PE_3_SV_1_d_Bacteria_p_Proteobacteria_c_Magnetococcia_o_Magnetococcales_f_Magnetococcaceae_g_Magnetococcus_s_Magnetococcus_marinus:0.00000,ref_ureCMagnetococcus_marinus_MMP02598452_CP000471_1_1067_1257310_1259019_pos_d_Bacteria_p_Proteobacteria_c_Magnetococcia_o_Magnetococcales_f_Magnetococcaceae_g_Magnetococcus_s_Magnetococcus_marinus:0.00000)100.00:0.15218,ref_ureCMagnetofaba_australis_IT_1_MMP04574817_LVJN01000018_1_0MMP04574817_242_0293497_0295206_neg_d_Bacteria_p_Proteobacteria_c_Magnetococcia_o_Magnetococcales_f_Magnetococcaceae_g_Magnetofaba_s_Magnetofaba_australis:0.11757)100.00:0.03868)89.00:0.01399)53.00:0.02930,(((((((ref_ureCOceanDNA_b31124_057_01_00080_01729_neg_d_Bacteria_p_Proteobacteria_c_Alphaproteobacteria_o_Rhodospirillales_f_UBA2165_g_TMED23_s_:0.20864,ref_ureCOceanDNA_b31138_042_09_06944_08653_pos_d_Bacteria_p_Proteobacteria_c_Alphaproteobacteria_o_Rhodospirillales_f_UBA2165_g_TMED23_s_:0.13701)100.00:0.01649,ref_ureCOceanDNA_b31129_455_02_00190_01899_neg_d_Bacteria_p_Proteobacteria_c_Alphaproteobacteria_o_Rhodospirillales_f_UBA2165_g_TMED23_s_:0.08923)100.00:0.03467,ref_ureCOceanDNA_b31119_142_07_04749_06458_neg_d_Bacteria_p_Proteobacteria_c_Alphaproteobacteria_o_Rhodospirillales_f_UBA2165_g_GCA_2725625_s_GCA_2725625_sp002725625:0.08161)99.00:0.01654,ref_ureCTARA_SAMEA2622149_METAG_OJOLGCJC_049_03_01029_02738_neg_d_Bacteria_p_Proteobacteria_c_Alphaproteobacteria_o_Rhodospirillales_A_f_UBA2165_g_UBA2165_s_:0.08766)99.00:0.01013,ref_ureCOceanDNA_b31018_084_06_02658_04367_pos_d_Bacteria_p_Proteobacteria_c_Alphaproteobacteria_o_Rhodospirillales_f_UBA2165_g_GCA_002721295_s_GCA_002721295_sp002937995:0.14452)99.00:0.03956,ref_ureCTARA_SAMEA4397705_METAG_LMMICBHK_492_02_00247_02004_pos_d_Bacteria_p_Bacteroidota_c_Bacteroidia_o_Flavobacteriales_f_1G12_g_UBA2108_s_:0.15643)97.00:0.03723,((((ref_ureCTARA_SAMEA2621859_METAG_OBINDPII_062_10_08441_10150_pos_d_Bacteria_p_Proteobacteria_c_Alphaproteobacteria_o_UBA8366_f_UBA8366_g_UBA8366_s_UBA8366_sp002718015:0.20131,((ref_ureCMagnetovibrio_MED_716_MMP07619309_NZFO01000001_1_0MMP07619309_47_048112_049821_pos_d_Bacteria_p_Proteobacteria_c_Alphaproteobacteria_o_Rhodospirillales_A_f_UBA3470_g_TMED8_s_TMED8_sp002690705:0.15040,ref_ureCMagnetospira_sp_MMP3283111_NZ_0FO538765_1_724_0748208_0749917_pos_d_Bacteria_p_Proteobacteria_c_Alphaproteobacteria_o_Rhodospirillales_A_f_Magnetospiraceae_g_Magnetospira_s_Magnetospira_sp000968135:0.06214)85.00:0.02785,ref_ureCOceanDNA_b33064_033_12_09632_11341_pos_d_Bacteria_p_Proteobacteria_c_Alphaproteobacteria_o_UBA8366_f_GCA_2717185_g_MarineAlpha4_Bin1_s_MarineAlpha4_Bin1_sp002937525:0.10189)100.00:0.03196)98.00:0.02069,(((ref_ureCOceanDNA_b32706_13_013_011483_013192_neg_d_Bacteria_p_Proteobacteria_c_Alphaproteobacteria_o_UBA6615_f_UBA6615_g__s_:0.14119,(ref_ureCOceanDNA_b32723_06_039_036932_038641_pos_d_Bacteria_p_Proteobacteria_c_Alphaproteobacteria_o_UBA6615_f_UBA6615_g_GCA_2727315_s_GCA_2727315_sp002727315:0.09648,ref_ureCOceanDNA_b32771_192_02_00462_02171_neg_d_Bacteria_p_Proteobacteria_c_Alphaproteobacteria_o_UBA6615_f_UBA6615_g_UBA8079_s_:0.06621)100.00:0.06721)100.00:0.02548,ref_ureCTARA_SAMEA4398315_METAG_BJAKHDDB_08_021_018483_020192_pos_d_Bacteria_p_Proteobacteria_c_Alphaproteobacteria_o_UBA6615_f_UBA6615_g__s_:0.08499)99.00:0.02393,ref_ureCOceanDNA_b32952_0318_02_0270_1979_pos_d_Bacteria_p_Proteobacteria_c_Alphaproteobacteria_o_UBA828_f_UBA828_g_PTKB01_s_PTKB01_sp002937555:0.10286)100.00:0.03038)89.00:0.02473,(ref_ureCRhodospirillaceae_bacterium_ARS_16_MMP07620004_NZAZ01000011_1_00MMP07620004_9_007473_009182_pos_d_Bacteria_p_Proteobacteria_c_Alphaproteobacteria_o_Rhodospirillales_A_f_Casp_alpha2_g_Casp_alpha2_s_Casp_alpha2_sp002686255:0.10068,ref_ureCOceanDNA_b30785_136_06_02484_04193_pos_d_Bacteria_p_Proteobacteria_c_Alphaproteobacteria_o_Rhodospirillales_f_Casp_alpha2_g_Casp_alpha2_s_:0.08133)100.00:0.06128)83.00:0.01686,(((ref_ureCOceanDNA_b30773_073_009_009160_010554_neg_d_Bacteria_p_Proteobacteria_c_Alphaproteobacteria_o_Rhodospirillales_f_2_12_FULL_67_15_g__s_:0.14395,ref_ureCOceanDNA_b31071_091_06_02866_04575_pos_d_Bacteria_p_Proteobacteria_c_Alphaproteobacteria_o_Rhodospirillales_f_UBA2165_g_GCA_2687515_s_:0.13818)82.00:0.02070,ref_ureCOceanDNA_b30736_022_08_04027_05736_neg_d_Bacteria_p_Proteobacteria_c_Alphaproteobacteria_o_Rhodospirillales_f_2_02_FULL_58_16_g_GCA_2686765_s_:0.09792)95.00:0.03279,(((ref_ureCOceanDNA_b31079_199_02_00185_01888_neg_d_Bacteria_p_Proteobacteria_c_Alphaproteobacteria_o_Rhodospirillales_f_UBA2165_g_GCA_2712665_s_:0.11602,ref_ureCOceanDNA_b31100_309_02_00467_02170_neg_d_Bacteria_p_Proteobacteria_c_Alphaproteobacteria_o_Rhodospirillales_f_UBA2165_g_GCA_2712665_s_GCA_2712665_sp002938035:0.09329)100.00:0.06667,ref_ureCOceanDNA_b31120_425_02_00302_02011_pos_d_Bacteria_p_Proteobacteria_c_Alphaproteobacteria_o_Rhodospirillales_f_UBA2165_g_TMED167_s_:0.09789)88.00:0.02357,ref_ureCOceanDNA_b30743_010_19_20143_21852_neg_d_Bacteria_p_Proteobacteria_c_Alphaproteobacteria_o_Rhodospirillales_f_2_02_FULL_58_16_A_g__s_:0.10502)99.00:0.06368)60.00:0.00530)74.00:0.02095)76.00:0.00930)97.00:0.05395,(ref_ureCOceanDNA_b32868_027_15_12914_14620_pos_d_Bacteria_p_Proteobacteria_c_Alphaproteobacteria_o_UBA7985_f_UBA7985_g_UBA7985_s_:0.32145,(ref_ureCOceanDNA_b21041_006_12_16277_17986_neg_d_Bacteria_p_Myxococcota_A_c_UBA9160_o_UBA9160_f_SMWR01_g__s_:0.19926,(ref_ureCTARA_SAMEA2622837_METAG_KEBKNECM_047_03_00593_02302_pos_d_Bacteria_p_Proteobacteria_c_Alphaproteobacteria_o_UBA8366_f_GCA_2717185_g_GCA_2717185_s_GCA_2717185_sp002717185:0.12359,ref_ureCOceanDNA_b33082_231_04_01225_02934_pos_d_Bacteria_p_Proteobacteria_c_Alphaproteobacteria_o_UBA8366_f_UBA8366_g_UBA6544_s_:0.10008)100.00:0.04959)100.00:0.02750)97.00:0.04240)97.00:0.04012)98.00:0.08688,(ref_ureCOceanDNA_b30904_465_01_00024_01736_neg_d_Bacteria_p_Proteobacteria_c_Alphaproteobacteria_o_Rhodospirillales_f_Thalassospiraceae_g_Thalassospira_s_Thalassospira_lucentensis:0.09012,ref_ureCThalassospira_sp_MMP07821581_CP024199_1_MMP07821581_3382_3846927_3848636_neg_d_Bacteria_p_Proteobacteria_c_Alphaproteobacteria_o_Rhodospirillales_A_f_Thalassospiraceae_g_Thalassospira_s_Thalassospira_sp002844375:0.07151)100.00:0.16174)100.00:0.07918)100.00:0.05409,((((((Swiss_ureC_sp_B7K912_URE1_GLOC7_Urease_subunit_alpha_OS_Gloeothece_citriformis_strain_PCC_7424_OX_65393_GN_ureC_PE_3_SV_1_d_Bacteria_p_Cyanobacteria_c_Cyanobacteriia_o_Cyanobacteriales_f_Microcystaceae_g_Gloeothece_s_Gloeothece_citriformis:0.28499,ref_ureCOceanDNA_b16220_120_06_10720_12456_neg_d_Bacteria_p_Cyanobacteria_c_Cyanobacteriia_o_Phormidesmiales_f_Phormidesmiaceae_g_Phormidesmis_s_:0.28343)98.00:0.12934,(((Swiss_ureC_sp_Q8DMV6_URE1_THEVB_Urease_subunit_alpha_OS_Thermosynechococcus_vestitus_strain_IAM_M_273__NIES_2133__BP_1_OX_197221_GN_ureC_PE_3_SV_1_d_Bacteria_p_Cyanobacteria_c_Cyanobacteriia_o_Thermosynechococcales_f_Thermosynechococcaceae_g_Thermosynechococcus_s_Thermosynechococcus_elongatus_A:0.21607,(ref_ureCProchloron_didemni_P2_Fiji_MMP02954250_NZ_0JH605575_1_3_01732_03462_pos_d_Bacteria_p_Cyanobacteria_c_Cyanobacteriia_o_Cyanobacteriales_f_Prochloraceae_g_Prochloron_s_Prochloron_didemni:0.19746,(ref_ureCAnabaena_PCC_7108_MMP02261341_NZ_KB235896_1_2589_2983001_2984728_pos_d_Bacteria_p_Cyanobacteria_c_Cyanobacteriia_o_Cyanobacteriales_f_Nostocaceae_g_Anabaena_s_Anabaena_sp000332135:0.05883,(Swiss_ureC_sp_B2IT66_URE1_NOSP7_Urease_subunit_alpha_OS_Nostoc_punctiforme_strain_ATCC_29133__PCC_73102_OX_63737_GN_ureC_PE_3_SV_1_d_Bacteria_p_Cyanobacteria_c_Cyanobacteriia_o_Cyanobacteriales_f_Nostocaceae_g_Nostoc_s_Nostoc_punctiforme:0.06851,(Swiss_ureC_sp_Q3M712_URE1_TRIV2_Urease_subunit_alpha_OS_Trichormus_variabilis_strain_ATCC_29413__PCC_7937_OX_240292_GN_ureC_PE_3_SV_1_d_Bacteria_p_Cyanobacteria_c_Cyanobacteriia_o_Cyanobacteriales_f_Nostocaceae_g_Trichormus_s_Trichormus_variabilis:0.01417,Swiss_ureC_sp_Q8YQZ0_URE1_NOSS1_Urease_subunit_alpha_OS_Nostoc_sp__strain_PCC_7120__SAG_25_82__UTEX_2576_OX_103690_GN_ureC_PE_3_SV_1_d_Bacteria_p_Cyanobacteria_c_Cyanobacteriia_o_Cyanobacteriales_f_Nostocaceae_g_Trichormus_s_Trichormus_sp000009705:0.01343)100.00:0.04187)72.00:0.02729)100.00:0.05869)54.00:0.01239)56.00:0.02155,(ref_ureCOceanDNA_b16047_111_03_02007_03716_pos_d_Bacteria_p_Cyanobacteria_c_Cyanobacteriia_o_Cyanobacteriales_f_Geitlerinemaceae_g_J055_s_:0.08816,ref_ureCOceanDNA_b16040_406_01_00003_01466_pos_d_Bacteria_p_Cyanobacteria_c_Cyanobacteriia_o_Cyanobacteriales_f_Desertifilaceae_g_Roseofilum_s_:0.13691)99.00:0.03327)54.00:0.01403,Swiss_ureC_sp_B8HW50_URE1_CYAP4_Urease_subunit_alpha_OS_Cyanothece_sp__strain_PCC_7425__ATCC_29141_OX_395961_GN_ureC_PE_3_SV_1_d_Bacteria_p_Cyanobacteria_c_Cyanobacteriia_o_Thermosynechococcales_f_Thermosynechococcaceae_g_Cyanothece_s_Cyanothece_sp000022045:0.16610)27.00:0.01401)39.00:0.00731,((((Swiss_ureC_sp_P73061_URE1_SYNY3_Urease_subunit_alpha_OS_Synechocystis_sp__strain_PCC_6803__Kazusa_OX_1111708_GN_ureC_PE_3_SV_1_No_taxonomy_found:0.21087,Swiss_ureC_sp_B0JKA1_URE1_MICAN_Urease_subunit_alpha_OS_Microcystis_aeruginosa_strain_NIES_843_OX_449447_GN_ureC_PE_3_SV_1_d_Bacteria_p_Cyanobacteria_c_Cyanobacteriia_o_Cyanobacteriales_f_Microcystaceae_g_Microcystis_s_Microcystis_aeruginosa:0.10676)98.00:0.04209,ref_ureCOceanDNA_b16048_066_02_01129_02838_pos_d_Bacteria_p_Cyanobacteria_c_Cyanobacteriia_o_Cyanobacteriales_f_Cyanobacteriaceae_g_Limnothrix_s_:0.17029)68.00:0.04022,((ref_ureCPlanktothrix_mougeotii_NIVA_CYA_405_MMP02261501_NZ_00KE734705_1_181_0192676_0194394_pos_d_Bacteria_p_Cyanobacteria_c_Cyanobacteriia_o_Cyanobacteriales_f_Phormidiaceae_g_Planktothrix_s_Planktothrix_rubescens:0.13073,ref_ureCArthrospira_TJSD091_MMP03463612_NZ_0LAYT01000325_1_57_062057_063775_neg_d_Bacteria_p_Cyanobacteria_c_Cyanobacteriia_o_Cyanobacteriales_f_Phormidiaceae_g_Arthrospira_s_Arthrospira_maxima:0.09666)92.00:0.04092,ref_ureCGeitlerinema_BBD_1991_9_MMP04892670_LWRO01000053_1_008_011202_012899_neg_d_Bacteria_p_Cyanobacteria_c_Cyanobacteriia_o_Cyanobacteriales_f_Geitlerinemaceae_g_Geitlerinema_s_Geitlerinema_sp001657325:0.09377)65.00:0.01660)39.00:0.01088,((((ref_ureCOceanDNA_b16033_278_10_005366_007075_neg_d_Bacteria_p_Cyanobacteria_c_Cyanobacteriia_o_PCC_7407_f_PCC_7407_g__s_:0.08369,ref_ureCOceanDNA_b16200_144_08_07885_09525_pos_d_Bacteria_p_Cyanobacteria_c_Cyanobacteriia_o_Phormidesmiales_f__g__s_:0.11058)100.00:0.04368,ref_ureCLeptolyngbya_PCC_7375_MMP02256520_NZ_JH993797_1_4781_5349967_5351676_neg_d_Bacteria_p_Cyanobacteria_c_Cyanobacteriia_o_Phormidesmiales_f_Phormidesmiaceae_g_PCC_7375_s_PCC_7375_sp000316115:0.10367)95.00:0.02501,ref_ureCOceanDNA_b16118_060_016_023049_024746_pos_d_Bacteria_p_Cyanobacteria_c_Cyanobacteriia_o_Cyanobacteriales_f__g__s_:0.08497)57.00:0.01569,((((ref_ureCOceanDNA_b16187_035_008_007957_009669_pos_d_Bacteria_p_Cyanobacteria_c_Cyanobacteriia_o_Cyanobacteriales_f_Xenococcaceae_g_Xenococcus_s_:0.14989,ref_ureCOceanDNA_b16153_0490_01_0003_1745_pos_d_Bacteria_p_Cyanobacteria_c_Cyanobacteriia_o_Cyanobacteriales_f_Xenococcaceae_g_Xenococcus_s_:0.07441)99.00:0.04158,(ref_ureCOceanDNA_b16137_114_09_05869_07593_pos_d_Bacteria_p_Cyanobacteria_c_Cyanobacteriia_o_Cyanobacteriales_f_Xenococcaceae_g_Pleurocapsa_s_:0.09829,((ref_ureCOceanDNA_b16172_059_05_03336_05045_pos_d_Bacteria_p_Cyanobacteria_c_Cyanobacteriia_o_Cyanobacteriales_f_Xenococcaceae_g_Xenococcus_s_:0.10340,Swiss_ureC_sp_Q117Z3_URE1_TRIEI_Urease_subunit_alpha_OS_Trichodesmium_erythraeum_strain_IMS101_OX_203124_GN_ureC_PE_3_SV_1_d_Bacteria_p_Cyanobacteria_c_Cyanobacteriia_o_Cyanobacteriales_f_Microcoleaceae_g_Trichodesmium_s_Trichodesmium_erythraeum:0.08708)99.00:0.02073,ref_ureCOceanDNA_b16147_010_14_11145_12869_neg_d_Bacteria_p_Cyanobacteria_c_Cyanobacteriia_o_Cyanobacteriales_f_Xenococcaceae_g_Pleurocapsa_s_:0.07211)99.00:0.02160)99.00:0.03966)100.00:0.03197,ref_ureCOceanDNA_b16120_304_01_00001_01206_pos_d_Bacteria_p_Cyanobacteria_c_Cyanobacteriia_o_Cyanobacteriales_f_Spirulinaceae_g__s_:0.10896)97.00:0.02241,((ref_ureCLyngbya_PCC8106_MMP02436090_NZ_0AAVU01000017_1_63_068993_070711_pos_d_Bacteria_p_Cyanobacteria_c_Cyanobacteriia_o_Cyanobacteriales_f_Phormidiaceae_g_Lyngbya_s_Lyngbya_sp000169095:0.11246,ref_ureCOceanDNA_b16110_0242_04_04178_05884_neg_d_Bacteria_p_Cyanobacteria_c_Cyanobacteriia_o_Cyanobacteriales_f_Oscillatoriaceae_g_Planktothricoides_s_:0.09224)65.00:0.02273,ref_ureCMoorea_bouillonii_PNG_PNG5_198_MMP05826285_NZ_MKZS01000001_1_3657_4376968_4378686_pos_d_Bacteria_p_Cyanobacteria_c_Cyanobacteriia_o_Cyanobacteriales_f_Coleofasciculaceae_g_Moorea_s_Moorea_bouillonii:0.08856)65.00:0.01736)66.00:0.02157)38.00:0.01278)90.00:0.02352)61.00:0.02754,ref_ureCPseudanabaena_sp_MMP02261336_CP003592_1_2980_3736647_3738365_pos_d_Bacteria_p_Cyanobacteria_c_Cyanobacteriia_o_Pseudanabaenales_f_Pseudanabaenaceae_g_PCC_7367_s_PCC_7367_sp000317065:0.14230)79.00:0.03078,ref_ureCAcaryochloris_RCC1774_MMP08384890_NZ_0PQWO01000010_1_MMP08384890_61_067513_069222_neg_d_Bacteria_p_Cyanobacteria_c_Cyanobacteriia_o_Thermosynechococcales_f_Thermosynechococcaceae_g_RCC1774_s_RCC1774_sp003231495:0.09685)100.00:0.10869,((((((ref_ureCTARA_SAMEA2620021_METAG_DFDOHHJB_094_05_01845_03554_pos_d_Bacteria_p_Cyanobacteria_c_Cyanobacteriia_o_Synechococcales_f_Cyanobiaceae_g_Prochlorococcus_A_s_:0.15480,ref_ureCGORG_SAMEA6067815_SAGS_AH287J03_01_080_046075_047784_neg_d_Bacteria_p_Cyanobacteria_c_Cyanobacteriia_o_Synechococcales_f_Cyanobiaceae_g_Prochlorococcus_A_s_:0.08437)100.00:0.06654,(Swiss_ureC_sp_Q31B49_URE1_PROM9_Urease_subunit_alpha_OS_Prochlorococcus_marinus_strain_MIT_9312_OX_74546_GN_ureC_PE_3_SV_1_d_Bacteria_p_Cyanobacteria_c_Cyanobacteriia_o_PCC_6307_f_Cyanobiaceae_g_Prochlorococcus_A_s_Prochlorococcus_A_marinus_L:0.03149,((Swiss_ureC_sp_A8G4K9_URE1_PROM2_Urease_subunit_alpha_OS_Prochlorococcus_marinus_strain_MIT_9215_OX_93060_GN_ureC_PE_3_SV_1_d_Bacteria_p_Cyanobacteria_c_Cyanobacteriia_o_PCC_6307_f_Cyanobiaceae_g_Prochlorococcus_A_s_Prochlorococcus_A_marinus_A:0.02113,Swiss_ureC_sp_A2BQW8_URE1_PROMS_Urease_subunit_alpha_OS_Prochlorococcus_marinus_strain_AS9601_OX_146891_GN_ureC_PE_3_SV_1_d_Bacteria_p_Cyanobacteria_c_Cyanobacteriia_o_PCC_6307_f_Cyanobiaceae_g_Prochlorococcus_A_s_Prochlorococcus_A_marinus_O:0.01437)85.00:0.00010,(ref_ureCGORG_SAMEA6069676_SAGS_AG892C17_03_084_077497_079206_neg_d_Bacteria_p_Cyanobacteria_c_Cyanobacteriia_o_Synechococcales_f_Cyanobiaceae_g_Prochlorococcus_A_s_:0.01562,Swiss_ureC_sp_A3PCP1_URE1_PROM0_Urease_subunit_alpha_OS_Prochlorococcus_marinus_strain_MIT_9301_OX_167546_GN_ureC_PE_3_SV_1_d_Bacteria_p_Cyanobacteria_c_Cyanobacteriia_o_PCC_6307_f_Cyanobiaceae_g_Prochlorococcus_A_s_Prochlorococcus_A_marinus_E:0.00851)98.00:0.00393)87.00:0.02326)100.00:0.05762)91.00:0.01645,(Swiss_ureC_sp_Q9L644_URE1_PROS9_Urease_subunit_alpha_OS_Prochlorococcus_marinus_subsp_pastoris_strain_PCC_9511_OX_100363_GN_ureC_PE_1_SV_1_No_taxonomy_found:0.00595,ref_ureCOceanDNA_b16301_039_02_1286_2995_neg_d_Bacteria_p_Cyanobacteria_c_Cyanobacteriia_o_PCC_6307_f_Cyanobiaceae_g_Prochlorococcus_A_s_Prochlorococcus_A_pastoris:0.01077)100.00:0.05084)100.00:0.25160,(Swiss_ureC_sp_A2C4S2_URE1_PROM1_Urease_subunit_alpha_OS_Prochlorococcus_marinus_strain_NATL1A_OX_167555_GN_ureC_PE_3_SV_1_d_Bacteria_p_Cyanobacteria_c_Cyanobacteriia_o_PCC_6307_f_Cyanobiaceae_g_Prochlorococcus_B_s_Prochlorococcus_B_marinus_B:0.00000,(Swiss_ureC_sp_Q46IY3_URE1_PROMT_Urease_subunit_alpha_OS_Prochlorococcus_marinus_strain_NATL2A_OX_59920_GN_ureC_PE_3_SV_1_d_Bacteria_p_Cyanobacteria_c_Cyanobacteriia_o_PCC_6307_f_Cyanobiaceae_g_Prochlorococcus_B_s_Prochlorococcus_B_marinus_B:0.00327,ref_ureCGORG_SAMEA6076020_SAGS_AG414N05_09_019_013764_015473_pos_d_Bacteria_p_Cyanobacteria_c_Cyanobacteriia_o_Synechococcales_f_Cyanobiaceae_g_Prochlorococcus_B_s_Prochlorococcus_B_marinus_B:0.00646)100.00:0.01203)100.00:0.13453)63.00:0.03605,(ref_ureCGORG_SAMEA6075515_SAGS_AG404L15_14_033_020400_022133_pos_d_Bacteria_p_Cyanobacteria_c_Cyanobacteriia_o_Synechococcales_f_Cyanobiaceae_g__s_:0.14374,(ref_ureCOceanDNA_b16240_099_03_01083_02792_neg_d_Bacteria_p_Cyanobacteria_c_Cyanobacteriia_o_PCC_6307_f_Cyanobiaceae_g_AG_363_K07_s_:0.08384,ref_ureCTARA_SAMEA2619907_METAG_LDDKJPDE_103_04_01603_03312_pos_d_Bacteria_p_Cyanobacteria_c_Cyanobacteriia_o_Synechococcales_f_Cyanobiaceae_g_AG_363_K07_s_:0.07881)100.00:0.06735)100.00:0.03610)63.00:0.06026,(((ref_ureCCandidatus_Synechococcus_spongiarum_SP3_MMP03003633_JXQG01000003_1_066_50553_52265_pos_d_Bacteria_p_Cyanobacteria_c_Cyanobacteriia_o_Synechococcales_f_Cyanobiaceae_g_Synechococcus_B_s_Synechococcus_B_spongiarum_B:0.19321,(((ref_ureCOceanDNA_b16704_066_003_002629_004338_neg_d_Bacteria_p_Cyanobacteria_c_Cyanobacteriia_o_PCC_6307_f_Cyanobiaceae_g_Synechococcus_D_s_:0.11410,(Swiss_ureC_sp_A2CE01_URE1_PROM3_Urease_subunit_alpha_OS_Prochlorococcus_marinus_strain_MIT_9303_OX_59922_GN_ureC_PE_3_SV_1_d_Bacteria_p_Cyanobacteria_c_Cyanobacteriia_o_PCC_6307_f_Cyanobiaceae_g_Prochlorococcus_C_s_Prochlorococcus_C_marinus_B:0.00879,(Swiss_ureC_sp_Q7V3V2_URE1_PROMM_Urease_subunit_alpha_OS_Prochlorococcus_marinus_strain_MIT_9313_OX_74547_GN_ureC_PE_3_SV_1_d_Bacteria_p_Cyanobacteria_c_Cyanobacteriia_o_PCC_6307_f_Cyanobiaceae_g_Prochlorococcus_C_s_Prochlorococcus_C_marinus_B:0.00718,ref_ureCBATS_SAMN07137110_METAG_AABFFPPL_152_01_0001_1758_pos_d_Bacteria_p_Cyanobacteria_c_Cyanobacteriia_o_Synechococcales_f_Cyanobiaceae_g_Prochlorococcus_C_s_Prochlorococcus_C_marinus_B:0.00000)98.00:0.00342)100.00:0.11265)92.00:0.01513,ref_ureCOceanDNA_b16714_005_08_10743_12467_neg_d_Bacteria_p_Cyanobacteria_c_Cyanobacteriia_o_PCC_6307_f_Cyanobiaceae_g_WH_5701_s_:0.07764)77.00:0.02011,ref_ureCSynechococcus_CB0101_MMP00010394_NZ_0ADXL01000044_1_37_032653_034365_pos_d_Bacteria_p_Cyanobacteria_c_Cyanobacteriia_o_Synechococcales_f_Cyanobiaceae_g_Vulcanococcus_s_Vulcanococcus_sp000179235:0.09836)77.00:0.00948)79.00:0.02381,(Swiss_ureC_sp_A5GWV7_URE1_SYNR3_Urease_subunit_alpha_OS_Synechococcus_sp__strain_RCC307_OX_316278_GN_ureC_PE_3_SV_1_d_Bacteria_p_Cyanobacteria_c_Cyanobacteriia_o_PCC_6307_f_Cyanobiaceae_g_RCC307_s_RCC307_sp000063525:0.00503,ref_ureCOceanDNA_b16443_391_04_02906_04615_neg_d_Bacteria_p_Cyanobacteria_c_Cyanobacteriia_o_PCC_6307_f_Cyanobiaceae_g_RCC307_s_RCC307_sp000063525:0.00000)100.00:0.09286)100.00:0.04572,(Swiss_ureC_sp_Q0I656_URE1_SYNS3_Urease_subunit_alpha_OS_Synechococcus_sp__strain_CC9311_OX_64471_GN_ureC_PE_3_SV_1_d_Bacteria_p_Cyanobacteria_c_Cyanobacteriia_o_PCC_6307_f_Cyanobiaceae_g_Synechococcus_C_s_Synechococcus_C_sp000014585:0.04149,(((Swiss_ureC_sp_Q3AVR1_URE1_SYNS9_Urease_subunit_alpha_OS_Synechococcus_sp__strain_CC9902_OX_316279_GN_ureC_PE_3_SV_1_d_Bacteria_p_Cyanobacteria_c_Cyanobacteriia_o_PCC_6307_f_Cyanobiaceae_g_Synechococcus_E_s_Synechococcus_E_sp000012505:0.05253,ref_ureCSynechococcus_UW69_MMP4707918_NZ_UCNW01000009_1_MMP4707918_213_217065_218774_pos_d_Bacteria_p_Cyanobacteria_c_Cyanobacteriia_o_Synechococcales_f_Cyanobiaceae_g_Synechococcus_C:0.00407)56.00:0.00253,(Swiss_ureC_sp_Q7U3I3_URE1_PARMW_Urease_subunit_alpha_OS_Parasynechococcus_marenigrum_strain_WH8102_OX_84588_GN_ureC_PE_3_SV_1_d_Bacteria_p_Cyanobacteria_c_Cyanobacteriia_o_PCC_6307_f_Cyanobiaceae_g_Synechococcus_E_s_Synechococcus_E_sp000195975:0.02754,Swiss_ureC_sp_Q3AGD0_URE1_SYNSC_Urease_subunit_alpha_OS_Synechococcus_sp__strain_CC9605_OX_110662_GN_ureC_PE_3_SV_1_d_Bacteria_p_Cyanobacteria_c_Cyanobacteriia_o_PCC_6307_f_Cyanobiaceae_g_Synechococcus_E_s_Synechococcus_E_sp000012625:0.00574)99.00:0.00736)56.00:0.00315,Swiss_ureC_sp_O87402_URE1_SYNPV_Urease_subunit_alpha_OS_Synechococcus_sp__strain_WH7805_OX_59931_GN_ureC_PE_1_SV_1_d_Bacteria_p_Cyanobacteria_c_Cyanobacteriia_o_PCC_6307_f_Cyanobiaceae_g_Synechococcus_C_s_Synechococcus_C_sp000153285:0.02185)97.00:0.03346)100.00:0.06314)98.00:0.03939)100.00:0.14049)96.00:0.06111)97.00:0.06116,Swiss_ureC_sp_Q2JQ88_URE1_SYNJB_Urease_subunit_alpha_OS_Synechococcus_sp__strain_JA_2_3B_a_2_13__OX_321332_GN_ureC_PE_3_SV_1_d_Bacteria_p_Cyanobacteria_c_Cyanobacteriia_o_PCC_7336_f_JA_3_3Ab_g_JA_3_3Ab_s_JA_3_3Ab_sp000013225:0.32382)68.00:0.02933,(ref_ureCOceanDNA_b45251_0971_01_00001_01443_neg_d_Bacteria_p_Spirochaetota_c_Leptospirae_o_Turneriellales_f_Turneriellaceae_g__s_:0.48221,((((ref_ureCOceanDNA_b46221_012_13_12207_13973_pos_d_Bacteria_p_Verrucomicrobiota_c_Verrucomicrobiae_o_Opitutales_f_Verruco_01_g__s_:0.19732,(ref_ureCTARA_SAMEA2623116_METAG_OJKPDKPG_040_22_20562_22325_neg_d_Bacteria_p_Verrucomicrobiota_c_Verrucomicrobiae_o_Opitutales_f__g__s_:0.16313,ref_ureCTARA_SAMEA4397930_METAG_JNFBIAKC_113_03_00962_02728_neg_d_Bacteria_p_Verrucomicrobiota_c_Verrucomicrobiae_o_Opitutales_f__g__s_:0.13776)100.00:0.06856)100.00:0.08593,((ref_ureCOceanDNA_b46908_0077_09_05263_07008_neg_d_Bacteria_p_Verrucomicrobiota_c_Verrucomicrobiae_o_Verrucomicrobiales_f_DEV007_g__s_:0.21701,ref_ureCOceanDNA_b46925_0080_06_02986_04752_neg_d_Bacteria_p_Verrucomicrobiota_c_Verrucomicrobiae_o_Verrucomicrobiales_f_DEV007_g_Arctic95D_9_s_:0.18024)100.00:0.06477,(((ref_ureCRubritalea_profundi_strain_SAORIC_165_MMP06090799_MQWA01000001_1_MMP06090799_2443_2607003_2608769_pos_d_Bacteria_p_Verrucomicrobiota_c_Verrucomicrobiae_o_Verrucomicrobiales_f_Akkermansiaceae_g_Rubritalea_s_Rubritalea_profundi:0.10509,ref_ureCRubritalea_marina_Pol012_MMP02441342_NZ_0KB899265_1_27_027990_029756_neg_d_Bacteria_p_Verrucomicrobiota_c_Verrucomicrobiae_o_Verrucomicrobiales_f_Akkermansiaceae_g_Rubritalea_s_Rubritalea_marina:0.10037)100.00:0.16226,(ref_ureCOceanDNA_b46683_08_056_055017_056792_pos_d_Bacteria_p_Verrucomicrobiota_c_Verrucomicrobiae_o_Verrucomicrobiales_f_Akkermansiaceae_g__s_:0.11213,ref_ureCOceanDNA_b46881_031_10_07817_09583_pos_d_Bacteria_p_Verrucomicrobiota_c_Verrucomicrobiae_o_Verrucomicrobiales_f_Akkermansiaceae_g_UBA985_s_:0.06128)100.00:0.05575)94.00:0.01849,((((ref_ureCOceanDNA_b46662_036_23_19314_21083_pos_d_Bacteria_p_Verrucomicrobiota_c_Verrucomicrobiae_o_Verrucomicrobiales_f_Akkermansiaceae_g__s_:0.09678,ref_ureCOceanDNA_b46823_395_03_00663_02465_neg_d_Bacteria_p_Verrucomicrobiota_c_Verrucomicrobiae_o_Verrucomicrobiales_f_Akkermansiaceae_g_SW10_s_:0.09516)100.00:0.06990,ref_ureCOceanDNA_b46674_049_09_07539_09311_pos_d_Bacteria_p_Verrucomicrobiota_c_Verrucomicrobiae_o_Verrucomicrobiales_f_Akkermansiaceae_g__s_:0.12916)97.00:0.03527,ref_ureCOceanDNA_b46652_0039_08_05404_07170_pos_d_Bacteria_p_Verrucomicrobiota_c_Verrucomicrobiae_o_Verrucomicrobiales_f_Akkermansiaceae_g__s_:0.11512)86.00:0.02643,ref_ureCOceanDNA_b46647_0057_02_00172_01938_neg_d_Bacteria_p_Verrucomicrobiota_c_Verrucomicrobiae_o_Verrucomicrobiales_f__g__s_:0.14855)75.00:0.01700)96.00:0.07703)100.00:0.05274)100.00:0.05246,(((ref_ureCOceanDNA_b45438_120_01_00091_01824_neg_d_Bacteria_p_Verrucomicrobiota_c_Verrucomicrobiae_o_Opitutales_f__g__s_:0.24158,((ref_ureCOceanDNA_b45524_034_11_06490_08223_neg_d_Bacteria_p_Verrucomicrobiota_c_Verrucomicrobiae_o_Opitutales_f_MB11C04_g_MB11C04_s_:0.13544,((ref_ureCOceanDNA_b45706_282_02_00387_02000_neg_d_Bacteria_p_Verrucomicrobiota_c_Verrucomicrobiae_o_Opitutales_f_MB11C04_g_MB11C04_s_MB11C04_sp002477515:0.14590,ref_ureCOceanDNA_b45700_063_09_06905_08638_pos_d_Bacteria_p_Verrucomicrobiota_c_Verrucomicrobiae_o_Opitutales_f_MB11C04_g_MB11C04_s_MB11C04_sp002364975:0.05622)100.00:0.02438,ref_ureCTARA_SAMN05326651_METAG_RED00029_193_01_00040_01773_neg_d_Bacteria_p_Verrucomicrobiota_c_Verrucomicrobiae_o_Opitutales_f_MB11C04_g_MB11C04_s_:0.07940)100.00:0.05407)100.00:0.10715,((((ref_ureCAkkermansiaceae_bacterium_UBA4581_MMP06453606_DGKB01000033_1_111_119002_120747_pos_d_Bacteria_p_Verrucomicrobiota_c_Verrucomicrobiae_o_Verrucomicrobiales_f_Akkermansiaceae_g_UBA4581_s_UBA4581_sp002386905:0.15868,(ref_ureCOceanDNA_b45860_019_18_14942_16675_neg_d_Bacteria_p_Verrucomicrobiota_c_Verrucomicrobiae_o_Opitutales_f_Puniceicoccaceae_g__s_:0.13582,ref_ureCOceanDNA_b45868_014_01_00001_01530_neg_d_Bacteria_p_Verrucomicrobiota_c_Verrucomicrobiae_o_Opitutales_f_Puniceicoccaceae_g_BACL24_s_:0.05480)100.00:0.04589)73.00:0.02689,(ref_ureCOceanDNA_b45920_006_09_07900_10041_pos_d_Bacteria_p_Verrucomicrobiota_c_Verrucomicrobiae_o_Opitutales_f_Puniceicoccaceae_g_BACL24_s_:0.06007,ref_ureCOceanDNA_b45986_026_06_005132_007207_pos_d_Bacteria_p_Verrucomicrobiota_c_Verrucomicrobiae_o_Opitutales_f_Puniceicoccaceae_g_BACL24_s_:0.04956)99.00:0.02721)66.00:0.01767,((ref_ureCBGEO_SAMN07136623_METAG_GENENANK_056_06_02602_04335_pos_d_Bacteria_p_Verrucomicrobiota_c_Verrucomicrobiae_o_Opitutales_f_Puniceicoccaceae_g_GCA_2690565_s_:0.12831,ref_ureCTARA_SAMEA2621839_METAG_FOCILNML_09_07_04172_005905_neg_d_Bacteria_p_Verrucomicrobiota_c_Verrucomicrobiae_o_Opitutales_f_Puniceicoccaceae_g_BACL24_s_:0.06839)54.00:0.04617,(ref_ureCOceanDNA_b46209_089_004_000979_002712_pos_d_Bacteria_p_Verrucomicrobiota_c_Verrucomicrobiae_o_Opitutales_f_UBA2995_g_UBA2995_s_UBA2995_sp002346535:0.11794,ref_ureCCoraliomargarita_akajimensis_MMP02598501_CP001998_1_2166_2655680_2657413_pos_d_Bacteria_p_Verrucomicrobiota_c_Verrucomicrobiae_o_Opitutales_f_Puniceicoccaceae_g_Coraliomargarita_s_Coraliomargarita_akajimensis:0.09462)31.00:0.02194)24.00:0.01371)94.00:0.05704,ref_ureCBGEO_SAMN07136520_METAG_KIHMBBII_044_05_02703_04436_neg_d_Bacteria_p_Verrucomicrobiota_c_Verrucomicrobiae_o_Opitutales_f_Puniceicoccaceae_g_UBA7445_s_UBA7445_sp002470925:0.06882)100.00:0.14769)86.00:0.05191)100.00:0.05353,((ref_ureCOceanDNA_b45833_030_01_00003_01616_pos_d_Bacteria_p_Verrucomicrobiota_c_Verrucomicrobiae_o_Opitutales_f_Opitutaceae_g_UBA5691_s_:0.15215,ref_ureCOceanDNA_b45820_002_060_058145_059878_pos_d_Bacteria_p_Verrucomicrobiota_c_Verrucomicrobiae_o_Opitutales_f_Opitutaceae_g_UBA5691_s_:0.10274)100.00:0.01937,(ref_ureCVerrucomicrobia_bacterium_DG1235_MMP02436317_NZ_DS990592_1_3386_4233741_4235474_neg_d_Bacteria_p_Verrucomicrobiota_c_Verrucomicrobiae_o_Opitutales_f_Opitutaceae_g_DG1235_s_DG1235_sp000155695:0.08824,ref_ureCOceanDNA_b45817_011_20_19371_21104_neg_d_Bacteria_p_Verrucomicrobiota_c_Verrucomicrobiae_o_Opitutales_f_Opitutaceae_g__s_:0.10789)100.00:0.02963)100.00:0.08249)100.00:0.03854,(ref_ureCOceanDNA_b46251_0087_03_00532_02295_pos_d_Bacteria_p_Verrucomicrobiota_c_Verrucomicrobiae_o_Pedosphaerales_f_AAA164_E04_g_UBA2970_s_:0.16939,ref_ureCOceanDNA_b46397_368_01_00003_01802_pos_d_Bacteria_p_Verrucomicrobiota_c_Verrucomicrobiae_o_Pedosphaerales_f_UBA1096_g_UBA1096_s_:0.14703)100.00:0.06028)100.00:0.02376)100.00:0.05570,((ref_ureCOceanDNA_b46686_043_06_02480_04201_pos_d_Bacteria_p_Verrucomicrobiota_c_Verrucomicrobiae_o_Verrucomicrobiales_f_Akkermansiaceae_g__s_:0.06534,ref_ureCOceanDNA_b46874_202_05_02358_04079_neg_d_Bacteria_p_Verrucomicrobiota_c_Verrucomicrobiae_o_Verrucomicrobiales_f_Akkermansiaceae_g_UBA1315_s_:0.11556)100.00:0.16830,(ref_ureCOceanDNA_b45853_018_19_16775_18544_pos_d_Bacteria_p_Verrucomicrobiota_c_Verrucomicrobiae_o_Opitutales_f_Opitutaceae_g_UBA6669_s_:0.15094,Swiss_ureC_sp_B1ZP06_URE1_OPITP_Urease_subunit_alpha_OS_Opitutus_terrae_strain_DSM_11246__JCM_15787__PB90_1_OX_452637_GN_ureC_PE_3_SV_1_d_Bacteria_p_Verrucomicrobiota_c_Verrucomicrobiae_o_Opitutales_f_Opitutaceae_g_Opitutus_s_Opitutus_terrae:0.14832)99.00:0.07297)98.00:0.02603)99.00:0.15732)89.00:0.05948)76.00:0.03956)70.00:0.03137,(ref_ureCOceanDNA_b21367_163_03_00831_02558_pos_d_Bacteria_p_Nitrospirota_c_Nitrospiria_o_Nitrospirales_f_UBA8639_g_SPGG5_s_:0.23774,ref_ureCOceanDNA_b21360_003_35_32816_34534_pos_d_Bacteria_p_Nitrospirota_c_Nitrospiria_o_2_01_FULL_66_17_f__g__s_:0.24175)100.00:0.11538)100.00:0.03684,(ref_ureCOceanDNA_b13579_0112_03_01150_02874_neg_d_Bacteria_p_Chloroflexota_c_Anaerolineae_o_Caldilineales_f_Caldilineaceae_g__s_:0.15894,Swiss_ureC_sp_A9AZE6_URE1_HERA2_Urease_subunit_alpha_OS_Herpetosiphon_aurantiacus_strain_ATCC_23779__DSM_785__114_95_OX_316274_GN_ureC_PE_3_SV_1_d_Bacteria_p_Chloroflexota_c_Chloroflexia_o_Chloroflexales_f_Herpetosiphonaceae_g_Herpetosiphon_s_Herpetosiphon_aurantiacus:0.22085)100.00:0.19012)97.00:0.03872,((((((ref_ureCMarinateneraspora_sediminis_TPS16_MMP08979296_NZ_QEIO01000046_1_MMP08979296_18_018602_020323_pos_d_Bacteria_p_Actinobacteriota_c_Actinobacteria_o_Streptosporangiales_f_Streptosporangiaceae_g_Marinactinospora:0.33072,(ref_ureCNocardiopsis_SBT366_MMP03470207_NZ_0LAVM01000087_1_12_014545_016254_neg_d_Bacteria_p_Actinobacteriota_c_Actinobacteria_o_Streptosporangiales_f_Streptosporangiaceae_g_Nocardiopsis_s_Nocardiopsis_prasina:0.18357,(ref_ureCRhodococcus_erythropolis_MMP00060932_AP008957_1_4889_5252829_5254538_neg_d_Bacteria_p_Actinobacteriota_c_Actinobacteria_o_Mycobacteriales_f_Mycobacteriaceae_g_Rhodococcus_s_Rhodococcus_erythropolis:0.17920,ref_ureCPseudonocardia_ammonioxydans_H9_MMP05216207_FOUY01000011_1_044_046935_048644_pos_d_Bacteria_p_Actinobacteriota_c_Actinobacteria_o_Mycobacteriales_f_Pseudonocardiaceae_g_Pseudonocardia_s_Pseudonocardia_ammonioxydans:0.14546)100.00:0.03377)100.00:0.09406)100.00:0.07379,(ref_ureCCandidatus_Streptomyces_philanthi_LHW51701_MMP09508721_NZ_QOIN01000039_1_MMP09508721_254_280735_282441_neg_d_Bacteria_p_Actinobacteriota_c_Actinobacteria_o_Streptomycetales_f_Streptomycetaceae_g_Streptomyces:0.16227,(ref_ureCStreptomyces_M10_MMP02781121_NZ_000KN549146_1_905_0990784_0992487_neg_d_Bacteria_p_Actinobacteriota_c_Actinobacteria_o_Streptomycetales_f_Streptomycetaceae_g_Streptomyces_s_Streptomyces_albidoflavus:0.07627,ref_ureCStreptomyces_W007_MMP02472142_AGSW01000186_1_009_007857_009560_neg_d_Bacteria_p_Actinobacteriota_c_Actinobacteria_o_Streptomycetales_f_Streptomycetaceae_g_Streptomyces_s_Streptomyces_anulatus_B:0.09636)100.00:0.04648)100.00:0.11051)100.00:0.06408,(ref_ureCPiscicoccus_intestinalis_Ngc37_23_MMP00018689_NZ_00BCNQ01000183_1_4_002477_004171_neg_d_Bacteria_p_Actinobacteriota_c_Actinobacteria_o_Actinomycetales_f_Dermatophilaceae_g_Piscicoccus_s_Piscicoccus_intestinalis:0.29572,((ref_ureCSphaerisporangium_cinnabarinum_strain_ATCC_31213_MMP08869367_QAPD01000018_1_00MMP08869367_2_000397_002115_neg_d_Bacteria_p_Actinobacteriota_c_Actinobacteria_o_Actinomycetales_f_Cellulomonadaceae_g_Cellulosimicrobium_s_Cellulosimicrobium_cellulans:0.19416,((ref_ureCIsoptericola_jiangsuensis_DSM_21863_MMP04488560_PDJJ01000001_1_0MMP04488560_894_0981611_0983314_neg_d_Bacteria_p_Actinobacteriota_c_Actinobacteria_o_Actinomycetales_f_Cellulomonadaceae_g_Isoptericola_s_Isoptericola_jiangsuensis:0.08169,ref_ureCKrasilnikoviella_flava_CC_0387_MMP04324258_FUZQ01000002_1_MMP04324258_312_0339230_0340930_neg_d_Bacteria_p_Actinobacteriota_c_Actinobacteria_o_Actinomycetales_f_Cellulomonadaceae_g_Krasilnikoviella_s_Krasilnikoviella_flava:0.09339)100.00:0.11133,((ref_ureCTARA_SAMEA4396515_METAG_KOHGAEAF_021_08_05594_07291_pos_d_Bacteria_p_Actinobacteriota_c_Actinobacteria_o_Actinomycetales_f_Microbacteriaceae_g_Microbacterium_s_Microbacterium_lacus:0.18339,ref_ureCOceanDNA_b2617_021_017_012733_014436_pos_d_Bacteria_p_Actinobacteriota_c_Actinomycetia_o_Actinomycetales_f_Microbacteriaceae_g_Microbacterium_s_Microbacterium_sp002313585:0.12661)100.00:0.07225,ref_ureCMicrobacterium_mangrovi_MUSC_115_MMP03070121_NZ_0JTDK01000008_1_35_0033909_0035609_neg_d_Bacteria_p_Actinobacteriota_c_Actinobacteria_o_Actinomycetales_f_Microbacteriaceae_g_Microbacterium_s_Microbacterium_mangrovi:0.13119)94.00:0.03825)100.00:0.03099)96.00:0.04660,(ref_ureCOceanDNA_b3316_013_013_011312_013018_neg_d_Bacteria_p_Actinobacteriota_c_Actinomycetia_o_Propionibacteriales_f_Nocardioidaceae_g_Nocardioides_s_:0.15464,ref_ureCOceanDNA_b3340_02_160_163938_165644_pos_d_Bacteria_p_Actinobacteriota_c_Actinomycetia_o_Propionibacteriales_f_Nocardioidaceae_g_Nocardioides_s_Nocardioides_sp001627335:0.20793)100.00:0.06769)100.00:0.03289)100.00:0.10578)100.00:0.23480,(((ref_ureCOceanDNA_b22093_105_07_03562_05271_neg_d_Bacteria_p_Planctomycetota_c_Phycisphaerae_o_Phycisphaerales_f_Phycisphaeraceae_g_Phycisphaera_s_:0.18864,ref_ureCOceaniglobus_indicus_1_19b_MMP07313546_NZ_0NMZM01000006_1_MMP07313546_19_015045_016754_pos_d_Bacteria_p_Proteobacteria_c_Alphaproteobacteria_o_Rhodobacterales_f_Rhodobacteraceae_g_Oceaniglobus_s_Oceaniglobus_indicus:0.13204)100.00:0.08166,ref_ureCHomoserinimonas_OAct_916_MMP09279555_NZ_QJHB01000006_1_MMP09279555_195_191372_193081_pos_d_Bacteria_p_Actinobacteriota_c_Actinobacteria_o_Actinomycetales_f_Microbacteriaceae_g_Homoserinimonas_s_Homoserinimonas_sp003260275:0.11299)100.00:0.09654,(ref_ureCCandidatus_Streptomyces_philanthi_LHW51701_MMP09508721_NZ_QOIN01000039_1_MMP09508721_283_310060_311769_pos_d_Bacteria_p_Actinobacteriota_c_Actinobacteria_o_Streptomycetales_f_Streptomycetaceae_g_Streptomyces:0.11410,ref_ureCMycolicibacter_terrae_strain_F12_74_MMP10448711_RRZR01000002_1_MMP10448711_158_163947_165656_pos_d_Bacteria_p_Actinobacteriota_c_Actinobacteria_o_Mycobacteriales_f_Mycobacteriaceae_g_Mycolicibacter_s_Mycolicibacter_sinensis_B:0.22897)100.00:0.21667)100.00:0.21764)99.00:0.08035,(((((((((((ref_ureCStreptomyces_CB02400_MMP03999393_NZ_0LIWB01000001_1_208_0258562_0260409_pos_d_Bacteria_p_Actinobacteriota_c_Actinobacteria_o_Streptomycetales_f_Streptomycetaceae_g_Streptomyces_s_Streptomyces_sp001905725:0.09944,ref_ureCStreptomyces_H_KF8_MMP04606695_NZ_0LWAB01000002_1_289_0337492_0339333_neg_d_Bacteria_p_Actinobacteriota_c_Actinobacteria_o_Streptomycetales_f_Streptomycetaceae_g_Streptomyces_s_Streptomyces_prasinus:0.07711)100.00:0.32704,(ref_ureCNonomuraea_SBT364_MMP03470206_NZ_0LAVL01000055_1_34_039291_041180_pos_d_Bacteria_p_Actinobacteriota_c_Actinobacteria_o_Streptosporangiales_f_Streptosporangiaceae_g_Nonomuraea_s_Nonomuraea_sp001083785:0.25143,ref_ureCStreptomyces_sp_MMP07178425_CP021707_1_1870_1983662_1985635_pos_d_Bacteria_p_Actinobacteriota_c_Actinobacteria_o_Streptomycetales_f_Streptomycetaceae_g_Streptomyces_s_Streptomyces_filamentosus:0.22631)100.00:0.08040)100.00:0.28762,(Swiss_ureC_sp_Q9FCD3_URE11_STRCO_Urease_subunit_alpha_1_OS_Streptomyces_coelicolor_strain_ATCC_BAA_471__A3_2__M145_OX_100226_GN_ureC1_PE_3_SV_1_d_Bacteria_p_Actinobacteriota_c_Actinomycetia_o_Streptomycetales_f_Streptomycetaceae_g_Streptomyces_s_Streptomyces_anthocyanicus:0.03826,ref_ureCStreptomyces_CB02414_MMP03999371_NZ_0LIPF01000010_1_259_0272854_0274575_neg_d_Bacteria_p_Actinobacteriota_c_Actinobacteria_o_Streptomycetales_f_Streptomycetaceae_g_Streptomyces_s_Streptomyces_sp001905385:0.05793)100.00:0.06518)99.00:0.05253,ref_ureCStreptomyces_SM8_MMP02471466_AMPN01000296_1_002_000307_002028_neg_d_Bacteria_p_Actinobacteriota_c_Actinobacteria_o_Streptomycetales_f_Streptomycetaceae_g_Streptomyces_s_Streptomyces_albidoflavus:0.14597)97.00:0.08225,ref_ureCStreptomyces_PCS3_D2_MMP02597788_NZ_0JDUZ01000010_1_173_0204262_0205983_neg_d_Bacteria_p_Actinobacteriota_c_Actinobacteria_o_Streptomycetales_f_Streptomycetaceae_g_Streptomyces_s_Streptomyces_sp000612545:0.12688)54.00:0.00633,(ref_ureCStreptomyces_W007_MMP02472142_AGSW01000159_1_079_093219_094940_neg_d_Bacteria_p_Actinobacteriota_c_Actinobacteria_o_Streptomycetales_f_Streptomycetaceae_g_Streptomyces_s_Streptomyces_anulatus_B:0.11518,(ref_ureCStreptomyces_I6_MMP10276034_NZ_0RHDP01000001_1_MMP10276034_504_0540544_0542265_neg_d_Bacteria_p_Actinobacteriota_c_Actinobacteria_o_Streptomycetales_f_Streptomycetaceae_g_Streptomyces:0.07214,ref_ureCStreptomyces_CNT372_MMP02441678_NZ_KB897791_1_139_141606_143354_pos_d_Bacteria_p_Actinobacteriota_c_Actinobacteria_o_Streptomycetales_f_Streptomycetaceae_g_Streptomyces_s_Streptomyces_sp000377145:0.10163)100.00:0.02414)74.00:0.02352)95.00:0.03227,ref_ureCStreptomyces_indicus_IH32_1_MMP05421806_FNFF01000005_1_0247_0259409_0261130_neg_d_Bacteria_p_Actinobacteriota_c_Actinobacteria_o_Streptomycetales_f_Streptomycetaceae_g_Streptomyces_s_Streptomyces_indicus:0.10975)98.00:0.03590,(((ref_ureCStreptomyces_AA0539_MMP02470042_NZ_0ALNP01000015_1_91_111994_113718_neg_d_Bacteria_p_Actinobacteriota_c_Actinobacteria_o_Streptomycetales_f_Streptomycetaceae_g_Streptomyces_s_Streptomyces_harbinensis:0.18479,((ref_ureCStreptomyces_SBT349_MMP03468208_NZ_0LAVK01000227_1_8_06548_08269_pos_d_Bacteria_p_Actinobacteriota_c_Actinobacteria_o_Streptomycetales_f_Streptomycetaceae_g_Streptomyces_s_Streptomyces_sp001083795:0.11181,ref_ureCStreptomyces_sp_MMP06883772_CP021121_1_MMP06883772_4745_5486009_5487730_pos_d_Bacteria_p_Actinobacteriota_c_Actinobacteria_o_Streptomycetales_f_Streptomycetaceae_g_Streptomyces_s_Streptomyces_sp002128305:0.07826)93.00:0.02275,ref_ureCStreptomyces_avicenniae_NRRL_B24776_MMP02645236_NZ_JOEK01000008_1_215_224578_226311_neg_d_Bacteria_p_Actinobacteriota_c_Actinobacteria_o_Streptomycetales_f_Streptomycetaceae_g_Streptomyces_s_Streptomyces_avicenniae:0.10616)100.00:0.05240)66.00:0.01275,(ref_ureCCandidatus_Streptomyces_philanthi_LHW51701_MMP09508721_NZ_0QOIN01000025_1_MMP09508721_14_015006_016727_neg_d_Bacteria_p_Actinobacteriota_c_Actinobacteria_o_Streptomycetales_f_Streptomycetaceae_g_Streptomyces:0.13407,(ref_ureCStreptomyces_TAA204_MMP02441152_NZ_0AUKW01000019_1_99_107162_108877_pos_d_Bacteria_p_Actinobacteriota_c_Actinobacteria_o_Streptomycetales_f_Streptomycetaceae_g_Streptomyces_s_Streptomyces_sp000424965:0.11391,(ref_ureCStreptomyces_abyssalis_SCSIO_10389_MMP04026261_NZ_0LJGS01000038_1_261_0311089_0312837_pos_d_Bacteria_p_Actinobacteriota_c_Actinobacteria_o_Streptomycetales_f_Streptomycetaceae_g_Streptomyces_s_Streptomyces_abyssalis:0.12412,ref_ureCStreptomyces_TAA486_MMP02440637_NZ_0AUEV01000016_1_91_100990_102759_neg_d_Bacteria_p_Actinobacteriota_c_Actinobacteria_o_Streptomycetales_f_Streptomycetaceae_g_Streptomyces_s_Streptomyces_sp000426165:0.10262)100.00:0.05176)100.00:0.03984)100.00:0.03778)66.00:0.03065,((ref_ureCStreptomyces_ZS0098_MMP05792885_NZ_0MKCP01000006_1_MMP05792885_60_056886_058607_pos_d_Bacteria_p_Actinobacteriota_c_Actinobacteria_o_Streptomycetales_f_Streptomycetaceae_g_Streptomyces_s_Streptomyces_vinaceus:0.07707,(Swiss_ureC_sp_Q826R9_URE12_STRAW_Urease_subunit_alpha_2_OS_Streptomyces_avermitilis_strain_ATCC_31267__DSM_46492__JCM_5070__NBRC_14893__NCIMB_12804__NRRL_8165__MA_4680_OX_227882_GN_ureC2_PE_3_SV_1_d_Bacteria_p_Actinobacteriota_c_Actinomycetia_o_Streptomycetales_f_Streptomycetaceae_g_Streptomyces_s_Streptomyces_avermitilis:0.03671,ref_ureCStreptomyces_hyaluromycini_NBRC_110483_MMP00041946_NZ_00BCFL01000028_1_MMP00041946_93_0096038_0097759_neg_d_Bacteria_p_Actinobacteriota_c_Actinobacteria_o_Streptomycetales_f_Streptomycetaceae_g_Streptomyces_s_Streptomyces_hyaluromycini:0.05362)100.00:0.04956)100.00:0.12148,(ref_ureCStreptomyces_CNY243_MMP02441361_NZ_0KB897733_1_68_080068_081789_pos_d_Bacteria_p_Actinobacteriota_c_Actinobacteria_o_Streptomycetales_f_Streptomycetaceae_g_Streptomyces_s_Streptomyces_sp002797655:0.14509,(ref_ureCStreptomyces_TAA040_MMP02440678_NZ_0000KE384254_1_303_322553_324274_pos_d_Bacteria_p_Actinobacteriota_c_Actinobacteria_o_Streptomycetales_f_Streptomycetaceae_g_Streptomyces_s_Streptomyces_sp000424845:0.13879,ref_ureCStreptomyces_CC53_MMP05861226_NZ_0MKXB01000144_1_24_025206_026942_neg_d_Bacteria_p_Actinobacteriota_c_Actinobacteria_o_Streptomycetales_f_Streptomycetaceae_g_Streptomyces_s_Streptomyces_sp001865245:0.09558)100.00:0.03534)99.00:0.01802)59.00:0.02469)52.00:0.02558)95.00:0.02290,ref_ureCStreptomyces_klenkii_KCTC_29202_MMP10141426_NZ_0RBAM01000009_1_MMP10141426_36_029273_030994_pos_d_Bacteria_p_Actinobacteriota_c_Actinobacteria_o_Streptomycetales_f_Streptomycetaceae_g_Streptomyces:0.11169)63.00:0.03325,ref_ureCStreptomyces_NRRL_B24484_MMP02645363_NZ_0JOAI01000015_1_39_042088_043839_neg_d_Bacteria_p_Actinobacteriota_c_Actinobacteria_o_Streptomycetales_f_Streptomycetaceae_g_Kitasatospora_s_Kitasatospora_sp000717715:0.17618)100.00:0.13875,((((((ref_ureCPseudonocardia_autotrophica_DSM_43083_MMP05718038_NZ_0MIFY01000006_1_748_0824730_0826445_pos_d_Bacteria_p_Actinobacteriota_c_Actinobacteria_o_Mycobacteriales_f_Pseudonocardiaceae_g_Pseudonocardia_s_Pseudonocardia_alni:0.21779,ref_ureCAmycolatopsis_albispora_MMP04604227_NZ_CP015163_1_MMP04604227_5185_5509198_5510916_neg_d_Bacteria_p_Actinobacteriota_c_Actinobacteria_o_Mycobacteriales_f_Pseudonocardiaceae_g_Amycolatopsis_s_Amycolatopsis_albispora:0.17271)100.00:0.04215,ref_ureCActinokineospora_EG49_MMP02382011_NZ_0AYXG01000165_1_57_053112_054827_neg_d_Bacteria_p_Actinobacteriota_c_Actinobacteria_o_Mycobacteriales_f_Pseudonocardiaceae_g_Actinokineospora_s_Actinokineospora_spheciospongiae:0.15026)100.00:0.14614,(Swiss_ureC_sp_A8L7B0_URE1_FRASN_Urease_subunit_alpha_OS_Frankia_sp__strain_EAN1pec_OX_298653_GN_ureC_PE_3_SV_1_d_Bacteria_p_Actinobacteriota_c_Actinomycetia_o_Mycobacteriales_f_Frankiaceae_g_Frankia_s_Frankia_soli:0.11031,(Swiss_ureC_sp_Q0RQS0_URE1_FRAAA_Urease_subunit_alpha_OS_Frankia_alni_strain_ACN14a_OX_326424_GN_ureC_PE_3_SV_1_d_Bacteria_p_Actinobacteriota_c_Actinomycetia_o_Mycobacteriales_f_Frankiaceae_g_Frankia_s_Frankia_alni:0.04142,Swiss_ureC_sp_Q2JES6_URE1_FRACC_Urease_subunit_alpha_OS_Frankia_casuarinae_strain_DSM_45818__CECT_9043__CcI3_OX_106370_GN_ureC_PE_3_SV_1_d_Bacteria_p_Actinobacteriota_c_Actinomycetia_o_Mycobacteriales_f_Frankiaceae_g_Frankia_s_Frankia_casuarinae:0.05078)100.00:0.03129)100.00:0.08702)97.00:0.06422,(((ref_ureCEuzebya_sp_MMP09691332_NZ_CP031165_1_MMP09691332_3550_4143634_4145358_neg_d_Bacteria_p_Actinobacteriota_c_Actinobacteria_o_Euzebyales_f_Euzebyaceae_g_Euzebya:0.10660,ref_ureCEuzebya_tangerina_strain_F10_MMP08366825_NZ_0PPDK01000001_1_MMP08366825_291_0317498_0319243_pos_d_Bacteria_p_Actinobacteriota_c_Actinobacteria_o_Euzebyales_f_Euzebyaceae_g_Euzebya_s_Euzebya_tangerina:0.12053)100.00:0.18802,((ref_ureCOceanDNA_b518_0091_03_01615_03321_pos_d_Bacteria_p_Actinobacteriota_c_Acidimicrobiia_o_Acidimicrobiales_f_Ilumatobacteraceae_g_Ilumatobacter_s_:0.19551,(((ref_ureCOceanDNA_b498_460_01_00055_01785_neg_d_Bacteria_p_Actinobacteriota_c_Acidimicrobiia_o_Acidimicrobiales_f_Ilumatobacteraceae_g_Ilumatobacter_A_s_:0.09518,ref_ureCOceanDNA_b512_025_14_11853_13571_neg_d_Bacteria_p_Actinobacteriota_c_Acidimicrobiia_o_Acidimicrobiales_f_Ilumatobacteraceae_g_Ilumatobacter_A_s_Ilumatobacter_A_sp002711735:0.08921)100.00:0.02986,ref_ureCOceanDNA_b500_185_02_00258_01982_neg_d_Bacteria_p_Actinobacteriota_c_Acidimicrobiia_o_Acidimicrobiales_f_Ilumatobacteraceae_g_Ilumatobacter_A_s_:0.05000)100.00:0.07549,(ref_ureCOceanDNA_b516_223_07_04329_06035_pos_d_Bacteria_p_Actinobacteriota_c_Acidimicrobiia_o_Acidimicrobiales_f_Ilumatobacteraceae_g_Ilumatobacter_s_:0.11057,ref_ureCIlumatobacter_nonamiense_YM16_303_MMP00036665_NZ_BAOL01000007_1_11_07884_09590_pos_d_Bacteria_p_Actinobacteriota_c_Acidimicrobiia_o_Microtrichales_f_Ilumatobacteraceae_g_Ilumatobacter_s_Ilumatobacter_nonamiensis:0.10512)57.00:0.01927)57.00:0.02747)100.00:0.08644,(ref_ureCOceanDNA_b386_013_04_01698_03401_pos_d_Bacteria_p_Actinobacteriota_c_Acidimicrobiia_o_Acidimicrobiales_f_Ilumatobacteraceae_g_Casp_actino5_s_:0.19763,ref_ureCOceanDNA_b1809_134_03_01133_03016_neg_d_Bacteria_p_Actinobacteriota_c_Acidimicrobiia_o_Acidimicrobiales_f_UBA11606_g_UBA11606_s_UBA11606_sp002694825:0.15388)100.00:0.09104)100.00:0.04625)95.00:0.04562,((ref_ureCMicromonospora_rifamycinica_AM105_MMP04437042_NZ_00LRMV01000019_1_5_002298_004001_pos_d_Bacteria_p_Actinobacteriota_c_Actinobacteria_o_Mycobacteriales_f_Micromonosporaceae_g_Micromonospora_s_Micromonospora_rifamycinica:0.18218,(ref_ureCPlantactinospora_CNZ320_MMP07626124_PJMP01000001_1_MMP07626124_1874_2164100_2165809_pos_d_Bacteria_p_Actinobacteriota_c_Actinobacteria_o_Mycobacteriales_f_Micromonosporaceae_g_Plantactinospora_A_s_Plantactinospora_A_sp002846275:0.11310,ref_ureCAsanoa_hainanensis_CGMCC_4_5593_MMP05421812_FZPH01000033_1_0MMP05421812_17_016500_018203_pos_d_Bacteria_p_Actinobacteriota_c_Actinobacteria_o_Mycobacteriales_f_Micromonosporaceae_g_Asanoa_s_Asanoa_hainanensis:0.13758)100.00:0.03858)100.00:0.08559,(ref_ureCNonomuraea_SBT364_MMP03470206_NZ_00LAVL01000261_1_1_000002_001543_neg_d_Bacteria_p_Actinobacteriota_c_Actinobacteria_o_Streptosporangiales_f_Streptosporangiaceae_g_Nonomuraea_s_Nonomuraea_sp001083785:0.15911,(ref_ureCNonomuraea_maritima_FXJ7_203_MMP05421874_FNFB01000001_1_485_510523_512238_pos_d_Bacteria_p_Actinobacteriota_c_Actinobacteria_o_Streptosporangiales_f_Streptosporangiaceae_g_Nonomuraea_s_Nonomuraea_maritima:0.11999,ref_ureCNonomuraea_wenchangensis_CGMCC_4_5598_MMP05421811_FOHX01000006_1_366_414155_415864_pos_d_Bacteria_p_Actinobacteriota_c_Actinobacteria_o_Streptosporangiales_f_Streptosporangiaceae_g_Nonomuraea_s_Nonomuraea_wenchangensis:0.06912)100.00:0.05703)100.00:0.12292)95.00:0.04016)65.00:0.02265)81.00:0.03749,(((((((Swiss_ureC_sp_B1MB85_URE1_MYCA9_Urease_subunit_alpha_OS_Mycobacteroides_abscessus_strain_ATCC_19977__DSM_44196__CIP_104536__JCM_13569__NCTC_13031__TMC_1543_OX_561007_GN_ureC_PE_3_SV_1_d_Bacteria_p_Actinobacteriota_c_Actinomycetia_o_Mycobacteriales_f_Mycobacteriaceae_g_Mycobacterium_s_Mycobacterium_abscessus:0.05275,ref_ureCMycobacterium_stephanolepidis_MMP00081530_AP018165_1_MMP00081530_2324_2357281_2359014_pos_d_Bacteria_p_Actinobacteriota_c_Actinobacteria_o_Mycobacteriales_f_Mycobacteriaceae_g_Mycobacteroides_s_Mycobacteroides_stephanolepidis:0.04093)100.00:0.15173,((Swiss_ureC_sp_P9WFF1_URE1_MYCTU_Urease_subunit_alpha_OS_Mycobacterium_tuberculosis_strain_ATCC_25618__H37Rv_OX_83332_GN_ureC_PE_1_SV_1_d_Bacteria_p_Actinobacteriota_c_Actinomycetia_o_Mycobacteriales_f_Mycobacteriaceae_g_Mycobacterium_s_Mycobacterium_tuberculosis:0.00000,ref_ureCMycobacterium_pinnipedii_strain_MP1_MMP08741620_PYQH01000080_1_0MMP08741620_11_009162_010895_pos_d_Bacteria_p_Actinobacteriota_c_Actinobacteria_o_Mycobacteriales_f_Mycobacteriaceae_g_Mycobacterium_s_Mycobacterium_tuberculosis:0.00000)100.00:0.14440,((Swiss_ureC_sp_A0PSG2_URE1_MYCUA_Urease_subunit_alpha_OS_Mycobacterium_ulcerans_strain_Agy99_OX_362242_GN_ureC_PE_3_SV_1_d_Bacteria_p_Actinobacteriota_c_Actinomycetia_o_Mycobacteriales_f_Mycobacteriaceae_g_Mycobacterium_s_Mycobacterium_marinum:0.01183,Swiss_ureC_sp_B2HSZ2_URE1_MYCMM_Urease_subunit_alpha_OS_Mycobacterium_marinum_strain_ATCC_BAA_535__M_OX_216594_GN_ureC_PE_3_SV_1_d_Bacteria_p_Actinobacteriota_c_Actinomycetia_o_Mycobacteriales_f_Mycobacteriaceae_g_Mycobacterium_s_Mycobacterium_marinum:0.00000)100.00:0.00235,ref_ureCMycobacterium_marinum_Europe_MMP02469865_NZ_ANPL01000001_1_1134_1339615_1341348_pos_d_Bacteria_p_Actinobacteriota_c_Actinobacteria_o_Mycobacteriales_f_Mycobacteriaceae_g_Mycobacterium_s_Mycobacterium_pseudoshottsii:0.00000)100.00:0.05312)100.00:0.05321)100.00:0.03252,((((ref_ureCMycobacterium_rhodesiae_MMP02261383_CP003169_1_4773_4895731_4897452_pos_d_Bacteria_p_Actinobacteriota_c_Actinobacteria_o_Mycobacteriales_f_Mycobacteriaceae_g_Mycolicibacterium_s_Mycolicibacterium_rhodesiae_A:0.11045,(ref_ureCOceanDNA_b2846_338_04_00973_02706_pos_d_Bacteria_p_Actinobacteriota_c_Actinomycetia_o_Mycobacteriales_f_Mycobacteriaceae_g_Mycobacterium_s_:0.07155,Swiss_ureC_sp_A1T9N4_URE1_MYCVP_Urease_subunit_alpha_OS_Mycolicibacterium_vanbaalenii_strain_DSM_7251__JCM_13017__BCRC_16820__KCTC_9966__NRRL_B_24157__PYR_1_OX_350058_GN_ureC_PE_3_SV_1_d_Bacteria_p_Actinobacteriota_c_Actinomycetia_o_Mycobacteriales_f_Mycobacteriaceae_g_Mycobacterium_s_Mycobacterium_austroafricanum:0.05046)100.00:0.02304)44.00:0.02281,Swiss_ureC_sp_A1UGT5_URE1_MYCSK_Urease_subunit_alpha_OS_Mycobacterium_sp__strain_KMS_OX_189918_GN_ureC_PE_3_SV_1_d_Bacteria_p_Actinobacteriota_c_Actinomycetia_o_Mycobacteriales_f_Mycobacteriaceae_g_Mycobacterium_s_Mycobacterium_monacense:0.04751)26.00:0.01163,ref_ureCMycobacterium_24999_MMP05897977_NZ_0MLHV01000022_1_84_081996_083717_pos_d_Bacteria_p_Actinobacteriota_c_Actinobacteria_o_Mycobacteriales_f_Mycobacteriaceae_g_Mycolicibacterium_s_Mycolicibacterium_sp001942625:0.09151)49.00:0.01865,Swiss_ureC_sp_A0QYE0_URE1_MYCS2_Urease_subunit_alpha_OS_Mycolicibacterium_smegmatis_strain_ATCC_700084__mc_2_155_OX_246196_GN_ureC_PE_3_SV_1_d_Bacteria_p_Actinobacteriota_c_Actinomycetia_o_Mycobacteriales_f_Mycobacteriaceae_g_Mycobacterium_s_Mycobacterium_smegmatis:0.05502)100.00:0.03840)96.00:0.03130,((ref_ureCNocardia_seriolae_MMP00066002_AP017900_1_MMP00066002_3593_3867764_3869230_pos_d_Bacteria_p_Actinobacteriota_c_Actinobacteria_o_Mycobacteriales_f_Mycobacteriaceae_g_Nocardia_s_Nocardia_seriolae:0.16518,ref_ureCNocardia_crassostreae_NBRC_100342_MMP00040648_NZ_0BDCH01000022_1_34_036866_038587_neg_d_Bacteria_p_Actinobacteriota_c_Actinobacteria_o_Mycobacteriales_f_Mycobacteriaceae_g_Nocardia_s_Nocardia_crassostreae:0.04187)100.00:0.08446,Swiss_ureC_sp_Q5YWR8_URE1_NOCFA_Urease_subunit_alpha_OS_Nocardia_farcinica_strain_IFM_10152_OX_247156_GN_ureC_PE_3_SV_1_d_Bacteria_p_Actinobacteriota_c_Actinomycetia_o_Mycobacteriales_f_Mycobacteriaceae_g_Nocardia_s_Nocardia_farcinica:0.06146)99.00:0.04404)83.00:0.02479,(Swiss_ureC_sp_C1AXZ2_URE1_RHOOB_Urease_subunit_alpha_OS_Rhodococcus_opacus_strain_B4_OX_632772_GN_ureC_PE_3_SV_1_d_Bacteria_p_Actinobacteriota_c_Actinomycetia_o_Mycobacteriales_f_Mycobacteriaceae_g_Rhodococcus_s_Rhodococcus_opacus_C:0.00901,Swiss_ureC_sp_Q0S4S7_URE1_RHOJR_Urease_subunit_alpha_OS_Rhodococcus_jostii_strain_RHA1_OX_101510_GN_ureC_PE_3_SV_1_d_Bacteria_p_Actinobacteriota_c_Actinomycetia_o_Mycobacteriales_f_Mycobacteriaceae_g_Rhodococcus_s_Rhodococcus_jostii_A:0.00335)100.00:0.08418)94.00:0.03301,(ref_ureCRhodococcus_CUA_806_MMP05830212_NZ_0MKKD01000050_1_12_009763_011484_neg_d_Bacteria_p_Actinobacteriota_c_Actinobacteria_o_Mycobacteriales_f_Mycobacteriaceae_g_Rhodococcus_s_Rhodococcus_sp001942265:0.07245,ref_ureCRhodococcus_SBT000017_MMP04495211_NZ_0REFU01000001_1_MMP04495211_697_0788337_0790058_pos_d_Bacteria_p_Actinobacteriota_c_Actinobacteria_o_Mycobacteriales_f_Mycobacteriaceae_g_Rhodococcus_s_Rhodococcus_sp000813105:0.09749)100.00:0.07311)94.00:0.03920,(ref_ureCGordonia_amicalis_CCMA_559_MMP02471693_NZ_0AWTB01000005_1_59_063684_065402_pos_d_Bacteria_p_Actinobacteriota_c_Actinobacteria_o_Mycobacteriales_f_Mycobacteriaceae_g_Gordonia_s_Gordonia_amicalis:0.11253,ref_ureCWilliamsia_marianensis_strain_DSM_44944_MMP08769610_QEOM01000002_1_MMP08769610_117_115425_117146_pos_d_Bacteria_p_Actinobacteriota_c_Actinobacteria_o_Mycobacteriales_f_Mycobacteriaceae_g_Williamsia_s_Williamsia_muralis:0.09298)100.00:0.04901)100.00:0.06757)84.00:0.02201,ref_ureCOceanDNA_b1835_0169_02_00453_02180_pos_d_Bacteria_p_Actinobacteriota_c_Acidimicrobiia_o_Acidimicrobiales_f__g__s_:0.23428)98.00:0.04568)53.00:0.03922)90.00:0.07049,ref_ureCSciscionella_SE31_MMP02582401_JALM01000005_1_187_174632_176332_pos_d_Bacteria_p_Actinobacteriota_c_Actinobacteria_o_Mycobacteriales_f_Pseudonocardiaceae_g_Sciscionella_s_Sciscionella_sp000737195:0.34410)100.00:0.36568)92.00:0.03952,(((ref_ureCThermodesulfatator_indicus_MMP02232057_CP002683_1_1145_1205992_1207695_neg_d_Bacteria_p_Desulfobacterota_c_Thermodesulfobacteria_o_Thermodesulfobacteriales_f_Thermodesulfatatoraceae_g_Thermodesulfatator_s_Thermodesulfatator_indicus:0.49195,((((ref_ureCArcobacter_LA11_MMP00065689_NZ_BDIR01000001_1_395_384751_386454_pos_d_Bacteria_p_Campylobacterota_c_Campylobacteria_o_Campylobacterales_f_Arcobacteraceae_g_Halarcobacter_s_Halarcobacter_sp001895145:0.15920,ref_ureCArcobacter_molluscorum_F98_3_MMP07701800_NXFY01000005_1_0MMP07701800_97_103878_105578_neg_d_Bacteria_p_Campylobacterota_c_Campylobacteria_o_Campylobacterales_f_Arcobacteraceae_g_Malaciobacter_s_Malaciobacter_molluscorum:0.07610)97.00:0.01948,Swiss_ureC_sp_A8ESZ8_URE1_ALIB4_Urease_subunit_beta_OS_Aliarcobacter_butzleri_strain_RM4018_OX_367737_GN_ureB_PE_3_SV_1_d_Bacteria_p_Campylobacterota_c_Campylobacteria_o_Campylobacterales_f_Arcobacteraceae_g_Aliarcobacter_s_Aliarcobacter_butzleri:0.09094)92.00:0.01725,ref_ureCSulfurospirillum_arcachonense_F1F6_MMP02199325_NZ_0JFBL01000001_1_78_078037_079740_neg_d_Bacteria_p_Campylobacterota_c_Campylobacteria_o_Campylobacterales_f_Sulfurospirillaceae_g_Sulfurospirillum_A_s_Sulfurospirillum_A_arcachonense:0.06700)92.00:0.07271,ref_ureCOceanDNA_b13448_165_05_02017_03720_neg_d_Bacteria_p_Campylobacterota_c_Campylobacteria_o_Campylobacterales_f_Arcobacteraceae_g_Poseidonibacter_s_Poseidonibacter_sp002685075:0.07306)100.00:0.36436)99.00:0.13986,((Swiss_ureC_sp_Q2JWP0_URE1_SYNJA_Urease_subunit_alpha_OS_Synechococcus_sp__strain_JA_3_3Ab_OX_321327_GN_ureC_PE_3_SV_1_d_Bacteria_p_Cyanobacteria_c_Cyanobacteriia_o_PCC_7336_f_JA_3_3Ab_g_JA_3_3Ab_s_JA_3_3Ab_sp000013205:0.29750,((ref_ureCTARA_SAMEA2622733_METAG_GENLOKCI_103_04_01625_03331_neg_d_Bacteria_p_Deinococcota_c_Deinococci_o_Deinococcales_f_Trueperaceae_g_UBA6957_s_:0.29914,ref_ureCOceanDNA_b17033_457_02_00568_02271_neg_d_Bacteria_p_Deinococcota_c_Deinococci_o_Deinococcales_f_Trueperaceae_g__s_:0.11430)100.00:0.06461,ref_ureCOceanDNA_b30_042_12_11732_13438_neg_d_Bacteria_p_Acidobacteriota_c_Acidobacteriae_o_Bryobacterales_f_UBA6623_g__s_:0.24763)100.00:0.07065)100.00:0.13320,Swiss_ureC_sp_Q9RYJ4_URE1_DEIRA_Urease_subunit_alpha_OS_Deinococcus_radiodurans_strain_ATCC_13939__DSM_20539__JCM_16871__LMG_4051__NBRC_15346__NCIMB_9279__R1__VKM_B_1422_OX_243230_GN_ureC_PE_3_SV_1_d_Bacteria_p_Deinococcota_c_Deinococci_o_Deinococcales_f_Deinococcaceae_g_Deinococcus_s_Deinococcus_radiodurans:0.45692)82.00:0.07032)93.00:0.05234,(ref_ureCRubrobacter_aplysinae_RV113_MMP03729479_NZ_LEKH01000004_1_122_124788_126494_neg_d_Bacteria_p_Actinobacteriota_c_Rubrobacteria_o_Rubrobacterales_f_Rubrobacteraceae_g_Rubrobacter_A_s_Rubrobacter_A_aplysinae:0.52024,(ref_ureCRubrobacter_indicoceani_MMP09685251_NZ_000CP031116_1_MMP09685251_3_0000970_0002676_neg_d_Bacteria_p_Actinobacteriota_c_Rubrobacteria_o_Rubrobacterales_f_Rubrobacteraceae_g_Rubrobacter:0.29709,ref_ureCActinomadura_CNU_125_MMP05830207_NZ_00MKJY01000569_1_8_008102_009808_pos_d_Bacteria_p_Actinobacteriota_c_Actinobacteria_o_Streptosporangiales_f_Streptosporangiaceae_g_Spirillospora_s_Spirillospora_sp001942465:0.28499)100.00:0.08336)100.00:0.11242)83.00:0.03270)99.00:0.07904)92.00:0.04987,(ref_ureCNitrosopumilaceae_archaeon_strain_IBTHAUMO2_MMP5126984_UYNY01000004_1_0MMP5126984_13_007869_009566_neg_d_Archaea_p_Crenarchaeota_c_Nitrososphaeria_o_Nitrososphaerales_f_Nitrosopumilaceae_g_Cenarchaeum:0.21958,(((ref_ureCCenarchaeum_symbiosum_A_MMP02744041_DP000238_1_0419_0379603_0381312_pos_d_Archaea_p_Crenarchaeota_c_Nitrososphaeria_o_Nitrososphaerales_f_Nitrosopumilaceae_g_Cenarchaeum_s_Cenarchaeum_symbiosum:0.29412,(ref_ureCCandidatus_Nitrosopumilus_MMP02603138_CP003843_1_1614_1285671_1287383_neg_d_Archaea_p_Crenarchaeota_c_Nitrososphaeria_o_Nitrososphaerales_f_Nitrosopumilaceae_g_Nitrosopumilus_s_Nitrosopumilus_sediminis:0.08996,(ref_ureCOceanDNA_a743_002_10_06282_08027_neg_d_Archaea_p_Thermoproteota_c_Nitrososphaeria_o_Nitrososphaerales_f_Nitrosopumilaceae_g_Nitrosopumilus_s_Nitrosopumilus_sp000484975:0.11647,ref_ureCOceanDNA_a512_076_1_0002_1735_neg_d_Archaea_p_Thermoproteota_c_Nitrososphaeria_o_Nitrososphaerales_f_Nitrosopumilaceae_g_Nitrosopumilus_s_Nitrosopumilus_sp002690535:0.06018)100.00:0.07612)96.00:0.02927)89.00:0.07582,((ref_ureCOceanDNA_a234_055_02_00261_02357_pos_d_Archaea_p_Thermoproteota_c_Nitrososphaeria_o_Nitrososphaerales_f_Nitrosopumilaceae_g_Nitrosopelagicus_s_:0.12461,(((ref_ureCOceanDNA_a313_160_01_00093_02192_neg_d_Archaea_p_Thermoproteota_c_Nitrososphaeria_o_Nitrososphaerales_f_Nitrosopumilaceae_g_Nitrosopelagicus_s_Nitrosopelagicus_brevis:0.11276,ref_ureCOceanDNA_a476_035_08_05250_07373_pos_d_Archaea_p_Thermoproteota_c_Nitrososphaeria_o_Nitrososphaerales_f_Nitrosopumilaceae_g_Nitrosopelagicus_s_Nitrosopelagicus_sp002698885:0.04176)90.00:0.03292,ref_ureCGORG_SAMEA6079128_SAGS_AG464C04_06_027_25366_27489_pos_d_Archaea_p_Crenarchaeota_c_Nitrososphaeria_o_Nitrososphaerales_f_Nitrosopumilaceae_g_Nitrosopelagicus_s_:0.10041)77.00:0.01567,ref_ureCOceanDNA_a116_042_03_02212_04335_neg_d_Archaea_p_Thermoproteota_c_Nitrososphaeria_o_Nitrososphaerales_f_Nitrosopumilaceae_g_Nitrosopelagicus_s_:0.04022)72.00:0.01809)92.00:0.02476,ref_ureCOceanDNA_a69_034_03_1472_3595_neg_d_Archaea_p_Thermoproteota_c_Nitrososphaeria_o_Nitrososphaerales_f_Nitrosopumilaceae_g_Nitrosopelagicus_s_:0.05750)100.00:0.12140)89.00:0.05749,ref_ureCNitrosopumilus_B06_MMP10225051_RHFE01000040_1_MMP10225051_42_33261_34973_pos_d_Archaea_p_Crenarchaeota_c_Nitrososphaeria_o_Nitrososphaerales_f_Nitrosopumilaceae_g_Nitrosopumilus:0.08988)99.00:0.16014)100.00:0.35722)84.00:0.03331,((((((((Swiss_ureC_sp_C1D5Z8_URE1_LARHH_Urease_subunit_alpha_OS_Laribacter_hongkongensis_strain_HLHK9_OX_557598_GN_ureC_PE_3_SV_1_d_Bacteria_p_Proteobacteria_c_Gammaproteobacteria_o_Burkholderiales_f_Aquaspirillaceae_g_Laribacter_s_Laribacter_hongkongensis:0.19104,((ref_ureCPhotobacterium_leiognathi_CUB1_MMP04279315_NZ_0LNRC01000017_1_71_077939_079657_pos_d_Bacteria_p_Proteobacteria_c_Gammaproteobacteria_o_Enterobacterales_f_Vibrionaceae_g_Photobacterium_s_Photobacterium_leiognathi:0.25667,ref_ureCVibrio_PID17_43_MMP03981067_LIXM01000002_1_MMP03981067_151_159991_161709_neg_d_Bacteria_p_Proteobacteria_c_Gammaproteobacteria_o_Enterobacterales_f_Vibrionaceae_g_Vibrio_s_Vibrio_sp002608565:0.16724)100.00:0.06311,ref_ureCMartelella_NAT_10_MMP07619457_PACF01000024_1_0MMP07619457_85_088508_090226_neg_d_Bacteria_p_Proteobacteria_c_Alphaproteobacteria_o_Rhizobiales_f_Rhizobiaceae_g_Martelella_s_Martelella_mediterranea:0.18986)100.00:0.09119)100.00:0.09649,(ref_ureCRhodococcus_enclensis_NIO_1009_MMP04263893_NZ_0KQ758507_1_76_092035_093753_pos_d_Bacteria_p_Actinobacteriota_c_Actinobacteria_o_Mycobacteriales_f_Mycobacteriaceae_g_Rhodococcus_s_Rhodococcus_qingshengii:0.30257,(((Swiss_ureC_sp_C5BBR6_URE1_EDWI9_Urease_subunit_alpha_OS_Edwardsiella_ictaluri_strain_93_146_OX_634503_GN_ureC_PE_3_SV_1_d_Bacteria_p_Proteobacteria_c_Gammaproteobacteria_o_Enterobacterales_f_Enterobacteriaceae_g_Edwardsiella_s_Edwardsiella_ictaluri:0.16909,(ref_ureCKlebsiella_pneumoniae_MMP09638204_NZ_CP030923_1_MMP09638204_2038_2204405_2206123_neg_d_Bacteria_p_Proteobacteria_c_Gammaproteobacteria_o_Enterobacterales_f_Enterobacteriaceae_g_Klebsiella_s_Klebsiella_pneumoniae:0.13754,(Swiss_ureC_sp_Q9ZFR9_URE1_YERPE_Urease_subunit_alpha_OS_Yersinia_pestis_OX_632_GN_ureC_PE_3_SV_3_d_Bacteria_p_Proteobacteria_c_Gammaproteobacteria_o_Enterobacterales_f_Enterobacteriaceae_g_Yersinia_s_Yersinia_pestis:0.02192,(Swiss_ureC_sp_P31494_URE1_YEREN_Urease_subunit_alpha_OS_Yersinia_enterocolitica_OX_630_GN_ureC_PE_3_SV_3_d_Bacteria_p_Proteobacteria_c_Gammaproteobacteria_o_Enterobacterales_f_Enterobacteriaceae_g_Yersinia_s_Yersinia_enterocolitica:0.00000,(ref_ureCYersinia_kristensenii_FCF580_MMP859932_NZ_0CQEO01000020_1_45_045656_047374_neg_d_Bacteria_p_Proteobacteria_c_Gammaproteobacteria_o_Enterobacterales_f_Enterobacteriaceae_g_Yersinia_s_Yersinia_kristensenii:0.00575,Swiss_ureC_sp_P17337_URE1_MORMO_Urease_subunit_alpha_Fragment_OS_Morganella_morganii_OX_582_GN_ureC_PE_1_SV_1_d_Bacteria_p_Proteobacteria_c_Gammaproteobacteria_o_Enterobacterales_f_Enterobacteriaceae_g_Morganella_s_Morganella_morganii_B:0.07362)78.00:0.01116)97.00:0.01832)97.00:0.06046)95.00:0.01861)93.00:0.02233,ref_ureCMorganella_morganii_MMP08335225_CP025933_1_0MMP08335225_288_0321922_0323640_pos_d_Bacteria_p_Proteobacteria_c_Gammaproteobacteria_o_Enterobacterales_f_Enterobacteriaceae_g_Morganella_s_Morganella_morganii:0.09337)100.00:0.05687,(Swiss_ureC_sp_Q7N4Y7_URE1_PHOLL_Urease_subunit_alpha_OS_Photorhabdus_laumondii_subsp_laumondii_strain_DSM_15139__CIP_105565__TT01_OX_243265_GN_ureC_PE_3_SV_1_d_Bacteria_p_Proteobacteria_c_Gammaproteobacteria_o_Enterobacterales_f_Enterobacteriaceae_g_Photorhabdus_s_Photorhabdus_laumondii:0.07083,ref_ureCSerratia_marcescens_strain_PDL100_MMP10149540_RCDL01000158_1_00MMP10149540_3_000792_002507_neg_d_Bacteria_p_Proteobacteria_c_Gammaproteobacteria_o_Enterobacterales_f_Enterobacteriaceae_g_Serratia_s_Serratia_marcescens_I:0.06069)100.00:0.08177)100.00:0.21292)100.00:0.04486)100.00:0.03740,((ref_ureCOceanDNA_b22632_108_07_03886_05604_pos_d_Bacteria_p_Planctomycetota_c_Planctomycetes_o_Pirellulales_f_UBA1268_g__s_:0.20383,(ref_ureCBrucella_56_94_MMP00839716_NZ_KB850632_1_1552_1645972_1647693_pos_d_Bacteria_p_Proteobacteria_c_Alphaproteobacteria_o_Rhizobiales_f_Rhizobiaceae_g_Brucella_s_Brucella_melitensis:0.00240,(Swiss_ureC_sp_Q8FZW2_URE12_BRUSU_Urease_subunit_alpha_2_OS_Brucella_suis_biovar_1_strain_1330_OX_204722_GN_ureC2_PE_3_SV_1_d_Bacteria_p_Proteobacteria_c_Alphaproteobacteria_o_Rhizobiales_A_f_Rhizobiaceae_A_g_Brucella_s_Brucella_melitensis:0.00239,(Swiss_ureC_sp_Q2YQD8_URE12_BRUA2_Urease_subunit_alpha_2_OS_Brucella_abortus_strain_2308_OX_359391_GN_ureC2_PE_3_SV_1_d_Bacteria_p_Proteobacteria_c_Alphaproteobacteria_o_Rhizobiales_A_f_Rhizobiaceae_A_g_Brucella_s_Brucella_melitensis:0.00480,Swiss_ureC_sp_Q8YHZ8_URE12_BRUME_Urease_subunit_alpha_2_OS_Brucella_melitensis_biotype_1_strain_16M__ATCC_23456__NCTC_10094_OX_224914_GN_ureC2_PE_3_SV_1_d_Bacteria_p_Proteobacteria_c_Alphaproteobacteria_o_Rhizobiales_A_f_Rhizobiaceae_A_g_Brucella_s_Brucella_melitensis:0.00479)100.00:0.00240)94.00:0.00000)100.00:0.29418)99.00:0.07615,(ref_ureCPlantactinospora_sp_MMP08638003_CP028159_1_MMP08638003_2373_2735068_2736786_pos_d_Bacteria_p_Actinobacteriota_c_Actinobacteria_o_Mycobacteriales_f_Micromonosporaceae_g_Plantactinospora_A_s_Plantactinospora_A_sp003030345:0.27101,(ref_ureCPlantactinospora_sp_MMP08638004_NZ_CP028158_1_MMP08638004_1747_2061022_2062740_neg_d_Bacteria_p_Actinobacteriota_c_Actinobacteria_o_Mycobacteriales_f_Micromonosporaceae_g_Plantactinospora_A_s_Plantactinospora_A_sp003030345:0.07521,ref_ureCMicromonospora_avicenniae_268506_MMP05444858_NZ_0FTNF01000011_1_MMP05444858_84_089522_091240_neg_d_Bacteria_p_Actinobacteriota_c_Actinobacteria_o_Mycobacteriales_f_Micromonosporaceae_g_Micromonospora_s_Micromonospora_avicenniae:0.09751)100.00:0.12220)100.00:0.15599)92.00:0.05032)100.00:0.31101,(((ref_ureCStreptomyces_gilvigriseus_MUSC_26_MMP05898137_NZ_MLCF01000002_1_186_203174_204901_pos_d_Bacteria_p_Actinobacteriota_c_Actinobacteria_o_Streptomycetales_f_Streptomycetaceae_g_Streptomyces_G_s_Streptomyces_G_gilvigriseus:0.17512,(ref_ureCStreptomyces_AW19M42_MMP2272178_NZ_0CBRG010000211_1_15_014627_016351_neg_d_Bacteria_p_Actinobacteriota_c_Actinobacteria_o_Streptomycetales_f_Streptomycetaceae_g_Streptomyces:0.12403,(ref_ureCStreptomyces_CNQ_525_MMP02841146_NZ_0JNID01000039_1_20_025462_027186_pos_d_Bacteria_p_Actinobacteriota_c_Actinobacteria_o_Streptomycetales_f_Streptomycetaceae_g_Streptomyces_s_Streptomyces_sp002797655:0.10481,ref_ureCStreptomyces_H_KF8_MMP04606695_NZ_0LWAB01000010_1_301_0346576_0348300_neg_d_Bacteria_p_Actinobacteriota_c_Actinobacteria_o_Streptomycetales_f_Streptomycetaceae_g_Streptomyces_s_Streptomyces_prasinus:0.05891)100.00:0.10730)100.00:0.06547)100.00:0.12824,(ref_ureCNonomuraea_wenchangensis_CGMCC_4_5598_MMP05421811_FOHX01000001_1_172_180302_182026_neg_d_Bacteria_p_Actinobacteriota_c_Actinobacteria_o_Streptosporangiales_f_Streptosporangiaceae_g_Nonomuraea_s_Nonomuraea_wenchangensis:0.20659,ref_ureCActinomadura_CNU_125_MMP05830207_NZ_0MKJY01000133_1_24_022229_023953_pos_d_Bacteria_p_Actinobacteriota_c_Actinobacteria_o_Streptosporangiales_f_Streptosporangiaceae_g_Spirillospora_s_Spirillospora_sp001942465:0.25980)100.00:0.11755)100.00:0.07824,(((ref_ureCCorynebacterium_CNJ_954_MMP05830217_NZ_0MKKI01000041_1_68_061139_062860_neg_d_Bacteria_p_Actinobacteriota_c_Actinobacteria_o_Mycobacteriales_f_Mycobacteriaceae_g_Corynebacterium_s_Corynebacterium_sp001942345:0.47943,ref_ureCOceanDNA_b2837_02_240_262046_264268_pos_d_Bacteria_p_Actinobacteriota_c_Actinomycetia_o_Mycobacteriales_f_Mycobacteriaceae_g_Dietzia_s_Dietzia_kunjamensis:0.13583)100.00:0.13222,ref_ureCRhodococcus_Br_6_MMP00056695_NZ_0BDGK01000004_1_381_0414920_0417091_pos_d_Bacteria_p_Actinobacteriota_c_Actinobacteria_o_Mycobacteriales_f_Mycobacteriaceae_g_Rhodococcus_s_Rhodococcus_hoagii:0.22738)100.00:0.12471,ref_ureCStreptomyces_gilvigriseus_MUSC_26_MMP05898137_NZ_0MLCF01000062_1_57_055393_057123_neg_d_Bacteria_p_Actinobacteriota_c_Actinobacteria_o_Streptomycetales_f_Streptomycetaceae_g_Streptomyces_G_s_Streptomyces_G_gilvigriseus:0.30034)100.00:0.06449)100.00:0.17581)92.00:0.07300,ref_ureCMicromonospora_avicenniae_268506_MMP05444858_NZ_0FTNF01000043_1_MMP05444858_11_011458_013176_pos_d_Bacteria_p_Actinobacteriota_c_Actinobacteria_o_Mycobacteriales_f_Micromonosporaceae_g_Micromonospora_s_Micromonospora_avicenniae:0.65438)66.00:0.04811,ref_ureCEuzebya_sp_MMP09691332_NZ_CP031165_1_MMP09691332_4242_4928081_4929799_neg_d_Bacteria_p_Actinobacteriota_c_Actinobacteria_o_Euzebyales_f_Euzebyaceae_g_Euzebya:0.54039)59.00:0.04519,((ref_ureCOceanDNA_b15189_059_01_00003_01724_pos_d_Bacteria_p_Chloroflexota_c_Dehalococcoidia_o_UBA2979_f_UBA2979_g_W_Chloroflexi_9_s_:0.45531,(ref_ureCOceanDNA_b15451_011_028_031805_033523_pos_d_Bacteria_p_Chloroflexota_c_Dehalococcoidia_o_UBA3495_f_UBA3495_g__s_:0.10378,ref_ureCOceanDNA_b15492_065_04_02245_03963_neg_d_Bacteria_p_Chloroflexota_c_Dehalococcoidia_o_UBA3495_f_UBA3495_g_GCA_2707185_s_:0.14927)100.00:0.22176)81.00:0.07635,(ref_ureCOceanDNA_b15967_281_03_01316_03034_neg_d_Bacteria_p_Chloroflexota_c_UBA2235_o_UBA12225_f_UBA12225_g_UBA12225_s_UBA12225_sp002347925:0.30083,ref_ureCOceanDNA_b22024_045_4_1476_3191_pos_d_Bacteria_p_Planctomycetota_c_Brocadiae_o_Brocadiales_f_Scalinduaceae_g_Scalindua_s_:0.45811)78.00:0.05977)60.00:0.03518)98.00:0.07058,ref_ureCSulfobacillus_acidophilus_MMP02603016_CP002901_1_2779_2655319_2657037_neg_d_Bacteria_p_Firmicutes_E_c_Sulfobacillia_o_Sulfobacillales_f_Sulfobacillaceae_g_Sulfobacillus_A_s_Sulfobacillus_A_acidophilus:0.56464)98.00:0.06060)98.00:0.20858,Swiss_ureC_sp_Q972W0_URE1_SULTO_Urease_subunit_alpha_OS_Sulfurisphaera_tokodaii_strain_DSM_16993__JCM_10545__NBRC_100140__7_OX_273063_GN_ureC_PE_3_SV_2_d_Archaea_p_Thermoproteota_c_Thermoproteia_o_Sulfolobales_f_Sulfolobaceae_g_Sulfurisphaera_s_Sulfurisphaera_tokodaii:0.83841)100.00:1.58266):0.00000;
