# Supplementary material for: Picoplankton nitrogen guilds in the tropical and subtropical oceans: From the surface to the deep
Source: PLoS One. 2025 Nov 5;20(11):e0335222. doi: 10.1371/journal.pone.0335222 (PMC12588538; doi:10.1371/journal.pone.0335222)
Supplement: S1 File — (ZIP) [file pone.0335222.s001.zip › supplementary info/N_cycle/G_ureC_urease/tree/iTOL_colors_ref_labeled.txt]

DATASET_COLORSTRIP
SEPARATOR COMMA
DATASET_LABEL,reference_sequences

LEGEND_TITLE,Origin
LEGEND_COLORS,#1f78b4,#b2df8a,#ff7f00
LEGEND_SHAPES,1,1,1
LEGEND_LABELS,Swiss_prokaryotic,MARdb,Swiss_eukaryotic

DATA
CONTAINS==Swiss_ureC_,#1f78b4
CONTAINS==ref_ureC,#b2df8a
CONTAINS==ref_Swiss_euk_,#ff7f00
