# Supplementary material for: Picoplankton nitrogen guilds in the tropical and subtropical oceans: From the surface to the deep
Source: PLoS One. 2025 Nov 5;20(11):e0335222. doi: 10.1371/journal.pone.0335222 (PMC12588538; doi:10.1371/journal.pone.0335222)
Supplement: S1 File — (ZIP) [file pone.0335222.s001.zip › supplementary info/N_cycle/G_ureC_urease/tree/cluster_id.tsv]

id	cluster
ref_ureC_39	ureC
ref_ureC_1038	ureC
ref_ureC_20	ureC
ref_ureC_910	ureC
ref_ureC_746	ureC
ref_ureC_167	ureC
ref_ureC_344	ureC
ref_ureC_775	ureC
ref_ureC_521	ureC
ref_ureC_1108	ureC
ref_ureC_581	ureC
ref_ureC_134	ureC
ref_ureC_458	ureC
ref_ureC_727	ureC
ref_ureC_875	ureC
ref_ureC_173	ureC
ref_ureC_598	ureC
ref_ureC_798	ureC
ref_ureC_26	ureC
ref_ureC_303	ureC
ref_ureC_954	ureC
ref_ureC_966	ureC
ref_ureC_676	ureC
ref_ureC_723	ureC
ref_ureC_391	ureC
ref_ureC_46	ureC
ref_ureC_524	ureC
ref_ureC_759	ureC
ref_ureC_202	ureC
ref_ureC_368	ureC
ref_ureC_1011	ureC
ref_ureC_450	ureC
ref_ureC_1083	ureC
ref_ureC_156	ureC
ref_ureC_1090	ureC
ref_ureC_1002	ureC
ref_ureC_534	ureC
ref_ureC_702	ureC
ref_ureC_1092	ureC
ref_ure83	ureC
ref_ureC_244	ureC
ref_ureC_1139	ureC
ref_ureC_479	ureC
ref_ureC_737	ureC
ref_ureC_437	ureC
ref_ureC_765	ureC
ref_ureC_782	ureC
ref_ureC_856	ureC
ref_ureC_402	ureC
ref_ureC_195	ureC
ref_ureC_325	ureC
ref_ureC_212	ureC
ref_ureC_300	ureC
ref_ureC_200	ureC
ref_ureC_377	ureC
ref_ureC_1053	ureC
ref_ureC_286	ureC
ref_ureC_373	ureC
ref_ureC_116	ureC
ref_ureC_686	ureC
ref_ureC_778	ureC
ref_ureC_813	ureC
ref_ureC_330	ureC
ref_ureC_1105	ureC
ref_ureC_1027	ureC
ref_ure185	ureC
ref_ureC_944	ureC
ref_ureC_7	ureC
ref_ureC_425	ureC
ref_ureC_480	ureC
ref_ureC_683	ureC
ref_ureC_350	ureC
ref_ureC_363	ureC
ref_ureC_546	ureC
ref_ureC_526	ureC
ref_ureC_8	ureC
ref_ureC_863	ureC
ref_ureC_342	ureC
ref_ureC_915	ureC
ref_ureC_1074	ureC
ref_ureC_236	ureC
ref_ureC_564	ureC
ref_ureC_497	ureC
ref_ureC_730	ureC
ref_ureC_142	ureC
ref_ureC_34	ureC
ref_ureC_160	ureC
ref_ureC_345	ureC
ref_ureC_884	ureC
ref_ureC_927	ureC
ref_ureC_620	ureC
ref_ureC_789	ureC
ref_ureC_376	ureC
ref_ureC_996	ureC
ref_ureC_851	ureC
ref_ureC_82	ureC
ref_ureC_597	ureC
ref_ureC_979	ureC
ref_ureC_222	ureC
ref_ureC_204	ureC
ref_ureC_1035	ureC
ref_ureC_51	ureC
ref_ureC_992	ureC
ref_ureC_154	ureC
ref_ureC_1107	ureC
ref_ureC_410	ureC
ref_ureC_263	ureC
ref_ureC_766	ureC
ref_ureC_653	ureC
ref_ureC_297	ureC
ref_ureC_792	ureC
ref_ureC_1135	ureC
ref_ure147	ureC
ref_ureC_235	ureC
ref_ureC_679	ureC
ref_ure172	ureC
ref_ureC_1036	ureC
ref_ureC_113	ureC
ref_ureC_704	ureC
ref_ureC_1122	ureC
ref_ureC_522	ureC
ref_ureC_179	ureC
ref_ure198	ureC
ref_ureC_323	ureC
ref_ureC_605	ureC
ref_ureC_135	ureC
ref_ureC_932	ureC
ref_ureC_630	ureC
ref_ure61	ureC
ref_ure94	ureC
ref_ureC_1072	ureC
ref_ureC_378	ureC
ref_ureC_120	ureC
ref_ureC_783	ureC
ref_ure71	ureC
ref_ureC_341	ureC
ref_ureC_279	ureC
ref_ureC_362	ureC
ref_ureC_1039	ureC
ref_ureC_786	ureC
ref_ureC_1111	ureC
ref_ureC_403	ureC
ref_ureC_159	ureC
ref_ureC_544	ureC
ref_ureC_560	ureC
ref_ureC_931	ureC
ref_ureC_203	ureC
ref_ureC_664	ureC
ref_ureC_136	ureC
ref_ureC_763	ureC
ref_ureC_143	ureC
ref_ureC_629	ureC
ref_ureC_699	ureC
ref_ureC_708	ureC
ref_ureC_9	ureC
ref_ureC_604	ureC
ref_ureC_742	ureC
ref_ureC_471	ureC
ref_ureC_799	ureC
ref_ureC_4	ureC
ref_ureC_1089	ureC
ref_ureC_1115	ureC
ref_ureC_353	ureC
ref_ureC_59	ureC
ref_ureC_319	ureC
ref_ureC_1021	ureC
ref_ureC_124	ureC
ref_ureC_73	ureC
ref_ureC_328	ureC
ref_ureC_895	ureC
ref_ureC_464	ureC
ref_ureC_306	ureC
ref_ureC_883	ureC
ref_ureC_65	ureC
ref_ureC_69	ureC
ref_ureC_238	ureC
ref_ureC_457	ureC
ref_ureC_1124	ureC
ref_ureC_852	ureC
ref_ureC_1009	ureC
ref_ureC_343	ureC
ref_ureC_721	ureC
ref_ureC_734	ureC
ref_ureC_527	ureC
ref_ure69	ureC
ref_ureC_191	ureC
ref_ureC_950	ureC
ref_ureC_995	ureC
ref_ure64	ureC
ref_ureC_449	ureC
ref_ureC_1085	ureC
ref_ure161	ureC
ref_ureC_358	ureC
ref_ureC_870	ureC
ref_ureC_482	ureC
ref_ure222	ureC
ref_ureC_308	ureC
ref_ureC_845	ureC
ref_ureC_646	ureC
ref_ure101	ureC
ref_ure143	ureC
ref_ureC_81	ureC
ref_ureC_593	ureC
ref_ureC_843	ureC
ref_ureC_791	ureC
ref_ureC_928	ureC
ref_ureC_374	ureC
ref_ureC_984	ureC
ref_ureC_194	ureC
ref_ureC_735	ureC
ref_ureC_453	ureC
ref_ureC_688	ureC
ref_ureC_796	ureC
ref_ureC_490	ureC
ref_ureC_743	ureC
ref_ureC_110	ureC
ref_ureC_271	ureC
ref_ureC_562	ureC
ref_ure111	ureC
ref_ureC_61	ureC
ref_ureC_681	ureC
ref_ureC_433	ureC
ref_ureC_68	ureC
ref_ure114	ureC
ref_ureC_615	ureC
ref_ure19	ureC
ref_ure6	ureC
ref_ureC_52	ureC
ref_ure223	ureC
ref_ureC_1050	ureC
ref_ure199	ureC
ref_ureC_513	ureC
ref_ureC_695	ureC
ref_ureC_88	ureC
ref_ure14	ureC
ref_ure11	ureC
ref_ure215	ureC
ref_ureC_151	ureC
ref_ureC_636	ureC
ref_ureC_99	ureC
ref_ureC_413	ureC
ref_ureC_397	ureC
ref_ureC_988	ureC
ref_ureC_1031	ureC
ref_ureC_977	ureC
ref_ureC_318	ureC
ref_ureC_877	ureC
ref_ureC_1079	ureC
ref_ureC_649	ureC
ref_ureC_637	ureC
ref_ureC_827	ureC
ref_ureC_239	ureC
ref_ureC_1120	ureC
ref_ureC_556	ureC
ref_ureC_1006	ureC
ref_ureC_272	ureC
ref_ureC_548	ureC
ref_ureC_1096	ureC
ref_ureC_429	ureC
ref_ure76	ureC
ref_ureC_316	ureC
ref_ureC_360	ureC
ref_ureC_1069	ureC
ref_ure127	ureC
ref_ureC_642	ureC
ref_ure0	ureC
ref_ure224	ureC
ref_ureC_372	ureC
ref_ure121	ureC
ref_ureC_133	ureC
ref_ure95	ureC
ref_ure186	ureC
ref_ureC_366	ureC
ref_ureC_1112	ureC
ref_ureC_242	ureC
ref_ureC_1024	ureC
ref_ureC_67	ureC
ref_ureC_506	ureC
ref_ureC_826	ureC
ref_ureC_198	ureC
ref_ureC_338	ureC
ref_ureC_1098	ureC
ref_ureC_498	ureC
ref_ureC_317	ureC
ref_ureC_833	ureC
ref_ureC_1015	ureC
ref_ureC_435	ureC
ref_ureC_553	ureC
ref_ureC_970	ureC
ref_ureC_463	ureC
ref_ureC_583	ureC
ref_ureC_57	ureC
ref_ureC_1023	ureC
ref_ureC_21	ureC
ref_ureC_315	ureC
ref_ureC_24	ureC
ref_ureC_1119	ureC
ref_ure182	ureC
ref_ure202	ureC
ref_ureC_226	ureC
ref_ure56	ureC
ref_ure208	ureC
ref_ure75	ureC
ref_ure151	ureC
ref_ureC_72	ureC
ref_ure78	ureC
ref_ure16	ureC
ref_ure97	ureC
ref_ure1	ureC
ref_ure96	ureC
ref_ure48	ureC
ref_ureC_348	ureC
ref_ure63	ureC
ref_ure113	ureC
ref_ureC_711	ureC
ref_ureC_80	ureC
ref_ure140	ureC
ref_ureC_588	ureC
ref_ureC_712	ureC
ref_ureC_531	ureC
ref_ureC_71	ureC
ref_ureC_87	ureC
ref_ureC_421	ureC
ref_ureC_921	ureC
ref_ureC_731	ureC
ref_ureC_558	ureC
ref_ureC_651	ureC
ref_ureC_102	ureC
ref_ureC_806	ureC
ref_ureC_275	ureC
ref_ureC_726	ureC
ref_ureC_576	ureC
ref_ureC_647	ureC
ref_ureC_1129	ureC
ref_ureC_552	ureC
ref_ureC_754	ureC
ref_ureC_628	ureC
ref_ureC_86	ureC
ref_ureC_930	ureC
ref_ureC_501	ureC
ref_ureC_641	ureC
ref_ureC_568	ureC
ref_ureC_844	ureC
ref_ureC_31	ureC
ref_ureC_745	ureC
ref_ureC_1130	ureC
ref_ureC_339	ureC
ref_ureC_595	ureC
ref_ureC_549	ureC
ref_ureC_105	ureC
ref_ure174	ureC
ref_ureC_897	ureC
ref_ure220	ureC
ref_ureC_205	ureC
ref_ureC_666	ureC
ref_ure176	ureC
ref_ure183	ureC
ref_ure181	ureC
ref_ure207	ureC
ref_ure184	ureC
ref_ureC_935	ureC
ref_ureC_582	ureC
ref_ureC_793	ureC
ref_ureC_898	ureC
ref_ureC_117	ureC
ref_ureC_78	ureC
ref_ureC_614	ureC
ref_ureC_312	ureC
ref_ureC_917	ureC
ref_ureC_152	ureC
ref_ureC_109	ureC
ref_ureC_787	ureC
ref_ureC_974	ureC
ref_ureC_587	ureC
ref_ureC_672	ureC
ref_ureC_462	ureC
ref_ureC_667	ureC
ref_ureC_27	ureC
ref_ureC_892	ureC
ref_ureC_390	ureC
ref_ureC_442	ureC
ref_ureC_284	ureC
ref_ureC_603	ureC
ref_ureC_1052	ureC
ref_ureC_1121	ureC
ref_ureC_669	ureC
ref_ureC_610	ureC
ref_ureC_776	ureC
ref_ureC_586	ureC
ref_ureC_349	ureC
ref_ureC_947	ureC
ref_ureC_1073	ureC
ref_ureC_690	ureC
ref_ureC_269	ureC
ref_ureC_470	ureC
ref_ureC_619	ureC
ref_ureC_623	ureC
ref_ureC_16	ureC
ref_ureC_937	ureC
ref_ureC_18	ureC
ref_ureC_394	ureC
ref_ureC_635	ureC
ref_ureC_359	ureC
ref_ureC_456	ureC
ref_ureC_868	ureC
ref_ureC_13	ureC
ref_ureC_223	ureC
ref_ureC_858	ureC
ref_ureC_685	ureC
ref_ureC_566	ureC
ref_ure153	ureC
ref_ureC_446	ureC
ref_ureC_518	ureC
ref_ure171	ureC
ref_ure31	ureC
ref_ureC_28	ureC
ref_ureC_234	ureC
ref_ureC_1104	ureC
ref_ureC_804	ureC
ref_ureC_894	ureC
ref_ureC_460	ureC
ref_ureC_104	ureC
ref_ureC_131	ureC
ref_ureC_491	ureC
ref_ureC_621	ureC
ref_ureC_926	ureC
ref_ureC_861	ureC
ref_ureC_692	ureC
ref_ureC_282	ureC
ref_ureC_643	ureC
ref_ureC_416	ureC
ref_ureC_693	ureC
ref_ureC_49	ureC
ref_ureC_607	ureC
ref_ureC_484	ureC
ref_ureC_454	ureC
ref_ureC_705	ureC
ref_ureC_40	ureC
ref_ureC_499	ureC
ref_ureC_144	ureC
ref_ureC_994	ureC
ref_ure93	ureC
ref_ureC_30	ureC
ref_ure28	ureC
ref_ureC_1045	ureC
ref_ureC_207	ureC
ref_ureC_864	ureC
ref_ureC_169	ureC
ref_ureC_473	ureC
ref_ureC_406	ureC
ref_ureC_680	ureC
ref_ureC_213	ureC
ref_ureC_904	ureC
ref_ureC_865	ureC
ref_ureC_511	ureC
ref_ure60	ureC
ref_ureC_785	ureC
ref_ureC_55	ureC
ref_ureC_301	ureC
ref_ureC_311	ureC
ref_ureC_400	ureC
ref_ureC_125	ureC
ref_ureC_1101	ureC
ref_ureC_485	ureC
ref_ureC_957	ureC
ref_ureC_545	ureC
ref_ureC_761	ureC
ref_ureC_111	ureC
ref_ureC_982	ureC
ref_ureC_1000	ureC
ref_ureC_559	ureC
ref_ureC_273	ureC
ref_ureC_913	ureC
ref_ureC_468	ureC
ref_ureC_428	ureC
ref_ureC_639	ureC
ref_ureC_848	ureC
ref_ureC_1097	ureC
ref_ureC_922	ureC
ref_ureC_158	ureC
ref_ureC_805	ureC
ref_ureC_662	ureC
ref_ureC_748	ureC
ref_ureC_878	ureC
ref_ureC_329	ureC
ref_ureC_1051	ureC
ref_ureC_516	ureC
ref_ureC_145	ureC
ref_ureC_407	ureC
ref_ureC_476	ureC
ref_ureC_128	ureC
ref_ureC_126	ureC
ref_ureC_150	ureC
ref_ureC_401	ureC
ref_ureC_956	ureC
ref_ureC_777	ureC
ref_ureC_409	ureC
ref_ureC_831	ureC
ref_ureC_250	ureC
ref_ureC_100	ureC
ref_ureC_941	ureC
ref_ureC_75	ureC
ref_ureC_918	ureC
ref_ureC_114	ureC
ref_ureC_991	ureC
ref_ureC_163	ureC
ref_ureC_1055	ureC
ref_ureC_388	ureC
ref_ureC_180	ureC
ref_ure155	ureC
ref_ureC_779	ureC
ref_ureC_505	ureC
ref_ure115	ureC
ref_ureC_172	ureC
ref_ureC_624	ureC
ref_ureC_880	ureC
ref_ureC_478	ureC
ref_ureC_698	ureC
ref_ureC_1103	ureC
ref_ure163	ureC
ref_ureC_729	ureC
ref_ureC_340	ureC
ref_ureC_1082	ureC
ref_ureC_1030	ureC
ref_ureC_640	ureC
ref_ureC_22	ureC
ref_ureC_569	ureC
ref_ureC_972	ureC
ref_ureC_942	ureC
ref_ureC_431	ureC
ref_ureC_756	ureC
ref_ureC_601	ureC
ref_ureC_1043	ureC
ref_ureC_881	ureC
ref_ureC_1014	ureC
ref_ureC_382	ureC
ref_ureC_1114	ureC
ref_ureC_356	ureC
ref_ureC_233	ureC
ref_ureC_1019	ureC
ref_ureC_710	ureC
ref_ureC_951	ureC
ref_ureC_140	ureC
ref_ureC_541	ureC
ref_ureC_90	ureC
ref_ureC_1067	ureC
ref_ureC_940	ureC
ref_ureC_934	ureC
ref_ureC_1125	ureC
ref_ureC_920	ureC
ref_ureC_346	ureC
ref_ureC_611	ureC
ref_ureC_902	ureC
ref_ureC_258	ureC
ref_ureC_939	ureC
ref_ureC_447	ureC
ref_ureC_762	ureC
ref_ureC_738	ureC
ref_ureC_674	ureC
ref_ureC_333	ureC
ref_ureC_268	ureC
ref_ureC_677	ureC
ref_ureC_809	ureC
ref_ureC_790	ureC
ref_ureC_993	ureC
ref_ureC_929	ureC
ref_ureC_981	ureC
ref_ureC_967	ureC
ref_ureC_973	ureC
ref_ureC_744	ureC
ref_ureC_978	ureC
ref_ureC_758	ureC
ref_ureC_503	ureC
ref_ureC_265	ureC
ref_ureC_1070	ureC
ref_ureC_295	ureC
ref_ureC_48	ureC
ref_ureC_719	ureC
ref_ureC_283	ureC
ref_ure9	ureC
ref_ureC_255	ureC
ref_ureC_555	ureC
ref_ure194	ureC
ref_ureC_440	ureC
ref_ure165	ureC
ref_ureC_716	ureC
ref_ureC_1059	ureC
ref_ureC_842	ureC
ref_ureC_869	ureC
ref_ureC_451	ureC
ref_ure58	ureC
ref_ure204	ureC
ref_ure203	ureC
ref_ureC_835	ureC
ref_ure118	ureC
ref_ureC_58	ureC
ref_ureC_784	ureC
ref_ureC_964	ureC
ref_ureC_1080	ureC
ref_ureC_246	ureC
ref_ureC_1136	ureC
ref_ureC_211	ureC
ref_ureC_354	ureC
ref_ure26	ureC
ref_ureC_492	ureC
ref_ureC_1044	ureC
ref_ure150	ureC
ref_ureC_985	ureC
ref_ureC_866	ureC
ref_ure180	ureC
ref_ureC_565	ureC
ref_ureC_770	ureC
ref_ureC_697	ureC
ref_ureC_535	ureC
ref_ure81	ureC
ref_ureC_862	ureC
ref_ure39	ureC
ref_ureC_753	ureC
ref_ureC_285	ureC
ref_ureC_958	ureC
ref_ureC_871	ureC
ref_ureC_980	ureC
ref_ureC_740	ureC
ref_ureC_1057	ureC
ref_ure34	ureC
ref_ure144	ureC
ref_ureC_828	ureC
ref_ure35	ureC
ref_ureC_174	ureC
ref_ure30	ureC
ref_ureC_247	ureC
ref_ureC_718	ureC
ref_ureC_1065	ureC
ref_ure117	ureC
ref_ure156	ureC
ref_ureC_1084	ureC
ref_ureC_975	ureC
ref_ureC_523	ureC
ref_ureC_1005	ureC
ref_ureC_542	ureC
ref_ureC_794	ureC
ref_ureC_221	ureC
ref_ureC_903	ureC
ref_ureC_411	ureC
ref_ureC_469	ureC
ref_ureC_495	ureC
ref_ureC_654	ureC
ref_ureC_1133	ureC
ref_ureC_408	ureC
ref_ure47	ureC
ref_ure213	ureC
ref_ureC_757	ureC
ref_ure70	ureC
ref_ureC_589	ureC
ref_ure137	ureC
ref_ure179	ureC
ref_ureC_6	ureC
ref_ureC_430	ureC
ref_ure164	ureC
ref_ure175	ureC
ref_ure33	ureC
ref_ure42	ureC
ref_ure193	ureC
ref_ure43	ureC
ref_ure82	ureC
ref_ure135	ureC
ref_ure46	ureC
ref_ure168	ureC
ref_ure21	ureC
ref_ure92	ureC
ref_ure68	ureC
ref_ureC_689	ureC
ref_ureC_1095	ureC
ref_ureC_252	ureC
ref_ureC_210	ureC
ref_ureC_130	ureC
ref_ureC_123	ureC
ref_ureC_819	ureC
ref_ureC_1066	ureC
ref_ureC_1007	ureC
ref_ureC_1063	ureC
ref_ureC_412	ureC
ref_ureC_1109	ureC
ref_ureC_512	ureC
ref_ureC_724	ureC
ref_ureC_625	ureC
ref_ureC_418	ureC
ref_ureC_227	ureC
ref_ureC_811	ureC
ref_ureC_701	ureC
ref_ureC_627	ureC
ref_ureC_208	ureC
ref_ureC_1113	ureC
ref_ureC_538	ureC
ref_ureC_168	ureC
ref_ureC_209	ureC
ref_ureC_802	ureC
ref_ureC_336	ureC
ref_ureC_445	ureC
ref_ureC_452	ureC
ref_ureC_839	ureC
ref_ureC_314	ureC
ref_ureC_183	ureC
ref_ureC_1025	ureC
ref_ureC_274	ureC
ref_ureC_751	ureC
ref_ureC_493	ureC
ref_ureC_165	ureC
ref_ureC_119	ureC
ref_ureC_504	ureC
ref_ureC_182	ureC
ref_ureC_838	ureC
ref_ureC_237	ureC
ref_ureC_192	ureC
ref_ureC_277	ureC
ref_ureC_1100	ureC
ref_ureC_392	ureC
ref_ureC_1134	ureC
ref_ureC_19	ureC
ref_ureC_375	ureC
ref_ureC_741	ureC
ref_ureC_1049	ureC
ref_ureC_44	ureC
ref_ureC_725	ureC
ref_ureC_108	ureC
ref_ureC_139	ureC
ref_ureC_257	ureC
ref_ureC_370	ureC
ref_ureC_66	ureC
ref_ureC_352	ureC
ref_ureC_438	ureC
ref_ureC_561	ureC
ref_ureC_29	ureC
ref_ureC_483	ureC
ref_ureC_76	ureC
ref_ureC_644	ureC
ref_ureC_1048	ureC
ref_ureC_645	ureC
ref_ureC_1137	ureC
ref_ureC_299	ureC
ref_ureC_537	ureC
ref_ureC_267	ureC
ref_ureC_106	ureC
ref_ureC_365	ureC
ref_ureC_733	ureC
ref_ureC_1118	ureC
ref_ureC_815	ureC
ref_ureC_1094	ureC
ref_ureC_260	ureC
ref_ureC_427	ureC
ref_ureC_292	ureC
ref_ureC_1064	ureC
ref_ureC_500	ureC
ref_ureC_694	ureC
ref_ureC_276	ureC
ref_ure25	ureC
ref_ureC_678	ureC
ref_ureC_386	ureC
ref_ureC_936	ureC
ref_ureC_749	ureC
ref_ureC_185	ureC
ref_ure49	ureC
ref_ureC_465	ureC
ref_ure173	ureC
ref_ure45	ureC
ref_ure109	ureC
ref_ureC_486	ureC
ref_ureC_801	ureC
ref_ureC_571	ureC
ref_ureC_197	ureC
ref_ureC_948	ureC
ref_ureC_818	ureC
ref_ureC_1029	ureC
ref_ureC_153	ureC
ref_ureC_322	ureC
ref_ureC_800	ureC
ref_ureC_138	ureC
ref_ureC_439	ureC
ref_ureC_767	ureC
ref_ureC_379	ureC
ref_ureC_933	ureC
ref_ure157	ureC
ref_ureC_335	ureC
ref_ureC_533	ureC
ref_ure67	ureC
ref_ureC_888	ureC
ref_ureC_999	ureC
ref_ureC_459	ureC
ref_ureC_1040	ureC
ref_ureC_36	ureC
ref_ureC_147	ureC
ref_ureC_634	ureC
ref_ureC_714	ureC
ref_ureC_750	ureC
ref_ureC_334	ureC
ref_ureC_900	ureC
ref_ureC_673	ureC
ref_ureC_240	ureC
ref_ureC_906	ureC
ref_ureC_1056	ureC
ref_ureC_371	ureC
ref_ureC_872	ureC
ref_ureC_946	ureC
ref_ureC_1068	ureC
ref_ureC_836	ureC
ref_ureC_1142	ureC
ref_ureC_50	ureC
ref_ureC_914	ureC
ref_ureC_812	ureC
ref_ureC_1004	ureC
ref_ureC_424	ureC
ref_ureC_149	ureC
ref_ureC_961	ureC
ref_ureC_602	ureC
ref_ureC_193	ureC
ref_ureC_713	ureC
ref_ure190	ureC
ref_ureC_1028	ureC
ref_ureC_23	ureC
ref_ureC_245	ureC
ref_ureC_384	ureC
ref_ureC_599	ureC
ref_ureC_219	ureC
ref_ureC_570	ureC
ref_ureC_850	ureC
ref_ureC_461	ureC
ref_ureC_399	ureC
ref_ureC_885	ureC
ref_ureC_98	ureC
ref_ureC_14	ureC
ref_ureC_1041	ureC
ref_ureC_307	ureC
ref_ureC_612	ureC
ref_ure149	ureC
ref_ureC_874	ureC
ref_ureC_953	ureC
ref_ureC_175	ureC
ref_ureC_369	ureC
ref_ureC_580	ureC
ref_ureC_477	ureC
ref_ureC_590	ureC
ref_ureC_25	ureC
ref_ureC_841	ureC
ref_ureC_823	ureC
ref_ureC_184	ureC
ref_ureC_661	ureC
ref_ureC_1001	ureC
ref_ureC_347	ureC
ref_ureC_281	ureC
ref_ureC_161	ureC
ref_ureC_115	ureC
ref_ureC_201	ureC
ref_ureC_736	ureC
ref_ureC_148	ureC
ref_ureC_224	ureC
ref_ureC_426	ureC
ref_ureC_85	ureC
ref_ureC_166	ureC
ref_ureC_3	ureC
ref_ureC_398	ureC
ref_ureC_1018	ureC
ref_ureC_1087	ureC
ref_ureC_481	ureC
ref_ureC_965	ureC
ref_ureC_510	ureC
ref_ureC_91	ureC
ref_ureC_632	ureC
ref_ureC_38	ureC
ref_ureC_616	ureC
ref_ureC_539	ureC
ref_ureC_243	ureC
ref_ureC_249	ureC
ref_ureC_455	ureC
ref_ureC_700	ureC
ref_ureC_162	ureC
ref_ureC_1010	ureC
ref_ureC_83	ureC
ref_ureC_32	ureC
ref_ureC_976	ureC
ref_ureC_181	ureC
ref_ureC_529	ureC
ref_ureC_494	ureC
ref_ureC_891	ureC
ref_ureC_12	ureC
ref_ureC_557	ureC
ref_ureC_296	ureC
ref_ure146	ureC
ref_ureC_803	ureC
ref_ureC_1042	ureC
ref_ureC_655	ureC
ref_ureC_990	ureC
ref_ureC_232	ureC
ref_ureC_997	ureC
ref_ureC_709	ureC
ref_ureC_772	ureC
ref_ureC_0	ureC
ref_ureC_887	ureC
ref_ureC_532	ureC
ref_ureC_287	ureC
ref_ureC_703	ureC
ref_ureC_216	ureC
ref_ureC_63	ureC
ref_ureC_146	ureC
ref_ureC_670	ureC
ref_ureC_774	ureC
ref_ureC_1062	ureC
ref_ureC_157	ureC
ref_ureC_658	ureC
ref_ure15	ureC
ref_ureC_217	ureC
ref_ure10	ureC
ref_ure214	ureC
ref_ureC_530	ureC
ref_ureC_543	ureC
ref_ureC_575	ureC
ref_ure108	ureC
ref_ureC_313	ureC
ref_ure59	ureC
ref_ure124	ureC
ref_ure112	ureC
ref_ure162	ureC
ref_ure90	ureC
ref_ure100	ureC
ref_ure152	ureC
ref_ure107	ureC
ref_ure212	ureC
ref_ureC_938	ureC
ref_ureC_1013	ureC
ref_ureC_367	ureC
ref_ureC_381	ureC
ref_ureC_420	ureC
ref_ureC_609	ureC
ref_ureC_752	ureC
ref_ure142	ureC
ref_ureC_475	ureC
ref_ure218	ureC
ref_ureC_77	ureC
ref_ureC_684	ureC
ref_ureC_112	ureC
ref_ureC_567	ureC
ref_ureC_769	ureC
ref_ureC_592	ureC
ref_ureC_229	ureC
ref_ureC_405	ureC
ref_ureC_577	ureC
ref_ureC_101	ureC
ref_ureC_107	ureC
ref_ureC_696	ureC
ref_ureC_171	ureC
ref_ureC_1026	ureC
ref_ureC_650	ureC
ref_ureC_663	ureC
ref_ureC_178	ureC
ref_ureC_682	ureC
ref_ureC_631	ureC
ref_ureC_199	ureC
ref_ureC_618	ureC
ref_ureC_448	ureC
ref_ureC_188	ureC
ref_ureC_1003	ureC
ref_ureC_1016	ureC
ref_ureC_1117	ureC
ref_ureC_536	ureC
ref_ureC_45	ureC
ref_ureC_579	ureC
ref_ureC_952	ureC
ref_ureC_520	ureC
ref_ureC_925	ureC
ref_ureC_859	ureC
ref_ureC_771	ureC
ref_ureC_876	ureC
ref_ureC_206	ureC
ref_ureC_364	ureC
ref_ureC_302	ureC
ref_ureC_309	ureC
ref_ureC_515	ureC
ref_ureC_622	ureC
ref_ureC_251	ureC
ref_ureC_728	ureC
ref_ure86	ureC
ref_ureC_331	ureC
ref_ureC_955	ureC
ref_ureC_432	ureC
ref_ureC_830	ureC
ref_ure154	ureC
ref_ure145	ureC
ref_ure158	ureC
ref_ureC_1037	ureC
ref_ure91	ureC
ref_ure196	ureC
ref_ure133	ureC
ref_ure209	ureC
ref_ureC_907	ureC
ref_ureC_248	ureC
ref_ureC_488	ureC
ref_ureC_919	ureC
ref_ureC_563	ureC
ref_ureC_896	ureC
ref_ureC_1141	ureC
ref_ureC_847	ureC
ref_ureC_901	ureC
ref_ureC_824	ureC
ref_ureC_671	ureC
ref_ureC_821	ureC
ref_ureC_886	ureC
ref_ureC_797	ureC
ref_ureC_517	ureC
ref_ureC_554	ureC
ref_ureC_1102	ureC
ref_ureC_17	ureC
ref_ureC_288	ureC
ref_ureC_687	ureC
ref_ureC_834	ureC
ref_ureC_355	ureC
ref_ureC_720	ureC
ref_ureC_293	ureC
ref_ureC_196	ureC
ref_ureC_1143	ureC
ref_ureC_912	ureC
ref_ureC_122	ureC
ref_ureC_1017	ureC
ref_ureC_613	ureC
ref_ure103	ureC
ref_ureC_53	ureC
ref_ureC_417	ureC
ref_ureC_633	ureC
ref_ureC_854	ureC
ref_ureC_1022	ureC
ref_ureC_43	ureC
ref_ureC_64	ureC
ref_ureC_305	ureC
ref_ureC_525	ureC
ref_ureC_617	ureC
ref_ureC_837	ureC
ref_ureC_393	ureC
ref_ureC_550	ureC
ref_ureC_320	ureC
ref_ureC_218	ureC
ref_ureC_228	ureC
ref_ureC_10	ureC
ref_ureC_773	ureC
ref_ureC_959	ureC
ref_ureC_873	ureC
ref_ureC_971	ureC
ref_ureC_1091	ureC
ref_ureC_60	ureC
ref_ureC_638	ureC
ref_ureC_768	ureC
ref_ureC_92	ureC
ref_ureC_93	ureC
ref_ureC_1110	ureC
ref_ureC_5	ureC
ref_ureC_820	ureC
ref_ureC_1076	ureC
ref_ureC_717	ureC
ref_ureC_189	ureC
ref_ureC_294	ureC
ref_ureC_423	ureC
ref_ureC_591	ureC
ref_ureC_1077	ureC
ref_ureC_33	ureC
ref_ureC_389	ureC
ref_ureC_573	ureC
ref_ureC_443	ureC
ref_ure22	ureC
ref_ureC_810	ureC
ref_ureC_960	ureC
ref_ureC_121	ureC
ref_ureC_327	ureC
ref_ureC_96	ureC
ref_ureC_691	ureC
ref_ureC_415	ureC
ref_ureC_496	ureC
ref_ureC_945	ureC
ref_ureC_540	ureC
ref_ureC_380	ureC
ref_ureC_943	ureC
ref_ureC_187	ureC
ref_ureC_54	ureC
ref_ureC_56	ureC
ref_ureC_321	ureC
ref_ureC_829	ureC
ref_ureC_132	ureC
ref_ureC_361	ureC
ref_ureC_899	ureC
ref_ureC_474	ureC
ref_ureC_11	ureC
ref_ureC_707	ureC
ref_ureC_419	ureC
ref_ureC_47	ureC
ref_ureC_155	ureC
ref_ureC_170	ureC
ref_ureC_129	ureC
ref_ureC_668	ureC
ref_ureC_396	ureC
ref_ureC_502	ureC
ref_ureC_89	ureC
ref_ureC_467	ureC
ref_ure130	ureC
ref_ure122	ureC
ref_ure8	ureC
ref_ure131	ureC
ref_ureC_97	ureC
ref_ure191	ureC
ref_ure77	ureC
ref_ure99	ureC
ref_ure80	ureC
ref_ureC_95	ureC
ref_ureC_1086	ureC
ref_ure13	ureC
ref_ure211	ureC
ref_ureC_808	ureC
ref_ure116	ureC
ref_ureC_652	ureC
ref_ure84	ureC
ref_ureC_404	ureC
ref_ureC_1046	ureC
ref_ureC_867	ureC
ref_ureC_905	ureC
ref_ure27	ureC
ref_ureC_441	ureC
ref_ure20	ureC
ref_ure104	ureC
ref_ureC_1123	ureC
ref_ureC_1138	ureC
ref_ureC_84	ureC
ref_ure7	ureC
ref_ure12	ureC
ref_ure188	ureC
ref_ure195	ureC
ref_ure166	ureC
ref_ure57	ureC
ref_ure53	ureC
ref_ureC_584	ureC
ref_ure106	ureC
ref_ureC_514	ureC
ref_ureC_1132	ureC
ref_ureC_626	ureC
ref_ureC_326	ureC
ref_ureC_968	ureC
ref_ureC_1061	ureC
ref_ureC_79	ureC
ref_ureC_266	ureC
ref_ureC_436	ureC
ref_ureC_732	ureC
ref_ureC_814	ureC
ref_ure72	ureC
ref_ure197	ureC
ref_ureC_214	ureC
ref_ureC_879	ureC
ref_ureC_998	ureC
ref_ure132	ureC
ref_ureC_547	ureC
ref_ureC_665	ureC
ref_ureC_262	ureC
ref_ureC_764	ureC
ref_ure189	ureC
ref_ureC_594	ureC
ref_ureC_231	ureC
ref_ure2	ureC
ref_ureC_508	ureC
ref_ure62	ureC
ref_ureC_118	ureC
ref_ure129	ureC
ref_ureC_466	ureC
ref_ure221	ureC
ref_ureC_1032	ureC
ref_ureC_924	ureC
ref_ureC_1128	ureC
ref_ureC_706	ureC
ref_ure187	ureC
ref_ureC_840	ureC
ref_ureC_241	ureC
ref_ureC_137	ureC
ref_ure3	ureC
ref_ure98	ureC
ref_ure88	ureC
ref_ure148	ureC
ref_ure123	ureC
ref_ure134	ureC
ref_ure126	ureC
ref_ure17	ureC
ref_ureC_1075	ureC
ref_ureC_849	ureC
ref_ureC_1034	ureC
ref_ureC_177	ureC
ref_ureC_969	ureC
ref_ureC_414	ureC
ref_ure51	ureC
ref_ureC_385	ureC
ref_ureC_795	ureC
ref_ureC_261	ureC
ref_ureC_215	ureC
ref_ureC_289	ureC
ref_ureC_781	ureC
ref_ure119	ureC
ref_ure73	ureC
ref_ure89	ureC
ref_ure41	ureC
ref_ure55	ureC
ref_ure125	ureC
ref_ure54	ureC
ref_ure50	ureC
ref_ureC_304	ureC
ref_ure40	ureC
ref_ureC_855	ureC
ref_ure102	ureC
ref_ureC_434	ureC
ref_ure210	ureC
ref_ureC_908	ureC
ref_ureC_817	ureC
ref_ure87	ureC
ref_ure177	ureC
ref_ure216	ureC
ref_ureC_103	ureC
ref_ureC_832	ureC
ref_ure105	ureC
ref_ure128	ureC
ref_ure74	ureC
ref_ureC_1116	ureC
ref_ureC_916	ureC
ref_ureC_186	ureC
ref_ureC_1106	ureC
ref_ureC_986	ureC
ref_ureC_1012	ureC
ref_ureC_310	ureC
ref_ureC_278	ureC
ref_ureC_1078	ureC
ref_ureC_963	ureC
ref_ureC_846	ureC
ref_ureC_94	ureC
ref_ure141	ureC
ref_ureC_608	ureC
ref_ureC_780	ureC
ref_ureC_1033	ureC
ref_ureC_190	ureC
ref_ureC_62	ureC
ref_ureC_825	ureC
ref_ureC_882	ureC
ref_ureC_572	ureC
ref_ureC_230	ureC
ref_ure167	ureC
ref_ure65	ureC
ref_ure36	ureC
ref_ureC_2	ureC
ref_ure44	ureC
ref_ure18	ureC
ref_ureC_487	ureC
ref_ure37	ureC
ref_ure178	ureC
ref_ureC_74	ureC
ref_ureC_949	ureC
ref_ureC_264	ureC
ref_ureC_788	ureC
ref_ureC_574	ureC
ref_ureC_739	ureC
ref_ure38	ureC
ref_ure201	ureC
ref_ureC_578	ureC
ref_ureC_259	ureC
ref_ureC_989	ureC
ref_ure52	ureC
ref_ureC_220	ureC
ref_ure136	ureC
ref_ure170	ureC
ref_ureC_41	ureC
ref_ure200	ureC
ref_ure169	ureC
ref_ure5	ureC
ref_ureC_37	ureC
ref_ureC_659	ureC
ref_ureC_270	ureC
ref_ureC_675	ureC
ref_ureC_551	ureC
ref_ureC_1	ureC
ref_ureC_507	ureC
ref_ureC_853	ureC
ref_ureC_290	ureC
ref_ureC_816	ureC
ref_ureC_983	ureC
ref_ureC_254	ureC
ref_ureC_489	ureC
ref_ureC_657	ureC
ref_ureC_351	ureC
ref_ureC_15	ureC
ref_ureC_1054	ureC
ref_ureC_164	ureC
ref_ureC_528	ureC
ref_ureC_509	ureC
ref_ureC_1127	ureC
ref_ureC_606	ureC
ref_ureC_857	ureC
ref_ureC_822	ureC
ref_ureC_962	ureC
ref_ure219	ureC
ref_ureC_755	ureC
ref_ureC_387	ureC
ref_ureC_911	ureC
ref_ureC_395	ureC
ref_ureC_422	ureC
ref_ureC_1093	ureC
ref_ureC_1131	ureC
ref_ureC_141	ureC
ref_ureC_291	ureC
ref_ureC_747	ureC
ref_ureC_860	ureC
ref_ureC_280	ureC
ref_ureC_893	ureC
ref_ureC_596	ureC
ref_ureC_1071	ureC
ref_ureC_890	ureC
ref_ure205	ureC
ref_ureC_176	ureC
ref_ureC_383	ureC
ref_ureC_1008	ureC
ref_ureC_324	ureC
ref_ureC_444	ureC
ref_ureC_923	ureC
ref_ureC_42	ureC
ref_ureC_987	ureC
ref_ureC_760	ureC
ref_ure66	ureC
ref_ure138	ureC
ref_ure159	ureC
ref_ureC_807	ureC
ref_ureC_1081	ureC
ref_ureC_889	ureC
ref_ureC_1047	ureC
ref_ureC_253	ureC
ref_ureC_519	ureC
ref_ureC_1020	ureC
ref_ureC_1058	ureC
ref_ureC_127	ureC
ref_ureC_1099	ureC
ref_ureC_225	ureC
ref_ureC_722	ureC
ref_ureC_1088	ureC
ref_ureC_1126	ureC
ref_ureC_70	ureC
ref_ureC_648	ureC
ref_ure79	ureC
ref_ureC_337	ureC
ref_ure4	ureC
ref_ureC_472	ureC
ref_ure23	ureC
ref_ure85	ureC
ref_ureC_357	ureC
ref_ureC_909	ureC
ref_ureC_715	ureC
ref_ure29	ureC
ref_ure32	ureC
ref_ureC_1140	ureC
ref_ure24	ureC
ref_ureC_1060	ureC
ref_ureC_35	ureC
ref_ure192	ureC
ref_ure110	ureC
ref_ure139	ureC
ref_ureC_332	ureC
ref_ureC_600	ureC
ref_ureC_585	ureC
ref_ureC_256	ureC
ref_ureC_660	ureC
ref_ureC_298	ureC
ref_euk5	eukaryotic
ref_euk7	eukaryotic
ref_euk3	eukaryotic
ref_euk8	eukaryotic
ref_euk1	eukaryotic
ref_euk0	eukaryotic
ref_euk6	eukaryotic
ref_euk2	eukaryotic
ref_euk4	eukaryotic
ref_ureC_656	ureC
ref_ure160	ureC
ref_ure217	ureC
ref_ure120	ureC
ref_ure206	ureC
