# Supplementary material for: Picoplankton nitrogen guilds in the tropical and subtropical oceans: From the surface to the deep
Source: PLoS One. 2025 Nov 5;20(11):e0335222. doi: 10.1371/journal.pone.0335222 (PMC12588538; doi:10.1371/journal.pone.0335222)
Supplement: S1 File — (ZIP) [file pone.0335222.s001.zip › supplementary info/N_cycle/G_ureC_urease/tree/ref_database.log]

IQ-TREE multicore version 2.1.4-beta COVID-edition for Linux 64-bit built Jun 24 2021
Developed by Bui Quang Minh, James Barbetti, Nguyen Lam Tung,
Olga Chernomor, Heiko Schmidt, Dominik Schrempf, Michael Woodhams.

Host:    elbrus (AVX512, FMA3, 1510 GB RAM)
Command: iqtree -s /data/mcm/rlaso/Traits/Phylogenetic_trees/Nitrogen_cycle/UreC/results/ref_database.faln -st AA -nt AUTO -m TEST -bb 1000 -mset raxml -nm 1000 -pre /data/mcm/rlaso/Traits/Phylogenetic_trees/Nitrogen_cycle/UreC/results/ref_database -redo
Seed:    736119 (Using SPRNG - Scalable Parallel Random Number Generator)
Time:    Thu Aug  4 12:59:56 2022
Kernel:  AVX+FMA - auto-detect threads (104 CPU cores detected)

Reading alignment file /data/mcm/rlaso/Traits/Phylogenetic_trees/Nitrogen_cycle/UreC/results/ref_database.faln ... Fasta format detected
Alignment most likely contains protein sequences
Alignment has 1378 sequences with 1229 columns, 1159 distinct patterns
828 parsimony-informative, 217 singleton sites, 184 constant sites
               Gap/Ambiguity  Composition  p-value
   1  ref_ure120      54.60%    failed      0.04%
   2  ref_ure206      54.76%    failed      0.07%
   3  ref_ureC_244    53.78%    passed     78.59%
   4  ref_ureC_1139   53.78%    passed     90.09%
   5  ref_ureC_479    53.78%    passed     94.40%
   6  ref_ureC_737    53.78%    passed     97.65%
   7  ref_ureC_437    53.86%    passed      9.21%
   8  ref_ureC_765    53.86%    passed     53.82%
   9  ref_ureC_325    53.78%    failed      2.54%
  10  ref_ureC_782    53.86%    passed     61.75%
  11  ref_ureC_856    53.86%    passed     96.76%
  12  ref_ureC_195    53.95%    passed      6.41%
  13  ref_ureC_402    53.86%    passed     46.36%
  14  ref_ureC_653    53.62%    passed     63.29%
  15  ref_ureC_297    53.70%    passed     42.86%
  16  ref_ureC_792    53.62%    passed      9.65%
  17  ref_ureC_1053   53.70%    passed     61.23%
  18  ref_ureC_286    53.70%    passed     76.42%
  19  ref_ureC_373    53.70%    passed     28.33%
  20  ref_ureC_979    53.70%    passed     99.15%
  21  ref_ureC_222    53.54%    passed     89.42%
  22  ref_ureC_204    53.54%    passed     98.04%
  23  ref_ureC_1035   53.54%    passed     95.29%
  24  ref_ure147      53.62%    passed     74.44%
  25  ref_ureC_235    53.62%    passed     74.44%
  26  ref_ureC_679    53.62%    passed     24.89%
  27  ref_ure172      53.62%    passed     40.82%
  28  ref_ureC_1036   53.78%    passed     66.39%
  29  ref_ureC_113    53.78%    passed     82.88%
  30  ref_ureC_704    53.78%    passed     28.95%
  31  ref_ureC_932    53.62%    passed     37.91%
  32  ref_ureC_630    53.70%    passed     34.09%
  33  ref_ureC_1122   53.95%    failed      0.45%
  34  ref_ureC_522    53.78%    passed     16.95%
  35  ref_ureC_179    53.46%    failed      0.84%
  36  ref_ure198      53.78%    passed     31.02%
  37  ref_ureC_323    53.78%    passed     16.72%
  38  ref_ureC_605    53.78%    passed     19.50%
  39  ref_ureC_135    53.78%    passed     11.36%
  40  ref_ureC_212    53.70%    passed     32.49%
  41  ref_ureC_300    53.70%    passed     83.71%
  42  ref_ureC_200    53.70%    passed     57.13%
  43  ref_ureC_377    52.97%    passed     81.44%
  44  ref_ureC_116    53.70%    passed     81.33%
  45  ref_ureC_686    53.70%    passed     46.25%
  46  ref_ureC_778    53.70%    passed     71.68%
  47  ref_ureC_813    53.78%    passed      9.43%
  48  ref_ureC_51     53.54%    passed     39.29%
  49  ref_ureC_992    54.84%    passed     47.16%
  50  ref_ureC_154    53.54%    passed     33.33%
  51  ref_ureC_1107   53.54%    passed     66.60%
  52  ref_ureC_1135   53.62%    passed     56.16%
  53  ref_ureC_410    53.78%    passed     53.85%
  54  ref_ureC_263    53.78%    passed     83.63%
  55  ref_ureC_766    53.78%    passed     67.22%
  56  ref_ureC_330    53.62%    passed     62.14%
  57  ref_ureC_1105   53.54%    passed     71.22%
  58  ref_ureC_1027   53.62%    passed     49.43%
  59  ref_ure185      53.62%    passed     79.58%
  60  ref_ureC_944    53.62%    passed     67.82%
  61  ref_ureC_82     53.62%    passed     85.49%
  62  ref_ureC_597    53.62%    passed     94.70%
  63  ref_ureC_683    36.86%    passed     19.28%
  64  ref_ureC_350    53.62%    passed     31.03%
  65  ref_ureC_363    53.62%    failed      1.32%
  66  ref_ureC_1074   53.70%    passed     72.20%
  67  ref_ureC_236    52.97%    passed     96.24%
  68  ref_ureC_564    53.62%    passed     65.31%
  69  ref_ureC_497    53.62%    passed     41.04%
  70  ref_ureC_730    53.62%    passed     92.99%
  71  ref_ureC_142    53.62%    passed     85.50%
  72  ref_ureC_34     53.62%    passed     77.68%
  73  ref_ureC_160    53.62%    passed     78.29%
  74  ref_ureC_7      53.62%    passed     88.37%
  75  ref_ureC_425    53.62%    passed     54.37%
  76  ref_ureC_480    53.62%    passed     55.87%
  77  ref_ureC_851    53.62%    passed     83.43%
  78  ref_ureC_342    61.76%    passed     52.63%
  79  ref_ureC_915    53.62%    passed     62.26%
  80  ref_ureC_863    53.62%    passed     66.96%
  81  ref_ureC_546    53.62%    passed     68.62%
  82  ref_ureC_526    53.62%    passed     60.16%
  83  ref_ureC_8      53.62%    passed     54.64%
  84  ref_ureC_345    53.62%    passed     14.07%
  85  ref_ureC_884    53.62%    passed     98.28%
  86  ref_ureC_927    53.62%    passed     83.98%
  87  ref_ureC_620    53.70%    passed     77.06%
  88  ref_ureC_789    53.62%    passed     31.92%
  89  ref_ureC_376    53.62%    passed     53.86%
  90  ref_ureC_996    53.62%    passed     69.69%
  91  ref_ure130      52.24%    failed      2.19%
  92  ref_ure122      53.38%    failed      1.42%
  93  ref_ure8        53.46%    passed     33.15%
  94  ref_ure131      53.46%    passed     21.70%
  95  ref_ureC_97     53.46%    passed     21.70%
  96  ref_ure191      53.46%    passed     24.51%
  97  ref_ure217      54.68%    failed      0.88%
  98  ref_ureC_37     53.38%    failed      1.37%
  99  ref_ureC_853    54.11%    failed      0.75%
 100  ref_ureC_290    53.46%    failed      0.00%
 101  ref_ureC_816    53.86%    failed      0.00%
 102  ref_ureC_983    53.95%    failed      0.00%
 103  ref_ureC_254    54.03%    failed      2.27%
 104  ref_ureC_657    53.95%    failed      0.28%
 105  ref_ureC_489    53.86%    failed      0.19%
 106  ref_ureC_351    53.78%    failed      0.65%
 107  ref_ureC_15     53.78%    failed      0.00%
 108  ref_ureC_551    53.78%    failed      0.00%
 109  ref_ureC_1      53.86%    failed      0.00%
 110  ref_ureC_507    53.86%    failed      0.19%
 111  ref_ureC_659    53.70%    passed     16.55%
 112  ref_ureC_270    53.70%    passed     28.69%
 113  ref_ureC_675    53.70%    passed     11.32%
 114  ref_ureC_1054   53.70%    passed     16.25%
 115  ref_ureC_528    53.70%    passed     40.65%
 116  ref_ureC_164    53.70%    passed     48.36%
 117  ref_ureC_509    53.70%    failed      0.08%
 118  ref_ureC_1127   53.70%    passed     40.97%
 119  ref_ureC_606    49.96%    passed     66.11%
 120  ref_ureC_857    50.12%    passed     26.08%
 121  ref_ureC_822    48.82%    failed      1.75%
 122  ref_ureC_962    46.54%    passed     58.88%
 123  ref_ureC_298    53.95%    passed     29.56%
 124  ref_ureC_42     53.54%    failed      2.49%
 125  ref_ureC_760    53.54%    failed      2.17%
 126  ref_ureC_987    53.46%    failed      4.16%
 127  ref_ureC_141    53.30%    passed     13.20%
 128  ref_ureC_923    52.56%    failed      3.38%
 129  ref_ureC_280    53.38%    passed     14.27%
 130  ref_ureC_893    53.54%    failed      0.14%
 131  ref_ureC_596    52.64%    failed      0.31%
 132  ref_ureC_1071   52.07%    passed      5.59%
 133  ref_ureC_890    53.38%    passed      6.82%
 134  ref_ure205      53.38%    passed     15.74%
 135  ref_ureC_176    53.38%    passed     24.33%
 136  ref_ureC_383    53.38%    failed      0.30%
 137  ref_ureC_1008   53.38%    failed      0.01%
 138  ref_ureC_324    52.97%    failed      0.34%
 139  ref_ureC_911    53.38%    passed     54.08%
 140  ref_ureC_1131   53.38%    passed     52.92%
 141  ref_ureC_395    53.38%    passed     54.82%
 142  ref_ureC_422    53.38%    passed     14.87%
 143  ref_ureC_1093   52.64%    passed     11.22%
 144  ref_ureC_444    53.38%    passed     29.86%
 145  ref_ureC_291    53.38%    failed      1.92%
 146  ref_ureC_747    53.38%    failed      1.10%
 147  ref_ureC_860    53.05%    failed      3.15%
 148  ref_ureC_387    53.38%    passed     18.44%
 149  ref_ure219      53.38%    passed     30.59%
 150  ref_ureC_755    53.38%    passed     13.60%
 151  ref_ureC_807    53.30%    failed      0.17%
 152  ref_ureC_1081   52.73%    passed      7.28%
 153  ref_ureC_889    53.78%    failed      1.43%
 154  ref_ureC_1047   53.13%    failed      0.88%
 155  ref_ureC_253    53.46%    passed     10.63%
 156  ref_ureC_519    53.30%    passed     18.32%
 157  ref_ureC_1020   53.78%    failed      4.67%
 158  ref_ureC_1058   53.78%    failed      1.22%
 159  ref_ureC_127    53.86%    passed     15.61%
 160  ref_ureC_1099   48.98%    failed      4.68%
 161  ref_ureC_660    53.21%    passed      5.02%
 162  ref_ureC_225    53.86%    failed      0.02%
 163  ref_ureC_722    53.70%    passed      6.95%
 164  ref_ureC_1088   53.86%    failed      3.64%
 165  ref_ureC_1126   58.18%    failed      1.31%
 166  ref_ureC_70     53.54%    failed      0.70%
 167  ref_ureC_648    53.70%    failed      2.14%
 168  ref_ure66       53.21%    failed      1.80%
 169  ref_ure138      53.21%    failed      0.40%
 170  ref_ure159      53.21%    failed      0.50%
 171  ref_ure79       53.05%    passed      9.92%
 172  ref_ureC_337    53.05%    passed      9.37%
 173  ref_ureC_585    53.46%    passed     35.25%
 174  ref_ureC_256    53.38%    passed     29.34%
 175  ref_ureC_332    53.38%    passed     33.65%
 176  ref_ureC_600    53.38%    passed     54.56%
 177  ref_ure4        53.05%    passed      8.35%
 178  ref_ureC_472    53.05%    passed      8.35%
 179  ref_ure23       53.05%    passed     14.43%
 180  ref_ure85       53.05%    passed     13.12%
 181  ref_ureC_357    53.05%    passed     12.09%
 182  ref_ureC_909    53.38%    passed     19.42%
 183  ref_ureC_1140   53.38%    passed      8.97%
 184  ref_ure24       53.05%    passed     20.93%
 185  ref_ureC_715    53.05%    passed     11.62%
 186  ref_ure29       53.38%    passed     21.40%
 187  ref_ure32       53.38%    passed      8.44%
 188  ref_ureC_1060   60.29%    failed      1.63%
 189  ref_ure110      53.38%    passed     13.60%
 190  ref_ure139      53.38%    passed     16.32%
 191  ref_ureC_35     53.38%    passed     14.65%
 192  ref_ure192      53.38%    failed      1.16%
 193  ref_ure77       51.34%    failed      0.76%
 194  ref_ure99       51.34%    failed      0.87%
 195  ref_ure111      53.46%    passed     86.28%
 196  ref_ureC_61     53.46%    passed     43.37%
 197  ref_ureC_681    53.46%    passed     93.17%
 198  ref_ureC_433    53.46%    passed     66.26%
 199  ref_ureC_695    53.46%    passed     72.84%
 200  ref_ureC_88     53.38%    passed     47.12%
 201  ref_ure14       53.38%    passed     55.04%
 202  ref_ure11       53.38%    passed     43.77%
 203  ref_ure215      53.38%    passed     42.23%
 204  ref_ureC_68     53.46%    passed     68.84%
 205  ref_ureC_151    53.46%    passed     72.64%
 206  ref_ureC_636    53.46%    passed     37.80%
 207  ref_ureC_99     53.46%    passed     58.30%
 208  ref_ure114      53.46%    passed     12.09%
 209  ref_ure199      53.54%    passed     27.28%
 210  ref_ureC_513    53.54%    passed     45.85%
 211  ref_ureC_615    53.46%    passed     39.31%
 212  ref_ureC_1050   53.46%    passed     67.31%
 213  ref_ure19       53.46%    passed     44.21%
 214  ref_ure6        53.46%    passed     31.48%
 215  ref_ureC_52     53.46%    passed     35.28%
 216  ref_ure223      98.78%    passed     56.55%
 217  ref_ureC_413    53.21%    passed     99.32%
 218  ref_ureC_397    53.30%    passed     85.73%
 219  ref_ureC_988    53.30%    passed     76.74%
 220  ref_ureC_1031   53.30%    passed     47.36%
 221  ref_ureC_977    53.30%    passed     85.84%
 222  ref_ureC_318    53.30%    passed     57.99%
 223  ref_ureC_877    53.38%    passed     24.46%
 224  ref_ureC_1079   39.79%    failed      0.52%
 225  ref_ureC_649    41.17%    failed      0.02%
 226  ref_ureC_637    53.13%    failed      0.08%
 227  ref_ureC_191    53.86%    failed      0.24%
 228  ref_ureC_308    53.78%    passed     27.68%
 229  ref_ure187      54.03%    failed      0.00%
 230  ref_ureC_840    54.03%    failed      0.00%
 231  ref_ureC_241    53.70%    failed      0.14%
 232  ref_ureC_137    53.70%    passed      7.32%
 233  ref_ure3        53.70%    failed      3.16%
 234  ref_ure98       53.70%    failed      2.88%
 235  ref_ure88       53.70%    failed      1.65%
 236  ref_ure148      53.70%    failed      1.48%
 237  ref_ure123      53.78%    failed      1.49%
 238  ref_ure134      53.70%    passed      5.76%
 239  ref_ure17       53.70%    failed      0.05%
 240  ref_ure126      74.94%    failed      3.44%
 241  ref_ure50       53.62%    failed      0.00%
 242  ref_ure101      53.78%    failed      0.16%
 243  ref_euk5        32.22%    passed     47.37%
 244  ref_euk7        32.22%    passed     52.62%
 245  ref_euk3        32.06%    failed      0.00%
 246  ref_ureC_471    54.03%    passed     23.65%
 247  ref_ureC_799    53.70%    passed     81.85%
 248  ref_ureC_353    43.21%    failed      0.01%
 249  ref_ureC_59     43.12%    failed      0.47%
 250  ref_ureC_1021   42.47%    failed      0.42%
 251  ref_ureC_73     42.47%    failed      0.02%
 252  ref_ureC_124    42.47%    failed      0.00%
 253  ref_ureC_319    42.47%    failed      0.02%
 254  ref_ureC_328    53.62%    passed     80.26%
 255  ref_ureC_4      53.62%    passed     15.32%
 256  ref_ureC_1089   52.73%    failed      0.02%
 257  ref_ureC_1115   52.97%    failed      0.27%
 258  ref_ureC_1096   53.46%    passed     12.50%
 259  ref_ureC_231    53.54%    passed     87.08%
 260  ref_ureC_239    53.46%    passed     84.80%
 261  ref_ureC_1120   53.38%    passed     71.97%
 262  ref_ureC_272    53.46%    passed     85.17%
 263  ref_ureC_556    53.46%    passed     94.72%
 264  ref_ureC_1006   53.46%    passed     77.53%
 265  ref_ure80       53.54%    passed     58.61%
 266  ref_ureC_95     53.62%    passed     29.21%
 267  ref_ureC_950    53.86%    failed      0.75%
 268  ref_ureC_1085   53.86%    failed      0.22%
 269  ref_ure64       53.95%    failed      0.03%
 270  ref_ureC_449    53.86%    failed      0.00%
 271  ref_ureC_995    53.95%    failed      0.00%
 272  ref_ureC_827    53.46%    passed     15.37%
 273  ref_ureC_1075   48.33%    passed      9.04%
 274  ref_ureC_548    53.54%    passed     70.51%
 275  ref_euk1        31.81%    passed     12.19%
 276  ref_euk2        31.41%    passed     80.66%
 277  ref_euk4        31.41%    passed     79.03%
 278  ref_euk0        31.65%    passed      8.91%
 279  ref_euk6        89.50%    passed     12.68%
 280  ref_ure2        53.62%    passed     69.56%
 281  ref_euk8        31.81%    passed     73.61%
 282  ref_ureC_656    53.54%    passed     86.40%
 283  ref_ureC_84     53.54%    passed     12.03%
 284  ref_ure106      53.54%    failed      0.61%
 285  ref_ure7        53.54%    passed      8.58%
 286  ref_ure12       53.54%    passed      7.68%
 287  ref_ure195      53.54%    passed      5.23%
 288  ref_ure166      53.54%    passed      6.15%
 289  ref_ure53       53.54%    passed      5.03%
 290  ref_ure57       53.54%    passed      6.56%
 291  ref_ure188      53.54%    failed      3.24%
 292  ref_ureC_584    53.54%    failed      1.82%
 293  ref_ureC_1086   53.62%    passed     68.10%
 294  ref_ureC_508    53.70%    passed     89.64%
 295  ref_ure62       53.70%    passed     77.43%
 296  ref_ureC_118    53.70%    passed     82.69%
 297  ref_ure129      53.70%    passed     78.97%
 298  ref_ure13       53.62%    passed     45.85%
 299  ref_ure211      53.54%    passed     78.90%
 300  ref_ureC_808    53.54%    passed     31.11%
 301  ref_ure116      53.54%    passed     46.69%
 302  ref_ureC_652    53.54%    passed     93.74%
 303  ref_ure84       53.54%    passed     96.64%
 304  ref_ureC_1138   53.62%    passed     31.30%
 305  ref_ureC_1123   53.21%    passed     80.43%
 306  ref_ureC_404    53.62%    passed     98.33%
 307  ref_ureC_867    41.74%    passed      8.38%
 308  ref_ureC_1046   53.62%    passed     66.72%
 309  ref_ureC_905    53.62%    passed     44.96%
 310  ref_ure27       53.13%    passed     90.94%
 311  ref_ure104      52.40%    passed     96.56%
 312  ref_ureC_441    52.73%    passed     91.73%
 313  ref_ure20       53.13%    passed     81.02%
 314  ref_ureC_429    53.78%    passed      7.48%
 315  ref_ure197      53.62%    failed      0.07%
 316  ref_ure72       53.62%    passed     35.38%
 317  ref_ure161      53.70%    passed     15.15%
 318  ref_ureC_358    53.78%    passed     80.02%
 319  ref_ureC_482    53.78%    passed     97.69%
 320  ref_ureC_870    53.86%    passed     58.31%
 321  ref_ure119      53.46%    passed     77.78%
 322  ref_ure73       53.46%    passed     80.98%
 323  ref_ure41       53.46%    passed     83.54%
 324  ref_ure89       53.46%    passed     81.58%
 325  ref_ure55       53.46%    passed     97.36%
 326  ref_ure54       53.46%    passed     97.25%
 327  ref_ure125      53.46%    passed     97.14%
 328  ref_ureC_849    53.38%    passed     32.99%
 329  ref_ureC_414    53.38%    failed      1.94%
 330  ref_ureC_795    53.21%    passed     16.88%
 331  ref_ureC_215    53.38%    passed     10.26%
 332  ref_ureC_289    53.38%    passed     22.38%
 333  ref_ureC_781    53.38%    passed      7.61%
 334  ref_ureC_261    53.21%    passed      5.88%
 335  ref_ure51       53.38%    passed     10.97%
 336  ref_ureC_385    53.38%    passed     29.40%
 337  ref_ureC_1034   53.54%    passed     27.66%
 338  ref_ureC_177    53.38%    failed      0.79%
 339  ref_ureC_969    53.38%    passed     17.71%
 340  ref_ureC_514    53.46%    passed     33.01%
 341  ref_ureC_1132   53.46%    passed     68.30%
 342  ref_ureC_626    53.46%    passed     48.02%
 343  ref_ureC_814    53.62%    passed     59.68%
 344  ref_ureC_732    53.62%    passed     85.03%
 345  ref_ureC_326    53.46%    passed     46.17%
 346  ref_ureC_968    53.46%    passed     57.99%
 347  ref_ureC_1061   53.62%    passed     60.22%
 348  ref_ureC_79     53.62%    passed     66.89%
 349  ref_ureC_266    53.70%    passed     79.70%
 350  ref_ureC_436    53.62%    passed     74.55%
 351  ref_ure222      53.78%    passed     84.25%
 352  ref_ure182      53.86%    passed     62.91%
 353  ref_ure202      53.86%    failed      2.35%
 354  ref_ureC_343    53.78%    passed     98.45%
 355  ref_ureC_721    53.86%    passed     98.39%
 356  ref_ureC_701    53.62%    passed     99.79%
 357  ref_ureC_845    53.78%    passed     18.02%
 358  ref_ureC_214    53.70%    passed     49.55%
 359  ref_ureC_879    53.70%    passed     97.26%
 360  ref_ureC_262    53.70%    passed     81.10%
 361  ref_ureC_764    53.62%    passed     74.38%
 362  ref_ure189      53.70%    passed     96.75%
 363  ref_ureC_594    53.70%    passed     96.73%
 364  ref_ureC_547    53.70%    passed     73.07%
 365  ref_ureC_665    53.70%    passed     65.68%
 366  ref_ure132      53.70%    passed     45.07%
 367  ref_ureC_998    53.70%    passed     86.92%
 368  ref_ureC_924    53.13%    passed     99.98%
 369  ref_ureC_466    59.32%    passed     75.25%
 370  ref_ureC_947    53.86%    passed     99.88%
 371  ref_ureC_1073   53.86%    passed     99.48%
 372  ref_ureC_619    53.95%    passed     98.54%
 373  ref_ureC_359    58.75%    passed     72.22%
 374  ref_ureC_456    67.45%    passed     84.49%
 375  ref_ureC_623    53.95%    passed     99.42%
 376  ref_ureC_16     53.95%    passed     98.87%
 377  ref_ureC_937    53.95%    passed     99.93%
 378  ref_ureC_18     53.95%    passed     98.54%
 379  ref_ureC_394    57.53%    passed     99.58%
 380  ref_ureC_635    65.09%    passed     97.33%
 381  ref_ureC_48     40.68%    passed     10.76%
 382  ref_ureC_719    39.71%    passed     25.37%
 383  ref_ureC_283    41.90%    passed     92.51%
 384  ref_ure9        50.28%    passed     74.89%
 385  ref_ureC_255    42.23%    passed     65.70%
 386  ref_ure174      53.95%    passed     99.72%
 387  ref_ureC_897    53.95%    passed     99.72%
 388  ref_ureC_868    54.03%    passed     97.06%
 389  ref_ureC_13     54.11%    passed     76.87%
 390  ref_ureC_555    53.95%    passed     92.89%
 391  ref_ure194      53.95%    passed     99.35%
 392  ref_ureC_440    53.62%    passed     96.39%
 393  ref_ure221      53.54%    passed     98.40%
 394  ref_ureC_1032   66.40%    passed     73.83%
 395  ref_ureC_226    53.86%    passed     93.80%
 396  ref_ure56       53.86%    passed     96.86%
 397  ref_ure75       53.86%    passed     95.41%
 398  ref_ure208      53.86%    passed     96.38%
 399  ref_ure151      53.86%    passed     91.57%
 400  ref_ureC_72     53.86%    passed     68.71%
 401  ref_ure78       53.86%    passed     87.01%
 402  ref_ure16       53.78%    passed     99.73%
 403  ref_ure97       53.86%    passed     99.67%
 404  ref_ure48       53.86%    passed     97.52%
 405  ref_ureC_348    53.86%    passed     98.53%
 406  ref_ure63       53.86%    passed     98.24%
 407  ref_ure1        53.86%    passed     97.07%
 408  ref_ure96       53.86%    passed     97.15%
 409  ref_ure76       53.86%    passed     98.16%
 410  ref_ureC_316    53.86%    passed     98.16%
 411  ref_ureC_711    53.86%    passed     99.88%
 412  ref_ureC_80     53.54%    passed     99.85%
 413  ref_ureC_712    53.86%    passed     99.35%
 414  ref_ure140      53.86%    passed     99.98%
 415  ref_ureC_588    53.86%    passed     99.98%
 416  ref_ureC_360    53.86%    passed     98.68%
 417  ref_ure113      53.86%    passed     99.76%
 418  ref_ureC_1069   53.86%    passed     89.41%
 419  ref_ure0        53.86%    passed     85.18%
 420  ref_ure121      53.86%    passed     81.41%
 421  ref_ureC_372    53.86%    passed     84.76%
 422  ref_ure224      97.56%    passed     71.98%
 423  ref_ure127      87.47%    passed     51.02%
 424  ref_ureC_642    53.86%    passed     96.27%
 425  ref_ureC_133    53.86%    passed     79.90%
 426  ref_ure95       53.86%    passed     76.04%
 427  ref_ure186      53.86%    passed     77.32%
 428  ref_ureC_87     53.95%    passed     99.83%
 429  ref_ureC_421    53.86%    passed     99.95%
 430  ref_ureC_921    53.86%    passed     99.23%
 431  ref_ureC_844    53.86%    passed     99.97%
 432  ref_ureC_275    53.78%    passed     99.90%
 433  ref_ureC_726    53.86%    passed     99.90%
 434  ref_ureC_86     53.86%    passed     88.70%
 435  ref_ureC_501    53.86%    passed     96.79%
 436  ref_ureC_930    53.86%    passed     98.99%
 437  ref_ureC_754    53.86%    passed     99.50%
 438  ref_ureC_576    53.86%    passed     99.96%
 439  ref_ureC_628    53.86%    passed    100.00%
 440  ref_ureC_568    53.86%    passed     99.44%
 441  ref_ureC_647    53.86%    passed     99.18%
 442  ref_ureC_641    53.86%    passed     99.96%
 443  ref_ureC_1129   56.47%    passed     98.83%
 444  ref_ureC_552    53.62%    passed     99.94%
 445  ref_ureC_731    53.86%    passed     99.91%
 446  ref_ureC_558    53.86%    passed     98.83%
 447  ref_ureC_806    53.86%    passed     99.93%
 448  ref_ureC_651    53.86%    passed     99.93%
 449  ref_ureC_102    53.78%    passed     99.97%
 450  ref_ureC_317    53.78%    passed     99.19%
 451  ref_ureC_833    53.86%    passed     99.87%
 452  ref_ureC_109    53.86%    passed     99.45%
 453  ref_ureC_787    53.86%    passed     99.74%
 454  ref_ureC_242    53.86%    passed     99.85%
 455  ref_ureC_1015   53.86%    passed     99.65%
 456  ref_ureC_435    53.86%    passed     99.65%
 457  ref_ureC_1023   53.86%    passed     91.77%
 458  ref_ureC_21     53.86%    passed     89.26%
 459  ref_ureC_315    53.86%    passed     98.20%
 460  ref_ureC_553    53.86%    passed     88.44%
 461  ref_ureC_24     53.86%    passed     98.45%
 462  ref_ureC_1119   57.36%    passed     90.11%
 463  ref_ureC_970    53.86%    passed     89.79%
 464  ref_ureC_463    53.86%    passed     98.13%
 465  ref_ureC_583    53.86%    passed     97.47%
 466  ref_ureC_57     53.86%    passed     99.98%
 467  ref_ureC_826    53.78%    passed     99.19%
 468  ref_ureC_198    53.38%    passed     99.41%
 469  ref_ureC_1098   53.86%    passed     99.93%
 470  ref_ureC_338    53.78%    passed     99.83%
 471  ref_ureC_498    53.86%    passed     99.95%
 472  ref_ureC_366    53.86%    passed    100.00%
 473  ref_ureC_1112   53.86%    passed     99.98%
 474  ref_ureC_1024   62.41%    passed     99.99%
 475  ref_ureC_67     53.86%    passed     99.77%
 476  ref_ureC_506    53.86%    passed     99.59%
 477  ref_ureC_314    57.93%    failed      1.35%
 478  ref_ureC_1025   53.62%    failed      0.37%
 479  ref_ureC_183    53.62%    failed      0.27%
 480  ref_ureC_274    53.62%    failed      0.05%
 481  ref_ureC_751    53.62%    failed      0.15%
 482  ref_ureC_493    53.62%    failed      0.06%
 483  ref_ureC_392    53.70%    passed     46.77%
 484  ref_ureC_1134   53.70%    passed     83.44%
 485  ref_ureC_1100   53.78%    failed      4.44%
 486  ref_ureC_19     53.70%    passed     84.53%
 487  ref_ureC_375    53.70%    passed     20.12%
 488  ref_ureC_741    53.70%    passed     53.20%
 489  ref_ureC_694    54.35%    passed     87.26%
 490  ref_ure25       54.27%    passed     31.96%
 491  ref_ureC_276    54.27%    passed     88.01%
 492  ref_ureC_292    53.70%    passed     99.60%
 493  ref_ureC_703    53.78%    passed     37.08%
 494  ref_ureC_1064   53.70%    passed     99.96%
 495  ref_ureC_678    53.95%    passed     36.71%
 496  ref_ureC_1049   53.78%    failed      0.67%
 497  ref_ureC_352    53.70%    passed     28.15%
 498  ref_ureC_438    53.70%    passed     15.10%
 499  ref_ureC_561    53.70%    passed      5.27%
 500  ref_ureC_29     53.70%    passed      7.28%
 501  ref_ureC_370    53.78%    passed     54.19%
 502  ref_ureC_257    53.78%    passed     15.70%
 503  ref_ureC_66     53.78%    failed      3.30%
 504  ref_ureC_44     53.78%    failed      2.07%
 505  ref_ureC_108    53.78%    passed      9.91%
 506  ref_ureC_139    53.78%    passed     24.07%
 507  ref_ureC_1056   53.62%    passed     99.37%
 508  ref_ureC_386    53.86%    passed     87.99%
 509  ref_ureC_725    50.12%    failed      0.01%
 510  ref_ureC_483    62.33%    passed     51.15%
 511  ref_ureC_622    54.03%    passed     97.38%
 512  ref_ureC_0      53.78%    passed     96.66%
 513  ref_ureC_76     53.70%    passed     43.07%
 514  ref_ureC_644    53.70%    passed     94.59%
 515  ref_ureC_1048   53.70%    passed     93.72%
 516  ref_ureC_749    53.78%    passed     97.29%
 517  ref_ureC_800    53.70%    passed     99.59%
 518  ref_ureC_645    53.78%    passed     87.19%
 519  ref_ureC_537    58.01%    passed     93.10%
 520  ref_ureC_299    53.78%    passed     72.70%
 521  ref_ureC_1137   53.78%    passed     88.31%
 522  ref_ureC_486    53.70%    passed     98.90%
 523  ref_ureC_936    53.78%    passed     99.66%
 524  ref_ureC_138    53.78%    passed    100.00%
 525  ref_ureC_439    53.78%    passed     99.94%
 526  ref_ureC_767    53.78%    passed     99.89%
 527  ref_ureC_267    53.62%    passed     97.60%
 528  ref_ureC_801    53.78%    passed     92.06%
 529  ref_ureC_571    52.81%    passed     92.84%
 530  ref_ureC_197    52.56%    passed     99.36%
 531  ref_ureC_185    53.78%    passed     89.57%
 532  ref_ure49       53.78%    passed     99.17%
 533  ref_ureC_465    53.78%    passed     98.48%
 534  ref_ure109      53.78%    passed     99.36%
 535  ref_ure45       53.78%    passed     99.14%
 536  ref_ure173      53.78%    passed     99.03%
 537  ref_ureC_670    52.32%    passed     84.58%
 538  ref_ureC_774    64.93%    passed     99.53%
 539  ref_ureC_424    53.70%    passed    100.00%
 540  ref_ureC_216    53.70%    passed     92.85%
 541  ref_ureC_948    53.78%    passed     86.76%
 542  ref_ureC_818    53.78%    passed     99.78%
 543  ref_ureC_1029   53.70%    passed     92.83%
 544  ref_ureC_153    53.78%    passed     98.96%
 545  ref_ureC_322    53.70%    passed     99.65%
 546  ref_ureC_379    53.70%    passed     92.14%
 547  ref_ureC_533    53.78%    passed     91.68%
 548  ref_ureC_933    53.70%    passed     99.07%
 549  ref_ure157      53.70%    passed     99.93%
 550  ref_ureC_335    53.70%    passed     99.92%
 551  ref_ureC_63     53.62%    passed     99.99%
 552  ref_ureC_149    53.62%    passed     99.30%
 553  ref_ureC_961    53.54%    passed     99.78%
 554  ref_ureC_1062   53.70%    passed     99.99%
 555  ref_ureC_146    53.78%    passed     99.34%
 556  ref_ure67       53.70%    passed     99.23%
 557  ref_ureC_888    53.70%    passed     99.23%
 558  ref_ureC_106    53.70%    passed     98.97%
 559  ref_ureC_365    53.70%    passed     99.91%
 560  ref_ureC_733    53.70%    passed     99.96%
 561  ref_ureC_1118   65.58%    passed     95.27%
 562  ref_ureC_815    53.62%    passed     99.89%
 563  ref_ureC_1094   53.70%    passed     99.55%
 564  ref_ureC_260    53.70%    passed     98.09%
 565  ref_ureC_427    53.70%    passed     99.07%
 566  ref_ureC_532    53.70%    passed     97.86%
 567  ref_ureC_287    53.70%    passed     99.97%
 568  ref_ureC_245    53.70%    passed     99.96%
 569  ref_ureC_384    53.70%    passed     98.98%
 570  ref_ureC_599    53.62%    passed     99.54%
 571  ref_ureC_1142   64.44%    passed     39.68%
 572  ref_ureC_500    53.70%    passed    100.00%
 573  ref_ureC_371    53.70%    passed     97.89%
 574  ref_ureC_872    53.70%    passed     97.43%
 575  ref_ureC_219    53.70%    passed     98.08%
 576  ref_ureC_946    53.95%    passed     99.61%
 577  ref_ureC_1068   53.95%    passed     99.28%
 578  ref_ureC_999    53.70%    passed     99.22%
 579  ref_ureC_36     53.70%    passed     99.78%
 580  ref_ureC_459    53.70%    passed     99.38%
 581  ref_ureC_570    53.70%    passed     99.82%
 582  ref_ureC_836    53.62%    passed     99.98%
 583  ref_ureC_714    53.70%    passed     99.50%
 584  ref_ureC_240    53.70%    passed    100.00%
 585  ref_ureC_673    53.70%    passed     99.91%
 586  ref_ureC_906    53.70%    passed    100.00%
 587  ref_ureC_1040   53.70%    passed     98.75%
 588  ref_ureC_850    53.70%    passed     99.88%
 589  ref_ureC_147    53.70%    passed     99.93%
 590  ref_ureC_634    53.70%    passed     99.98%
 591  ref_ureC_750    53.70%    passed     98.43%
 592  ref_ureC_334    52.81%    passed     98.46%
 593  ref_ureC_900    52.81%    passed     98.17%
 594  ref_ureC_1042   53.62%    passed     99.70%
 595  ref_ureC_655    53.62%    passed     96.44%
 596  ref_ureC_997    53.70%    passed     97.42%
 597  ref_ureC_990    53.70%    passed     85.32%
 598  ref_ureC_232    53.70%    passed     99.34%
 599  ref_ureC_841    53.70%    passed     97.49%
 600  ref_ureC_115    53.70%    passed     60.27%
 601  ref_ureC_481    53.70%    passed     96.20%
 602  ref_ureC_965    53.70%    passed     81.67%
 603  ref_ureC_157    54.19%    passed     89.36%
 604  ref_ureC_50     53.70%    passed     94.21%
 605  ref_ureC_914    53.70%    passed     98.89%
 606  ref_ureC_426    53.70%    passed     99.99%
 607  ref_ureC_85     53.70%    passed     99.98%
 608  ref_ureC_166    53.70%    passed     99.96%
 609  ref_ureC_243    52.32%    passed     99.30%
 610  ref_ureC_201    53.62%    passed     99.46%
 611  ref_ureC_347    52.64%    passed     47.66%
 612  ref_ureC_709    53.70%    passed     99.90%
 613  ref_ureC_812    53.70%    passed     99.88%
 614  ref_ureC_249    53.70%    passed     99.57%
 615  ref_ureC_455    53.70%    passed     99.87%
 616  ref_ureC_700    53.46%    passed     99.99%
 617  ref_ureC_1004   53.70%    passed     96.49%
 618  ref_ureC_885    53.70%    passed     96.94%
 619  ref_ureC_14     53.70%    passed    100.00%
 620  ref_ureC_1041   53.38%    passed     99.95%
 621  ref_ureC_557    53.70%    passed     99.70%
 622  ref_ureC_772    53.70%    passed     99.83%
 623  ref_ureC_307    53.62%    passed     99.67%
 624  ref_ureC_224    53.70%    passed     99.92%
 625  ref_ureC_3      53.70%    passed     99.55%
 626  ref_ureC_612    53.70%    passed     96.63%
 627  ref_ureC_1018   53.70%    passed     99.26%
 628  ref_ureC_162    53.70%    passed     99.76%
 629  ref_ureC_1010   53.70%    passed     99.77%
 630  ref_ureC_529    53.70%    passed     99.15%
 631  ref_ureC_83     53.70%    passed     99.96%
 632  ref_ureC_32     53.70%    passed     99.90%
 633  ref_ureC_976    53.70%    passed     88.69%
 634  ref_ureC_661    52.56%    passed     99.93%
 635  ref_ure146      53.70%    passed     99.96%
 636  ref_ureC_803    53.70%    passed     99.73%
 637  ref_ureC_98     52.32%    passed     99.33%
 638  ref_ureC_181    53.70%    passed     99.22%
 639  ref_ureC_539    53.70%    passed     99.97%
 640  ref_ureC_12     53.70%    passed     99.84%
 641  ref_ureC_161    52.89%    passed     98.66%
 642  ref_ureC_510    52.89%    passed     99.67%
 643  ref_ureC_494    53.70%    passed    100.00%
 644  ref_ureC_477    53.70%    passed     99.95%
 645  ref_ureC_1087   53.70%    passed     99.98%
 646  ref_ureC_281    53.38%    passed     65.75%
 647  ref_ureC_175    52.64%    passed     99.97%
 648  ref_ureC_823    52.32%    passed     98.24%
 649  ref_ureC_891    64.36%    passed     89.80%
 650  ref_ureC_38     53.70%    passed     99.90%
 651  ref_ureC_25     52.32%    passed     99.84%
 652  ref_ureC_148    52.32%    passed     99.92%
 653  ref_ureC_736    52.89%    passed     99.82%
 654  ref_ureC_91     52.89%    passed    100.00%
 655  ref_ureC_296    53.70%    passed     99.99%
 656  ref_ureC_590    52.32%    passed     99.97%
 657  ref_ureC_184    52.32%    passed     99.99%
 658  ref_ureC_616    52.40%    passed     99.91%
 659  ref_ureC_1028   53.70%    passed     99.70%
 660  ref_ureC_193    52.81%    passed     99.96%
 661  ref_ureC_602    52.97%    passed     99.93%
 662  ref_ureC_369    52.32%    passed     99.91%
 663  ref_ure149      53.62%    passed     99.46%
 664  ref_ureC_874    53.62%    passed     99.96%
 665  ref_ureC_632    52.32%    passed     98.04%
 666  ref_ureC_461    52.32%    passed     98.99%
 667  ref_ureC_399    52.32%    passed     99.72%
 668  ref_ureC_398    52.32%    passed     99.94%
 669  ref_ureC_1001   52.32%    passed     99.99%
 670  ref_ureC_953    51.91%    passed     98.38%
 671  ref_ureC_713    53.70%    passed     99.96%
 672  ref_ureC_23     52.32%    passed     99.96%
 673  ref_ureC_580    52.32%    passed     99.23%
 674  ref_ure190      53.70%    passed     98.93%
 675  ref_ure143      53.62%    passed     52.37%
 676  ref_ureC_81     53.70%    passed     48.29%
 677  ref_ureC_593    53.62%    passed     21.19%
 678  ref_ureC_843    53.86%    passed     51.26%
 679  ref_ureC_791    53.78%    passed     93.66%
 680  ref_ureC_374    53.70%    passed     99.40%
 681  ref_ureC_453    53.62%    passed     94.51%
 682  ref_ureC_688    53.70%    passed     95.15%
 683  ref_ureC_796    53.70%    passed     91.82%
 684  ref_ureC_562    53.86%    passed     72.63%
 685  ref_ureC_490    53.70%    passed     97.97%
 686  ref_ureC_743    53.70%    passed     99.09%
 687  ref_ureC_110    53.78%    passed     96.78%
 688  ref_ureC_271    53.78%    passed     94.21%
 689  ref_ureC_984    53.38%    passed     92.21%
 690  ref_ureC_194    53.70%    passed     48.63%
 691  ref_ureC_735    53.78%    passed     99.96%
 692  ref_ure61       53.54%    failed      0.10%
 693  ref_ure94       53.54%    failed      0.02%
 694  ref_ureC_362    53.54%    passed     87.92%
 695  ref_ureC_203    53.54%    passed     98.13%
 696  ref_ureC_664    53.54%    passed     94.69%
 697  ref_ureC_9      53.54%    passed     93.11%
 698  ref_ureC_143    53.54%    passed     79.34%
 699  ref_ureC_136    53.54%    passed     97.61%
 700  ref_ureC_763    53.54%    passed     98.52%
 701  ref_ureC_629    53.54%    passed     72.42%
 702  ref_ureC_699    53.54%    passed     99.62%
 703  ref_ureC_708    53.54%    passed     99.73%
 704  ref_ureC_1039   53.54%    passed     89.39%
 705  ref_ureC_1111   53.95%    passed     85.59%
 706  ref_ureC_786    51.99%    passed     96.39%
 707  ref_ureC_279    64.44%    passed     88.32%
 708  ref_ureC_403    53.54%    passed     95.39%
 709  ref_ureC_560    52.16%    passed     97.08%
 710  ref_ureC_931    53.54%    passed     99.88%
 711  ref_ureC_159    65.17%    passed     95.86%
 712  ref_ureC_544    62.73%    passed     52.34%
 713  ref_ureC_1072   54.03%    passed     78.24%
 714  ref_ureC_378    53.54%    passed     98.21%
 715  ref_ureC_120    54.11%    passed     93.77%
 716  ref_ureC_783    53.54%    passed     99.87%
 717  ref_ure71       53.54%    passed     63.41%
 718  ref_ureC_341    53.54%    passed     52.18%
 719  ref_ure204      53.54%    passed     86.29%
 720  ref_ure118      53.54%    passed     86.17%
 721  ref_ure203      53.54%    passed     85.87%
 722  ref_ureC_835    53.54%    passed     85.87%
 723  ref_ureC_873    53.70%    passed     98.93%
 724  ref_ureC_971    66.64%    passed     99.87%
 725  ref_ureC_928    53.70%    passed     42.47%
 726  ref_ureC_165    53.70%    failed      1.44%
 727  ref_ureC_119    53.78%    failed      0.69%
 728  ref_ureC_504    53.70%    failed      0.15%
 729  ref_ureC_182    53.70%    passed      6.46%
 730  ref_ureC_838    66.56%    passed     10.28%
 731  ref_ureC_237    53.70%    failed      0.71%
 732  ref_ureC_192    53.70%    passed     38.35%
 733  ref_ureC_277    53.70%    passed     37.89%
 734  ref_ureC_689    53.86%    passed     59.20%
 735  ref_ureC_1095   53.86%    passed     93.63%
 736  ref_ureC_565    53.46%    passed     95.01%
 737  ref_ure165      53.78%    passed     88.77%
 738  ref_ureC_716    53.78%    passed     97.25%
 739  ref_ureC_58     53.54%    passed     96.24%
 740  ref_ureC_834    53.70%    passed     60.09%
 741  ref_ureC_770    52.40%    passed     96.30%
 742  ref_ureC_862    53.21%    passed     99.03%
 743  ref_ureC_697    52.73%    passed     99.07%
 744  ref_ureC_535    53.21%    passed     99.28%
 745  ref_ureC_753    53.21%    passed     99.83%
 746  ref_ure39       53.21%    passed     89.65%
 747  ref_ure81       53.21%    passed     98.34%
 748  ref_ureC_285    53.46%    passed     99.30%
 749  ref_ureC_975    53.46%    passed     99.04%
 750  ref_ureC_523    52.73%    passed     99.20%
 751  ref_ureC_1005   52.81%    passed     99.44%
 752  ref_ureC_542    53.46%    passed     99.96%
 753  ref_ureC_794    52.89%    passed     99.89%
 754  ref_ure156      52.73%    passed     99.96%
 755  ref_ureC_1084   52.73%    passed     99.96%
 756  ref_ureC_740    53.46%    passed     99.98%
 757  ref_ureC_980    53.46%    passed     99.91%
 758  ref_ureC_958    53.46%    passed     99.93%
 759  ref_ureC_871    53.46%    passed     98.96%
 760  ref_ureC_1057   52.81%    passed     99.92%
 761  ref_ure35       51.99%    passed     51.08%
 762  ref_ureC_1065   52.24%    passed     99.90%
 763  ref_ure117      53.46%    passed    100.00%
 764  ref_ureC_718    52.73%    passed    100.00%
 765  ref_ureC_828    51.18%    passed     98.04%
 766  ref_ure34       53.46%    passed     99.79%
 767  ref_ure144      53.46%    passed     99.96%
 768  ref_ureC_174    62.98%    passed     98.22%
 769  ref_ure30       53.46%    passed     98.38%
 770  ref_ureC_247    53.46%    passed     99.90%
 771  ref_ureC_685    53.86%    passed     99.73%
 772  ref_ureC_566    53.86%    passed     99.24%
 773  ref_ure153      53.86%    passed     99.21%
 774  ref_ureC_446    53.86%    passed     99.53%
 775  ref_ureC_518    53.86%    passed     98.91%
 776  ref_ure171      53.86%    passed     98.95%
 777  ref_ureC_130    53.95%    passed     99.64%
 778  ref_ure220      53.95%    passed     96.48%
 779  ref_ureC_205    53.95%    passed     96.44%
 780  ref_ureC_582    61.84%    passed     97.54%
 781  ref_ureC_666    53.95%    passed     96.76%
 782  ref_ureC_935    53.30%    passed     99.78%
 783  ref_ure181      53.95%    passed     99.79%
 784  ref_ure184      53.95%    passed     99.74%
 785  ref_ure207      53.95%    passed     99.53%
 786  ref_ure176      53.95%    passed     98.97%
 787  ref_ure183      53.95%    passed    100.00%
 788  ref_ureC_793    53.46%    passed     95.57%
 789  ref_ureC_78     53.46%    passed     99.62%
 790  ref_ureC_117    53.46%    passed     99.87%
 791  ref_ureC_898    53.46%    passed     96.17%
 792  ref_ureC_1019   53.86%    passed     92.91%
 793  ref_ureC_861    53.70%    passed     99.85%
 794  ref_ureC_690    53.86%    passed     97.80%
 795  ref_ureC_269    53.95%    passed     90.64%
 796  ref_ureC_470    53.86%    passed     91.84%
 797  ref_ureC_221    66.48%    passed     86.42%
 798  ref_ureC_903    53.62%    passed     96.14%
 799  ref_ureC_654    53.62%    passed     97.78%
 800  ref_ureC_1133   53.62%    passed     99.68%
 801  ref_ureC_411    53.62%    passed     95.09%
 802  ref_ureC_469    53.62%    passed     98.77%
 803  ref_ureC_495    53.62%    passed     99.46%
 804  ref_ureC_49     53.78%    passed     92.41%
 805  ref_ureC_607    53.78%    passed     99.46%
 806  ref_ureC_476    54.03%    passed     99.92%
 807  ref_ureC_128    54.03%    passed     99.99%
 808  ref_ureC_40     53.86%    passed     93.29%
 809  ref_ureC_499    53.54%    passed     83.71%
 810  ref_ureC_144    53.86%    passed     92.50%
 811  ref_ureC_994    53.86%    passed     59.56%
 812  ref_ureC_1045   53.86%    passed     98.48%
 813  ref_ure93       53.86%    passed     78.60%
 814  ref_ureC_30     53.86%    passed     94.85%
 815  ref_ure28       53.86%    passed     94.81%
 816  ref_ureC_207    55.33%    passed     92.48%
 817  ref_ureC_864    53.86%    passed     56.24%
 818  ref_ureC_406    53.86%    passed     98.82%
 819  ref_ureC_169    53.86%    passed     97.45%
 820  ref_ureC_473    53.86%    passed     95.31%
 821  ref_ureC_484    53.78%    passed     83.90%
 822  ref_ureC_705    53.78%    passed     93.15%
 823  ref_ureC_454    53.78%    passed     99.11%
 824  ref_ureC_784    53.95%    passed     99.84%
 825  ref_ureC_941    53.95%    passed     44.99%
 826  ref_ureC_90     53.78%    passed     98.45%
 827  ref_ureC_972    53.46%    passed     99.55%
 828  ref_ureC_942    53.46%    passed     96.64%
 829  ref_ureC_431    53.86%    passed     98.71%
 830  ref_ureC_756    53.78%    passed     83.57%
 831  ref_ureC_601    53.62%    passed     97.59%
 832  ref_ureC_1043   53.46%    passed     99.64%
 833  ref_ureC_430    53.78%    passed     99.82%
 834  ref_ure164      54.11%    passed     95.88%
 835  ref_ure175      54.11%    passed     81.91%
 836  ref_ure43       53.78%    passed     81.90%
 837  ref_ure33       53.78%    passed     75.59%
 838  ref_ure42       53.78%    passed     75.15%
 839  ref_ure193      53.78%    passed     79.08%
 840  ref_ure68       53.78%    passed     93.50%
 841  ref_ure82       53.78%    passed     97.66%
 842  ref_ure135      53.78%    passed     98.40%
 843  ref_ure46       53.78%    passed     98.71%
 844  ref_ure168      53.78%    passed     98.90%
 845  ref_ure21       53.78%    passed     98.31%
 846  ref_ure92       53.78%    passed     97.86%
 847  ref_ure47       53.86%    passed     99.10%
 848  ref_ure70       53.86%    passed     98.84%
 849  ref_ure213      53.46%    passed     99.78%
 850  ref_ureC_757    53.46%    passed     99.98%
 851  ref_ureC_589    53.46%    passed     98.52%
 852  ref_ure137      53.54%    passed     99.62%
 853  ref_ure179      53.54%    passed     99.20%
 854  ref_ureC_6      53.78%    passed     99.63%
 855  ref_ureC_408    53.78%    passed     99.98%
 856  ref_ureC_1059   53.95%    passed     97.03%
 857  ref_ureC_451    53.95%    passed     98.56%
 858  ref_ure58       53.95%    passed     98.96%
 859  ref_ureC_842    53.95%    passed     92.41%
 860  ref_ureC_869    53.95%    passed     86.46%
 861  ref_ureC_892    53.86%    passed     94.50%
 862  ref_ureC_549    53.86%    passed     88.50%
 863  ref_ureC_123    53.86%    passed    100.00%
 864  ref_ureC_680    53.70%    passed     97.00%
 865  ref_ureC_213    53.78%    passed     99.98%
 866  ref_ureC_468    53.86%    passed     62.19%
 867  ref_ureC_234    53.86%    passed     57.29%
 868  ref_ureC_1104   57.69%    passed     91.03%
 869  ref_ureC_460    53.86%    passed     92.45%
 870  ref_ureC_804    53.62%    passed     92.67%
 871  ref_ureC_894    53.21%    passed     86.93%
 872  ref_ureC_131    53.54%    passed     99.58%
 873  ref_ureC_104    53.78%    passed     99.89%
 874  ref_ure31       53.86%    passed     97.47%
 875  ref_ureC_28     51.18%    passed     95.17%
 876  ref_ureC_273    53.86%    passed     97.57%
 877  ref_ureC_926    53.78%    passed     96.08%
 878  ref_ureC_491    53.78%    passed     99.97%
 879  ref_ureC_904    53.78%    passed     97.35%
 880  ref_ureC_1000   53.13%    passed     99.88%
 881  ref_ureC_111    53.70%    passed     98.69%
 882  ref_ureC_982    53.70%    passed     99.09%
 883  ref_ureC_865    44.26%    passed     64.59%
 884  ref_ureC_511    43.86%    passed     49.11%
 885  ref_ureC_55     53.78%    passed     87.88%
 886  ref_ureC_311    53.78%    passed     99.86%
 887  ref_ureC_761    53.78%    passed     99.98%
 888  ref_ureC_400    52.97%    passed     93.71%
 889  ref_ureC_957    43.12%    passed     97.69%
 890  ref_ureC_125    53.30%    passed     99.76%
 891  ref_ureC_1101   53.78%    passed     99.96%
 892  ref_ureC_545    43.86%    passed     98.83%
 893  ref_ureC_785    53.46%    passed     80.77%
 894  ref_ure60       53.78%    passed     99.69%
 895  ref_ureC_301    53.78%    passed     99.11%
 896  ref_ureC_485    44.43%    passed     99.47%
 897  ref_ureC_621    53.78%    passed     96.94%
 898  ref_ureC_692    53.78%    passed     98.96%
 899  ref_ureC_282    53.78%    passed     98.92%
 900  ref_ureC_643    53.78%    passed     99.93%
 901  ref_ureC_416    53.78%    passed     99.95%
 902  ref_ureC_693    53.78%    passed     96.40%
 903  ref_ureC_158    53.86%    passed     96.23%
 904  ref_ureC_428    53.86%    passed     99.64%
 905  ref_ureC_639    53.86%    passed     99.99%
 906  ref_ureC_748    53.86%    passed     99.14%
 907  ref_ureC_878    53.86%    passed     99.85%
 908  ref_ureC_329    53.86%    passed     95.25%
 909  ref_ureC_1097   53.86%    passed     94.49%
 910  ref_ureC_922    53.86%    passed     95.54%
 911  ref_ureC_1051   53.86%    passed     84.65%
 912  ref_ureC_516    53.86%    passed     99.47%
 913  ref_ureC_145    53.86%    passed     98.77%
 914  ref_ureC_407    53.86%    passed     99.98%
 915  ref_ureC_913    51.99%    passed     94.45%
 916  ref_ureC_559    53.86%    passed     99.94%
 917  ref_ureC_805    53.86%    passed     99.89%
 918  ref_ureC_662    66.72%    passed     99.51%
 919  ref_ureC_848    53.86%    passed     99.80%
 920  ref_ureC_964    53.30%    passed     99.82%
 921  ref_ureC_1080   53.95%    passed    100.00%
 922  ref_ureC_246    53.78%    passed     98.88%
 923  ref_ureC_1044   53.86%    passed     99.97%
 924  ref_ure150      53.86%    passed     99.74%
 925  ref_ureC_985    53.46%    passed     99.64%
 926  ref_ureC_866    53.86%    passed     76.34%
 927  ref_ureC_1136   56.79%    passed     98.46%
 928  ref_ureC_354    53.46%    passed     95.86%
 929  ref_ureC_211    53.46%    passed     94.10%
 930  ref_ure180      53.70%    passed     99.50%
 931  ref_ure26       53.78%    passed     97.61%
 932  ref_ureC_492    53.54%    passed     99.77%
 933  ref_ureC_223    53.05%    passed     99.27%
 934  ref_ureC_858    53.70%    passed     99.37%
 935  ref_ureC_1070   53.78%    passed     99.50%
 936  ref_ureC_447    53.86%    passed     98.92%
 937  ref_ureC_880    53.86%    passed     99.86%
 938  ref_ureC_250    53.95%    passed    100.00%
 939  ref_ureC_100    53.95%    passed     99.99%
 940  ref_ureC_698    53.86%    passed     99.99%
 941  ref_ure163      53.86%    passed     99.59%
 942  ref_ureC_729    53.86%    passed     98.60%
 943  ref_ureC_340    53.86%    passed     92.64%
 944  ref_ureC_1082   53.86%    passed     97.12%
 945  ref_ureC_1030   62.73%    passed     96.94%
 946  ref_ureC_640    61.92%    passed     95.98%
 947  ref_ureC_569    53.95%    passed     99.17%
 948  ref_ureC_22     53.95%    passed     99.48%
 949  ref_ureC_114    53.86%    passed     99.70%
 950  ref_ureC_75     53.78%    passed     99.93%
 951  ref_ureC_918    65.74%    passed     98.30%
 952  ref_ureC_1055   53.86%    passed     99.90%
 953  ref_ureC_991    52.48%    passed     97.08%
 954  ref_ureC_624    53.78%    passed     99.95%
 955  ref_ureC_163    53.86%    passed     99.90%
 956  ref_ureC_180    53.86%    passed    100.00%
 957  ref_ure155      53.78%    passed     99.80%
 958  ref_ureC_779    53.78%    passed     99.73%
 959  ref_ureC_388    53.86%    passed     99.93%
 960  ref_ureC_505    53.86%    passed     99.98%
 961  ref_ure115      53.86%    passed     99.88%
 962  ref_ureC_172    53.86%    passed     98.88%
 963  ref_ureC_978    53.86%    passed     97.97%
 964  ref_ureC_252    53.78%    passed     99.31%
 965  ref_ureC_126    53.95%    passed     99.96%
 966  ref_ureC_401    54.11%    passed     99.75%
 967  ref_ureC_777    53.95%    passed    100.00%
 968  ref_ureC_150    53.95%    passed     99.33%
 969  ref_ureC_409    53.95%    passed     97.38%
 970  ref_ureC_831    53.95%    passed     99.95%
 971  ref_ureC_956    54.11%    passed     99.60%
 972  ref_ureC_503    53.86%    passed     99.57%
 973  ref_ureC_1066   54.03%    passed     99.76%
 974  ref_ureC_1007   54.19%    passed    100.00%
 975  ref_ureC_412    54.03%    passed     99.87%
 976  ref_ureC_1063   54.03%    passed    100.00%
 977  ref_ureC_677    53.86%    passed     99.78%
 978  ref_ureC_809    53.86%    passed     95.38%
 979  ref_ureC_1109   53.78%    passed     98.88%
 980  ref_ureC_625    53.86%    passed     99.95%
 981  ref_ureC_418    53.86%    passed     99.51%
 982  ref_ureC_512    53.86%    passed    100.00%
 983  ref_ureC_724    53.86%    passed    100.00%
 984  ref_ureC_71     53.86%    passed     98.26%
 985  ref_ureC_819    53.86%    passed     99.99%
 986  ref_ureC_993    53.86%    passed     98.69%
 987  ref_ureC_790    60.21%    passed     63.49%
 988  ref_ureC_1125   53.86%    passed     99.87%
 989  ref_ureC_929    53.86%    passed     99.75%
 990  ref_ureC_981    53.62%    passed     66.01%
 991  ref_ureC_674    53.86%    passed     74.58%
 992  ref_ureC_265    53.86%    passed    100.00%
 993  ref_ureC_390    53.86%    passed     99.75%
 994  ref_ureC_442    61.35%    passed     99.93%
 995  ref_ureC_284    53.86%    passed     95.44%
 996  ref_ureC_603    58.50%    passed     99.97%
 997  ref_ureC_349    53.86%    passed     99.68%
 998  ref_ureC_140    53.78%    passed     80.69%
 999  ref_ureC_541    58.01%    passed     98.08%
1000  ref_ureC_614    53.86%    passed     90.80%
1001  ref_ureC_312    53.86%    passed     90.88%
1002  ref_ureC_917    53.86%    passed     90.76%
1003  ref_ureC_152    53.86%    passed     66.37%
1004  ref_ureC_268    53.86%    passed     58.65%
1005  ref_ureC_667    53.86%    passed     99.94%
1006  ref_ureC_1067   53.86%    passed     98.95%
1007  ref_ureC_1103   53.78%    passed     92.21%
1008  ref_ureC_967    53.86%    passed     99.76%
1009  ref_ureC_973    53.86%    passed     84.91%
1010  ref_ureC_710    53.86%    passed     98.79%
1011  ref_ureC_951    53.86%    passed     99.98%
1012  ref_ureC_881    53.86%    passed     99.96%
1013  ref_ureC_382    53.86%    passed     99.77%
1014  ref_ureC_1014   66.80%    passed     99.01%
1015  ref_ureC_356    53.86%    passed     99.99%
1016  ref_ureC_233    53.95%    passed     99.99%
1017  ref_ureC_478    66.56%    passed     72.37%
1018  ref_ureC_105    53.86%    passed     99.82%
1019  ref_ureC_762    53.86%    passed     99.00%
1020  ref_ureC_758    55.98%    passed     97.32%
1021  ref_ureC_1114   53.86%    passed     99.95%
1022  ref_ureC_210    53.78%    passed     99.89%
1023  ref_ureC_738    53.86%    passed     69.64%
1024  ref_ureC_295    53.86%    passed     99.04%
1025  ref_ureC_31     53.86%    passed     85.90%
1026  ref_ureC_745    53.78%    passed     95.48%
1027  ref_ureC_1130   65.99%    passed     94.85%
1028  ref_ureC_339    53.95%    passed     99.23%
1029  ref_ureC_595    53.86%    passed     96.89%
1030  ref_ureC_346    53.86%    passed     97.31%
1031  ref_ureC_611    53.86%    passed     99.35%
1032  ref_ureC_902    53.86%    passed     99.96%
1033  ref_ureC_258    53.86%    passed    100.00%
1034  ref_ureC_1052   53.86%    passed     90.89%
1035  ref_ureC_531    53.86%    passed     99.97%
1036  ref_ureC_744    53.86%    passed     71.76%
1037  ref_ureC_811    53.78%    passed     99.20%
1038  ref_ureC_934    53.86%    passed     87.87%
1039  ref_ureC_939    53.86%    passed     98.52%
1040  ref_ureC_227    53.86%    passed    100.00%
1041  ref_ureC_586    62.08%    passed     98.98%
1042  ref_ureC_920    64.85%    passed     96.37%
1043  ref_ureC_587    53.86%    passed     99.95%
1044  ref_ureC_672    53.86%    passed     99.67%
1045  ref_ureC_462    53.86%    passed     99.99%
1046  ref_ureC_974    53.86%    passed     99.92%
1047  ref_ureC_333    53.86%    passed     74.57%
1048  ref_ureC_1121   67.21%    passed     98.91%
1049  ref_ureC_940    53.86%    passed     79.99%
1050  ref_ureC_669    53.86%    passed     99.96%
1051  ref_ureC_610    53.86%    passed     99.61%
1052  ref_ureC_776    66.88%    passed     99.30%
1053  ref_ureC_27     53.30%    passed    100.00%
1054  ref_ureC_355    53.70%    passed     93.13%
1055  ref_ureC_39     60.86%    passed     98.21%
1056  ref_ureC_293    53.62%    passed     98.92%
1057  ref_ure103      53.62%    passed     98.13%
1058  ref_ureC_912    53.70%    passed     96.84%
1059  ref_ureC_613    53.62%    passed     93.58%
1060  ref_ureC_122    53.62%    passed     52.72%
1061  ref_ureC_1017   53.62%    passed     96.64%
1062  ref_ureC_196    53.62%    passed     97.19%
1063  ref_ureC_1143   53.62%    passed     94.10%
1064  ref_ureC_294    53.70%    passed     50.31%
1065  ref_ureC_768    53.70%    passed     99.91%
1066  ref_ureC_129    53.78%    passed     99.86%
1067  ref_ure86       53.62%    passed     94.57%
1068  ref_ureC_432    53.78%    passed     94.90%
1069  ref_ureC_830    53.62%    passed     58.92%
1070  ref_ure154      53.62%    passed     98.02%
1071  ref_ure145      53.62%    passed     99.30%
1072  ref_ure158      53.62%    passed     99.29%
1073  ref_ureC_1037   53.62%    passed     99.76%
1074  ref_ure91       53.62%    passed     99.39%
1075  ref_ure196      53.62%    passed     99.75%
1076  ref_ure133      53.62%    passed     98.24%
1077  ref_ure209      53.46%    passed     61.43%
1078  ref_ureC_907    53.54%    passed     67.95%
1079  ref_ureC_919    52.89%    passed     99.79%
1080  ref_ureC_248    53.21%    passed     96.75%
1081  ref_ureC_488    53.62%    passed     99.86%
1082  ref_ureC_331    53.54%    passed     98.58%
1083  ref_ureC_955    53.70%    passed     99.94%
1084  ref_ureC_93     53.62%    passed     99.99%
1085  ref_ureC_1110   53.62%    passed     99.81%
1086  ref_ureC_5      53.62%    passed     97.97%
1087  ref_ureC_820    62.73%    passed     95.26%
1088  ref_ureC_1076   57.45%    passed     92.58%
1089  ref_ureC_89     53.62%    passed     98.84%
1090  ref_ureC_467    53.70%    passed     99.65%
1091  ref_ureC_717    53.70%    passed     98.97%
1092  ref_ureC_423    53.70%    passed    100.00%
1093  ref_ureC_591    53.70%    passed     99.88%
1094  ref_ureC_1091   53.62%    passed     99.15%
1095  ref_ureC_60     53.62%    passed     99.34%
1096  ref_ureC_638    53.62%    passed     99.84%
1097  ref_ureC_668    53.70%    passed     89.85%
1098  ref_ureC_1077   53.70%    passed     96.73%
1099  ref_ureC_396    53.70%    passed     99.37%
1100  ref_ureC_502    53.70%    passed     98.32%
1101  ref_ureC_443    53.70%    passed     96.44%
1102  ref_ureC_33     53.70%    passed     98.20%
1103  ref_ureC_389    66.56%    passed     98.73%
1104  ref_ureC_573    53.70%    passed     99.91%
1105  ref_ureC_121    55.33%    passed     94.42%
1106  ref_ureC_540    53.70%    passed     99.86%
1107  ref_ureC_361    53.70%    passed     99.96%
1108  ref_ureC_899    53.70%    passed     99.51%
1109  ref_ureC_474    62.25%    passed     99.73%
1110  ref_ureC_11     53.70%    passed     99.88%
1111  ref_ureC_707    53.70%    passed     99.93%
1112  ref_ure22       53.70%    passed     99.69%
1113  ref_ureC_810    53.70%    passed     99.69%
1114  ref_ureC_945    52.40%    passed     99.82%
1115  ref_ureC_496    53.70%    passed     99.87%
1116  ref_ureC_327    53.70%    passed     94.62%
1117  ref_ureC_96     53.70%    passed     96.99%
1118  ref_ureC_415    53.70%    passed     99.97%
1119  ref_ureC_691    53.70%    passed     99.93%
1120  ref_ureC_54     53.70%    passed    100.00%
1121  ref_ureC_960    53.70%    passed     99.37%
1122  ref_ureC_380    53.70%    passed     99.88%
1123  ref_ureC_187    53.70%    passed     98.63%
1124  ref_ureC_943    53.70%    passed     99.98%
1125  ref_ureC_56     53.70%    passed     99.20%
1126  ref_ureC_321    53.70%    passed     95.86%
1127  ref_ureC_132    53.70%    passed     99.53%
1128  ref_ureC_829    53.70%    passed     99.38%
1129  ref_ureC_419    53.86%    passed     99.35%
1130  ref_ureC_47     53.86%    passed     99.80%
1131  ref_ureC_170    53.70%    passed     99.99%
1132  ref_ureC_155    53.70%    passed    100.00%
1133  ref_ureC_53     44.51%    passed     72.60%
1134  ref_ureC_627    53.70%    passed     99.85%
1135  ref_ureC_208    53.70%    passed     73.81%
1136  ref_ureC_1113   53.70%    passed     99.42%
1137  ref_ureC_92     53.70%    passed    100.00%
1138  ref_ureC_720    44.59%    passed     79.71%
1139  ref_ureC_538    53.62%    passed     98.98%
1140  ref_ureC_925    53.62%    passed     97.57%
1141  ref_ureC_658    53.62%    passed     99.87%
1142  ref_ure15       53.62%    passed     99.98%
1143  ref_ureC_217    53.62%    passed     99.98%
1144  ref_ure10       53.62%    passed     99.99%
1145  ref_ure214      53.62%    passed     99.99%
1146  ref_ureC_107    53.95%    passed     89.61%
1147  ref_ureC_567    53.70%    passed     97.93%
1148  ref_ureC_448    53.62%    passed     98.96%
1149  ref_ureC_188    53.70%    passed     92.23%
1150  ref_ureC_696    52.97%    passed     88.30%
1151  ref_ureC_887    53.95%    passed     99.93%
1152  ref_ureC_1016   53.62%    passed     99.92%
1153  ref_ureC_1117   53.62%    passed     92.16%
1154  ref_ureC_530    53.70%    passed     99.70%
1155  ref_ureC_631    53.62%    passed     99.89%
1156  ref_ureC_769    53.62%    passed    100.00%
1157  ref_ureC_199    53.62%    passed     99.98%
1158  ref_ureC_171    53.54%    passed     86.44%
1159  ref_ureC_536    53.78%    passed     99.86%
1160  ref_ureC_592    53.62%    passed     85.01%
1161  ref_ureC_579    53.62%    passed     98.80%
1162  ref_ureC_229    53.62%    passed     99.89%
1163  ref_ureC_405    53.62%    passed     99.36%
1164  ref_ureC_618    53.62%    passed     99.99%
1165  ref_ureC_1026   53.62%    passed    100.00%
1166  ref_ureC_650    53.62%    passed     99.99%
1167  ref_ureC_663    53.62%    passed     99.94%
1168  ref_ureC_1003   53.62%    passed     99.99%
1169  ref_ureC_952    53.62%    passed    100.00%
1170  ref_ureC_520    55.17%    passed     99.69%
1171  ref_ureC_178    53.62%    passed     99.63%
1172  ref_ureC_682    53.62%    passed     99.87%
1173  ref_ureC_45     53.62%    passed     96.96%
1174  ref_ureC_420    53.54%    passed     99.71%
1175  ref_ureC_543    56.06%    passed     99.99%
1176  ref_ureC_1013   53.70%    passed     99.86%
1177  ref_ureC_367    53.70%    passed     99.83%
1178  ref_ureC_381    53.70%    passed     99.99%
1179  ref_ureC_575    53.62%    passed     99.95%
1180  ref_ure107      53.70%    passed     99.88%
1181  ref_ure212      53.70%    passed     99.95%
1182  ref_ureC_938    53.70%    passed     99.13%
1183  ref_ureC_313    53.62%    passed     99.96%
1184  ref_ure108      53.62%    passed     99.99%
1185  ref_ure162      53.62%    passed     99.99%
1186  ref_ure90       53.62%    passed     99.96%
1187  ref_ure100      53.62%    passed    100.00%
1188  ref_ure152      53.62%    passed     99.99%
1189  ref_ure59       53.62%    passed    100.00%
1190  ref_ure112      53.62%    passed    100.00%
1191  ref_ure124      53.62%    passed    100.00%
1192  ref_ureC_577    53.62%    passed     98.98%
1193  ref_ureC_101    53.62%    passed     99.71%
1194  ref_ureC_609    53.70%    passed     99.73%
1195  ref_ure142      53.62%    passed     99.19%
1196  ref_ureC_752    53.70%    passed     99.86%
1197  ref_ureC_475    53.62%    passed     99.88%
1198  ref_ureC_684    53.62%    passed     99.69%
1199  ref_ureC_112    53.62%    passed     99.87%
1200  ref_ure218      53.62%    passed    100.00%
1201  ref_ureC_77     53.62%    passed     99.49%
1202  ref_ureC_515    53.70%    passed     99.57%
1203  ref_ureC_251    53.70%    passed     97.95%
1204  ref_ureC_728    53.70%    passed     98.81%
1205  ref_ureC_633    44.59%    passed     44.57%
1206  ref_ureC_854    44.59%    passed     55.58%
1207  ref_ureC_959    53.86%    passed     99.64%
1208  ref_ureC_17     53.62%    passed     98.46%
1209  ref_ureC_1022   53.62%    passed     99.60%
1210  ref_ureC_839    53.70%    passed     99.37%
1211  ref_ureC_288    53.62%    passed     99.91%
1212  ref_ureC_687    53.62%    passed     99.90%
1213  ref_ureC_43     66.23%    passed     96.78%
1214  ref_ureC_64     53.62%    passed     99.66%
1215  ref_ureC_305    53.78%    passed     99.83%
1216  ref_ureC_525    54.03%    passed     99.05%
1217  ref_ureC_189    53.62%    passed     95.88%
1218  ref_ureC_417    44.26%    passed     93.35%
1219  ref_ureC_393    53.62%    passed     99.93%
1220  ref_ureC_550    53.62%    passed     96.79%
1221  ref_ureC_617    53.70%    passed     99.99%
1222  ref_ureC_837    53.62%    passed     99.55%
1223  ref_ureC_168    53.62%    passed    100.00%
1224  ref_ureC_563    53.54%    passed     99.67%
1225  ref_ureC_896    53.54%    passed     99.48%
1226  ref_ureC_671    53.70%    passed     99.41%
1227  ref_ureC_821    62.57%    passed     91.79%
1228  ref_ureC_886    53.78%    passed     99.78%
1229  ref_ureC_1141   53.13%    passed    100.00%
1230  ref_ureC_847    53.70%    passed     99.98%
1231  ref_ureC_901    53.70%    passed     99.47%
1232  ref_ureC_824    53.70%    passed     99.67%
1233  ref_ureC_320    53.62%    passed     99.62%
1234  ref_ureC_209    53.62%    passed     99.97%
1235  ref_ureC_802    53.62%    passed     99.72%
1236  ref_ureC_336    53.62%    passed     99.95%
1237  ref_ureC_445    53.62%    passed     99.93%
1238  ref_ureC_452    53.62%    passed     99.92%
1239  ref_ureC_218    53.62%    passed     99.77%
1240  ref_ureC_228    53.62%    passed     99.99%
1241  ref_ureC_10     53.62%    passed     97.50%
1242  ref_ureC_773    53.62%    passed     99.65%
1243  ref_ureC_517    53.62%    passed     97.51%
1244  ref_ureC_797    53.62%    passed     99.54%
1245  ref_ureC_554    53.86%    passed     98.99%
1246  ref_ureC_1102   53.62%    passed    100.00%
1247  ref_ureC_302    53.62%    passed     99.72%
1248  ref_ureC_309    53.62%    passed     94.19%
1249  ref_ureC_859    53.62%    passed     99.93%
1250  ref_ureC_771    53.62%    passed     99.97%
1251  ref_ureC_876    53.62%    passed     99.99%
1252  ref_ureC_206    53.62%    passed    100.00%
1253  ref_ureC_364    55.49%    passed    100.00%
1254  ref_ureC_646    53.78%    passed      5.54%
1255  ref_ureC_1038   52.16%    passed     99.99%
1256  ref_ureC_20     52.24%    passed     99.70%
1257  ref_ureC_910    52.16%    passed     84.80%
1258  ref_ureC_534    53.38%    passed     97.29%
1259  ref_ureC_702    53.38%    passed     92.89%
1260  ref_ureC_746    52.73%    passed     99.77%
1261  ref_ureC_344    52.16%    passed     79.62%
1262  ref_ureC_775    52.16%    passed     97.74%
1263  ref_ureC_167    52.16%    passed    100.00%
1264  ref_ureC_581    52.07%    passed     99.97%
1265  ref_ureC_134    51.18%    passed     99.79%
1266  ref_ureC_875    52.16%    passed     99.80%
1267  ref_ureC_458    51.99%    passed     98.89%
1268  ref_ureC_727    52.16%    passed     99.81%
1269  ref_ureC_521    51.91%    passed     57.72%
1270  ref_ureC_1108   52.16%    passed     99.29%
1271  ref_ureC_173    53.05%    passed     98.95%
1272  ref_ureC_598    53.05%    passed     93.44%
1273  ref_ureC_798    56.31%    passed     88.34%
1274  ref_ureC_26     53.05%    passed     85.74%
1275  ref_ureC_303    53.05%    passed     92.91%
1276  ref_ureC_1092   52.07%    passed     89.04%
1277  ref_ure83       52.16%    passed     76.41%
1278  ref_ureC_1090   52.24%    passed     99.88%
1279  ref_ureC_1002   51.26%    passed     99.09%
1280  ref_ureC_954    52.73%    passed     97.52%
1281  ref_ureC_46     53.05%    passed     95.16%
1282  ref_ureC_524    53.05%    passed     97.76%
1283  ref_ureC_368    53.05%    passed     96.96%
1284  ref_ureC_759    53.05%    passed     99.29%
1285  ref_ureC_966    53.05%    passed     99.87%
1286  ref_ureC_202    53.05%    passed     98.13%
1287  ref_ureC_676    58.50%    passed     98.87%
1288  ref_ureC_723    41.99%    passed     93.99%
1289  ref_ureC_391    43.78%    passed     89.17%
1290  ref_ureC_1011   56.31%    passed     99.17%
1291  ref_ureC_1083   53.05%    passed     99.75%
1292  ref_ureC_156    53.05%    passed     93.68%
1293  ref_ureC_450    53.05%    passed     94.63%
1294  ref_ureC_527    53.30%    passed     99.73%
1295  ref_ure69       53.70%    passed     93.88%
1296  ref_ureC_304    53.62%    passed     48.38%
1297  ref_ureC_734    53.70%    passed     98.39%
1298  ref_ure40       53.46%    passed     20.11%
1299  ref_ure102      52.32%    passed     45.50%
1300  ref_ureC_572    53.70%    failed      0.07%
1301  ref_ureC_230    53.70%    passed      6.09%
1302  ref_ure18       53.70%    passed      8.28%
1303  ref_ureC_487    53.70%    passed     11.10%
1304  ref_ure167      53.70%    passed      9.92%
1305  ref_ure65       53.70%    passed     30.46%
1306  ref_ure36       53.70%    passed     12.05%
1307  ref_ureC_2      53.70%    passed     21.04%
1308  ref_ure44       53.70%    passed     14.15%
1309  ref_ureC_949    53.05%    passed     84.97%
1310  ref_ureC_264    53.70%    passed     96.89%
1311  ref_ureC_788    53.70%    passed     84.63%
1312  ref_ureC_574    53.62%    passed     69.77%
1313  ref_ure37       53.70%    passed     75.06%
1314  ref_ure178      53.70%    passed     87.86%
1315  ref_ureC_74     53.70%    passed     82.70%
1316  ref_ure136      53.70%    passed     99.70%
1317  ref_ure170      53.70%    passed     98.75%
1318  ref_ure200      53.70%    passed     97.88%
1319  ref_ure5        53.70%    passed     98.62%
1320  ref_ure169      53.70%    passed     98.13%
1321  ref_ureC_41     53.70%    passed     98.45%
1322  ref_ureC_739    53.70%    passed     88.12%
1323  ref_ure38       53.30%    passed     94.42%
1324  ref_ure201      53.30%    passed     91.61%
1325  ref_ureC_578    52.40%    passed     82.88%
1326  ref_ure52       53.70%    passed     92.93%
1327  ref_ureC_220    53.70%    passed     95.15%
1328  ref_ureC_989    53.62%    passed     97.20%
1329  ref_ureC_259    53.30%    passed     75.92%
1330  ref_ureC_434    52.97%    passed     98.15%
1331  ref_ure128      53.70%    passed     97.40%
1332  ref_ure210      53.46%    passed     74.06%
1333  ref_ureC_1116   53.70%    passed     99.44%
1334  ref_ureC_908    53.13%    passed     99.14%
1335  ref_ure105      53.70%    passed     87.26%
1336  ref_ure74       53.70%    passed     96.12%
1337  ref_ureC_916    53.46%    passed     92.11%
1338  ref_ureC_882    53.70%    passed     99.31%
1339  ref_ureC_103    53.70%    passed     98.04%
1340  ref_ureC_825    53.46%    passed     91.33%
1341  ref_ureC_832    60.37%    passed     98.51%
1342  ref_ureC_986    53.70%    passed     99.28%
1343  ref_ureC_1012   55.49%    passed     98.57%
1344  ref_ureC_1078   53.62%    passed     99.46%
1345  ref_ureC_846    53.30%    passed     97.89%
1346  ref_ureC_94     53.70%    passed     99.33%
1347  ref_ure141      53.62%    passed     70.78%
1348  ref_ureC_608    53.30%    passed     96.43%
1349  ref_ureC_186    53.46%    passed     99.72%
1350  ref_ureC_310    53.70%    passed     99.91%
1351  ref_ureC_780    67.37%    passed     92.16%
1352  ref_ureC_817    53.21%    passed     99.22%
1353  ref_ure87       53.54%    passed     97.14%
1354  ref_ure177      53.78%    passed     97.22%
1355  ref_ure216      53.78%    passed     96.93%
1356  ref_ureC_1106   54.03%    passed     99.93%
1357  ref_ureC_1033   53.46%    passed     97.93%
1358  ref_ureC_963    52.81%    passed     96.83%
1359  ref_ureC_190    53.78%    passed     99.99%
1360  ref_ureC_278    54.03%    passed     98.51%
1361  ref_ureC_62     53.46%    passed     99.16%
1362  ref_ure160      53.46%    passed     91.26%
1363  ref_ureC_706    53.46%    passed     74.65%
1364  ref_ureC_604    53.21%    passed     99.96%
1365  ref_ureC_1128   44.43%    failed      3.72%
1366  ref_ureC_855    53.46%    passed     84.01%
1367  ref_ureC_895    53.38%    passed     32.65%
1368  ref_ureC_464    53.46%    passed     99.75%
1369  ref_ureC_742    53.46%    passed     99.95%
1370  ref_ureC_306    53.46%    passed     99.74%
1371  ref_ureC_883    53.46%    passed     99.93%
1372  ref_ureC_852    53.46%    passed     98.53%
1373  ref_ureC_1009   63.38%    passed     90.49%
1374  ref_ureC_65     53.78%    passed     97.60%
1375  ref_ureC_69     53.62%    passed     99.88%
1376  ref_ureC_1124   68.51%    passed     96.90%
1377  ref_ureC_238    53.46%    passed     99.40%
1378  ref_ureC_457    53.46%    passed     98.57%
WARNING: 1338 sequences contain more than 50% gaps/ambiguity
****  TOTAL           53.74%  110 sequences failed composition chi2 test (p-value<5%; df=19)
NOTE: ref_ureC_235 is identical to ref_ure147 but kept for subsequent analysis
NOTE: ref_ureC_97 is identical to ref_ure131 but kept for subsequent analysis
NOTE: ref_ureC_472 is identical to ref_ure4 but kept for subsequent analysis
NOTE: ref_ureC_897 is identical to ref_ure174 but kept for subsequent analysis
NOTE: ref_ureC_316 is identical to ref_ure76 but kept for subsequent analysis
NOTE: ref_ureC_888 is identical to ref_ure67 but kept for subsequent analysis
NOTE: ref_ureC_835 is identical to ref_ure203 but kept for subsequent analysis
NOTE: ref_ureC_1084 is identical to ref_ure156 but kept for subsequent analysis
NOTE: ref_ureC_810 is identical to ref_ure22 but kept for subsequent analysis
NOTE: ref_ureC_217 is identical to ref_ure15 but kept for subsequent analysis


Create initial parsimony tree by phylogenetic likelihood library (PLL)... 7.216 seconds
Measuring multi-threading efficiency up to 104 CPU cores
6 trees examined
Threads: 1 / Time: 115.993 sec / Speedup: 1.000 / Efficiency: 100% / LogL: -767712
Threads: 2 / Time: 103.478 sec / Speedup: 1.121 / Efficiency: 56% / LogL: -767712
Threads: 3 / Time: 238.318 sec / Speedup: 0.487 / Efficiency: 16% / LogL: -767712
BEST NUMBER OF THREADS: 2

Perform fast likelihood tree search using LG+I+G model...
Estimate model parameters (epsilon = 5.000)
Perform nearest neighbor interchange...
Estimate model parameters (epsilon = 1.000)
1. Initial log-likelihood: -427053.417
Optimal log-likelihood: -427053.330
Proportion of invariable sites: 0.029
Gamma shape alpha: 0.646
Parameters optimization took 1 rounds (45.749 sec)
Time for fast ML tree search: 755.472 seconds

NOTE: ModelFinder requires 1009 MB RAM!
ModelFinder will test up to 144 protein models (sample size: 1229) ...
 No. Model         -LnL         df  AIC          AICc         BIC
  1  LG            478096.396   2753 961698.791   16125222.791 975777.512
  2  LG+I          474282.101   2754 954072.203   16128612.203 968156.038
  3  LG+G4         427325.704   2754 860159.409   16034699.409 874243.244
  4  LG+I+G4       427053.333   2755 859616.666   16045176.666 873705.615
  8  LG+F+I+G4     427928.660   2774 861405.321   16257105.321 875591.435
 12  WAG+I+G4      429654.330   2755 864818.659   16050378.659 878907.608
 16  WAG+F+I+G4    430085.214   2774 865718.428   16261418.428 879904.542
 20  JTT+I+G4      433614.470   2755 872738.941   16058298.941 886827.890
 24  JTT+F+I+G4    436166.652   2774 877881.304   16273581.304 892067.418
 28  JTTDCMut+I+G4 433414.879   2755 872339.759   16057899.759 886428.708
 32  JTTDCMut+F+I+G4 435826.578   2774 877201.156   16272901.156 891387.271
 36  DCMut+I+G4    435655.645   2755 876821.291   16062381.291 890910.240
 40  DCMut+F+I+G4  437738.901   2774 881025.802   16276725.802 895211.916
 44  VT+I+G4       431812.385   2755 869134.770   16054694.770 883223.719
 48  VT+F+I+G4     432660.638   2774 870869.276   16266569.276 885055.390
 52  PMB+I+G4      434167.568   2755 873845.137   16059405.137 887934.086
 56  PMB+F+I+G4    434488.477   2774 874524.954   16270224.954 888711.068
 60  Blosum62+I+G4 433517.563   2755 872545.126   16058105.126 886634.075
 64  Blosum62+F+I+G4 433702.272   2774 872952.544   16268652.544 887138.658
 68  Dayhoff+I+G4  435633.125   2755 876776.249   16062336.249 890865.198
 72  Dayhoff+F+I+G4 437725.725   2774 880999.451   16276699.451 895185.565
WARNING: Numerical underflow for lh-branch, use `-safe` option to avoid this warning
 76  mtREV+I+G4    456663.346   2755 918836.691   16104396.691 932925.640
 80  mtREV+F+I+G4  444363.806   2774 894275.612   16289975.612 908461.726
WARNING: Numerical underflow for lh-branch, use `-safe` option to avoid this warning
 84  mtART+I+G4    461013.097   2755 927536.195   16113096.195 941625.144
WARNING: Numerical underflow for lh-branch, use `-safe` option to avoid this warning
 88  mtART+F+I+G4  449737.053   2774 905022.107   16300722.107 919208.221
 92  mtZOA+I+G4    447879.122   2755 901268.243   16086828.243 915357.192
 96  mtZOA+F+I+G4  442516.499   2774 890580.998   16286280.998 904767.113
WARNING: Numerical underflow for lh-branch, use `-safe` option to avoid this warning
WARNING: Numerical underflow for lh-branch, use `-safe` option to avoid this warning
WARNING: Numerical underflow for lh-branch, use `-safe` option to avoid this warning
100  mtMAM+I+G4    471491.230   2755 948492.460   16134052.460 962581.409
104  mtMAM+F+I+G4  460839.710   2774 927227.419   16322927.419 941413.534
108  HIVb+I+G4     450397.787   2755 906305.573   16091865.573 920394.522
112  HIVb+F+I+G4   451603.322   2774 908754.643   16304454.643 922940.758
116  HIVw+I+G4     473636.369   2755 952782.739   16138342.739 966871.688
120  HIVw+F+I+G4   469480.613   2774 944509.226   16340209.226 958695.340
124  FLU+I+G4      445900.497   2755 897310.994   16082870.994 911399.943
128  FLU+F+I+G4    445481.520   2774 896511.039   16292211.039 910697.154
132  rtREV+I+G4    432908.522   2755 871327.045   16056887.045 885415.994
136  rtREV+F+I+G4  430979.077   2774 867506.155   16263206.155 881692.269
140  cpREV+I+G4    433727.268   2755 872964.536   16058524.536 887053.485
144  cpREV+F+I+G4  432475.304   2774 870498.607   16266198.607 884684.722
Akaike Information Criterion:           LG+I+G4
Corrected Akaike Information Criterion: LG+G4
Bayesian Information Criterion:         LG+I+G4
Best-fit model: LG+I+G4 chosen according to BIC

All model information printed to /data/mcm/rlaso/Traits/Phylogenetic_trees/Nitrogen_cycle/UreC/results/ref_database.model.gz
CPU time for ModelFinder: 15238.770 seconds (4h:13m:58s)
Wall-clock time for ModelFinder: 12152.536 seconds (3h:22m:32s)
Generating 1000 samples for ultrafast bootstrap (seed: 736119)...

NOTE: 1009 MB RAM (0 GB) is required!
Estimate model parameters (epsilon = 0.100)
Thoroughly optimizing +I+G parameters from 10 start values...
Init pinv, alpha: 0.000, 0.646 / Estimate: 0.029, 0.646 / LogL: -427053.328
Init pinv, alpha: 0.017, 0.646 / Estimate: 0.029, 0.646 / LogL: -427053.331
Init pinv, alpha: 0.033, 0.646 / Estimate: 0.029, 0.646 / LogL: -427053.330
Init pinv, alpha: 0.050, 0.646 / Estimate: 0.029, 0.646 / LogL: -427053.331
Init pinv, alpha: 0.067, 0.646 / Estimate: 0.029, 0.646 / LogL: -427053.331
Init pinv, alpha: 0.083, 0.646 / Estimate: 0.029, 0.646 / LogL: -427053.332
Init pinv, alpha: 0.100, 0.646 / Estimate: 0.029, 0.646 / LogL: -427053.332
Init pinv, alpha: 0.116, 0.646 / Estimate: 0.029, 0.646 / LogL: -427053.333
Init pinv, alpha: 0.133, 0.646 / Estimate: 0.029, 0.646 / LogL: -427053.335
Init pinv, alpha: 0.150, 0.646 / Estimate: 0.029, 0.647 / LogL: -427053.335
Optimal pinv,alpha: 0.029, 0.646 / LogL: -427053.328

Parameters optimization took 1738.105 sec
Computing ML distances based on estimated model parameters...
Computing ML distances took 218.500502 sec (of wall-clock time) 350.845959 sec(of CPU time)
WARNING: Some pairwise ML distances are too long (saturated)
Computing RapidNJ tree took 54.297225 sec (of wall-clock time) 42.823160 sec (of CPU time)
Log-likelihood of RapidNJ tree: -430629.098
--------------------------------------------------------------------
|             INITIALIZING CANDIDATE TREE SET                      |
--------------------------------------------------------------------
Generating 98 parsimony trees... 904.079 second
Computing log-likelihood of 98 initial trees ... 2099.459 seconds
Current best score: -427053.328

Do NNI search on 20 best initial trees
Estimate model parameters (epsilon = 0.100)
BETTER TREE FOUND at iteration 1: -427042.720
Estimate model parameters (epsilon = 0.100)
BETTER TREE FOUND at iteration 3: -426726.357
Estimate model parameters (epsilon = 0.100)
BETTER TREE FOUND at iteration 4: -426695.861
Estimate model parameters (epsilon = 0.100)
BETTER TREE FOUND at iteration 7: -426636.962
Estimate model parameters (epsilon = 0.100)
BETTER TREE FOUND at iteration 8: -426626.170
Estimate model parameters (epsilon = 0.100)
BETTER TREE FOUND at iteration 9: -426596.202
Iteration 10 / LogL: -426821.605 / Time: 3h:20m:9s
Estimate model parameters (epsilon = 0.100)
BETTER TREE FOUND at iteration 11: -426554.625
Estimate model parameters (epsilon = 0.100)
BETTER TREE FOUND at iteration 14: -426363.892
Iteration 20 / LogL: -426785.346 / Time: 5h:13m:58s
Finish initializing candidate tree set (20)
Current best tree score: -426363.892 / CPU time: 16446.202
Number of iterations: 20
--------------------------------------------------------------------
|               OPTIMIZING CANDIDATE TREE SET                      |
--------------------------------------------------------------------
Estimate model parameters (epsilon = 0.100)
BETTER TREE FOUND at iteration 23: -426241.212
Estimate model parameters (epsilon = 0.100)
BETTER TREE FOUND at iteration 27: -426215.794
Iteration 30 / LogL: -426292.308 / Time: 7h:3m:34s (23h:36m:46s left)
Estimate model parameters (epsilon = 0.100)
BETTER TREE FOUND at iteration 33: -426195.504
Estimate model parameters (epsilon = 0.100)
BETTER TREE FOUND at iteration 35: -426136.597
Estimate model parameters (epsilon = 0.100)
BETTER TREE FOUND at iteration 36: -426118.654
Iteration 40 / LogL: -426133.818 / Time: 8h:46m:37s (21h:36m:19s left)
Estimate model parameters (epsilon = 0.100)
BETTER TREE FOUND at iteration 42: -426104.381
Estimate model parameters (epsilon = 0.100)
BETTER TREE FOUND at iteration 47: -426077.555
Iteration 50 / LogL: -426136.926 / Time: 9h:42m:58s (19h:14m:2s left)
Log-likelihood cutoff on original alignment: -426750.969
Estimate model parameters (epsilon = 0.100)
BETTER TREE FOUND at iteration 53: -426050.979
Estimate model parameters (epsilon = 0.100)
BETTER TREE FOUND at iteration 56: -426008.183
Iteration 60 / LogL: -426077.384 / Time: 10h:19m:34s (16h:48m:7s left)
Iteration 70 / LogL: -426038.030 / Time: 10h:54m:58s (13h:36m:20s left)
Iteration 80 / LogL: -426124.829 / Time: 11h:30m:34s (11h:4m:20s left)
Estimate model parameters (epsilon = 0.100)
BETTER TREE FOUND at iteration 88: -425947.516
Iteration 90 / LogL: -426002.881 / Time: 12h:7m:40s (13h:21m:15s left)
Iteration 100 / LogL: -425978.169 / Time: 12h:43m:40s (11h:18m:49s left)
Log-likelihood cutoff on original alignment: -426563.912
NOTE: Bootstrap correlation coefficient of split occurrence frequencies: 0.940
NOTE: UFBoot does not converge, continue at least 100 more iterations
Estimate model parameters (epsilon = 0.100)
BETTER TREE FOUND at iteration 109: -425891.036
Iteration 110 / LogL: -426020.649 / Time: 13h:13m:34s (12h:0m:46s left)
Iteration 120 / LogL: -426037.936 / Time: 13h:42m:6s (10h:14m:51s left)
Iteration 130 / LogL: -426095.202 / Time: 14h:12m:33s (8h:42m:6s left)
Estimate model parameters (epsilon = 0.100)
BETTER TREE FOUND at iteration 136: -425886.598
Iteration 140 / LogL: -426081.976 / Time: 14h:45m:35s (10h:11m:37s left)
Estimate model parameters (epsilon = 0.100)
BETTER TREE FOUND at iteration 141: -425875.691
Estimate model parameters (epsilon = 0.100)
BETTER TREE FOUND at iteration 150: -425851.938
Iteration 150 / LogL: -425851.938 / Time: 15h:21m:35s (10h:18m:31s left)
Log-likelihood cutoff on original alignment: -426295.894
Estimate model parameters (epsilon = 0.100)
BETTER TREE FOUND at iteration 160: -425810.446
Iteration 160 / LogL: -425810.446 / Time: 15h:56m:51s (10h:1m:47s left)
Estimate model parameters (epsilon = 0.100)
BETTER TREE FOUND at iteration 167: -425769.652
Iteration 170 / LogL: -425895.961 / Time: 16h:33m:2s (9h:29m:58s left)
Estimate model parameters (epsilon = 0.100)
BETTER TREE FOUND at iteration 175: -425760.083
Iteration 180 / LogL: -425884.164 / Time: 17h:11m:28s (9h:7m:25s left)
Estimate model parameters (epsilon = 0.100)
BETTER TREE FOUND at iteration 185: -425756.984
Estimate model parameters (epsilon = 0.100)
BETTER TREE FOUND at iteration 188: -425738.769
Iteration 190 / LogL: -425845.903 / Time: 17h:48m:15s (9h:13m:54s left)
Estimate model parameters (epsilon = 0.100)
BETTER TREE FOUND at iteration 199: -425727.717
Iteration 200 / LogL: -425811.012 / Time: 18h:25m:10s (9h:9m:48s left)
Log-likelihood cutoff on original alignment: -426295.894
NOTE: Bootstrap correlation coefficient of split occurrence frequencies: 0.884
NOTE: UFBoot does not converge, continue at least 100 more iterations
Iteration 210 / LogL: -425817.354 / Time: 19h:0m:31s (8h:11m:8s left)
Estimate model parameters (epsilon = 0.100)
BETTER TREE FOUND at iteration 215: -425719.730
Iteration 220 / LogL: -425770.499 / Time: 19h:34m:44s (8h:29m:35s left)
Iteration 230 / LogL: -425847.961 / Time: 20h:9m:50s (7h:29m:4s left)
Estimate model parameters (epsilon = 0.100)
BETTER TREE FOUND at iteration 237: -425683.864
Iteration 240 / LogL: -425957.465 / Time: 20h:44m:18s (8h:25m:0s left)
Iteration 250 / LogL: -425869.809 / Time: 21h:19m:42s (7h:27m:7s left)
Log-likelihood cutoff on original alignment: -426295.894
Iteration 260 / LogL: -425791.973 / Time: 21h:54m:51s (6h:30m:54s left)
Iteration 270 / LogL: -425764.353 / Time: 22h:29m:51s (5h:36m:12s left)
Iteration 280 / LogL: -425804.352 / Time: 23h:4m:53s (4h:42m:56s left)
Iteration 290 / LogL: -425744.010 / Time: 23h:38m:43s (3h:50m:43s left)
Iteration 300 / LogL: -425859.211 / Time: 24h:14m:19s (2h:59m:57s left)
Log-likelihood cutoff on original alignment: -426295.894
NOTE: Bootstrap correlation coefficient of split occurrence frequencies: 0.918
NOTE: UFBoot does not converge, continue at least 100 more iterations
Iteration 310 / LogL: -425819.789 / Time: 24h:50m:5s (7h:14m:0s left)
Iteration 320 / LogL: -425783.106 / Time: 25h:24m:58s (6h:22m:26s left)
Iteration 330 / LogL: -425806.101 / Time: 25h:59m:7s (5h:31m:43s left)
Iteration 340 / LogL: -425778.655 / Time: 26h:35m:50s (4h:42m:27s left)
Iteration 350 / LogL: -425773.289 / Time: 27h:10m:32s (3h:53m:36s left)
Log-likelihood cutoff on original alignment: -426295.894
Iteration 360 / LogL: -425775.175 / Time: 27h:45m:42s (3h:5m:35s left)
Iteration 370 / LogL: -425858.521 / Time: 28h:19m:20s (2h:18m:9s left)
Iteration 380 / LogL: -425794.287 / Time: 28h:54m:41s (1h:31m:32s left)
Iteration 390 / LogL: -425764.972 / Time: 29h:30m:17s (0h:45m:30s left)
Iteration 400 / LogL: -425812.663 / Time: 30h:5m:3s (0h:0m:0s left)
Log-likelihood cutoff on original alignment: -426115.830
NOTE: Bootstrap correlation coefficient of split occurrence frequencies: 0.979
NOTE: UFBoot does not converge, continue at least 100 more iterations
Iteration 410 / LogL: -425822.208 / Time: 30h:41m:6s (6h:45m:8s left)
Iteration 420 / LogL: -425762.363 / Time: 31h:16m:6s (5h:58m:12s left)
Iteration 430 / LogL: -425909.813 / Time: 31h:51m:23s (5h:11m:52s left)
Iteration 440 / LogL: -425779.412 / Time: 32h:25m:33s (4h:25m:54s left)
Iteration 450 / LogL: -425804.567 / Time: 32h:59m:33s (3h:40m:26s left)
Log-likelihood cutoff on original alignment: -426115.830
Estimate model parameters (epsilon = 0.100)
BETTER TREE FOUND at iteration 460: -425663.730
Iteration 460 / LogL: -425663.730 / Time: 33h:34m:23s (7h:18m:51s left)
Iteration 470 / LogL: -425841.240 / Time: 34h:10m:10s (6h:33m:25s left)
Iteration 480 / LogL: -425817.288 / Time: 34h:43m:26s (5h:47m:57s left)
Iteration 490 / LogL: -425786.279 / Time: 35h:18m:25s (5h:3m:15s left)
Iteration 500 / LogL: -425773.558 / Time: 35h:53m:51s (4h:18m:58s left)
Log-likelihood cutoff on original alignment: -426115.830
NOTE: Bootstrap correlation coefficient of split occurrence frequencies: 0.987
NOTE: UFBoot does not converge, continue at least 100 more iterations
Iteration 510 / LogL: -425909.059 / Time: 36h:28m:54s (6h:27m:2s left)
Iteration 520 / LogL: -425727.323 / Time: 37h:3m:26s (5h:42m:43s left)
Iteration 530 / LogL: -425785.828 / Time: 37h:38m:16s (4h:58m:49s left)
Iteration 540 / LogL: -425758.012 / Time: 38h:12m:58s (4h:15m:14s left)
Iteration 550 / LogL: -425708.840 / Time: 38h:48m:27s (3h:32m:3s left)
Log-likelihood cutoff on original alignment: -426115.028
Iteration 560 / LogL: -425839.918 / Time: 39h:23m:58s (2h:49m:9s left)
Iteration 570 / LogL: -425773.400 / Time: 39h:58m:24s (2h:6m:27s left)
Iteration 580 / LogL: -425709.309 / Time: 40h:32m:36s (1h:24m:1s left)
Iteration 590 / LogL: -425838.578 / Time: 41h:6m:32s (0h:41m:52s left)
Iteration 600 / LogL: -425767.903 / Time: 41h:40m:53s (0h:0m:0s left)
Log-likelihood cutoff on original alignment: -426115.028
NOTE: Bootstrap correlation coefficient of split occurrence frequencies: 0.986
NOTE: UFBoot does not converge, continue at least 100 more iterations
Iteration 610 / LogL: -425718.470 / Time: 42h:15m:15s (6h:14m:40s left)
Iteration 620 / LogL: -425775.714 / Time: 42h:51m:18s (5h:32m:19s left)
Iteration 630 / LogL: -425767.278 / Time: 43h:26m:12s (4h:50m:2s left)
Iteration 640 / LogL: -425801.620 / Time: 44h:1m:46s (4h:8m:3s left)
Iteration 650 / LogL: -425765.779 / Time: 44h:35m:33s (3h:26m:7s left)
Log-likelihood cutoff on original alignment: -426115.028
Iteration 660 / LogL: -425764.641 / Time: 45h:9m:36s (2h:44m:28s left)
Iteration 670 / LogL: -425715.380 / Time: 45h:43m:26s (2h:3m:1s left)
Iteration 680 / LogL: -425872.841 / Time: 46h:18m:19s (1h:21m:50s left)
Iteration 690 / LogL: -425811.809 / Time: 46h:53m:13s (0h:40m:49s left)
Iteration 700 / LogL: -425773.507 / Time: 47h:27m:51s (0h:0m:0s left)
Log-likelihood cutoff on original alignment: -426115.028
NOTE: Bootstrap correlation coefficient of split occurrence frequencies: 0.986
NOTE: UFBoot does not converge, continue at least 100 more iterations
Iteration 710 / LogL: -425726.876 / Time: 48h:2m:45s (6h:5m:56s left)
Iteration 720 / LogL: -425691.585 / Time: 48h:37m:59s (5h:24m:40s left)
Iteration 730 / LogL: -426105.738 / Time: 49h:11m:50s (4h:43m:26s left)
Iteration 740 / LogL: -425842.184 / Time: 49h:44m:59s (4h:2m:21s left)
Iteration 750 / LogL: -425735.365 / Time: 50h:19m:20s (3h:21m:33s left)
Log-likelihood cutoff on original alignment: -426115.028
Iteration 760 / LogL: -425803.850 / Time: 50h:54m:9s (2h:40m:57s left)
Iteration 770 / LogL: -425823.123 / Time: 51h:27m:21s (2h:0m:26s left)
Iteration 780 / LogL: -425924.126 / Time: 52h:2m:38s (1h:20m:10s left)
Iteration 790 / LogL: -425761.551 / Time: 52h:37m:12s (0h:40m:0s left)
Iteration 800 / LogL: -425727.469 / Time: 53h:11m:28s (0h:0m:0s left)
Log-likelihood cutoff on original alignment: -426115.028
NOTE: Bootstrap correlation coefficient of split occurrence frequencies: 0.987
NOTE: UFBoot does not converge, continue at least 100 more iterations
Iteration 810 / LogL: -425794.407 / Time: 53h:47m:0s (5h:58m:59s left)
Iteration 820 / LogL: -425755.564 / Time: 54h:20m:45s (5h:18m:30s left)
Iteration 830 / LogL: -425765.364 / Time: 54h:56m:16s (4h:38m:20s left)
Iteration 840 / LogL: -425723.631 / Time: 55h:30m:37s (3h:58m:11s left)
Iteration 850 / LogL: -425788.169 / Time: 56h:5m:14s (3h:18m:11s left)
Log-likelihood cutoff on original alignment: -426115.028
Iteration 860 / LogL: -425743.942 / Time: 56h:40m:16s (2h:38m:20s left)
Iteration 870 / LogL: -425742.427 / Time: 57h:15m:50s (1h:58m:36s left)
Iteration 880 / LogL: -425711.478 / Time: 57h:50m:10s (1h:18m:57s left)
Estimate model parameters (epsilon = 0.100)
BETTER TREE FOUND at iteration 885: -425662.002
Iteration 890 / LogL: -426022.471 / Time: 58h:25m:16s (6h:14m:34s left)
Estimate model parameters (epsilon = 0.100)
BETTER TREE FOUND at iteration 897: -425660.450
Iteration 900 / LogL: -425672.903 / Time: 59h:0m:30s (6h:22m:0s left)
Log-likelihood cutoff on original alignment: -426115.028
NOTE: Bootstrap correlation coefficient of split occurrence frequencies: 0.988
NOTE: UFBoot does not converge, continue at least 100 more iterations
Iteration 910 / LogL: -425763.996 / Time: 59h:37m:31s (5h:54m:12s left)
Iteration 920 / LogL: -425761.825 / Time: 60h:12m:15s (5h:14m:27s left)
Iteration 930 / LogL: -425784.822 / Time: 60h:47m:5s (4h:34m:48s left)
Iteration 940 / LogL: -425780.263 / Time: 61h:22m:22s (3h:55m:17s left)
Iteration 950 / LogL: -425815.557 / Time: 61h:56m:33s (3h:15m:48s left)
Log-likelihood cutoff on original alignment: -426115.028
Iteration 960 / LogL: -425678.190 / Time: 62h:30m:36s (2h:36m:26s left)
Iteration 970 / LogL: -425784.118 / Time: 63h:4m:58s (1h:57m:10s left)
Iteration 980 / LogL: -425781.069 / Time: 63h:38m:47s (1h:18m:0s left)
Iteration 990 / LogL: -425788.085 / Time: 64h:14m:27s (0h:38m:58s left)
Iteration 1000 / LogL: -425979.869 / Time: 64h:49m:11s (0h:0m:0s left)
Log-likelihood cutoff on original alignment: -426115.028
NOTE: Bootstrap correlation coefficient of split occurrence frequencies: 0.993
TREE SEARCH COMPLETED AFTER 1000 ITERATIONS / Time: 64h:49m:27s

--------------------------------------------------------------------
|                    FINALIZING TREE SEARCH                        |
--------------------------------------------------------------------
Performs final model parameters optimization
Estimate model parameters (epsilon = 0.010)
1. Initial log-likelihood: -425660.450
Optimal log-likelihood: -425660.450
Proportion of invariable sites: 0.029
Gamma shape alpha: 0.643
Parameters optimization took 1 rounds (26.229 sec)
BEST SCORE FOUND : -425660.450
Creating bootstrap support values...
Split supports printed to NEXUS file /data/mcm/rlaso/Traits/Phylogenetic_trees/Nitrogen_cycle/UreC/results/ref_database.splits.nex
Total tree length: 254.364

Total number of iterations: 1000
CPU time used for tree search: 432476.243 sec (120h:7m:56s)
Wall-clock time used for tree search: 230975.386 sec (64h:9m:35s)
Total CPU time used: 435578.784 sec (120h:59m:38s)
Total wall-clock time used: 233409.771 sec (64h:50m:9s)

Computing bootstrap consensus tree...
Reading input file /data/mcm/rlaso/Traits/Phylogenetic_trees/Nitrogen_cycle/UreC/results/ref_database.splits.nex...
1378 taxa and 7890 splits.
Consensus tree written to /data/mcm/rlaso/Traits/Phylogenetic_trees/Nitrogen_cycle/UreC/results/ref_database.contree
Reading input trees file /data/mcm/rlaso/Traits/Phylogenetic_trees/Nitrogen_cycle/UreC/results/ref_database.contree
Log-likelihood of consensus tree: -425651.271

Analysis results written to: 
  IQ-TREE report:                /data/mcm/rlaso/Traits/Phylogenetic_trees/Nitrogen_cycle/UreC/results/ref_database.iqtree
  Maximum-likelihood tree:       /data/mcm/rlaso/Traits/Phylogenetic_trees/Nitrogen_cycle/UreC/results/ref_database.treefile
  Likelihood distances:          /data/mcm/rlaso/Traits/Phylogenetic_trees/Nitrogen_cycle/UreC/results/ref_database.mldist

Ultrafast bootstrap approximation results written to:
  Split support values:          /data/mcm/rlaso/Traits/Phylogenetic_trees/Nitrogen_cycle/UreC/results/ref_database.splits.nex
  Consensus tree:                /data/mcm/rlaso/Traits/Phylogenetic_trees/Nitrogen_cycle/UreC/results/ref_database.contree
  Screen log file:               /data/mcm/rlaso/Traits/Phylogenetic_trees/Nitrogen_cycle/UreC/results/ref_database.log

Date and Time: Sun Aug  7 09:13:37 2022
