# Supplementary material for: Picoplankton nitrogen guilds in the tropical and subtropical oceans: From the surface to the deep
Source: PLoS One. 2025 Nov 5;20(11):e0335222. doi: 10.1371/journal.pone.0335222 (PMC12588538; doi:10.1371/journal.pone.0335222)
Supplement: S1 File — (ZIP) [file pone.0335222.s001.zip › supplementary info/N_cycle/G_ureC_urease/tree/ref_database.newick]

(ref_ure120:0.0776232968,ref_ure206:0.0107222926,((((((((((((((ref_ureC_244:0.2588216156,ref_ureC_1139:0.2050978814)100:0.3824421980,(((ref_ureC_479:0.1616896575,ref_ureC_737:0.0977475027)100:0.1411969008,(((ref_ureC_437:0.1922563136,ref_ureC_765:0.1721865413)100:0.1746731568,ref_ureC_782:0.1286051376)100:0.1092040497,((ref_ureC_856:0.2085514896,ref_ureC_402:0.1876034941)100:0.0543873786,ref_ureC_195:0.0978836031)100:0.0545905947)100:0.1065765903)77:0.0449060165,ref_ureC_325:0.2343814418)83:0.1257546706)100:0.5161226665,(ref_ureC_212:0.1476066374,((ref_ureC_300:0.1175097358,ref_ureC_200:0.0803258217)95:0.0270635781,ref_ureC_377:0.0725872438)100:0.1157838066)100:0.2794253672)100:0.0819911393,(ref_ureC_1053:0.1189321981,(ref_ureC_286:0.2126907614,ref_ureC_373:0.1866045119)100:0.1131100791)100:0.5525034433)82:0.0707463146,(ref_ureC_116:0.3854021786,(ref_ureC_686:0.2655890318,ref_ureC_778:0.2581033846)100:0.0954435574)100:0.1758856938)100:0.0722964033,ref_ureC_813:0.4863549685)100:0.1276915302,((((((ref_ureC_330:0.2740601594,ref_ureC_1105:0.1714672374)99:0.0734998583,(ref_ureC_1027:0.1578955446,(ref_ure185:0.0280838488,ref_ureC_944:0.0288962007)100:0.0702551194)100:0.0843629456)99:0.0389017098,(ref_ureC_7:0.0935621419,(ref_ureC_425:0.1101505875,ref_ureC_480:0.0723742106)100:0.0905766336)100:0.1544923741)71:0.0236761009,((((ref_ureC_683:0.1712853418,(ref_ureC_350:0.1240134240,ref_ureC_363:0.1651745787)100:0.0762918693)100:0.1227837375,(ref_ureC_546:0.0868351986,(ref_ureC_526:0.1041255045,ref_ureC_8:0.0608133799)100:0.0493092981)100:0.0506576730)100:0.0681143281,ref_ureC_863:0.1177576595)97:0.0376717053,(ref_ureC_342:0.1687411442,ref_ureC_915:0.1732032624)80:0.0158544127)81:0.0450037560)86:0.0330488012,((((ref_ureC_1074:0.1891096400,((ref_ureC_236:0.0967211279,ref_ureC_564:0.1257415869)100:0.1175508464,(ref_ureC_497:0.1501469802,(ref_ureC_730:0.1328856792,((ref_ureC_142:0.1360493087,ref_ureC_34:0.1083607332)91:0.0240235405,ref_ureC_160:0.0650678234)100:0.0597944110)100:0.0460880370)95:0.0406045812)95:0.0306185817)100:0.0579005973,ref_ureC_345:0.1634799054)100:0.0274970796,((ref_ureC_884:0.1662963952,ref_ureC_927:0.1640113903)65:0.0411952240,((ref_ureC_620:0.1805308706,ref_ureC_789:0.0674775378)100:0.0842309840,(ref_ureC_376:0.1927354045,ref_ureC_996:0.0717583151)100:0.0691857693)65:0.0243944599)100:0.0310947968)99:0.0413397492,ref_ureC_851:0.1097954790)98:0.0398104272)85:0.0276909451,(ref_ureC_82:0.0944449040,ref_ureC_597:0.0695902970)100:0.1437108197)99:0.1259780742)100:0.1724028944,(((ref_ureC_979:0.4690419073,((ref_ureC_222:0.1583474250,ref_ureC_204:0.1067907342)100:0.0420933451,ref_ureC_1035:0.0761630851)100:0.4657506665)100:0.2036025170,(ref_ureC_51:0.1291106699,(ref_ureC_992:0.1080437021,(ref_ureC_154:0.0949802810,ref_ureC_1107:0.0919016795)55:0.0519561495)55:0.0415348222)100:0.3316643167)100:0.1917695516,(ref_ureC_410:0.1986216071,(ref_ureC_263:0.1420469058,ref_ureC_766:0.1480254772)100:0.0637099028)100:0.1420346527)100:0.0581487088)100:0.1127685302,((ref_ureC_653:0.1167308377,(ref_ureC_297:0.0664898348,ref_ureC_792:0.0977731498)96:0.0748132007)100:0.7648956553,ref_ureC_1135:0.3810951308)100:0.1438994689)100:0.1169456565,(((((ref_ure147:0.0000025890,ref_ureC_235:0.0000025890)100:0.1130243319,ref_ureC_679:0.1049413127)100:0.0917413433,(ref_ure172:0.1428124003,(ref_ureC_1036:0.1068648760,(ref_ureC_113:0.0522219311,ref_ureC_704:0.1156585340)100:0.0388440543)100:0.0737823246)100:0.0619839947)100:0.1458163302,((ref_ureC_1122:0.2712075132,ref_ureC_522:0.1475138545)100:0.0819751099,(ref_ureC_179:0.1263474426,((ref_ure198:0.0408605239,ref_ureC_323:0.0125741588)100:0.0592815842,(ref_ureC_605:0.1023204410,ref_ureC_135:0.0987092851)100:0.0479008030)100:0.0717547586)100:0.0440947783)100:0.1081142102)98:0.0448320507,(ref_ureC_932:0.1683924960,ref_ureC_630:0.1744322205)100:0.1013064024)100:0.3156067141)100:0.2134140730,((((((((((((((((ref_ure130:0.3465890830,(ref_ure122:0.3069412440,(ref_ure8:0.0057625210,((ref_ure131:0.0000025890,ref_ureC_97:0.0000025890)100:0.0023724330,ref_ure191:0.0000025890)99:0.0037943177)100:0.2680669864)100:0.2075274384)100:0.1403041467,(ref_ure77:0.0490800058,ref_ure99:0.0112126064)100:0.7534141670)98:0.1678044172,((((((ref_ure80:0.3679338101,ref_ureC_95:0.2639647106)100:0.1160513130,ref_ureC_1086:0.3752755496)100:0.1771631159,(((ref_ure13:0.3731910905,(ref_ure211:0.3697616659,((ref_ureC_808:0.1719607435,ref_ure116:0.1382730363)97:0.0316204556,(ref_ureC_652:0.0231134870,ref_ure84:0.0822906268)100:0.0417344087)97:0.1348833427)100:0.0831176996)100:0.0693283360,((ref_ureC_404:0.2218556957,ref_ureC_1046:0.2032535068)80:0.0510806028,((ref_ureC_867:0.3366488481,ref_ureC_905:0.2959749218)85:0.0455762263,(((ref_ure27:0.1356387255,ref_ureC_441:0.0423467381)75:0.0253149146,ref_ure20:0.0375840864)75:0.0318893060,ref_ure104:0.0626654482)100:0.1076045474)99:0.0765879986)72:0.0324621058)57:0.0383214126,ref_ureC_1123:0.2442330446)75:0.0459708500)71:0.0321688102,ref_ureC_1138:0.3276501892)100:0.1778781504,(((((ref_ureC_84:0.1867476435,(((ref_ure7:0.0185194705,ref_ure12:0.0259026511)100:0.1234274334,ref_ure188:0.0389047800)84:0.0284381284,((ref_ure195:0.0070747215,((ref_ure166:0.0023314515,ref_ure57:0.0000025890)91:0.0000025890,ref_ure53:0.0023320032)97:0.0000025890)100:0.0735848849,ref_ureC_584:0.0459593878)83:0.0146619851)87:0.0456799178)98:0.0429242973,ref_ure106:0.0725239890)100:0.3923595571,((((((ref_ureC_514:0.1627894428,ref_ureC_1132:0.1972133961)100:0.1430885341,ref_ureC_626:0.1654098575)100:0.0893162126,(ref_ureC_326:0.0851282040,ref_ureC_968:0.1067936387)100:0.0653791783)100:0.1193932786,ref_ureC_1061:0.0967391090)100:0.0954246918,(ref_ureC_79:0.0951478377,(ref_ureC_266:0.1140465660,ref_ureC_436:0.1039532381)100:0.0549926692)98:0.0257210176)98:0.0511800672,ref_ureC_732:0.1925242688)99:0.0498655678)98:0.0794864900,ref_ureC_814:0.2001956371)99:0.0697872938,ref_ure72:0.3205161024)75:0.0658116591)52:0.0250678553,ref_ure197:0.3314126119)45:0.0404914176)98:0.0812285691,(((((ref_ureC_214:0.1357096167,ref_ureC_879:0.1210987681)100:0.1410723812,ref_ureC_998:0.0798109457)98:0.0243610740,ref_ure132:0.1284494578)98:0.0467550015,(ref_ureC_547:0.1063400290,ref_ureC_665:0.0904144893)100:0.0786101427)98:0.0179505275,(ref_ureC_262:0.1495770231,(ref_ureC_764:0.0763566921,(ref_ure189:0.0062354300,ref_ureC_594:0.0159496672)100:0.0811731432)100:0.0622445308)100:0.0485203126)99:0.1273931175)89:0.1169261264,(((ref_ureC_231:0.4193716158,ref_ure2:0.3484454680)100:0.1462653431,(ref_ureC_508:0.1430675354,((ref_ure62:0.0023526715,ref_ureC_118:0.0023794792)100:0.0575740659,ref_ure129:0.0227998192)100:0.1028895808)100:0.3072153056)77:0.0448677872,(ref_ureC_466:0.3822031510,(ref_ure221:0.2019270158,ref_ureC_1032:0.2386973352)62:0.0095819533)99:0.0746095977)68:0.0224312216)96:0.0534671240,(ref_ureC_924:0.2627951129,ref_ureC_1128:0.4251273303)84:0.0564506950)47:0.0245740251,ref_ureC_706:0.2680206585)35:0.0224504224,(((((ref_ure187:0.0069663812,ref_ureC_840:0.0024836992)100:0.4059130551,(((ref_ureC_241:0.4688649156,((ref_ureC_137:0.0231770650,((ref_ure3:0.0000025890,ref_ure98:0.0023825466)90:0.0000028666,(ref_ure88:0.0065138375,ref_ure148:0.0041314861)100:0.0084114093)90:0.0209687668)99:0.0899940620,(ref_ure123:0.0634819916,ref_ure134:0.0489318953)100:0.0486013524)91:0.0699957744)100:0.1154694762,ref_ure126:0.1537765415)92:0.0785629303,ref_ure17:0.1469718970)100:0.1435477629)100:0.1713458320,((((((ref_ureC_1075:0.5732459023,ref_ureC_849:0.2574475107)81:0.0950999476,(ref_ureC_1034:0.2048343373,(ref_ureC_177:0.0649527967,ref_ureC_969:0.0928312225)100:0.0860540948)100:0.0547853777)81:0.0235702587,ref_ureC_414:0.2538837115)90:0.0190658325,(ref_ure51:0.0883226894,ref_ureC_385:0.2132309134)100:0.0645880796)90:0.0175149671,(((ref_ureC_795:0.2767218590,ref_ureC_261:0.0886184365)100:0.0820779076,(ref_ureC_215:0.0878319611,ref_ureC_289:0.0958000070)100:0.1502933236)100:0.0406761163,ref_ureC_781:0.1785943291)100:0.0684566267)99:0.0517579105,((((ref_ure119:0.0047025958,ref_ure73:0.0023599589)75:0.0000025890,ref_ure89:0.0000025890)83:0.0000025890,ref_ure41:0.0023455130)99:0.0684170419,((ref_ure55:0.0070159652,ref_ure125:0.0000025890)96:0.0000025890,ref_ure54:0.0023388748)100:0.1304049896)100:0.3158736796)100:0.0558689789)95:0.0527762441,ref_ure50:0.5897144256)91:0.0469448946,(ref_ureC_304:0.3004315570,ref_ure40:0.2334599712)65:0.0265735077)100:0.0809008142)100:0.1032504497,ref_ureC_855:0.2405762971)97:0.0490606651,(((((((((ref_ure101:0.6519484964,ref_ure143:0.2277563476)68:0.0524849687,(ref_ureC_81:0.2298152512,(ref_ureC_593:0.1376639967,ref_ureC_843:0.1042312237)100:0.0963015053)97:0.0356874700)99:0.0859585608,((ref_ureC_791:0.2538760453,ref_ureC_928:0.3257530475)64:0.0430289431,ref_ureC_374:0.2845917687)69:0.0442320088)91:0.0558746393,ref_ureC_984:0.1890540688)76:0.0269225175,(ref_ureC_194:0.2036867296,ref_ureC_735:0.1845377405)94:0.0523348176)52:0.0212087425,(ref_ureC_453:0.2349869298,ref_ureC_688:0.1728689143)99:0.0398868675)50:0.0301128325,((ref_ureC_796:0.2258208489,((ref_ureC_490:0.0791843840,ref_ureC_743:0.0920731384)100:0.0814026620,(ref_ureC_110:0.0662169315,ref_ureC_271:0.1066611858)100:0.0452438447)100:0.0582833329)100:0.0482382703,ref_ureC_562:0.1465087295)100:0.0562957429)100:0.1157754625,(((((ref_euk5:0.0324080892,ref_euk7:0.0055507544)100:0.5802625655,(ref_euk3:0.8091713755,ref_euk8:0.1306966871)100:0.3026950750)100:0.1699572273,((ref_euk1:0.1777597004,(ref_euk0:0.1027522472,ref_euk6:0.1153320678)100:0.0761367688)100:0.0430140599,(ref_euk2:0.0000025890,ref_euk4:0.0021509069)100:0.1364957505)100:0.3165999254)98:0.0651859932,ref_ureC_656:0.5837032082)97:0.0858216123,((((ref_ure61:0.0883726202,ref_ure94:0.0927986573)100:0.2277806206,(((ref_ureC_1072:0.1667954215,(ref_ureC_378:0.1220619896,ref_ureC_120:0.0707803804)100:0.0210909704)71:0.0213351000,ref_ureC_783:0.0852790031)100:0.1514391151,(ref_ure71:0.2250456419,ref_ureC_341:0.1639818691)100:0.0830587180)100:0.0529874283)100:0.0596072596,ref_ureC_279:0.2112893652)50:0.0539741359,((((ref_ureC_362:0.3028105493,((ref_ureC_1039:0.1246179655,ref_ureC_786:0.0633749615)100:0.0282623898,ref_ureC_1111:0.1008909807)100:0.0999443388)85:0.0346979526,((ref_ureC_403:0.1563969654,(ref_ureC_159:0.0000029275,ref_ureC_544:0.0189298611)100:0.1711202945)99:0.0476057011,(ref_ureC_560:0.1780495038,ref_ureC_931:0.1742524407)77:0.0395919309)74:0.0207926875)72:0.0205059668,(((ref_ureC_203:0.0889911225,ref_ureC_664:0.0875968019)100:0.1281345487,(ref_ureC_136:0.0809954915,ref_ureC_763:0.0875678748)100:0.0960847522)99:0.0307283219,(ref_ureC_143:0.1684172352,(ref_ureC_629:0.1921255416,(ref_ureC_699:0.0892337971,ref_ureC_708:0.0928967718)100:0.0367378139)100:0.0615274883)81:0.0317176543)66:0.0363864351)63:0.0202998050,ref_ureC_9:0.2010948422)78:0.0561985897)92:0.0688337613)75:0.0582523292)100:0.1621530949,((ref_ureC_343:0.2958694618,ref_ureC_721:0.2040844754)100:0.1110927945,ref_ureC_734:0.2734874769)100:0.1094419756)97:0.0769927609)85:0.0493765996,(((ref_ureC_895:0.2118057301,ref_ureC_464:0.1423400638)100:0.1667667864,((ref_ureC_306:0.1596724687,ref_ureC_883:0.1978766691)100:0.1204867105,((ref_ureC_65:0.1643435812,(ref_ureC_69:0.1414743202,(ref_ureC_238:0.1037588702,ref_ureC_457:0.1242821797)100:0.0943618396)93:0.0346251759)100:0.0367768840,ref_ureC_1124:0.1700615910)98:0.0370438899)100:0.0387763787)93:0.0520023782,(ref_ureC_852:0.1514870007,ref_ureC_1009:0.1783542806)100:0.1659156482)57:0.0169836896)74:0.0479424612,(((((((((((((((((((((ref_ureC_429:0.5629113882,((ref_ure76:0.0000025890,ref_ureC_316:0.0000025890)100:0.1759047968,(ref_ureC_360:0.1874248679,((ref_ureC_1069:0.0875889998,(ref_ure127:0.0000025890,ref_ureC_642:0.0076730031)100:0.0905283000)66:0.0171365211,((((ref_ure0:0.0098736491,ref_ure224:0.0000025890)47:0.0154302340,ref_ureC_372:0.0269683706)64:0.0132960087,ref_ure121:0.0217628639)100:0.0915824474,(ref_ureC_133:0.0319717860,(ref_ure95:0.0023737380,ref_ure186:0.0000025890)100:0.0219023657)100:0.0639401853)99:0.0249132077)97:0.0346154815)98:0.0180955968)100:0.1091242456)98:0.1605158809,(ref_ureC_366:0.0804626816,ref_ureC_1112:0.1081896419)100:0.0652166372)59:0.0169550500,(ref_ureC_242:0.2097535488,(ref_ureC_1024:0.1578058433,(ref_ureC_67:0.0893062363,ref_ureC_506:0.0908119626)100:0.1001720514)100:0.0233235369)100:0.0496065980)68:0.0338929809,((((ref_ureC_826:0.1082658562,ref_ureC_198:0.0626736548)100:0.0809584324,ref_ureC_338:0.1012952861)90:0.0223604659,ref_ureC_1098:0.1020711279)100:0.0545464033,ref_ureC_498:0.1307151576)90:0.0206714287)66:0.0319459718,((ref_ureC_317:0.1000966540,ref_ureC_833:0.0673003693)100:0.1546126953,(ref_ureC_1015:0.1372552040,(((ref_ureC_435:0.1713983399,(ref_ureC_553:0.1094128282,ref_ureC_970:0.0774745896)100:0.0261619323)79:0.0194620144,(ref_ureC_463:0.0779754790,(ref_ureC_583:0.0802686957,ref_ureC_57:0.0977943656)97:0.0239232320)76:0.0132474919)80:0.0294545996,(((ref_ureC_1023:0.1165953500,ref_ureC_21:0.0693759352)100:0.0471818481,ref_ureC_315:0.1202634061)100:0.0236656072,(ref_ureC_24:0.0584737497,ref_ureC_1119:0.1165446842)100:0.0425580054)100:0.0344789931)100:0.0577731366)82:0.0189803037)100:0.0512946021)95:0.0481369046,(((ref_ure182:0.1341104349,ref_ure202:0.2395630434)100:0.2505469394,((ref_ureC_226:0.0963169988,(((ref_ure56:0.0073805169,ref_ure208:0.0024432644)100:0.0065359066,ref_ure75:0.0015344467)100:0.0288049584,(ref_ure151:0.0191238805,(ref_ureC_72:0.0215340949,ref_ure78:0.0108882841)100:0.0149675684)93:0.0062209492)98:0.0630337089)100:0.0875023625,((((ref_ure16:0.0000025890,ref_ure97:0.0000025890)100:0.1095849442,(ref_ure1:0.0000025917,ref_ure96:0.0070818785)100:0.0287878584)100:0.0338750391,(ref_ure48:0.0315506702,ref_ureC_348:0.0259150013)100:0.0583109645)100:0.0231887093,ref_ure63:0.0446658512)100:0.1647482970)100:0.0622408938)100:0.0705926273,ref_ure113:0.1410326451)98:0.0595669120)73:0.0253935793,(ref_ureC_711:0.1379374030,((ref_ureC_80:0.1345832692,(ref_ure140:0.0000025890,ref_ureC_588:0.0023933594)100:0.0956940587)100:0.0328349770,ref_ureC_712:0.0672237766)100:0.0266605865)100:0.0788503655)100:0.0322141918,ref_ureC_531:0.1691130528)89:0.0254379788,ref_ureC_71:0.2196550160)91:0.0177314437,((((((((ref_ureC_87:0.1580765449,(ref_ureC_421:0.1275732231,ref_ureC_921:0.0760863408)100:0.0767737291)100:0.0554682740,((((ref_ureC_731:0.1048555950,ref_ureC_558:0.1027165183)100:0.0128513325,ref_ureC_651:0.0879553637)100:0.0357948534,ref_ureC_102:0.0693742816)100:0.0287203307,ref_ureC_806:0.0934406707)100:0.0259775042)100:0.0467754718,((((ref_ureC_275:0.1125799031,ref_ureC_726:0.1227029972)89:0.0357293830,ref_ureC_576:0.1180017436)100:0.0507076874,(ref_ureC_647:0.1558593599,(ref_ureC_1129:0.0525129946,ref_ureC_552:0.0757781210)100:0.0450477935)100:0.0495523733)99:0.0248279381,ref_ureC_754:0.1530646210)60:0.0232948564)57:0.0129375888,ref_ureC_628:0.1334848374)73:0.0155158943,(((ref_ureC_86:0.1675594215,ref_ureC_930:0.0590676195)100:0.0399103706,ref_ureC_501:0.1309416048)100:0.0253201040,ref_ureC_641:0.1460428182)85:0.0179502298)84:0.0262791456,ref_ureC_568:0.1484224604)78:0.0192784152,(ref_ureC_844:0.1620483002,((ref_ureC_31:0.1127015858,(ref_ureC_745:0.0599847301,ref_ureC_1130:0.1164065728)96:0.0261396367)99:0.0216277275,(ref_ureC_339:0.1343755582,ref_ureC_595:0.0507893080)100:0.0548895540)100:0.1439891206)61:0.0375353121)51:0.0254203707,ref_ureC_549:0.3739577206)35:0.0237780277)31:0.0085908031,ref_ureC_105:0.2152826640)30:0.0165683830,(((ref_ure174:0.0000025890,ref_ureC_897:0.0000025890)100:0.2759376349,((((ref_ure220:0.0000025890,ref_ureC_205:0.0050064778)100:0.1229700771,((((ref_ureC_666:0.0786411017,ref_ure176:0.0351813045)91:0.0221676109,ref_ure183:0.0361345130)91:0.0097894894,((ref_ure181:0.0074089060,ref_ure207:0.0024611486)100:0.0024706136,ref_ure184:0.0000025890)100:0.0664784046)100:0.0226575082,ref_ureC_935:0.0415498659)99:0.0145829935)99:0.0256424390,ref_ureC_582:0.0830510300)100:0.0337904017,(((ref_ureC_793:0.1680716034,ref_ureC_898:0.1035259724)100:0.0762527630,ref_ureC_117:0.0538905917)100:0.2005030407,ref_ureC_78:0.0098549814)100:0.2606632672)100:0.0826135525)99:0.0540860487,(ref_ureC_614:0.1382422943,(ref_ureC_312:0.0855776647,(ref_ureC_917:0.0882135629,ref_ureC_152:0.0839113601)100:0.0374992187)99:0.0225398465)100:0.0963774819)65:0.0582172758)30:0.0119202992,((((ref_ureC_109:0.1593093368,ref_ureC_787:0.1172382765)78:0.0549898763,ref_ureC_974:0.1187987609)55:0.0327608282,(ref_ureC_587:0.1308132441,(ref_ureC_672:0.1049434156,ref_ureC_462:0.0743352851)100:0.0461006410)96:0.0183434898)100:0.0619239344,(ref_ureC_667:0.2045816093,ref_ureC_27:0.0999480107)76:0.0327465809)100:0.0812751565)28:0.0222814414,(((ref_ureC_892:0.2576377888,((ref_ureC_390:0.1303672284,ref_ureC_442:0.1320810616)100:0.0485176850,(ref_ureC_284:0.1068197261,ref_ureC_603:0.1048235228)100:0.0327695053)100:0.0782754394)70:0.0457307155,(((ref_ureC_1052:0.1307002620,ref_ureC_1121:0.2468581268)64:0.0725632783,((ref_ureC_669:0.1009653992,ref_ureC_610:0.1305851202)100:0.0414837618,ref_ureC_776:0.1509299523)99:0.0403539828)62:0.0298365018,ref_ureC_586:0.1635836579)35:0.0097371016)26:0.0155040334,ref_ureC_349:0.2106607103)16:0.0090137562)50:0.0261069090,(((((ref_ureC_947:0.1149020562,ref_ureC_1073:0.1377044173)100:0.2914127682,(ref_ureC_690:0.1125141738,(ref_ureC_269:0.0740645281,ref_ureC_470:0.0980590008)100:0.1117028590)100:0.1331637581)98:0.0330096346,((ref_ureC_619:0.1771326254,((ref_ureC_623:0.1757621862,(ref_ureC_16:0.0696677293,ref_ureC_937:0.0960358191)100:0.0365252024)100:0.0268177892,(ref_ureC_18:0.0782845806,(ref_ureC_394:0.0000028240,ref_ureC_635:0.0268133970)100:0.1183054474)100:0.0862040398)100:0.1064774436)100:0.1070885599,(ref_ureC_359:0.0000021757,ref_ureC_456:0.0000021059)100:0.3478311425)100:0.1800464070)76:0.0395057073,(((((((ref_ureC_868:0.2489977183,ref_ureC_13:0.2229431428)100:0.2300899022,(ref_ureC_223:0.0742395893,ref_ureC_858:0.0903571003)100:0.1642845244)87:0.0462579130,(((((((((((ref_ureC_685:0.2107345114,(ref_ureC_566:0.0931687542,((ref_ure153:0.0073140489,ref_ureC_446:0.0000025890)100:0.1252496417,(ref_ureC_518:0.0522426829,ref_ure171:0.0468493888)100:0.0222821280)100:0.0430934346)100:0.0244523686)100:0.1737193962,(ref_ure31:0.0042217309,ref_ureC_28:0.0151236608)100:0.0842852380)57:0.0158151690,((((ref_ureC_234:0.0000022310,ref_ureC_1104:0.1986884847)100:0.1432926131,ref_ureC_804:0.0992771407)68:0.0173304477,ref_ureC_894:0.0806907894)100:0.0400251472,(ref_ureC_460:0.1269084181,ref_ureC_104:0.1183093385)61:0.0103279524)68:0.0310340604)74:0.0274001674,ref_ureC_131:0.0753159740)100:0.1325606824,ref_ureC_491:0.1385599025)83:0.0477050246,ref_ureC_621:0.1322585186)55:0.0241814639,ref_ureC_926:0.1652877911)55:0.0238210239,(ref_ureC_861:0.3230207612,(ref_ureC_692:0.1123244943,(ref_ureC_282:0.1329840269,ref_ureC_643:0.1044822618)100:0.0541698347)100:0.0685747599)56:0.0236435513)82:0.0167674675,(ref_ureC_416:0.1366215770,ref_ureC_693:0.1200631347)100:0.0519804794)89:0.0369200964,((ref_ureC_49:0.1063604372,ref_ureC_607:0.0881877592)100:0.1283173878,((ref_ureC_484:0.1865591387,ref_ureC_454:0.1220166118)90:0.0231320198,ref_ureC_705:0.0619352756)100:0.1778171080)93:0.0320537506)83:0.0340999096,(((ref_ureC_40:0.1164910971,(((ref_ureC_499:0.0855069126,ref_ureC_144:0.1038862914)99:0.0439495423,(((ref_ureC_994:0.1326270876,ref_ure93:0.0502614785)100:0.0404794319,ref_ureC_30:0.0571217177)94:0.0172368943,ref_ure28:0.0572193789)85:0.0202251383)74:0.0216089690,ref_ureC_1045:0.1059674906)97:0.0351352261)100:0.0403422001,(((ref_ureC_207:0.0778528596,ref_ureC_864:0.1031083113)100:0.0479942824,(ref_ureC_169:0.0947405189,ref_ureC_473:0.0954875887)100:0.0458329793)100:0.0431085812,ref_ureC_406:0.1452168594)100:0.0644411360)100:0.1132441103,((((ref_ureC_680:0.2018958295,ref_ureC_213:0.0958087337)100:0.1321511360,((((ref_ureC_904:0.1551614495,((((((((ref_ureC_865:0.0561914061,ref_ureC_511:0.0672750941)100:0.1018059115,ref_ure60:0.0664272490)91:0.0207172941,ref_ureC_785:0.0710109085)94:0.0216852115,((ref_ureC_55:0.1639711353,ref_ureC_301:0.0822197864)87:0.0266382269,ref_ureC_311:0.1691688388)81:0.0179654982)80:0.0105371589,(ref_ureC_400:0.1429664927,(ref_ureC_125:0.0792771368,ref_ureC_1101:0.1245463512)99:0.0382386157)96:0.0371173653)86:0.0146280576,ref_ureC_485:0.0899553276)67:0.0094237140,(ref_ureC_957:0.0613004120,ref_ureC_545:0.1008511936)100:0.0432840433)97:0.0396328058,ref_ureC_761:0.1284208632)99:0.0389133451)98:0.0410274067,(ref_ureC_111:0.1370718559,ref_ureC_982:0.0850585585)100:0.0732467448)100:0.0457951378,ref_ureC_1000:0.1475427847)99:0.0454517621,ref_ureC_559:0.1268767424)97:0.0222393817)56:0.0185410108,(ref_ureC_273:0.1655473174,ref_ureC_913:0.1553704580)93:0.0392139225)90:0.0233600228,((((ref_ureC_468:0.2234748342,(ref_ureC_428:0.1268061090,ref_ureC_639:0.0691330053)100:0.0531940797)73:0.0311128277,ref_ureC_848:0.1516769477)47:0.0163731913,(ref_ureC_1097:0.1470712914,ref_ureC_922:0.1112168976)91:0.0582508314)43:0.0201610161,((ref_ureC_158:0.1667868759,(ref_ureC_805:0.1344819620,ref_ureC_662:0.1805885626)100:0.0484012395)93:0.0331361248,((ref_ureC_748:0.1613841777,ref_ureC_878:0.1702325826)97:0.0287230934,((ref_ureC_329:0.1452132567,ref_ureC_1051:0.1615566443)58:0.0146855565,((ref_ureC_516:0.1153677677,ref_ureC_145:0.1499884559)99:0.0241813985,ref_ureC_407:0.0935434846)99:0.0362495871)93:0.0344530716)70:0.0268152000)32:0.0194331573)99:0.0493094717)95:0.0288158484)100:0.0300884799)89:0.0406122299)81:0.0243055413,((((ref_ureC_476:0.1140109532,ref_ureC_128:0.1105248001)100:0.2162301523,((((ref_ureC_126:0.2430608920,ref_ureC_150:0.1157897454)98:0.0405539158,ref_ureC_401:0.1997952866)97:0.0323117934,ref_ureC_956:0.0913563496)80:0.0277524105,((ref_ureC_777:0.1975899294,ref_ureC_409:0.0813630517)100:0.0685649346,ref_ureC_831:0.1216973276)79:0.0224021528)100:0.0524938071)52:0.0433254661,(ref_ureC_250:0.1801329025,ref_ureC_100:0.1176876258)100:0.0807203394)98:0.0335994260,(((ref_ureC_941:0.2480054251,(ref_ureC_75:0.1319780402,ref_ureC_918:0.0704033735)100:0.0690990127)99:0.0499337663,(((ref_ureC_114:0.2319235770,ref_ureC_991:0.1593630028)63:0.0195113220,ref_ureC_163:0.1274827078)52:0.0185201941,((((ref_ureC_1055:0.1678279197,ref_ureC_388:0.0882130345)98:0.0283434976,ref_ureC_180:0.0882804093)87:0.0277995236,(((ref_ure155:0.0000025890,ref_ureC_779:0.0023663676)100:0.1095377703,ref_ureC_505:0.1073532820)75:0.0144945378,(ref_ure115:0.0237602462,ref_ureC_172:0.0437208277)100:0.0453766504)75:0.0265394612)72:0.0147604954,ref_ureC_624:0.1785895311)70:0.0310328937)99:0.0328310219)89:0.0245515446,ref_ureC_880:0.2167340437)85:0.0204481750)88:0.0320660715)46:0.0040142033,ref_ureC_478:0.2345876844)57:0.0260133288,(((ref_ureC_698:0.1776088301,ref_ureC_1103:0.1539064929)61:0.0411075450,((ref_ure163:0.0057802479,ref_ureC_729:0.0065542015)100:0.1206066482,(ref_ureC_340:0.1272707096,ref_ureC_1082:0.1172357238)100:0.0691248852)100:0.0620201782)62:0.0357662383,(((ref_ureC_1030:0.2478415834,ref_ureC_640:0.0634504072)100:0.1128719783,ref_ureC_22:0.0592435682)99:0.0407476149,ref_ureC_569:0.0825088942)100:0.1566933305)41:0.0251670488)43:0.0200650124,((ref_ureC_972:0.1627842598,(ref_ureC_942:0.1560586397,(ref_ureC_431:0.1491671114,(ref_ureC_756:0.0660020597,(ref_ureC_601:0.0847093186,ref_ureC_1043:0.0899643813)100:0.0455852240)100:0.0541464083)100:0.0314106950)100:0.0928046602)98:0.0898585603,((((ref_ureC_881:0.0929225673,ref_ureC_1014:0.0787587783)99:0.0224786625,ref_ureC_382:0.0904959579)100:0.0765500312,ref_ureC_1114:0.1289509040)75:0.0176531270,(ref_ureC_356:0.1425531731,ref_ureC_233:0.1034203878)100:0.0722239265)98:0.0414821845)31:0.0096782839)73:0.0197301990)34:0.0114906285,((((((((ref_ureC_1019:0.2509042795,ref_ureC_710:0.1759401644)99:0.0575630487,ref_ureC_951:0.2046187234)80:0.0352372076,(ref_ureC_140:0.0627650400,ref_ureC_541:0.1161524891)100:0.1318819527)40:0.0383892680,(((((ref_ureC_90:0.2218544906,ref_ureC_1067:0.1432031599)98:0.0655966603,ref_ureC_940:0.1497813372)92:0.0203493964,ref_ureC_934:0.1175528000)77:0.0148883755,((ref_ureC_1125:0.2129028911,ref_ureC_920:0.1833447051)94:0.0453581154,(((ref_ureC_346:0.0703715862,ref_ureC_611:0.1019338465)100:0.0639034158,(ref_ureC_902:0.1058227675,ref_ureC_258:0.0880195834)100:0.0415075226)100:0.0472044504,ref_ureC_939:0.2004610634)96:0.0273781355)91:0.0503182765)74:0.0193671540,((ref_ureC_447:0.2049807047,ref_ureC_762:0.1475999796)99:0.0746809693,ref_ureC_738:0.1969659691)34:0.0167807522)88:0.0244262552)22:0.0179206875,((ref_ureC_674:0.1770806078,ref_ureC_333:0.1496299963)54:0.0507299861,ref_ureC_268:0.1831573878)44:0.0230321849)81:0.0290354641,(((ref_ureC_677:0.1523409623,ref_ureC_809:0.1063050858)100:0.0784192123,ref_ureC_790:0.1900856655)77:0.0274280009,((ref_ureC_993:0.2375031123,(ref_ureC_929:0.1393441445,ref_ureC_981:0.1002363299)100:0.0972551686)98:0.0341432865,((ref_ureC_967:0.1259323251,ref_ureC_973:0.1299960640)100:0.0637304999,ref_ureC_744:0.1274186533)100:0.0615840068)83:0.0112238381)69:0.0309135833)30:0.0255675326,((ref_ureC_978:0.2144364006,ref_ureC_758:0.2214261380)96:0.0306169719,(ref_ureC_503:0.1549269544,ref_ureC_265:0.2190329752)98:0.0462128995)51:0.0264296207)24:0.0156992412,(ref_ureC_1070:0.2356022710,ref_ureC_295:0.1396140610)67:0.0576454968)40:0.0216543200)39:0.0386802634)72:0.0373166608,(((((ref_ureC_48:0.1243796332,(ref_ureC_719:0.0861887518,(ref_ureC_283:0.0585644388,(ref_ure9:0.0093436487,ref_ureC_255:0.0032117486)100:0.0565657418)100:0.0552190026)100:0.0467522943)100:0.2284459960,(ref_ureC_555:0.1222842322,(ref_ure194:0.0729184097,ref_ureC_440:0.0344367611)100:0.0660826059)100:0.0864605480)100:0.1835292307,((ref_ure165:0.1040904363,ref_ureC_716:0.1404277679)100:0.1924830277,((ref_ureC_1059:0.1258437729,(ref_ureC_842:0.1071439872,ref_ureC_869:0.0800820292)57:0.0249388950)56:0.0253276284,(ref_ureC_451:0.0535570508,ref_ure58:0.0726879529)100:0.0266228255)100:0.0531012292)100:0.0753075110)100:0.0703064123,((((((((ref_ure204:0.0023551801,(ref_ure203:0.0000025890,ref_ureC_835:0.0000025890)96:0.0000025890)97:0.0000025890,ref_ure118:0.0023519059)100:0.3595899641,ref_ureC_58:0.1721678165)100:0.1029758158,ref_ureC_784:0.1496720637)100:0.0988608924,ref_ureC_964:0.1254476647)76:0.0279339650,ref_ureC_1080:0.1584544960)62:0.0410252551,((ref_ureC_246:0.1411405052,(((ref_ureC_1136:0.1419865826,ref_ureC_211:0.0472888201)100:0.0322126228,ref_ureC_354:0.1058270036)100:0.0920935400,(ref_ure26:0.0640680214,ref_ureC_492:0.0686995737)100:0.0474285196)91:0.0414696232)97:0.0399354344,((ref_ureC_1044:0.0928141562,(ref_ure150:0.0818307628,(ref_ureC_985:0.0835046588,ref_ureC_866:0.0983062484)100:0.0358989253)100:0.0377884159)100:0.0365445141,ref_ure180:0.1399896880)51:0.0219987808)70:0.0158509766)100:0.0661379110,((ref_ureC_565:0.2834549868,(((((ref_ureC_770:0.1391453694,ref_ureC_697:0.1830744425)97:0.0397005715,ref_ureC_535:0.1478484691)76:0.0381819654,ref_ure81:0.1250880303)43:0.0123332907,((ref_ureC_862:0.1525301288,ref_ure39:0.1330076746)100:0.0459452716,ref_ureC_753:0.1292038701)98:0.0411264236)99:0.0679361599,(((((((ref_ureC_285:0.2176198801,(ref_ureC_958:0.0841323439,ref_ureC_871:0.0729457520)61:0.0164360044)100:0.0497727121,ref_ureC_980:0.0705057935)100:0.0362848172,ref_ureC_740:0.1269878242)100:0.0571717941,((ref_ureC_1057:0.1553461521,(ref_ure34:0.0364684082,ref_ure144:0.0699969596)100:0.0271515489)100:0.0271903268,ref_ureC_828:0.0621001858)82:0.0192427629)82:0.0117542609,((((ref_ure35:0.1374977015,ref_ureC_174:0.0758145947)89:0.0486232900,(ref_ure30:0.0727261626,ref_ureC_247:0.0720087124)89:0.0263526048)90:0.0204843838,ref_ureC_718:0.1280917204)87:0.0128090367,(ref_ureC_1065:0.1106918862,ref_ure117:0.0846578374)99:0.0468269895)100:0.0315135972)99:0.0363852716,(ref_ure156:0.0000025890,ref_ureC_1084:0.0000025890)100:0.1364495804)97:0.0162189369,(ref_ureC_975:0.1584084296,((ref_ureC_523:0.1095186464,ref_ureC_1005:0.0890904004)92:0.0236769572,(ref_ureC_542:0.0911140999,ref_ureC_794:0.0728296006)100:0.0470411394)92:0.0224616708)99:0.0348810006)100:0.0932302034)92:0.0246902266)100:0.0832712451,(((((((ref_ureC_221:0.0969831812,ref_ureC_903:0.0658470915)100:0.1126283389,(ref_ureC_411:0.1334252362,(ref_ureC_469:0.1027178063,ref_ureC_495:0.0934079687)100:0.0327256108)100:0.0355261768)100:0.0565040126,(ref_ureC_654:0.0951601647,ref_ureC_1133:0.1040104324)100:0.0380268665)100:0.1552412805,ref_ureC_408:0.1028176066)97:0.0418882281,((ref_ure47:0.1857475471,(ref_ure213:0.0216051796,ref_ureC_757:0.0463865258)100:0.0739144048)63:0.0458391252,(ref_ure70:0.1441038073,(ref_ureC_589:0.0661174055,(ref_ure137:0.0184055062,ref_ure179:0.0338963918)100:0.0248171331)100:0.0568686054)63:0.0175472291)100:0.0521493746)59:0.0286738481,ref_ureC_6:0.1376009268)96:0.0254310357,(ref_ureC_430:0.0479447905,((((((((((ref_ure164:0.0339791811,ref_ure175:0.0000025917)93:0.0025254491,ref_ure33:0.0025019884)91:0.0024855895,ref_ure42:0.0000025890)89:0.0024819109,ref_ure193:0.0000025890)92:0.0042897236,ref_ure43:0.0006582361)100:0.0894007559,ref_ure82:0.0000025890)94:0.0024473815,ref_ure135:0.0024045550)91:0.0061504114,(ref_ure46:0.0086595377,ref_ure168:0.0083759894)69:0.0055032494)65:0.0042619776,(ref_ure21:0.0024190269,ref_ure92:0.0000020883)100:0.0112427356)91:0.0081171603,ref_ure68:0.0395548188)98:0.0470137255)100:0.1276121072)99:0.0430896519)100:0.0577688236)55:0.0165989250)97:0.0613513445,((((ref_ureC_689:0.1621822040,ref_ureC_1095:0.1333204141)100:0.1867827895,ref_ureC_252:0.1964061126)99:0.0286580937,ref_ureC_210:0.1578765740)100:0.0152405334,ref_ureC_130:0.2936239237)58:0.0405893146)95:0.0370900787)55:0.0211741843,((ref_ureC_123:0.2410994505,ref_ureC_819:0.1883711065)94:0.0439237561,(((ref_ureC_1066:0.1489205911,(ref_ureC_1007:0.1268261097,ref_ureC_1063:0.1174768859)99:0.0354919854)100:0.0298864515,ref_ureC_412:0.1055913310)100:0.0618837997,((ref_ureC_1109:0.1548240179,(ref_ureC_512:0.1685868174,ref_ureC_724:0.0946248768)100:0.0311454619)96:0.0283737585,((ref_ureC_625:0.1538438236,(ref_ureC_418:0.1227067701,ref_ureC_227:0.1423405966)99:0.0267707408)100:0.0171772625,ref_ureC_811:0.1947011347)92:0.0133335868)97:0.0225952055)91:0.0289226581)93:0.0328889575)100:0.0993083753,(((((((((((ref_ureC_701:0.3763347054,((ref_ureC_627:0.1077452117,(ref_ureC_208:0.1233597570,ref_ureC_1113:0.0733679693)100:0.0900422913)100:0.1558246166,ref_ureC_538:0.1926440743)100:0.0642824317)90:0.0501252659,(ref_ureC_168:0.1922091303,(((ref_ureC_209:0.0621798663,ref_ureC_802:0.1112208307)100:0.1040286060,ref_ureC_336:0.1130230505)94:0.0303417216,(ref_ureC_445:0.1018629418,ref_ureC_452:0.1072472923)96:0.0494134401)96:0.0351352455)88:0.0195976230)90:0.0182346714,ref_ureC_839:0.1980870017)93:0.0245533121,((((((((((((((((((ref_ureC_314:0.1370967474,ref_ureC_183:0.0794335923)93:0.0132040579,ref_ureC_1025:0.1040534057)94:0.0176147208,(ref_ureC_274:0.0778845568,(ref_ureC_751:0.0931621890,ref_ureC_493:0.0921162288)100:0.0386413983)54:0.0085070131)100:0.1685297212,(((ref_ureC_165:0.2125796459,ref_ureC_119:0.0890676711)100:0.1548849742,(ref_ureC_504:0.1084057052,(ref_ureC_182:0.0714130044,(ref_ureC_838:0.1138580663,ref_ureC_237:0.0641979680)100:0.0616825282)100:0.0633129170)100:0.0464641358)94:0.0258551701,(ref_ureC_192:0.1380692360,ref_ureC_277:0.1403373147)100:0.0981156199)100:0.1876734595)100:0.0679968566,ref_ureC_1100:0.2863700247)98:0.0714858945,((ref_ureC_392:0.1476443807,ref_ureC_1134:0.1487319262)100:0.1421993760,(ref_ureC_19:0.0802342439,(ref_ureC_375:0.0890587132,ref_ureC_741:0.0997545781)100:0.0465056046)100:0.1285369882)99:0.0604642640)97:0.0296521415,(((((ref_ureC_1049:0.2248158168,(ref_ureC_44:0.0273331321,ref_ureC_725:0.5097732355)100:0.0413747925)100:0.0610071882,(ref_ureC_108:0.0837809994,ref_ureC_139:0.1038419852)100:0.0483204542)77:0.0174901981,ref_ureC_257:0.1678442291)90:0.0216837524,ref_ureC_370:0.1740333752)90:0.0269900161,ref_ureC_66:0.1374073845)100:0.0635419135)70:0.0213144866,(ref_ureC_352:0.0663858656,((ref_ureC_438:0.0825220484,ref_ureC_561:0.0713576766)100:0.0381294849,ref_ureC_29:0.0601679875)100:0.0384196131)100:0.1232697912)91:0.0288658416,(ref_ureC_483:0.2265521500,(ref_ureC_76:0.1073514834,(ref_ureC_644:0.0964464597,ref_ureC_1048:0.0894576943)100:0.0648541362)100:0.0599615413)82:0.0437513773)81:0.0381380742,(((ref_ureC_645:0.1146483673,ref_ureC_1137:0.0941463882)95:0.0196634710,ref_ureC_299:0.0742037785)96:0.0331041816,ref_ureC_537:0.0988594958)100:0.0668659607)100:0.0498179676,((ref_ureC_267:0.1619183213,((ref_ureC_106:0.1122455952,ref_ureC_365:0.0690282575)100:0.0422309593,(ref_ureC_733:0.1196711861,((ref_ureC_1118:0.1724787159,ref_ureC_815:0.0371749360)95:0.0177373677,ref_ureC_1094:0.1270387388)95:0.0266292385)100:0.0385527563)84:0.0355124998)97:0.0132988856,(ref_ureC_260:0.1661059477,ref_ureC_427:0.0650144700)100:0.0953458685)100:0.0458067499)100:0.0340313175,((ref_ureC_292:0.2444053984,ref_ureC_1064:0.2367257980)100:0.0579962678,ref_ureC_500:0.1271007226)99:0.0704297029)96:0.0307218479,((((((((((((((((((((ref_ureC_694:0.0921910944,ref_ureC_276:0.0763789917)100:0.0452214551,ref_ure25:0.0457051135)100:0.1668989194,ref_ureC_678:0.1773806503)100:0.0647437393,ref_ureC_386:0.2078068275)86:0.0367275965,ref_ureC_936:0.1241984920)91:0.0429219506,ref_ureC_749:0.2107462955)65:0.0233805155,(ref_ureC_185:0.0919623280,(ref_ure49:0.0152416108,(((ref_ureC_465:0.0099475290,ref_ure173:0.0000025890)100:0.0024765262,ref_ure45:0.0000025890)100:0.0000025890,ref_ure109:0.0049683325)100:0.0312158792)100:0.1019461464)100:0.0516309099)51:0.0282881293,((ref_ureC_486:0.1341656870,ref_ureC_801:0.1543635441)87:0.0297028484,(ref_ureC_571:0.1243538291,ref_ureC_197:0.1037222163)97:0.0373242709)99:0.0523431740)93:0.0517453456,((ref_ureC_948:0.1704605816,ref_ureC_818:0.0719532587)98:0.0428607446,((ref_ureC_1029:0.0849638290,ref_ureC_153:0.0944821005)58:0.0130500375,ref_ureC_322:0.0887709248)62:0.0207872849)100:0.0601743652)59:0.0314602220,ref_ureC_800:0.1974998870)59:0.0156798833,(ref_ureC_138:0.0798690334,(ref_ureC_439:0.1106785036,ref_ureC_767:0.0838593403)100:0.0548137717)100:0.0969785985)97:0.0342312175,((ref_ureC_379:0.1368509687,(ref_ureC_933:0.0904946530,(ref_ure157:0.0570069083,ref_ureC_335:0.0399320208)100:0.0602278386)100:0.0222295959)100:0.0499538908,ref_ureC_533:0.1262813605)96:0.0149013803)75:0.0151865152,(ref_ure67:0.0000025890,ref_ureC_888:0.0000025890)100:0.1135609798)96:0.0194690327,(ref_ureC_999:0.1345524986,(ref_ureC_459:0.0975608894,ref_ureC_1040:0.0920997365)55:0.0170170451)57:0.0332163241)45:0.0130246009,(((ref_ureC_36:0.0963355606,ref_ureC_147:0.0962977960)78:0.0282312932,ref_ureC_634:0.0807897788)65:0.0260906537,(((ref_ureC_714:0.0905549855,(ref_ureC_750:0.1022796634,(ref_ureC_334:0.0429686092,ref_ureC_900:0.1103341439)100:0.0371031428)100:0.0324077320)89:0.0215187689,ref_ureC_673:0.1036122677)84:0.0209194193,ref_ureC_240:0.1026791790)90:0.0251818364)21:0.0099992418)78:0.0241285942,ref_ureC_906:0.1039706110)97:0.0242155217,((((ref_ureC_1056:0.2677961412,(ref_ureC_371:0.1117328270,ref_ureC_872:0.0740253593)100:0.0394144962)75:0.0434428850,((ref_ureC_946:0.1156269896,ref_ureC_1068:0.1098623439)98:0.0358391232,ref_ureC_836:0.1083416576)48:0.0104611468)39:0.0146846064,(ref_ureC_1142:0.1544070932,((ref_ureC_50:0.1167300660,ref_ureC_914:0.0988156829)100:0.0609357058,(ref_ureC_812:0.1175512717,ref_ureC_1004:0.1030350235)100:0.0400449882)94:0.0186281816)61:0.0261790622)23:0.0128771510,((((((((((((((ref_ureC_424:0.2101257263,(ref_ureC_149:0.0648086274,ref_ureC_961:0.1375064946)100:0.0896113108)95:0.0217906053,ref_ureC_602:0.0787903514)90:0.0232091509,ref_ureC_193:0.0923224826)63:0.0142946537,ref_ureC_713:0.0782284794)95:0.0201870758,ref_ure190:0.0454748737)76:0.0125937658,(ref_ureC_1028:0.1001239557,ref_ureC_23:0.0876756172)99:0.0402303900)42:0.0039716048,(((((((ref_ureC_245:0.1179977578,(ref_ureC_384:0.0938253673,ref_ureC_599:0.0787811155)100:0.0469194057)100:0.0812767049,(ref_ureC_219:0.1451012166,ref_ureC_570:0.0646136846)71:0.0230067642)67:0.0130135018,ref_ureC_850:0.0941577140)100:0.0476614115,(ref_ureC_461:0.0768801188,ref_ureC_399:0.0779859249)60:0.0138269141)56:0.0115023323,((((ref_ureC_885:0.1480659361,ref_ureC_98:0.0846320152)80:0.0294338868,ref_ureC_14:0.1784283002)77:0.0179721098,ref_ureC_1041:0.1369272320)69:0.0157378844,(((ref_ureC_307:0.1091569618,ref_ureC_612:0.0963038792)100:0.0498615782,(ref_ure149:0.0222632838,ref_ureC_874:0.0383857260)100:0.0505491568)99:0.0238987905,ref_ureC_953:0.0707062164)98:0.0332735622)43:0.0064487743)51:0.0078165455,((ref_ureC_175:0.0895639170,ref_ureC_369:0.0762486447)75:0.0063185777,ref_ureC_580:0.0886752252)99:0.0176982706)69:0.0179402903,((ref_ureC_477:0.0856089943,ref_ureC_590:0.0957445445)92:0.0190067396,ref_ureC_25:0.0938104672)68:0.0085565288)73:0.0214406773)65:0.0138806156,(((((ref_ureC_841:0.2185008708,ref_ureC_823:0.0859402088)73:0.0357954559,ref_ureC_184:0.0548940106)99:0.0453585174,(ref_ureC_661:0.1102775929,ref_ureC_1001:0.0733866697)71:0.0234770199)59:0.0158925606,((ref_ureC_347:0.1636806861,ref_ureC_281:0.0916634243)54:0.0248894704,ref_ureC_161:0.1150196397)91:0.0376003995)37:0.0113942233,(((((ref_ureC_115:0.1841543656,ref_ureC_201:0.1540507330)89:0.0296320348,ref_ureC_736:0.0664529833)96:0.0391434681,ref_ureC_148:0.1037535590)84:0.0109680574,ref_ureC_224:0.1283572183)67:0.0125239581,((((ref_ureC_426:0.0907986919,(ref_ureC_85:0.1291201971,ref_ureC_166:0.0922691137)100:0.0371706502)100:0.0517938682,ref_ureC_3:0.0823118464)100:0.0735739449,ref_ureC_398:0.0413409640)100:0.0353556303,(ref_ureC_1018:0.1419514883,ref_ureC_1087:0.0754084432)96:0.0359063485)52:0.0146311753)39:0.0068579989)71:0.0190697293)84:0.0120686222,(ref_ureC_481:0.1004275040,ref_ureC_965:0.1264564017)98:0.0617257867)92:0.0066760836,((((ref_ureC_510:0.1018581533,ref_ureC_91:0.0614635490)100:0.0373609667,ref_ureC_632:0.0757948448)99:0.0193763741,ref_ureC_38:0.1102764139)67:0.0165115413,ref_ureC_616:0.1001987990)100:0.0211846772)99:0.0156918085,ref_ureC_539:0.1114452766)98:0.0175111567,((((ref_ureC_243:0.1418419765,(ref_ureC_249:0.1057502666,ref_ureC_455:0.0829842408)98:0.0211109166)98:0.0364682238,((ref_ureC_700:0.1237309498,((ref_ureC_162:0.0876768068,(ref_ureC_1010:0.0958859823,(((ref_ureC_83:0.0807878051,ref_ureC_32:0.1020391728)99:0.0270241677,ref_ureC_976:0.0979966298)94:0.0155374672,ref_ureC_181:0.0696315856)96:0.0224934937)91:0.0145287349)100:0.0176797115,ref_ureC_529:0.0925329235)100:0.0266259644)100:0.0281033485,ref_ureC_494:0.0822522375)100:0.0161180713)98:0.0112529504,ref_ureC_891:0.0593868094)100:0.0275560139,ref_ureC_12:0.0915269905)67:0.0152577592)63:0.0170880399,((ref_ureC_557:0.1283783634,ref_ureC_296:0.0904811589)66:0.0266129912,(ref_ure146:0.0262251133,ref_ureC_803:0.0170781127)100:0.0810429280)60:0.0150550155)77:0.0111078260,(((ref_ureC_1042:0.1491367534,ref_ureC_655:0.1094913224)94:0.0215176734,(ref_ureC_990:0.1216962974,ref_ureC_232:0.1038778761)86:0.0237262520)86:0.0307660635,(ref_ureC_997:0.1241397999,(ref_ureC_709:0.1177681590,ref_ureC_772:0.1176209299)66:0.0285269871)62:0.0229852575)71:0.0283008842)90:0.0318690243)65:0.0126852806)91:0.0185168358,(ref_ureC_0:0.2236380010,ref_ureC_887:0.2202651324)88:0.0391473941)87:0.0204576623,(ref_ureC_532:0.1499657235,ref_ureC_287:0.0858187532)100:0.0771116408)92:0.0274124679,(((((ref_ureC_703:0.3021848997,ref_ureC_216:0.1079757872)100:0.0594876195,ref_ureC_63:0.1068468326)100:0.0593525916,ref_ureC_146:0.0909194023)58:0.0232217489,((ref_ureC_670:0.1255814895,ref_ureC_774:0.1447875572)100:0.0673261196,ref_ureC_1062:0.1158450526)90:0.0382290791)51:0.0184940294,ref_ureC_157:0.2053189254)50:0.0122815267)49:0.0168665666)100:0.0983000544,(((((((((((ref_ureC_658:0.0732090559,((ref_ure15:0.0000025890,ref_ureC_217:0.0000025890)85:0.0000025890,(ref_ure10:0.0000025890,ref_ure214:0.0024387560)100:0.0024473267)100:0.0929732854)100:0.1804921490,((ref_ureC_530:0.1784659261,((((((((ref_ureC_543:0.2144283525,ref_ureC_575:0.0156598601)100:0.1229105068,ref_ure108:0.0306052906)83:0.0203068739,ref_ureC_313:0.0792449149)80:0.0216619176,((ref_ure59:0.0351103121,ref_ure124:0.0100206808)100:0.0188975100,ref_ure112:0.0115728087)100:0.0304532186)80:0.0120356480,((ref_ure162:0.0071791180,ref_ure90:0.0005356664)100:0.0067446072,(ref_ure100:0.0120751737,ref_ure152:0.0051803591)100:0.0077390647)100:0.0437293797)83:0.0490147605,ref_ure107:0.0440897310)81:0.0216859219,(ref_ure212:0.0533728822,ref_ureC_938:0.0331837229)100:0.0111383392)100:0.0750465077,(ref_ureC_1013:0.1032545029,(ref_ureC_367:0.0718136171,ref_ureC_381:0.1076024427)100:0.0292244644)100:0.0311964008)81:0.0145470822)79:0.0345662058,(ref_ureC_420:0.1693420791,((ref_ureC_609:0.1298455509,ref_ureC_752:0.0596193893)98:0.0492249617,ref_ure142:0.0829961147)78:0.0162792839)78:0.0151876499)81:0.0318131641)66:0.0096640662,(ref_ureC_475:0.1048214818,(ref_ure218:0.0449982483,ref_ureC_77:0.0617185471)100:0.0445266033)100:0.0252415171)81:0.0155508324,ref_ureC_684:0.1030544616)96:0.0261745577,ref_ureC_112:0.0927906363)73:0.0197986496,((ref_ureC_567:0.2502971705,ref_ureC_769:0.1396055112)78:0.0396351786,(((ref_ureC_592:0.1224562826,(ref_ureC_229:0.0588092002,ref_ureC_405:0.1132808685)100:0.0403588999)100:0.0458859415,ref_ureC_577:0.1066267599)52:0.0215093986,ref_ureC_101:0.1004476506)43:0.0062955609)85:0.0172475867)67:0.0154769560,((((ref_ureC_107:0.2005889259,ref_ureC_696:0.1683287295)99:0.0679606149,ref_ureC_171:0.1289772408)73:0.0355358000,(ref_ureC_1026:0.1022730161,(ref_ureC_650:0.1014785611,ref_ureC_663:0.0751937716)57:0.0221227440)74:0.0437391885)99:0.0405247810,(ref_ureC_178:0.0741045184,ref_ureC_682:0.1072720207)100:0.0753046944)81:0.0126829108)71:0.0177921051,(ref_ureC_631:0.1566862185,(ref_ureC_199:0.1587501902,ref_ureC_618:0.1127272712)69:0.0246227003)84:0.0273220519)48:0.0078799529,ref_ureC_448:0.2495042455)78:0.0094388903,((ref_ureC_188:0.2347753175,ref_ureC_1003:0.0882366013)47:0.0285189918,((((ref_ureC_1016:0.1326084563,ref_ureC_1117:0.1371249259)100:0.0356087326,ref_ureC_536:0.1702356487)65:0.0312870669,ref_ureC_45:0.1424951124)78:0.0194472028,ref_ureC_579:0.1214173608)69:0.0216501326)62:0.0156585008)61:0.0188185483,(ref_ureC_952:0.0753516096,ref_ureC_520:0.1117926489)87:0.0452566864)97:0.0135236034)94:0.0427507471,(((ref_ureC_925:0.2205645480,(ref_ureC_859:0.1712192403,(ref_ureC_771:0.1514986241,(ref_ureC_876:0.0838275525,(ref_ureC_206:0.0000025890,ref_ureC_364:0.0049577681)100:0.0820124722)100:0.0436853253)100:0.0412534351)82:0.0240782044)82:0.0277115787,(ref_ureC_302:0.0981342408,ref_ureC_309:0.1088211715)100:0.0374392552)82:0.0292505563,ref_ureC_515:0.3183996630)26:0.0014198861)38:0.0052177759,(ref_ureC_622:0.2208679794,(ref_ureC_251:0.1454906072,ref_ureC_728:0.1347594656)100:0.1123681037)39:0.0334601949)78:0.0148186925,((((ref_ure86:0.2657674591,(ref_ureC_331:0.1334205656,ref_ureC_955:0.1563148540)99:0.0326056205)89:0.0359922111,(ref_ureC_432:0.1492846999,(ref_ureC_830:0.0889889936,(((ref_ure154:0.0719442152,((ref_ure145:0.0058267967,ref_ure158:0.0311858314)100:0.0211289485,(ref_ureC_1037:0.0280555248,(ref_ure91:0.0058190869,ref_ure196:0.0062440542)100:0.0198282834)100:0.0305838664)100:0.0455799537)99:0.0224931165,ref_ure133:0.0432486880)98:0.0165950564,(ref_ure209:0.0138208975,ref_ureC_907:0.0582540931)98:0.0186039965)100:0.0916646173)100:0.0849698882)100:0.0551198795)86:0.0261641323,(ref_ureC_248:0.1684795741,ref_ureC_488:0.0878579395)100:0.0546690925)99:0.0439931220,ref_ureC_919:0.1895151037)97:0.0680623797)94:0.0189020878,(ref_ureC_563:0.1931716394,((((ref_ureC_896:0.2031490750,(ref_ureC_1141:0.1003189837,(ref_ureC_847:0.1030710029,(ref_ureC_901:0.1027392756,ref_ureC_824:0.0787623470)100:0.0596099439)100:0.0540932618)84:0.0162950291)96:0.0304467369,ref_ureC_671:0.1747214284)100:0.0472682824,(ref_ureC_821:0.1690466196,ref_ureC_886:0.1192478856)99:0.0377936863)98:0.0522474190,ref_ureC_797:0.1149489019)91:0.0244852256)51:0.0108799879)46:0.0159204031)97:0.0425970133,(ref_ureC_517:0.1702114537,(ref_ureC_554:0.1048419526,ref_ureC_1102:0.0748982196)100:0.0604255723)100:0.0499808015)96:0.0331003796,(ref_ureC_17:0.2337061291,(ref_ureC_288:0.1355885860,ref_ureC_687:0.0823457294)100:0.0670907238)96:0.0335910110)48:0.0162017261,(((((ref_ureC_834:0.2421109531,((ref_ureC_355:0.3370003124,ref_ureC_720:0.1686235853)100:0.0633917342,(((((ref_ureC_293:0.2705987657,(ref_ureC_196:0.1316745642,ref_ureC_1143:0.1366635332)81:0.0244912298)100:0.0847443437,ref_ureC_912:0.1889950698)79:0.0237907103,(ref_ureC_122:0.1226666462,ref_ureC_1017:0.0908331983)96:0.0608182821)83:0.0223419051,ref_ureC_613:0.0842920347)98:0.0732122600,ref_ure103:0.2390393494)100:0.0665541497)100:0.0408081829)79:0.0372951768,((ref_ureC_53:0.1965683911,ref_ureC_417:0.0953873068)100:0.0501944763,(ref_ureC_633:0.0702241472,ref_ureC_854:0.0575092676)100:0.1216671903)100:0.0783105665)56:0.0596741670,((ref_ureC_1022:0.2103733627,(ref_ureC_43:0.1651481055,(ref_ureC_64:0.0718406901,ref_ureC_305:0.1158214682)100:0.0756774216)100:0.0373197013)96:0.0326166952,((ref_ureC_525:0.2249327395,(ref_ureC_617:0.1035491871,ref_ureC_837:0.0612363379)100:0.0741363265)93:0.0316729920,(ref_ureC_393:0.1307806765,ref_ureC_550:0.1156734205)93:0.0243418091)97:0.0378132735)93:0.0255844358)30:0.0249551476,ref_ureC_320:0.1701856453)94:0.0314220398,(((ref_ureC_218:0.1113404770,ref_ureC_228:0.0778197280)100:0.0376817666,ref_ureC_10:0.0919090695)100:0.0367353084,ref_ureC_773:0.1746440869)97:0.0462308756)91:0.0388569646)93:0.0400202326,ref_ureC_959:0.2563328567)87:0.0358390317,((((ref_ureC_873:0.1916304733,ref_ureC_971:0.1737643405)100:0.3398305374,((ref_ureC_1091:0.1278107138,ref_ureC_60:0.0995862614)90:0.0322946077,ref_ureC_638:0.0410208981)100:0.1196572352)96:0.0376456782,(ref_ureC_768:0.2581710091,ref_ureC_92:0.1994589343)99:0.0669794275)97:0.0185058316,(((ref_ureC_93:0.0693562545,ref_ureC_1110:0.1022012820)100:0.0291022206,(ref_ureC_5:0.0851218532,(ref_ureC_820:0.0000024011,ref_ureC_1076:0.0145771433)100:0.1550868741)100:0.0817131499)100:0.1360617601,(ref_ureC_717:0.1988432125,ref_ureC_189:0.1637802646)97:0.0349756505)95:0.0197711555)93:0.0142612606)84:0.0304340867,((((((ref_ureC_294:0.3092135447,(ref_ureC_423:0.0724209753,ref_ureC_591:0.1244650032)100:0.1174451991)100:0.0486151428,ref_ureC_1077:0.1666261975)95:0.0421158580,((ref_ureC_33:0.0754634901,ref_ureC_389:0.0746846379)100:0.0784790921,ref_ureC_573:0.2013074400)83:0.0350412072)50:0.0211839966,(ref_ureC_443:0.1531778779,((ref_ure22:0.0000025890,ref_ureC_810:0.0000025890)100:0.1521797892,ref_ureC_960:0.1175703151)100:0.0386804295)89:0.0139902062)53:0.0292982066,(((((((ref_ureC_121:0.2086383243,ref_ureC_327:0.1370091985)100:0.0164850269,ref_ureC_96:0.0892324692)100:0.0346733657,ref_ureC_691:0.0816127501)99:0.0165441123,ref_ureC_415:0.0876644577)99:0.0101327617,ref_ureC_496:0.1445246746)99:0.0395550246,ref_ureC_945:0.1564250942)97:0.0372308148,((((ref_ureC_540:0.2013051773,((ref_ureC_380:0.1504003601,ref_ureC_943:0.0621354622)85:0.0278524752,ref_ureC_187:0.1018928395)100:0.0319567687)98:0.0206857093,(((ref_ureC_54:0.1411892684,(ref_ureC_56:0.0964752622,ref_ureC_321:0.0662122978)100:0.0672122000)100:0.0254788573,ref_ureC_829:0.0849929342)99:0.0239331291,ref_ureC_132:0.1028621905)100:0.0303754011)89:0.0247265893,(ref_ureC_361:0.1006776198,ref_ureC_899:0.0813302488)100:0.0612844931)83:0.0168598458,(((ref_ureC_474:0.1439484569,ref_ureC_11:0.1381753799)82:0.0207016163,ref_ureC_707:0.0979218986)95:0.0327918132,(((ref_ureC_419:0.1160173476,ref_ureC_47:0.0932859796)100:0.0666691127,ref_ureC_155:0.0978874932)88:0.0235709191,ref_ureC_170:0.1050179930)99:0.0636800943)60:0.0053014495)74:0.0209549234)76:0.0092978437)97:0.0539459989,(ref_ureC_129:0.3214519539,(ref_ureC_668:0.1992585173,(ref_ureC_396:0.1235948043,ref_ureC_502:0.1000842208)100:0.0495919239)100:0.0274964750)97:0.0424042541)97:0.0401199269)98:0.0868763366,(ref_ureC_89:0.0901236278,ref_ureC_467:0.0715104233)100:0.1617420384)100:0.0791791118)100:0.0540879381,((((((ref_ure102:0.2849858129,ref_ureC_434:0.2834251700)98:0.1293372210,(((ref_ure210:0.2160722362,(ref_ureC_908:0.1974625990,(ref_ureC_817:0.0588282453,(ref_ure87:0.0685130157,(ref_ure177:0.0141663826,ref_ure216:0.0134293011)100:0.0418725875)72:0.0272922139)100:0.0586893813)54:0.0123920517)56:0.0215480188,(ref_ureC_103:0.0881559542,ref_ureC_832:0.1369134767)99:0.0332699964)54:0.0140338463,ref_ure105:0.1661026088)27:0.0140148582)39:0.0073077111,((((ref_ure128:0.2108720197,ref_ure74:0.1067557709)98:0.0420866955,ref_ureC_1116:0.1702884373)68:0.0402232407,((ref_ureC_916:0.1307252784,ref_ureC_186:0.0966551617)92:0.0409243210,ref_ureC_1106:0.0937749072)65:0.0165999938)39:0.0108796654,((((ref_ureC_986:0.0836902355,ref_ureC_1012:0.1105786140)100:0.0436841866,ref_ureC_310:0.1036725283)95:0.0250145368,ref_ureC_278:0.0849685589)57:0.0156923360,((((ref_ureC_1078:0.1498857313,ref_ureC_963:0.0744063819)99:0.0415815930,(ref_ureC_846:0.0982854615,((ref_ureC_94:0.1033992209,ref_ure141:0.0870846525)99:0.0207266590,ref_ureC_608:0.0721059950)99:0.0216015179)99:0.0396570374)100:0.0319704844,ref_ureC_780:0.1089553589)97:0.0224074189,((ref_ureC_1033:0.1124613858,ref_ureC_190:0.0922427728)65:0.0227342082,ref_ureC_62:0.0885554362)65:0.0173623268)66:0.0215694382)38:0.0127836387)90:0.0235152163)61:0.0275420015,ref_ureC_825:0.1422993536)79:0.0307832704,ref_ureC_882:0.0968494258)100:0.1086910049,((((((ref_ureC_572:0.1547992775,ref_ureC_230:0.0843681643)100:0.0665442913,(ref_ure167:0.0314870962,((ref_ure65:0.0211316509,ref_ure36:0.0143663259)85:0.0000994780,(ref_ureC_2:0.0156238990,ref_ure44:0.0085099557)98:0.0039295202)87:0.0232606678)100:0.0576200075)91:0.0164469834,(ref_ure18:0.0059508730,ref_ureC_487:0.0107664420)100:0.0508440531)100:0.2515994703,(ref_ure37:0.0000027441,(ref_ure178:0.0032708821,ref_ureC_74:0.0064595666)100:0.0120260365)100:0.1345261514)63:0.0360538858,(ref_ureC_949:0.1437384516,(ref_ureC_264:0.0838410995,ref_ureC_788:0.0788071242)100:0.0673539952)100:0.0361037419)63:0.0602614527,(((ref_ureC_574:0.1932116454,(((ref_ureC_739:0.1141035137,(ref_ure38:0.0087941255,(ref_ure201:0.0071822634,ref_ureC_578:0.0000028056)98:0.0034176201)100:0.1126467951)92:0.0151319497,ref_ureC_259:0.0776363571)77:0.0201097011,ref_ureC_989:0.0983608241)77:0.0094766585)79:0.0238113002,(ref_ure52:0.0050266696,ref_ureC_220:0.0000025890)100:0.0928645808)100:0.0457232889,(ref_ure136:0.0414900327,(((ref_ure170:0.0525270934,ref_ureC_41:0.0040673732)56:0.0025312440,(ref_ure200:0.0275443599,ref_ure169:0.0057373497)99:0.0073597370)56:0.0031461805,ref_ure5:0.0218499920)97:0.0334621941)100:0.0631385789)98:0.0393871569)100:0.1404893707)96:0.0611096472)97:0.0611621970,ref_ure160:0.3238233814)68:0.0293339233,(ref_ureC_39:0.4822051092,((((ref_ureC_1038:0.1973210298,(ref_ureC_20:0.1631333500,ref_ureC_910:0.1377591608)100:0.0685577592)100:0.0859296638,((ref_ureC_746:0.2170139889,ref_ureC_167:0.1802399596)100:0.0647712757,(((ref_ureC_344:0.1050876448,ref_ureC_775:0.1003720653)100:0.1622636003,(ref_ureC_521:0.1121329636,ref_ureC_1108:0.0612840759)100:0.0557508453)94:0.0184856087,((((ref_ureC_581:0.0967764812,ref_ureC_134:0.0951588998)100:0.0698955483,ref_ureC_458:0.1291606986)97:0.0352713327,ref_ureC_727:0.1151172407)86:0.0264273380,ref_ureC_875:0.1485534751)75:0.0170048766)96:0.0770345891)100:0.0527384955)100:0.0524564636,(((ref_ureC_173:0.2415776516,((ref_ureC_598:0.1354441990,((ref_ureC_798:0.1458959085,ref_ureC_26:0.0562195627)100:0.0243780474,ref_ureC_303:0.0793979205)100:0.0540722528)100:0.1071500604,((((ref_ureC_954:0.1586809656,(ref_ureC_966:0.1358218224,ref_ureC_676:0.0548035828)100:0.0458864377)73:0.0268888215,(ref_ureC_723:0.0600663556,ref_ureC_391:0.0495612160)99:0.0272139800)66:0.0176687747,((ref_ureC_46:0.1283087044,ref_ureC_524:0.0683909035)54:0.0461690431,(ref_ureC_759:0.1179378666,ref_ureC_202:0.0946224699)31:0.0219383695)24:0.0137059519)94:0.0570434056,ref_ureC_368:0.0688249237)100:0.1476857917)86:0.0519088089)100:0.0535320503,((ref_ureC_1011:0.1521480228,ref_ureC_450:0.1027356288)100:0.0193683580,(ref_ureC_1083:0.0882395340,ref_ureC_156:0.1078878242)100:0.0296327035)100:0.0824916031)100:0.0385405671,(ref_ureC_1090:0.1693875074,ref_ureC_1002:0.1470298756)100:0.0602762737)100:0.0237628128)100:0.0556981725,((ref_ureC_534:0.0653382169,ref_ureC_702:0.1155617702)100:0.1682987544,(ref_ureC_1092:0.1509360829,ref_ure83:0.1483210911)99:0.0729740477)98:0.0260324175)99:0.1573216112)89:0.0594793890)76:0.0395574652)70:0.0313735877,(ref_ureC_604:0.2377407981,ref_ureC_742:0.2417453458)100:0.1153797231)100:0.0368442290,(ref_ureC_527:0.1589364879,ref_ure69:0.2208513581)100:0.1901175523)97:0.0387181857,((((((ref_ureC_37:0.3307191786,(ref_ureC_659:0.1835663675,(ref_ureC_270:0.1791996148,ref_ureC_675:0.1454561691)100:0.0337700268)100:0.0940598514)100:0.0737852213,(ref_ureC_551:0.1622665319,(ref_ureC_1:0.0762682014,ref_ureC_507:0.0963596950)100:0.0464827261)100:0.1105085281)100:0.0640810301,(ref_ureC_853:0.2957171317,((ref_ureC_290:0.1941568883,((ref_ureC_816:0.0816899062,ref_ureC_983:0.0933931864)100:0.1113292371,((ref_ureC_254:0.1833942973,ref_ureC_489:0.1266073871)100:0.0722537020,ref_ureC_657:0.1311909903)94:0.0382519568)100:0.0309901861)96:0.0465969701,(ref_ureC_351:0.1546364771,ref_ureC_15:0.2079252819)100:0.0676891882)100:0.0328855147)100:0.1057793355)100:0.2348049184,(((ref_ureC_1054:0.1886370664,ref_ureC_164:0.1320422465)100:0.0816608230,ref_ureC_528:0.1129897927)100:0.0965419337,(ref_ureC_509:0.1141017433,ref_ureC_1127:0.2289687340)100:0.2166696351)100:0.2176435619)99:0.0803516816,(((((((((((ref_ureC_606:0.0994358207,ref_ureC_857:0.0771102016)100:0.3270432441,(ref_ureC_822:0.2514322806,ref_ureC_962:0.2263054334)100:0.0804040946)100:0.2876161611,(ref_ure219:0.0382586409,ref_ureC_755:0.0579333768)100:0.0651786974)99:0.0525261248,ref_ureC_387:0.1459708023)97:0.0822478850,ref_ureC_911:0.1268841485)54:0.0063298275,(ref_ureC_395:0.1151808180,(ref_ureC_422:0.0721414741,ref_ureC_1093:0.1016299665)100:0.0241424751)74:0.0235229457)95:0.0322737440,ref_ureC_1131:0.1097514376)98:0.0358988287,(((ref_ureC_141:0.1847884032,((ref_ureC_291:0.1118118594,ref_ureC_747:0.0782553043)93:0.0227469395,ref_ureC_860:0.1061551952)100:0.0523958850)66:0.0127480564,(ref_ureC_280:0.1340692424,(ref_ureC_893:0.1139078405,(ref_ureC_596:0.1241167325,ref_ureC_1071:0.1026222977)100:0.0517574840)100:0.0398441626)100:0.0377796224)66:0.0306467175,((ref_ureC_890:0.0770742330,(ref_ure205:0.0367119640,ref_ureC_176:0.0536160066)100:0.0495622810)100:0.1214752657,(ref_ureC_383:0.1450945411,(ref_ureC_1008:0.1387908539,ref_ureC_324:0.0955839519)100:0.0353371251)99:0.0180240717)59:0.0246865400)52:0.0255834990)95:0.0229033603,ref_ureC_444:0.1116876849)63:0.0332497579,ref_ureC_923:0.1761824706)100:0.1387496586,((((((ref_ureC_42:0.2177925077,ref_ureC_987:0.1727144796)100:0.0421500247,ref_ureC_760:0.1502589291)100:0.1461387467,(ref_ure66:0.1103079775,(ref_ure138:0.0414240197,ref_ure159:0.0507806517)100:0.0312862591)100:0.0870170058)97:0.0642155617,(((ref_ureC_807:0.1066013829,ref_ureC_1081:0.1205312426)100:0.1880191994,((ref_ureC_889:0.1955111814,(((ref_ureC_1047:0.0951779104,ref_ureC_253:0.0892086898)100:0.0298627429,ref_ureC_519:0.0499958175)100:0.0754856630,(ref_ureC_1020:0.1105704338,ref_ureC_1058:0.1051196498)57:0.0192656346)57:0.0274692464)100:0.0864375577,(ref_ureC_127:0.1976327296,ref_ureC_1099:0.1538785831)100:0.0910423454)100:0.0462450730)95:0.0456247280,((ref_ureC_225:0.1821797273,(ref_ureC_722:0.1131016571,ref_ureC_1088:0.1375842626)100:0.0385759486)100:0.0855919275,(ref_ureC_1126:0.1591145788,(ref_ureC_70:0.1199880938,ref_ureC_648:0.0691169198)100:0.0570265264)100:0.1229189158)95:0.0401633710)65:0.0226547907)81:0.0374894529,(((((((ref_ure79:0.0527531450,ref_ureC_337:0.0409259958)100:0.1517267552,((ref_ure4:0.0000025890,ref_ureC_472:0.0000025890)100:0.1443953690,((ref_ure23:0.0118257632,ref_ure85:0.0000025890)100:0.0023517048,ref_ureC_357:0.0000025890)100:0.0531203782)100:0.0532063270)100:0.0325159772,((((ref_ureC_909:0.1104527639,(ref_ureC_715:0.0715475361,ref_ure29:0.0504576985)100:0.0230442911)44:0.0228134774,ref_ure32:0.0475076142)26:0.0116332706,ref_ureC_1140:0.0915060394)49:0.0186506003,ref_ure24:0.0550209921)100:0.0384028347)96:0.0313007048,((ref_ureC_1060:0.1651835194,ref_ureC_35:0.0418743685)100:0.0844587933,ref_ure192:0.0614564209)99:0.0440371313)83:0.0247926433,(ref_ure110:0.0090086442,ref_ure139:0.0033535148)100:0.0841843921)94:0.0330105309,(ref_ureC_332:0.0724491739,ref_ureC_600:0.0974937383)100:0.0731105318)94:0.0391959430,(ref_ureC_585:0.1125326531,ref_ureC_256:0.0929848206)100:0.0490100198)100:0.0675651917)84:0.0220089383,ref_ureC_660:0.2342777138)98:0.0456785816)53:0.0392209719)90:0.0704872377,ref_ureC_298:0.3440983266)100:0.3656810426)92:0.0395167696,(((ref_ureC_191:0.4919542585,((((ref_ureC_950:0.1591985580,ref_ureC_995:0.0761001081)97:0.0194788231,ref_ure64:0.0909406687)92:0.0172469265,ref_ureC_449:0.0670011627)92:0.0727106164,ref_ureC_1085:0.0730552365)100:0.3643570221)99:0.1398630267,((ref_ure161:0.2975040864,((ref_ureC_358:0.2991360821,ref_ureC_870:0.1143035426)100:0.0646080030,ref_ureC_482:0.2476332808)100:0.0706483875)100:0.1332019983,ref_ure222:0.4569237135)82:0.0703185006)93:0.0523440780,(ref_ureC_308:0.5202419083,(ref_ureC_845:0.2970861267,ref_ureC_646:0.2849860205)100:0.0833615582)100:0.1124168788)83:0.0327046518)99:0.0790434088)92:0.0498741579,(ref_ureC_471:0.2195832326,(((ref_ureC_799:0.2941161132,(ref_ureC_4:0.0899591093,(ref_ureC_1089:0.1164715106,ref_ureC_1115:0.0601845545)100:0.0761246996)96:0.0292727691)89:0.0758150684,((ref_ureC_353:0.1246081573,(((ref_ureC_59:0.1127611447,ref_ureC_319:0.0417581201)90:0.0329220872,ref_ureC_1021:0.1004095965)77:0.0156733958,ref_ureC_124:0.0402229775)72:0.0180943647)92:0.0247622928,ref_ureC_73:0.0574959301)100:0.1213970688)89:0.0574930398,ref_ureC_328:0.0898794852)99:0.1601446242)100:0.3572240380)84:0.0333139475,((((((((ref_ure111:0.1910352624,((ref_ureC_61:0.2566714619,ref_ureC_681:0.1672411723)100:0.0631081958,ref_ureC_433:0.1898625975)100:0.0911857266)100:0.0964864864,(ref_ureC_68:0.3025698588,(((ref_ure114:0.1690949170,(ref_ureC_615:0.1375357131,(ref_ure19:0.0219187891,(ref_ure6:0.0000021954,(ref_ureC_52:0.0057456472,ref_ure223:0.0736181506)78:0.0111573039)97:0.0183156859)97:0.0604599675)95:0.0186147099)93:0.0223347261,ref_ureC_1050:0.0933674731)100:0.0568710904,(ref_ure199:0.0708299557,ref_ureC_513:0.0606937229)100:0.0817716801)100:0.2129242393)100:0.0448628858)100:0.0373995724,((ref_ureC_695:0.2038267418,(ref_ureC_88:0.0024012284,(ref_ure14:0.0023924674,(ref_ure11:0.0047964204,ref_ure215:0.0047884574)100:0.0023971972)94:0.0000025890)100:0.2941750639)99:0.0761495857,(ref_ureC_151:0.2710068307,(ref_ureC_636:0.0752051333,ref_ureC_99:0.0975080758)100:0.1221963794)100:0.1559945402)92:0.0503237137)100:0.3110060373,(((ref_ureC_413:0.1751215577,(ref_ureC_397:0.1240327936,(ref_ureC_988:0.1048084472,ref_ureC_1031:0.0589148624)100:0.1072971957)100:0.0654726874)100:0.1282367316,(ref_ureC_977:0.2065879701,ref_ureC_318:0.2597961706)100:0.1175519140)100:0.0782365669,(((ref_ureC_877:0.4794306382,ref_ureC_1079:0.1358273187)100:0.1322232848,ref_ureC_649:0.2273826377)100:0.1247071170,ref_ureC_637:0.3003383183)100:0.0644892866)100:0.1758127186)92:0.0729970043,ref_ureC_827:0.6543824320)66:0.0481065348,ref_ureC_239:0.5403918113)59:0.0451883999,((ref_ureC_1120:0.4553088493,(ref_ureC_556:0.1037837288,ref_ureC_1006:0.1492666689)100:0.2217627113)81:0.0763498486,(ref_ureC_272:0.3008323547,ref_ureC_548:0.4581114679)78:0.0597667172)60:0.0351762809)98:0.0705780852,ref_ureC_1096:0.5646413061)98:0.0605980459)98:0.2085763611,ref_ure217:0.8384071287)100:1.5826627856);
