# Supplementary material for: Picoplankton nitrogen guilds in the tropical and subtropical oceans: From the surface to the deep
Source: PLoS One. 2025 Nov 5;20(11):e0335222. doi: 10.1371/journal.pone.0335222 (PMC12588538; doi:10.1371/journal.pone.0335222)
Supplement: S1 File — (ZIP) [file pone.0335222.s001.zip › supplementary info/N_cycle/G_ureC_urease/tree/iTOL_colors_annotation_score.txt]

DATASET_COLORSTRIP
SEPARATOR COMMA
DATASET_LABEL,reference_sequences

#Annotation score over 3/5

DATA

CONTAINS==P17086,#e6ab02
CONTAINS==P18314,#e6ab02
CONTAINS==P31494,#e6ab02
CONTAINS==P41020,#e6ab02
CONTAINS==P50047,#e6ab02
CONTAINS==P69996,#e6ab02
CONTAINS==P69997,#e6ab02
CONTAINS==P9WFF1,#e6ab02
CONTAINS==Q2YPD5,#e6ab02
CONTAINS==Q2YQD8,#e6ab02
CONTAINS==Q4A0J5,#e6ab02
CONTAINS==Q79VJ3,#e6ab02
CONTAINS==Q8FZW2,#e6ab02
CONTAINS==Q8G2P8,#e6ab02
CONTAINS==Q9L644,#e6ab02
