# Supplementary material for: Picoplankton nitrogen guilds in the tropical and subtropical oceans: From the surface to the deep
Source: PLoS One. 2025 Nov 5;20(11):e0335222. doi: 10.1371/journal.pone.0335222 (PMC12588538; doi:10.1371/journal.pone.0335222)
Supplement: S1 File — (ZIP) [file pone.0335222.s001.zip › supplementary info/N_cycle/G_ureC_urease/tree/README_binary_classification_20221115.txt]

####Old groups and scores:

ureC_Verrucomicrobiales	0.5
ureC_Proteo_Archaea	0.5
ureC_Planto_Myco_Acido	0.5
ureC_Nitrospira	0.5
ureC_Nitrosopumilus	0.5
ureC_diverse_2	0.5
ureC_diverse	0.5
ureC_Chloroflexota	0.5
ureC_Campylo_Actinobacteria	0.5
ureC_Bacteroidota_Verrucomicrobia	0.5
swiss_ureC_Proteo_diverse	1
swiss_ureC_Proteo	1
swiss_ureC_diverse	1
swiss_ureC_Cyano	1
swiss_ureC_Actino	1
swiss_eukaryotic	0
alone	0.5


#### New groups for UreC
- Every group with score > 0 -> UreC
- Every group with score = 0 -> eukaryotic
