# Supplementary material for: Picoplankton nitrogen guilds in the tropical and subtropical oceans: From the surface to the deep
Source: PLoS One. 2025 Nov 5;20(11):e0335222. doi: 10.1371/journal.pone.0335222 (PMC12588538; doi:10.1371/journal.pone.0335222)
Supplement: S1 File — (ZIP) [file pone.0335222.s001.zip › supplementary info/N_cycle/G_ureC_urease/tree/iTOL_colors_taxa_expanded.txt]

DATASET_COLORSTRIP
SEPARATOR COMMA
DATASET_LABEL,reference_sequences

LEGEND_TITLE,Taxonomy
LEGEND_COLORS,#a6cee3,#1f78b4,#b2df8a,#33a02c,#fb9a99,#e31a1c,#fdbf6f,#ff7f00,#cab2d6,#6a3d9a,#ffff99,#b15928
LEGEND_SHAPES,1,1,1,1,1,1,1,1,1,1,1,1
LEGEND_LABELS,Archaea,Acidobacteriota,Actinobacteriota,Bacteroidota,Campylobacterota,Chloroflexota,Cyanobacteria,Firmicutes,Myxococcota,Planctomycetota,Proteobacteria,Verrucomicrobiota

DATA
CONTAINS==Archaea,#a6cee3
CONTAINS==Acidobacteriota,#1f78b4
CONTAINS==Actinobacteriota,#b2df8a
CONTAINS==Bacteroidota,#33a02c
CONTAINS==Campylobacterota,#fb9a99
CONTAINS==Chloroflexota,#e31a1c
CONTAINS==Cyanobacteria,#fdbf6f
CONTAINS==Firmicutes,#ff7f00
CONTAINS==Myxococcota,#cab2d6
CONTAINS==Planctomycetota,#6a3d9a
CONTAINS==Proteobacteria,#ffff99
CONTAINS==Verrucomicrobiota,#b15928
