# Supplementary material for: Picoplankton nitrogen guilds in the tropical and subtropical oceans: From the surface to the deep
Source: PLoS One. 2025 Nov 5;20(11):e0335222. doi: 10.1371/journal.pone.0335222 (PMC12588538; doi:10.1371/journal.pone.0335222)
Supplement: S1 File — (ZIP) [file pone.0335222.s001.zip › supplementary info/N_cycle/G_nrtA_nitrate_transporter_assimilation/tree/ref_database.faln]

>ref_nrtA_532
------------------------------------------------------------
------------------------------------------------------------
------------------------------------------------------------
------------------------------------------------------------
--MAFSTKTSLSYSS---------------------SGLFS------R------------
-------SLCP----CGG----NHLPQNHSPDQLPYDHWQFAE-SMPQRPTDLIDDLIKM
GV--------------------------------------YKPQVLHLADTLTQVELKEA
LLLRQIGGGNPARERLCRELIKEAGGLDQAMAAAFGVHATEFFSNTI-RNSDFSRRDFLK
KVAVAGALIA--------------------------------------------------
-----MS--SCAQ---QASQTPPTEAS----------AGDAP-----E------------
-----------TGD----L----EK----TDVRIGFIPITCATPIVMSEPLGFYEKYGLN
-ASVVKM-PNWAAVRDSAI----AGELDAYHMLS----PMPIAITLGL---GSTAFPIQL
ASIENI--NGQAITVAMQHRD-R-------------VQGP--------------EDFRG-
----------FQIGVPFPYSMHNLLIRYYLATGGLNP-----------------DTDVQI
SAVPPPDSVARMTTGDLDAMLMPDPFNQRAVY-----EGVGYIHLLSKELWAGHPCCAFA
ASQAWIDENPNTFQAVNKAIIDACAYANDSA--------------NRETVAEALIDRQYL
NQPLEVVQAVLTGNFED----GL-G-N-TFNEPDRIGFD----------------PYPWK
SFAKWISSQLVRWDL----MTEVQA-------D----YTKIADDIFMTDLARELSQSLGQ
-----------------SP-----PT------D----ENRV------EQLK-FDTFDP-E
NPDAYVEEQ--------------------IEKFNV-------------------------
----
>ref_nrtA_156
------------------------------------------------------------
------------------------------------------------------------
------------------------------------------------------------
------------------------------------------------------------
---MFQASTSISAPK---------------------WENLS------A-----QRGAL--
---AEIDLQCL---VCGR----YHLTQ---------DHWKYQA-DMPQEPAALIDDLIKM
RY--------------------------------------YRPEAIAVADAISQAELRTA
LFIKMAGQNDPKRERLVQDLISLAGGLDAAFSAAFSPQAGRFFNDAQTSYGSFTRRRFLK
NVAIGAALVT--------------------------------------------------
-----LA--NCAS---R-PDEDPQSDV----------NAPLP-----E------------
-----------PAS----L----EK----KDLKIAFLPITCASPIIMSQPLGFYEKYGLN
-VELNKY-AGWSVVRDAVI----AGELDASHMLA----PMPIAMSLGL---GSTAFPVKL
ASIENN--NGQGIAVAKKYLG-Q-------------INGP--------------ADFKG-
----------MTIGIPYDYSNHNLLLRYYLASGGINP-----------------DKDVKL
LILPPPDAIAKMKAEQIDAFILPDNFTQRVVW-----EDIGFIHLLTKDLWPGHPCCAFT
ASQAWIDENPNTFRALNKAIIDGATYANRPE--------------NRKEIAAAIAPREYL
NQPVEVLEAVMTGQFED----GQ-G-N-TLNEPDRIYFD----------------PYPWK
SFSTWISTQLVRWNY----MEPEQL-------E----ANDGGEEIFLTDLARELASELGA
-----------------DA-----PE------E----VTRI------EELK-FDQLDP-S
KPQEYVEKQ--------------------RKTYGI-------------------------
----
>ref_nrtA_402
------------------------------------------------------------
------------------------------------------------------------
------------------------------------------------------------
------------------------------------------------------------
--MVLSLGSPLSSSK---------------------WQNLA------S-----DRGEL--
---DQLKIKCM---ICGG----YHMTA---------DHQRFLS-EMPQQPEELIDDLIKM
RL--------------------------------------YQSEALNVADSLTQADLRKS
LFLKIAGRGDRKRERLVNDLIKMAGGLDQAFAAAFGPRAGEFFTDAK-RYSNFSRRRFLR
NVAIGAALVS--------------------------------------------------
-----LA--SC-G---V-QEQTPAPTE----------TSEPI-----D------------
-----------TSS----L----EK----TNLRVGFLPITCATPIIMSEPLGFYEKHGLN
-VEVVKM-PSWSVVRDSAI----AGELDAYHMLA----PMPISMTLGL---GSTAFAVKL
ASIENN--NGQGIAVAMQHAG-K-------------INGP--------------ADFKG-
----------MTIGLPYDYSNHNLILRYYLASGGLDP-----------------DQDCNL
QNLPPPDAVAKMASGQLDAFLLPDNLVQRVVF-----EKIGFIHLLTKDLWPGHPCCSFV
ASQQWIDTNPNTFRAINKAIIDGATYANDPA--------------NRAEIAKAIAPREYL
NQPVEVLDAVLTGKFDD----GL-G-N-MMDVPDRINFD----------------PYPWQ
SFADWIVTQMVRWDY----LPAEDA-------N----YDEIGEQIFLTDLARELAEELGI
-----------------EA-----PQ------E----LARV------EQLK-FDTLDP-D
NPEEYLQQQ--------------------IEQFGV-------------------------
----
>ref_nrtA_284
------------------------------------------------------------
------------------------------------------------------------
------------------------------------------------------------
------------------------------------------------------------
--MLLN--ADLLTQL---------------------NQ-RS------S-----NPLGK--
---KNLVFKCS---SCGK----FHSQQ---------NHSSVMA-DMPNEPENVIEDLVQM
GM--------------------------------------YDRQTLDLADSISKADLQTA
IFLKAAGRGDPQREKLVNELIKQAGGLDEAFAAAFGHKSGEFFNDTL-RYSRFTRRKFMR
NVAIGAALVG--------------------------------------------------
-----LA--SCYN---Q-SESLK---E------------EAF-----D------------
-----------AGS----L----EK----TDLKVSFLPITCATPIIMSEPLGFYKQYGLN
-VELKKY-SSWSTVRDDAI----AGELDACHMLA----PMPIAMTLGL---NSTAFSTRL
ASIENN--NGQGIAVANKHKG-K-------------IKEA--------------QDLKG-
----------FRIGIPYPYSNHNLILRYYLAGGGLNP-----------------DIDVET
IVMPPPAAIAAMKAGKIDAFILPDNFTQRIVF-----DDIGFIHILTKDIWANHPCCAFA
AGDEWIKENPNTFRALNKAIIEAAEYASNKT--------------NRVEVARAIAEEKYL
NQPIDVLEAVMTGNFQD----GL-G-N-TKNVPDRIDFD----------------PYPWQ
SFATWISTQLVRWDY----LPEEKA-------N----YKDIGEQVFLTDLARELAVELGA
-----------------NP-----PE------K----LLKV------EKLR-FDELDP-Q
QPQAYLQNQ--------------------INQFGV-------------------------
----
>ref_nrtA_979
------------------------------------------------------------
------------------------------------------------------------
------------------------------------------------------------
------------------------------------------------------------
--MIWQ--AQKTATQ---------------------WK-LS------C-----DRGEV--
---KDLAVTCL---VCGQ----FHSTE---------DHYKFMA-DMPSQPDGLIDDLIKM
GA--------------------------------------YDLQALDIAESISKADLQKA
LFLKMAGRSNPKRERLVNELIQQAGGLDEAFAAAFGNKSEEFFSDTI-SNSRFTRRRFLR
NVAIGAALVT--------------------------------------------------
-----LA--SCSG---S-QQALEAPPD------------EAP-----N------------
-----------TGE----L----EK----TDLKVAFLPITCASPIIMSDPLGFYQKHGLN
-VELQKY-ASWSVVRDAAI----AGELDAYHMLA----PMPIAMTLGL---GSTAFPVKL
ASIENN--NGQGIAVANKHKG-K-------------INSA--------------ADFKG-
----------FTIGIPYDYSNHNLILRYYLASAGLNP-----------------DKDVKT
IVLPPPDAIAKMATGQIDAFILPDNFTQRVVH-----DDIGFIHILTKDIWQGHPCCAFT
ASNAWIDEHPNTFRALNKAIIDGATYANKPE--------------NRKEVAAAIAPRQYL
NQPVEVLEAVMTGKFED----GL-G-N-NLDIPDRIQFD----------------PYPWK
SFATWIATQLVRWDY----LPEEKA-------N----YKEIGEQIFMTDLARELAEELGA
-----------------NP-----PQ------E----LLRV------EKLK-FDELDP-A
KPQAYLKEQ--------------------IDRFGV-------------------------
----
>ref_nrtA_723
------------------------------------------------------------
------------------------------------------------------------
------------------------------------------------------------
------------------------------------------------------------
---------------------------------------------------------MAR
LLGTQIPAVCD---CSDC----TQGLV---------SHESFLD-DYPEDPAILMEDFHRM
GL--------------------------------------IRREAYPIADVISQAELREV
LFYRHASQGNPEKEQLLRALASEAGGLDQAFAAAFGPQAGSFFSRVS-ASSPFGRRNFMK
GLAAGAALVT--------------------------------------------------
-----LA--NC-------GVRDDKEVE----------GGAPI-----D------------
-----------PSS----I----EK----KELKVGFIPITCATPIIMSEPLGFYTKQGLN
-VKVVKM-PSWGAVRDSAI----AGELDAYHMLA----PMPIAMTLGL---GSSPFSVKL
ASIQNI--NGQAITVAKRHAG-K-------------VKEA--------------KDFKG-
----------FVIGVPFPFSMHNLLLRYYLANGGINP-----------------DTDVQI
RPVPPPDSIAQLVAGDLDAMLMPDPFNQRAVY-----EDAGFIHLLTKDLWDGHPCCAFA
TGESWIQDHPQTFRALNKSIIEATNYASKAE--------------NRKEIAAAISGRAFL
NQPPEVVEAVLTGKFEN----GL-G-Q-TLDVPDRIDFK----------------PFPWQ
SFSNWIQSQLVRWDL-------GKAAAMIKAGD----FDRNSASIFLTTEAQELEKSMGL
-----------------NP-----PT------E----TSRT------ETLA-FDTFNP-E
EPLEYVEEQ--------------------KKRDGF-------------------------
----
>ref_nrtA_50
------------------------------------------------------------
------------------------------------------------------------
------------------------------------------------------------
-----------------------------------------------------MIIPASN
FTQKYN-FECKTSDQ---------------------TSENN------PSSNKTFLKNNFL
NPSNDHGYYCA---CIEC----RPIGN---------DHENFMA-DMPDDPAEIISDFSRM
GL--------------------------------------IKNEAYEIADAISTAEMRDL
LFYKNASNGDPYKEQLLRELAKEAGGLDQAFQAAFGPQAGKFFANTK-ASSPMGRRQFLS
SLAAGAALIT--------------------------------------------------
-----VACSNQ-------NKPAKQPID-----------DTPI-----N------------
-----------VNN----L----EK----QTLRVGFIPITCASPIIMAEPMGFYNKFGMD
-VKVVKM-PSWGAVRDSAI----AGELDAYHMLA----PMPISMTLGL---GTAPFSVKL
ASIENI--NGQAITVAKRHKG-K-------------VNGP--------------ADMKG-
----------FVFGVPFPYSMHNLLLRYYLAKGGVDP-----------------DKDVQI
RPVPPPDSIAQLVAGDIDAYLMPDPFNQRAVY-----EDAGFIHLLTKELWPGHPCCAFA
AGEPWIKEHPETFRALNKSIIDAAAYVSTPS--------------NRKEVAKAISGRGFL
NQPTEVVEAVLTGKFED----GL-G-K-TQNVPDRIDFK----------------PYPWQ
SFSHWIQSQLIRWDL-------GGAVAAIQAGD----FNPNSASIFLTDEAQALEREMGG
-----------------NP-----PT------A----RFRK------EILA-YDEFDP-S
NPMKYIKDQ--------------------IKRDGF-------------------------
----
>ref_nrtA_144
------------------------------------------------------------
------------------------------------------------------------
------------------------------------------------------------
------------------------------------------------------------
------------------------------------------------------------
-----------------------------------------------------MDDFYKM
GL--------------------------------------IKADAVEVAEAVSSAELREI
LFYKNASQGDPAKEKLLRALAEEAGGLDQAMAAAFGPQAGEFFASIH-SSSPFGRRSFLK
GLAAGAAMIT--------------------------------------------------
-----IA--NS-------AGLDTQDAH-----------AAGH-----A------------
-----------GGK----L----EK----TNLKIGFIPITCATPIIMSEPMGFYKSNGLK
-CKVVKM-PSWGAVRDSAI----AGELDAYHMLA----PMPISMTLGL---GTSPFSVKL
ASIENI--NGQAITVANRHKD-K-------------VKSA--------------ADMKG-
----------FVFGVPFPYSMHNLLLRYYLAKGGVDP-----------------DKDVQI
RPVPPPDSVAQMVAGDIDAYLMPDPFNQRAVF-----EGVGFIHLLTKDLWVGHPCCAFA
AGEPWINKHPNTFKAINKSIIEAANYATNPT--------------NRSEIAKYISGRAFL
NQPTKVVEAVLTGKFDD----GL-G-N-KKNVPDRIDFK----------------PYPWQ
SFSHWIQSQLVRWDL-------GGAADAIKAGD----FNANSAAIFLTNEAQSLERELGF
-----------------NP-----PS------R----SFKT------EKLA-YDSFDP-T
DPLGYVSKQ--------------------IDRDGV-------------------------
----
>ref_nrtA_14
------------------------------------------------------------
------------------------------------------------------------
------------------------------------------------------------
------------------------------------------------------------
--MAFT-FAATTGKD---------------------RSGLS------G-----KQIGF--
---NDFQSTCT---VCGG----FHLSQ---------DHGQF----LPSDPLAMIDDLVAM
GV--------------------------------------YKQEALSLASTIDRSELRKA
LFLQMAARGSAKREKLVRDLVTVAGGLDNAFAAAFGPRAGEFFGDAK-RFSRTTRRHFMR
SVAVGAALIT--------------------------------------------------
-----LA--NCAP---NNEDPASIAED----------PDDSP------------------
-----------VGS----L----EK----TDLQIGFIPITCATPIIMSEPLGFYRRYGLN
-ARVIKM-PSWAAVRDSAI----AGELDAYHMLA----PMPIAMTLGL---GSATFPVKL
ASIENI--NGQAITVANQYKD-T-------------VKGP--------------ADFKG-
----------FTIGVPFPYSMHNLLLRYYLATGGIDP-----------------DKDVKI
EPVPPPDSVAKMTVGDIDAYLMPDPFNQRAVF-----EGVGFIHLITKDLWPGHPCCAFA
ASDAWIGDHPNTFRALNKAIIDGAGYAHDLA--------------NRKEIAAAISDRQFL
NQPEEVVAAVLTGEFED----GL-G-N-THSIPDRIDFD----------------PYPWQ
SFSYWISTQLVRWDF----LPKERA-------D----YESIGEGVFLTDLARELALEVGQ
-----------------TP-----PT------A----AVRP------ETLQ-FDSFDP-A
DPSAYVEAQ--------------------IEQFGV-------------------------
----
>ref_nrtA_194
------------------------------------------------------------
------------------------------------------------------------
------------------------------------------------------------
------------------------------------------------------------
--MVLI-ANNDKQKK---------------------WDKLY------A-----QQGEL--
---SQLDILCL---TCGG----YHLTQ---------DHWKFMAEEMPKDPLEMIDDLIKM
RV--------------------------------------YKQDSLALAQTISAADLRTE
LFFKTIGRTNPERERLARELAGLAGGLDQAFSAAFGHRSAEFFSDAK-RINGTSRRRFLR
NVAIGAALVT--------------------------------------------------
-----LA--SCGQ---NADTPPPTADA----------PDDVP-----P------------
-----------PSD----L----EK----TNLKIGFIPITCATPIIMSEPLGFYKKYGFD
-ASVIKM-PSWAAVRDSAI----AGELDAYHMLA----PMPIAMTLGL---GSATFGVKL
ASIENI--NGQAITVSNLHKG-K-------------VNGP--------------ADFKG-
----------FTIGVPFPYSMHNLLLRYYLATGGLDP-----------------DLDVKI
EAVPPPDSVAKLAVGDIDAMLMPDPFNQRAVF-----EDAGFIHLLTKDLWPGHPCCAFA
ASDEWIDANPNTFRALNKAIIDGAGYASDPA--------------NRREIATAISERAFL
NQPEEVVAAVLTGEFDD----GL-G-N-TQNIPDRIDFD----------------PYPWQ
SFAHWISGQMVRWNF----LPSDQAST---KEE----YDEIGKDIFLTDLARELSKEVGQ
-----------------TP-----PE------D----EFRT------ETLK-FDTFDP-A
DPDAYVQQQ--------------------IEEYGV-------------------------
----
>ref_nrtA_770
------------------------------------------------------------
------------------------------------------------------------
------------------------------------------------------------
------------------------------------------------------------
--MKFA-KTVLS-----------------------------------------QRDEW--
---KGVENLCI---KCGK----FHPSQ---------SHWEFME-TMPSDPLHMINDLTKM
GV--------------------------------------YKPQTFGIADALSTAELRKE
LFLKMAGKGNPKREKLVLELAKQAGGLDNAFSAAFGAKSGQFFGDAI-RNGEVSRRKFLQ
NIAIGAALVT--------------------------------------------------
-----LV--N--------ACGDTVIDP----------DDPPP-----D------------
-----------VSD----L----EK----TDLRVGFIPITCATPIIMSQPLGFYQKHGLN
-TQNVRM-PSWGAIRDSAI----AGELDAYHMLA----PMPIAMTLGL---GSATFGVKL
ASIENI--NGQAITIADKHRG-N-------------VNKP--------------EDFRG-
----------FVLGVPFPYSMHNLLLRYYLATGGINP-----------------DTDVTI
RSVPPPDSIAQLIAGDIDGFLMPDPFNQRAVF-----EGAGFIYKLTKDLWDGHPCCAFA
ASDTWINDNPNTFRALNKAIIQATDYASESG--------------NREEIAEAISGRSFL
NQPVEVVKAVLTGNFED----GL-G-N-SFNVPDRIDFD----------------PYPWQ
SFANWITSQLVRWDI----SGNGRAAQLIADGS----YDEIGQDVFLTDLARELAQELGQ
-----------------TP-----PD------D----IYRT------ETLA-LDEFNP-Q
DPEGYIQAQ--------------------IDEFGF-------------------------
----
>ref_nrtA_25
------------------------------------------------------------
------------------------------------------------------------
------------------------------------------------------------
------------------------------------------------------------
-------MNAAGTLE---------------------LPDLT------K------------
---MPDDGVCA---FCKG----NHSSF---------KHWEFME-TLPPDPVDMLDDLVKM
KV--------------------------------------YKDDALNVADAVSSAELRRA
LFLKVASQGSPKREKLIRDLAAVAGGLDQAFAAAFGPKAGEFFGDAR-RLSNVTRREFLR
NVAIGASLVA--------------------------------------------------
-----LT--NCTP---G-GDGGDDTED----------AGAPV-----D------------
-----------VSG----L----EK----TELQVGFIPITCATPIIMSEPLGFYEKHGLK
-AKEVKM-PSWGAVRDSAI----AGELDAYHMLA----PMPIAMTLGL---GSEPFNTKL
ASIENI--NGQAITVAERHRG-K-------------VNGP--------------EDFKG-
----------FVIGVPFPYSMHNLLLRYYLATGGIDP-----------------DVDVKI
RPVPPPDSIAQMVAGDIDAYLMPDPFNQRAVF-----EGAGFIHKLTQELWAGHPCCAFA
AGQDWIDENPNTFRALNKAIIEAAGYASKNE--------------NRKEIAPAISTRAFL
NQPTEVVEAVLTGKFDD----GN-G-N-TLDIPKRIDFD----------------PYPWQ
SFANWISSQLVRWDL----QGDGKVAEAINSET----YDEVGQEIFLTDLARELAEELGQ
-----------------EP-----PE------E----IYRT------ETLA-YDTFDP-S
DPQAYVDAQ--------------------IEEYGF-------------------------
----
>ref_nrtA_276
------------------------------------------------------------
------------------------------------------------------------
------------------------------------------------------------
------------------------------------------------------------
--MVIS-AVAKSLSD---------------------WGSLS------C-----TSPSL--
---MLPGQPCG---ACGT----VHFTG---------DHSRFMA-TMPQDPVDMVDDLVKM
GV--------------------------------------YKQNQLRVADTVNAYELRKA
LFLKRVGRNDPQREKLILALCKQAGGLENAFAAAFGPQAGLFFADSV-RNSGATRREFLK
NMAVGAALVT--------------------------------------------------
-----LA--SCAG---G-SDEPAAEEA----------EAAPI-----D------------
-----------TSS----L----EK----TDIQVGFIPITCATPIIMSEPLGFYEKYGFN
-ASVVKM-PSWGAVRDSAI----AGELDAYHMLA----PMPIAMTLGL---GSAAFGVKL
ASIENI--NGQAITVAERHKG-N-------------VSGP--------------EDFKG-
----------FVIGVPFPYSMHNLLLRYYLASGGLDP-----------------DVDVQI
RPVPPPDSIAQLIAGDIDAMLMPDPFNQRAVF-----EGAGYIHMLTKDLWDGHPCCAFA
ASDDWITANPNSFRSLNKAIIEAAAYAQEPA--------------NRPEIAAAISDRAFL
NQPPEVVEAVLTGNFDD----GQ-G-N-TLEVPDRIGFD----------------PYPWQ
SFAKWISSQLVRWDL----MGEGTTAETISDSD----IAQVGEEVFLTDLARELAIELGE
-----------------EP-----PF------E----TNRS------ETLA-FDTFDP-E
SPTTYLKGQ--------------------IDQFGK-------------------------
----
>ref_nrtA_249
------------------------------------------------------------
------------------------------------------------------------
------------------------------------------------------------
------------------------------------------------------------
--MVVA-TTKNRIPR---------------------AEDFK------A-----QRESP--
---TQVPPSCL---VCGG----VHFTQ---------DHWQHLA-TMPSDPVEMVDDLAKM
GL--------------------------------------YKPDAFTIAQSISEAELRKQ
LFLKIVCKGDSKRERLVGDLIQLAGGLDQAFAAAFGPKAGDFFRDAQ-RTSSVTRREFLR
NIAVGAALVT--------------------------------------------------
-----LT--NCAP---G-GNKPDIGDT----------NVDPE-----L------------
-----------TAK----L----EK----TELKVGFIPITCATPIIMSEPLGFYKKHGLN
-AKVVKM-PSWGAVRDSAI----AGELDAYHMLA----PMPIAMTLGL---GSSSFGVKL
ASIENI--NGQAITVANRHKG-K-------------VKGP--------------ADFKG-
----------FVIGVPFPYSMHNLLLRYYLATGGIDP-----------------DKDVKI
RPVPPPDSIAQLVAGDIDAYLMPDPFNQRAVF-----EGEGFIHKLTKDLWPNHPCCAFA
ASDEWIDANPNTFRALNKSIIEAAGYASKAE--------------NRPEIAKAISERAFL
NQPTEVVEAVLTGKFDD----GN-G-Q-TLDIPDRIDFD----------------PYPWQ
SFANWISSQLVRWDL----QGDGKAKTAI-DGK----YDEVGKDIFLTDVARELATELGQ
-----------------TP-----PD------E----IYKT------ETLA-FDEFDP-A
NPAQYIEEQ--------------------IKKYDV-------------------------
----
>ref_nrtA_544
------------------------------------------------------------
------------------------------------------------------------
------------------------------------------------------------
------------------------------------------------------------
--MAVA-SFNGPSQQ---------------------WDNLT------S-----QRGNL--
---SELELLCA---ICGG----SHMSR---------DHWQYME-TLPSDPVDMVDDLIKM
GL--------------------------------------YKPDSFDLADTLSQTELRKQ
LFLKTVSKGDPKRERLVNDLIKLAGGLDQAFAAAFGPQAGRFFSDAQ-RISSVTRREFLR
NVAVGAALVS--------------------------------------------------
-----LA--SCTP---G-GSDAPTAPG----------D-SAD-----V------------
-----------PEN----L----EK----TDLKIGFIPITCATPIIMSEPLGFYKKYGLN
-AEVVKM-PSWGAVRDSAI----AGELDAYHMLA----PMPIAMTLGL---GSASFGVKL
ASIENI--NGQAITVANRHKG-K-------------VNGP--------------ADFKG-
----------FVMGVPFPYSMHNLLLRYYLATGGLDP-----------------DVDVKI
RPVPPPDSIAQIVSGDIDAYLMPDPFNQRAVF-----EEVGFIHKLTKDLWPNHPCCAFA
ASDQWIDANPNTFRALNKSIIEAAGYASDPA--------------NRPEIAKAISERAFL
NQPTEVVEAVLTGNFDD----GN-G-N-RLEVPDRIGFD----------------PYPWQ
SFANWISSQLVRWDL----QGDGKAKTAI-EGK----YDEVGQDIFLTDLARELATELGQ
-----------------SP-----PE------E----IYKT------EKLA-FDDFDP-A
DPSQYIQDQ--------------------IDKYGV-------------------------
----
>ref_nrtA_521
------------------------------------------------------------
------------------------------------------------------------
------------------------------------------------------------
------------------------------------------------------------
--MTLI-SAQQALQG---------------------LGGSD------S-----FGGRR--
---SNLQSLCH---VCGK----YHGAS---------DHWQFMQ-TMPQDPVEMVDDLVKM
GI--------------------------------------YKENQLRAAEGVNAYELRKT
LFLKRIGRSDPKREKLILALCKQAGGMENAFAAAFGPQAGLFFADSI-RSSQQTRREFLR
NMAVGAALVS--------------------------------------------------
-----LA--SCGQ---D-TTPPA-ADA----------PADAP-----V------------
------------GN----L----EK----TDLQIGFIPITCATPIIMSEPLGFYEKYGFN
-AKVVKM-PSWGAVRDSAI----AGELDAYHMLA----PMPIAMTLGL---GSEAFGVKL
ASIENI--NGQAITVAEKYKG-Q-------------VNGP--------------ADFRG-
----------FTIGVPFPYSMHNLLLRYYLATGGIDP-----------------DVDVQI
RPVPPPDSIAQLVAGDIDAYLMPDPFNQRAVY-----EGAGFIHMLTKEIWPGHPCCAFA
ASDQWIDANPNTFRALNKSIIEAAAYAQVPE--------------NRPEIAKAISERAFL
NQPVEVVEAVLTGKFDD----GN-G-N-SLDIPDRIGFD----------------PYPWQ
SFANWISSQLVRWDL----QGDGLAPTIIPETG----YDTVGTDVFLTDLARELATELGQ
-----------------TP-----PT------E----IYRE------ETLK-FDTFDP-A
DPAAYVQQQ--------------------IDEYGV-------------------------
----
>ref_nrtA_819
------------------------------------------------------------
------------------------------------------------------------
------------------------------------------------------------
------------------------------------------------------------
--MTLI-SAQHTLQG---------------------LGQS--------------AGRH--
---SNLQSLCS---TCGK----YHAGN---------DHWQFMQ-TMPQDPLDLVDDLVKM
GI--------------------------------------YKENQLRAAEGVNAYELRKA
LFLKRVGRDDPQREKLILALCQQAGGLENAFAAAFGPQAGLFFGDAI-RNSRQTRREFLR
NMAVGAALVS--------------------------------------------------
-----LA--SCGT---G-QTPPA-EDA----------PTGAD-----V------------
-----------PSN----L----EK----TDLQIGFIPITCATPIIMSEPLGFYEKYGFN
-AKVVKM-PSWGAVRDSAI----AGELDAYHMLA----PMPIAMTLGL---GSAAFGVKL
ASIENV--NGQAITVAERYKG-Q-------------VNGP--------------ADFKG-
----------FTIGVPFPYSMHNLLLRYYLATGGLNP-----------------DVDVQI
RPVPPPDSIAQLIAGDIDAYLMPDPFNQRAVY-----EGAGFIHMLTKEIWPGHPCCAFA
ASDQWIEANPNTFRALNKSIIEAAGYAQNPA--------------NRPEIARAISERAFL
NQPVEVVEAVLTGNFED----GN-G-N-TLNVPDRIGFE----------------PYPWQ
SFANWISSQLVRWDL----QGDGLAPQIIPETG----YDTVGTDIFLTDLARELATELGQ
-----------------EA-----PS------E----IYRE------ETLK-FDTFDP-A
DPAAYVERQ--------------------IEEYGV-------------------------
----
>ref_nrtA_705
------------------------------------------------------------
------------------------------------------------------------
------------------------------------------------------------
------------------------------------------------------------
--MVLN-SAQNVLSN---------------------LTRSP------G-----RYGTL--
---SNLQSLCT---VCGQ----QHSSF---------DHWEFMQ-TMPQDPIEMVDDLVKM
GI--------------------------------------YKENQLRAADTVNAHELRKT
LLLKRVGRGSPKREKLILDLCRQAGGLDNAFAAAFGPQAGQFFGDAI-RNGQPTRREFLR
NMAIGAALVS--------------------------------------------------
-----LA--SCGD---G-GSSDAPTED----------DAEPV-----D------------
-----------TSN----L----EK----TDLRIGFIPITCATPIIMSEPLGFYEKYGFN
-AEVVKM-PSWGAVRDSAI----AGELDAYHMLA----PMPIAMTLGL---GSAAFGVKL
ASIENI--NGQAITIAERHKG-N-------------INGP--------------ADFKG-
----------FTIGVPFPYSMHNLLLRYYLATGGIDP-----------------DVDVQI
RPVPPPDSIAQLIAGDIDAYLMPDPFNQRAVY-----EGAGFIHMLTKELWPGHPCCAFA
ASDEWIETNPNTFRALNKAIIEAAGYASDPA--------------NRIEIAEAISDRAFL
NQPVEVVQAVLTGDFED----GN-G-N-TLSIPDRIDFD----------------PYPWQ
SFANWISSQLVRWDL----QGDDLAPKVIPETG----YDTVGTDVFLTDLARELAEELGQ
-----------------SP-----PS------E----IYRI------EELK-FDTFDP-A
DPETYVQEQ--------------------IDEYGV-------------------------
----
>ref_nrtA_319
------------------------------------------------------------
------------------------------------------------------------
------------------------------------------------------------
------------------------------------------------------------
--MALI-SAQETFKN---------------------WQSAQ------T-----SNRTW--
---SNLQPLCQ---VCGR----QHSSF---------DHWDFMQ-TLPQDPVELVDDLVKM
GI--------------------------------------YKENQLRAANTVNAYELRKT
LFLKRVGRGDPKREKLILALCQQAGGLENAFAAAFGPQAGQFFGDAI-RNGKSTRREFLR
NMAVGAALVS--------------------------------------------------
-----LA--SCAD---G-GSGE--SEA----------ESEPV-----A------------
-----------AAD----V----EK----TDLQIGFIPITCATPIIMSEPLGFYKKYGFN
-AKVVKM-PSWGAVRDSAI----AGELDAYHMLA----PMPIAMTLGL---GSAAFGVKL
ASIENI--NGQAITVAERYKG-Q-------------VNGP--------------ADFKG-
----------FTIGVPFPYSMHNLLLRYYLATGGIDP-----------------DVDVQI
RPVPPPDSIAQLVAGDIDAYLMPDPFNQRAVY-----EEAGFIHMLTKELWPGHPCCAFA
ASDQWIEAYPKTFRALNKSIIEAAGYASNPT--------------NRPEIATAISERAFL
NQPVEVVEAVLTGNFDD----GN-G-N-TLNIPDRIDFD----------------PYPWQ
SFANWISSQLVRWDL----QGDGLAPKAIPEKG----YDTVGKDIFLTGLARELAQELGQ
-----------------SP-----PS------D----IYRT------ETLK-FDTFDP-A
DPATYVQEQ--------------------IDEYGV-------------------------
----
>ref_nrtA_343
------------------------------------------------------------
------------------------------------------------------------
------------------------------------------------------------
------------------------------------------------------------
--MVIS-SNTHSTNK---------------------GINPN------F-----QGRNL--
---RKLSSTCS---KCGG----VHLTD---------DHWKFMA-DLPQDPVEMISDLAKM
GV--------------------------------------YKPNAFKMADAVNAADLRKA
LLLKMAGKGDRQREKLVLELCKQAGGIDHALAAAFGTKAGEFFGDVV-QASEFSRRRFLR
NLAVGAALVT--------------------------------------------------
-----LT--NCAP----KQ-GEETADD----------TSDPV-----G------------
-----------ADN----L----EK----KDLRIGFIPITCATPIIMSEPLGFYEKYGFN
-AEVVKM-PSWGAVRDSAI----AGELDAYHMLA----PMPIAMTLGL---GSSSFGVKL
ASIENI--NGQAITVANKYKG-K-------------INGP--------------ADFKG-
----------FNIGVPFPYSMHNLLLRYYLATGDVDP-----------------DKDVKI
RAVPPPDSIAQLVAGDIDAYLMPDPFNQRAVY-----EEAGFIHKLTKELWPGHPCCAFA
ASDEWISANPNTFRSLNKAIIEAAGYAQDPA--------------NRPEIAQAISERAFL
NQPVEVVEAVLTGNFED----GL-G-N-TLSIPDRIDFD----------------PYPWQ
SFANWISSQLVRWDL----QGDGKVKSAIAEDQ----YDEVGKEVFMTDLARELAEEVGL
-----------------NP-----PE------D----IYRT------ETLE-FDTFDP-T
QPQAYVEEQ--------------------IKKYGV-------------------------
----
>ref_nrtA_29
------------------------------------------------------------
------------------------------------------------------------
------------------------------------------------------------
------------------------------------------------------------
--MVIS-LNKNSTNK---------------------GINLN------Y-----LGGNA--
---SKLKTACI---DCGG----FHSGN---------EHWKFMQ-DMPQNPVDMIGDLAKM
GI--------------------------------------YKPEAFKIADAVNTADLRKT
LLLKMAGKGSPKREKLVLELCKQAGGIDNAFAAAFGHKAGEFFGDVV-HAGEFSRRRFLK
NLAIGAALVT--------------------------------------------------
-----LT--NCSP----EQANEPATND----------AEVPA-----G------------
-----------AEN----L----EK----TDLRIGFIPITCATPIIMSEPLGFYEKYGFN
-AEVVKM-PSWGAVRDSAI----AGELDAYHMLA----PMPIAMTLGL---GSSSFGVKL
ASIENI--NGQAITVANKYKG-Q-------------INGP--------------ADFKG-
----------FVIGVPFPYSMHNLLLRYYLATGGIDP-----------------DKDVQI
RAVPPPDSIAQLVAGDIDAYLMPDPFNQRAVY-----EEAGFIHKLTKELWPGHPCCAFA
ASDEWISANPNTFRSLNKAIIEAAGYAQDPA--------------NRPEIAQAISERAFL
NQPVEVVEAVLTGNFED----GL-G-N-NLSIPDRIDFE----------------PYPWQ
SFANWISSQLVRWDL----QGDGKVQTAIAEGK----YDEVGQEVFMTDLARELAQEVGL
-----------------NP-----PE------D----IYRT------ETLE-FDTFDP-A
QPQAYIDEQ--------------------IEKYGV-------------------------
----
>ref_nrtA_441
------------------------------------------------------------
------------------------------------------------------------
------------------------------------------------------------
------------------------------------------------------------
--MVIS-LNKNSTNK---------------------GINAN------F-----QGKSS--
---TRLKATCS---DCGG----FHPTD---------EHWRFMA-DMPQDPVNMVGDLAKM
GI--------------------------------------YKPEAFKIADAVNGADLRKT
LLLKMAGKGDRKREKLVLELCKQAGGIDNAIAAAFGHKAGEFFGDAV-RAGDFSRRRFLK
NLAIGAALVT--------------------------------------------------
-----LT--NCAS----QSEGEAPTEE----------GGEAV-----D------------
-----------TSN----L----EK----TDLKIGFIPITCATPIIMSEPLGFYKKYGFN
-AEVVKM-PSWGAVRDSAI----AGELDAYHMLA----PMPIAMTLGL---GSSSFGVKL
ASIENI--NGQAITVANKYKG-K-------------INGP--------------ADFKG-
----------FNIGVPFPYSMHNLLLRYYLATGGIDP-----------------DKDVKI
RAVPPPDSIAQLLAGDIDAYLMPDPFNQRAVF-----EEAGFIHKLTKELWPGHPCCAFA
ASDDWISANPNTFRALNKSIIEAAGYASDPA--------------NRVEIAKAISERAFL
NQPTEVVEAVLTGNFED----GL-G-N-NLDIPDRIDFD----------------PYPWQ
SFANWISSQLVRWDL----QGDGKVKSAIAEGK----YDEVGQEVFMTDLARELAQEVGL
-----------------NP-----PE------D----IYRT------ETLE-FDSFDP-A
NPQAYVDEQ--------------------VKKYGV-------------------------
----
>ref_nrtA_116
------------------------------------------------------------
------------------------------------------------------------
------------------------------------------------------------
------------------------------------------------------------
--MVIS-LNRN-TDK---------------------RINLN------S-----IKSSA--
---VKLNPACS---NCGG----FHPTD---------EHWKFMA-DMPQDPVDMIGDLAKM
GI--------------------------------------YKPAAFKIADGVNAADLRKT
LLLKMAGKGNLKRERLVLELCKQAGGIDNAFAAAFGNKAGEFFGDVV-RASEFSRRRFLK
NLAIGAALVT--------------------------------------------------
-----LT--NCAS----SE--EPAADD----------SAAPA-----G------------
-----------AEN----L----EK----KDLKIGFIPITCATPIIMSEPLGFYKKYGFN
-AEVVKM-PSWGAVRDSAI----AGELDAYHMLA----PMPIAMTLGL---GSSAFGVKL
ASVENI--NGQAITVANKYKG-K-------------INGP--------------ADFKG-
----------FNIGVPFPYSMHNLLLRYYLATGGIDP-----------------DKDVKI
RAVPPPDSIAQLVAGDIDAYLMPDPFNQRAVY-----EEAGFIHKLTKELWPGHPCCAFA
ASDQWISANPNTFRSLNKAIIEAAGYASDPA--------------NRPEIAKAISERAFL
NQPTEVVEAVLTGDFDD----GL-G-N-TQSIPDRIDFD----------------PYPWQ
SFANWISSQLVRWDL----QGDGKVKTAIADGK----YDEVGKEVFMTDLARELATEVGQ
-----------------TP-----PA------D----VYRT------ETLE-FDSFDP-A
QPQAYVDEQ--------------------IKKYGV-------------------------
----
>ref_nrtA_459
------------------------------------------------------------
------------------------------------------------------------
------------------------------------------------------------
------------------------------------------------------------
--MVIS-ATTNTADK---------------------WSNLG------S-----QRGEL--
---SELELLCI---VCGG----FHMTA---------DHWKFMAEDMPQDPLEMIEDLTKM
GI--------------------------------------YKPETFKMADAVNAADLRKQ
LLLKVAGKGDPKRERLVLELAKQAGGIENAFAAAFGPKAGEFFGDVV-HYNEFSRRRFLK
NLAVGAALVT--------------------------------------------------
-----LT--NCAP---KQQTQAPAPES----------TDTPP-----G------------
-----------AEG----L----EK----TDLKIGFIPITCATPIIMSEPLGFYSKYGFN
-AKVVKM-PSWGAVRDSAI----AGELDAYHMLA----PMPIAMTLGL---GSASFGVKL
ASIENI--NGQAITVANRYKG-K-------------INGP--------------ADFKG-
----------FTIGVPFPYSMHNLLVRYYLATGGIDP-----------------DKDVKI
RPVPPPDSIAQLVAGDIDAYLMPDPFNQRAVY-----EDAGFIHKLTKELWEGHPCCAFA
ASDEWITENPNTFRALNKAIIEAAGYARNPA--------------NRPEIAKAISERAFL
NQPVEVVEAVLTGNFDD----GL-G-N-TQAIPDRIDFD----------------PYPWQ
SFANWISSQLVRWDL----QGDEKVKQAIAADK----YDEVGKEIFLTDLARELALEVGQ
-----------------TP-----PT------E----IYRT------ETLE-FDTFDP-A
KPQEYVDEQ--------------------IKKYGV-------------------------
----
>ref_nrtA_849
------------------------------------------------------------
------------------------------------------------------------
------------------------------------------------------------
------------------------------------------------------------
--MVIS-SVTEATGK---------------------WGNLD------S-----QRGNL--
---SELDLWCM---ICGD----FHMTA---------DHWKFMAEDMPKDPVDMIEDLTKM
GI--------------------------------------YKPDTFKMADAVNAADIRKA
LLLKVAGKGDPKREQLVLELAKQAGGIENAFAAAFGPKAGEFFGDVR-HYNSFSRRRFLK
NLAVGAALVT--------------------------------------------------
-----LA--NCTS---KQQTQDLKTGE----------NQPPP-----N------------
-----------VDS----L----EK----TDLKIGFIPITCATPIIMSEPLGFYSKYGFN
-AKVVKM-PSWGAVRDSAI----AGELDAYHMLA----PMPIAMTLGL---GSATFGVKL
ASIENI--NGQAITVANKYKG-K-------------INGP--------------ADFKG-
----------FTIGVPFPYSMHNLLMRYYLATGGVDP-----------------DKDVKI
RPVPPPDSIAQLVAGDIDAYLMPDPFNQRAVY-----EEAGFIHKLTKELWEGHPCCAFA
ASDAWIEENPNTFRSLNKAIIEAAGYARNPA--------------NRPEIAKAISERAFL
NQPVEVVEAVLTGNFDD----GQ-G-N-TKAVPDRIDFD----------------PYPWQ
SFANWISSQLVRWDL----QGDGKVKSAITSEK----YDEVGKEIFLTDLARELAQEVGQ
-----------------TP-----PT------E----IYRT------ETLE-FDTFDP-A
KPQEYVDEQ--------------------IKKYGF-------------------------
----
>ref_nrtA_878
------------------------------------------------------------
------------------------------------------------------------
------------------------------------------------------------
------------------------------------------------------------
--MVIS-SSKNATDK---------------------WGNLD------S-----QRGNL--
---SELDSICK---MCGG----VHMSA---------EHWKFMAEDMPKDPVEMIGDLAKM
GI--------------------------------------YKPDTLKMADAVNAADLRKA
LLLKAAGKGSPKRERLVLELCKQAGGMENAFAAAFGSKAGEFFGDVV-HYSDFSRRRFLK
NLAIGAALVT--------------------------------------------------
-----LT--NCVP---NQQAEEVATNT----------SEAPE-----G------------
-----------AEN----L----EK----KDLRIGFIPITCATPIIMSKPLGFYEKYGFN
-AEVVKM-PSWGAVRDSAI----AGELDAYHMLA----PMPIAMTLGL---GSTSFGVKL
ASIENI--NGQAITVANKYKG-Q-------------VNGP--------------ADFKG-
----------FTIGVPFPYSMHNLLLRYYLATGGIDP-----------------DKDVKI
RPVPPPDSIAQLIAGDIDAYLMPDPFNQRAVY-----EEAGFIHKLTKELWPGHPCCAFA
ASDTWIAEHPATFRALNKAIIEAAGYAQDPA--------------NRPEIAQAISERAFL
NQPVEVVEAVLTGNFQD----GL-G-N-TKNIPDRIDFD----------------PYPWQ
SFANWISSQLVRWDL----QGDEKVKTAIAEDK----YEEVGQEIFLTDLARELAQEVGL
-----------------NP-----PE------D----VYRT------ETLE-FDTFDP-A
NPQAYVDEQ--------------------IKKYGV-------------------------
----
>ref_nrtA_891
------------------------------------------------------------
------------------------------------------------------------
------------------------------------------------------------
------------------------------------------------------------
--MVIS-ST-NATNK---------------------WDNIN------S-----QRGNL--
---TELDLFCM---LCGG----IHMTA---------DHWKFMAEDMPKDPVTMIDDLTRM
GV--------------------------------------YKPGTFKMADAVNAADLRKT
LLLKVAGRGDPKRERLVLELAKQAGGLENAFAAAFGAKAGEFFGDVV-HYSEFSRRRFLK
NLAVGAALVT--------------------------------------------------
-----LA--NCAP---NQNEEPAIDTG----------VDTPV-----G------------
-----------ADL----L----EK----KDLRIGFIPITCATPIIMSEPLGFYKKYGFN
-AEVVKM-PSWGAVRDSAI----AGELDAYHMLA----PMPIAMTLGL---GSASFGVKL
ASIENI--NGQAITVANKYKG-Q-------------INGP--------------ADFKG-
----------FTIGVPFPYSMHNLLLRYYLATGGIDP-----------------DKDVKI
RPVPPPDSIAQLIAGDIDAYLMPDPFNQRAVY-----EEAGFIHMLTKELWEGHPCCAFA
ASDTWIAEHPATFRALNKAIIEAAGYARNPA--------------NRPEIARAISERAFL
NQPVEVVEAVLTGNFQD----GL-G-N-TRDVPDRIDFD----------------PYPWQ
SFANWISSQLVRWDL----QGDDRVKTAIAADK----YEEVGQEIFLTDLARELAEEVGL
-----------------NP-----PT------D----IYRT------ETLM-FDEFDP-A
NPQDYVDEQ--------------------IKKYGV-------------------------
----
>ref_nrtA_494
------------------------------------------------------------
------------------------------------------------------------
------------------------------------------------------------
------------------------------------------------------------
--MVFT-T-KNSTDR---------------------WINLS------S-----QQGKL--
---REIDRICV---TCGG----VHLSN---------DHWKFMAEDMPTDPVDMIGDLAKM
GI--------------------------------------YKSDAFKMADAVNAAELRKT
LLLKVAGKGDPKREKLVLELCKQAGGIENAFAAAFGPQAGQFFGDVV-QASDFSRRRFLK
NLAVGAALVS--------------------------------------------------
-----LT--NCAP---NQQAEENSADN----------SEAVE-----G------------
-----------VEN----L----EK----TDLRIGFIPITCATPIIMSEPLGFYSKYGFN
-AEVVKM-PSWGAVRDSAI----AGELDAYHMLA----PMPIAMTLGL---GSSSFGVKL
ASIENI--NGQAITVANKYKG-Q-------------VNGP--------------ADFKG-
----------FNIGVPFPYSMHNLLLRYYLATGGIDP-----------------DKDVKI
RAVPPPDSIAQLVAGDIDAYLMPDPFNQRAVY-----EEAGFIHKLTKELWDGHPCCAFA
ASDDWINANPNTFRALNKAIIEAAGYAQDPA--------------NRPEIAQAISERAFL
NQPVEVVQAVLTGEFEN----GL-G-E-TMNVPDRIGFD----------------PYPWQ
SFANWISSQLVRWDL----QGDGKVQTAIAEDK----YEEVGQEIFMTDLARELAEEVGL
-----------------NP-----PE------D----IYRE------ETLE-FDTFDP-A
NPQAYVDEQ--------------------IEKYGV-------------------------
----
>ref_nrtA_3
------------------------------------------------------------
------------------------------------------------------------
------------------------------------------------------------
------------------------------------------------------------
--MVFT-I-NNATDK---------------------WSSLS------F-----QQGKL--
---SEIDLICK---MCGG----VHITA---------DHWKFMAEDMPQDPVEMIGDLTKM
GI--------------------------------------YKPNTFKMADAVNAADLRKT
LLLKIAGKGDPQREKLVLELCKQAGGIENAFAAAFGQRAGEFFGDVV-QAGNFSRRRFLK
NLAVGAALVT--------------------------------------------------
-----LT--NCTP----KQAQEPAADE----------SETVA-----G------------
-----------VDN----L----EK----KDLRIGFIPITCATPIIMSEPLGFYEKYGFN
-AEVVKM-PSWGAVRDSAI----AGELDAYHMLA----PMPIAMTLGL---GSASFGVKL
ASIENI--NGQAITVANKYKG-Q-------------VNGP--------------ADFKG-
----------FNIGVPFPYSMHNLLLRYYLATGGIDP-----------------DKDVKI
RAVPPPDSIAQLVAGDIDAYLMPDPFNQRAVY-----EEAGFIHKLTKELWPGHPCCAFA
ASDDWINANPNTFRALNKSIIEAAGYAQDPA--------------NRPEIAKAISERAFL
NQPVEVVEAVLTGEFEN----GL-G-E-TVSVPDRIGFD----------------PYPWQ
SFANWISSQLVRWDL----QGDDKVETAIAADK----YEEVGKEIFMTDLARELADEVGL
-----------------NP-----PD------D----IYRT------ETLE-FDTFDP-A
NPQAYVDEQ--------------------IKKYGV-------------------------
----
>ref_nrtA_261
------------------------------------------------------------
------------------------------------------------------------
------------------------------------------------------------
------------------------------------------------------------
--MVIS-SGTKTTDK---------------------WGNIN------S-----QRGSL--
---SELDLLCM---ICGG----FHMSA---------DHWKFMAEDMPKDPVDMIDDLIKM
RV--------------------------------------YKSETYKMAETVNAADLRKT
LLLKVAGKGDPKREKLVLELCKQAGGIENAFAAAFGPKAGEFFGDVI-HYSQFSRRRFLK
NLAVGAALVT--------------------------------------------------
-----LT--NCAP----KQAEDPATED----------STAVI-----D------------
-----------PSS----L----EK----RDLRIGFIPITCATPIIMSEPLGFYKKYGFN
-AEVVKM-PSWGAVRDSAI----AGELDAYHMLA----PMPIAMTLGL---GSASFGVKL
ASIENI--NGQAITVANRHKD-R-------------VKGP--------------ADFKG-
----------FTIGVPFPYSMHNLLLRYYLATGGLDP-----------------DRDVKI
RPVPPPDSIAQMVAGDIDAYLMPDPFNQRAVF-----EGEGFIHKLTKELWEGHPCCAFA
ASDEWITANPNTFRALNKSIIEAAGYARDPA--------------NRPEIAKAISERAFL
NQPVEVVEAVLTGNFED----GQ-G-N-TKSIPDRIDFD----------------PYPWQ
SFANWISSQLVRWDL----QGDEKVKTAIAEDK----YEEVGKEIFMTDLARELAQEVGQ
-----------------TP-----PS------E----IYRT------ETLE-FDTFDP-A
DPQGYVDEQ--------------------IKKYGV-------------------------
----
>ref_nrtA_332
------------------------------------------------------------
------------------------------------------------------------
------------------------------------------------------------
------------------------------------------------------------
--MVFT-T-NNATDK---------------------WGNIN------S-----QRGNI--
---SELDLMCM---VCGG----FHMTA---------DHWKFMAEDMPKDPVEMIDDLIKM
RV--------------------------------------YKSNTLKIADAVNAADLRKT
LLLKVAGKGDPKRERLVLELCKQAGGIENAFAAAFGQKAGEFFGDV--RNSEFSRRRFLK
NLAVGAALVT--------------------------------------------------
-----LA--NCAP---NQQAEEPAGEE----------TETAV-----D------------
-----------TSN----L----EK----KDLRIGFIPITCATPIIMSEPLGFYQKYGFN
-AEVVKM-PSWGAVRDSAI----AGELDAYHMLA----PMPIAMTLGL---GSASFGVKL
ASIENI--NGQAITVANKYKG-K-------------VNGP--------------ADFKG-
----------FNIGVPFPYSMHNLLLRYYLATGGIDP-----------------DKDVKI
RPVPPPDSIAQLVAGDIDAYLMPDPFNQRAVY-----EEAGFIHKLTKELWAGHPCCAFA
ASDEWITANPNTFRALNKSIIEAAGYARDPA--------------NRPEIAKAISERAFL
NQPVEVVEAVLTGNFED----GL-G-N-TKEIPDRIDFD----------------PYPWQ
SFANWISSQLVRWDL----QGDGKVKSAIADGK----YEEVGKEIFMTDLARELAQEVGQ
-----------------TP-----PD------D----IYRT------ETLA-FDEFDP-N
NPQGYVDEQ--------------------IKKYGV-------------------------
----
>ref_nrtA_72
------------------------------------------------------------
------------------------------------------------------------
------------------------------------------------------------
------------------------------------------------------------
--MVLT-S-AQTDQG---------------------WNNLN------C-----DRGNL--
---TDFQTACV---ICGG----AHLTH---------SHWEFLQ-TMPQDPVEMVDDLMKM
GL--------------------------------------YKDQQLRAADNVNAYELRKT
LLLKAAGKGDPKREKLVLALARQAGGIENAFAAAFGPQAGLFFTDAI-RNSQFTRREFLK
NLAIGAALVT--------------------------------------------------
-----LS--NCGP---N-SQQAAVEED----------AAAPV-----N------------
-----------VSN----L----EK----TDLRIGFIPITCATPIIMSEPLGFYAKYGFN
-AEVVKM-PSWGAVRDSAI----AGELDAYHMLA----PMPIAMTLGL---GSASFGVKL
ASIENI--NGQAITVAERYKG-Q-------------INGP--------------ADFKG-
----------FTIGVPFPYSMHNLLLRYYLATGGIDP-----------------DVDVKI
RPVPPPDSIAQLIAGDIDAYLMPDPFNQRAVF-----EGAGFIFKLTKEIWPGHPCCAFA
ASDQWIEANPNTFRALNKSIIEAAGYARDPA--------------NRPEIAKAISERAFL
NQPVEVVEAVLTGNFED----GQ-G-N-TLSVPDRIDFD----------------PYPWQ
SFANWISSQLVRWDL----QGDGRANQVITSET----YNQIGKDIFLTDLARELAQEVGL
-----------------NS-----PE------D----IYRT------ETLE-FDTFDP-A
DPAAYVKEQ--------------------IDKNGV-------------------------
----
>ref_nrtA_742
------------------------------------------------------------
------------------------------------------------------------
------------------------------------------------------------
------------------------------------------------------------
-------------MA---------------------LSHTQ------QTLHSLNRGSLLT
NGLSDGSSSCS---VCGE----THLST---------SHWEFMQ-TMPTDPLDMVDDLVRM
GL--------------------------------------YKDQQLNVADKLNTYELRKA
LLLKSAGKGSLKREKLVLALAQQAGGIENAFAAAFGPQAGLFFADTV-RTSSATRREFLR
NVAIGAAMVT--------------------------------------------------
-----LT--NCAS---P-EDPDPVAND----------DAEPV-----D------------
-----------TSG----L----EK----TDLKIGFIPITCATPIIMSEPLGFYQKYGFN
-AEVVKM-PSWGAVRDSAI----AGELDAYHMLA----PMPIAMTLGL---GSGAFGVKL
ASIENI--NGQAITVANKYQG-Q-------------VNGP--------------ADFKG-
----------FTIGVPFPYSMHNLLLRYYLATGGIDP-----------------DVDVKI
RPVPPPDSIAQLVAGDIDAYLMPDPFNQRAVY-----EEAGFIFKLTKDIWPGHPCCAFA
ASDQWINDNPNTFRALNKSIIEAAGYASDPA--------------NRVEIAEAISERAFL
NQPVEVVEAVLTGQFDD----GL-G-N-TLDIPDRIDFD----------------PYPWQ
SFANWISSQLVRWDL----QGDGKAAQEITDES----YNTVGEEVFLTDLARELAEEVGL
-----------------NP-----PS------D----IYRT------EELE-FDTFDP-A
KPGEYVKEQ--------------------IEKNGV-------------------------
----
>ref_nrtA_799
------------------------------------------------------------
------------------------------------------------------------
------------------------------------------------------------
------------------------------------------------------------
-------------MA---------------------PSRTQ------QMPHSLNRGNL--
--LSSSSANCG---VCGG----THLSG---------SHWEFMQ-TMPSDPVDMVSDLVKM
GL--------------------------------------YKDQQLKVADKLNTYELRKA
LLLKSAGKGDPKREKLVLALAKQAGGIENAFAAAFGPQAGLFFSDTV-RTSSATRREFLR
NIAIGAAMVT--------------------------------------------------
-----LT--NCGS---A-DDSGPAASD----------DTAPA-----N------------
-----------TAN----L----EK----TDLKIGFIPITCATPIIMSEPLGFYKKYGFN
-AEVVKM-PSWGAVRDSAI----AGELDAYHMLA----PMPIAMTLGL---GSSAFGVKL
ASVENI--NGQAITIANRYKD-Q-------------VKGP--------------ADFKG-
----------FTIGVPFPYSMHNLLLRYYLATGGIDP-----------------DVDVKI
RPVPPPDSIAQLIAGDIDAYLMPDPFNQRAVY-----EDAGFIFKLTKDIWPGHPCCAFA
ASDEWINTNPNTFRELNKSIIEAAGYASDPA--------------NRPEIATAISERAFL
NQPVEVVEAVLTGQFDD----GL-G-N-TLDVPDRIDFD----------------PYPWQ
SFANWISSQLVRWDL----QGDGKAAQEITADS----YNTVGEEVFLTDLARELAEEVGL
-----------------KP-----PS------D----AYRT------EKLE-FDTFDP-E
NPSEYVQAQ--------------------IEENGV-------------------------
----
>ref_nrtA_934
------------------------------------------------------------
------------------------------------------------------------
------------------------------------------------------------
------------------------------------------------------------
--MALT-T-VNAQLR---------------------KRN---------RLHSLSRGNLLA
SSQPCKCDVCSLSGISPTGLSTSGMSI---------EHWEFMQ-TMPTDPLDMVSDLSKM
GL--------------------------------------FKDRQLQVADKLNVYELRKA
LLLKAAGKGDPKREKLVLALAKQAGGIENAFAAAFGPQSGLLFADTI-KGSGATRREFLK
NLAIGAALVT--------------------------------------------------
-----LT--NCAG---G-GDEGPAASD----------DAAPI-----D------------
-----------TSN----L----EK----TDLKIGFIPITCATPIIMSEPLGFYAKYGFN
-AEVVKM-PSWGAVRDSAI----AGELDAYHMLA----PMPIAMTLGL---GSEAFGVKL
ASIENI--NGQAITVANKYKG-Q-------------VNGP--------------ADFKG-
----------FNIGVPFPYSMHNLLLRYYLATGGIDP-----------------DVDVKI
RPVPPPDSIAQLVAGDIDAYLMPDPFNQRAVF-----ENAGFIFKLTKEIWPGHPCCAFA
ASDQWINSNPNTFRALNKSIIEAAGYASDPA--------------HRVEIAEAISERAFL
NQPTEVVEAVLTGQFED----GL-G-N-SLDIPDRIDFD----------------PYPWQ
SFANWISSQLVRWDL----QGDGKAAEEITDET----YDTVGQEVFLTDLARELATEVGL
-----------------NP-----PS------E----IYRE------EKLE-FDTFNP-E
EPSTYIKKQ--------------------IDEYGV-------------------------
----
>ref_nrtA_787
------------------------------------------------------------
------------------------------------------------------------
------------------------------------------------------------
------------------------------------------------------------
--MAST-T-VNAQTA---------------------QTQLS------RRLHSLNRGSLLT
HSQLCNSSNCN---VCNNVFNSVGMST---------EHWEFLQ-TMPTDPLDMVSDLAKM
GL--------------------------------------YKDRQLQVADKVNAYELRKA
LLLKSAGKGDPKREKLVLALAKQAGGIENAFAAAFGPQAGLLFADTI-RGSGATRREFLK
NLAIGAALVT--------------------------------------------------
-----LT--NCAS---G-EESGPAASD----------QAADV-----D------------
-----------ISS----L----EK----TDLKIGFIPITCATPIIMSEPLGFYEKYGFN
-AEVVKM-PSWGAVRDSAI----AGELDAYHMLA----PMPIAMTLGL---GSSAFGVKL
ASIENI--NGQAITVANKYKG-Q-------------VNGP--------------ADFKG-
----------FNIGVPFPYSMHNLLLRYYLATGGIDP-----------------DVDVKI
RPVPPPDSIAQLVAGDIDAYLMPDPFNQRAVF-----EDAGFIFKLTKDIWPGHPCCAFA
ASDQWIDANPNTFRSLNKAIIEAAGYASDPA--------------NRVEIAGAISERAFL
NQPTEVVEAVLTGQFED----GL-G-N-TLDVPDRIDFD----------------PYPWQ
SFANWISSQLVRWDL----QGDGKAAQEITDET----YNEVGEEVFLTDLARELATEVGL
-----------------NP-----PS------E----IYRE------EKLE-FDTFDP-A
APSAYIKEQ--------------------IEKNGV-------------------------
----
>ref_nrtA_577
------------------------------------------------------------
------------------------------------------------------------
------------------------------------------------------------
------------------------------------------------------------
------------------------------------------------------------
---------------------------------------------MPTDPVDMVSDLAKM
GL--------------------------------------YKESQFKAADKVNTFELRKA
LLLKAAGKGDPKREKLVLALAQQAGGIENAFAAAFGPQAGLFFADTI-RGSNATRREFLR
NLAIGAAMVT--------------------------------------------------
-----LT--NCAK---P-EAPGAAVSD----------EAATA-----D------------
-----------VSN----L----EK----TDLKIGFIPITCATPIIMSEPLGFYKKYGFN
-AEVVKM-PSWGAVRDSAI----AGELDAYHMLA----PMPIAMTLGL---GSGAFGVKL
ASVENI--NGQAITISNKHKG-K-------------VNGP--------------ADFKG-
----------FTMGVPFPYSMHNLLLRYYLATGGIDP-----------------DVDVKI
RPVPPPDSIAQLIAGDIDAYLMPDPFNQRAVY-----EDAGFIFKLTKDIWPGHPCCAFA
ASDQWIDTNPNTFRALNKAIIEAAGYASNPA--------------NRPEIARAISERAFL
NQPVEVVEAVLTGKFED----GL-G-N-TLDVPDRIDFD----------------PYPWQ
SFANWISSQLVRWDL----QGDGKAAQEITDDS----YNEVGEKVFLSDLARELAAEVGL
-----------------NP-----PS------D----VYRT------EKLE-FDTFDP-E
KPGEYIKEQ--------------------IDKYGV-------------------------
----
>ref_nrtA_954
------------------------------------------------------------
------------------------------------------------------------
------------------------------------------------------------
------------------------------------------------------------
--MVLT-S-TGSQQT---------------------LHNLS------R-----DRNNLLA
GSSTGHPANCS---CCST------LSR---------DHWEFLQ-TMPTDPVDMVSDLAKM
GL--------------------------------------YKDQQLQVADKVNAYELRKA
LLLKAAGKGDPKREKLVLALAKQAGGIENAFAAAFGPQAGLFFADSV-RTSGATRREFLR
NLAIGAAMVT--------------------------------------------------
-----LT--NCGS---PAEESDPAAAD----------DAAPA-----G------------
-----------ASN----L----EK----TDLKIGFIPITCATPIIMSQPLGFYEKYGFN
-AEVVKM-PSWGAVRDSAI----AGELDAYHMLA----PMPIAMTLGL---GSGAFGVKL
ASVENI--NGQAITVSNKYKG-Q-------------INGP--------------ADFKG-
----------FNIGVPFPYSMHNLLLRYYLATGGIDP-----------------DVDVKI
RPVPPPDSIAQLIAGDIDAYLMPDPFNQRAVF-----EEAGFIFKLTKDIWPGHPCCAFA
ASDQWIDTNPNTFRELNKAIIEAAGYASDPA--------------NRPEIAQAISDRAFL
NQPPEVVEAVLTGKFDD----GL-G-N-SLDVPDRIDFD----------------PYPWQ
SFANWISSQLVRWDL----QGDGKAAEEITDET----YDSVGEEVFLTDLARELAEEVGL
-----------------NP-----PS------D----IYRT------EKLE-FDTFDP-E
TPGEYVKEQ--------------------IDKYGV-------------------------
----
>ref_nrtA_325
------------------------------------------------------------
------------------------------------------------------------
------------------------------------------------------------
------------------------------------------------------------
-----MSLERDPFDD---------------------TIDIW------N------------
--------------ECSE----RSNGE---------EQSAHHMVDLMTSKKDAENTSFLE
------------------------------------------------------------
-KRKKDFNTNDPGAVM--QRAMESSLLHSIF-----------------G-NDVNRRKMLK
AIGSASVYAS--------------------------------------------------
-----IA--SVFK---F-ETLHALTED----------AM---------------------
------------KN----I----EK----KNLKIGFVPITCATPIIAGHSLGFYDKYGLK
-VDIIKT-AGWAVARDKCM----NGEYDASHLLA----PMPAAMSMGV---GSASQKWRM
VTNVNT--NGQAIVLANKHKD-K-------------N-NP--------------KDWKG-
----------FKFGVPFEYSMHNLLLRLYVAEHGIDP-----------------DKDIQI
RVIPPPEMVANLRAENVDGYLAPDPFNQRAVY-----DGVGFIHKLTKDIWDQHPCCCFG
ISQRFIDENPNTFIVLLTAILDATQTAEKSD--------------QRVRFAEAMAPRNYL
NQPSAVLKQILTGVYPD----GL-G-N-IKKVPDRISFM----------------PYPTQ
SMGTWILSQMKRWGY----IKGDV--------D----FKALSDEIFLSVSAQSQMEEMAE
DNKN---------IKWSDI-----PE------K----KYPI------YDVY-GKKFNP-E
KINEYIDSF--------------------AIKRT--------------------------
----
>ref_nrtA_404
------------------------------------------------------------
------------------------------------------------------------
------------------------------------------------------------
------------------------------------------------------------
--MKKNKTMNDPYDP---------------------NKPLA-NGHTHTGAPLDEAGSEFV
QNTATEFRQV----AASS----AKPCN---------HKGACDCQSQSTAPV---------
---------------------------------------------------------VD-
----------GHESMV--ENLVEEAVVRSVF------------------PNDIQRREFIR
RVGKGAAAAL--------------------------------------------------
-----VA--SFIP---M-GDMKAWAAD----------PVKK-------------------
------------GD----L----EK----TDLSIGFIPITCATPIIMAEPMGFYAKHGLN
-AKVRRA-SGWAMVRDWGI----NKEVDAAHMLS----PMPLSISMGA---GSPQVPYLM
PAIENI--NGQAITIANKYKDTV-------------K-GP--------------QDMKG-
----------FRFCVPFEYSMHNYLLRYYLAEGGVDP-----------------DKDVEI
RVVPPPEMVANLKAGNVDAYLAPDPFNQRAVY-----EKCGYLFKLTKELWQGHPCCAFA
ISQEFATTNPNTYKALFKSIVDATYYSSEAA--------------NRKEIAKAIAPKNYL
NQPVTVIEQVLTGKYLD----GL-G-G-LQNVPDRIDFD----------------PMPWQ
SMGKWILSQMVRWGQ----IGPEV--------D----FDAIAKKVYLEAECSDMITELGY
-----------------TR-----KK------A----NYDE------FSVM-GKPFTP-N
DPLGYAKSF--------------------AISRV--------------------------
----
>ref_nrtA_65
------------------------------------------------------------
------------------------------------------------------------
------------------------------------------------------------
------------------------------------------------------------
MCKEKNSSLGNPYDA---------------------NTNLD-H-NNSS------------
---------L----QVSQ----KKTFD---------ENLSNDDHQHDDFPK---------
------------------------------------------------------------
----------TEEDMM--DRAVENAVIRAIF-----------------NNNEMDRRRFMK
MVGASTAAAV--------------------------------------------------
-----IA--SIFP---L-NAAKAIAKE----------GL-K-------------------
------------GG----L----ET----KDLSLGFIPITCATPIIMSEPMGFYKKNGLN
-AKVRKA-SGWAMVRDWAI----NKDVQAAHMLS----PMPLSITMGE---GSKKVPFFM
PAVENI--NGQAITLANKHKG-V-------------K-TA--------------KDMKG-
----------FRFCVPFDYSMHNFLLRYFLAEGGLHP-----------------DKDVQI
RVVPPPEMVANLKAGNVDGYLAPDPFNQRAVY-----ENAGFIYMLSKDIWAGHPCCAFA
ISQEFAAKNPNTFLALFKSIVEATHFASNPD--------------NRKDIAKAIAPKNYL
NQPVTVLEQVLTGKYAD----GR-G-N-IVNVPDRIDFD----------------PFPWH
SMAVWILTQMKRWGF----AKGDV--------D----YKNIAEQVYLAAECDKIAKDLGY
-----------------KT-----HN------K----TYEK------HVLMGGKVFDP-S
KPEEYLKSF--------------------PIHSMA-------------------------
----
>ref_nrtA_457
------------------------------------------------------------
------------------------------------------------------------
------------------------------------------------------------
------------------------------------------------------------
---MSSSPLGDPFDA---------------------DQSLT-H---SC------------
---------S----GSG--------CA---------HHSHNDTAAVPE------------
------------------------------------------------------------
----------SMESIT--DRVVESAVVRAIF-----------------GCNDLARRNFLK
AAGAAAVTEM--------------------------------------------------
-----VR--DFFP---M-DAAKAMAQE----------A--K-------------------
------------GA----I----EK----PDLTIGFIPITCATPIIMAEPMGFYKKNGLN
-AKVRKA-SGWAMVRDWAI----TKEVDAAHMLS----PMPLSISLGA---GSQQVPFLM
PAVENI--NGQAITLANKHKG-V-------------K-GP--------------QDMKG-
----------FRFCVPFEYSMHNYLLRYYLAEGGIHP-----------------DKDVQI
RVVPPPEMVANLKAGNVDGYLAPDPFNQRAVY-----ENAGFIFKLSKEIWNGHPCCAFA
ASKEFADTYPNTFIALFRSIVEATHYASQAG--------------NRKEIATAIAPKNYL
NQPVTVLEQVLTGQYAD----GL-G-G-IQNDPARIDFD----------------PYPWH
SMAVWILTQMKRWKH----VDREF--------S----YRKVAEEVYMASKCNDLSKELGY
-----------------KT-----RD------Y----TYGK------HVIM-GKTFDP-S
KPEEYLASF--------------------PIHNM--------------------------
----
>ref_nrtA_960
------------------------------------------------------------
------------------------------------------------------------
------------------------------------------------------------
------------------------------------------------------------
-----MSALNNPYDP---------------------DKTLT-HGHSSS------------
---------C----GCGS----PDTCE---------HATASDSTSVAEAAQ---------
---------------------------------------------------------MTA
NPPSEEDDLSSVEKIT--DRIVESAIVRAIF-----------------GNSDVARRGFLK
AAGAATIMEM--------------------------------------------------
-----VR--DFFP---V-DTAKAMAQE----------T--V-------------------
------------KN----I----EK----PDLSIGFIPITCATPIIMAEPMGFYKKHGLN
-AKVRRA-SGWAMVRDWAI----TKEVDAAHMLS----PMPLSISLGA---GSPKVPFLM
PAVENI--NGQAITLANKHKG-V-------------K-EP--------------KDMVG-
----------FRFCVPFEYSMHNYLLRHYLAEGGVHP-----------------DKDVQI
RVVPPPEMVANLKAGNVDGYLAPDPFNQRAVY-----EKCGYIFKLSKEIWEGHPCCAFA
ASKEFATTYPNTFLALFKSIVDATHYASDPS--------------NRNEIAKAIAPKNYL
NQPEIVLKQVLTGRYAD----GL-G-G-IQNDPKRIDFD----------------PYPWH
SMAVWILTQMKRWKH----VDTDF--------D----YKTVAEEVYMANQCNELTKELGY
-----------------KT-----RS------Y----TYGK------HVLMNGKVFDP-S
KPDEYVNSF--------------------AISNL--------------------------
----
>ref_nrtA_944
------------------------------------------------------------
------------------------------------------------------------
------------------------------------------------------------
------------------------------------------------------------
---------MKDENL---------------------YRPYAADVALGR------------
---------C----SCGQ----HGSQH---------EHDAEAARARSLRAE---------
----------------------------------------------------------K-
-----------AESLS--TDFVEAALVRALF-----------------P-QDATRRRFLK
AVGANAAMAA--------------------------------------------------
-----IA--SMMP---I-SDLQAMTLE----------KA---------------------
------------GP----L----EK----KDLTVGFLPITCATPIIFAGAADFYGREGLN
-VTLQKT-AGWAIVRDKVL----AKEFDASHMLS----PMPLAISLGA---GSTAAPMVM
PVMENI--NGNAITLHVKHKN-N-------------R-DP--------------RNWKG-
----------MKFAIPFDYSMHNFLLRHYLAAHGLDP-----------------DKDVQL
RVMAPPDMVANMRSGNLDGFIVAEPFNQRAVY-----EKVGFIHLLTSQIWDNHPCCAFA
ATEDFVNQNPNTFAALVRSIIRATAYVNKAE--------------NRKGVAEMIAPANYL
NQPQTVVEQVLVGRYAD----GL-G-R-VLSEPNRIAFD----------------PFPWH
SMGVWMLTQMKRWGY----IKGDV--------N----YQDIAERVYLATDAKKRMAELGL
-----------------EA-----PA------Q----TYKK------HMIL-GKEFDP-A
QPEAYLKGL--------------------SAGA---------------------------
----
>ref_nrtA_322
------------------------------------------------------------
------------------------------------------------------------
------------------------------------------------------------
------------------------------------------------------------
-----MAAFDDPFD----------------------NKPLGR------------------
---------C----SCGH----HNSQA---------EHDAALPRG---------------
------------------------------------------------------------
-----------EDSAM--QRAVESATVRALF-----------------P-DDAMRRRFLR
SVGAGTALAA--------------------------------------------------
-----IS--QFLP---M-GALTAMAME----------S----------------------
------------GP----L----EK----STLNIGFLPITCATPIVAADPLGFYEKEGLK
-VNLMRT-AGWAVVRDKTI----AGEFDAAHMLS----PMPLAISMGL---GSDPVPMVM
PAIENV--NGNAITLAMKHKD-K-------------T-DP--------------KMWKG-
----------FRFAIPFDYSMHNFLLRHYLAAHGLDP-----------------DRDVQL
RVMPPPDMVANLRSGNIDGFIVAEPFNQRAVF-----DGVGFIHTLTSEIWDKHPCCAFV
STAKFANEMPNTFSALFRAIVTSTLHCSEME--------------NRKGVADAIAGPNYL
NQPNTVLEQVLLGRFAD----GL-G-N-VRDVPTRIDFD----------------PFPWQ
SMAVWMLTQMKRWGY----VKEEI--------D----YRQIAEQVFLATDARKRMAELGF
-----------------EA-----PA------E----NYKT------HTIM-GKVFDP-M
KPETALG-----------------------------------------------------
----
>ref_nrtA_53
------------------------------------------------------------
------------------------------------------------------------
------------------------------------------------------------
------------------------------------------------------------
-------MHTDDDNT---------------------YRPYSMASTLGG------------
---------C----ACGR----HGSAA---------EHDRALQAASVQRRQ---------
----------------------------------------------------------D-
-----------GETRS--RDFIEAAAVRALF-----------------P-DDRVRRAFLR
AVGQRTAMAA--------------------------------------------------
-----VA--SLLP---L-PALQAMAQE----------K----------------------
------------LP----L----EK----SQLNIGFLPITCATPLVAADPLGFYAKEGLK
-VSLNRT-AGWAVVRDKTL----AGEFDAAHMLS----PMPLALSLGL---GSTGEPMVI
PAIENV--NGNAITLHVKHKD-K-------------R-DP--------------RSWKG-
----------MTFAIPFEYSMHNFLLRYFLAEHGLDP-----------------DQDVKL
RVMAPPDMVANLRSEGIDGFIVAEPFNQRAVF-----DGVGYIHTLTSEIWDKHPCCAIA
ATSRFVTQNPNTFAALFRAIVNSTLHCSDKA--------------NRKDVAAAIAGPNYL
NQPITVLEQVLLGRFAD----GL-G-K-VRDVPDRIDFE----------------PFPWH
SMAVWMLTQMKRWGY----LKQEV--------D----YAAIAEKVFLATDARKRMADLGF
-----------------QA-----PA------T----NSRT------HTIM-GKVFDP-A
QPQAYLKSF--------------------AIGAS--------------------------
----
>ref_nrtA_195
------------------------------------------------------------
------------------------------------------------------------
------------------------------------------------------------
------------------------------------------------------------
-----MTRAYDPFDA---------------------DRPLAMR-----------------
---------C----ACGR----PHSVS---------DHVQAFGSAYVAGAE---------
----------------------------------------------------------TP
SSLVNNGSMDAEAQRA--SDFMEAALVKALF-----------------P-QEPVRRAFIK
AVGRRTAMAA--------------------------------------------------
-----IA--SMFP---M-GAMQAMAQD----------K----------------------
------------KP----L----EK----TDLNIGFLPITCATPLVAADPLGFYAKEGLK
-VTLKRT-AGWAVVRDKVL----AGEFDAAHMLS----PMPLAITMGL---GADATPMVM
PAIENI--NGNAITLHVKHKE-N-------------R-DP--------------KNWKG-
----------MKFAIPFDYSMHNFLLRYYLAENGIDP-----------------DTDVQL
RVMAPPDMVANLRAENIDGFIVAEPFNQRAVF-----DGVGFIHKLTSEIWDNHPCCAFA
ATRSFVETNPNTFAALFRAIVTSTLHCSEMD--------------NRKAVAAVIAGPNYL
NQPLTVLEQVLLGRFAD----GL-G-K-VRNDPNRIDFD----------------PFPWQ
SMAVWMLTQMKRWGY----VKQDI--------N----YAQLAEQVFLATDARKRMAELGF
-----------------TA-----PK------A----NSKT------HVIM-GKTFDP-S
KPEAYVKSF--------------------AISKA--------------------------
----
>ref_nrtA_951
------------------------------------------------------------
------------------------------------------------------------
------------------------------------------------------------
------------------------------------------------------------
-----MTTHYDPFDA---------------------DRPLTMR-----------------
---------C----NCGR----AHSIA---------DHINAFGGAH-EESS---------
----------------------------------------------------------TP
HRLVNNGGISPDEQRA--SDFMEAALVKALF-----------------P-QEPVRRAFLK
AVGRPTAMAA--------------------------------------------------
-----IA--SLFP---M-GTMQALAQD----------K----------------------
------------KP----L----EK----TDLKIGFLPITCAMPLVAADPLGFYAKEGLK
-VTLSRT-AGWAVVRDKTL----SGEFDASHMLS----PMPLAMTMGI---GAAATPMVM
PAIENV--NGNAITLHMKHKN-N-------------R-DP--------------KNWKG-
----------MTFAIPFDYSMHNFLLRYYLAESGLNP-----------------DTDVQL
RVMAPPDMVANLRAENIDGFIVAEPFNQRAVF-----DGVGFIHKLTSELWDNHPCCAFA
ATRKFVETNPNTFAALFRSIVTSTMHCSEME--------------NRSAVAAAVAGPNYL
NQPITVLEQVLLGRFAD----GL-G-N-IRNEPNRINFD----------------PFPWQ
SMAIWMLTQMKRWGY----VKEDI--------N----YAQIAEQVFLATDARKRMAELGF
-----------------TA-----PK------I----NSKT------HIIM-GKIFDP-T
KPEAYVNSF--------------------AINKI--------------------------
----
>ref_nrtA_764
------------------------------------------------------------
------------------------------------------------------------
------------------------------------------------------------
------------------------------------------------------------
---MSDNNIYRPYSS---------------------DSRLG------G------------
---------C----SCGQ----HQSQA---------DHDAA-------------------
------------------------------------------------------------
A---RQARAQDPDTLS--RDFVEAAAVKALF-----------------P-HDATRRRFLK
AVGMGSAMAA--------------------------------------------------
-----IA--SVLP---M-ESLQAMAEE----RQ---------------------------
------------GP----L----EK----KDLRVGFIPINCATPLIMSDPLGFYAEQGLN
-VSLIKS-SGWALVRDQML----NGELDASHFLA----PMPLAISLGL---GSSRQAMRV
ATIQNT--NGQAITLAMKHKD-N-------------R-DP--------------RNWKG-
----------FRFAIPFEYSMHNFLLRHYLAEHGLDP-----------------DNDVQL
RVTPPPEMVANLRAGNIDGFLGPDPFNQRAVY-----DQIGFLHLLTKEIWNGHPCCSFG
MSEAFIQENPNTFAALYRAVLNASAMARDPA--------------NLGTIAEAISTPNYL
NQPEIVIRQALTGRYAD----GL-G-G-IQDQPDRSGFE----------------PMPWY
GMATWMLTQMKRWGY----LKQEV--------D----FKALAEEVFLMTDARRQMAELGM
-----------------AE-----AE------QEPLDGYPS------FEIM-GRTFDP-H
RADEYLQSL--------------------PLSRA--------------------------
----
>ref_nrtA_690
------------------------------------------------------------
------------------------------------------------------------
------------------------------------------------------------
------------------------------------------------------------
---MSDNNFFRPYSE---------------------HATLT------G------------
---------C----ACGK----HESPE---------AHDRA-------------------
------------------------------------------------------------
AEQARLARSRDREMLS--QDFVEAAAVRALF-----------------P-NDVTRRRFLQ
AVGVGTAMAA--------------------------------------------------
-----IS--SVLP---L-TSLQAMADE----R----------------------------
------------GP----L----EK----TNLKIGFIPINCATPLIMADPLGLYQEQGLS
-ASLQKT-AGWALVRDNML----NGELDASHMLA----PMPLAISMGL---GSNPQPMRV
ATIQNI--NGQAIVLALKHKE-N-------------R-DP--------------KNWKG-
----------FKFAIPFEYSMHNFLLRYYLAEHGLDP-----------------DRDVQL
RVTPPAEMIANLRAGNIDGFFGPEPFNQRAVY-----DQVGFIHVLSKDLWDGHPCCSFG
VSEAFITENPNTFAALYRAILNAAAMAQDKA--------------QLPTIAKAISTPNYL
NQPETVILQALSGRYAD----GL-G-Q-VQNEPQRSGFD----------------PMPWY
SMATWMLTQMKRWGY----VKTDV--------D----YSALAEQVFLLTDARRQMAALGM
-----------------AE-----AE------AQLASGYKP------FEVM-GRPYDP-T
APDDYLAGF--------------------DIPRMRTRP----------------------
----
>ref_nrtA_635
------------------------------------------------------------
------------------------------------------------------------
------------------------------------------------------------
------------------------------------------------------------
---MSKENIFTPYSS---------------------DSTLG------G------------
---------C----SCGA----HTSQA---------EHV---------------------
------------------------------------------------------------
---------RDEEALS--HDFIEAVAVKALF-----------------P-NERTRRQFLK
AVGVSTAMAA--------------------------------------------------
-----IA--SVLP---L-PSLQAMADE----R----------------------------
------------GP----L----EK----KNLKIGFIPINCATPLIMADPMGFYKEQGLQ
-VSLQKT-AGWALVRDHML----NRELDASHFLA----PMPLAISMGL---GSSPQPMRV
ATIQNV--NGQAITLALKHKD-N-------------R-DP--------------RNWKG-
----------FKFAIPFEFSMHNYLLRYYLAEHGLDP-----------------DQDVQL
RVTPPAEMIANLRAGNIDGFLGPDPFNQRAVY-----DEIGFIHILSKDIWDGHPCCSFG
SSQAFIEENPNTFAALYRAILKSSSAAQDPA--------------NLLSISQAISTPNYL
NQPEIVVRQALTGRYAD----GL-G-T-VQNQPGRAGFD----------------PMPWY
SMATWMLVQMRRWGY----IKGEM--------N----FNDLAEKVFLMTDARKQMANLSL
-----------------AE-----AD------AAPLDGYKK------FSVM-GKEFDP-A
KADEYLNSF--------------------AIKRS--------------------------
----
>ref_nrtA_922
------------------------------------------------------------
------------------------------------------------------------
------------------------------------------------------------
------------------------------------------------------------
---MTDKNFYRPYSE---------------------HSSLS------G------------
---------C----TCGA----HGSQQ---------EHDLQ-------------------
------------------------------------------------------------
AERERLARGRDSEALS--RDFVEAAAVRALF-----------------P-HDATRRRFLK
AVGMGTAMAA--------------------------------------------------
-----IA--SVLP---L-QSLQAMAEE----K----------------------------
------------GP----L----EK----KNLKIGFIPINCATPLIMADPMGFYREQGLN
-VSLQKT-AGWALVRDNML----NGELDASHFLA----PMPLAISMGL---GSSAQPMRV
ATIQNT--NGQAITLALKHKD-N-------------R-DP--------------HNWKG-
----------FKFAIPFEFSMHNFLLRYYLAEHGLDP-----------------DRDVQL
RVTPPAEMIANLRAGNIDGFLGPDPFNQRAVY-----DGIGFIHILSKAIWDGHPCCSFG
TSQAFIEQNPNTFAALYRAILNAATAANDPA--------------NLPAISQAISTPNYL
NQPEIVIRQALTGRYAD----GL-G-K-VQNEPDRAGFD----------------AMPWY
SMATWMLTQMKRWGY----VKGEM--------N----FSALAEQVFLMTDARRQMASLAM
-----------------SE-----AN------AEPASGYKS------FSVM-GRPFDP-R
QPQAYLDGF--------------------AIKRS--------------------------
----
>ref_nrtA_996
------------------------------------------------------------
------------------------------------------------------------
------------------------------------------------------------
------------------------------------------------------------
--------MHDPYDP---------------------ERPLQ-L----R------------
---------C----ACGQ----PHAPQ---------EHAAA-------------------
------------------------------------------------------------
--------SASPEQRV--ASFMEAALVKAIF-----------------P-RDAERRMFLR
AVGRRSAMAA--------------------------------------------------
-----IA--SLVP---L-GTLQALAQE----K----------------------------
------------RA----P----EK----RDLKVGFIAITCATPLLMAEPLGHYRDQGLR
-VELVRT-PGWGAIRDKVL----QREHDASHFLS----PMPIAMSLGL---GSAATPTSV
ATIQNV--NGQAITLARKHLA-R-------------R-EP--------------RSWKG-
----------FKLGVPFEHSMHNFLLRYYLAEHGVNP-----------------DTDLQI
VVVPPPQMVAQLRDGAIDGFLGPDPFNQRAVY-----DGVGFIHVLSKDIWDGHPCCAFG
VSDAFIAQHPNSFAALFRAVIGSSFIASVST--------------DRAQIAKLISVPSLL
NQPEEVVAQVLTGNFPD----GL-G-N-TRSVPDRALFD----------------PVPWQ
SMAVWMLTQMKRWGY----LKGDV--------N----YAQIAEKVFMLTDAKRQMAAAGW
-----------------RA-----PE------G--T--TRK------IRVM-GRPFDP-E
APEAYVRSF--------------------PIHKVAA------------------------
----
>ref_nrtA_766
------------------------------------------------------------
------------------------------------------------------------
------------------------------------------------------------
------------------------------------------------------------
MPDAPETNLFHTYEA---------------------ERA-G-Q----G------------
---------C----SCGR----HGSQQ---------QHEAD-------------------
----------------------------------------------------------VL
AEQLRLQRGRNVETLT--NDVVEEALMRSLF-----------------P-RVAERRDFLR
AVGKNAARAA--------------------------------------------------
-----IA--SVLP---L-GSLQAMAQE---KN----------------------------
------------GA----L----EK----KDLKIGFIAITCAAPLIMADPLGFYRKQGLN
-VSLNKT-AGWALIRDKMI----NKEHDASHFLS----PMPIAMSMGV---GSNATQMRV
ATIQNI--NGQAITLHTKHKD-K-------------R-DP--------------KQWKG-
----------FKFAVPFEYSMHNFLLRYYLAEHGLDP-----------------DRDVQI
RVTPPPEMVANLRAGNIDGFLGPDPFNQRAVY-----DEVGFIHILSKDIWDGHPCCAFG
TSEEFIKQNPNTFAALFRAVLTAAAMARDPA--------------NRSLVAKVISPPAYL
NQPETVVEQVLTGRFAD----GL-G-N-VKNVPGRADFD----------------PVPWD
SMGVWILTQMKRWGY----IKGDV--------D----YKAIAEKVLLLTEAKKHMKELGQ
-----------------PV-----PD------G--A--YRK------YSIM-GKEFDA-N
KADAYVNSF--------------------AIKRSA-------------------------
----
>ref_nrtA_973
------------------------------------------------------------
------------------------------------------------------------
------------------------------------------------------------
----------------------------------------------------MSRDADDR
LSPEFEGRYFKPFDA---------------------DQPLL-A----R------------
---------C----GCGK----DHTVA---------QHQAEAAAT---------------
---------------------------------------------------------GAL
LAGPAPSPERDLDRFS--AEFIEASMVKAIF-----------------P-HEPTRRSLIK
AIGAGTLRAA--------------------------------------------------
-----VA--AALPAGAL-GAMQAMAQE----K----------------------------
------------RP----L----EK----KDLKVGFIAITCASPLIMADPLGFYRKEGLN
-VQLNKT-AGWALIRDKVL----NKEYDASHFLS----PMPLAISLGL---GSTQTPMNV
ATIQNI--NGQAIVLANKHKG-N-------------R-DP--------------KNWKG-
----------FKFAVPFDYSIHNFLLRYYLAEHGINP-----------------DTDVQI
RVTPPPEMVANLRAGNIDGFLGPDPFNQRAVF-----DEVGFIHILSKEIWDGHPCCAFG
VPTEFIQQNPATFAALYRSVLTAAAMARDPK--------------NRELIAKVIAPAQYL
NQPEAVLNQVLTGTFAD----GL-G-N-VRKVPERADFD----------------PVPWH
SMAVWMLTQMQRWGY----LKGDV--------N----YRQIAERVFLMTDAAKHMKDLGQ
-----------------PS-----TP------A-SA-GYRK------FKVM-GKEFDP-A
KAAEYARSF--------------------AIAKAA-------------------------
----
>ref_nrtA_752
------------------------------------------------------------
------------------------------------------------------------
------------------------------------------------------------
-----------------------------------------------------------M
SRLPAIDRRSDPYDA---------------------DRPLM-L----R------------
---------C----ACGQ----DHAPG---------DHPTT-------------------
------------------------------------------------------------
--------ATSVEEAS--RDFVEASLVKALF-----------------P-HEPLRRRFLQ
AVGASTARAA--------------------------------------------------
-----IA--SLLP---V-ASLQAMAQE----Q----------------------------
------------RP----P----EK----KDLKIGFIAITCATPLIMADPLGFYKKEGLN
-VQLNKT-AGWALIRDKML----SREHDASHFLS----PMPLAISMGL---GSTQVPMKV
ATIQNT--NGQAITLHVKHKD-K-------------R-DP--------------KQWKG-
----------MKFAVPFEYSMHNFLLRYYLAEHGMNP-----------------DTDVQI
RVTPPPEMVANLRAGNIDGFLGPDPFNQRAVY-----DEVGFIHILSKEIWDGHPCCAFG
VSEAFIQQNPASFAALYRAVINASFMASQPK--------------DRELIAKVIAPTQYL
NQPETVIAQVLTGKYAD----GL-G-A-VKNVPDRANFD----------------PVPWQ
SMAVWMLTQMKRWGY----VKGDI--------D----YRQIAEKVFLLTDAKKQMATAGW
-----------------KA-----PE------G--A--YPR------FKVM-GKEFDP-A
KPEAYVKSF--------------------AIAKMA-------------------------
----
>ref_nrtA_405
------------------------------------------------------------
------------------------------------------------------------
------------------------------------------------------------
------------------------------------------------------------
MPRLPTTLRADPYDA---------------------DRPLM-M----R------------
---------C----ACGQ----DHAPQ---------AHGEAQAVA---------------
------------------------------------------------------------
--------AASVEEAS--HDFVEAALVKALF-----------------P-HEPLRRRFLK
AVGAGTARAA--------------------------------------------------
-----IA--SLLP---V-ASLQAMAQE----K----------------------------
------------KT----P----EK----KDLKIGFIPITCATPLIMAHPLGFYRNEGLN
-VDVVKT-AGWALIRDKMM----NREYDATHFLS----PMPLAMSMGV---GSNPVPMNV
ATIQNT--NGQAITLAVKHKD-K-------------R-DP--------------KLWKG-
----------FKFAVPFEFSMHNFLLRYYVAEHGLNP-----------------DTDIQI
RVVPPPEMVANLRAGNIDGYLGPDPFNQRAVY-----EEVGFIHLLTKELWNGHPCCAFG
TSTEFIQKNPNTFAALYRAVLTASAMAREAK--------------NRELIAKVIAPAQYL
NQPETVIAQVLTGRFAD----GL-G-K-IQTVPDRADFD----------------PIPWQ
SMAVWMLTQMQRWGY----VKGDV--------N----YKQIAEKVFLLTDAKKYMKELGQ
-----------------PV-----PQ------G--A--YPS------FKIM-GKEFDP-D
KAAAYAKSF--------------------AISKS--------------------------
----
>ref_nrtA_473
------------------------------------------------------------
------------------------------------------------------------
------------------------------------------------------------
------------------------------------------------------------
-------MTHDPYDA---------------------DRPLL-M----H------------
---------C----ACGQ----HASAA---------EH----------------------
----------------------------------------------------------AA
AELRTRAQSADVEAES--ASFVEATLVKALF-----------------P-QDALRRRFLR
AVGRHTAMAA--------------------------------------------------
-----IG--SVLP---L-ASLQAMAQD----K----------------------------
------------GA----L----EK----KDLKIGFIPITCATPLIMAHPLGFYAKQGLN
-VEVVKT-AGWALIRDKML----NKEYDATHFLS----PMPLAISLGL---GAPATAMNV
ATIQNT--NGQAITLSVKHKD-K-------------R-DP--------------ASWKG-
----------FKFAVPFEYSMHNFLLRYYVAEAGLDP-----------------DRDIQI
RVVPPPEMVANLRAGNIDGFLGPDPFNQRAVF-----EEVGFIHLLTKELWDGHPCCAFG
TSAAFIQQNPNTFIALYRAVLTAAAMAREAR--------------NRELIAKVIAPQAYL
NQPETVIAQVLTGKFAD----GL-G-N-VKVVPDRADFD----------------PMPWQ
SMAVWMLTQMKRWGY----LKGDV--------N----YKQIAEKVFLLTDARKQMRALDM
-----------------AV-----PE------DKTG-GYAK------FKVM-GKEFDP-A
KAEAYVSSF--------------------AIKRT--------------------------
----
>ref_nrtA_289
------------------------------------------------------------
------------------------------------------------------------
------------------------------------------------------------
------------------------------------------------------------
-----MSRYFDPFDA---------------------DRPLR-L----H------------
---------C----ACGG----AHSPA---------EHEAAMAAQA--------------
------------------------------------------------------GRDAAV
QTLQARSESEDFEQHS--REFIEASLMKALF-----------------P-QDAVRRRFLR
AVGKGTAMAA--------------------------------------------------
-----LS--SVLP---T-ASLQAMAQE----A----------------------------
------------AP----L----EK----KELKIGFIPITCATPLIMAHPLGFYKKQGLD
-VQVVKT-AGWALIRDKML----NKEYDATHFLS----PMPLSITMGL---GSTAKPMHV
ATIQNT--NGQAITLHVKHKD-K-------------R-DP--------------KDWKG-
----------FKFAVPFEYSMHNFLLRYYVAEHGLDP-----------------DKDIQI
RVVPPPEMVANLRAGNIDGYLGPDPFNQRAVY-----DEVGFIHLLTKELWDGHPCCAFG
TSAEFIQQNPNTFAALYRAVLTAAAMARQAK--------------NRELIAKVIAPKEYL
NQPEAVLAQVLTGKFAD----GL-G-N-VRNVPDRADFN----------------PIPWQ
SMAVWMLTQMKRWGY----VKGDV--------N----YKQLAEQVFLLTDAKKQMKALGE
-----------------TV-----PD------G--A--YPG------FKVM-GKAFDP-A
KPDTYVSSF--------------------AIKRT--------------------------
----
>ref_nrtA_714
------------------------------------------------------------
------------------------------------------------------------
------------------------------------------------------------
------------------------------------------------------------
-----MTPYFDPYNA---------------------DRPLM-L----K------------
---------C----SCGR----DHTAA---------EHEAE-------------------
---------------------------------------------------------PAA
ATLRARSETADFEAYS--KEFIEATLVKALF-----------------P-QDAVRRRFLR
AVGKGAAMSA--------------------------------------------------
-----IA--SVLP---V-TSLQAMAQE----K----------------------------
------------GA----L----EK----KDLKIGFIPITCATPLIMAHPLGFYRQQGLN
-VEVVKT-AGWALIRDKML----NKEYDATHFLS----PMPLAITLGL---GSNATPMNV
ATIQNT--NGQAITLALKHKD-K-------------R-DP--------------KDWKG-
----------FKFAVPFDYSMHNFLLRYYVAEHGLNP-----------------DTDIQI
RVVPPPEMVANLRAGNIDGFLGPDPFNQRAVY-----EEVGFIHILTKELWNGHPCCAFG
TSAEFIQKNPNTFAALYRSVLKAAAMARKPE--------------NRELIAKVIAPQAYL
NQPEVVLQQVLTGKFAD----GL-G-S-VKNVPDRADFD----------------PMPWQ
SMAVWMLTQMQRWGY----IKGDV--------N----YKQIAEQVFLLTDAKKHMREVDM
-----------------KA-----PD------G--A--YPK------FKIM-GREFDP-A
KAADYAKSF--------------------PIRKVA-------------------------
----
>ref_nrtA_340
------------------------------------------------------------
------------------------------------------------------------
------------------------------------------------------------
------------------------------------------------------------
-----MSDYFDPFDA---------------------DRPLA-M----R------------
---------C----SCGR----HASDA---------EH----------------------
----------------------------------------------------------AT
ATLRERSESADFQAYS--NQFIEASLMKAIF-----------------P-QDAVRRRFLR
AVGRNTAMAA--------------------------------------------------
-----IS--SVLP---I-ASLQAMAQD----K----------------------------
------------AA----L----EK----KDLKIGFIPITCATPLIMAHPLGFYDKQGLN
-VQVVKT-AGWALIRDKML----NKEYDATHFLS----PMPLAISMGA---GSNAVPMNV
ATIQNT--NGQAITLANKHKD-K-------------R-DP--------------KQWKG-
----------FKFAVPFEYSMHNFLLRYYVAEFGLDP-----------------DRDIQI
RVVPPPEMVANLRAGNIDGYLGPDPFNQRAVY-----EEVGFLHLLTKDLWNGHPCCAFG
TSTEFIQQNPNTFAALYRSVLMAAAMARKAE--------------NRELIAKVISPAAYL
NQPETVVAQVLTGKFAD----GL-G-K-VQNVPDRADFD----------------PIPWQ
SMAVWMLTQMQRWGY----VKGDV--------N----YRQIAEKVFLLTDAKKIMASIGE
-----------------TP-----PQ------G--A--YPK------FTIM-GKVFDP-A
QPGPYLKSF--------------------AISKAA-------------------------
----
>ref_nrtA_526
------------------------------------------------------------
------------------------------------------------------------
------------------------------------------------------------
------------------------------------------------------------
-----MSEFFDPYNA---------------------DRPLM-M----K------------
---------C----SCGR----DHTVA---------EHRAEQASS---------------
--------------------------------------------------------EQAV
RTLRERSESAEFEAYS--NEFIEATLVKALF-----------------P-QDDMRRRFLR
AVGKGTAMAA--------------------------------------------------
-----IS--SLLP---V-ASMQAMAQE---KQ----------------------------
------------GA----L----EK----TKLKIGFIPITCATPLIMAKPLGFYDKQGLD
-VEVIKT-AGWALIRDKMI----NKEYDATHFLS----PMPLAISMGA---GSNPVPMNV
ATIQNT--NGQAITLHVKHKD-K-------------R-DP--------------KQWKG-
----------FKFAVPFEFSMHNFLLRYYVAEAGLNP-----------------DTDIQI
RVVPPPEMVANLRAGNIDGYLGPDPFNQRAVY-----DEVGFLHILTKDLWNGHPCCAFG
TSTEFITQNPNTFAALYRSVLTAAAMARQAK--------------NRELIAKVISPQAYL
NQPETVVAQVLTGRFAD----GL-G-K-VVNVPDRADFD----------------PMPWQ
SMAVWMLTQMQRWGY----VKGDV--------N----YKQIAEKVFLITDARKHMKDLGM
-----------------PF-----TP------G--S-GYEK------HTIM-GKTFDP-A
KPAEYLKSF--------------------AIRKEA-------------------------
----
>ref_nrtA_902
------------------------------------------------------------
------------------------------------------------------------
------------------------------------------------------------
------------------------------------------------------------
-----MSEFFDPYNA---------------------DLPLM-M----K------------
---------C----SCGR----DHTVA---------DHHAE-VNA---------------
--------------------------------------------------------DGAA
AELRRRSETADFEAYS--NEFIEATLVKALF-----------------P-QDAERRRFLR
AVGKGTAMAA--------------------------------------------------
-----IA--SVLP---V-GTMQAMAQD----K----------------------------
------------GA----L----EK----TNLKIGFIPITCATPLIMAHPLGFYEKQGLK
-VEVTKT-AGWALVRDKVI----NKEYDASHFLS----PMPLAMSMGL---GSNAVPTNV
ATIQNI--NGQAITMSIRHKD-N-------------R-DP--------------KNWKG-
----------MKFGIPFDYSMHNFLLRYFLAEHGINP-----------------DTDVQL
RVIAPPEMVANLRAGNIDGFLGPDPFNQRAVY-----EEVGYLHTLTKDLWHGHPCCAFG
TTTEFIQQNPNTFAALYRAVLTAAAMARQPK--------------NRELIAKVIAPSQYL
NQPEIVVKQVLTGTYAD----GL-G-K-IQKVPDRADFD----------------PMPWQ
SMAVWMLTQMQRWGY----VKGDV--------D----YKAIAEKVFLITDARKHMKDLGH
-----------------EF-----TA------G--P-TYTK------HTIM-GKEFDS-S
KAAAYAKSF--------------------AISKA--------------------------
----
>ref_nrtA_527
------------------------------------------------------------
------------------------------------------------------------
------------------------------------------------------------
------------------------------------------------------------
-----MSDFFDPYNA---------------------DKPLM-L----K------------
---------C----SCGR----DHTVA---------EHQAENAAA---------------
--------------------------------------------------------EQAA
ATLRARSETPEFEAYS--REFIEATLVKALF-----------------P-QDAVRRRFLR
AVGKGTAMAA--------------------------------------------------
-----IS--SVLP---I-ASLQAMAQE----K----------------------------
------------GK----L----EK----TNLKIGFIPITCATPLIMAHPLGFYSKQGLN
-VEVTKT-AGWALVRDKMI----NKEYDASHFLS----PMPLAISLGL---GSNAVPMNV
ATVQNI--NGQAITMALKHKD-N-------------R-DP--------------KNWKG-
----------FKFGIPFEYSMHNFLLRYYLAENGLNP-----------------DTDVQL
RVIPPAEMVANLRAGNIDGFLGPDPFNQRAVF-----EEVGFIHVLTKDLWNGHPCCAFG
TSTEFIKQNPNTFAALYRAVLNAAAMARQPK--------------NRELIAKVISPSQYL
NQPEAVVTQVLTGRFAD----GL-G-K-VQNVPERADFD----------------PMPWQ
SMAVWMLTQMQRWGY----IKGDV--------N----YNQIAERVFLVTDARKHMKELGQ
-----------------DF-----KA------G--P-GYEK------HTIM-GKVFDP-A
KPAEYLKSF--------------------AISKAA-------------------------
----
>ref_nrtA_145
------------------------------------------------------------
------------------------------------------------------------
------------------------------------------------------------
------------------------------------------------------------
-----MSEFFDPYNA---------------------DRPLM-L----K------------
---------C----SCGR----DHSPA---------DHHAE-VAA---------------
--------------------------------------------------------DAAA
ATLRARSETSEFEAYS--QEFIEATLVKALF-----------------P-HDQERRNFLR
AVGKKTAMAA--------------------------------------------------
-----IA--SVLP---V-ASLQAMAQE----K----------------------------
------------GP----L----EK----PNLKIGFIPITCATPLIMAHPLGFYSKQGLN
-VEVTKT-AGWALIRDKMI----NKEYDASHFLS----PMPLAISMGL---GANTTPMNV
ATIQNV--NGQAITLSLKHKS-N-------------R-DP--------------KNWKG-
----------FKFGVPFDYSMHNFLLRYYLAENGLNP-----------------DTDVQI
RVIPPAEMVANLRAGNIDGFLGPDPFNQRAVF-----DEVGFIHILTKDLWNGHPCCAFG
TSTEFIQKNPNTFAALFRAVLTAAAMARLPG--------------NRELISKVISPTQYL
NQPEAVISQVLTGKFAD----GL-G-K-IQNVPDRADFD----------------PMPWQ
SLAVWMLTQMKRWGY----IKGNV--------D----YKQIAEKVFLITDARKHMKDLGQ
-----------------TV-----PP------G--G-NYIK------HKIM-GKEFDA-A
KPEEYLKSF--------------------AIQKMG-------------------------
----
>ref_nrtA_719
------------------------------------------------------------
------------------------------------------------------------
------------------------------------------------------------
------------------------------------------------------------
-----MSEFFDPYNA---------------------DRPLM-L----K------------
---------C----SCGR----DHSPA---------DHHAE-VAA---------------
--------------------------------------------------------DAAA
VQLRARSETSEFEAYS--QEFIEATLVKSLF-----------------P-HDEERRMFLR
AVGKKTAMAA--------------------------------------------------
-----IA--SVLP---V-ASLQAMAQA----K----------------------------
------------GP----L----EK----TNLKIGFIPITCATPLIMAEPLGFYQKQGLN
-VSVTKT-AGWALIRDKMI----NKEYDATHFLS----PMPLAISMGL---GANATPMNV
ATIQNI--NGQAITLAMKHKN-N-------------R-DP--------------KNWKG-
----------FKFAVPFDYSMHNFLLRYYLAENGINP-----------------DTDVQI
RVVPPPEMVANLRSGNIDGFLGPDPFNQRAVY-----DEVGFIHVLTKDLWDGHPCCAFG
TSTEFIQKNPNTFAALYRAVLTAAAMASKPE--------------NRELISKVIAPAQYL
NQPEAVVNQVLTGKFAD----GL-G-K-VQNVPDRAGFD----------------PMPWQ
SMAVWMLTQMKRWGY----VKGEV--------D----YKQIAEKVFLITDARKHMKELGH
-----------------SF-----AA------T--S-PYPK------HKIM-GKEFDP-A
KPEEYLKSF--------------------AISKVG-------------------------
----
>ref_nrtA_826
------------------------------------------------------------
------------------------------------------------------------
------------------------------------------------------------
------------------------------------------------------------
-----MTPYFDPYNA---------------------DRPLM-L----K------------
---------C----SCGK----DHTVA---------EHQQE-MSA---------------
--------------------------------------------------------ASAT
AELKRRSLTSEFEAYS--NAFIEATLVKALF-----------------P-QDEVRRRFLR
AVGKGTAMAA--------------------------------------------------
-----IG--SVLP---M-ASLQAMAQD----K----------------------------
------------NA----L----EK----TKLKIGFIPITCATPLIMAHPLGFYSKQGLD
-VAVTKT-AGWALIRDKMI----NKEYDATHFLS----PMPLAISMGL---GSNPTPMNV
ATIQNV--NGQAITLALKHKN-N-------------R-DP--------------KNWTG-
----------FKFAVPFEYSMHNFLLRYYLAEAGINP-----------------DTDVQI
RVVPPAEMVANLKAGNLDGFLGPDPFNQRAVY-----EEAGFIHVLTKDLWNGHPCCAFG
SSTEFIQKNPNTFAALYRAVLTAAAMARQPG--------------NRELIAKVIAPAQYL
NQPEAVLTQVLTGKFAD----GL-G-K-IQNVPDRADFD----------------PIPWQ
SMAVWMLTQMQRWGY----VKGEV--------N----YKQIAEKVFLLTDAKKRMKELDQ
-----------------KV-----PE------G--A--YPK------FKIM-GKEFDA-D
KAAAYAKSF--------------------AISKAA-------------------------
----
>ref_nrtA_908
------------------------------------------------------------
------------------------------------------------------------
------------------------------------------------------------
------------------------------------------------------------
-----MSDRFSPYDA---------------------DKPLM-L----K------------
---------C----SCGG----DHAPA---------DHHPE-MNA---------------
--------------------------------------------------------DGAA
AELRRRSLTSEFEAYS--NEFIEATLVKALF-----------------P-QDEVRRRFLR
AVGKGTAMAA--------------------------------------------------
-----IA--SVLP---V-GTMQAMAQDAGKKA----------------------------
------------GT----L----EK----TNLKIGFIPITCATPLIMAHPLGFYSKEGLN
-VEVVKT-AGWALIRDKMI----NKEYDATHFLS----PMPLAMSMGV---GSNPVPMNV
ATIQNT--NGQAITLANKHKD-K-------------R-DP--------------KMWKG-
----------FKFAVPFEFSMHNFLLRYYVAEAGLNP-----------------DTDIQI
RVVPPPEMVANLRAGNIDGYLGPDPFNQRAVY-----EEIGFLHLLTKDLWNGHPCCAFG
TSTEFIQKNPNTFAALYRSVLTAAAMARDPK--------------NRELIAKVISPQAYL
NQPETVLTQVLTGRFAD----GL-G-N-IKTVPDRADFD----------------PIPWQ
SMAVWMLTQMKRWGY----VKGDI--------N----YKQIAEKVFLLTDAKKRMTELGQ
-----------------KA-----PE------G--A--YPK------FTIM-GKVFDA-A
KPDEYLKSF--------------------AINKMG-------------------------
----
>ref_nrtA_418
------------------------------------------------------------
------------------------------------------------------------
------------------------------------------------------------
------------------------------------------------------------
-----MSEFFDPYNA---------------------DRPLM-M----K------------
---------C----SCGR----DHTVA---------DHHAE-VAA---------------
--------------------------------------------------------DGAA
IELRRRSETAEFEAYS--NEFIEATLVKALF-----------------P-HDEVRRRFLR
AVGKGTAMAA--------------------------------------------------
-----IA--SVLP---V-TSLQAMAQE---KQ----------------------------
------------GA----L----EK----TNLKIGFIPITCATPLIMAHPLGFYSKQGLN
-VEVTKT-AGWALVRDKMI----NKEYDASHFLS----PMPLAISLGL---GSNAVPMNV
ATVQNI--NGQAITLALKHKD-N-------------R-DP--------------KNWKG-
----------FKFAIPFEFSMHNFLLRYYLAEAGLNP-----------------DTDVQL
RVVPPAEMVANLRAGNIDGFLGPDPFNQRAVY-----EEVGFIHVLTRDLWNGHPCCAFG
TSTEFIQKNPNTFAALYRSVLTAAAMARDPK--------------NRELIAKVIAPAQYL
NQPEAVINQVLTGKFAD----GL-G-N-IKTVPDRADFD----------------PMPWQ
SMAVWMLTQMKRWGY----VKGEV--------N----YKQIAEKVFLITDAKKYMKELGQ
-----------------AT-----PE------G--A--YPK------FKIM-GKEFDA-A
KADAYAKSF--------------------PINKMG-------------------------
----
>ref_nrtA_259
------------------------------------------------------------
------------------------------------------------------------
------------------------------------------------------------
------------------------------------------------------------
-----MSMFSNPFSL---------------------KSTL--R----R------------
---------C----LCGR----HASAE---------EHAAAERA----------------
------------------------------------------------------------
-------ATLSDEARY--KEVVASGLMRALF-----------------P-NDLKRRAFLK
AVGTSTAAAA--------------------------------------------------
-----LA--TFFP---L-DVATEAFAQ----------T----------------------
------------GK----P----EK----TDLKVGFIPITCATPIIMAHPMGFYTKHGLN
-VEVVKT-AGWAVVRDKTI----NKEYDAAHMLA----PMPLAISQGL---GSNPIPFVA
AAIENI--NGQSFTLGIKHKD-K-------------M-DV--------------KSWKG-
----------MKLAIPYDFSMHNYLLRYLLAENGIDP-----------------DTDVQL
RVVPPPEMVANLRAENIDGFLAPDNVAQRAVF-----DGVGFIHSLSKTMWDGHPCCSFA
ASKEFISTMPNTYAALLRAIVDATGYASKAE--------------NRKAIAEAIAPAAYL
NAPPIVLEQVLVGKYAD----GL-G-N-IKDDPKRVDFD----------------PFPWD
SFAVWMLTQMKRWGQ----VKGDV--------D----YTKVANEVFLATDAAKVMKEMGL
-----------------TP-----PA------T----TMKS------FSVM-GKVFDP-A
KPAEYVNSF--------------------AIKRS--------------------------
----
>ref_nrtA_495
------------------------------------------------------------
------------------------------------------------------------
------------------------------------------------------------
------------------------------------------------------------
-----MSMFKDPFDP---------------------KAFL-GR----R------------
---------C----GCGG----NHAAA---------DHARLTAEA---------------
------------------------------------------------------------
-------TPAGEEARW--NRVVDAAVLQAVF-----------------P-VDAQRRQFLK
TVGAATAMAA--------------------------------------------------
-----IS--SVFP---L-ATAREAFAQ----------G----------------------
------------GPGGGAL----EK----KDLKVGFIPITCATPIIMAHPMGFYAKHGLN
-VEVVKT-AGWAVVRDKSL----SKEYDAAHMLS----PMPLAISLGV---GSNAVPWTM
PAIENI--NGQAITLANKHKD-K-------------R-NP--------------KDWKG-
----------FRFAVPFDYSMHNYLLRYYVAEHGLDP-----------------DKDISI
RSVPPPEMVANLRADNLDGYLGPDPFNQRAVY-----DGIGFIHLLTKEMWDGHPCCAFA
VSKEFASQNPNSYRALLKSIIDATAFAHKQE--------------NRKEIAKAIAPQNYL
NQPETVLEQILTGTYAD----GL-G-G-VKKDPNRIDFD----------------PFPWN
QFAIWILTQMKRWGQ----LKADV--------D----YAKVASDVFLATDTAAMMKEMGL
-----------------TP-----PD------P----SKKT------IVVM-GKPFDP-A
KPTEYINSF--------------------AIKRS--------------------------
----
>ref_nrtA_382
------------------------------------------------------------
------------------------------------------------------------
------------------------------------------------------------
------------------------------------------------------------
-----MSTFDNPFDP---------------------RTRS--A----A------------
---------C----SCGK----HTSQG---------AHDADLRAEA--------------
------------------------------------------------------------
-SE----VAADEERRL--RRAVEGGLMHALF-----------------P-QEHSRRAFLR
TVGASTAAAA--------------------------------------------------
-----LS--QFLP---I-GQITEALAA----------S----------------------
------------GP----L----EK----SKLSVGFIPITCATPIIMAKPMGFYEKYGLD
-VDVVKT-AGWAVVRDKTL----NGEYDAAHMLS----PMPIAITMGV---GSNPIPYTM
PAVENI--NGQAITPAMKHKD-R-------------R-DP--------------KDWKG-
----------FKFAVPFEYSMHAYLLRYYLAEHGIDP-----------------DTDVQI
RVVPPPEMVANLRADNLDGFLAPDPVNQRAVY-----DGVGFIHLLSKEIWDGHPCCAFA
ASEKFVTEMPNTYAALLKAIIDATAYASNQD--------------NRKEIAAAIAPANYL
NQPVTVVEQVLTGTYAD----GL-G-N-VKKDPERIDFQ----------------PFPYE
SFAIWIMSQMKRWGQ----VSGDI--------D----YPAIAQKVYLATDAAKLMKEVGM
-----------------TP-----PA------S----NTET------FSVM-GKPFDP-S
DPEGYIKSF--------------------AIKRT--------------------------
----
>ref_nrtA_413
------------------------------------------------------------
------------------------------------------------------------
------------------------------------------------------------
------------------------------------------------------------
-----MSTFRSPFDD---------------------RTSM--S----S------------
---------C----SCGQ----HRSQS---------EHDAAMRADV--------------
------------------------------------------------------------
-QA----VAADENRRL--ARVVESGLMRAMF-----------------P-QDSSRRAFLK
AVGASTAAAA--------------------------------------------------
-----VA--QFLP---V-GQITEALAV----------T----------------------
------------GP----L----EK----SKLAVGFIPITCATPIIMAKPMGFYSKYGLD
-VDVVKT-AGWAVVRDKTL----NGEYDAAHMLS----PMPIAITMGA---GSNPIPYTM
PAVENI--NGQAITLAMRHKD-R-------------R-DP--------------KDWKG-
----------FKFAVPFEYSMHNYLLRYYLAEAGIDP-----------------DRDVQI
RVVPPPEMVANLRADNLDGFLAPDPVNQRAVY-----DGVGFIHLLSKEIWDGHPCCAFA
ASEKFVTEMPNTYSALLKAIIDATAFATKHE--------------NRKEIASAIAPANYL
NQPVTVVEQVLTGTYAD----GL-G-N-VKMDPDRIGFE----------------PFPWE
SFAIWIMTQMKRWGQ----VSGDI--------D----YAAIAKKVYLATDASRLMKEVGL
-----------------TP-----PA------S----TSKS------FSVM-GKAFDP-A
EPEKYVQSF--------------------KIKRA--------------------------
----
>ref_nrtA_736
------------------------------------------------------------
------------------------------------------------------------
------------------------------------------------------------
------------------------------------------------------------
-----MSTFRNPFDP---------------------NVKL--N----G------------
---------C----SCGR----HHSQA---------EHDHA-------------------
------------------------------------------------------------
-------ETLSEEAML--DRAVEGAVMRALF-----------------P-HDETRRNFIR
AVGASTAMAA--------------------------------------------------
-----IS--TFLP---L-GTVKDAFAS----------P----------------------
------------GP----L----EK----TRLKVGFIPITCATPIIMAHPLGYYSKQGLD
-VEVVKT-AGWAVIRDKSL----AKEYDAAHMLS----PMPLAISIGA---GSNPIPWTM
PAVENI--NGQAITLSVKHKD-K-------------R-DP--------------KSWKG-
----------FKFAVPFDYSMHNYLLRYYLAEHGIDP-----------------DTDVQI
RAVPPPEMVANLRAGNIDGFLAPDPVNQRAVY-----DGVGFIHTLTRDIWEGHPCCAFA
ASKEFVTTMPNTYKALLRAIISATGTASNPA--------------NRKQIAEAIAPANYL
NQPVTVVEQVLTGTYAD----GL-G-G-VQKVPGRIGFE----------------PFPWE
SFAVWILTQMKRWGQ----IKGDI--------D----YQKIAREVFLATDAAALMKEVGL
-----------------PV-----PT------T----TTKK------FSVM-KKEFDP-A
KPEEYLNSF--------------------KIRKVAA------------------------
----
>ref_nrtA_373
------------------------------------------------------------
------------------------------------------------------------
------------------------------------------------------------
------------------------------------------------------------
-----MSIFSNPFNQ---------------------NITL-RS----Q------------
---------C----SCGQ----HSSEA---------EHALAESKA---------------
------------------------------------------------------------
-------LAQHDDALN--NRVVEQGILRALF-----------------P-DDNLRRGFLK
AVGSSTAMSA--------------------------------------------------
-----VA--ALFP---M-AMAKEAFAA----------AP---------------------
------------GK----L----EK----TKLKVGFIPITCATPIIMAHPMGFYSNQGLD
-VEIIKT-AGWALVRDKTL----NKEYDAAHMLS----PMPLAITLGA---GTASQPYTM
PAVENI--NGQAITLAMKHKD-N-------------R-DP--------------KNWKG-
----------FKFAVPFAYSMHAYLLRYYLAEFGIDP-----------------DVDVQI
RVVAPPDMVANLRAGNIDGFLAPDPVNQRAVY-----DGVGFIHILSKEIWDGHPCCAFA
ASKEFVTQMPNTYSALLRAIIQATAYASKAE--------------NRKEIAAAIAPKNYL
NQPLTVVEQVLTGTYAD----GL-G-N-IKVVPDRIGFD----------------PFPWE
SFAVWILTQMQRWGQ----INGEV--------D----YQKVAKDVFLATDAARLMKEAGL
-----------------TP-----PT------T----NSKS------FSVM-GKTFNP-A
EAAAYSRSF--------------------KIGRA--------------------------
----
>ref_nrtA_398
------------------------------------------------------------
------------------------------------------------------------
------------------------------------------------------------
------------------------------------------------------------
-----MSIFSNPFNH---------------------KITL-RS----Q------------
---------C----SCGR----HQSEA---------EHVAAESRA---------------
------------------------------------------------------------
-------LSDQEDALT--NRVVEQGILRALF-----------------P-DDNLRRGFLK
AVGTSTAIAA--------------------------------------------------
-----VA--SMFP---M-AMAKEAFAA----------SP---------------------
------------GK----L----EK----TKLKVGFIPITCATPIIMAHPMGFYSKQGLD
-VEVVKT-AGWAVVRDKAL----NKEYDAAHMLS----PMPLAISLGA---GASPQAYTM
PVVENI--NGQAITLAMKHKD-K-------------R-DP--------------KLWKG-
----------FKFAVPFDYSMHNYLLRYYLAEYGIDP-----------------DTDVQI
RVMPPPDMVANLRAGNIDGFLAPDPMNQRAVY-----DGVGFIHILSKEIWDGHPCCAFA
ASKEFVTQMPNTYGALLRSIIQATAYASKPE--------------NRKEIAAAIAPRSYL
NQPVTVVEQILTGTYAD----GL-G-N-VKVVPDRIDFD----------------PFPWE
SFAVWILTQMQRWGQ----IKGEV--------D----YQKVAKDVFLATDAARLMKEAGL
-----------------TP-----PT------S----NSKS------FSVM-GKAFDP-V
DAAAYARSF--------------------KIGRVS-------------------------
----
>ref_nrtA_452
------------------------------------------------------------
------------------------------------------------------------
------------------------------------------------------------
--------------------------------------------------TGIRFRMSLS
TEINAMSIFSNPFDS---------------------SIRL-------R------------
---------C----SCGE----HSSQL---------EHDKAI--EG--------------
------------------------------------------------------------
-------LSYESEQLL--SNVVDQAVMRALF-----------------P-ADDMRRNFLR
AVGAPTAMAA--------------------------------------------------
-----VA--SVLP---L-MSIKDAFAQ----------G----------------------
------------GK----L----EK----QKLSVGFIPITCATPIIMADPMGFYKKQGLD
-VSVVKT-AGWAVVRDKTL----NKEYDAAHMLS----PMPLAITLGA---GASPVPYTM
PAVENI--NGQAITLAIKHKD-K-------------R-DP--------------KTWKG-
----------FRFAVPFDYSMHNYLLRYYVAEAGLDP-----------------DKDIQI
RSVPPPEMVANLRADNIDGFLAPDPVNQRAVF-----DGVGFIHILSKEIWDGHPCCAFA
ASKEFVTTMPNTYAALLRSIIEATAYAQKAE--------------NRKEIAAAIAPANYL
NQPVTVVEQVLTGTFAD----GL-G-N-VKRVPDRIGFD----------------PFPWH
SFAVWILTQMKRWGQ----IKGEI--------D----YQKVAQEVFLATDAAKLMSQAGL
-----------------TP-----PK------Q----STKP------FTVM-GKPFDP-S
KPEAYLQSF--------------------KIKRS--------------------------
----
>ref_nrtA_854
------------------------------------------------------------
------------------------------------------------------------
------------------------------------------------------------
------------------------------------------------------------
-----MSIFSNAFDP---------------------NIRL-------S------------
---------C----DCGR----HGSQL---------EHEQALAKER--------------
------------------------------------------------------------
-------LTASSDELL--SNVVEQAVMRALF-----------------P-VDEIRRKFLQ
AVGSRTAMAA--------------------------------------------------
-----VG--SALP---I-AAIKDAFAQ----------G----------------------
------------AK----P----EK----QKLSVGFIPITCATPIIMADPMGFYKKQGLD
-VSVVKT-AGWAVVRDKTL----NKEYDAAHMLS----PMPLAITLGA---GASPVPYTM
PAVENI--NGQAITLAMKHKD-K-------------R-NP--------------EMWKG-
----------FRFAVPFDYSMHNYLLRYYVAEAGLDP-----------------DKDIQI
RSVPPPEMVANLRADNIDGFLAPDPVNQRAVF-----DGVGFIHILSKEIWEGHPCCAFA
ASKEFVTSMPNTYAALLRAIMEATAYAQKPE--------------NRKEIAAAIAPANYL
NQPVTVVEQVLTGTFAD----GL-G-N-VRKVPDRIGFD----------------PFPWH
SFAVWILTQMKRWGQ----IKGDV--------D----YQKVAREVFLATDAAKLMAEAGL
-----------------TP-----PK------T----TTKS------FSVM-GKPFDS-S
KPEAYLNSF--------------------KIKRS--------------------------
----
>ref_nrtA_696
------------------------------------------------------------
------------------------------------------------------------
------------------------------------------------------------
------------------------------------------------------------
------------------------------------------------------------
------------------------------------------------------------
------------------------------------------------------------
------------------------------------------------P-QDDMRRRFLQ
AVGAPAALAA--------------------------------------------------
-----VS--AIFP---M-AFAKEAFAQ----------G----------------------
------------GK----L----EK----MNLKVGFIPITCATPIIMADPMGFYKKQGLN
-VEVVKT-AGWAVVRDKAL----NKEYDAAHMLS----PMPLAISMGA---GASPTPYTV
PAIENI--NGQAITLAIKHKG-N-------------R-NP--------------KDWKG-
----------FKFAVPFDYSMHNYLLRYYLAENGIDP-----------------DRDVQI
RVVPPPEMVANLRADNIDGFLAPDPVNQRAVY-----DGVGFIHILSKELWDGHPCCAFA
ASKEFMTANPNTYSALLRAIVEATAYAQKAE--------------NRKEIAAAIHTPNYL
NQPLTVVEQVLTGTYAD----GL-G-S-VKKVPDRIGFD----------------PMPWE
SFAVWIMTQMQRWGQ----VKGDV--------D----YQKIAQEVFLATDARRAMEQAGL
-----------------AV-----PA------A----GSKK------IVVM-GKVFDA-S
KPKEYLNSF--------------------AIKRV--------------------------
----
>ref_nrtA_734
------------------------------------------------------------
------------------------------------------------------------
------------------------------------------------------------
------------------------------------------------------------
-----MSLFSNPFDS---------------------NVRL-------R------------
---------C----ACGQ----HQSEA---------EHQASMS-LV--------------
------------------------------------------------------------
-------DQRSSDALT--SRVVEQAVMRAVF-----------------P-EDGMRRRFLQ
AVGAPTALAA--------------------------------------------------
-----LS--ALFP---L-AAAKEAFAQ----------G----------------------
------------GK----L----EK----TDLKIGFIPITCATPIIMADPMGFYKRQGLN
-VEVIKT-AGWAVIRDKTM----NKEYDAAHMLS----PMPIAISIGA---GAAPTPYTV
PAIENI--NGQAITLAMKHKD-K-------------R-NP--------------KDWKG-
----------FKFATPFDFSMHNYLLRYYLAEHGLDP-----------------DRDVQI
RVVPPPEMVANLRAGNIDGFLGPDPVNQRAVF-----DGIGFIHILSKELWDGHPCCAFA
ASKEFVTSNPNTYGALLRAIVEATAYAQKAE--------------NRKEIAAAISTPNYL
NQPLTVIEQVLTGTFAD----GL-G-G-VKKVPDRAGFD----------------PFPWE
SFAVWILTQMQRWGQ----IKGEV--------D----YQKIARDVFLATDARRAMEQAGL
-----------------VA-----PA------T----NTKS------ITVM-GKVFDP-S
KPKEYLDSF--------------------AIKKV--------------------------
----
>ref_nrtA_202
------------------------------------------------------------
------------------------------------------------------------
------------------------------------------------------------
------------------------------------------------------------
-----MSFFKNPFDP---------------------NTRLGM-----R------------
---------C----ACGQ----HNSQA---------EHDQQL------------------
------------------------------------------------------------
-------AVQ--QME---ERAVENAVMHALF-----------------P-DDNLRRNFLR
AVGSGTAMAA--------------------------------------------------
-----IG--SLFP---L-AAAKEAFAQ----------SN---------------------
------------GP----L----EK----QKLKVGFIPITCATPIIMAQPLGFYAKQGLD
-VEVVKT-AGWAVVRDKAL----AKEYDAAHMLS----PMPLAISMGV---GSNAIPWTM
PAVENI--NGQAITLAMKHKD-K-------------R-NP--------------KDWKG-
----------FKFAVPFDYSMHNYLLRYYLAEAGLDP-----------------DRDVQI
RSVPPPEMVANMRADNIDGFLAPDPVNQRAVY-----DGVGFIHILSKEIWSGHPCCAFA
ASKEFVTQNPNSYKALLKAVLDATAYARKAE--------------NRKEIAAAIAPTNYL
NQPLTVVEQVLTGTYAD----GL-G-G-IKKDPQRIDFD----------------PFPYQ
SFAIWILTQMKRWGQ----IKGDV--------D----YNKIAKDVFLATDATRLMKEVGM
-----------------QP-----PA------S----LDKK------FSVM-GKPFDP-K
KPEEYLNSF--------------------AISRTKG------------------------
----
>ref_nrtA_863
------------------------------------------------------------
------------------------------------------------------------
------------------------------------------------------------
------------------------------------------------------------
-----MSAYRNPFDP---------------------NVRLHRG----G------------
---------C----SCGR----HTSQS---------EHDQAV------------------
------------------------------------------------------------
-------AIEAREMQ---ERVVETAVMKALF-----------------P-QDELRRKFLR
AVGSGTALAA--------------------------------------------------
-----IS--SIFP---M-AMAKEAFAQ----------GG---------------------
------------GA----L----EK----TKLSVGFIPITCATPIIMAHPLGYYAKYGLD
-VEVVKT-AGWAVVRDKAL----AKEYDAAHMLS----PMPLAISVGA---GSNPIPWTM
PAVENI--NGQAITLSLKHKD-K-------------R-DP--------------KDWKG-
----------FRFAVPFDYSMHNYLLRYYLAEHGIDP-----------------DRDVSI
RSVPPPEMVANLRADNIDGFLAPDPVNQRAVY-----DGVGFIHILSKEIWDGHPCCAFA
ASKEFVTQMPNTYQALLKAIIDATAYARKAE--------------NRKEIAAAIAPTNYL
NQPVTVVEQVLTGTYAD----GL-G-N-VVKDPNRIDFD----------------PFPYE
SFAVWILTQMKRWGQ----IKGEV--------D----YAKVASEVFLATDAIRLMKEVGM
-----------------EP-----PA------D----PKMS------FSVM-GKPFDP-S
QPEAYVDSF--------------------AIKRS--------------------------
----
>ref_nrtA_422
------------------------------------------------------------
------------------------------------------------------------
------------------------------------------------------------
------------------------------------------------------------
-----MSAFKDPFDA---------------------SASL-TS----G------------
---------C----SCGH----HHSET---------EHQADL------------------
------------------------------------------------------------
-------AGQTADSEILGNRVVEAAVMRALF-----------------P-HDATRRQFLN
AVGASTAMAA--------------------------------------------------
-----IS--TFFP---M-GMAKEAFAQ----------T----------------------
------------GK----L----EK----TSLKVGFIPITCATPIIMSQPMGFYSRQGLN
-VEVVKT-AGWAVVRDKTI----NKEYDAAHMLS----PMPLAITLGV---GANALPYTM
PAVENI--NGQAITLAIKHKD-K-------------K-DP--------------KSWKG-
----------FKFAVPFDYSMHNYLLRYFLAEHGLDP-----------------DRDVQI
RSVPPPEMVANLRADNIDGFLAPDPVNQRAVY-----DGVGYIHTLTKDIWEGHPCCAFA
ASKEFVTTMPNTYRALLKAIMEATAFASKQE--------------NRKQIAAAIAPANYL
NQPVTVVEQVLTGTYAD----GL-G-N-IRKEPNRIDFD----------------PFPWH
SFAVWILTQMKRWGQ----LKGEV--------D----YAKVAREVYLATDAAKLMKEVGM
-----------------KP-----PA------T----TSKK------FTVM-GKEFDP-A
KPEAYLASF--------------------PIKHA--------------------------
----
>ref_nrtA_482
------------------------------------------------------------
------------------------------------------------------------
------------------------------------------------------------
------------------------------------------------------------
-----MARSDNPFDA---------------------RRRL--G----G------------
---------C----SCGA----HADQA---------AHEA--------------------
------------------------------------------------------------
-------SLPSGDAAV--VRVVEAAMLRALF-----------------P-HDAGRRAFLK
SVGAATAAAA--------------------------------------------------
-----VA--QFLP---T-QFVAEAFAE----------A----------------------
------------GR----P----ER----ADLKVGFIPITCATPIIMAKPMGFYEKQGLN
-VDVVKT-AGWAVVRDKTL----NKEYDAAHMLA----PMPIAITLGL---GSNPVPFAV
PAIENV--NGQAICLANKHKD-N-------------R-DP--------------KNWKG-
----------FKLAIPFDYSNHNYLLRYYLAEHGIDP-----------------DTDVQL
RSVPPPEMVANLRADNIDGFLAPDNIVQRAVY-----DGVGFIHVLSKEIWDGHPCCSFS
VAQDTIREMPNATAALLRAILQATAYASRLE--------------NRKEIAAAIAPANYL
NQPLTVVEQVLTGTYAD----GL-G-S-VRKDPRRVAFD----------------PFPYE
SFAIWTLTQMKRWGQ----IKGDV--------D----YAAVARQVYRATDAAKLMKQDGL
-----------------AP-----PE------A----TTKT------FVVM-GKPFDP-A
KPQEYLDSF--------------------KIKRAS-------------------------
----
>ref_nrtA_135
------------------------------------------------------------
------------------------------------------------------------
------------------------------------------------------------
------------------------------------------------------------
-----MALFDNPFDA---------------------KRRLARG----G------------
---------C----TCGA----HASQA---------EHDA--------------------
------------------------------------------------------------
-------A-PTGENAL--ERTVEGAVMRALF-----------------P-HDAERRAFLR
SVGAATALAA--------------------------------------------------
-----VS--QFFP---T-KFAAEAFAQ----------A----------------------
------------GK----P----EK----TDLKVGFIPITCATPIIMAKPMGFYEKQGLN
-VEVVKT-AGWAVIRDKTL----NKEYDAAHMLA----PMPIAISLGL---GSNPQPYTM
PAVENV--NGQAITLAMKHKD-R-------------R-DP--------------KDWKG-
----------FKLAVPFDYSMHNYLLRYYLAEAGIDP-----------------DTDVQI
RAVPPPEMVANLRADNIDGFLAPDPVNQRAVY-----DGVGFIHILSKEIWDRHPCCAFA
ASETFIKETPNTYAALLRSIIQATAYASKAE--------------NRKEIAAAIAPANYL
NQPLTVVEQVLTGTFAD----GL-G-Q-VRKVPDRVDFD----------------AFPWQ
SFAVWILTQMKRWGQ----LKGEV--------D----YAAVARQVYLATDAAKLMKQDGF
-----------------TP-----PE------A----TTKS------FSVM-GKTFDP-E
KPKEYLESF--------------------KIKRAG-------------------------
----
>ref_nrtA_442
------------------------------------------------------------
------------------------------------------------------------
------------------------------------------------------------
------------------------------------------------------------
-------MFDNPFDA---------------------RTVF-RS----G------------
---------C----NCGR----HTSQS---------EHD------Q--------------
------------------------------------------------------------
-QMRAQEVSASTDKQY--ENVVATAVLRAMF-----------------P-QDASRRAFLK
AVGAGTAAAA--------------------------------------------------
-----VA--QFFP---L-ATATEAFAD----------T----------------------
------------GP----I----EK----PDLKVGFIPITCATPIIMASPMGFYEKHGLN
-VEVIKT-AGWAVIRDKTL----NKEYDAAHMLS----PMPLAISMGI---GSNPQPYAM
PAVENI--NGQAITLAMKHKD-R-------------R-DP--------------KDWKG-
----------FKFGVPFDYSMHNYLLRYYLAEHGIDP-----------------DADVQI
RAVPPPEMVANLRAENLDGFLGPDPMNQRAVY-----DGVGFIHILTKDIWDGHPCCAFA
ASKEFIDTMPNTYSALLKSIIDATAYAHEAD--------------NRKEIAAAIAPANYL
NQPEVVLEQILTGTFAD----GL-G-N-IVQQPNRVDFD----------------PFPYQ
SFAVWIMTQMKRWGQ----VEGDI--------N----YDEIAAQVFLATDTSKMMEELGM
-----------------TP-----PK------E----TNKT------FVVM-GKTFDP-A
EPEAYLDSF--------------------AIKKVN-------------------------
----
>ref_nrtA_204
------------------------------------------------------------
------------------------------------------------------------
------------------------------------------------------------
------------------------------------------------------------
-----MSTFDNPFDP---------------------DRRLHAS----G------------
---------C----SCGH----HASEA---------EHQASTQLQA--------------
------------------------------------------------------------
-QA----ALESEQTRY--QGVVASAVMRAMF-----------------P-HDATRRAFLK
SVGAATALAA--------------------------------------------------
-----VS--QFFP---L-KSATEAFAE----------G----------------------
------------GP----L----EK----KDLKVGFIPITCATPIIMAKPMGFYEKYGLN
-VDVIKT-AGWAVVRDKTI----NKEYDAAHMLS----PMPIAISMGV---GSNPIPYTM
PAVENI--NGQAITLAMKHKD-K-------------R-DP--------------KDWKG-
----------FKFAVPFDYSMHNYLLRYYLAEHGIDP-----------------DVDVQI
RAVPPPEMVANLRADNIDGYLAPDPMNQRAVY-----DGVGFIHILTKDIWDGHPCCAFA
ASQEFVTTMPNTYGALLKSIIEATAFAHKPE--------------NRKQIAAAIAPANYL
NQPPIVLEQILTGTFAD----GL-G-N-IVKQPNRIDFD----------------PFPWQ
SFAVWIMTQMKRWGQ----VKGDI--------D----YAGIASQVYLATDTAKLMKEAGL
-----------------TP-----PT------A----TTKS------FSVM-GKSFDG-T
KPEEYLASF--------------------KIKKAS-------------------------
----
>ref_nrtA_643
------------------------------------------------------------
------------------------------------------------------------
------------------------------------------------------------
------------------------------------------------------------
-----MSTFDNPFDP---------------------NRRLHAT----G------------
---------C----SCGR----HATEA---------EHAAEQASLQ--------------
------------------------------------------------------------
-LA----VTQGEQKRF--EGVVASAVMRAMF-----------------P-QDASRRAFLK
SVGAATALAA--------------------------------------------------
-----VS--QFFP---L-QTATEVFAA----------G----------------------
------------GP----L----EK----TDLKVGFIPITCATPIIMAHPMGFYSKYGLN
-VEVIKT-AGWAVIRDKTL----NKEYDAAHMLS----PMPLAITMGV---GSNPIPYTM
PAVENI--NGQAITLAMKHKD-R-------------R-NP--------------KDWKG-
----------FKFAVPFDYSMHNYLLRYYLAEHGIDP-----------------DVDVQI
RAVPPPEMVANLRAENIDGYLAPDPMNQRAVY-----DGVGFIHILTKDIWEGHPCCAFA
ASKEFVTTMPNTYGALLKSIIEATAYAHKPE--------------NRKEIAQAIAPANYL
NQPAIVLEQILTGTYAD----GL-G-N-VVKQPNRIDFD----------------PFPWQ
SFAVWIMTQMKRWGQ----VKGDI--------D----YKTVAEQVYLATDTAKLMKEAGL
-----------------TP-----PE------K----TTRS------FSVM-GKSFDG-S
NPEEYLASF--------------------KIKKAS-------------------------
----
>ref_nrtA_361
------------------------------------------------------------
------------------------------------------------------------
------------------------------------------------------------
------------------------------------------------------------
-----MSTFDDAFDP---------------------KRRLHSA----G------------
---------C----SCGR----HINET---------EHERDAIRQL--------------
------------------------------------------------------------
-QCAAVEAPQSEEARY--EGVVASAVMRAMF-----------------P-QDASRRAFLK
SVGASTALAA--------------------------------------------------
-----IS--QFFP---L-KTATEVFGQ----------G----------------------
------------AP----L----EK----KDLKVGFIPITCATPIIMAHPMGFYTKHGLN
-VEVIKT-AGWAVIRDKTL----NKEYDAAHMLS----PMPLAITMGV---GSNPTPYTM
PAVENI--NGQAITLSLKHKD-K-------------R-DP--------------KLWKG-
----------FKFAVPFDYSMHNYLLRYYLAEHGIDP-----------------DTDVQI
RAVPPPEMVANLRADNIDGYLGPDPMNQRAVY-----DGVGFIHILTKDIWEGHPCCAFA
ASNEFVKTMPNTYAALLKSIIDATAFAHKAE--------------NRKQIAEAIAPANYL
NQPSIVLEQILTGTFAD----GL-G-N-IVKQPNRVDFD----------------PFPWQ
SFAVWILTQMKRWGQ----IKGDV--------D----YAGIANQVFLATDTAKLMKEVGL
-----------------TP-----PT------A----TTKS------FVVM-GKTFDP-A
KPEDYLGSF--------------------KIKKSA-------------------------
----
>ref_nrtA_200
------------------------------------------------------------
------------------------------------------------------------
------------------------------------------------------------
------------------------------------------------------------
-----MSTFDNPFDP---------------------NRRLSSF----G------------
---------C----ACGR----HTSEA---------EHE--AALQL--------------
------------------------------------------------------------
-QA---ETPHSEDRRY--EGVVASAVMRAMF-----------------P-QDAARRAFLK
SVGAATAVAA--------------------------------------------------
-----VS--QFFP---L-KTATEVFAQ----------G----------------------
------------AP----L----EK----KDLKVGFIPITCATPIIMAKPMGFYEKQGLN
-VEVIKT-AGWAVIRDKTI----NKEYDAAHMLS----PMPIAISMGA---GSNPIPYTM
PAVENI--NGQAITLAIKHKD-K-------------R-NP--------------KDWKG-
----------FKFAVPFDYSMHNYLLRYYLAEHGIDP-----------------DTDVQI
RAVPPPEMVANLRADNIDGFLGPDPMNQRAVY-----DGVGFIHILTKDIWEGHPCCAFA
ASKEFVTTMPNTYAALLKSIIDATAFAHKAE--------------NRKQIAEAISPANYL
NQPPIVLEQILTGTFAD----GL-G-N-IVTQPNRVDFD----------------PFPWQ
SFAVWIMTQMKRWGQ----IKGDV--------D----YAGIASQVYLATDTAKLMKEVGL
-----------------TP-----PT------T----ITKS------FSVM-GKPFDP-A
KPEDYLKSF--------------------KISKAS-------------------------
----
>ref_nrtA_102
------------------------------------------------------------
------------------------------------------------------------
------------------------------------------------------------
------------------------------------------------------------
-----MSMFNNPFDP---------------------KRRL-TS----G------------
---------C----PCGQ----HRSVE---------EHDRAS--QL--------------
------------------------------------------------------------
-QAQEV-AG-SEDRRY--ENVVAGAVLRAMF-----------------P-QDAARRAFLK
SVGSATALAA--------------------------------------------------
-----IS--QFFP---L-STATEVFAQ----------A----------------------
------------KP----L----EK----KDLKVGFIPITCATPIIMAKPMGFYEKHGLN
-VDVIKT-AGWAVVRDKTI----NKEYDAAHMLS----PMPLAITLGA---GSNPIPYTM
PAVENI--NGQAITLAIKHKD-K-------------R-DP--------------KSWKG-
----------FKFAVPFDYSMHNYLLRYYLAEHGIDP-----------------DTDVQI
RAVPPPEMVANLRADNIDGFLAPDPVNQRAVY-----DGVGFIHILSKEIWDRHPCCAFA
ASQEFVKGSPNTYAALLKAIIDATAFATKQE--------------NRKQIAEAIAPANYL
NQPVTVVEQVLTGTFAD----GL-G-N-VKKVPDRIDFD----------------PFPYE
SFAVWILTQMKRWGQ----IKGEV--------K----YADVAKQVYLATDTTKLMKEVGL
-----------------TP-----PA------S----TSKS------FVVM-GKTFDP-S
KPEEYIKSF--------------------KIKRT--------------------------
----
>ref_nrtA_818
------------------------------------------------------------
------------------------------------------------------------
------------------------------------------------------------
------------------------------------------------------------
-----MSTFDNPFDP---------------------KRALKSA----G------------
---------C----SCGQ----HVSQA---------EHERDAVRQL--------------
------------------------------------------------------------
-QCEPV-AAQSDENRY--QGVVASAVMRAMF-----------------P-QDVARRAFLK
SVGASTALAA--------------------------------------------------
-----IS--QFFP---L-ATATEVFGQ----------G----------------------
------------AP----L----EK----KDLKVGFIPITCATPIIMAKPMGFYEKHGLN
-VDVIKT-AGWAVVRDKTI----NKEYDAAHMLS----PMPIAITMGA---GSNPIPYTM
PAVENI--NGQAITLSMKHKD-K-------------R-DP--------------KSWKG-
----------MKFAVPFDYSMHNYLLRYYVAEHGLDP-----------------DQDIQI
RSVPPPEMVANLRADNIDGFLAPDPVNQRAVY-----DGVGFIHILSKNIWDRHPCCAFA
ASKEFVTGSPNTYAALLKAIIDATAFATKQE--------------NRKKIAEAIAPANYL
NQPVTVVEQVLTGTFAD----GL-G-H-VEEVPDRIDFD----------------PFPWE
SFAVWILTQMKRWGQ----IKGDV--------D----YDGIAKQVFLATDTTRLMKEVGL
-----------------TP-----PA------T----TTKS------FVVM-GKTFDP-A
KPEDYLASF--------------------KIKKSS-------------------------
----
>ref_nrtA_242
------------------------------------------------------------
------------------------------------------------------------
------------------------------------------------------------
------------------------------------------------------------
-------MFQDPFDP---------------------KARL-------G------------
---------C----SCGE----HASQH---------DHDI--------------------
------------------------------------------------------------
--AERRKLAADEEARD--SRVVDAAIVRALF-----------------P-QDATRRAFLQ
AVGAGTALAA--------------------------------------------------
-----IN--EFFP---L-AAAREAFAQ----------GT---------------------
------------GK----P----EK----TDLKVGFIPITCATPIIMAHPMGFYSKHGLN
-VEVIKT-AGWAVVRDKTL----NKEYDAAHMLS----PMPLAISLGA---GSNPIPYTM
PAVENI--NGQAITLAMKHKD-K-------------R-DP--------------KSWKG-
----------FKFAVPFDYSMHNYLLRYYLAEHGVDP-----------------DKDVQI
RAVPPPEMVANLRAENLDGFLAPDPVNQRAVY-----DGVGFIHILSKEIWDGHPCCAFA
ASKEFVTTMPNTYRALLKGIIDATAFATKPE--------------NRKQIAEAIAPANYL
NQPVTVVEQVLTGTFAD----GL-G-K-VQKVPDRIDFA----------------PFPWE
SFAVWILTQMKRWGQ----ITGEI--------D----YAGVAKEVFLATDAAKLMAEVGL
-----------------TP-----PT------A----TTKS------FSVM-GKAFDP-A
KPEEYISSF--------------------AIKRV--------------------------
----
>ref_nrtA_130
------------------------------------------------------------
------------------------------------------------------------
------------------------------------------------------------
------------------------------------------------------------
-----MSTFDDPFDS---------------------SVRL-GS----G------------
---------C----SCGR----HASEA---------QHDAAA---R--------------
------------------------------------------------------------
-EADRMAVAADGDARI--SRVIESAVLRAVV-----------------P-DDVTRRNFLR
TVGAGTALAA--------------------------------------------------
-----IS--QFLP---L-GTVKDAFAQ----------G----------------------
------------GA----L----EK----KDLKVGFIPITCATPIIMAHPMGFYSKQGLN
-VEVVKT-AGWAVVRDKTL----NKEYDAAHMLS----PMPLAISVGA---GSKPIPYTM
PAVENI--NGQAITLAMKHKD-K-------------R-NP--------------KDWKG-
----------FKFAVPFDYSMHNYLLRYYLAEAGIDP-----------------DMDVQI
RSVPPPEMVANLRADNIDGFLAPDPVNQRAVY-----DGVGFIHILSKEIWEGHPCCAFA
ASKEFVTGMPNTYGALLKAIIEATAFATKAE--------------NRKQIAEAIAPQNYL
NQPVTVVEQVLTGTYAD----GL-G-N-VKKEPNRIDFD----------------PFPWE
SFAVWILTQMKRWGQ----IQGEV--------N----YAAVAKDVFLATDAAKLMKEAGL
-----------------TP-----PS------A----TSKK------FVVM-GKEFDP-A
KPEEYIKSF--------------------AIKRT--------------------------
----
>ref_nrtA_830
------------------------------------------------------------
------------------------------------------------------------
------------------------------------------------------------
------------------------------------------------------------
-MRRRFGPLSDPFNP---------------------DADLR-H----G------------
---------QHAHFDASG----PCGHA---------DSGDDSHGHHACTHDHYRADTAPS
EQ----------------------------------------------------------
SPQLDSDPYESPETLM--DRAVEGAVVRAMF-----------------GGNEMARRNFLR
TVGRGTFYAA--------------------------------------------------
-----LS--SVFP---L-AACKSATKEEVEATTKGTAAESTK------------------
------------NP----L----EK----TKLAVGFVPITCATPIIMAHPLGFYEKHGLD
-VDVIKT-AGWAVARDKSL----SKEYDASHMLT----PMPLAITLGA---GSTATPYLM
PAVENI--NGQAITLHMKHKD-K-------------R-DP--------------KQWKG-
----------FKFAVPFDYSMHNFLLRYYVAEHGVDP-----------------DQDIQI
RVIPPPEMVANLKAGNVDGYLAPDPFNQRAVY-----EKVGFLHLLTKEIWEGHPCCAFA
ASAEFASTMPNTFGALFKAIVDATHYSSKQE--------------NRKEIAAAIAPKNYL
NQPVTVVEQVLTGKYAD----GL-G-E-VKEIPNRIDFN----------------PFPWH
SMAVWILTQMKRWGY----VKGDI--------D----YKKIAEQVYIATDCGKIMKDLGY
-----------------AP-----PS------S----TYEN------YTIM-GKQFDP-N
AADAYVESF--------------------PIRRI--------------------------
----
>ref_nrtA_614
------------------------------------------------------------
------------------------------------------------------------
------------------------------------------------------------
------------------------------------------------------------
-----MSFDKDPFDA---------------------KAKLW-N----P------------
---------C----SCGG----NHSQA---------EHDTVS------------------
--AVDAEVAP--------------------------------------------------
LDV--AEEKVNSEEIL--SRHIESAVMKAVF-----------------G-TDMARRNFLT
AVGASTAAAA--------------------------------------------------
-----LS--QVFP---M-GAAKAVAQE-------------MS------------------
------------GQ----L----EK----TKLSVGFVPITCATPIIMASPMGFYEKYGLD
-VDVIKT-AGWAVARDKSL----SGEYDAAHMLT----PMPLAITMGA---GSTAVPWTM
PAVENI--NGQAITLATKHKD-K-------------NDDP--------------SKWKG-
----------FKFAVPFDYSMHNFLLRYYVAEYGLDP-----------------DTDIQI
RVLPPPEMVANLAAGNVDGYLAPDPFNQRAVY-----DGVGFIHKLTKEIWDGHPCCAFA
ASQAFVDEMPNTFIALYKSIIDATAFASAQE--------------NRKEVAAAISPRNYL
NQPVTVVEQVLTGTFAD----GL-G-N-VQQVPDRIDFN----------------PFPYH
SMAIWILTQMKRWGY----ISGDV--------D----YKGVAEQVYLATDAQKVMTDMGL
-----------------TP-----PV------E----TYNS------YEVM-GKTFDP-N
LPEEYVNSF--------------------AIRR---------------------------
----
>ref_nrtA_617
------------------------------------------------------------
------------------------------------------------------------
------------------------------------------------------------
------------------------------------------------------------
----MSSPFDNPFDK---------------------ETALG-C----S------------
---------C----GRHA----SAAEH---------EADAVAKR----------------
--AANTGTAP--------------------------------------------------
GASLRADDRAGDETLI--GRIVEQTVMRAMF-----------------P-SETTRRAFLG
AVGASTAAAA--------------------------------------------------
-----VA--AAFP---L-GAAKAFAAE-------------KA------------------
------------GP----L----EK----TKLKIGFVPITCATPIIMAHPMGFYKKYGLD
-VDVIKT-AGWAVSRDKSL----SGEYDAAHMLT----PMPLAISLGA---GSTATPWTM
PAVENI--NGQAITLHVKHKN-K-------------R-DP--------------KLWKG-
----------MTFAVPFDYSMHNFLLRYYVAEHGLDP-----------------DKDIQI
RVLPPPEMVANLRAENVDGYLAPDPFNQRAVY-----DGVGFIHMLTKEIWDGHPCCAFA
ASKKFVTETPNTFHALFKAIIEATAYSSNIK--------------NRREVAKAISPRNYL
NQPETVVAQVLTGTYAD----GL-G-N-IKKVPDRIDFN----------------PFPWH
SMAVWILSQMKRWGY----VKGDI--------D----YAKVAEEVYLATDAQKVMKEMGI
-----------------EP-----PA------T----TYSK------YTIM-GKEFDP-T
KAEAYARSF--------------------AIGRVS-------------------------
----
>ref_nrtA_715
------------------------------------------------------------
------------------------------------------------------------
------------------------------------------------------------
------------------------------------------------------------
------------------------------------------------------------
------------------------------------ATDSVVAR----------------
--ADDSGTAP--------------------------------------------------
GAGLRADDAYGDEALI--GRVVEQAVMHAMF-----------------P-NDVTRRAFLS
AVGASTAAAA--------------------------------------------------
-----IA--GAFP---L-GAAKAFAAD-------------KA------------------
------------GP----I----EK----SKLKIGFVPITCATPIIMAHPMGFYKKYGLD
-VDIIKT-AGWAVARDKSL----SGEYDAAHMLT----PMPLAIALGA---GSTPTPWTM
PAVENI--NGQAITLHVKHKN-K-------------R-DP--------------KLWKG-
----------MTFAVPFDYSMHNFLLRYYVAEHGLDP-----------------DKDIQI
RVLPPPEMVANLRAENVDGYLAPDPFNQRAVY-----DGVGFIHMLTKEIWNGHPCCAFA
ASKAFVTEKPNTFHALFKAIIDATAYSSNPK--------------NRKEVAKAISPRNYL
NQPETVVAQVLTGTYAD----GL-G-G-VKKVPDRIDFN----------------PFPYH
SMGVWILSQMKRWGY----IKGDI--------D----YKKVAEEVYLATDAQKVMAEMGF
-----------------KA-----PS------A----TYQK------YTIM-GKEFDP-D
KAEAYAKSF--------------------AITRA--------------------------
----
>ref_nrtA_639
------------------------------------------------------------
------------------------------------------------------------
------------------------------------------------------------
------------------------------------------------------------
-----MGAFANPFDP---------------------NKLLW-S----G------------
---------C----PCGK----HRSLL---------EHQMAVAAEQGHAGSRFYCQDLDE
NGEPLQPVPS------------CGDPGCRDVAC-----ADQPDGKPTLNAKAV-------
-DVDDEPDGTDMEETL--ARCVESAVVKGIF-----------------G-TDMHRRMFLR
AVGGATALAA--------------------------------------------------
-----IS--EIFP---L-GAAKALAAE-------------AK------------------
------------GQ----L----EK----AKLKVGFVPITCATPIIMAHPMGFYKKYNLD
-VDVIKT-AGWAVSRDKSL----SGEYDAAHMLT----PMPLAITMGA---GSTSVPWTM
PAVENI--NGQAITLAMKHKD-K-------------N-DP--------------RKWKG-
----------FKFAVPFDYSMHNFLLRYYVAEHGLDP-----------------DKDIQI
RVLPPPEMVANLRAGNVDGYLSPDPFNQRAVY-----DGVGFIHKLTKDIWDKHPCCAFA
ASRKFIDTNPNTFLALFKSIIEATTFASDKG--------------NRKEISKAIAPKNYL
NQPETVIEQVLTGTFAD----GL-G-N-VKKVPDRIDFD----------------PFPWH
SMGVWILSQMKRWGY----IKGDV--------D----YKKVAEQVYLATDAQKVMKEMGL
-----------------KP-----PS------A----TYAS------YTIM-GKKFDP-D
KADEYVNSF--------------------AIKRT--------------------------
----
>ref_nrtA_775
------------------------------------------------------------
------------------------------------------------------------
------------------------------------------------------------
------------------------------------------------------------
-----MGAYANPFDP---------------------DKLLW-N----G------------
---------C----PCGQ----HRSML---------EHQMAMAGASGD--SRFFC-ETID
DSSSAAAEPKNNPKSNDHIAANCFDPNCMAAECVAIRQSRQQAQTSQP-FKDI-------
----VEPTGDDMEQAL--ARSVESAIVRGVF-----------------G-SDMNRRAFLR
TVGAGTAYAA--------------------------------------------------
-----LA--SIIP---L-DAVKAAVVE-------------AK------------------
------------GA----L----EK----KKLNVGFVPITCATPIIMAHPMGFYKKYGLQ
-VDVIKT-AGWAVSRDKSL----SGEYDAAHMLT----PMPLAISLGA---GSTSVPWTM
PAVENI--NGQAIVLANKHKD-K-------------N-DP--------------RKWKG-
----------FKFAVPFEYSMHNFLLRYYVAEFGLDP-----------------DQDIQI
RVLPPPEMVANLRADNVDGYLSPDPFNQRAVY-----DGVGFIHKLTKDIWDKHPCCAFA
ASKAFIEQNPNTFLALWKSIMAATDFASIKS--------------NRKEISRAIAPKNYL
NQPVTVLEQVLVGTYAD----GL-G-N-VKTVPDRIDFD----------------PFPWH
SMAVWILTQMKRWGY----VKQDI--------D----YKKVAEEVYLATDAQALMKQMAL
EG------------PYATP-----PA------T----TYES------YNIM-GKTFDP-D
KPEQYVNSF--------------------AIKRT--------------------------
----
>ref_nrtA_515
------------------------------------------------------------
------------------------------------------------------------
------------------------------------------------------------
------------------------------------------------------------
----SMGAFANPFDP---------------------DKLLW-N----G------------
---------C----PCGQ----HRSII---------EHNMAMAAAQGKDASRFQCSEDVD
RAEATSAAGA---AGSGPSAANCFDPSCQEAACVSMRQAAEANGQGDM-MRAVQNHQQEM
ADLDAEPEASDLESSM--SRAVESAVMQGLF-----------------G-GDMHRRAFLK
AVGAGTAYAA--------------------------------------------------
-----IA--SMFP---L-EEAKAMAVE----------MAQAG------------------
------------GK----L----EK----TKLNVGFVPITCATPIIMAHPMGFYKKYGLD
-VSVIKT-AGWAVSRDKSL----SGEYDAAHMLT----PMPLAINMGA---GSTKVPWTM
PAVENI--NGQAIVLSTKHKD-K-------------N-DP--------------KMWKG-
----------FKFAVPFEYSMHNFLLRYYVAEHGLDP-----------------DKDIQI
RVLPPPEMVANLRAENVDGYLSPDPFNQRAVY-----DGVGFIHKLTKDIWDKHPCCAFA
ASKSFIDSNPNTFLALWKSIMEATDFASVKA--------------NRKEISKAISPKNYL
NQPVTVLEQVLVGTYAD----GL-G-N-VKKVPDRIDFD----------------PFPWH
SMGVWILTQMKRWGY----IKGDV--------D----YKQVAEEVYLATDAQKLMAEMKL
TG------------PYGTP-----PK------T----TYET------YNIM-GKTFDA-A
KAEEYVESF--------------------AIKRT--------------------------
----
>ref_nrtA_516
------------------------------------------------------------
------------------------------------------------------------
------------------------------------------------------------
------------------------------------------------------------
-----MGAYANPFDA---------------------DKLLW-N----G------------
---------C----PCGE----HRSIT---------EHNMAMAKSQGKDASRFQC-EDVD
GTTVSKPQPQ---MTHSP--ANCFDSECPEAACVQMRQAAEAGGRGDM-MRAVQDHQRQE
EAMQAEPDANDIEATM--SRVVESAVMKGMF-----------------G-TDMHRRSFLK
AVGAGTAYAA--------------------------------------------------
-----IA--SMFP---L-EEAKAMAVE----------MAQSG------------------
------------GK----L----EK----TNLNVGFVPITCATPIIMAKPMGFYKKYGLD
-VSVIKT-AGWAVSRDKSL----SGEYDAAHMLT----PMPLAISMGA---GSTQTPWTM
PAVENI--NGQAIVLAKKHLD-K-------------N-DP--------------KMWKG-
----------FKFAVPFEYSMHNFLLRYYVAEHGLDP-----------------DKDIQI
RVLPPPEMVANLRAGNVDGYLSPDPFNQRAVY-----DGVGYIHKLTKDIWDKHPCCAFA
ASKAFIDENPNTFMALWRSIMEATDYASVKS--------------NRKEISAAIAPKNYL
NQPVTVLEQVLVGTYAD----GL-G-N-VKKVPDRIDFD----------------PFPWH
SMAVWIMSQMKRWGY----VKGDI--------D----YTKVAEEVYLATDAQKLMAEMDL
QG------------PYGKA-----PD------K----TYEN------YTIM-GKEFDP-M
EADAYVESF--------------------AIKRT--------------------------
----
>ref_nrtA_107
------------------------------------------------------------
------------------------------------------------------------
------------------------------------------------------------
------------------------------------------------------------
-----MGAFANPFDP---------------------DKVLW-A----G------------
---------C----PCGQ----HKSLL---------EHQMAMSG-QS--ESRFACETIEP
EAETAINTPM------------------------------------MA----------DS
AIDDDEPDMLDQEAVM--ERAVESAVLNGIF-----------------G-NDMQRRTFLQ
AVGAGTAAAA--------------------------------------------------
-----IS--QFFP---L-QEAKAAVLD-------------NL-----K------------
-----------GGP----L----EK----KHLNVGFVPITCATPIIMAHPMGFYKKYGLD
-VDVIKT-AGWAVARDKSL----SGEYDAAHMLT----PMPLSITMGA---GSTAHPWTM
PAIENI--NGQAITLANKHKD-K-------------R-DP--------------KMWKG-
----------FKFAVPFEYSMHNFLLRYYVAEHGLDP-----------------DKDIQI
RVLPPPEMVANLRAGNVDGYLSPDPFNQRAVY-----DGVGFLHALTKEIWSGHPCCAFA
SSEKFIKEAPNTFLALFKSILEATAYSSNKA--------------NRAEIAKAISPKNYL
NQPETVVKQVLTGRFAD----GL-G-K-VRNDPDRIDFD----------------PFPWH
SMGIWIMTQMKRWGY----VKGDV--------D----YKGVAEQVYLATDAQKLMTSMGQ
-----------------TP-----PD------K----TYDK------HTIM-GKEFDP-S
KPEAYVDSF--------------------AIKRG--------------------------
----
>ref_nrtA_591
------------------------------------------------------------
------------------------------------------------------------
------------------------------------------------------------
------------------------------------------------------------
-----MGALSNPYDP---------------------NAILW-Q----G------------
---------C----PCGV----HSSMW---------EHQMAFAG-QANGDSRFFC--VEE
-----------------------------------------------G----------DD
PAGADVPDWEDREAVA--SRLIDTAIMKSVF-----------------G-TDMNRRGFLR
AVGTGTAAAA--------------------------------------------------
-----LS--QFFP---L-DDLKAKVID-------------AT------------------
------------GP----L----EK----THLNVGFVPITCATPIIMAHPLGFYKKYGLD
-VDVIKT-AGWAVSRDKSL----SGEYDAAHMLT----PMPLAISVGA---GSVARPWTM
PAVENI--NGQAITLHNKHKD-K-------------Q-DP--------------KLWKG-
----------FKFAVPFEYSMHNLLLRYYVAEAGLDP-----------------DKDIQI
RVLPPPEMVANLRAENVDGYLSPDPFNQRAVY-----DGVGFIYKLTKEIWLGHPCCAFA
ASQGFIDENPNTFLALFKSIIDATAYSSNKA--------------NRKEIAAAISPKNYL
NQPTTVVEQVLTGRFAD----GL-G-K-VRNEPDRIDFD----------------PFPWH
SMGVWILTQMKRWGY----IEGDI--------S----YKGIAEQVYLATDAADVMKDLGQ
-----------------SP-----PD------K----TYMT------HEIM-GKTFDP-A
QPEAYLDSF--------------------AIKRG--------------------------
----
>ref_nrtA_506
------------------------------------------------------------
------------------------------------------------------------
------------------------------------------------------------
------------------------------------------------------------
-----MGILTNPYNA---------------------YKSLW-S----A------------
---------C----PCGR----HENLA---------AHEQSLRS-Q--------------
-----QAASP------------------------------------DA------------
AGQPADAQWANPDAVL--AQSVESALLKGIF-----------------G-TDARRRRFIQ
AVGAGTASAA--------------------------------------------------
-----IA--SIVP---V-DKVKAAIVE-------------AK------------------
------------GA----L----EK----TKLNIGFVPITCATPIIMAKPLGFYEKYGLD
-VNVIKT-AGWAVSRDKSL----SGEYDAAHMLT----PMPLAITAGA---GSTATPWTM
PAVENI--NGQAITLAMKHKD-K-------------Q-NP--------------KQWKG-
----------FKFGVPFEYSMHNFLLRYYVAEAGLDP-----------------DKDIQI
RVVPPPEMVANLRAGNLDGYLSPDPFNQRAVF-----DGVGFIYKLTKEIWEGHPCCAFA
ASRSFIDTNPNTFLALFKSILEATAYSSNHE--------------NRKEIAEAISPKNYL
NQPTTVVQQVLTGRFAD----GL-G-N-IRNEPDRIGFD----------------PFPYH
SFAIWILSQMKRWGY----ISGDV--------D----YEGIAKQVYLATDAQAVMQDMGL
-----------------EP-----PQ------E----TSRS------YVIM-GKTFDP-A
SPQAYVDSF--------------------AIKR---------------------------
----
>ref_nrtA_958
------------------------------------------------------------
------------------------------------------------------------
------------------------------------------------------------
------------------------------------------------------------
-----MSALSNPFNP---------------------DSILW-S----G------------
---------C----PCGL----HASMW---------EHQQSLGN-T--TTGRYYATETTA
AVDGASSINK------------------------------------PT------------
---DSAVEWRHTEDVM--ANVATSAILNGIF-----------------K-TDMSRRAFLR
AVGSGTAMAA--------------------------------------------------
-----IG--SIIP---F-DKVHAAIVD-------------AK------------------
------------GP----L----EK----TDLNIGFVPITCATPIIMAKPLGFYEKYGLN
-VEVIKT-AGWAVSRDKSL----AEEYDAAHMLT----PMPLAITVGA---GSTATPWTM
PAVENI--NGQAIVLAMKHKD-K-------------Q-DP--------------KKWKG-
----------FTFGVPFEYSMHNFLLRYYVAEAGIDP-----------------DRDIQI
RVVPPPEMVANLAAGNLDGYLSPDPFNQRAVY-----DGVGFIYKLTKEIWEGHPCCAFA
ASRKFIDQTPNTFLALFKSILDATAYSQNMD--------------NRPEIAKAISPKNYL
NQPETVVNQVLTGRFAD----GL-G-K-VRFEPNRIDFD----------------PFPYH
SFAIWILTQMKRWGY----IKKDI--------D----YGAIAKEVYLATDAQAVMAEMGQ
-----------------TA-----PS------E----TVLD------HVIM-GKTFNP-G
KPQQYIDSF--------------------AIKRG--------------------------
----
>ref_nrtA_672
------------------------------------------------------------
------------------------------------------------------------
------------------------------------------------------------
------------------------------------------------------------
-----MAATSDPFDP---------------------DATLW-T----G------------
---------C----PCGK----HASQA---------EHDAAHTS-V--------------
------------------------------------------------------------
------IDGTDEDALL--SRTVESAVLKGLF-----------------G-SDANRRAFLR
GVGGATALAA--------------------------------------------------
-----IS--QFIP---L-DKVKAAIAD-------------AN------------------
------------GP----L----EK----TKLNVGFVPITCATPIIMASPLGFYEKYGLD
-VDVIKT-AGWAVSRDKSL----AGEYDAAHMLT----PMPLAITVGA---GSTATPWTM
PAVENI--NGQAITLAMKHRD-K-------------D-DP--------------SMWKG-
----------FTFGVPFEYSMHNFLLRYYVAEAGLDP-----------------DQDIQI
RVVPPPEMVANLSAGNLDGYLSPDPFNQRAVY-----DGVGYIHLLTKEIWDGHPCCAFA
ASQAFIEENPNTFLALYKSILDATAYSNNPD--------------NRKEIAAAISPRNYL
NQPVTVVEQVLTGTFAD----GK-G-N-VRQVPDRIGFD----------------PFPYH
SFAVWILTQMKRWGY----IEGDI--------D----YKAVAEQVYLATDAAAVMKEMGF
-----------------TP-----PE------V----TYKS------HTIM-GKTFDP-A
EPEAYATSF--------------------AIGRA--------------------------
----
>ref_nrtA_1001
------------------------------------------------------------
------------------------------------------------------------
------------------------------------------------------------
------------------------------------------------------------
-----MGALSNPFDP---------------------DAILW-T----G------------
---------C----PCGM----HATMF---------EHQAAMAE-ARKLGSRFYCAETTE
GGEAPVETAP------------------------------------ET------------
ADTDPDVSWNDQESVL--ARCVESAVLQGLF-----------------R-TDTNRRAFLR
GVGSATALAA--------------------------------------------------
-----VS--QFIP---L-DKVKAAIVD-------------AK------------------
------------GA----L----EK----TKLNVGFVPITCATPIIMAKPLGFYEKYGLD
-VDVIKT-AGWAVSRDKSL----SGEYDASHMLT----PMPLAITIGA---GSTAVPWTM
PAVENI--NGQAITLANKHMD-K-------------Q-DP--------------KMWKG-
----------FTFGVPFEYSMHNFLLRYYVAEAGLDP-----------------DQDIQI
RVVPPPEMVANLSAGNLDGYLSPDPFNQRAVY-----DGVGFIYKLTKEIWDGHPCCAFA
ASQKFIDETPNTFLALFKSILDATAYSQDLA--------------NRPEIAAAISPKNYL
NQPETVVAQVLTGRFAD----GK-G-N-VRNEPNRIDFD----------------PFPYT
SFAVWILTQMKRWGY----IEGDI--------S----YQDIAEQVYLATDAKAVMEDMGQ
-----------------MP-----PG------E----TSKS------YVIM-GKTFDP-A
KPEEYVDSF--------------------AIKKG--------------------------
----
>ref_nrtA_268
------------------------------------------------------------
------------------------------------------------------------
------------------------------------------------------------
------------------------------------------------------------
-----MGALSNLYDP---------------------DEILW-T----G------------
---------C----PCGL----HATIY---------EHKAAVEG-V-DARGRFYAAETTT
-GGARTGAAP------------------------------------GP--MDALSDLEPP
ARASRDLDWKDQENVL--ANLATSAVMKGLF-----------------G-TDMNRRNFLR
AVGGTTAAAA--------------------------------------------------
-----IA--SILP---I-DKAIANIVE-------------AT------------------
------------GP----L----EK----TALNVGFVPITCATPIIMAAPMGFYEKYGLD
-VSVIKT-AGWAVSRDKSL----SGEYDAAHMLT----PMPLAITSGA---GSAATPWTM
PAVENI--NGQAITLAMKHLD-K-------------Q-DP--------------SKWKG-
----------FTFGVPFEYSMHNFLLRYYVAEAGLDP-----------------DQDIQI
RVVPPPEMVANLSAGNLDGYLSPDPFNQRAVY-----DGVGFIYKLTKEIWPGHPCCAFA
ASQKFIDETPNTFLALFKSILEATAFSSDPA--------------NRADISEAISPKNYL
NQPTTVVQQVLTGRFAD----GL-G-N-VRNEPDRIDFD----------------PFPYH
SFAVWILTQMKRWGY----LEGDV--------A----YSDLAEQVYLATDATAVMKDMGM
-----------------SP-----PT------S----TYAS------YEIM-GKTFDP-M
APEAYVDSF--------------------AIKR---------------------------
----
>ref_nrtA_232
------------------------------------------------------------
------------------------------------------------------------
------------------------------------------------------------
------------------------------------------------------------
-----MGALSNLYDA---------------------DEILW-T----G------------
---------C----PCGM----HATMY---------EHQAALAS-N-NPNSKFYCAETTP
KTDQTQEIAP------------------------------------SF--SPKLGGLTNA
ADKTEKLDWSDNQKVM--ANVIESSILKGIF-----------------G-TDVNRRNFLK
AVGASTASAA--------------------------------------------------
-----IA--SVFP---I-QQAIAAIVD-------------AK------------------
------------GP----L----EK----TKLNVGFVPITCATPIIMGQPMGFYQKYGLD
-VDVIKT-AGWAVSRDKSL----SGEYDAAHMLT----PMPLAITVGA---GSSATPWTM
PAVENI--NGQAIVLAMKHKD-K-------------M-DP--------------KKWKG-
----------FTFGVPFEYSMHNLLLRYYVAEAGLDP-----------------DQDIKI
RVVPPPEMVANLKAENLDGYLSPDPFNQRAVY-----DGIGFIYKLTKEIWAGHPCCAFG
ASQKFINEAPNTFLALFKSILDATTYASAPT--------------NRAEIAKAISPKNYL
NQPETVVAQVLTGKFAD----GL-G-K-VRNVPDRIDFD----------------PFPYH
SFAVWILSQMKRWGY----IEGDV--------N----YKSVSEQVYLATDAQAVMKDMGL
-----------------TV-----PS------K----TYET------YEIM-GKTFDP-A
KPEEYVQSF--------------------AIKRG--------------------------
----
>ref_nrtA_673
------------------------------------------------------------
------------------------------------------------------------
------------------------------------------------------------
------------------------------------------------------------
-----MGALSNLYDP---------------------NEVLW-N----G------------
---------C----PCGL----HATMY---------EHQAALAA-S-DNGSRFYCAET--
-TDEATDAQP------------------------------------AYQNGQPFGNLEKP
AAKTKKLDWDDQEKVL--ANLVESSIMQGIF-----------------G-TDVNRRNFLQ
AVGASAATAA--------------------------------------------------
-----IA--SAFP---I-QEAVAAIVD-------------AK------------------
------------GA----L----EK----TKLNIGFVPITCATPIIMAHPMGFYEKYGLD
-VEVIKT-AGWAVSRDKSL----SGEYDAAHMLT----PMPLAITVGS---GSAATPWTM
PAVENI--NGQAIVLAMKHKD-K-------------M-DP--------------KMWKG-
----------FTFGVPFEYSMHNFLLRYYVAEAGLDP-----------------DKDIKI
RVVPPPEMVANLKAENLDGYLSPDPFNQRAVY-----DGVGFIYKLTKEIWPGHPCCAFG
ASRKFINEAPNTFLALFKSILDATAYSSAAA--------------NRAEISTAIAPKNYL
NQPETVIAQVLTGRFAD----GL-G-K-VRNEPDRIDFD----------------PFPYH
SFGVWILSQMKRWGY----IEGEV--------N----YKSVAEEVYLATDAQAVMKDMGM
-----------------AT-----PD------V----TYQS------YQIM-GKTFDP-S
KPEEYVDSF--------------------AIKR---------------------------
----
>ref_nrtA_1003
------------------------------------------------------------
------------------------------------------------------------
------------------------------------------------------------
-------------------------------------------------------MITLK
PKTMPYNSLDNPYSD---------------------QSDLS-H----G------------
---------A----GCSC----NSCST---------HKKVVASENL---PG---------
------------------------------------------------------------
----------SEETIV--NRFVETAIVKSLF-----------------KGNDLNRRRFIQ
AVGEKTFKAA--------------------------------------------------
-----LF--SVLP---M-GLIQSCANDKKKQMQNGGGSQKAA------------------
------------TK----L----EK----TKLNIGFVPITCATPIIMSKPMGFYEKYGLD
-VDVIKT-AGWAVARDKSL----NKEYDASHMLT----PMPLAMTLGS---GSVAAPYIM
PAVENI--NGQAICLHLKHKD-K-------------R-DP--------------KQWKG-
----------FKFGVPFEYSMHNFLLRYYVAEFGLDP-----------------DKDIQI
RVVPPPEMVANLRAGNLDGYLSPDPFNQRAVF-----ENIGFLHMLTKDIWEGHPCCAFA
CSEEFAKTNPNTYAALFSAIIDATQFSSKQE--------------NRQAISEAISPKNYL
NQPTSVVAQVLTGKYAD----GL-G-K-VINAPDRIDFD----------------PFPWH
SMGVWILTQMKRWGY----VKKDI--------D----FKAIAEQVYLATDCGNKMKELGY
-----------------KP-----PS------S----TYKK------HYIM-GKEFDP-S
KPNEYIDSF--------------------AIKATT-------------------------
----
>ref_nrtA_181
------------------------------------------------------------
------------------------------------------------------------
------------------------------------------------------------
------------------------------------------------------------
---MPVKSLDNPYDE---------------------NSDLG-H----G------------
---------A----GCSC----SSCNT----------NKSVT-EKL---PD---------
------------------------------------------------------------
----------SEEAIV--NRFVETAVVKAMF-----------------GGNDMKRRQFIR
AVGQNTFRAA--------------------------------------------------
-----LA--SILP---I-SALQSCTNDVKQSVEGGGETAMKA------------------
------------SV----L----EK----VKLNVGFVPITCATPIIMSKPMGFYEKYGLD
-VDVIKT-AGWAVARDKSL----NKEYDASHMLT----PMPLAMTIGA---GSMSTPYIM
PAVENI--NGQAICLHMKHKD-K-------------R-DP--------------KMWKG-
----------FKFGVPFEYSMHNFLLRYYVAEHGLDP-----------------DKDIQI
RVVPPPEMVANLKAGNLDGYLSPDPFNQRAVY-----ENVGFLHMLTKDIWEGHPCCAFA
CSEEFAKTYPNTYAALFSAIVDATNYSSKQE--------------NRAAIAAAISPKNYL
NQPETVVAQVLTGKYAD----GL-G-N-VIDVPNRIDFD----------------PFPWH
SMGVWILTQMKRWGY----VKEEI--------D----YKKIAEQVYLATDCAAKMKELGY
-----------------EA-----PT------T----TYKK------HIIM-GKEFDP-N
MPEDYVNSF--------------------AIKAV--------------------------
----
>ref_nrtA_316
------------------------------------------------------------
------------------------------------------------------------
------------------------------------------------------------
------------------------------------------------------------
---MSGKSLDNPYSD---------------------KSDLS-H----G------------
---------S----GCSC----GSCSS---------DSREEI-VGL---PQ---------
------------------------------------------------------------
----------TQEEIV--NRVVETSVIKAMF-----------------GGDDMKRRQFIK
AVGQNAFRGA--------------------------------------------------
-----LA--AALP---M-GLIQACVNDTKKKTENGGATLKGA------------------
------------SK----L----EK----TKLNIGFVPITCATPIIMSKPMGFYEKYGLD
-VDVIKT-AGWAVARDKSL----NKEYDASHMLT----PMPLAMSMGA---GSMATPYVM
PAVENI--NGQAICLHLKHKN-K-------------R-DP--------------KMWKG-
----------FKFGVPFEYSMHNFLLRYYVAEHGLDP-----------------DKDIQI
RVVPPPEMVANLRAGNLDGYLSPDPFNQRAVY-----ENVGFLHLLTKDIWENHPCCAFA
CSQEFVDQNPNTYAALFSAIIDATQYSSKLE--------------NRSAIAEAISPKNYL
NQPVSVVKQVLTGTYAD----GL-G-N-ILKEPNRIDFD----------------PFPWH
SMGVWILTQMKRWGY----VTEDF--------D----YKKIAEKVFLATECGNKMKELGY
-----------------EA-----PT------T----TYKK------HFIM-GKEFDP-N
KPEEYVNSF--------------------AIRTSIK------------------------
----
>ref_nrtA_253
------------------------------------------------------------
------------------------------------------------------------
------------------------------------------------------------
------------------------------------------------------------
---MPVNSLDDPFSE---------------------KSDLS-H----G------------
---------A----GCSC----KSCHS---------ADVEMV-QNL---PH---------
------------------------------------------------------------
----------TEEEMV--NRFVETSVVKSIF-----------------GGNDVKRRQFIR
TVGAGVFRAA--------------------------------------------------
-----LL--SVVP---L-GALQSCINDTKKKVESGGSSKLGA------------------
------------SK----L----EK----IKLNIGFVPITCATPIIMSKPMGFYEKYGLD
-VDVIKT-AGWAVARDKSL----NKEYDASHMLT----PMPLAMTMGA---GSSSVPYVM
PAVENI--NGQAICLHNKHKD-K-------------R-DP--------------KMWKG-
----------FKFGVPFEYSMHNFLLRYYVAEHGLDP-----------------DKDIQI
RVVPPPEMVANLRAGNLDGYLSPDPFNQRAVY-----ENVGFLHMLTKDIWEGHPCCAFA
CSQEFVTNNPNTYSALFSAIIDATHFSSQQE--------------NRAQIAEAIAPKNYL
NQPASVIAQVLTGKYAD----GL-G-N-VLNEPNRIGFD----------------PFPWH
SMGVWILTQMKRWGY----VKEDI--------D----YKKIAEQVYLAAECGAKMKEMGY
-----------------DA-----PS------T----TYKK------HTIM-GKEFDP-N
FPEEYVNSF--------------------DIR--VK------------------------
----
>ref_nrtA_407
------------------------------------------------------------
------------------------------------------------------------
------------------------------------------------------------
------------------------------------------------------------
-----MSIFRDPFDP---------------------ETRLHAQ----G------------
---------C----GCGC----ARCST---------SATPAARPAD--------------
------------------------------------------------------------
----------SAEGRI--AQVVESALVRGLF-----------------GHHDEQRRQVLR
AMGGGSLAAI--------------------------------------------------
-----LG--TLLP---M-DAIKAAAIE----------AS---------------------
------------GP----L----EK----TKLKVGFVPITCATPIIMAKPMGFYEKYGLD
-VDVIKT-AGWAVARDKSL----NKEYDAAHMLT----PMPLAMSLGA---GSTAEPFLM
PAVENL--NGQAITLHNKHKD-K-------------R-DP--------------KQWKG-
----------FKFAVPFEYSMHNFLLRYYVAEAGLDP-----------------DTDIQI
RVVPPPEMVANLRADNVDGYLAPDPFNQRAVY-----EGVGFIHLLTKDIWDGHPCCAFA
CSQAFALENPNTFGALFKSIVEATHFAAAAE--------------NRADIAKAISPANYL
NQPETVVAQVLTGRYAD----GL-G-E-VKNVPDRIDFN----------------PFPWH
SMAVWILTQMKRWGY----IKGEV--------D----YRQIAEQVYLASDCGKLMKELGY
-----------------EP-----PK------T----TYQT------YSIM-GKTFDP-A
TPDAYVDSF--------------------AIRRS--------------------------
----
>ref_nrtA_888
------------------------------------------------------------
------------------------------------------------------------
------------------------------------------------------------
------------------------------------------------------------
---MSSKSLGNPFDG---------------------DISLS-H----K------------
---------K----DCGC----VTCNA---------AHKGVDLTSEKQ-SRMLFEKQAQN
SI-----------------------------------------------------QIDPS
QLNTKQPAFGSSDDMM--GQVIENAIVRGVF-----------------GQSELGRRNFMK
MVGSSTAAAV--------------------------------------------------
-----IG--SMLP---I-EKAKAAVMD----------TL---------------------
------------GK----L----EK----TKLNIGFVPITCATPIIMAKPMGFYEKYGLD
-VNVIKT-AGWAVARDKSL----AGEYDAAHMLT----PMPLAMTMGA---GSSPEPYIM
PAIENI--NGQAIVLHVKHKD-K-------------R-DP--------------KQWKG-
----------FKFGVPFEYSMHNFLLRYYVAEFGLDP-----------------DVDIQI
RVVPPPEMVANLRAGNLDGYLSPDPFNQRAVW-----EKVGFLHILTKDIWAGHPCCAFA
CSQRFATENPNTYTALLRSIVEATHYSQKHE--------------NRKEIAEAISIKNYL
NQPVPVVQQVLTGYYAD----GL-G-G-VQNVPDRIDFD----------------PFPWH
SMAVWILTQMKRWGY----ISGDV--------N----YQQIAEQVYLAADAKKTMQHLGY
-----------------SV-----PT------K----TYKN------HTIM-GKVFDP-A
TPEAYLQSF--------------------AIKK---------------------------
----
>ref_nrtA_300
------------------------------------------------------------
------------------------------------------------------------
------------------------------------------------------------
------------------------------------------------------------
---MRDKSLSDAYDS---------------------EVSLT-H----A------------
---------KNHLQNCTC----TACAS---------AGSERAYTQA---LEQQAEKNSQL
TP----------------------------------------------------------
TQNENTPAFASADELM--DRAIENTIVRALF-----------------NQDDNSRRRFIR
AVGGGTLAAA--------------------------------------------------
-----LS--SVLP---M-GAIKAAAKE----------QG---------------------
------------GP----L----EK----KNLKVGFVPITCATPIIMAHPMGFYAKHGLE
-VEVIKT-AGWAVARDKSL----AAEYDASHMLT----PMPLAMSLGV---GSTAKPFIM
PAVENI--NGQAIVLHVDHKD-K-------------R-DP--------------KQWKG-
----------FKFGVPFEFSMHNFLLRYYLAEHGIDP-----------------DKDVQI
RVVPPPEMVANLRAGNLDGYLSPDPFNQRAVW-----EKIGFIHTLTKDIWDGHPCCAFA
CSKEFALTNPNTYGALLKSIVEATHYSSAAE--------------NRKAIATAIAPANYL
NQPVQVIEQVLLGRYAD----GL-G-E-VKNEPNRIDFD----------------PFPWH
SMAVWILTQMKRWGY----IKGNM--------D----YQAIAREVYLATDCEKVMKELGY
-----------------AV-----PT------S----TNKN------YFIM-GKEFDF-N
KPEEYINSF--------------------AIRRTE-------------------------
----
>ref_nrtA_196
------------------------------------------------------------
------------------------------------------------------------
------------------------------------------------------------
------------------------------------------------------------
---MKNKSLGNPFSP---------------------DSDLR-H----G------------
---------A----SCMC----TACAA---------SKTQDHDGAH---QDTLSQKPIQL
KQ----------------------------------------------------------
-AETKEEPAATSEDIL--DRAVESAIVRAIF-----------------GHDDISRRSFMK
LVGSGTAASV--------------------------------------------------
-----LS--SFFP---I-EAAKAAIKD----------GT---------------------
------------GP----L----EK----KKLKVGFVPITCATPIIMAHPMGFYQKYGLD
-VDVIKT-AGWAVSRDKSL----NKEYDAAHMLT----PMPIAMSMGA---GSTAEPFIM
PAVENI--NGQAIVLHNKHKD-K-------------R-DP--------------KDWKG-
----------FKFGVPFEYSMHNFLLRYYVAEDGIDP-----------------DKDIQI
RVVPPPEMVANLRAENLDGYLSPDPFNQRAVW-----EKIGFIHLLTKEIWQGHPCCAFA
TSAEFARTNPNTYGALFKSIVDATQFSSKNE--------------NRKDIAKAISPKNYL
NQPVPVLEQVLTGRFAD----GL-G-N-VRNEPDRIDFD----------------PFPWH
SMAVWIMTQMKRWGY----IKGDV--------N----YKSIAEEVYLAAECGKLMKDLGY
-----------------EP-----PS------K----TYEK------YTIM-GKEFDY-N
KPDEYAKSF--------------------DITRV--------------------------
----
>ref_nrtA_68
------------------------------------------------------------
------------------------------------------------------------
------------------------------------------------------------
------------------------------------------------------------
---MSVNSLDDPFSP---------------------DSELS-H----A------------
---------A----GCAC----QHCTP---------SAAALPDS----------------
------------------------------------------------------------
-----------REAML--DRAVENAIVRGVF-----------------GHNDFSRRSFMG
MVGGGVAAAI--------------------------------------------------
-----LA--SMIP---L-DAVKAAVKD----------SL---------------------
------------GP----L----EK----TKLKIGFVPITCATPIIMAEPMGFYAKYGLE
-VETVKT-AGWAVARDKSL----AGEYDASHMLS----PMPLAISLGL---GSTQTPFVM
PALENV--NGQAIVLGMQHQD-K-------------R-DP--------------KLWKG-
----------MRFGVPFEYSMHNFLLRYYVAEHGLDP-----------------DRDIQI
RVVPPPEMVANLRAGNLDGFLSPDPFNQRAVW-----EKVGFIHLLTKELWPGHPCCAFA
CSQRFASENPNTYGALLHALIDATQYSSKAE--------------NRKAVAEAISTRNYL
NQPVPVVQQVLSGRYAD----GL-G-N-IHDEPQRIDFD----------------PFPWQ
SMAVWILTQMKRWGY----LQGDV--------D----YRNIAERVFLAADAGKVMKELGL
-----------------PV-----PA------D----AYKS------FSVM-GKPFDP-A
DPDGYLASF--------------------AMRRS--------------------------
----
>ref_nrtA_371
------------------------------------------------------------
------------------------------------------------------------
------------------------------------------------------------
------------------------------------------------------------
----MSNSLGDPFSP---------------------DSNLN-H----S------------
---------G----ACSC----ATCQP---------KTSARPTNPA--------------
------------------------------------------------------------
---------LDQEAML--DRAIESAIVRGLF-----------------GHSEVSRRSFMG
MLGGGTLAAI--------------------------------------------------
-----LA--SIVP---M-EAIKAAVKD----------SL---------------------
------------GP----L----EK----TKLNIGFVPITCATPIIMAEPMGFYKKYGLD
-VTTVKT-AGWAVARDKSL----AGEYDASHMLT----PMPLAMSLGL---GSTQSPFIM
PAIENI--NGQAIVPANQHLD-K-------------R-DP--------------KQWKG-
----------MRFGVPFDYSMHNFLLRYYVAEHGLDP-----------------DQDIQI
RVIPPPEMVANLRAGNIDGFLSPDPFNQRAVW-----EKVGFIHVLTKDLWPGHPCCAFA
CSQAFATQHPNTYGALLRALIDATHYSSQAE--------------NRVAIAEAIAPRNYL
NQPVQVIQQVLSGRFAD----GL-G-N-VRDEPDRIDFD----------------PFPWH
SMAVWILTQMKRWGY----LKGDV--------D----YRAIAEQVYLAADAGKVMRELGM
-----------------DV-----PS------D----TYKS------FSVM-GKPFTP-A
DPEGYLNSF--------------------SIRRT--------------------------
----
>ref_nrtA_793
------------------------------------------------------------
------------------------------------------------------------
------------------------------------------------------------
------------------------------------------------------------
---MSIKSLGNPYDD---------------------KVSLV-H----T------------
---------I----NCQC----DPCKA---------ERLSKRPMTDKE-RTAFLESQAEK
ME-----------------------------------------------------VVDYK
SEPQQEEELQSSDDCF--DRAVENAIVRGIF-----------------GHNDASRRKFLK
LVGAGTFTAA--------------------------------------------------
-----LS--SILP---M-DQVKAQAKD----------AI---------------------
------------TK----L----EK----TKLKIGFVPITCATPIIMAEPMGFYSKYGLD
-AKVIKT-PGWAVARDKSL----NGEYDASHMLT----PMPLAMTMGA---GSVAEPYIM
PTVENI--NGQAIVLHNKHKD-K-------------R-DP--------------KKWKG-
----------FRFGVPFEYSMHNLLLRYYAAEHGIDP-----------------DKDLQI
RVVPPPEMVANLRAGNLDGYLSPDPFNQRAVY-----EGVGFLHTLTKDIWEGHPCCAFA
CPQSFATEMPNTFGALFRSIIDATMYSAKAE--------------NRAEIAKAISPKNYL
NQPETVVKQVLTGTYLD----GV-E-KKIRKVPDRIDFD----------------PFPWH
SMAVWILTQMKRWGY----IKGDI--------D----YKKIAEQVYIAADTGKVMKELGY
-----------------DV-----PS------K----TYEN------YTIM-GKTFDY-T
KPEEYINSF--------------------AIKR---------------------------
----
>ref_nrtA_525
------------------------------------------------------------
------------------------------------------------------------
------------------------------------------------------------
-----------------------------------------------------------M
KENNDHSSLGNPFDH---------------------RQSLI-H----G------------
---------R----QCDC----HQCHP---------AR--PSVPSH---QATLAGGEAPP
S-----------------------------------------------------------
----------NAEQIM--DRVVESALVRGIF-----------------GHSDMHRRQFMK
LVGGGTAAAA--------------------------------------------------
-----LA--TLLP---M-ESIKAAVKE----------NL---------------------
------------GP----L----EK----TELDIGFIPITCATPIIMAHPMGFYERYGLN
-VNVIKT-AGWALIRDNSL----NDRYDAAHMLS----PMPLAMSLGA---GSTQRAFVT
PAIENV--NGQAIVLHNDHQD-K-------------R-DP--------------QQWKG-
----------FTFGVPFEYSMHNFLLRYYVAEHGLDP-----------------DQDIQI
RVIPPPEMVANLRAGNIDGFLSPDPFNQRAVF-----ERIGFIHLLTKEIWDGHPCCAFA
TSARFAQQNPNTYGALLRAIIDATQYSSDPA--------------NRSEIAEAIAPTNYL
NQPVTVIEQVLTGRFAD----GL-G-N-VQNVPDRIDFD----------------PFPWQ
SMAVWILTQMKRWGY----IEGSV--------D----YQQIARDVFLASEARTVMNELGY
-----------------DA-----PE------E----TSRN------YQIM-GKTFDY-T
DPEGYLASF--------------------DIRRS--------------------------
----
>ref_nrtA_484
------------------------------------------------------------
------------------------------------------------------------
------------------------------------------------------------
-----------------------------------------------------------M
KENNDPSSLGNPFDH---------------------RQSLI-H----G------------
---------R----QCDC----HQCSP---------SQPNSARSPH---QPNAVAPSLTP
R-----------------------------------------------------------
----------NADDVM--DRVGESALVRGMF-----------------GHSDMHRRQFMK
LVGGGTAAAA--------------------------------------------------
-----LA--SLFP---L-DSIKAAVKE----------SL---------------------
------------GP----L----EK----TQLNVGFVPITCATPIIMAHPMGFYERYGLD
-VSVIKT-AGWAVARDKSL----NREYDAAHMLT----PMPLAMTLGA---GSTPEPFIM
PAVENI--NGQAIVLHNDHLD-K-------------R-DP--------------QQWKG-
----------FIFGVPFEYSMHNFLLRYYVAEHGLDP-----------------EQDIQI
RVIPPPEMVANLRAGNIDGFLSPDPFNQRAVF-----ERIGFIHLLTKEIWDGHPCCAFA
TSARFARENPNTYGALLRAIIDATQYSSDPA--------------NRSEIAEAIAPTNYL
NQPVTVIEQVLTGRFAD----GL-G-G-VQNVPDRIDFD----------------PFPWH
SMAVWILTQMKRWGY----IEGDV--------D----YQQIARDVYLATDAQTVMRELGY
-----------------EA-----PE------E----TARN------YQIM-GKTFDY-T
QPEAYVDSF--------------------AIRRG--------------------------
----
>ref_nrtA_288
------------------------------------------------------------
------------------------------------------------------------
------------------------------------------------------------
-----------------------------------------------------------M
KDNNDHSSLGNPFDH---------------------RQSLI-H----G------------
---------R----HCDC----HDCQP-------------SGNTTI---TPVQAGPSSAP
T-----------------------------------------------------------
----------DTEAMM--DRMVESALVRGMF-----------------GHSDMHRRQFMK
LIGGGTAAAA--------------------------------------------------
-----LA--SLLP---M-DAIKAAIKE----------NL---------------------
------------GP----L----EK----TQLNIGFVPITCATPIIMAHPMGFYERYGLD
-VSVIKT-AGWAVARDKSL----NREYDAAHMLT----PMPLAMTLGA---GSNPEHFIM
PAVENI--NGQAIVLHNDHQD-K-------------R-DP--------------QQWKG-
----------FTFGVPFEYSMHNFLLRYYVAEHGLDP-----------------DQDIQI
RVIPPPEMVANLRAGNIDGFLSPDPFNQRAVF-----ERIGFIHLLTKDIWDGHPCCAFA
TSAQFARENPNTYGALLRAIIDATQYSSDPA--------------NRSEIAEAIAPTNYL
NQPVTVIEQVLTGTFAD----GL-G-E-VQRVPDRIDFD----------------PFPWE
SMAVWILTQMKRWGY----IEGDV--------D----YQQVARDVYLATDAREVMRELGY
-----------------DA-----PE------Q----NARN------YQIM-GKTFDY-T
QPEAYLESF--------------------AIGRS--------------------------
----
>ref_nrtA_608
------------------------------------------------------------
------------------------------------------------------------
------------------------------------------------------------
------------------------------------------------------------
---MTINSLNNPYDG---------------------DASLK-H----N------------
---------Q----RCEC----AVCAA---------QKQSPIMLSDAE-RTRLMEQQADQ
MQ------------------------------------------------------VSSV
TDTTHKKQFDSSEDML--DQAVENAIVRGIF-----------------GHNDMHRRTFMK
AVGGGTMASV--------------------------------------------------
-----LG--TMLP---M-DSIKAAVKE----------SA---------------------
------------GQ----L----EK----TKLKVGFVPITCATPIIMAHPLGFYEKYGLD
-VEVIKT-AGWAVARDKSL----NKEYDASHMLT----PMPLAMTMGA---GSSAKPYIM
PAVENI--NGQAIVLANKHKD-K-------------R-DP--------------KQWKG-
----------FKFGVPFEYSMHNFLLRYYVAEFGIDP-----------------DKDIQI
RVVPPPEMVANLRAGNLDGYLSPDPFNQRAVW-----EKIGFLHMLTKDIWEGHPCCAFA
CSQEFAVTNPNTYSALLKSIVDATQFSSDPA--------------NRKDIAKAIAPKNYL
NQPIPVIEQVLTGTYAD----GL-G-A-VKKVPDRIDFD----------------PFPWH
SMAVWILTQMKRWGY----VEGSI--------D----YKKIAEQVYLASDAKKMLTELGY
-----------------GA-----PD------K----TYEN------YTIM-GKEFDY-N
KPEEYIASF--------------------DIKR---------------------------
----
>ref_nrtA_226
------------------------------------------------------------
------------------------------------------------------------
------------------------------------------------------------
------------------------------------------------------------
---MTIKSLGDAFDP---------------------DVDLG-H----G------------
---------R----QCGC----AACAT---------TSARPTSAQS---GP---------
------------------------------------------ALPV--------------
----------GEEALV--DRVVENAVVRSMF-----------------GGNEIARRSFLK
TVGAGAFAAA--------------------------------------------------
-----LA--SVLP---L-DRVKAAVKD----------GMTGG------------------
------------GP----L----EK----TKLNIGFVPITCATPIIMAHPMGFYERRGLD
-VQVIKT-AGWAVARDKSL----NKEYDASHMLT----PMPLAITMGA---GSTAQPFLM
PAVENI--NGQAIVLHVDHKD-K-------------R-DP--------------RDWKG-
----------FRFGVPFEYSMHNFLLRYYVAEHGLDP-----------------DKDIQI
RVVPPPEMVANLRAGNLDGYLSPDPFNQRAVW-----EKVGFIHLLTKDIWEGHPCCAFA
CSKAFAEEMPNTYGALVMALLEATSYAADPA--------------NRKEISAAIAPANYL
NQPVPVIEQVLTGRFAD----GL-G-Q-VQDVPDRIDFD----------------PFPWH
SMGVWILTQMKRWGY----ISGEI--------D----YRGIAEQVYLAAETGAWMKELGL
-----------------TP-----PE------V----TYEP------HTIM-GKTFDP-A
DPEGYLASF--------------------AIRRS--------------------------
----
>ref_nrtA_827
------------------------------------------------------------
------------------------------------------------------------
------------------------------------------------------------
------------------------------------------------------------
---MSIKSLNNPFDG---------------------NQSLI-H----S------------
---------K----HCGC----NDC-----------SGI-----SE---IHVNRESVAAT
----------------------------------------TADVPD--------------
----------DSEAML--DRAIESAVVRSVF-----------------GHNDHSRRSFMA
MVGAGSAAAM--------------------------------------------------
-----LG--SFFP---L-EKAKAAVKE----------SL---------------------
------------GK----L----EK----TKLAVGFVPITCATPIIMAHPLGFYERYGLD
-VSVEKT-AGWAVARDKSL----AGEYDASHMLT----PMPLAMTLGA---GSVQQDYIM
PAVENI--NGQAIVLHVDHKD-K-------------R-DP--------------KQWKG-
----------FKFGVPFEYSMHNFLLRYYLAEHGLDP-----------------DQDVQI
RVVPPPEMVANLRAGNLDGYLSPDPFNQRAVW-----EKVGFIHVLTKEIWEGHPCCAFA
CSQRFATENPNTYGALLRAIIDATQYSQDPA--------------NRAEISEAIAPRNYL
NQPVPVIQQVLTGRYAD----GL-G-E-IKDDPARIDFD----------------PFPWH
SMGVWILTQMKRWGY----IEGDV--------D----YRKVAEQVYLASDTRKVMEELGY
-----------------TA-----PA------E----NYKN------HIIM-GKTFDP-A
EPEAYVNSF--------------------DIRRG--------------------------
----
>ref_nrtA_607
------------------------------------------------------------
------------------------------------------------------------
------------------------------------------------------------
------------------------------------------------------------
---MTIKSLGNPFDG---------------------DQTLI-H----S------------
---------K----QCGC----NDC-----------TNARAGSDSE---LPIVSDQRQVQ
----------------------------------------ANDGPA--------------
----------DSEAML--DRAIESAVVRSVF-----------------GHNDHSRRSFMK
MMGAGTAAAL--------------------------------------------------
-----VS--SVFP---L-DKAKAAVKD----------SL---------------------
------------GK----L----EK----TKLNVGFVPITCATPIIMAHPLGFYERYGLD
-VNVSKT-AGWAVARDKSL----NGEYDASHMLT----PMPLAMTMGA---GSSAKRFIM
PAVENI--NGQAIVLHVDHKD-K-------------R-DP--------------KDWKG-
----------FKFGVPFEYSMHNFLLRYYLAEHGVDP-----------------DKDVQI
RVVPPPEMVANLRAGNLDGYLSPDPFNQRAVW-----EKVGFIHILTKDIWEGHPCCAFA
CSQQFASENPNTYGALLRAIIDATQYSQDAD--------------NRKEISEAIAPKNYL
NQPVAVIQQVLTGRYAD----GL-G-E-VQNVPDRIDFD----------------PFPWH
SMGVWILTQMKRWGY----IEGDV--------D----YQDIAEQVYVAGETRKVMEELGY
-----------------TA-----PT------E----TYKN------HTIM-GKTFDP-K
KPEEYVQSF--------------------DIRRS--------------------------
----
>ref_nrtA_520
------------------------------------------------------------
------------------------------------------------------------
------------------------------------------------------------
------------------------------------------------------------
---MTTKSLGNPFDG---------------------DQSLI-H----A------------
---------K----TCGC----PECKP---------GDGLPSVSLN---LRETAGEKATG
----------------------------------------SAA-GM--------------
----------DSEAMM--DRAIESAVVRSVF-----------------GHNDHSRRSFMK
MMGAGTAAAL--------------------------------------------------
-----LG--SVFP---M-DKAKAAVKE----------SL---------------------
------------GK----L----EK----TKLNVGFVPITCATPIIMAAPMGFYERYGLD
-VTVTKT-AGWAVARDKSL----AGEYDASHMLT----PMPLAMTMGA---GSTPEPFIM
PAVENI--NGQAIVLHVDHMD-K-------------R-DP--------------KQWRG-
----------FKFGVPFEYSMHHFLLRYYLAENGIDP-----------------DKDVQI
RVVPPPEMVANLRAGNLDGYLSPDPFNQRAVW-----EKVGFIHMLTKDIWEGHPCCAFA
CSQKFASQNPNTYGALLRAIIDATQYSNEPE--------------NRKEIAEAIAPRNYL
NQPVPVIQQVLTGRYAD----GL-G-E-VQNVPDRIDFD----------------PFPWH
SMGVWILTQMKRWGY----IEGDV--------D----YKGIAEQVYLAGETGKLMREMGY
-----------------TA-----PT------E----TYKT------HTIM-GKTFDP-E
TAEEYARSF--------------------AIGRI--------------------------
----
>ref_nrtA_702
------------------------------------------------------------
------------------------------------------------------------
------------------------------------------------------------
------------------------------------------------------------
---MTIKSLGNPFDG---------------------DKSLT-H----S------------
---------K----QCGC----PKCKS---------TDTRANVDVK---SPILTGRAQQD
----------------------------------------LVADGN--------------
----------DSEAML--DRAIESAVVRSVF-----------------GHNDHSRRSFMK
MMGAGSAAAL--------------------------------------------------
-----IA--SVFP---M-EKAKAAVKE----------SM---------------------
------------GK----L----EK----SKLNVGFVPITCATPIIMASPLGFYEKYGLD
-VTITKT-AGWAVARDKSL----AGEYDASHMLT----PMPLAMSMGV---GSTPEPYIM
PAVENI--NGQAIVLHNDHKD-K-------------R-DP--------------KQWKG-
----------FKFGVPFEYSMHNFLLRYYLAENGIDP-----------------DKDVQI
RVVPPPEMVANLRAGNLDGYLSPDPFNQRAVW-----EKVGFIHMLTKDIWDGHPCCAFA
CSQKFATQNPNTYGALLRAILDATQYSNNHD--------------NRKEIAAAIAPKNYL
NQPVQVIEQVLTGYYAD----GL-G-E-IKNVPDRIDFD----------------PFPWH
SMGVWILTQMKRWGY----VEGDL--------D----YKGIAEQVYLAGETGKIMAEMGM
-----------------PV-----PD------N----TYKK------HVIM-GKTFDP-D
KAEEYTRSF--------------------AIGRV--------------------------
----
>ref_nrtA_0
------------------------------------------------------------
------------------------------------------------------------
------------------------------------------------------------
------------------------------------------------------------
---MSFKSLGNPFDG---------------------ESDLT-H----G------------
---------P----GCSC----PICVF---------A-REQAQAEY---ECSETELTAKL
EKAVFEGPDQ-----------------------------PQADLSM-------QPVETKQ
TSVEDPNSLDNSEDVM--DRVIESAIVRSMF-----------------GHHEPSRRQFMR
MVGGGTVAGI--------------------------------------------------
-----LA--TMFP---L-DAAKAAIKD----------SL---------------------
------------GK----P----EK----TKLKIGFVPITCATPIIMSHPMGFYDKYGLD
-VDVIKT-AGWAVARDKSL----SGEYDASHMLT----PMPLAMSMGA---GSTAMPFRM
PLVENI--NGQAIVLHVKHKD-K-------------R-DP--------------KMWKG-
----------FKFGVPFDYSMHNFLLRYYVAEHGLDP-----------------DKDIQI
RVVPPPEMVANLRAGNLDGYLSPDPFNQRAVW-----EKVGFLHTLTKDIWEGHPCCAFA
CSEKFTTELPNTYGALMKAIVDATAYSQKAE--------------NRLEISKAIAPKNYL
NQPEAVIAQVLTGKYAD----GL-G-N-VMNDPKRIDFD----------------PFPWH
SMGVWILTQMKRWGY----IKGDI--------D----YKKIAEEVYLAADATKIMTDLGY
-----------------AA-----PD------H----TYEK------YTIM-GKEFDP-D
KAEEYVNSF--------------------AIKRT--------------------------
----
>ref_nrtA_331
------------------------------------------------------------
------------------------------------------------------------
------------------------------------------------------------
------------------------------------------------------------
---MANKSLGNPFDA---------------------DTDLQ-H----G------------
---------P----ACNC----PICVF---------Q-KEQLQSNY---ECSETELTERL
ERAVFEGTTT-----------------------------PEMSELMGAEQADFAGVDETQ
PTAEDPNPLESSEDIM--DRVIESAVVRGIF-----------------GHDDMGRRDFMR
LVGGGTFAAM--------------------------------------------------
-----LG--SMLP---M-DQVKAAIKE----------NL---------------------
------------GK----P----EK----TKLKVGFVPITCATPIIMAHPMGFYAKYGLD
-VDVIKT-AGWAVARDKSL----AKEYDASHMLT----PMPLAITMGS---GSTAVPFRM
PAVENI--NGQAIVLHMKHKD-K-------------R-DP--------------KDWKG-
----------FKFGVPFDYSMHNFLLRYYVAEHGIDP-----------------DKDIQI
RVVPPPEMVANLRAGNLDGYLSPDPFNQRAVW-----EKVGFIHTLTKDIWPGHPCCAFA
CSEEFATTLPNTYAALLKSIVDATAYSSKHE--------------NRKEISKAIAPKNYL
NQPVPVIEQVLTGKYAD----GL-G-K-VHNVPDRIDFD----------------PFPWH
SMAVWILTQMKRWGY----VKGDV--------D----YKKVAEEVYLASDAGQMMKELGY
-----------------PV-----PD------H----TYES------YTIM-GKAFDP-A
KPEEYAQSF--------------------AIKR---------------------------
----
>ref_nrtA_651
------------------------------------------------------------
------------------------------------------------------------
------------------------------------------------------------
------------------------------------------------------------
---MSYKSLGNPYDK---------------------DTDLQ-H----G------------
---------P----GCSC----PICVF---------ERKEAAAGNY---ECTESERTERL
ERAVFEG---------------------------------DISNALSSDQHAYEACSTNK
VQNEDVNPLQSSEDVM--DRVIESAIVRGVF-----------------GHDEISRRGFLS
AVGGTTLAAA--------------------------------------------------
-----LG--SILP---M-DDVKAAIKD----------NL---------------------
------------GK----P----EK----SKLKVGFVPITCATPIIMAHPMGFYSKYGLD
-VDVIKT-AGWAVARDKSL----SKEYDASHMLT----PMPLAISMGA---GSTKVPFRM
PAVENI--NGQAIVLHNDHKD-K-------------R-DP--------------KMWKG-
----------FKFGVPFDYSMHNFLLRYYVAEHGLDP-----------------DKDIQI
RVVPPPEMVANLRAGNLDGYLSPDPFNQRAVW-----EKVGFIHTLTKDIWEGHPCCAFA
CSEEFATELPNTYGALLKSIIDATAYSQVHE--------------NRKEISKAIAPKNYL
NQPVPVIEQVLTGRYAD----GL-G-N-VKNDPKRIDFD----------------PFPWH
SMAVWILTQMKRWGY----VKGDI--------N----YQKVAEEVYLASDATKVMHGLGY
-----------------DV-----PD------R----TYKS------YTIM-GKTFDP-S
KPEEYINSF--------------------AIKRT--------------------------
----
>ref_nrtA_86
------------------------------------------------------------
------------------------------------------------------------
------------------------------------------------------------
------------------------------------------------------------
---MTIKSLGNPFDG---------------------KTDLR-H----T------------
---------K----GCGC----ADCKS-----------------GA---ST---------
----------------------------------------TAREDM--------------
----------SSDAMM--ERVIESAIVRSTF-----------------GHRDISRRSFAS
MLGASTLAAA--------------------------------------------------
-----FA--SVLP---I-DKVKAAILD----------EI---------------------
------------GT----P----EK----TDLRVGFVPITCATPIIMAEPMGFYERYGLN
-VEVVKT-SSWAIARDMSL----SGEYDASHMLT----PMPLAITLGA---GSTAAPFLM
PAVENI--NGQAIVLRNDHKD-K-------------NDDP--------------SLWKG-
----------MTFGVPFEYSMHNFLLRYYVAEHGLDP-----------------DRDIQI
RVVPPPEMVANLSAGNLDGYLSPDPFNQRAVW-----ENAGFIHKLTKDIWEGHPCCAFA
CSAEFAQTMPNTYGNLLRAIVDATQYASASE--------------NRVEISEAIAPTNYL
NQPVEVIQQVLTGRYAD----GL-G-S-VQDVPDRIDFD----------------PFPWH
SMGVWILTQMKRWGY----IEGDV--------D----YRTVAEQVYLASDCAAVMRDLGL
-----------------TP-----PE------E----TYKS------HVIM-GKTFDP-A
EPEAYVDSF--------------------AIKRS--------------------------
----
>ref_nrtA_609
------------------------------------------------------------
------------------------------------------------------------
------------------------------------------------------------
------------------------------------------------------------
---MSVKSLGNPFDG---------------------DADLV-H----G------------
---------A----SCGC----SECAS------------GHPVHAS---PA---------
----------------------------------------ATDLPQ--------------
----------SSEAML--ERAVESAVVRSVF-----------------GQNEFSRRSFAK
LLGGTAMAGL--------------------------------------------------
-----IG--SVFP---M-DKAKAAILD----------KL---------------------
------------GT----P----EK----KDLQIGFVPITCATPIIMAQPLGFYEKHGLN
-AKVIKT-AGWAVARDKSL----NGEYDASHMLT----PMPLAMTMGA---GSTATPYLM
PAVENI--NGQAIVLRNDHID-K-------------R-DP--------------KQWKG-
----------FKFGVPFEYSMHNFLLRYYVAEHGLDP-----------------DQDIQI
RVVPPPEMVANLRAGNLDGYLSPDPFNQRAVW-----EKIGFIHILTKDIWEGHPCCAFA
CPATLATEMPNTYGALLKSIVDATQYAAKAE--------------NRVEIAEAISPTNYL
NQPVPVVQQVLTGRYAD----GL-G-S-VLDVPDRIDFD----------------PFPWH
SMGVWILTQMKRWGY----IEGDV--------D----YRGIAEKVYVAGDTAKIMKDLGY
-----------------EH-----PD------T----TYKS------YSIM-GKTFDP-A
DPEGYVRSF--------------------PIGRKG-------------------------
----
>ref_nrtA_682
------------------------------------------------------------
------------------------------------------------------------
------------------------------------------------------------
------------------------------------------------------------
---MASKSLGNPYDG---------------------DTDLR-H----G------------
---------A----NCGC----HDCWG---------KSGNNVKTHV---ET---------
----------------------------------------EAFQ----------------
----------SSDDLM--ERVVESAVVRSVF-----------------GNNELSRRSFAK
MLGGTTLAAA--------------------------------------------------
-----VA--SVFP---M-EQAKAAILD----------NL---------------------
------------GK----P----EK----TKLNVGFVPITCATPIIMAQPMGFYEKHGLN
-VDVIKT-AGWAVARDKSL----NKEYDAAHMLT----PMPLAITMGA---GSTAVPFLM
PAVENI--NGQAIVLHNDHLD-K-------------N-DP--------------KMWKG-
----------FKFGVPFEYSMHNFLLRYYVAEAGLDP-----------------DQDIQI
RVVPPPEMVANLRAGNLDGFLSPDPFNQRAVW-----EKIGFIHKLTKEIWDGHPCCAFA
CSEEFATTLPNTYGALLKSLVDATQYAHKSE--------------NRKEISAAIAPPNYL
NQPVPVIEQVLTGRYAD----GL-G-N-IKDVPDRIDFD----------------PFPWH
SMGVWILTQMKRWGY----IEGDV--------D----YKGVAERVYLAGDCAKIMKDLGL
-----------------TP-----PT------E----TYKS------YTIM-GKTFDP-A
EPEAYVESF--------------------AIKRS--------------------------
----
>ref_nrtA_439
------------------------------------------------------------
------------------------------------------------------------
------------------------------------------------------------
------------------------------------------------------------
---MTTKSLGNPYDP---------------------NLDLR-H----G------------
---------K----GCSC----SEC-G---------TSGH--HHDS---AA---------
----------------------------------------NASTPQ--------------
----------NNEEAL--ERAIESAVVRSVF-----------------GHNELSRRSFAG
LLGGSALAAA--------------------------------------------------
-----IA--AVFP---M-DAAKAAILD----------EL---------------------
------------GK----P----EK----AKLKVGFVPITCATPIIMAKPLGFYEKYGLD
-VDVIKT-AGWAVARDKSL----NGEYDASHMLT----PMPLAITMGA---GSTATPFIM
PAVENI--NGQAIVLHNDHKD-K-------------N-DP--------------KQWKG-
----------FKFGVPFEYSMHNFLLRYYVAEAGLDP-----------------DKDIQI
RVVPPPEMVANLRAGNLDGYLSPDPFNQRAVW-----EKVGFIHILTKEIWDGHPCCAFA
CSQEFATKLPNTYGNLLKALVDATQYASNKD--------------NRKEISTAIAPANYL
NQPVPVIEQVMTGRYAD----GL-G-N-VKNVPDRIDFD----------------PFPWH
SMGVWILTQMKRWGY----IEGDV--------D----YKKIAEQVYLTADCGKLMKDLGM
-----------------PV-----PD------K----TYES------YTIM-GKTFDP-E
KPEEYVASF--------------------PIKRGV-------------------------
----
>ref_nrtA_680
------------------------------------------------------------
------------------------------------------------------------
------------------------------------------------------------
------------------------------------------------------------
---MTIKSLQDPYSG---------------------DSDLR-H----G------------
---------A----DCSC----SAC-G---------GAGFQAHPES---ET---------
----------------------------------------DMAEP---------------
----------SSEAML--ERVVESAVVRSVF-----------------GHNEMSRRSFAS
MLGGTTLAAA--------------------------------------------------
-----LA--AAFP---M-DAAKAAILD----------KL---------------------
------------GK----P----EK----TKLKVGFVPITCATPIIMAKPLGFYSKYGLD
-VDVIKT-AGWAVARDKSL----NGEYDASHMLT----PMPLAITMGA---GSTAKPFLM
PAVENI--NGQAIVLHNDHKD-K-------------N-DP--------------KMWKG-
----------FKFGVPFEFSMHNFLLRYYVAEAGLDP-----------------DKDIQI
RVVPPPEMVANLRAGNLDGYLSPDPFNQRAVW-----EKIGFIHILTKEIWEGHPCCAFA
CSQEFATTLPNTYGNLLKALVDATQYASKQE--------------NRKKISKAIAPKNYL
NQPVPVIEQVMTGRYAD----GL-G-N-VKNVPNRIDFD----------------PFPWH
SMGVWILTQMKRWGY----VKGDI--------D----YKKIAEEVYLTADCAKVMKDLGL
-----------------SP-----PD------R----TYSS------YTIM-GKTFDP-A
KPEAYVDSF--------------------AIKRT--------------------------
----
>ref_nrtA_52
------------------------------------------------------------
------------------------------------------------------------
------------------------------------------------------------
------------------------------------------------------------
---MSIKSLGDPFSG---------------------ESDLR-H----S------------
---------K----SCGC----EACAT---------GK-HHHAGHD---HH---------
----------------------------------------ED--TYDLASMPAHSDMAAD
GAASSSGKLASSEEML--DRAIESAVVRSVF-----------------GHNEISRRSFAK
MVGSGTMMAA--------------------------------------------------
-----LA--SVLP---L-DKVKAAILD----------DL---------------------
------------GT----P----EK----TKLNIGFVPITCATPIIMAQPMGFYEKYGLD
-VDVIKT-AGWAVARDKSL----NNEYDASHMLT----PMPLAITMGA---GSTATPFLM
PAVENI--NGQAIVLHNDHLD-K-------------R-DP--------------KQWKG-
----------FKFGVPFEYSMHNFLLRYYVAEHGLDP-----------------DKDIQI
RVVPPPEMVANLRAGNLDGYLSPDPFNQRAVW-----EKIGFIHTLTKDIWEGHPCCAFA
CSKAFADEMPNTYGALLKSIVDATQYASKPE--------------NRKEISAAIAPTNYL
NQPVPVIEQVLTGRYAD----GL-G-E-VKNVPDRIDFD----------------PFPWH
SMGVWILTQMKRWGY----IDGDV--------D----YKKIAEEVYVAADCAKIMKDLGY
-----------------EA-----PD------S----TYQK------YTIM-GKEFDP-D
QPEAYVNSF--------------------PIGKGVS------------------------
----
>ref_nrtA_117
------------------------------------------------------------
------------------------------------------------------------
------------------------------------------------------------
------------------------------------------------------------
---MSVKSLGNPFSG---------------------DTDLR-H----S------------
---------K----SCGC----DVCSS---------KDGHTPASHK---DH---------
----------------------------------------DHGVKHDLASMPAHSDMGDM
DAKTPE----SSEEML--DRAIDSAIVRSVF-----------------GHNDISRRSFAK
MVGGSTMMAA--------------------------------------------------
-----LA--SVLP---I-DKVKAAILD----------DL---------------------
------------GT----P----EK----SKLNIGFVPITCATPIIMAQPMGFYEKYGLD
-VDVIKT-AGWAVARDKSL----NNEYDASHMLT----PMPLAISMGA---GSTATPFLM
PAVENI--NGQAIVLHNDHLD-K-------------R-DP--------------KQWKG-
----------FKFGVPFEYSMHNFLLRYYVAEHGLDP-----------------DKDIQI
RVVPPPEMVANLRAGNLDGYLSPDPFNQRAVW-----EKIGFLHTLTKDIWEGHPCCAFA
CSKAFSEELPNTYGALLKSIVDATQYAAKAE--------------NRKEISAAIAPANYL
NQPVPVIEQVLTGRYAD----GL-G-E-VKNVPDRIDFD----------------PFPWH
SMGVWILTQMKRWGY----IEGDV--------D----YKKIAEEVYVASDCAKIMKELGY
-----------------EA-----PT------E----TYKS------YTIM-GKTFDP-D
QPEAYVNSF--------------------AIGKGVS------------------------
----
>ref_nrtA_936
------------------------------------------------------------
------------------------------------------------------------
------------------------------------------------------------
------------------------------------------------------------
---MTIKALGDPFSA---------------------KTDLR-H----G------------
---------A----GCGC----KGCTA----------------------EA---------
----------------------------------------AAAVPA--------------
----------TTEAMV--ERAVESALVRSVF-----------------GHSDVSRRSFMG
MVGGGAVAAA--------------------------------------------------
-----LA--SVLP---L-DKAKAAVLE----------TL---------------------
------------GT----P----EK----TDLNIGFVAITCATPIIMAEPMGFYSRYGLN
-VEVIKT-AGWAVARDKSL----SGEYDASHMLT----PMPLAMTMGA---GSTAQPFIM
PAVENI--NGQAIVLANQHLD-K-------------R-DP--------------QQWKG-
----------MTFGVPFEYSMHNFLLRYYVAEHGLDP-----------------DQDIQI
RVVPPPDMVANLRAGNLDGFLSPDPFNQRAVW-----EGLGFIHLLTKDIWEGHPCCAFA
ASARFATEMPNTYGALLRAIIDATQYASDPA--------------HRTEIAEAIAPTNYL
NQPVPVIEQVLTGTFAD----GL-G-N-VRQEPNRIDFD----------------PFPWQ
SMGVWILTQMKRWGY----VDGDI--------D----YRSIAEQVYLASDARTVMRELGY
-----------------DA-----PA------E----GYRT------HEIM-GKVFDP-A
DPAGYLSSF--------------------QIGRGA-------------------------
----
>ref_nrtA_168
------------------------------------------------------------
------------------------------------------------------------
------------------------------------------------------------
------------------------------------------------------------
---MTVKSLGNPFSA---------------------DTDLR-H----G------------
---------A----GCSC----QSCHS-----------------Q----VS---------
----------------------------------------DTAQTM--------------
----------SSEDMV--ARAVESAIVRSTF-----------------GQNELSRRAFMG
AVGGGTAAAI--------------------------------------------------
-----LG--SMLP---M-EKIQAAVLD----------NL---------------------
------------GT----P----EK----KDLNIGFVPITCATPIIMAQPMGFYERYGLN
-AKVIKT-AGWAVARDKSL----NGEYDASHMLT----PMPLAMTLGA---GSSAEPYIM
PAVENI--NGQAIVLANQHLD-K-------------R-DP--------------KQWKG-
----------FTFGVPFEYSMHNFLLRYYVAEHGLDP-----------------DQDIQI
RVVPPPEMVANLRAGNLDGYLSPDPFNQRAVW-----EKIGFIHMLTKDIWEGHPCCAFA
CSAKFAETMPNTYGALLKAIIDATQYASNPD--------------NRKEIAEAISPANYL
NQPVPVVEQVLTGRFAD----GL-G-N-VQNVPDRIDFD----------------PFPWH
SMGIWILTQMKRWGY----IDGDV--------D----YQKIAEQVYLASDCSKIMTDLGY
-----------------PS-----PD------S----TYKL------HTIM-GKTFNP-A
EPQAYVDSF--------------------AIKRG--------------------------
----
>ref_nrtA_347
------------------------------------------------------------
------------------------------------------------------------
------------------------------------------------------------
------------------------------------------------------------
---MTVKSLGNPYSP---------------------DTDLR-H----G------------
---------A----GCGC----DQCQT-----------------HG---AT---------
----------------------------------------EQIESM--------------
----------STEEMV--GRVVESAIVRSTF-----------------GQNDLSRRSFLG
AVGGGTAAAI--------------------------------------------------
-----LG--SVLP---I-EKVKAAILD----------NL---------------------
------------GP----P----EK----KNLNIGFVPITCATPIIMAQPMGFYERYGLN
-AKVIKT-AGWAVARDKSL----NGEYDASHMLT----PMPLAMTLGA---GSSAEPYIM
PAVENI--NGQAIVLANQHKD-K-------------R-DP--------------KMWKG-
----------FVFGVPFEYSMHNFLLRYYVAEFGLDP-----------------DKDIQI
RVVPPPEMVANLRAGNLDGYLSPDPFNQRAVW-----EKIGFLHILTKDIWEGHPCCAFA
CSDKFAKTMPNTYGALLKAIIDATQYASKAE--------------NRKEIAAAISPKNYL
NQPVPVVEQVLTGRYAD----GL-G-N-ILTIPDRIDFD----------------PFPWH
SMGVWILTQMKRWGY----IENNI--------D----YHKVAEQVYLASDCSKVMTDLGY
-----------------PS-----PD------K----TYKL------HTIM-GKTFNP-A
EPEAYVDSF--------------------AIKRG--------------------------
----
>ref_nrtA_874
------------------------------------------------------------
------------------------------------------------------------
------------------------------------------------------------
------------------------------------------------------------
---MSVKSLGNPFDP---------------------DSDLR-H----G------------
---------A----GCSC----DKCGS-----------------HS---ES---------
----------------------------------------AET-AM--------------
----------TNEEMV--GRVVESAIVRSTF-----------------GRNEMARRSFLG
AVGGGTVAAI--------------------------------------------------
-----LG--SMLP---M-EKIKAAVLD----------NL---------------------
------------GP----P----EK----KDLNIGFVPITCATPIIMAQPMGFYERYGLN
-AKVIKT-AGWAVARDKSL----NGEYDASHMLT----PMPLAMTLGS---GSSAEPYIM
PAVENI--NGQAIVLSNQHLD-K-------------R-DP--------------KQWKG-
----------FTFGVPFEYSMHNFLLRYYVAEYGLDP-----------------DKDIQI
RVVPPPEMVANLRAGNLDGYLSPDPFNQRAVW-----ENIGFIHLLTKDIWEGHPCCAFA
CSAKFAETMPNTYGALLKAIIDATQYASKTE--------------NRKEIAEAISPANYL
NQPVPVVEQVLTGRYAD----GL-G-A-IQNVPDRIDFD----------------PFPWH
SMGVWILTQMKRWGY----IDKDI--------D----YHKVAEQVYLASDASKVMTDLGY
-----------------SS-----PD------K----TYKL------HTIM-GKTFNP-A
EPEAYVNSF--------------------EIKRS--------------------------
----
>ref_nrtA_917
------------------------------------------------------------
------------------------------------------------------------
------------------------------------------------------------
------------------------------------------------------------
--------LGNPFSE---------------------KTDLR-H----G------------
---------A----ECGC----DGCAH--------------DAQRM---VA---------
----------------------------------------AQSGAM--------------
----------SSDQML--ERAIESAVVRSVF-----------------GQNDIQRRSFMG
MMGGGAIASI--------------------------------------------------
-----LA--SVFP---M-EAAKAALLD----------TL---------------------
------------GT----P----EK----TDLNIGFVPITCATPIIMAQPLGFYERYGLN
-AQVIKT-AGWAVARDKSL----SGEYDASHMLT----PMPLAMTLGA---GSIAAPYIM
PAVENI--NGQAIVLHNDHLD-K-------------R-DP--------------TQWKG-
----------FVFGVPFEYSMHNFLLRYYVAEFGLDP-----------------DVDIQI
RVVPPPEMVANLRAGNLDGYLSPDPFNQRAVW-----EGIGFIHTLTKDIWEGHPCCAFA
APLSFATELPNTYGALLKAIIDATQYASNPE--------------NRMEISAAIAPENYL
NQPVEVIQQVLTGTFAD----GL-G-N-VQRVPDRIDFD----------------PFPWH
SMGVWILTQMKRWGY----IEEHI--------D----YAAVAEQVYLASDARRIMRDLGY
-----------------DA-----PE------E----SYKT------HTIM-GKTFDP-A
DPVGYIESF--------------------AIGRN--------------------------
----
>ref_nrtA_952
------------------------------------------------------------
------------------------------------------------------------
------------------------------------------------------------
------------------------------------------------------------
---MTIKSLGDPYSA---------------------DTDLR-H----G------------
---------A----SCGC----ESCTA----------------REK---PD---------
----------------------------------------A--TRM--------------
----------SSDAML--DRAVESAVVRSVF-----------------GHSDIGRRSFMG
MMGGGTLAAA--------------------------------------------------
-----LA--SVLP---L-DKAKAAILD----------EL---------------------
------------GA----P----EK----TDLSIGFVPITCATPIIMAQPMGFYERHGLN
-AQVIKT-AGWAVARDKSL----SGEYDASHMLT----PMPLAMTLGA---GSVATPYIM
PAVENI--NGQAIVLANQHLE-R-------------R-DP--------------AQWKG-
----------FTFGVPFEYSMHNFLLRYYVAEHGLDP-----------------DQDIQI
RVVPPPEMVANLRAGNLDGYLSPDPFNQRAVW-----EGIGFIHTLTKDIWEGHPCCAFA
CPLSFAEELPNTYGALLKSIVDATQYAQDPA--------------HRKEIAEAISPTNYL
NQPVPVVEQVLTGTYAD----GL-G-E-VQQVPDRIDFD----------------PFPWH
SMGVWILTQMKRWGY----IEQDI--------D----YRAVAEQVYLAADCAKVMRDLGY
-----------------EA-----PE------V----TYKS------HTIM-GKTFDP-A
APEDYVASF--------------------AIGRG--------------------------
----
>ref_nrtA_517
------------------------------------------------------------
------------------------------------------------------------
------------------------------------------------------------
------------------------------------------------------------
---MTVKSLNDPFSS---------------------KADLR-H----G------------
---------A----KCGC----SACAP----------------ASG---IR---------
----------------------------------------EESTLQ--------------
----------SSEQMM--ERAIESAIVRSVF-----------------GHSDISRRSFMG
LVGGGTAAAA--------------------------------------------------
-----LA--SIFP---M-DKAKAALLD----------TL---------------------
------------GK----P----EK----TDLNIGFVPITCATPIIMAQPLGFYERYGLN
-AQVIKT-AGWAVARDKSL----AGEYDASHMLT----PMPLAMTLGA---GSVAEPYIM
PAVENI--NGQAIVLSNEHKD-K-------------R-DP--------------KQWKG-
----------FTFGVPFEYSMHNFLLRYYVAEHGLDP-----------------DVDIQI
RVVPPPEMVANLRAGNLDGYLSPDPFNQRAVW-----ENIGFIHILTKEIWEGHPCCAFA
APLSFATELPNTYGALLKAIIDATQYASNPD--------------NRKEISAAIAPTNYL
NQPVEVIEQVLTGTYAD----GL-G-E-VKQVPDRIDFD----------------PFPWH
SMGVWILTQMKRWGY----IEGDI--------D----YKAVAEQVYLASDARKIMTDLGY
-----------------DA-----PA------E----SYKS------HVIM-GKTFDP-A
TPEDYVSSF--------------------AIKKG--------------------------
----
>ref_nrtA_529
------------------------------------------------------------
------------------------------------------------------------
------------------------------------------------------------
------------------------------------------------------------
---MTIKSLGNPYSE---------------------NTDLR-H----G------------
---------A----ECGC----DACSG--------------PGHDT---RD---------
----------------------------------------AASQDM--------------
----------SSEQMM--ERAVESAIVRSVF-----------------GQNDIGRRSFMG
MIGGTTAAAA--------------------------------------------------
-----LA--SVFP---V-KEAAAAILD----------DL---------------------
------------DP----P----EK----TDLNIGFVPITCATPIIMAQPLGFYERYGLN
-AKVIKT-AGWAVARDKSL----SGEYDASHMLT----PMPLAMTLGA---GSMAEPYIM
PAVENI--NGQAIVLSNEHLD-K-------------R-DP--------------KQWKG-
----------FTFGVPFEYSMHNFLLRYYVAEHGLDP-----------------DVDIQI
RVVPPPEMVANLRAGNLDGYLSPDPFNQRAVY-----EGIGFIHLLTKELWEGHPCCAFA
APLSFAQELPNTYGALLKSIIDATQYASKAE--------------NRAEIAEAISPTNYL
NQPVTVVQQVLTGTYAD----GL-G-E-VKRVPDRIDFD----------------PFPWH
SMGIWILTQMKRWGY----IEGDV--------D----YKSVAEQVYLAADARKVMKDLGY
-----------------DA-----PE------V----TYKS------HTIM-GKTFDP-A
TPEAYVNSF--------------------AIGAS--------------------------
----
>ref_nrtA_613
------------------------------------------------------------
------------------------------------------------------------
------------------------------------------------------------
------------------------------------------------------------
---MTVKSLGNPFSK---------------------DTDLR-H----G------------
---------Q----GCPC----DTCKS--------------SATKM---PA---------
----------------------------------------A---HM--------------
----------SSEEML--EQAVESAIVRSVF-----------------GHSDIGRRSFMG
MVGGTTAAAA--------------------------------------------------
-----LA--SVFP---M-NEAKARILE----------NL---------------------
------------GP----P----EK----TDLNIGFVPITCATPIIMAEPLGFYARYGLN
-AKVIKT-AGWAVARDKSL----SGEYDASHMLS----PMPLAMTMGA---GSIAEPYIM
PAIENI--NGQAIVLSNEHLD-K-------------R-DP--------------SQWKG-
----------FTFGVPFEYSMHNFLLRYYVAEFGLDP-----------------DVDIQI
RVVPPPEMVANLRAGNLDGYLSPDPFNQRAVY-----EGIGFIHILTKEIWEGHPCCAFA
APLSFATELPNTYGALLKSIIDATQYASKAE--------------NRVEISEAIAPANYL
NQPVTVIQQVLTGTYAD----GL-G-E-VQRVPDRIDFD----------------PFPWQ
SMGVWILTQMKRWGY----IEGDV--------D----YKGIAEQVYLASDARKIMTDLGY
-----------------DA-----PA------E----NYKS------HMIM-GKSFDY-N
QPEAYIDSF--------------------AIKAN--------------------------
----
>ref_nrtA_71
------------------------------------------------------------
------------------------------------------------------------
------------------------------------------------------------
------------------------------------------------------------
---MTFKSLGNPFSA---------------------STDLR-H----G------------
---------A----DCGC----GGCVS---------------AAVA---QN---------
----------------------------------------DRIDVT--------------
----------TTDGIL--ERAVESAIVRSVF-----------------GQSDIGRRSFMG
MMGGTTVAAA--------------------------------------------------
-----LA--SVFP---I-NEAKAAILD----------NL---------------------
------------GT----P----EK----TDLNIGFVPITCATPIIMAEPLGFYSRYGLN
-ASVIKT-AGWAVARDKSL----AGEYDASHMLT----PMPLAMTLGA---GSVAEPYIM
PAVENI--NGQAIVLSNEHLD-K-------------R-DP--------------KMWKG-
----------MTFGVPFEYSMHNFLLRYYVAEFGLDP-----------------DVDIQI
RVVPPPEMVANLRAGNIDGYLSPDPFNQRAVY-----EGIGFIHILTKEIWEGHPCCAFA
APLSFATELPNTYGALLKSIVDATQYAQKAE--------------NRKEISEAIAPTNYL
NQPVTVIEQVLTGTYAD----GL-G-E-VKQVPDRIDFD----------------PFPWQ
SMGVWILTQMKRWGY----IEGDV--------D----YKGVAEQVYLAADCRKVMTDLGY
-----------------EA-----PA------E----NYKS------HTIM-GKTFDP-A
EPAAYVDSF--------------------AIKKG--------------------------
----
>ref_nrtA_44
------------------------------------------------------------
------------------------------------------------------------
------------------------------------------------------------
------------------------------------------------------------
--MMTIKSLGNPFSS---------------------KSDLR-H----G------------
---------Q----SCSC----DGC------------NGR-KEAEA---GR---------
----------------------------------------A----M--------------
----------SSEEML--ERAVEGAIVRSVF-----------------GQSDVSRRSFMG
MVGGTTAAAA--------------------------------------------------
-----LA--SVFP---L-DKAKAAILD----------DL---------------------
------------GP----P----EK----TDLNIGFVPITCATPIIMAQPLGFYERYGLN
-AQVIKT-AGWAVARDKSL----SGEYDASHMLT----PMPLAMTMGA---GSVAEPYIM
PAVENI--NGQAIVLSNEHLD-K-------------R-DP--------------AQWKG-
----------FTFGVPFEYSMHNFLLRYYVAEFGLDP-----------------DVDIQI
RVVPPPEMVANLRAGNLDGYLSPDPFNQRAVY-----EGIGFIHILTKEIWEGHPCCAFA
APQSFATELPNTYGALLKSIIDATQYASNPD--------------NRVEISEAIAPTNYL
NQPVTVIQQVLTGTYAD----GL-G-E-VKNVPDRIDFD----------------PFPWH
SMGVWILTQMKRWGY----IEGDV--------D----YAGVAEQVYLASDARKVMTDLGY
-----------------DA-----PA------E----SYKS------HTIM-GKTFDP-A
QPEAYVDSF--------------------EIKAQ--------------------------
----
>ref_nrtA_160
------------------------------------------------------------
------------------------------------------------------------
------------------------------------------------------------
------------------------------------------------------------
---MTIKSLGNPFSE---------------------KTDLR-H----G------------
---------A----DCGC----DTCLT---------GHGHDKTHKE---PT---------
----------------------------------------A----M--------------
----------SSEEMM--ERAVESAVVRSVF-----------------GQNDIARRSFMG
MLGGTSVAAA--------------------------------------------------
-----LA--SVFP---V-KQAVANILD----------DL---------------------
------------GP----P----EK----TDLNIGFVPITCATPIIMAQPLGFYERYGLN
-AQVIKT-AGWAVARDKSL----SGEYDASHMLT----PMPLAMTMGA---GSVAEPYIM
PAVENI--NGQAIVLSNEHLD-K-------------R-DP--------------SQWKG-
----------FTFGVPFEYSMHNFLLRYYVAEFGLDP-----------------DVDIQI
RVVPPPEMVANLRAGNLDGYLSPDPFNQRAVY-----EGIGFIHILTKEIWEGHPCCAFA
APLSFATELPNTYGALLKSIIDATQYASNHE--------------NRKEISAAIAPTNYL
NQPVTVIEQVLTGTYAD----GL-G-A-VQRVPDRIDFD----------------PFPWQ
SMGVWILTQMKRWGY----IEGDV--------D----YKGVAEQVYLASDARKVMTDLGY
-----------------EA-----PS------D----NYKS------HMIM-GKTFDP-A
QPEAYVDSF--------------------AIKAGD-------------------------
----
>ref_nrtA_882
------------------------------------------------------------
------------------------------------------------------------
------------------------------------------------------------
------------------------------------------------------------
---MTLKSLGNPFSE---------------------KTDLR-H----G------------
---------A----DCGC----EGCLS---------GHGHDKDHVE---PH---------
----------------------------------------K----M--------------
----------NSEQML--ERAVESAVVRSVF-----------------GQSDIGRRSFMG
MIGGTTAAAA--------------------------------------------------
-----LA--SVFP---L-EQAKAAILD----------DL---------------------
------------GP----P----EK----TNLNIGFVPITCATPIIMAQPLGFYERYGLD
-AQVIKT-AGWAVARDKSL----SGEYDASHMLT----PMPLAMTLGA---GSVATPYIM
PAVENI--NGQAIVLSNEHLD-K-------------R-DP--------------KQWKG-
----------FTFGVPFEYSMHNFLLRYYVAEFGLDP-----------------DKDIQI
RVVPPPEMVANLRAGNLDGYLSPDPFNQRAVF-----EGIGFIHILTKEIWEGHPCCAFA
APLSFATELPNTYGALLKSIIDATQYASNQD--------------NRKEIAAAISPTNYL
NQPVTVVEQVLTGTYAD----GL-G-E-VQRVPDRIDFD----------------PFPWH
SMGVWILSQMKRWGY----IEGDV--------D----YKGVAEQVYLASDAKKVMTELGY
-----------------DA-----PD------V----TYKS------HTIM-GKTFDP-A
EPEDYIDSF--------------------EIKR---------------------------
----
>ref_nrtA_125
------------------------------------------------------------
------------------------------------------------------------
------------------------------------------------------------
------------------------------------------------------------
---MSVKSLGNPFSS---------------------KTDLR-H----A------------
---------A----DCSC----HTCSA---------------STPD---TE---------
----------------------------------------DSIDLS--------------
----------TSEGMM--ERAVESAIVRSVF-----------------GQSDIGRRSFMG
MMGGSTMAAA--------------------------------------------------
-----LA--SVFP---L-NEAKAAILD----------EL---------------------
------------GP----P----EK----TDLNIGFVPITCATPIIMAQPLGFYERYGLN
-AQVIKT-AGWAVARDKSL----NGEYDASHMLT----PMPLAMTLGA---GSVAEPYIM
PAVENI--NGQAIVLSNEHLD-K-------------R-DP--------------SQWKG-
----------FTFGVPFEYSMHNFLLRYYVAEFGLDP-----------------DVDIQI
RVVPPPEMVANLRAGNLDGYLSPDPFNQRAVY-----EGIGFIHVLTKEIWEGHPCCAFA
APLSFATELPNTYGALLKSIIDATQYASAPE--------------NRKEISAAIAPTNYL
NQPVTVIEQVLTGTYAD----GL-G-E-VQRVPDRIDFD----------------PFPWH
SMGVWILTQMKRWGY----IEGNV--------D----YRGVAEQVYLAADCKKVMEDLGY
-----------------DA-----PD------V----TYKS------HMIM-GKTFDP-A
TPEEYVSSF--------------------PIGKG--------------------------
----
>ref_nrtA_476
------------------------------------------------------------
------------------------------------------------------------
------------------------------------------------------------
----------------------------------------------------MMAAINSK
GEVMTTKSLGNPFSD---------------------KSDLR-H----G------------
---------A----DCGC----DHCST---------------SIKT---PE---------
----------------------------------------P--DAM--------------
----------SSDQML--ERAVESAVVRSVF-----------------GHNDLSRRSFMG
MFGGTTMAAA--------------------------------------------------
-----LA--SVFP---L-EEAKAAILD----------EL---------------------
------------GP----P----EK----TDLNIGFVPITCATPIIMAQPMGFYERYGLN
-AQVIKT-AGWAVARDKSL----SGEYDASHMLT----PMPLAMTLGA---GSVAEPYIM
PAVENI--NGQAIVLSNEHLD-K-------------R-DP--------------TQWKG-
----------FTFGVPFEYSMHNFLLRYYVAEFGLDP-----------------DVDIQI
RVVPPPEMVANLRAGNLDGYLSPDPFNQRAVW-----EGIGFIHTLTKDIWEGHPCCAFA
APMSFATELPNTYGALLKSIIDATQYASNPA--------------NRKEISEAIAPTNYL
NQPVPVIEQVLTGTYAD----GL-G-E-VQKVPDRIDFD----------------PFPWH
SMGVWILTQMKRWGY----IEGDV--------D----YKAVAEQVYLAADCKKVMNDLGY
-----------------EA-----PD------V----TYKS------HTIM-GKTFDP-A
DPAGYVSSF--------------------AIGKG--------------------------
----
>ref_nrtA_546
------------------------------------------------------------
------------------------------------------------------------
------------------------------------------------------------
------------------------------------------------------------
---MTIKSLGNPFSA---------------------DTDLR-H----G------------
---------A----DCGC----DSCAS---------GHTHSHSAKD---LD---------
----------------------------------------P--TRM--------------
----------SSEQML--ERAVESAIVRSVF-----------------GQSDIGRRSFMG
MMGGSTVAAA--------------------------------------------------
-----LA--SVFP---M-NEAKAAILD----------NL---------------------
------------GT----P----EK----TDLNIGFVPITCATPIIMAQPLGFYERYGLN
-AQVIKT-AGWAVARDKSL----SGEYDASHMLT----PMPLAMTLGA---GSVAEPYIM
PAVENI--NGQAIVLSNEHLD-K-------------R-DP--------------KQWKG-
----------FTFGVPFEYSMHNFLLRYYVAEFGLDP-----------------DVDIQI
RVVPPPEMVANLRAGNLDGYLSPDPFNQRAVW-----EGIGFIHMLTKDIWEGHPCCAFA
APLSFATELPNTYGALLKSIIDATQYASNPD--------------NRKEISAAIAPTNYL
NQPVPVIEQVLTGTYAD----GL-G-E-VQVVPDRIDFD----------------PFPWH
SMGVWILTQMKRWGY----IEGDI--------D----YKAVAEQVYLAADAKKVMEDLGY
-----------------EA-----PD------I----TYKS------HTIM-GKTFDP-A
EPEAYVASF--------------------PIGKG--------------------------
----
>ref_nrtA_82
------------------------------------------------------------
------------------------------------------------------------
------------------------------------------------------------
------------------------------------------------------------
---MTMKSLGNPFSE---------------------KSDLR-H----G------------
---------A----ACGC----ESCKS---------------TAHT---HA---------
----------------------------------------A--EVM--------------
----------SSEAMM--ERAVESAIVRSVF-----------------GHSDIGRRSFMG
MLGGGTVAAA--------------------------------------------------
-----LA--SVFP---I-DKAKAAILD----------NL---------------------
------------GT----P----EK----TDLNIGFVPITCATPIIMAQPMGFYERYGLN
-ASVIKT-AGWAVARDKSL----SGEYDASHMLT----PMPLAMTLGA---GSVAQPYVM
PAVENI--NGQAIVLSNQHLD-K-------------R-DP--------------TMWKG-
----------MTFGVPFEYSMHNFLLRYYVAEFGLDP-----------------DKDIQI
RVVPPPEMVANLRAGNLDGYLSPDPFNQRAVW-----EGIGFIHMLTKEIWDGHPCCAFA
APLSFAEQLPNTYGALLKSIIDATQYASNPE--------------NRKEISAAIAPTNYL
NQPVEVIEQVLTGVYAD----GL-G-E-VKNVPDRIDFD----------------PFPWH
SMGVWILTQMKRWGY----IENEI--------D----YKAVAEQVYLAADAKKVMNDLGY
-----------------AA-----PD------V----TYKS------HVIM-GKTFDP-E
QPEAYVKSF--------------------AIGRG--------------------------
----
>ref_nrtA_627
------------------------------------------------------------
------------------------------------------------------------
------------------------------------------------------------
------------------------------------------------------------
---MTMKSLGDPFSE---------------------KNDLR-H----G------------
---------A----SCGC----ETCKS---------------VSHS---SA---------
----------------------------------------A--PIM--------------
----------SPEAML--ERAVESAVVRSVF-----------------GHSDIGRRSFMG
MMGGGTVAAA--------------------------------------------------
-----LA--SVFP---L-DAAKAAILD----------NL---------------------
------------GT----P----EK----TDLNIGFVPITCATPIIMAQPMGFYERYGLN
-ASVIKT-AGWAVARDKSL----SGEYDASHMLT----PMPLAMTLGA---GSTAVPYIM
PAVENI--NGQAIVLSNEHLD-K-------------R-DP--------------KQWKG-
----------FTFGVPFEYSMHNFLLRYYVAEHGLDP-----------------DVDIQI
RVVPPPEMVANLRAGNLDGYLSPDPFNQRAVW-----EGIGFIHILTKEIWEGHPCCAFA
APLSFATDMPNTYGALLKAIIDATQYASNPD--------------NRVEISEAIAPTNYL
NQPVEVIQQVLTGTYAD----GL-G-A-VQQVPNRIDFD----------------PFPWH
SMGVWILTQMKRWGY----IENDI--------D----YKAVAEQVYLAADAKKVMNDLGY
-----------------DA-----PD------I----TYKS------HTIM-GKIFDP-A
EPEAYVKSF--------------------AIGKG--------------------------
----
>ref_nrtA_273
------------------------------------------------------------
------------------------------------------------------------
------------------------------------------------------------
------------------------------------------------------------
----MTKSLGNPFSH---------------------ETDLR-H----G------------
---------A----GCGC----DTCST---------------GQGY---RA---------
----------------------------------------DGGQSM--------------
----------SSDDMM--ERVVENAIVRSMF-----------------GQNDISRRSFMG
LVGGGTFAAA--------------------------------------------------
-----LA--SVFP---I-DKAKAAILD----------TL---------------------
------------GK----P----EK----TDLNIGFVPITCATPIIMAQPMGFYEKHGLN
-AQVIKT-AGWAVARDKSL----NGEYDASHMLT----PMPLAMTLGA---GSVAEPYIM
PAVENI--NGQAIVLSNEHKD-K-------------R-DP--------------KDWKG-
----------FTFGVPFEYSMHNFLLRYYVAEHGLDP-----------------DTDIQI
RVVPPPEMVANLRAGNLDGYLSPDPFNQRAVW-----EGIGFIHLLTKEIWEGHPCCAFA
CPLSFAEELPNTYGALLKSIVDATQYASNPE--------------NRKEISEAIAPTNYL
NQPVPVIEQVLTGTYAD----GL-G-E-VKQVPDRIDFD----------------SFPWH
SMGVWILTQMKRWGY----IEGDV--------D----YKTVAEQVYLAADCAKIMQDLGY
-----------------EA-----PD------V----TYES------YTIM-GKTFDP-A
EPEAYVDSF--------------------AIKRA--------------------------
----
>ref_nrtA_201
------------------------------------------------------------
------------------------------------------------------------
------------------------------------------------------------
------------------------------------------------------------
-----MKSLGNPFDH---------------------ASDLR-H----G------------
---------A----GCSC----AGCKQ---------------TA------A---------
----------------------------------------AGAAPE--------------
----------TTDAML--ERAVESAVVRSMF-----------------GQNDLSRRSFMG
MVGGGTVAAA--------------------------------------------------
-----LA--SVFP---L-DKAKAAILD----------TL---------------------
------------GT----P----EK----TDLNIGFVPITCATPIIMAQPLGFYEKYGLN
-AQVIKT-AGWAVARDKSL----AGEYDASHMLT----PMPLAMTLGA---GSTAAPYIM
PAVENI--NGQAIVLHNDHKD-K-------------R-DP--------------KQWKG-
----------FTFGVPFEYSMHNFLLRFYVAEHGLDP-----------------DVDIQI
RVVPPPEMVANLSAGNLDGYLSPDPFNQRAVW-----EGIGFIHVLTKEIWEGHPCCAFA
APLPFAEELPNTYGALLKSIIDATQYARDPA--------------NRKEISEAIAPTNYL
NQPVPVIEQVLTGTYAD----GL-G-E-VKQVPDRIDFD----------------PFPWH
SMGVWILTQMKRWGY----IEGDV--------D----YRDVAERVYLAADCRKIMNDLGY
-----------------EA-----PE------V----TYKS------HTIM-GKTFDP-A
DPEGYVKSF--------------------AIGKG--------------------------
----
>ref_nrtA_427
------------------------------------------------------------
------------------------------------------------------------
------------------------------------------------------------
------------------------------------------------------------
---MPIRSLGNPFTA---------------------KTDLR-H----G------------
---------A----ACGC----EGCRT---------------DA------A---------
----------------------------------------EAVAPN--------------
-----------SEAML--ERAVESAVVRSMF-----------------GHSDVSRRSFMG
MVGGSTVAAA--------------------------------------------------
-----LA--SVFP---L-EKAKAAILD----------TL---------------------
------------GT----P----EK----ADLNIGFVPITCATPIIMAQPMGFYEKYGLN
-AQVIKT-AGWAVARDKSL----NGEYDASHMLT----PMPLAMTLGA---GSVAEPYIM
PAVENI--NGQAIVLSNEHLD-K-------------R-DP--------------KQWKG-
----------FTFGVPFEYSMHNFLLRYYVAEHGLDP-----------------DVDIQI
RVVPPPEMVANLRAGNLDGYLSPDPFNQRAVW-----ENIGFIHVLTKEIWEGHPCCAFA
APLSFATELPNTYGALLKSIVDATQYASDPA--------------NRKEISEAIAPTNYL
NQPVPVIEQVLTGRFAD----GL-G-E-VQDVPDRIDFD----------------PFPWH
SMGVWILTQMKRWGY----IEGDV--------D----YKGVAEQVYLAADCRKIMEDLGY
-----------------EA-----PA------E----TYRS------HTIM-GKTFDP-S
APEAYVESF--------------------EIRKV--------------------------
----
>ref_nrtA_820
------------------------------------------------------------
------------------------------------------------------------
------------------------------------------------------------
------------------------------------------------------------
---MKIKSLANPFDA---------------------EESLI-H----D------------
---------P----SCAC----KACAA---------ES-KAINMTDKE-RTEVMERQAEL
---------------------------------------IDES-------------RATA
VAKSQPADTTSSEDMI--DRAIESAIVRGIF-----------------GHNDLNRREFIN
LVGGGTLAAA--------------------------------------------------
-----IA--SMIP---L-DKVKAAVKE----------ST---------------------
------------GK----L----EK----SKLSVGFVPITCATPIIMAHPLGFYSKYGLD
-VDVIKT-AGWAVARDKSL----NGEYDASHMLT----PMPLAMTMGA---GSTAAPYLM
PAVENI--NGQAIVLHNDHKD-K-------------R-DP--------------KQWKG-
----------FKFGVPFDYSMHNFLLRYYVAEHGIDP-----------------DKDIQI
RVVPPPEMVANLRAGNLDGYLSPDPFNQRAVY-----EKVGFIHTLTKDIWEGHPCCAFA
CSQEFATEMPNTYGALFKSIVDATHYSAKFE--------------NRDEISKAISPKNYL
NQPEIVVKQVLTGRYVD----GL-E-KKVHDVPDRIDFD----------------PFPWH
SMAVWILTQMKRWGY----IKGDV--------D----YKKIAEQVYVASDTAAVMKDLGY
-----------------EA-----PT------K----TYEN------YTIM-GKEFDY-T
KPDEYVESF--------------------AIKRT--------------------------
----
>ref_nrtA_358
------------------------------------------------------------
------------------------------------------------------------
------------------------------------------------------------
------------------------------------------------------------
---MNSKSLGNPYDG---------------------DSRLT-H----T------------
---------K----GCGC----ETCTV---------TSSAGEPTTDYQ-RQASMEKQIET
MA-------------------------------------MSPA-------------SATS
ASSELSPSFDNSDDML--DRVIENAIVRSVF-----------------DQNDAARRRFIK
LVGGGTLAAA--------------------------------------------------
-----LG--TMLP---M-DKVKAAMKE----------SM---------------------
------------GP----L----EK----KKLKVGFVPITCATPIIMAQPMGFYAKYGLD
-VDVIKT-AGWAVARDKSL----NGEYDASHMLT----PMPLAMSMGA---GSIASPYIM
PAVENI--NGQAIVLANKHKD-K-------------R-NP--------------KDWKG-
----------FKFGVPFEYSMHNFLLRYYVAEFGLDP-----------------DIDIQI
RVVPPPEMVANLRAGNLDGYLSPDPFNQRAVY-----EKIGFLHILTKDIWDGHPCCAFA
CSQKFATEMPNTYGALFRSIVDATHYSQKQE--------------NRAEIAKAISPKNYL
NQPEIVVNQVLTGRFVD----GV-G-NTIQDVPDRIDFD----------------PFPWH
SMGIWILTQMKRWGY----VEGDI--------D----YKGIAEQVYVASDTAAVMKELGY
-----------------EP-----PE------T----TYKN------HTIM-GKVFDY-S
KPEEYINSF--------------------AIKRS--------------------------
----
>ref_nrtA_986
------------------------------------------------------------
------------------------------------------------------------
------------------------------------------------------------
------------------------------------------------------------
-----MKSLGDPFDS---------------------KHSLK-H----T------------
---------S----ACTC----ESCAT---------LKANPLGLSEKQ-SREAMEREAIS
ASQTKSAAPV-----------------------------MQKN-------------ASET
ASVASGSVMDSTESMI--DRIIESAIVRGMF-----------------GHSEANRRSFIK
MVGGGTMAAA--------------------------------------------------
-----LA--SVIP---L-DKVKAAAKE----------SM---------------------
------------GK----L----EK----TKLKVGFVPITCATPIIMAQPMGFYAKYGLD
-VDVIKT-AGWAVARDKSL----NGEYDASHMLT----PMPLAMSMGA---GSTAEPYIM
PAVENI--NGQAIVLHNDHIN-K-------------R-DP--------------KQWKG-
----------FKFGVPFEYSMHNFLLRYYVAEHGLDP-----------------DKDIQI
RVVPPPEMVANLRAGNLDGYLSPDPFNQRAVY-----EKVGFLHILTKDIWEGHPCCAFA
CSKKFATEMPNTYGALFKAIVDATHYSAKAE--------------NRAEIAKAISPKNYL
NQPEVVVRQVLTGRYVD----GI-E-QTIHDVPNRIDFD----------------PFPWH
SMAVWILTQMKRWGY----ISGDI--------D----YTGIAEQVYVASETAEVMKSLGY
-----------------EP-----PA------K----TYEN------YTIM-GKTFDY-T
KPEEYINSF--------------------AIKRG--------------------------
----
>ref_nrtA_436
------------------------------------------------------------
------------------------------------------------------------
------------------------------------------------------------
------------------------------------------------------------
---MTTKSLANPFDA---------------------SNSLT-H----S------------
---------N----SCTC----ELCSA---------EARSAQGLSDRD-RQILMEKQAEK
DH-------------------------------------IHRA-------------DAPT
A---DTR-FDSSDDMM--DRVVESAIVRGVF-----------------GHHDPSRRNFIR
MIGGGTLAAA--------------------------------------------------
-----LG--SVLP---L-DKVKAAVKE----------SM---------------------
------------GP----L----EK----TKLKVGFVPITCATPIIMAEPMGFYAKYGLD
-VEVIKT-AGWAVARDKSL----NGEYDASHMLT----PMPLAMTLGA---GSSATPYIM
PAVENI--NGQAIVLHNKHKD-K-------------R-DP--------------KQWKG-
----------FKFGVPFEYSMHNFLLRYYVAEHGIDP-----------------DQDIQI
RVVPPPEMVANLRAGNLDGYLSPDPFNQRAVY-----EKVGFIHMLTKDIWEGHPCCAFA
CSQKFATEMPNTYAALFKSIVDATHYSSKPE--------------NRAEIAKAISPTNYL
NQPEVVVQQVLTGRYVD----GL-E-AKVQDVPGRIDFD----------------PFPWH
SMAVWILTQMKRWGY----INGEV--------D----YRGIAEQVYLASDTSQVMRDLGY
-----------------EP-----PS------K----TYEN------YMIM-GKEFDY-T
QPEAYINSF--------------------AIKRS--------------------------
----
>ref_nrtA_777
------------------------------------------------------------
------------------------------------------------------------
------------------------------------------------------------
------------------------------------------------------------
---MATKSLGNPFDA---------------------DTSLT-H----T------------
---------N----DCSC----RLCQA---------ESANPSGLADDDQRLVLLEQQAEQ
GE-------------------------------------GHSH-------------SAEA
G---GLS-FDSSEDLL--DRAVESAIVRGVF-----------------GHNDTSRRNFIR
LMGGGTLATV--------------------------------------------------
-----LG--SMIP---L-EKVKAAVKE----------SM---------------------
------------GP----L----EK----TKLKVGFVPITCATPIIMAQPMGFYAKYGLD
-VDVIKT-AGWAVARDMSL----NGEYDASHMLT----PMPLAMSMGA---GSTATPYIM
PAVENI--NGQAIVLHNKHKD-K-------------R-DP--------------KQWKG-
----------FKFGVPFDYSMHNFLLRYYVAEHGLDP-----------------DQDIQI
RVVPPPEMVANLRAGNLDGYLSPDPFNQRAVF-----EKIGFLHILTKDIWEGHPCCAFA
CSQKFATEMPNTYAALFRAIVGATHFSAKAE--------------NREEIARAISPKNYL
NQPEVVVRQVLTGRYVD----GL-E-EKIYDVPDRIDFD----------------PFPWH
SMAVWILTQMKRWGY----ISGDV--------D----YKKIAEQVYVASETGKVMEELGY
-----------------TP-----PA------T----TYKK------HIIM-GKTFDY-N
EPEEYINSF--------------------AIKRV--------------------------
----
>ref_nrtA_794
------------------------------------------------------------
------------------------------------------------------------
------------------------------------------------------------
------------------------------------------------------------
---MSTKSLGNPFDE---------------------KSRLQ-H----T------------
---------T----GCRC----ETCTS---------QLNIGDASSEKA-QRQAFERQAEK
MD-------------------------------------TSPT-------------SQHQ
AAT-DTE-FSSSEDMM--DRVVESAIVRGIF-----------------GHDDRSRREFIK
LVGGGTLAAA--------------------------------------------------
-----IG--SMLP---M-DKVKAAVKE----------SM---------------------
------------GP----L----EK----KKLKVGFVPITCATPIIMAQPMGFYAKYGLD
-VDVIKT-AGWAVARDKSL----NGEYDASHMLT----PMPLAMSMGA---GSTATPYIM
PAVENI--NGQAIVLHNKHKN-K-------------R-DP--------------KQWKG-
----------FKFGVPFDYSMHNFLLRYYVAEHGIDP-----------------DQDIQI
RVVPPPEMVANLRAGNLDGYLSPDPFNQRAVY-----EKVGFLHTLTKDIWEGHPCCAFA
CSQKFATEMPNTYAALFKSIVDATHFSAKAE--------------NRAEIAKAISPKNYL
NQPEVVVRQVLTGRYVD----GL-E-KKVFDVPDRIDFD----------------PFPWH
SMAVWILTQMKRWGY----VKGDI--------D----YNGIAEQVYVASETGKVMKELGY
-----------------TP-----PS------K----TYEN------YTIM-GKTFDY-T
KPEEYIKSF--------------------AIRRT--------------------------
----
>ref_nrtA_493
------------------------------------------------------------
------------------------------------------------------------
------------------------------------------------------------
------------------------------------------------------------
---MSNRSLGNPFDA---------------------ESNLA-H----T------------
---------A----SCVC----AVCKS---------ELQSGEGLSDRD-RQILMERQI--
-S-------------------------------------DQES-------------VSHT
SSSAATETFGSSEDMM--DRVVENAIVRGVF-----------------GHNDASRRNFIR
LVGGGTLAAA--------------------------------------------------
-----LG--TMIP---M-DKVKAAVKD----------AI---------------------
------------GP----L----EK----TKLKVGFVPITCATPIIMAQPMGFYAKYGLD
-VDVIKT-AGWAVARDKSL----NGEYDASHMLT----PMPLAMSMGA---GSTATPYIM
PAVENI--NGQAIVLHNKHKD-K-------------R-NP--------------KDWKG-
----------FKFGVPFDYSMHNFLLRYYVAEHGIDP-----------------DKDIQI
RVVPPPEMVANLRAGNLDGYLSPDPFNQRAVF-----EKIGFLHVLTKDIWEGHPCCAFA
CSEKFSTEMPNTYAALFKAIVDATHYSHKAE--------------NRAEIAKAISPKNYL
NQPEVVVKQVLTGRYVD----GI-E-NKVQDVPDRIDFD----------------PFPWH
SMAVWILTQMKRWGY----VEGDI--------D----YKGIAERVYVAAETGQVMRNLGY
-----------------TP-----PE------S----TYKN------YTIM-GKEFDY-N
KPEEYINSF--------------------AIKRV--------------------------
----
>ref_nrtA_942
------------------------------------------------------------
------------------------------------------------------------
------------------------------------------------------------
------------------------------------------------------------
---MSNSTLGNPFDA---------------------DSSLT-H----T------------
---------K----GCAC----DVCKT---------ELQSSKGISDRD-RQMLFEQQAE-
-A-------------------------------------NHGK-------------ISHP
T---ATETFDSSDDMM--DRVVENAIVKGIF-----------------GHNDANRRDFIR
LVGGGTLASV--------------------------------------------------
-----LG--TMIP---M-DKVKAAVKD----------SI---------------------
------------GA----L----EK----TKLKIGFVPITCATPIIMAQPMGFYAKYGLD
-VDVIKT-AGWAVARDKSL----NGEYDASHMLT----PMPLAMSMGA---GSTATPYIM
PAVENI--NGQAIVLHNKHKD-K-------------R-NP--------------KDWKG-
----------FKFGVPFDYSMHNFLLRYYVAEHGIDP-----------------DKDIQI
RVVPPPEMVANLRAGNLDGYLSPDPFNQRAVF-----EKIGFLHMLTKDIWEGHPCCAFA
CSEKFATEMPNTYSALFKAIVDATHYSQKAE--------------NRAEIAKAISPKNYL
NQPEVVVRQVLTGRYVD----GL-E-QKIYDVPDRIDFD----------------PFPWQ
SMAVWILTQMKRWGY----VDGDI--------D----YKGIAERVYVASETSQVMRDLGY
-----------------TP-----PS------S----TYKN------HIIM-GKEFDY-N
KPEEYINSF--------------------AIKRG--------------------------
----
>ref_nrtA_64
------------------------------------------------------------
------------------------------------------------------------
------------------------------------------------------------
------------------------------------------------------------
---MTTKSLGNPFDE---------------------KSRLN-H----S------------
---------Q----GCSC----DLCSA---------EA-RRGGLSDGD-RLKLLEQQAEG
RT-------------------------------------LQPV-------------LAEP
GRSRATA-FASSEDMM--DRAIESAIVRGVF-----------------GHNDASRRKFLR
LVGGGTLAAI--------------------------------------------------
-----LG--SLIP---M-DKVKAAVKE----------ST---------------------
------------GK----L----EK----TRLKVGFVPITCATPIIMAQPMGFYAKHGLD
-VDVIKT-AGWAVARDKSL----NGEYDASHMLT----PMPLAMSMGA---GSTASPYLM
PAVENI--NGQAIVLHNKHID-K-------------R-DP--------------KDWKG-
----------FKFGVPFDYSMHNFLLRYYVAEHGIDP-----------------DQDIQI
RVVPPPEMVANLRAGNLDGYLSPDPFNQRAVY-----EKVGFIHILTKDIWEGHPCCAFA
CSQKFATELPNTYAALFKAIVDATHFSAKQE--------------NRAEIAKAISPKNYL
NQPEIVVRQVLTGRYVD----GV-D-QKVLDVPDRIDFD----------------PFPWH
SMAVWILTQMKRWGY----IEGDV--------D----YRKIAEEVYVAAETGKVMQDLGY
-----------------TP-----PS------K----TYEN------YTIM-GKTFDY-T
KPEEYINSF--------------------AIKRA--------------------------
----
>ref_nrtA_37
------------------------------------------------------------
------------------------------------------------------------
------------------------------------------------------------
------------------------------------------------------------
---MSNKSLGNPFDG---------------------DSPLV-H----S------------
---------K----TCQC----DSCTG---------EALNPGGLSDRD-RQALLEAQIEH
GS-------------------------------------GHGS-------------LD--
GAARGPQ-FDSADDMM--DRVVESAIVRGVF-----------------GHSDANRRDFIR
MVGGGTLAAV--------------------------------------------------
-----LG--TLIP---M-DKVKAAVKD----------SI---------------------
------------GP----L----EK----TRLKVGFVPITCATPIIMAQPMGFYAKHGLD
-VDVIKT-AGWAVARDKSL----NGEYDASHMLT----PMPLAMTMGA---GSTATPYIM
PAVENI--NGQAIVLHNKHKD-K-------------R-DP--------------KQWKG-
----------FKFGVPFDYSMHNFLLRYYVAEHGIDP-----------------DQDIQI
RVVPPPEMVANLRAGNLDGYLSPDPFNQRAVY-----EKVGFIHILTKDIWEGHPCCAFA
CSQKFASEMPNTYAALFKAIVDATHFSAKEE--------------NRAEIAKAISPKNYL
NQPEIVVRQVLTGRYVD----GL-D-KKVHDVPDRIDFD----------------PFPWH
SMAVWILTQMKRWGY----VEGDI--------D----YNGIAEQVYVAAETADVMKDLGY
-----------------TP-----PS------R----TYEN------YTIM-GKEFDY-T
KPEEYIASF--------------------DIKRS--------------------------
----
>ref_nrtA_445
------------------------------------------------------------
------------------------------------------------------------
------------------------------------------------------------
------------------------------------------------------------
---MSFKSLSDPFNP---------------------NKSLL-H----K------------
---------S----DCDC----PVCQT---------EK-SGSYLSDYE-KQEMIERRVDE
EY-------------------------------------GAST-------------SHSG
HVEAQDPALTSSEDII--DRAVESAVVREVF-----------------GHNEFSRRSFLS
MIGAGTAAAA--------------------------------------------------
-----LS--SVFP---M-EEAKAAMKE----------TM-GL------------------
------------GK----L----EK----KKLNIGFVPITCATPIIMAHPMGFYERYGLD
-VDVIKT-AGWAVARDKSL----AGEYDASHMLT----PMPLAMSMGA---GSTAKPFLM
PTVENI--NGQAIVLHNDHKD-K-------------R-DP--------------KQWKG-
----------FKFGVPFEYSMHNFLLRYYVAEFGLDP-----------------DKDIQI
RVVPPPEMVANLRAGNLDGYLSPDPFNQRAVW-----EKVGFIHMLTKDIWEGHPCCAFA
CSKEFAMENPNTYGALLRSIVDATEYSAKPE--------------NRKEIAEAISPKNYL
NQPVPVVNQVLTGRYAD----GL-G-S-VMDVPDRIDFD----------------PFPWH
SMGVWILTQMKRWGY----VKGDI--------D----YKKIAEKVYLATDTGKVMKEMGY
-----------------EP-----PT------E----TYSN------YMIM-GKEFDY-N
RPEEYIESF--------------------KIRRT--------------------------
----
>ref_nrtA_313
------------------------------------------------------------
------------------------------------------------------------
------------------------------------------------------------
-----------------------------------------------------MQIDHQG
EMFMTNKSLGNPYDG---------------------DISLN-H----T------------
---------R----GCQC----QACQH---------AQ-DHKSYSR-A-LEAEAESLATS
QP-------------------------------------GTSAPTTIQTHAGADLTQEHS
TQNSKQDNLGSTEAMM--ERAIENAIVRGIF-----------------GHNDLDRRRFVK
AVGGGTLAAA--------------------------------------------------
-----LA--SVLP---M-GAIKAAAME----------TS---------------------
------------GQ----L----EK----KKLNIGFVPITCATPIIMAHPLGFYSKYGLD
-VDVIKT-AGWAVARDKSL----NGEYDASHMLT----PMPLAMTMGA---GSTAKPFIM
PAVENI--NGQAIVLHNKHKD-K-------------R-DP--------------KQWKG-
----------FKFGVPFEYSMHNFLLRYYVAEHGIDP-----------------DQDIQI
RVVPPPEMVANLRAENLDGYLSPDPFNQRAVW-----EKVGFIHTLTKDIWEGHPCCAFA
CSQEFATENPNTFAALFKAIVDATHYSAKFE--------------NRKEISAAIAPKNYL
NQPVPVIEQVLTGRYAD----GL-G-S-VENVPDRIDFD----------------PFPWH
SMAVWILTQMKRWGY----VKGDV--------D----YKAIAEQVYIASDAGDVMKSLGY
-----------------SA-----PD------K----TYEN------YTIM-GKEFDF-T
KPEEYIASF--------------------AIKRT--------------------------
----
>ref_nrtA_540
------------------------------------------------------------
------------------------------------------------------------
------------------------------------------------------------
------------------------------------------------------------
---MTNKSLGDPYDS---------------------KSSLT-H----S------------
---------K----SCTC----DACKH---------GH-DHASYSA-A-LEKQAEEMPSH
SF-------------------------------------NASS--------------ESS
DSQAQDKALESSESIM--ERAIENAIVRGIF-----------------GQNDLNRRAFVR
AIGGGTLAAA--------------------------------------------------
-----IS--SVLP---M-GAIKAAAME----------SS---------------------
------------GQ----L----EK----KKLSIGFVPITCATPIIMAHPLGFYAKYGLD
-VDVIKT-AGWAVARDKSL----NNEYDAAHMLT----PMPLAMTMGA---GSTAKPFIM
PAVENI--NGQAIVLHNKHKD-K-------------R-DP--------------KQWKG-
----------FKFGVPFEYSMHNFLLRYYVAEFGIDP-----------------DKDIQI
RVVPPPEMVANLRAENLDGYLSPDPFNQRAVW-----EKVGFIHTLTKEIWEGHPCCAFA
CSQEFASTNPNTFAALFKAIVDATHYSAKFE--------------NRKEISAAIAPKNYL
NQPVPVIEQVLTGRYAD----GL-G-S-VQNVPDRIDFD----------------PFPWH
SMAVWILTQMKRWGY----VKGDV--------D----YKKIAEQVYIAADAGKVMKDLGY
-----------------DA-----PD------K----TYQN------YEIM-GKTFDY-T
KPEEYINSF--------------------AIKRS--------------------------
----
>ref_nrtA_879
------------------------------------------------------------
------------------------------------------------------------
------------------------------------------------------------
-----------------------------------------------------MTDDKRS
DISLTPKSLSDPYDG---------------------KKSLL-H----Q------------
---------K----NCSC----SACSQ---------S-------GV-A-SEQSYGKSLES
AA-------------------------------------DSMT---------------SL
KQNEVNDTEMSSEDMM--DRAIENAIVRGVF-----------------GQNDVSRRRFMD
MVGGTTFSAA--------------------------------------------------
-----LA--SILP---I-EAVKAAVKE----------ST---------------------
------------GQ----L----EK----KKLKVGFVPITCATPIIMAHPMGFYSKYGLD
-VDVIKT-AGWAVARDKSL----AGEYDASHMLT----PMPLAMTMGA---GSAAKPFIM
PAVENI--NGQAIVLHVKHKD-K-------------R-NP--------------KDWKG-
----------FKFGVPFEYSMHNFLLRYYVAEHGIDP-----------------DQDIQI
RVVPPPEMVANLRAGNLDGYLSPDPFNQRAVW-----EKVGFLHTLTKDIWEGHPCCAFA
CSLEFAKTLPNTYGALFKSIVDATHYSAKLE--------------NRKEISKAIAPKNYL
NQPVPVIEQVLTGRYAD----GL-G-A-VKNVPDRIDFD----------------PFPWH
SMAVWILTQMKRWGY----VEGDI--------D----YKGIAEKVYVAADTAKVMKELGY
-----------------EA-----PK------K----TYQN------YTIM-GKEFDY-T
KPDEYAKSF--------------------AITRA--------------------------
----
>ref_nrtA_317
------------------------------------------------------------
------------------------------------------------------------
------------------------------------------------------------
----------------------------------MPGNNALAMDKTANVTGLGAVQLTLR
EVNMTTKSLGNPYDP---------------------NVSLK-H----D------------
---------Q----SCLC----PQCSQ---------GG-VPLNEKE-L-EAKLSDMPSRP
EN-------------------------------------NGTK---------------SG
GSPSI---PNTPEDML--DRAVENAVVRAVF-----------------NGNEQNRRQFMS
MMGGGAFAAL--------------------------------------------------
-----LA--SIFP---L-DAAKAAMKE----------AS---------------------
------------GP----L----EK----TKLNIGFVPITCATPIIMAHPLGFYQKYGLD
-VDVIKT-AGWAVARDKSL----AREYDASHMLT----PMPLAMTLGA---GSTAEPYIM
PAVENI--NGQAIVLHVKHKD-K-------------R-NP--------------KDWKG-
----------FKFGVPFDYSMHNFLLRYYVAEHGIDP-----------------DKDIQI
RVVPPPEMVANLRAGNLDGYLSPDPFNQRAVW-----EKVGFIHLLTKEIWEGHPCCAFA
TSQRFAMENPNTYGALLKAIVDATHYSSNPD--------------NRKEISKAIAPKNYL
NQPVPVIEQVLTGRYAD----GL-G-S-VGNVPDRIDFD----------------PFPWH
SMAVWILTQMKRWGY----VKGDL--------N----YQKIAEEVYLASDAGKMMKELGY
-----------------EP-----PA------K----TYEN------YTIM-GKTFDY-T
KPEEYINSF--------------------AIKRG--------------------------
----
>ref_nrtA_1000
------------------------------------------------------------
------------------------------------------------------------
------------------------------------------------------------
------------------------------------------------------------
--MSDNKSLGNPFNP---------------------DIGLN-H----V------------
---------A----GCTC----DACGS-----------------GA-H-HTPNASAAHHD
SH-------------------------------------ASTP---------------NA
HATRQHDELATAEQVM--DRAIESAIVRGMF-----------------GHNDMSRRAFMG
LLGGGTIAAI--------------------------------------------------
-----LG--TMLP---M-DSVKAAVKD----------SL---------------------
------------GP----L----EK----KKLNIGFVPITCATPIIMAHPMGFYKKYGLD
-VDVIKT-AGWAVARDKSL----NNEYDASHMLT----PMPLAMTMGA---GSTAKPFIM
PAVENI--NGQAIVLHVDHKD-K-------------R-DP--------------KQWKG-
----------FKFGVPFEYSMHNFLLRYYVAEHGLDP-----------------DKDIQI
RVVPPPEMVANLRAGNLDGYLSPDPFNQRAVW-----EKVGFIHMLTKDIWEGHPCCAFA
CSKEFAVTHPNTYGALLRAIVDATHYSSNPN--------------NRKEISEAIAPKNYL
NQPVPVIQQVLTGYYAD----GL-G-S-VQNQPDRIDFD----------------PFPWH
SMAVWILTQMKRWGY----IEGDV--------D----YQKIAEEVYLAADAGKVMKELGY
-----------------EP-----PS------K----TYEN------YTIM-GKTFDY-T
QPEAYVKSF--------------------KIGRT--------------------------
----
>ref_nrtA_399
------------------------------------------------------------
------------------------------------------------------------
------------------------------------------------------------
------------------------------------------------------------
---MSFKSLGDPFNP---------------------DISIQ-H----E------------
---------K----GCSC----SKCT------------------SA-D-SSKSLEKHAHE
TH----------------------------------------------------------
--------EPTQEEML--DRVIESAVVRGVF-----------------GHNEISRRSFLG
LVGGGVAASI--------------------------------------------------
-----LS--TLLP---I-EEVKAAVKD----------GI---------------------
------------GK----L----EK----TKLNIGFVPITCATPIIMAHPLGFYKKYGLD
-VSVIKT-AGWAVARDKSL----AGEYDASHMLT----PMPLAMTLGA---GSTATPYVM
PTVENI--NGQAIVLHNDHKD-K-------------R-DP--------------KQWKG-
----------FKFGVPFDYSMHNFLLRYYVAEHGLDP-----------------DKDIQI
RVVPPPEMVANLRAGNLDGYLSPDPFNQRAVW-----EKVGFIHTLTKDIWQGHPCCAFA
CSKAFTEKYPNTYSALLKAIVDATHYSAKSE--------------NRKEISAAIAPKNYL
NQPEPVIRQVLTGRYAD----GL-G-N-VKDVPDRIDFD----------------PFPWH
SMAVWILTQMKRWGY----IKGDV--------D----YQRVAEQVYLASDAGAKMKELGY
-----------------TP-----PS------K----TYEN------YTIM-GKTFDY-T
KPDEYVKSF--------------------KIRRV--------------------------
----
>ref_nrtA_299
------------------------------------------------------------
------------------------------------------------------------
------------------------------------------------------------
------------------------------------------------------------
---MTYKSLNDPFNP---------------------DISIK-H----E------------
---------S----GCEC----SVCSG-----------------NA-K-SQKHVSSDTSS
TP----------------------------------------------------------
--------LETSEDVM--DRAIESALVRGMF-----------------GHNEISRRSFLG
LVGGGAVASI--------------------------------------------------
-----LS--SLLP---L-AEVKAAVKD----------SM---------------------
------------GP----L----EK----TKLNIGFVPITCATPIIMAHPMGFYKKYGLD
-VDVIKT-AGWAVARDKSL----AKEYDASHMLT----PMPLAMTLGA---GSTAKPFVM
PTVENI--NGQAIVLHVDHKD-K-------------R-DP--------------KQWKG-
----------FKFGVPFEYSMHNFLLRYYVAEHGLDP-----------------DKDIQI
RVVPPPEMVANLRAGNLDGYLSPDPFNQRAVW-----EKVGFIHLLTKDIWEGHPCCAFA
CSKEFTEKNPNTYGALLKAIVDATHYSAKAE--------------NRKEISKAIAPKNYL
NQPVPVIQQVLTGRYAD----GL-G-G-VQDDPARIDFD----------------PFPWH
SMAVWILTQMKRWGY----IKGEV--------D----YKTIAEQVYLASDAGKMMKQLGY
-----------------EP-----PN------K----TYEN------YTIM-GKTFDY-N
KPEEYIKSF--------------------KIRRT--------------------------
----
>ref_nrtA_274
------------------------------------------------------------
------------------------------------------------------------
------------------------------------------------------------
------------------------------------------------------------
---MTIKSLGNPYDG---------------------GKGLT-H----D------------
---------A----QCEC----DKCKH---------IA-LPTGLTA-Q-QSAVDNRAPVM
AT----------------------------------------------------------
--------PMSSEDMM--ERAIENAVVRAVF-----------------NQSDMSRRRFMQ
LLGGGTVAAA--------------------------------------------------
-----LA--TIFP---M-AQAKAALMD----------SM---------------------
------------GP----L----EK----TKLSVGFVPITCATPIIMAHPLGFYSKYGLN
-VDVIKT-AGWAVARDKSL----AGEYDAAHMLT----PMPLAMSMGA---GSTAEPYIM
PAVENI--NGQAIVLHVKHKD-K-------------R-DP--------------KQWKG-
----------FRFGVPFEYSMHNLLLRYYVAEHGLDP-----------------DQDIQI
RVVPPPEMVANLSAGNLDGYLSPDPFNQRAVW-----EKVGFIHLLTKDIWEGHPCCAFA
CSQRFATENPNTYGALFRAIVDATQYSHQAE--------------NRKEIAAAIAPRNYL
NQPVGVIEQVLTGRFAD----GL-G-N-IIDEPDRIDFD----------------PFPWH
SMAVWILTQLKRWGY----IEGDV--------N----YKQIAEQVYLATDAGKVMRELGY
-----------------AA-----PD------I----TYQN------YTIM-GKQFDY-N
KPEEYIDSF--------------------AIRKRT-------------------------
----
>ref_nrtA_585
------------------------------------------------------------
------------------------------------------------------------
------------------------------------------------------------
------------------------------------------------------------
---MTVKSLGNPYDP---------------------NTSLT-H----E------------
---------A----GCSC----QKCAS-----------------AI-Q-QEDATGTAP--
SA----------------------------------------------------------
--------QMSSEEMM--DRAIENAVVRAVF-----------------NQSDVSRRQFMG
LLGGGTAAAM--------------------------------------------------
-----LS--TFFP---M-NEAKAALKE----------SM---------------------
------------GK----L----EK----TKLNVGFVPITCATPIIMAHPLGFYSKYGLD
-VDVIKT-AGWAVARDKSL----AKEYDASHMLT----PMPLAMTLGA---GSTAEPYIM
PAVENI--NGQAIVLHVDHKD-K-------------R-DP--------------KQWKG-
----------FKFGVPFDYSMHNFLLRYYVAEHGLDP-----------------DKDIQI
RVVPPPEMVANLRAGNLDGYLSPDPFNQRAVW-----EKVGFIHTLTKDIWEGHPCCAFA
CSKEFAETNPNTYGALLKSIIDATQYSSNPD--------------NRKEISEAIAPKNYL
NQPVPVIQQVLTGRYAD----GL-G-S-IQDVPDRIDFD----------------PFPWH
SMAVWILTQMKRWGY----IKGDV--------D----YKAVAEQVYLASDCEKIMKDLGY
-----------------SA-----PT------K----TYAN------YTIM-GKEFDY-T
KPDEYVKSF--------------------AIGRV--------------------------
----
>ref_nrtA_486
------------------------------------------------------------
------------------------------------------------------------
------------------------------------------------------------
------------------------------------------------------------
-----MSGFDNPFDP---------------------DSKLHRA----G------------
---------C----SCGR----HHSQA---------DHDAAM------------------
------------------------------------------------------------
---------HNEGARV--SRVVESAVMRGLF-----------------P-DDQMRRNFLR
AVGTGTAMAA--------------------------------------------------
-----IS--TLFP---M-GAAKALAAE----------K----------------------
------------GK----L----EK----TDLKIGFVPITCATPIIMAGPMGFYEREGLN
-VSLQKT-AGWAVVRDKVQ----NKEFDASHLLS----PMPLAMSLGL---GSAKQAVDV
ATIQNI--NGQAITMHIKHKD-K-------------M-DP--------------KDWKG-
----------MKFGLPFDYSIHNLLLRYFLAEHGIDP-----------------DKDVEL
RMMPPPDMVANLRAGNIDGFLGPEPFNQRAVY-----EGFAFIHTLSRDLWNGHPCCAFG
VKEGFYKEYPNTYAALFRAIASATDYAHKPE--------------NRKAIIEAIAPANYL
NQPIPVLEQVMTGRYAD----GL-G-N-VKNVPDRVDFD----------------PFPWQ
SMAVWILTQLKRWNY----IKGDV--------D----YKAVAEDVFRATDARARMAEIGL
-----------------KA-----PK------A----SYMK------HTIM-GKVFDP-A
KPAEYVNSF--------------------AIKRT--------------------------
----
>ref_nrtA_894
------------------------------------------------------------
------------------------------------------------------------
------------------------------------------------------------
------------------------------------------------------------
-----MSAFDNPFDP---------------------NQTLHR-----G------------
---------C----TCGK----HASQA---------DHNAALAASP--------------
------------------------------------------------------------
-------NPTDEEAAL--NRAVESSIMRSLF-----------------P-EDETRRNFIK
AVGVSTAMAA--------------------------------------------------
-----VS--TFFP---M-AAAKAVAAD----------PV---------------------
------------GP----L----EK----KKLKVGFIPITCATPIIMAHPMGFYEREGLD
-VEVIKT-AGWALIRDNVA----NGQLDASHMLS----PMPISASMGI---GARQQDTYV
ATIQNI--NGQAITMHNKHKE-N-------------R-DP--------------SNWKG-
----------MTFGIPYDHSMHNLLLRYYLAEHGVDP-----------------DKDVKL
KVIAPPEMVANLKAGNIDGFLGPEPFNQRAVY-----EGAGFIHVLSKDLWDGHPCCAFG
ATKSFVEENPNTFSALFRAIASATVYAHKKE--------------NRPEIIDAIAPANYL
NQPKIVLDQVMTGRYAD----GL-G-N-IIEEPERADFD----------------PFPWE
SMGVWILTQMKRWGY----IKEDI--------D----YADIAEEIFRATDARQRLVEMGL
-----------------PA-----PE------I----NSKK------HTIM-GKVFDP-A
TPQAYLESF--------------------EIGRS--------------------------
----
>ref_nrtA_582
------------------------------------------------------------
------------------------------------------------------------
------------------------------------------------------------
------------------------------------------------------------
-----------MDRR---------------------QF-IK------Y------------
--------------SSLA------------------------------------------
------------------------------------------------------------
------------------------AAGFTFA-----------------A-----------
--C---NGNN--------------------------------------------------
-----SQ--D--------QAEIDSAAI--------------DMGEAVD------------
-----------FGP----L----EK----TDLTLGIIPLTDCAPLVIGKEKGFYEKYGLN
-VTISKE-ASWATVRDGLL----QGRLDASHALC----GMPMLTELGP---D--QAPMRS
LMMLDR--NGNAMTLSRNAWE-AGIRPMIEYG---------SFAEFGAEYSKYIKG-FS-
--E------PPTFAMVFPSSMHNYNTRYWMSAMDIDP-----------------DNDVKL
IVIPPPQMVENMKAGTMDGYCVGEPWNQRAVF-----DNVGFTATVDRDVWKGHPEKVLG
TMQEWIDNNPNTARALVAATIEACQYCDVPE--------------NRLEVVEIISRRPYV
NANVEYSKASMTGTYDYGGFDEE-D-R-VEPIPDFNLFNFIETDYMERPE--NA-NYPYT
SHGVWLMTQMIRWDQ----LPDIK--------EYPADADEIIQRIYPTEIYEDVAKAMEI
ELP----------SDSMKI-------------E----------PA--DVFIDGREFDP-G
DPVAYLNGF--------------------DIVANRRRTYSLS------------------
----
>ref_nrtA_538
------------------------------------------------------------
------------------------------------------------------------
------------------------------------------------------------
------------------------------------------------------------
-----------MDRR---------------------NF-IK------Y------------
--------------SSLA------------------------------------------
------------------------------------------------------------
------------------------AAGFTFA-----------------A-----------
--C---SPGS--------------------------------------------------
-----NE--TAPTSTDPGTSPAETAA-----------------SDAVD------------
-----------FGS----L----EK----TDLTIGIIPLTDCAPLVIAKEKGFFEKYGLN
-VEISKE-ASWATVRDGLI----QGRLDASHALC----GMPMLTELGP---D--KAPMRS
LMMLDL--NGNGMTLSKNAWD-AGIRPSIEYG---------SFDEFGTAYREYING-FP-
--E------PPTFAMVFPSSMHNYNTRYWLSAMGIDP-----------------ENDVKL
IVIPPPQMVENMKAGTMDGYCVGEPWNQRAVF-----DGVGFTATVDRDVWNGHPEKVLG
TMESWIEENPNTARAMVAAVIEACQYCDVME--------------NRLEVVEIISGRPYV
NAKVDYAKASMTGTYNYGGFDEV-D-R-TTPIPDFNLFHHIDTEYLKKPD--HA-NYPWT
SHGVWLLTQMIRWNQ----I-DMT--------EYPADADEIINRIYPYAIYEEVAGALGM
DIP----------SDRMKI-------------E----------PA--SVFIDGREFDP-S
DPVGYLNGF--------------------DIRASRPRFYAVR------------------
----
>ref_nrtA_687
------------------------------------------------------------
------------------------------------------------------------
------------------------------------------------------------
------------------------------------------------------------
---------MTLNRR---------------------QF-LK------Y------------
--------------SSLA------------------------------------------
------------------------------------------------------------
------------------------AAGFTFA-----------------A-----------
--C---TGGG--------------------------------------------------
-----AD--DAEPAAE-GEAPAEGEVL--------------GRAEVPD------------
-----------FGP----L----EK----TDLTIGIIPLTDCAPLVIAKEKGFFETFGLN
-VTISKE-ASWATVRDGLI----QGRLDASHALC----GMPLLTELGP---D--KAPMRS
LMMLDR--NGNGMTLSKNAWD-AGIRPWYEYS---------NFDEFGAEYKKYITG-QG-
--E------PPTFAMVFPSSMHNYNTRYWMSAMGIDP-----------------EKDVKL
IVIPPPQMVENMKAGTMDGYCVGEPWNQRAVF-----DGVGFTATVDRDVWQGHPEKVLG
TMQSWIDENPNTAKAMVAAVIEACEYCDVME--------------NRLEIVEIISGRPYV
NAKVEYAKASMTGTYNYGGFDDV-D-R-VKDIPDFNLFNFIETDYMTGPD--NA-NYPWK
SHGVWLMTQMIRWNQ----LPDIK--------EYPADADEIIEKVFPPSVYMEVADALGI
EYP----------SERDKV-------------E----------PG--SVFIDGREFDP-S
DPVGYINGF--------------------DIRAGRPRTFAFS------------------
----
>ref_nrtA_132
------------------------------------------------------------
------------------------------------------------------------
------------------------------------------------------------
------------------------------------------------------------
------------------------------------------------------------
------------------------------------------------------------
------------------------------------------------------------
----------------------MICPSTPRL-----------------S-----------
--T---GKKT--------------------------------------------------
-----------------------------------------------T------------
-----------MMR----I----EK----PILRIGFVPLTDCAPLVVAQEMGFFTEEGLT
-VDLVRE-GSWAGIRDKVA----YGVFDAAQMLA----PMPIATTLGI---AGVRKPTIT
ALSLDL--NGNAITVSNTLYE-Q-MGEALPQMVQDR---KLSAKALKKVIDHR-KA-QGK
--D------KLTFGIVFPTSMHNYELRYWMASAGIDP-----------------DHDVNL
IVVPPPQMVSFLKDKQLDGYCVGEPWNTVATL-----SKVGRTVITGYEIWNNSPEKVLG
VNSDWADRNPNTHFALIRAVLRACDWIEKQE--------------DCKPVVELLACEKYV
GALPEIIGLTMCGKYQF----EL-GKH-PELMPDFNVFG---------RF--AA-TFPWR
SHAIWFVTQMKRWGQ----VPEDW--------D----ERMIAEATYRPEIYRAAASELGI
N------------FPTQDYKAEGKHDQPWTLYS----DDRDALTMGSDVWMDGQVFDP-A
KPAEYLARL--------------------RQGRGGVTSGKL-------------------
----
>ref_nrtA_674
------------------------------------------------------------
------------------------------------------------------------
------------------------------------------------------------
------------------------------------------------------------
------------------------------------------------------------
------------------------------------------------------------
------------------------------------------------------------
----------------------MICPNSARH-----------------S-----------
--T---GTNL--------------------------------------------------
-----------------------------------------------K------------
-----------MMR----I----EK----PILRIGFVPLTDCAPLVVAQEMGFFTEEGLA
-VDLVRE-GSWAGIRDKVA----YGVFDAAQMLA----PMPIATTLGI---AGVRKPTIT
ALSLDL--NGNAITVSTSLYE-Q-MCEALPAMVSDR---KLSAKALKKVIDNR-VK-QGK
--D------KLTFGIVFPTSMHNYELRYWMASAGIDP-----------------DHDVQL
ITVPPPHMVSFLKDKKLDGYCVGEPWNTVATL-----EKVGRTVITGYEIWNNSPEKVLG
VNSDWADRHPNTHFALIRAVLRACDWIEKQE--------------DCKQVVDLLAQERYV
GALPSVIGLTMCGKYQF----EL-GKH-PELMPDFNVFG---------RF--TA-TFPWR
SHAVWFVTQMKRWGQ----VSADV--------D----ERMIAEATYRPEIYRAAASELGI
N------------FPTQDYKAEGTHAKSWSLFS----DDRDELTMGSDVWMDGQVFDP-S
KPSEYLARL--------------------CQASGGVTSSKT-------------------
----
>ref_nrtA_280
MNNYLNIDHVSITFPTDNGPLNVLNDVDLKVSQGEFISLIGHSGCGKSTVLNIVAGLLNA
TEGGVILEEKEVTEPGPDRAVVFQNHSLLPWLTVYDNVRLAVDQVFKKSKSKEERHRWTL
HNLELVHMSHALDRKPDEISGGMKQRVGIARALAMEPKVLLMDEPFGALDSLTRTHMQDS
LMEIQARLNNTVIMITHDVDEAVLLSDRIIMMTNGPSATIGEILNIDLPKPRNRLALAEN
PVYNHYRAEVVRFLH---------------------ER-HQ------Q------------
--------------PEEEKVQPQAKVE---------------------------------
------------------------------------------------------------
------------------VESDTVVDLSAWL-----------------K-----------
--S---SQSA--------------------------------------------------
-----------------------------------------------S------------
-----------GKT----L----EK----DHLTLGFIPLTDCAPLVVAKEKGFFHQQGLN
-VELSRE-NSWANIRDKVG----IGMLDGAQMLA----AMPLASALGV---SGSV-PMIT
GMSLDL--NGNGITVSKDIHQ-R-MVASGERDLDSL---AGSGRALKKVIEEN-RA-AGG
--K------PLMFATVFPYSSHNYLLRYWLAASGIDP-----------------DNDIQL
TVVPPPQMVNYLQAGVISGFCVGEPWNTLAVC-----NGLGHTLAASYDIWNNHPEKVFG
VASSWAAANPNTHQAVITALIKACEWIDQAE--------------NRKEVCELLSQGRYV
NAPQEILEKSMLGTFQF----SR-DEA-AVERADFNVFN---------RY--NA-NFPWR
SHAIWFLTQMVRWGQ----LRDPF--------D----MQRIAKLVYQPEIYRKAAASLSI
D------------LPQSDIKSEGIHGEAWQL-A----GEQQNLTMGSDLFFDGKAFDP-Q
QPIDYLTEQ--------------------PVSSLGCSIEALLQANPSKRSLSPDTEPLTE
EASQ
>ref_nrtA_864
MNTYLHIDHVSITFPTDKGPLNVLNGINLNVNKGEFISLIGHSGCGKSTVLNIVAGLLKA
TEGGVLLENREVNEPGPDRAVVFQNHSLLPWLTVYDNVRLAVDQIFKKRKSKAERDAWVR
HNLELVQMSHALERKPDEISGGMKQRVGIARALAMEPKVLLMDEPFGALDSLTRTHMQDS
LMAIQTRLNNTVIMITHDVDEAVLLSDRIIMMTNGPAATVGEILDINLPRPRDRLSLAED
PTYNHYRAEVVRFLH---------------------QR-YQ------N------------
--------------PAA--TPPAAAAE---------------------------------
------------------------------------------------------------
------------------VA--TPIDLSAYT-----------------G-----------
--E---SQRA--------------------------------------------------
-----------------------------------------------G------------
-----------GKR----L----ER----SHLQLGFIPLTDCAPLVIAKEKGFFKQQGLN
-VTLSRE-NSWANIRDKVA----VGMLDGAQMLA----AMPLACA--V---DGTA-AMIA
SMSLDL--NGNGITVSNDLYS-A-MVANGESELDSL---AGCGQALKRVIEAN-RA-AGC
--K------PMSFATVFPHSSHNYLLRYWLAASGIDP-----------------ESDIQL
TVVPPSQMVNYLQAGVISGFCVGEPWNSLAVS-----TGLGHILAASYDIWNNHPEKVFG
VTSRWAAANPNTHQAILKALIGACAWIDQSE--------------NRAEVCAILSQGRYV
NAPKEILAKSMLGTFQY----SP-GKQ-PQVWSDFNVFY---------RY--HA-NFPWR
SHAIWFLTQMARWHQ----FDRTI--------D----FERVATAVYRPDLYRQAAAALGI
E------------TPDTDFKVEGAHGDEWSL-P----SGTKTLTMGADTFFDQRLFRP-E
NPLGYLENC--------------------GLKHPAFDTQVLRTTN----AIDQQSDPATT
REAS
>ref_nrtA_790
------------------------------------------------------------
------------------------------------------------------------
------------------------------------------------------------
------------------------------------------------------------
-----MSDPDHRLSR---------------------RR-FL------S------------
--------------QGAAAALGAAGAW---------------------------------
------------------------------------------------------------
------------------LPAGPAAGAGPLS-----------------G-----------
--T---GS----------------------------------------------------
------------------------------------------------------------
-----------DGE----P----EK----RRLTLGFIPLTDCAPLAVAAARGGFAEEGRE
-VALSRE-PSWAAIRDKVA----MGVLDSAHMLA----GMPIAASLGV---GGFHHPMVT
ALSLNL--NGNAVTVSRELYA-R-MVAADPEAMARR---PVSARALKRVSEAD-QA-AGL
--A------PLTFASVYPVSSHNYQLRYWLAAGGIDP-----------------DRDVRL
IVIPPAKMVDNLAANRIAGYCVGEPWNQVAVA-----RGIGHAVITGYEIWNNAPEKVFG
VTREWAETHPATHRALLRALIRACAWLDVPG--------------NRPQAAELIARAEYV
DTDPALLRRALAGGVQY----HP-GSQ-PEALPDFNVFH---------RY--AA-NFPWR
SHAAWFVAQMLRWGQ----IPHAV--------D----LRRAAVEVYRPEIYREVAAGLDI
P------------APAEDTRVEGAHAESWTL-A----TPGGALAMGPDRFVDGHVFDP-A
YPVDYLATF--------------------PMHTRAAPLDEL-------RALNVPQQA---
----
>ref_nrtA_555
------------------------------------------------------------
------------------------------------------------------------
------------------------------------------------------------
------------------------------------------------------------
------------------------------------------------------------
------------------------------------------------------------
------------------------------------------------------------
--------------------------MTKLQ-----------------N-----------
--N---DQ----------------------------------------------------
------------------------------------------------------------
------------II----P----EK----SELKIGFIPLTDCCVLAVAKEMGFFEKHGLS
-VSLSKE-ASWANIRDKVS----VGALDAAQMLA----GMPIVRTLGL---SFTGKPMLT
AFSMDL--NGNAITVSNELYE-R-LYEIDKSITSNP---ENTAKALKQLIELD-KL-AGK
--P------MLTFATVYPFSNHNYELRYWMASAGIDP-----------------EQDVRL
MVIPPQYMVSNLEEGRIDGFCVGEPWNSNAVY-----KEVGKILITGYEVWNNSPEKVLG
VMLEWAERYPNTHLCLLMALMESAIWIDNIN--------------NRKKVVEILANEKYI
GISEEIIRKSIDGTFEY----RL-NGD-AVAIPDFNVFH---------RY--QA-NFPWR
SHASWIISQMYRWGQ----LKVAI--------D----IKKTVESIYRPDIYRQAARQLNI
L------------CPTIDYKTEGEHEAAWFI-S----DDEQEIELGADKFIDGKVFDP-N
KLVEYTFSF--------------------DVNHIPIEVEQL-------NKTNQ-------
----
>ref_nrtA_920
------------------------------------------------------------
------------------------------------------------------------
------------------------------------------------------------
------------------------------------------------------------
------------------------------------------------------------
------------------------------------------------------------
------------------------------------------------------------
------------------------------------------------------------
--M---HD----------------------------------------------------
------------------------------------------------------------
------------------L----EK----SQLTLGFIPLTDCAPLVVAKERGLFAKYGLE
-VTLSKE-TSWANIRDKLA----IGILDGAQLLA----PMPLAMSLGV---GPVHKPMVT
AMVLSL--GGNAITVSDTLYQ-E-MQRIAAATLEAK---PHSSDALRAVIDQR-RR-EYD
--R------PLTFATVFPTSTHNYELRYWLAASGIDP-----------------DRDLQL
MVIPPPQMPSALARGEIDGYCVGEPWNGVCVA-----EGICHTLVTKYQLWNNSPEKVLG
VTEEWAEQNPNTHQALIMALLEACRWLDQPD--------------NRHQVAELVASSRYV
NAPLKAVRNSLTGVLQR----HP-QGP-VEEQPEFNLFF---------RN--AA-NFPWR
SHAVWFLTQMVRWGQ----LGHPV--------D----FHGVAGRVFRPDLYRTAAAALGL
D------------APHEDYKREGEHHAAHGV-S----GSHGPIGLGSDRFIDGATFDP-F
NPLRYIESQ--------------------LPHKEPRFTDNV-------VSLPRRD-----
----
>ref_nrtA_513
------------------------------------------------------------
------------------------------------------------------------
------------------------------------------------------------
------------------------------------------------------------
-----------------------------------------------M------------
--------------QATTASASLASMN---------------------------------
------------------------------------------------------------
------------------ASSGILLAETEFG-----------------D-----------
--R---RQ----------------------------------------------------
------------------------------------------------------------
------------KV----L----EK----KKVLLGFIPLTDCASLVIAQEKGFFEKFGLD
-VELKKQ-TSWSNIRDKVS----INALDGAQMLA----TMPIATTLGI---GTVKKPTLA
ALTMAL--NGNAITVSHELYT-R-MLELDPAAMQEQ---PVTARALKKVIEQD-KQ-SGR
--P------LMTFATVFPLSTHSYELRYWMAAAGIDP-----------------DRDVRL
AVIPPAQMVNHLESRRIVGYCVGEPWNELAVS-----AGIGRTLITKYEIWNNSPEKVFA
VNQEWAEQNPHTLKAIVKAMIEASQWIDFPE--------------NRVPTAEILSREEYV
DAPIDVIKMSMTGTFQY----AR-HLA-PVAMPDFNVFH---------RY--SA-NYPWL
SHAQWYISQMYRWGH----IDKPI--------N----ILATAAQVYRPDIYTEAARELDL
E------------IPAALVKTEGYNNTNWQL-Q----DAGRSLTMGSDKFFDQVKFNP-A
NLIDYIYDF--------------------PMKNTKLSKSEL-------QEHNSIST----
----
>ref_nrtA_686
------------------------------------------------------------
------------------------------------------------------------
------------------------------------------------------------
------------------------------------------------------------
------------------------------------------------------------
------------------------------------------------------------
------------------------------------------------------------
-------------------------MSDNLS-----------------L-----------
--N---PD----------------------------------------------------
------------------------------------------------------------
-------------T----L----EK----NELILGFIPLTDCAPLVIAKEMGFFEKYGLE
-VSLSKE-TSWANIRDKVA----IGILDGAQMLA----PMPLAMSLGL---GPIQKPMVT
AFSMDL--NGNAITVSSDLYR-E-MLAVDSDDMLQH---STTVLALKTVIDNR-NK-KGL
--E------PLSFAVVFPFSTHNYELRYWMASAGIDP-----------------DRDVRL
VVVPPSQMVEQLQKGLIDGYCVGEPWNSIAVQ-----KGLGHTLITKYEIWKNSPEKVFG
VTEEWAVQHPNTHLALLRALLEASRWVDSRE--------------NRAKVTEIISRSIYI
NAPENIVRMSMTGTYQF----AP-NSM-PQALPDFNVFH---------RY--AA-NYPWR
SHAVWFMTQMIRWGQ----IEEPI--------D----IHATAAEVYRPDIYRAAGKLLGI
A------------APTADHKLEGAHHQNWKL-V----ESSVTTLLGADSFFDDSIFDP-M
SPLDYLKSF--------------------PIHNMSLALQQLQDSI-RYQSLQPAAVPVDQ
EIPR
>ref_nrtA_454
------------------------------------------------------------
------------------------------------------------------------
------------------------------------------------------------
------------------------------------------------------------
------------------------------------------------------------
------------------------------------------------------------
------------------------------------------------------------
------------------------MNDNSLP-----------------A-----------
--G---FD----------------------------------------------------
------------------------------------------------------------
-----------PLT----L----EK----PNLALGFVALSDCAPLIVAQEKGIFGKYGLD
-VTLSKE-TSWANVRDKVA----VGILDAAQMLA----TMPLASTLGL---GPIEKPMIT
ALSLDL--NGNAITVSEALYQ-R-LLEADRDAMKRS---PVTATALKKLVDAD-KQ-AGR
--K------PLTFAVVFPTSTHTYELRYWMASAGIDP-----------------DRDIKL
VVVPPPQMVDALRSGQIDGCCVGEPWNQLAVR-----EGLGRVLITKYELWNNSPEKVLG
VSEEWALQHPNTHQALLMALMEAAKWVDLPE--------------NRMEVVDMIARPRYV
NAPVDVVRMSMLGTFQY----AR-TEF-SRSLSDFNVFH---------RY--AA-NFPWR
SHAVWFLTQMIRWGQ----VDTAI--------D----IRATAERVYRSDLYRQAAKALGM
E------------APASDYKTEGTHAANWR---------AGGIELGADRFFDGGRFDP-D
DPITYLTAF--------------------DVVDRAALSPEL-------AAANPVHTPAST
TAAG
>ref_nrtA_450
------------------------------------------------------------
------------------------------------------------------------
------------------------------------------------------------
------------------------------------------------------------
-------MSIIPDWL---------------------RR----------------------
------------------------------------------------------------
------------------------------------------------------------
---------------------------SAHA-----------------G-----------
--G---RD----------------------------------------------------
------------------------------------------------------------
-------------G----L----EK----TRLTLGFIPLTDCAPLVIAKERGFFEKYGLD
-VELSKE-TSWANVRDKVS----IGILDGAHMLA----PMPIASTLGI---GPVEKPTVT
ALSLDL--NGNAITVSQALYE-R-MRELDPGAMNHR---PYSAVALRQVIEER-RA-QGG
--K------PLTFAVVFPVSTHAYELRYWMGAAGIDP-----------------DTDVRL
LVVPPPQMVTQLRAGNIDGFCVGEPWNSVAVA-----EGLGRVLITNYELWNNNPEKVFG
VNLEWAEQYPNTHRALLMALLDAARWTDAPE--------------NRPSVAELIAPSRYI
NAPVEIVRQSMTGTFRY----AL-DEA-PVAMPDFNVFF---------RF--AA-TYPWR
SHALWFLTQMVRWGQ----IEKPL--------D----LAAVAAEVYRPDLYREAADALGL
A------------SPALDHKREGLHARGWML-E----EATIPLAMGPDRFFDGSTFDP-A
DPVGYIAGF--------------------DVQQRACSLEAL-------AAANGGPAETAT
L---
>ref_nrtA_185
------------------------------------------------------------
------------------------------------------------------------
------------------------------------------------------------
--------------------------------------------------------MTDK
IIPPASPDASAAADA---------------------RR-FR------I------------
--------------SRRG-LLGAAATL---------------------------------
------------------------------------------------------------
------------------AAARLLLPGGAFA-----------------A-----------
--A---TS----------------------------------------------------
------------------------------------------------------------
------------LA----P----EK----TDLAIGFIPLTDCAPLVIAHEKGFFKREGLK
-VILSKE-ASWANIRDKMT----IGALDAAHMLA----GMPIAATLGL---GAIPQAQVT
ALSLDL--NGNAITLSNALHD-R-MVAADPAAMAER---PMTARALKAVIDAD-KA-AGK
--A------PLTFAAVFPVSSHMYELRYWLASAGIDP-----------------DADLRI
IVIPPPQMVANLRAGNCDGYCVGEPWNERAVE-----AGIGKVAITSVELWANQPEKVLG
VAADWAEKNPATHEAMLRAVIAAGQWLDDPA--------------NRAEAADIIAGRAYV
NAPAEVVRMSMTGTFRY----AA-DEA-PRPLPDFNVFS---------RY--AA-NFPWI
SHAEWTLTQMIRWGQ----IDRPI--------D----IAATAAAVYRPDLYRKVAAQMDI
A------------APTIDRKPEGINTSAWTL-T----RATRPIAMGPDVFFDGTRFDP-A
DPVGYIRQF--------------------AIKAPAVDLTAL-------AAAQTTPRASAA
----
>ref_nrtA_772
------------------------------------------------------------
------------------------------------------------------------
------------------------------------------------------------
------------------------------------------------------------
--------------M---------------------TH-DL------L------------
--------------TS--------------------------------------------
------------------------------------------------------------
--------------------------TAAYA-----------------A-----------
--G---SD----------------------------------------------------
------------------------------------------------------------
-------------G----L----EK----TRLTLGIIPLTDCASLVIAREKGLFAKYGLD
-VTLSKE-ASWANIRDKVA----FGELDGAHMLA----GMPIATSIGI---GAVQKPTIT
AFSMNL--NGNAITVSEELYQ-R-MSAADPEAMASR---PISARALKKVIEQD-QA-AGR
--E------PMTFAMVFPVSTHNYEMRYWMASAGIDP-----------------DKDIRL
IVIPPPQMVANLESRNIDGYCVGEPWNAHAVS-----AGIGRTLITNYEIWNNNPEKVFA
VNKDWHDAHPNTHRALIQALIEASEWADKAE--------------NREELAHIICHPDYV
NAPEEVVRMSMTGTFQY----GK-DES-PEPMPDFNVFS---------RY--AA-NYPWR
SHAKWFITQMYRWGQ----IDRAL--------D----IAKAAAEIYRPDIYRDAAHKIGR
L------------APFLENKVEGIHDGGWTL-D----DSDAPIAMGADRFLDGHIFDP-A
DPVAYLRQF--------------------TMHGMTVDMDTL-------SRLNQHKDA---
----
>ref_nrtA_998
------------------------------------------------------------
------------------------------------------------------------
------------------------------------------------------------
------------------------------------------------------------
---MTKQTIKTPELT---------------------RR-GF------I------------
--------------KAGA-AAGTAAML---------------------------------
------------------------------------------------------------
------------------SGLFPG---GVWA-----------------A-----------
--G---SE----------------------------------------------------
------------------------------------------------------------
-------------G----L----EK----TTLKFGIIPLTDCAPIVIAREKGFFKKHGLD
-VEVSKE-ASWANIRDKVS----LGELDGAHMLA----GMPLAATLGV---GANQQETVT
AFSMDL--NGNGITVSNELYE-R-MLAADPAAMQGR---PTSALALKKVIEED-KK-AGR
--E------PMTFAMVFPVSTHNYEIRYWMASAGIDP-----------------DQDVRL
IVIPPPQMVANLQSKNIVGYCVGEPWNQRAVE-----MGIGRSIITNYEIWNNNPEKVFG
VTREWADKNPNTHKAAVRALIEAAQWMDKPE--------------NRDEVVKIISAKSYV
NAPASVVENSMTGTWMY----TK-AEG-PQKMPDFNVFY---------RY--AA-TFPWR
SHAVWFLTQMVRWGQ----IESAI--------N----FRKVAEQVYRSDIYRDAAKDLGI
A------------IPTIDYKTEGSHAAGWTL-D----KATSPIAMGPDRFFDGMSFDP-S
RPVDYLKGF--------------------KVHAMKVSLDAL-------AKANA-------
----
>ref_nrtA_114
------------------------------------------------------------
------------------------------------------------------------
------------------------------------------------------------
--------------------------------------------------------MAIK
DTNNSEDNTVKPSSS---------------------RR-GF------F------------
--------------KT-T-AMSAAAII---------------------------------
------------------------------------------------------------
------------------SGVSASARNAAWA-----------------K-----------
--G---SSDL--------------------------------------------------
-----------------------------------------------G------------
-----------TNG----L----EK----SKLTLGIIPLTDCAPIVIAKEKGFFEKHGLD
-VTISKE-ASWANIRDKVS----SGLLDGAHMLA----GMPLSTTLGV---GSVQKDTVT
AFSMDL--NGNGITVSNALYE-R-MLAADPESMKTR---PMTAVALKKVIDAD-KA-AGK
--E------PMVFAMVYPVSSHNYEIRYWMASAGIDP-----------------DHDVRL
IVIPPSKMVTNLNAKHIDGYCVGEPWNQQAVA-----LGIGKSIITGYEIWNNSPEKVFG
VTREWAEQHPSTHKAVIKALIEASQWMDSPD--------------NRQEIVRIIAAQKYI
GVPESVIEQSMTGTWTY----SN-QET-AVSMPDFNVFH---------RY--AA-NYPWQ
SHAIWTLTQMVRWGQ----IDQAI--------D----FKKVAASVYLADVYREAAAELDI
A------------APTTNFKAEGIHANAWTL-K----DATKPIDMGPDQFFDGIQFDP-H
EPVQYLSNF--------------------PIHNRQIALADL-------ANKTS-------
----
>ref_nrtA_649
------------------------------------------------------------
------------------------------------------------------------
------------------------------------------------------------
--------------------------------------------------------MADN
HDSNNKNNITPSSSG---------------------RR-DF------I------------
--------------KA-T-AMSAAALV---------------------------------
------------------------------------------------------------
------------------SGVTSGAAGAANS-----------------K-----------
--S---GG----------------------------------------------------
------------------------------------------------------------
-------------S----L----EK----TQLTFGIIPLTDCAPIVIAKEKGFFNKYGLD
-VKISKE-ASWANIRDKVS----SGLLDGAHMLA----GMPISATLGV---GSIQKDTVT
AFSMDL--NGNAITVSNALHA-R-MMEADPVAMQTR---PTTAVALKKVIDAD-KK-AGK
--E------PMVFAMVYPVSSHNYEIRYWMASAGIDP-----------------DKDVRL
IVIPPSKMVSNLEANNIDGYCVGEPWNQQAVA-----MGIGKSIITSYEIWNNSPEKVFG
VTREWANNYPCTHKATIKALIEATQWMDIPD--------------NRKEVVRIISAKEYI
NAPQSVVENSMTGTWTY----SN-EEA-PVTMPDFNVFH---------RY--SA-NFPWQ
SHAVWTLTQMVR------------------------------------------------
------------------------------------------------------------
------------------------------------------------------------
----
>ref_nrtA_972
------------------------------------------------------------
------------------------------------------------------------
------------------------------------------------------------
----------------------------------------------------------MP
EKRNKLSTFLQTEMG---------------------RR-KV------I------------
--------------RSSAKAAGAAATL---------------------------------
------------------------------------------------------------
------------------AAISPMMKTAAWA-----------------A-----------
--G---SE----------------------------------------------------
------------------------------------------------------------
-------------G----L----EK----TKLSLGIIPLTDCAPIVIAKEKGFFKKYGLD
-VNVSKE-ASWANIRDKVS----IGALDGAHMLA----GMPIAASLGV---GAIKKPTIT
GFSMDL--NGNAITVSNDLYD-R-MMEADPEAMKES---PVSARALKKVIDMD-KA-AGK
--P------PMTFAQVFPVSTHNYEIRYWMAAAGIDP-----------------DKDVRL
IVIPPPQMVANLRAKNIVGYCVGEPWNERAVV-----LGIGRTLITNYEIWNNNPEKVFG
VNEEWAEKHPNTHLALLKALIEAGRWADKPE--------------NRMEVVKIISRRSYV
NAPEDVVKMSMTGSFKY----VK-NEA-PRPLPDFNVFY---------RY--AA-TYPWE
SHAAWFISQMIRWGQ----ISEPL--------D----ILAASKKIYRADLYAEAAKAVGV
P------------YPTSNYKIEGTHAEPWTL-T----DASSPIPMGPDKFFDGKVYDP-S
QLIAYLQSF--------------------KVHNMKVPMDQL-------MAMNA-------
----
>ref_nrtA_410
------------------------------------------------------------
------------------------------------------------------------
------------------------------------------------------------
----------------------------------------------------------MN
GKNDK----ELKNVD---------------------RR-SV------L------------
--------------KTGGKLIGAAALM---------------------------------
------------------------------------------------------------
------------------QAAGSLVPGGAWA-----------------A-----------
--G---SE----------------------------------------------------
------------------------------------------------------------
-------------G----I----EK----TDLTLGIIPLTDCAPLVIAHEKGYFSKHGIN
-SQISKE-ASWANIRDKVS----IGALDAAHMLA----GMPIASSLGV---GAIRKPTIT
AYSMDL--NGNGITVSNELYA-R-MVDADPEAMAER---PISARALKKVIDAD-KA-AGK
--N------PMTFAMVFPVSTHNYEIRYWMADAGIDP-----------------DRDVRL
IVIPPPQMVANLTAKNIDGYCVGEPWNERAVI-----AGIGKTLVTNYEIWNNNPEKVVG
VNLEWAEKNPNTHMAMIRALVEAAQWMDKPE--------------NRLEVVEIISRKSYV
NAPVDVVKMSMMGTFRY----SM-DED-PRPLPDFNVFY---------RY--AA-TFPWK
SHAMWFISQMIRWGQ----IETPI--------D----IARTASEIYRPDIYREAVKSLGI
P------------APTVDMKTEGTHAEAWTL-Q----DATAPIAMGPDLFFNGDVFDP-S
EILSYIDGF--------------------EVKNMAFAMDDL-------SKMNL-------
----
>ref_nrtA_711
------------------------------------------------------------
------------------------------------------------------------
------------------------------------------------------------
----------------------------------------------------------MK
DKSDK----ELKTID---------------------RR-SV------L------------
--------------KTGGKLIGVAALM---------------------------------
------------------------------------------------------------
------------------KAAGALVPGGAWA-----------------A-----------
--G---SE----------------------------------------------------
------------------------------------------------------------
-------------G----I----EK----TDLTLGIIPLTDCAPLVIAHEKGYFSKYGIN
-SQISKE-ASWANIRDKVS----IGALDAAHMLA----GMPIASTLGV---GAIKKPTIT
SYSMNL--NGNGITVSNELYD-R-MVEADPQAMAER---PVSARALKKVIEAD-RA-AGR
--N------PMTFAMVFPVSTHNYEIRYWMADAGINP-----------------DKDVRL
IVIPPPQMVANLTARNIDGYCVGEPWNERAVI-----AGIGKTLITNYEIWNNNPEKVVG
VNLDWAEKNPNTHMAMIRALVEAAQWMDKPE--------------NRLQVVEIISRKSYV
NAPVDVVKMSMTGTFRY----AI-DEE-PRPLPDFNVFY---------RY--AA-TFPWR
SHAVWFLSQMVRWGQ----IEKPL--------D----IVRTANEIYRPDIYREAVKDMGI
P------------LPTIDMKTEGTHAEGWTL-E----EATKPVAMGPDLFFNGDVFDP-S
KILSYIDGF--------------------EVKNLAFAMDEL-------SKLNS-------
----
>ref_nrtA_897
------------------------------------------------------------
------------------------------------------------------------
------------------------------------------------------------
------------------------------------------------------------
-------MKLKKLLT---------------------------------------------
------------------------------------------------------------
------------------------------------------------------------
------------------------IGLGVSV-----------------F-----------
------ASTL--------------------------------------------------
------------------------------------------------------------
-----------LAD----V----EK----KKVTIGFIALTDCAPIVIAKEKGFFKKEGLK
-VKLVKEGAGWPGIQQKVI----NGQYDFSHALA----GMPIAATLGL---M-GHAHLVA
LLSLDY--NGNAITFGNKLVK-E-MVKF----GLDKYKRPVGSEPLKKYIDYLKQK-EGK
NYK------PLVFGMVGPYSTHNYEIRYWMGTSGIDP-----------------DSDTKL
KPFPPPTMPQNLIAGNIQGYCVGEPWNERIVM-----ARKGSALVTNYDIWNNNPEKVLQ
ARADFVKKYPKTTKAVMKAIIEAQMWLDESWK-------------HRKEAAKILSKKQYV
YAPVKVLEKSMTGTFQY----VA-GHK-SEPNPMFNVFA---------NY--YA-AYPFY
SHGMWFITQMYRWGQ----LKRPV--------D----MKKVIESVYKPKLFSEVAKEV--
-GY--------------KL-----PPSPWKV-D----GIDK-----YNKFMDGKVFDP-N
KAVEYIYSFKVKHPAVSENELKKVNTWEGSLKTVQPKYECPYGVAGCADPKYVTKK----
----
>ref_nrtA_193
------------------------------------------------------------
------------------------------------------------------------
------------------------------------------------------------
------------------------------------------------------------
--------MLKQLLK---------------------------------------------
------------------------------------------------------------
------------------------------------------------------------
------------------------VSLGLSV-----------------I-----------
------TSVL--------------------------------------------------
------------------------------------------------------------
-----------LAG----P----EK----TKLKIGFIALTDCAPLVIAKEKGFFKEEGLD
-VHVAKEGGGWPGIQQKII----SGEYDFSHALA----GMPIAATLGI---N-GNAHLQA
LLSLDF--NGNAITYGNNIIE-K-MQEY----GLDKGERPVSAESLKKYIDAKRAK-EGE
NYQ------PISFGMVHPVSTHNYELRYWLASSGIKP-----------------DQDCTI
KPFPPPTMPSNLIAGNIEGYCVGEPWNSRIVL-----KGKGSALVTNYDIWNNNPEKVLQ
ARADFINKNPETTKAVMRAVIKAQKWLDESWE-------------NREEAIGYLAKKNYV
KAPKNVLQKSMNGTFLY----NK-GVD-S-ANPMFNVFA---------NN--YA-SYPFY
SHGMWFITQMYRWGQ----LDKPI--------D----MKATIEKVYRPDLFEEVAKEV--
-GY--------------KL-----PPSAWKK-D----GVDE-----YNKFLDGKIWDP-N
KAVDYIFDVKVQNSLVSKEDLLKVNNW--KVKTVQPKYECHYGPAGCADPKYVTK-----
----
>ref_nrtA_721
------------------------------------------------------------
------------------------------------------------------------
------------------------------------------------------------
------------------------------------------------------------
--------MIKQVLK---------------------------------------------
------------------------------------------------------------
------------------------------------------------------------
------------------------IGLGVSI-----------------V-----------
------ASTL--------------------------------------------------
------------------------------------------------------------
-----------LAA----P----EK----TKLKIGFIALTDCAPLVIAKEKGFFKAEGLD
-VHVAKEGGGWPGIQQKVI----SGEYDFSHALA----GMPIAATLGI---N-GNAHLQA
LLSLDF--NGNAITYGNDIIK-K-MEEF----GLDKTERPVTADSLKKYIDSKRAK-EGE
DYQ------PLSFGMVHPVSTHNYELRYWMASSGIRP-----------------DQDCTI
KPFPPPTMPSNLIAGNIEGYCVGEPWNSRIVL-----KGKGSALVTNYDIWNNNPEKVLQ
ARADFVKKNPETTKAVMRAVVKAQKWLDESWE-------------NREEAIGYLAKRNYV
NAPKNVLRKSMSGTFLY----NK-GVD-S-ANPMFNVFA---------NN--YA-AYPFY
SHGMWFVTQMYRWGQ----LDKPV--------D----MKALIEKVYRPDLFAEVAKEV--
-NY--------------TL-----PPSAWKK-D----GVDE-----YNKFLDGRVWDP-N
KAVDYIFDAKVQNSLVSKEDLIKANNW--KVETKQPKYECHYGPAGCADPKYVTTGK---
----
>ref_nrtA_400
------------------------------------------------------------
------------------------------------------------------------
------------------------------------------------------------
------------------------------------------------------------
--------MLKQVLK---------------------------------------------
------------------------------------------------------------
------------------------------------------------------------
------------------------IGLGLSV-----------------V-----------
------ASTL--------------------------------------------------
------------------------------------------------------------
-----------MAT----P----EK----TKLKIGFIALTDCAPLVIAKEKGFFKAEGLD
-VHVVKEGGGWPGIQQKVI----SGEYDFSHALA----GMPIAATLGI---N-GNANLVA
LLSLDL--NGNAITYGNNIIK-E-MEKY----GLDKTKRPVSAESLKKYIDAKHKA-EGA
NYK------PLTFGMVHPVSTHNYELRYWMAASGIKP-----------------DEDCTI
KPFPPPTMPSNLIAGNIEGYCVGEPWNSRIVL-----KGAGSALVTNYDIWNNNPEKVLQ
SRADFVKKNPETTKAVMRAVLKAQMWLDESWE-------------HREEAIKYLAQNNYV
KAPVSVLRKSMSGTFLY----NK-GVD-S-KNPMFNVFA---------ND--YA-AYPFY
SHGMWFITQMYRWGQ----LDHAV--------N----MKEVIEKVYRPDLFAVVAKEV--
-GY--------------TL-----PPSPWKK-D----GVDE-----YNKFLDGKVWDP-N
KAVDYIYDFKVQNSLVSKEELAKANNW--TVETKQPAYVCPYGPAGCADPKYVTKK----
----
>ref_nrtA_792
------------------------------------------------------------
------------------------------------------------------------
------------------------------------------------------------
------------------------------------------------------------
--------MLKKMLG---------------------------------------------
------------------------------------------------------------
------------------------------------------------------------
------------------------LGLGISV-----------------I-----------
------TSTL--------------------------------------------------
------------------------------------------------------------
-----------MAA----P----EK----TKLKIGFIALTDCAPLVIAKEKGFFKAEGLD
-VHVAKEGGGWPGIQQKVI----SGEYDFSHALA----GMPIAATLGI---N-GNAHLQA
LLSLDF--NGNAITYGNNIIA-E-MEKY----GLDKTQRPVSADSLKKFIDAKRAK-EGN
NYQ------PLNFGMVHPVSTHNYELRYWMSASGIKP-----------------DQDCTI
KPFPPPTMPSNLIAGNIEGYCVGEPWNSRIVL-----KGKGSALVTNYDIWNNNPEKVLQ
ARADFVKKYPETTKAVMRAVIKAQKWLDTSWE-------------NREEAIKYLAKKNYV
KAPKKVLQKSMSGTFLY----NK-GVD-S-SNPMFNVFA---------NN--YA-SYPYY
SHGMWFITQMYRWGQ----LDKPV--------N----MKEVIEKVYRPDLFAEVAKEV--
-DY--------------KL-----PPSPWKK-D----GVDE-----YNKFLDGKVWDP-N
KAVDYIFDFKVQNSLVSKEALAKANNW--SVETKQPGYVCHYGPAGCADPKYITK-----
----
>ref_nrtA_120
------------------------------------------------------------
------------------------------------------------------------
------------------------------------------------------------
------------------------------------------------------------
---MIKFPIAKQVLK---------------------------------------------
------------------------------------------------------------
------------------------------------------------------------
------------------------IGLGLSI-----------------I-----------
------TSAL--------------------------------------------------
------------------------------------------------------------
-----------MAD----L----EK----KELTIGFIALTDCAPLVIAKEKGFFKKYGLD
-VHVVKEGGGWPGIQQKVI----NGQYDFSHALA----GMPIAATLGI---N-GKANLQA
LMSLDF--NGNGITFGNKIIK-N-MEKY----GMDKTQRPLGSESLKKYIDAKHEA-EGD
KYR------PLSFGMVHPVSTHNYELRYWMATSGIEP-----------------DRDATI
KPFPPPTMPANLIAGNIEGYCVGEPWNERVVL-----KKKGSTLVTNYDIWNNNPEKVLQ
ARADFIKKNPETTKAVMKAVLEAQMWLDASWD-------------NRREAAKILSKPNYV
KAPVSVLEKSMTGTFQY----LK-GQE-SEPNPQFNVFA---------NY--YA-AYPFY
SHGMWFITQMYRWGQ----LDKPV--------N----MKEVIEKTYRPDLFEIAAKEV--
-GY--------------SL-----PPSAWKK-D----GVDE-----FNMFMDKKVWDP-N
KAVDYIFDFKVTNPKVSREDLAAVNKW--KVTTAQPSYVCPYGEAGCADPKYVTKKK---
----
>ref_nrtA_67
------------------------------------------------------------
------------------------------------------------------------
------------------------------------------------------------
------------------------------------------------------------
--------MIKKIVV---------------------------------------------
------------------------------------------------------------
------------------------------------------------------------
------------------------LSMGLSL-----------------V-----------
------ATSL--------------------------------------------------
------------------------------------------------------------
-----------MAE----I----EK----KNLTIGFIALTDCAPLVIAQEKGFFKKNGLN
-VHVVKEGGGWPGIQQKVI----SGEYDFSHALA----GMPIAATLGI---N-GNAHLQA
VLSLDF--NGNGITFGNDIIE-K-MKKY----GMDETKRPLTSEALKKYIDAKRAA-ERD
NYQ------PLSFGMVHPVSTHNYELRYWMASSGIVP-----------------DRDTTI
KPFPPPTMPSNLIAGNIEGYCVGEPWNERIVL-----KKKGSTLVTNYDIWNNNPEKVLQ
TRADFITKYPETTKAVMKSVLQAQMWLDASWE-------------NRKEAAKIMSKPNYV
KAPVEVLEKSMTGTFQY----LK-GQK-SEANPMFNVFA---------NY--YA-AYPFY
SHGMWFITQMYRWGQ----IDHAV--------D----MKKVIESVYRPDLFAEVAKEV--
-GY--------------AL-----PPSPWKK-D----GVDE-----YNMFMDGKVYDP-N
KAVEYVFSTGIDESTVSEADLKAANAWEGSLKTEQPKYVCPYGPAGCADPKYVTK-----
----
>ref_nrtA_769
------------------------------------------------------------
------------------------------------------------------------
------------------------------------------------------------
------------------------------------------------------------
--------MLKGIIK---------------------------------------------
------------------------------------------------------------
------------------------------------------------------------
------------------------ISVGLSL-----------------V-----------
------ATSL--------------------------------------------------
------------------------------------------------------------
-----------LAE----L----EK----KELKIGFIALTDCAPIVIAKEKGFFEKHGLD
-VQVIKEGGGWPGIQQKVI----SGEYDFSHALA----GMPIAATLGI---N-GNANLQA
VLSLDF--NGNGITFGNNIIK-H-MKKY----GMDEKKRPLGSESLKKYIDAKHAA-EGD
KYQ------PLSFGMVHPVSTHNYELRYWMASSGIRP-----------------DADATI
KPFPPPTMPSNLIAGNIEGYCVGEPWNERIVM-----ENKGSTLVTNYDIWNNNPEKVLQ
TRADFITKNPETTKAVMKAILEAQMWLDASWE-------------NRKEAAKILSKPNYV
KAPVNVLEKSMIGTFQY----LK-GQD-SEPNPMFNVFA---------NY--YA-AYPFY
SHGMWFITQMYRWGQ----LEKPV--------N----MKEVIESVYRPDLFEQVAKEV--
-GY--------------SL-----PPSAWKK-D----GVDE-----YNMFMDGKVWDP-N
KAVEYIYSSEIHEAKISKEELIKVNQW--SVVTEQPKYVCPYGPAGCADPKYVTK-----
----
>ref_nrtA_670
------------------------------------------------------------
------------------------------------------------------------
------------------------------------------------------------
------------------------------------------------------------
--------MFKTVLK---------------------------------------------
------------------------------------------------------------
------------------------------------------------------------
------------------------VGLGLSL-----------------I-----------
------TSAL--------------------------------------------------
------------------------------------------------------------
-----------LAE----L----EK----KDLKIGFIALTDCAPIVIAKEKGFFEKYGLN
-VKVEKEGGGWPGIQQKVI----NGEYDFSHALA----GMPIAATLGI---N-GEANLQA
LLSLDF--NGNGITFGNKIID-I-MAKY----GMDEKKRPLDSIALKKYIDAKH-A-EEK
TYK------PLNFGMVHPVSTHNYELRYWMASSGIKP-----------------DEDTTI
KPFPPPTMPSNLIAGNIEGYCVGEPWNERIVM-----ENKGSTLVTNYDIWNNNPEKVLQ
ARADFVEKNPETTKAVMKAIIEAQMWLDESWE-------------HRKEAAKILSKPNYV
KAPVNVLEKSMTGTFQY----LK-GQD-SESNPMFNVFA---------NY--YA-AYPFY
SHGMWFITQMYRWGQ----IDKPV--------N----MKAVIEKVYRPDLFEAAAKEV--
-GY--------------SL-----PPSAWKI-D----GVDQ-----YNKFMDGKVYDP-N
KAVDYIYSFEVTTPKVTKEELLKENNW--TVETKQPEYVCPYGPAGCADPKYVTKK----
----
>ref_nrtA_943
------------------------------------------------------------
------------------------------------------------------------
------------------------------------------------------------
------------------------------------------------------------
--------MLKKALK---------------------------------------------
------------------------------------------------------------
------------------------------------------------------------
------------------------LGLSLSL-----------------V-----------
------TTAL--------------------------------------------------
------------------------------------------------------------
-----------LAD----I----EK----KKLKIGFIALTDCAPIVIAKEKGFFEKYGLD
-VHVAKEGGGWPGIQQKVI----SGEYDFSHALA----GMPIAATLGI---N-GNAHLQA
LLSLDF--NGNGITYGNNIIK-E-MEKY----GMDQTKRPLGSESLKKYIDAKHQA-EGA
NYQ------PLNFGMVHPVSTHNYELRYWMASSGIKP-----------------DEDTTI
KPFPPPTMPSNLIAGNIEGYCVGEPWNERIVL-----KKKGSTLVTNYDIWNNNPEKVLQ
ARADFVEKYPETTKAVMKAVIEAQMWLDESWE-------------HRKEAAKILSKPNYV
KAPVKVLEKSMTGTFQY----LK-GQD-SEPNPMFNVFA---------NY--YA-AYPFY
SHGMWFITQMYRWGQ----LDKAV--------D----MKEVIEKVYRPDLFAEAAKEV--
-NY--------------SL-----PPSPWKI-D----GVDE-----YNKFMDGKVYDP-N
KAVEYIYSFDVTNPTVSKEELMKANTW--TVTTKQPDYVCPYGPAGCADPKYVQ------
----
>ref_nrtA_576
------------------------------------------------------------
------------------------------------------------------------
------------------------------------------------------------
------------------------------------------------------------
------------MKS---------------------------------------------
------------------------------------------------------------
------------------------------------------------------------
------------------------KILGSLL-----------------A-----------
--A---GMTL--------------------------------------------------
----------------------SAQAA---------------------------------
-----------LAN----V----EK----SDLTFGFIKLTDMAPLAVAVEKGFFADEGLN
-VTLQAM-PNWTAVSEGVA----DGSLDGSHMLA----GQPLAGRIGI---G-VQANFVT
PLSMDL--NGNGITVSNDLWA-Q-IADAVPRDQYGRPQHPISASVLRPVAESL-KA-SG-
--D------ILRMGMVFPTSTHNYELRYWLAAGGLHPGMYK-PEDLQGITGGNENADVHL
SMTPPPKMPETMASGAIAGYCVGEPWNQEALF-----RGVGVPVISDYQIWKNNPEKVFG
MTEEFIEAYPNTTKAIVKAMIRAAKWLDDGGT--F----------NRPEAAEMLARPDYV
GADYNVIINSMTGTFEF----EP-G-D-KRIIPEFNTFF---------AN--YA-TYPYY
SDAIWYLTQMRRWGQ----IPDAK--------P-DNWYHDIAKATYRPDIYMDAAQELIN
EGH----------VEDWEI-----P---FGT-D----GYRE--AT--NEFIDGVTYDG-R
DPLGYLASM--------------------PIGNTN-------------------------
----
>ref_nrtA_636
------------------------------------------------------------
------------------------------------------------------------
------------------------------------------------------------
------------------------------------------------------------
------------MKK---------------------------------------------
------------------------------------------------------------
------------------------------------------------------------
------------------------IILA--------------------A-----------
--T---AAIT--------------------------------------------------
----------------------TATVA---------------------------------
-----------HAQ----V----EK----SDLTFGFIKLTDMAPLAVALEKGYFADEGLN
-VTLQAM-PNWTAVSEGVA----DGSLDGSHMLA----GQPLAGRIGI---G-VQANFVT
PLSMDL--NGNGITVSNDVWA-Q-IADAVPRDEFGRPQHPISAAVLKPLAESL-KA-SG-
--D------ALRMGMVFPTSTHNYELRYWLAAGGLHPGMYK-PEDLQGITGGNENADVIL
SVTPPPKMPETMASGAIHGYCVGEPWNQEALF-----RGVGVPVISDHQIWKNNPEKVFG
MTEEFTQAYPNTTKAIVKAMIRAAKWLDDGGT--F----------NRPEAAEILARPEYV
GADYNVIINSMTGTFEF----EP-G-D-KRIIPEFNTFF---------MD--YA-TYPYY
SDAIWYLTQMRRWGQ----IPEAK--------P-AEWYHDVAKATYRPDIYFAAAEELMA
EGL----------VEDWEI-----P---FGT-D----GYRD--AT--NEFMDGITYDG-R
DPLGYLASL--------------------AFGNQN-------------------------
----
>ref_nrtA_569
------------------------------------------------------------
------------------------------------------------------------
------------------------------------------------------------
------------------------------------------------------------
---------MTQLNR---------------------------------------------
------------------------------------------------------------
------------------------------------------------------------
------------------------ITSRLLL-----------------A-----------
--L---GLSL--------------------------------------------------
-------------------------PA---------------------------------
-----------WAA----P----EK----PDLKLGFIKLTDMAPLAVALERGYFEDEGLY
-VQLEAQ-ANWKVLLDRVI----DGQLDGAHMLA----GQALAASIGI---G-TQAAMQT
ALVMDL--NGNACTVSNAVWQ-Q-IAATVARNSDGKPQYPVSAEALQTALAVK-TK-QG-
--K------KLQFGMVFPVSSHNYELRYWLAAGGIHPGFYA-PEHG--DNSGQLKADVLL
SVTPPPQMPATMEAGTIDGYCVGEPWNQQAVL-----RDLGVPLVTNYDIHTNLAEKIFG
VSQAWAERYPETHFHLVKALIRAGHWLDADNN--A----------NRAAAAKLISQPYYV
GADEKVIANSMSGVFAY----AR-D-D-IRATPDFNVFF---------RY--HA-TYPYY
SDAVWYLSQMRRWGQ----ISEAK--------P-DSWYQDIAKQVFQPALYQRAAKALIA
EGK----------LSAADF-----PD-FATE-T----GYRQ--LD-ATRFIDGKPFNA-T
APNAYLKQF--------------------AIGLKD-------------------------
----
>ref_nrtA_573
------------------------------------------------------------
------------------------------------------------------------
------------------------------------------------------------
------------------------------------------------------------
-MFKQLKNAGVTFGK---------------------------------------------
------------------------------------------------------------
------------------------------------------------------------
------------------------RSLPMIG-----------------M-----------
--L---GTLL--------------------------------------------------
----------------------IGNVS---------------------------------
-----------AAT----A----EK----TELKLGFIKLTDMAPLAVALEQGFFEDEGLF
-VELEAQ-ANWKVLLDRVI----DGQLDGAHMLT----GQALAATVGI---G-TKAALQT
AFVMDL--NGNACTVSNNVWQ-Q-LQQKLPKDTNGKVQFPLSATTLQPVLNTF-AE-KG-
--K------KLQLAMVFPFSSHNYELRYWLAAGGIHPGFYA-PDKG--DNSGQLDAQVLI
SVTPPPQMPATLEAGTIDGYCVGEPWNQQAVA-----RGLGVPVVTNEDIHQHMAEKIFG
VSKSWADKNPNTHLKLVKALIRAGHWLDQNNN--Q----------NRAAAAKLISQPFYV
GADEKIIANSMTGIFEY----SK-G-D-VRKAPDFNVFF---------RY--HA-TYPFY
SDAIWYLSQMRRWGQ----ISNAQ--------T-DDWYLQTAKQVFQPTIYQQAAKELIQ
EQK----------LTTADF-----PD-FSVE-T----GLRA--AD-AMPFIDGIVFDA-R
TPNLYLRQF--------------------ALGKKD-------------------------
----
>ref_nrtA_79
------------------------------------------------------------
------------------------------------------------------------
------------------------------------------------------------
------------------------------------------------------------
--------MKTKKIS---------------------KL-IK------G------------
--------------AL--------------------------------------------
------------------------------------------------------------
------------------------LALMFFM-----------------TAAIS-------
------AAEV--------------------------------------------------
----------------------DENTL---------------------------------
-----------PLD----V----EK----NNLHFGFIKLTDCAALVIAKEKGFFQAEGLN
-VKLTAQ-KNWVILLDNVI----KGHLDGAHMLA----GQPIGATVGV---S-QKANIIT
AFSMDL--NGNGITLAYDVWE-Q-MKKNIPTDKDGKPIHPIKADALKPVVEGW-----D-
--G------PFNLGMVFPVSTHNYELRYWLAAGGIHPGFYTAS-----DRKGHTNGAVVI
SPNAPPLMPSYLNSRSILGYCVGEPWNQKAVFAEKDGKQLGVPVVTNYEIWKNNPEKVFG
VTEEWAKKHPKTHTAVLKALIRAGKWLDASME-------------NREEAVKILSRSQYV
GAEVEVLRNSMTGTFVY----ER-G-D-RREMPDFNVFF---------RY--NA-TYPYY
SDCIWFLTQMRRWGQ----ILEDK--------P-DSWYHDTAKKIYRPDLYMEAAKLLIE
EGN----------IEESEV-----PG--EKE-T----GYKA--PTGKDVFIDGKVYDA-T
KPNDYIKSF--------------------KIKAP--------------------------
----
>ref_nrtA_667
------------------------------------------------------------
------------------------------------------------------------
------------------------------------------------------------
------------------------------------------------------------
--------MKDAIWS---------------------KF----------------------
---------------L--------------------------------------------
------------------------------------------------------------
------------------------VLLMFLF-----------------TVNLS-------
------AS-V--------------------------------------------------
----------------------DENTI---------------------------------
-----------PLD----V----EK----PNLHFGFIKLTDCAALVIAKEKGFFEAEGLN
-VKLTAQ-KNWVILLDNVI----KGQLDGAHMLA----GQPIGATVGV---S-QKANVIT
AFSMDL--NGNGITMATDVWE-K-MKEHVPKQSDGKPKRPVSAAALKPVLAEW-----D-
--G------PFNMGMVFPVSTHNYELRYWLAAAGIHPGFYTES-----DSKGHTDAEVII
SPNAPPLMPSYLNSRAILGYCVGEPWNQKAVFAEKDGKQLGVPVVTNYEIWKNNPEKVFG
VTEDWAKKYPKTHTAVLKALIRAGKWLDASMD-------------NREEAVQILSRSHYV
GAEPKVLRNSMTGTFVF----ER-G-D-RREMPDFNVFF---------RY--KA-TYPYY
SDAVWFLTQMRRWGQ----LKSDK--------P-DTWYDQTAKKIYRPDLYMKAAELLIE
EGN----------IDESEV-----PG--EGE-T----GYKP--PTGTDVFIDGKVYDG-T
KPNDYIQSF--------------------EIKVN--------------------------
----
>ref_nrtA_802
------------------------------------------------------------
------------------------------------------------------------
------------------------------------------------------------
------------------------------------------------------------
-----------MDKR---------------------------------------------
------------------------------------------------------------
------------------------------------------------------------
------------------------RFLMAGG-----------------A--LL-------
--AGAAAGLA--------------------------------------------------
-----GC--GESEPRSNG---ATAPA----------------------------------
------------GT----V----EK----PNLKLGFIKLTDMAPLAIAKEKGFFLEEGLN
-VALEPQ-ANWKVLLDGVI----GGQLDAAHMLA----GQPIAATIGL---G-TKADLIA
PLSLDL--NGNAITVSNRIWA-Q-IAPTLPKGADGKPLHPISAAVLKPVVERF-RS-EG-
--R------PLKFGMVFPVSTHNYELRYWLAAGGIHPGFYL-P--R--DVAGTTGADIQL
SVTPPPQMPATLEAGTIEGYSVGEPWNQAAVK-----KKIGVPLISDHDIWPRNPEKVLG
MTRAFAETYPATTTALIRALIKAQQWLDADQG--A----------NRPEAVQILARSNYV
GADADVIAASMTGRFTY----AP-G-D-VRPAPEFNIFF---------GS--FA-GYPFA
SDAVWQLTQMRRWGQ----IAEDR--------P-DAWYLETAQAVYRADLYLAAARALVA
EGV----------IPAESV-----P----ET-D----GFKE--VQ--TGFIDGVAYDG-R
APNAYLAKF--------------------AIGLKQGQRVAASGVSPA-------------
----
>ref_nrtA_191
------------------------------------------------------------
------------------------------------------------------------
------------------------------------------------------------
--------------------------------------------------------MGTE
---------MMYTRR---------------------------------------------
------------------------------------------------------------
------------------------------------------------------------
------------------------AGMIALA-----------------G-----------
---IASLALV--------------------------------------------------
-----AC--GSGGTPSEGGE-TVAAAN--------------------L------------
-----------DGA----I----EK----PNLTLGFIKLTDMAPLAIALEKGYFAEEGLN
-VQLIPQ-ANWKVLLDGVI----SGELDGAHMLAIKLTGQPIAATIGY---G-TKADLIA
PLSLDL--NGNAITLSNKVWA-E-IKPSLPTEG-GKIAHPISASYLKPVVEEY-EA-QG-
--K------PFNMGMVFPVSTHNYELRYWLAAGGLNPGYYT-D--G--DVAGTVSADVKL
SVTPPPQMPATLEAGTIEGYCVGEPWNQAAVF-----KGIGVPVITDDQIWNDNPEKVFG
LRQDFAEKYPATTAAMLRAIIRAQQWLDADGG--A----------NRMEAVEILSRPNYV
GADAEVIAASMTGVFTF----EK-G-D-TREAEGFNIFF---------DK--YA-GYPYY
SDAIWYLTQMRRWGQ----IAEDQ--------T-DDWYATTAEAVYRPDLYLAAANQLIE
AGT----------ITEEDV-----P----ET-D----GYRA--PT--DEFIDGVTYDG-T
KPNEYLSKF--------------------SIGLKQGDRVTAAGVSGS-------------
----
>ref_nrtA_963
------------------------------------------------------------
------------------------------------------------------------
------------------------------------------------------------
----------------------------------------------------MAKERG--
---------FHFDRR---------------------------------------------
------------------------------------------------------------
------------------------------------------------------------
------------------------GFVAALL-----------------M-----------
-----GAALA--------------------------------------------------
-----GC--G--SGGSSGSD-TVKAAT--------------------A------------
-----------DGA----V----EK----PVLKLGFIKLTDMAPLAIAKEKGFFAQEGLN
-VTLEPQ-ANWKVLLDGVI----GGQLDGAHMLA----GQPIAATIGY---G-TKADLIA
PLSMDL--NGNAITLSNKVWQ-M-MKADLPM-EGGKPRHPISAAVHKPVVASF-EQ-QG-
--K------PFKMGMVFPVSTHNYELRYWLAAGGLNPGYYT-P--G--DVGGTVDADVQL
SVTPPPQMPATLEAGTIEGYCVGEPWNQAAVQ-----KKIGVPVITDHEIWNDNPEKVFG
IRKDFAEKYPATTAAMLRAIIRAQQWLDADNG--A----------NRAEAVKILSQSNYV
GADEQVIAASMTGQFTF----EP-G-D-TRPAPGFNIFF---------DK--FA-GYPYY
SDAIWYLTQMRRWGQ----IPADH--------P-DEWYVQQAKAVYRPDLYLAAANKLAA
DGV----------IPKAAI-----P----ET-D----GFKG--EQ--SGFIDGVTYNG-R
APNAYLAKF--------------------PIGLKKGQTVSATGVSGS-------------
----
>ref_nrtA_336
------------------------------------------------------------
------------------------------------------------------------
------------------------------------------------------------
----------------------------------------------------MTKNRG--
---------IRLDRR---------------------------------------------
------------------------------------------------------------
------------------------------------------------------------
------------------------GFTAALL-----------------M-----------
-----SVALA--------------------------------------------------
-----GC--G-KSDDKSSGE-VAAPAA--------------------A------------
-----------SGA----V----EK----PNLKFGFIKLTDMAPLAIAKEKGFFAEEGLN
-VALEPQ-ANWKVLLDGVI----GGQLDGAHMLA----GQPIAATIGY---G-TKADLIA
PLSMDL--NGNAITLSNKVWS-M-IKADLPKQPDGKPKHPISASVLKPVVASF-EK-QG-
--K------PFKMGMVFPVSTHNYELRYWLAAGGLNPGYYT-A--G--DVTGLIDADVQL
SVTPPPQMPATLEAGTIEGYCVGEPWNQAAVF-----KKIGVPVITDDEIWNDNPEKVFG
MRKDFAEKYPGTTAAVLRAGIKAQQWLDADNG--A----------NRAEAVKILSQPNYV
GADYEVIAASMTGKFTF----EP-G-D-TREAPGFNIFF---------DK--FA-GYPYY
SYAIWYVTQMRRWGQ----IAEDH--------A-DQWYFDTAKAVYRPDLYLAAAKMLAE
DGT----------IPKASI-----P----ET-D----GFRK--PQ--SGFIDGVTYDG-K
QPNAYLAKF--------------------PIGLKEGQRVTPAGVK---------------
----
>ref_nrtA_677
------------------------------------------------------------
------------------------------------------------------------
------------------------------------------------------------
----------------------------------------------------MTKFGQ--
---------SGFSRR---------------------------------------------
------------------------------------------------------------
------------------------------------------------------------
------------------------MVVGALL-----------------A-----------
-----SVALA--------------------------------------------------
-----GC--GGGKDETGAQP-GVTAAS--------------------A------------
-----------GGA----V----EK----PVLKLGFIKLTDMAPLAIAKEKGFFAEEGLN
-VTLEPQ-ANWKVLLDGVI----GGQLDGAHMLA----GQPLAATIGY---G-TKADLIA
PLSLDL--NGNAITVSNKVWD-M-VKGDLQRSADGKPVHPISASVLKPVVTSF-KQ-QG-
--K------PFNMGMVFPVSTHNYELRYWLAAGGLNPGFYT-P--G--DIKGTTSADVQL
SVTPPPQMPATLEAGTIEGYCVGEPGNQAAVQ-----KKIGVPIVTDDQIWHNNPEKVFS
IRKDFAEKYPGTTAAMLRAIIRAQAWLDADGG--A----------NRKEAVKILSQPNYV
GADEAVIAASMTGKFTY----EA-D-D-TRDAPGFNIFF---------DN--YA-GYPYY
SDAIWYLTQMRRWGQ----IPADH--------D-DQWYFDQAKAVYRPDLYLAAANQLVE
KGA----------IAADDV-----P----ET-D----GFRG--EQ--DGFIDGITYDG-K
QPNAYLAKF--------------------KIGLKKGQKVSASGVTGS-------------
----
>ref_nrtA_451
------------------------------------------------------------
------------------------------------------------------------
------------------------------------------------------------
----------------------------------------------------MGMNRG--
---------FGFTRR---------------------------------------------
------------------------------------------------------------
------------------------------------------------------------
------------------------AAVAALM-----------------A-----------
-----SAVLA--------------------------------------------------
-----GC--G-GKSEAPAGD-GVQAAA--------------------V------------
-----------PGA----V----EK----PVLKLGFIKLTDMAPLAIAKEKGFFAEEGLN
-VTLEPQ-ANWKVLLDGVI----GGQLDGAHMLA----GQPIAATIGY---G-TKADLIA
PLSLDL--NGNAITVSNKVWN-M-VKADLPKGPDGKPAHPIPASVLKPVVASF-KQ-QG-
--K------PFKMGMVFPVSTHNYELRYWLAAGGLNPGFYT-P--G--DVGGTVDADVQL
SVTPPPQMPSTLEAGTIEGYCVGEPWNQAAVQ-----KKIGVPIVTDDQIWHDNPEKVFG
LRKDFAQKYPGTTAAMLRAIIKAQQWLDADGG--K----------NRAEAVKILSQSNYV
GADAEVIAASMTGKFTF----EP-G-D-TRPAPGFNVFF---------DK--FA-GYPYY
SDAIWYLTQMRRWGQ----IGEDH--------P-DQWYFDQAKAVYRPDLYLAAAKGLVE
KGA----------IKAEAI-----P----ET-D----GFRG--EQ--GGFIDGMTYDG-K
QPNAYLAKF--------------------RIGLKQGQKVTASGVTGS-------------
----
>ref_nrtA_203
------------------------------------------------------------
------------------------------------------------------------
------------------------------------------------------------
----------------------------------------------------MGTDRG--
---------NGFKRR---------------------------------------------
------------------------------------------------------------
------------------------------------------------------------
------------------------GVVAALL-----------------V-----------
-----SVALA--------------------------------------------------
-----GC--G-SKGGGADGE-AAKASA--------------------A------------
-----------PGG----I----EK----PVLKLGFIKLTDMAPLAIAKEKGFFQQEGLN
-VTLEPQ-ANWKVLLDGVI----GGQLDGAHMLA----GQPIAATLGY---G-TKAELIA
PLSLDL--NGNAITVSNKVWN-Q-IKGDLPM-EGGKPKHPISAAALKPVVASF-KQ-QG-
--K------PFKMGMVFPVSTHNYELRYWLAAGGLNPGYYT-P--G--DVAGTVDADVQL
SVTPPPQMPATLEAGTIEGYCVGEPWNQAAVQ-----KKIGVPVITDNEIWRDNPEKVFS
IRKDFAEKYPGTTAAMLRAIIKAQQWLDADNG--A----------NRAEAVKILSQPNYV
GADEAVIAASMTGKFTF----EP-G-D-TRPAPGFNIFF---------DK--HA-GYPFY
SDAIWYMTQMRRWGQ----IPEDH--------D-DAWYIAQAKAVYRPDLYLAAAKGLVD
RKV----------IPAAAI-----P----ET-D----GFKP--VD--NGFMDGVPFDG-R
KPNAYIQSL--------------------KIGLKQGQKVTASGVTGG-------------
----
>ref_nrtA_574
------------------------------------------------------------
------------------------------------------------------------
------------------------------------------------------------
----------------------------------------------------MSMKRG--
---------FGFTRR---------------------------------------------
------------------------------------------------------------
------------------------------------------------------------
------------------------AAVVALM-----------------A-----------
-----SVALA--------------------------------------------------
-----GC--G-SKSEAPSGD-AVKAAA--------------------A------------
-----------PGG----I----EK----PVLKLGFIKLTDMAPLAIAKEKGFFAEEGLN
-VTLEPQ-ANWKVLLDGVI----GGQLDGAHMLA----GQPIAATIGY---G-TKADLIA
PLSLDL--NGNAITVSNKVWD-M-VKPSLPM-EGGKPKHPISASVLQPVVASF-KQ-QG-
--K------PFNMGMVFPVSTHNYELRYWLAAGGLNPGFYT-P--G--DVGGTVDADVQL
SVTPPPQMPATLEAGTIEGYCVGEPWNQAAVQ-----KKIGVPIITDNEVWHDNPEKVFG
LRKDFAEKYPGTTAAMLRAIIKAQQWLDADGG--K----------NRAEAVKILSQPNYV
GADEKVIAASMTGKFTF----EP-G-D-TRDAPGFNIFF---------DK--NA-GYPFY
SDAIWYLTQMRRWGQ----IPEDH--------D-DQWYIDQAKAVYRPDLYLAAAKGLAE
KGV----------IPADAI-----P----ET-D----GFKP--VD--NGFMDHIPYDG-H
KPNAYIQSL--------------------KIGLKKGQKVTASGVTGG-------------
----
>ref_nrtA_773
------------------------------------------------------------
------------------------------------------------------------
------------------------------------------------------------
-----------------------------------------MFVAGDLGLVSMSMNRG--
---------IGFSRR---------------------------------------------
------------------------------------------------------------
------------------------------------------------------------
------------------------AAVVALL-----------------A-----------
-----SVALA--------------------------------------------------
-----GC--G-SKSDAPSGD-AAAAAA--------------------A------------
-----------AGA----V----EK----PVLKLGFIKLTDMAPLAIAKEKGFFAEEGLN
-VTLEPQ-ANWKVLLDGVI----GGQLDGAHMLA----GQPIAATIGY---G-TKADLIA
PLSLDL--NGNAITVSNKVWS-M-VKPNLPM-EGGKPKHPISASVLKPVVASF-KQ-QG-
--K------PFNMGMVFPVSTHNYELRYWLAAGGLNPGFYT-P--G--DVGGTVDADVQL
SVTPPPQMPATLEAGTIEGYCVGEPWNQAAVQ-----KKIGVPIITDDEIWHDNPEKVFG
LRKDFAEKYPATTKAMLRAIIRAQQWLDADGG--K----------NRPEAVKILSQPNYV
GADYDVIAASMTGKFTF----ES-G-D-TREAPGFNIFF---------DK--FA-GYPYY
SDAIWYMTQMRRWGQ----IPEDH--------D-DQWYFDEAKAVYRPDLYLTAAKSLAE
DGK----------IPAAAI-----P----ET-D----GFRG--EQ--GGFIDGVTYDG-K
QPNGYLAKL--------------------KIGLKKGQRVTASGVTGN-------------
----
>ref_nrtA_126
------------------------------------------------------------
------------------------------------------------------------
------------------------------------------------------------
----------------------------------------------------MFGCDGKN
---------TGLKRR---------------------------------------------
------------------------------------------------------------
------------------------------------------------------------
------------------------SVVIAML-----------------A-----------
-----SVALA--------------------------------------------------
-----GC--GGGG--EATSE-AAAATS--------------------V------------
-----------DGQ----P----EK----PNLKLGFIKLTDMAPLAIAKEKGFFAEEGLN
-VTLEPQ-ANWKVLLDGVI----GGQLDGAHMLA----GQPIAATIGY---G-TKADLIA
PLSLDL--NGNAITLSNKVWS-Q-IKADLPTEG-GKIRHPISASALKPVVDSY-AQ-QG-
--K------PFNMGMVFPVSTHNYELRYWLAAGGLNPGYYT-D--G--DVSGTVDADVKL
SVTPPPQMPATLEAGTIEGYCVGEPWNQAAVQ-----KGIGVPVITDDEIWHDNPEKVFS
ILKDFAEQNPATTAAMLRAIIKAQQWLDADNG--A----------NRAEAVKILAQPNYV
GADEEVIAASMTGKFTF----EK-G-D-TRDAKGFNIFF---------DK--YA-GYPYY
SDAIWYLTQMRRWGQ----IPQDH--------P-DSWYIEKAKSVYRPDLYLAAANKLVA
DGV----------IPAASI-----P----QT-D----GFRG--EQ--SGFIDNISFDG-S
QPNAYLAKF--------------------PIGLKQGQRVAASGVTSQ-------------
----
>ref_nrtA_596
------------------------------------------------------------
------------------------------------------------------------
------------------------------------------------------------
----------------------------------------------------MSGRNGK-
---------FGFNRR---------------------------------------------
------------------------------------------------------------
------------------------------------------------------------
------------------------AVVAAML-----------------A-----------
-----SAALA--------------------------------------------------
-----GC--GGGGSSDAGSE-NVVAAS--------------------V------------
-----------DGQ----P----EK----PNLKLGFIKLTDMAPLAIAKEKGFFAEEGLN
-VELEPQ-ANWKVLLDGVI----GGQLDGAHMLA----GQPIAATIGY---G-TKAELIA
PLSLDL--NGNAITLSNKTWA-A-IKPSLPTEG-GKIAHPISAKYLKPVVDDY-AK-QG-
--K------PFNMGMVFPVSTHNYELRYWLAAGGLNPGYYA-D--G--DVAGTIDADVKL
SVTPPPQMPATLEAGTIEGYCVGEPWNQAAVQ-----KGIGVPVITDDEIWNDNPEKVFS
IRKDFAEKYPATTAALLRAIIKAQQWLDADNG--A----------NRAEAVEILSRPNYV
GADAEVIAASMTGKFTF----EK-G-D-TRDAKGFNIFF---------DK--YA-GYPYY
SDAIWYLTQMRRWGQ----IPADH--------P-DSWYMEQAKAVYRPDLYLAAANKLVE
DGV----------IPADSV-----P----ET-D----GYRG--EQ--SGFIDGITFDG-S
QPNAYLAKF--------------------PIGLKEGQTVSASGVSSK-------------
----
>ref_nrtA_840
------------------------------------------------------------
------------------------------------------------------------
------------------------------------------------------------
----------------------------------------------------MAKSGG--
---------FKFDRR---------------------------------------------
------------------------------------------------------------
------------------------------------------------------------
------------------------GMVAAAL-----------------A-----------
-----SVALV--------------------------------------------------
-----AC--GEAPESEG----SVVAAS--------------------L------------
-----------DGE----I----EK----PNLKFGFIKLTDMAPLAIAKEKGYFAEEGLN
-VTLEPQ-ANWKVLLDGVI----GGQLDGAHMLA----GQPLAATIGY---G-TKADLIA
PLSLDL--NGNAITLSNKVWD-M-IKADLPKGADGKPIHPISAEVLKPVVESF-EQ-QG-
--K------PFNMGMVFPVSTHNYELRYWLAAGGLKPGYYS-D--G--DVQGVIDADVKL
SVTPPPQMPATLEAGTIEGYCVGEPWNQAAVF-----KKIGVPVITDDQIWNDNPEKVFG
LREDFAEKYPATTAAMLRAIIKAQQWLDADGG--A----------NRKEAVEILSRPNYV
GADAEVIAASMTGVFTF----EP-G-D-TREAEGFNIFF---------DK--YA-GYPYY
SDAIWYLTQMRRWGQ----IAEDK--------E-DQWYFETAKAVYRPDLYLAAANTLVE
DGV----------IPEASV-----P----ET-D----GFRG--EQ--KGFIDGITYNG-S
KPNDYLAKF--------------------PIGLKTGQSVTAAGVSGT-------------
----
>ref_nrtA_531
------------------------------------------------------------
------------------------------------------------------------
------------------------------------------------------------
----------------------------------------------------MRSANG--
---------FGFSRR---------------------------------------------
------------------------------------------------------------
------------------------------------------------------------
------------------------VALAGIG---------------------A-------
--ITASLALA--------------------------------------------------
-----GC--GSS-SDAPAAQ-NVTAAS--------------------V------------
-----------DGA----I----EK----PNLKLGFIKLTDMAPLAIAKEKGFFADEGLN
-VELEAQ-ANWKVLLDGVI----GGQLDGAHMLA----GQPIAATIGY---G-TKADLIA
PLSMDL--NGNAITVSNKVWD-E-IKGDLPMEG-GKVKHPISASALKPVVKAR-NE-QG-
--K------PFKMGMVFPVSTHNYELRYWLAAGGLNPGYYT-D--G--DVGGTVDADVQL
SVTPPPQMPATMEAGTIEGYCVGEPWNQAAVF-----KKIGVPVITDDEIWNDNPEKVFG
IRKDFAEKYPATTAAILRAMIRAQQWLDADGG--A----------NRPEAVKILSQSNYV
GADYDVIAASMTGKFTF----AP-G-D-TRDAPGFNIFF---------DK--YA-GYPYY
SDAIWYLTQMRRWGQ----ISQDQ--------T-DQWYADTAKAVYRPDLYLAAANKLVE
DGV----------IPAASV-----P----ET-D----GYRG--EQ--SGFIDGITFDG-K
TPNAYLAKF--------------------PIGLKQGQTVTASGVK---------------
----
>ref_nrtA_729
------------------------------------------------------------
------------------------------------------------------------
------------------------------------------------------------
----------------------------------------MAAFFVSRLTGIDRAMSK--
---------SGF-KA---------------------------------------------
------------------------------------------------------------
------------------------------------------------------------
------------------------VSFKRRG-----------------V-VMA-------
--MLASVALA--------------------------------------------------
-----GC--GSSGSEGAGEG-AVQAAV--------------------V------------
-----------DGA----I----EK----PNLKLGFIKLTDMAPLAIAKEKGFFAEEGLN
-VELEAQ-ANWKVLLDGVI----GGQLDGAHMLA----GQPIAATIGY---G-TKADLIA
PLSMDL--NGNAITVSNKVWD-E-IKGDLPMEG-GKVKHPISASALKPVVKAR-NE-QG-
--K------PFKMGMVFPVSTHNYELRYWLAAGGLNPGYYT-D--G--DVSGVVDADVQL
SVTPPPQMPATMEAGTIEGYCVGEPWNQAAVQ-----KKIGVPVITDDEIWNDNPEKVFG
IRKDFAEKYPATTAAILRAMIKAQQWLDADNG--A----------NRAEAVKILSQPNYV
GADEAVIAASMTGKFTF----AP-G-D-TRDAPGFNIFF---------DK--FA-GYPYY
SDAVWYLSQMRRWGQ----IPTDH--------P-DQWYFDQAKAVYRPDLYLAAAKKLVE
DGV----------IPAGSV-----P----ET-D----GFRG--EQ--GGFIDGITFDG-K
TPNAYLAKF--------------------PIGLKQGQTVTAAGVK---------------
----
>ref_nrtA_351
------------------------------------------------------------
------------------------------------------------------------
------------------------------------------------------------
------------------------------------------------------------
---------MNFDRR---------------------------------------------
------------------------------------------------------------
------------------------------------------------------------
------------------------GVIRTFG-----------------MTTLA-------
--GVASLSLV--------------------------------------------------
-----AC--NSGAKPEDRGE-SVAAAN--------------------L------------
-----------DGA----I----EK----PTLKLGFIKLTDMAPLAIAKEKGFFAEEGLN
-VELEPQ-ANWKVLLDGVI----GGQLDGAHMLA----GQPIAATIGY---G-TKADLIA
PLSLDL--NGNAITLSNKVWA-K-IKPELATEG-GKIKHPISASYLKPVVKEF-AE-QG-
--K------PFNMGMVFPVSTHNYELRYWLAAGGLNPGYYT-E--G--DVGGTVDADVKL
SVTPPPQMPATLEAGTIEGYCVGEPWNQAAVQ-----KGIGVPVITDHEIWNDNPEKVFG
LRADFAEQYPATTAAMLRAIIKAQQWLDADNG--A----------NRAEAVEILSRSNYV
GADAEVIAASMTGKFTF----EK-G-D-TRDAKGFNIFF---------DK--FA-GYPYY
SDAIWYLTQMRRWGQ----IAEDK--------P-DDWYFTTAKAVYRPDLYLAAANKLAE
DGV----------IEKAAV-----P----ET-D----GFRG--PQ--GGFIDGLTYDG-R
KPNAYLASF--------------------KIGLKKGQKVTASGVSGT-------------
----
>ref_nrtA_428
------------------------------------------------------------
------------------------------------------------------------
------------------------------------------------------------
----------------------------------------------------MTGFGG--
---------SAVGRR---------------------------------------------
------------------------------------------------------------
------------------------------------------------------------
------------------------QAIAALG-----------------AVAF--------
-----SLALA--------------------------------------------------
-----GC--GSSSDTGTSGE-TVAAAN--------------------L------------
-----------DGA----I----EK----PNIKLGFIKLTDMAPLAIAKEKGFFAEEGLN
-VELEPQ-ANWKVLLDGVI----GGQLDGAHMLA----GQPLAATIGY---G-TKADLIA
PLSLDL--NGNAITLSNKVWA-M-IEPDLPKEG-GKPVHPISASHLKPVVASY-KQ-QG-
--K------QFKMGMVFPVSTHNYELRYWLAAGGLNPGFYT-N--G--DVAGTVAADVPL
SVTPPPQMPATLEAGTIDGYCVGEPWNQAAVH-----KKIGVPVITDDEIWHDNPEKVFG
LRKDFAEKYPATTAAILRALIKAQQWLDADGG--A----------NRAEAVKILSQPNYV
GADADVIAASMTGKFTF----AP-G-D-TRDAKGFNIFF---------DK--YA-GYPFY
SDAVWYLTQMRRWGQ----IADDK--------T-DQWYFDTAKAVYRPDLYLAAAKKLVA
DGA----------IPAASV-----P----ET-D----GFRA--PQ--GGFIDGVTYDA-K
APNAYLAKF--------------------AIGLKQGQRVTASGVSGS-------------
----
>ref_nrtA_6
------------------------------------------------------------
------------------------------------------------------------
------------------------------------------------------------
----------------------------------------------------MVGCKG--
---------FQFDRR---------------------------------------------
------------------------------------------------------------
------------------------------------------------------------
------------------------GVLAALA-----------------A-----------
-----SLALA--------------------------------------------------
-----GC--GSGNGDASGGQ-TVSAAK--------------------L------------
-----------DGA----I----EK----PNLKLGFIKLTDMAPLAIAKEKGFFADEGLN
-VTLEPQ-ANWKVLLDGVI----GGQLDGAHMLA----GQPLAATIGY---G-TKADLIA
PLSLDL--NGNAITLSNKVWS-M-IAPTLPKNADGKPKHPISASVLKPVVETF-GQ-QG-
--K------TFKMGMVFPVSTHNYELRYWLAAGGLNPGYYT-P--G--DVGGTVAADVQL
SVTPPPQMPATLEAGTIEGYCVGEPWNQAAVF-----KKIGVPVITDDEIWHDNPEKVFG
LRKDFAEKYPATTAAVLRAIIKAQQWLDEGGG--K----------NRPEAVKILSQPNYV
GADYDVIAASMTGKFTF----EP-G-D-TRPAPGFNIFF---------DK--FA-GYPYY
SDAIWYLTQMRRWGQ----IADDK--------T-DQWYFDTAKAVYRPDLYLAAASKLVK
DGE----------IPAASV-----P----ET-D----GFRG--EQ--GGFIDGVTYDG-K
QPNAYLAKF--------------------KIGLKNGQTVTAAGVQ---------------
----
>ref_nrtA_230
------------------------------------------------------------
------------------------------------------------------------
------------------------------------------------------------
----------------------------------------------------MTSSRG--
---------FQFDRR---------------------------------------------
------------------------------------------------------------
------------------------------------------------------------
------------------------GLIAAVL-----------------V-----------
-----SVALA--------------------------------------------------
-----GC--GSGGKDGGGGE-TVAAAN--------------------L------------
-----------DGK----I----EK----PSLKLGFIKLTDMAPLAIAKEKGFFAEEGLN
-VTLEPQ-ANWKVLLDGVI----GGQLDGAHMLA----GQPIAATIGY---G-TKADLIA
PLSLDL--NGNAITLSNKVWG-I-IKGNLPMEG-GKPKHPISASYLKPVVDQF-AS-QG-
--K------PFNMGMVFPVSTHNYELRYWLAAGGLNPGYYT-P--G--DVSGVVDAQVKL
SVTPPPQMPATLEAGTIEGYCVGEPWNQAAVQ-----KKIGVPVITDDQIWHDNPEKVFG
LRKDFAEKYPATTAALLRAIIKAQQWLDADGG--K----------NRAEAVKILSQPNYV
GADYDVIAASMTGKFTF----EP-G-D-TRDAPGFNIFF---------DK--FA-GYPYY
SDAVWYLTQMRRWGQ----IAEDK--------P-DQWYFDTAKAVYRPDLYLAAANKLKA
DGV----------IPEASV-----P----ET-D----GFKG--EQ--GGFIDGITYDG-K
QPNAYLAKF--------------------KIGLKKGQKVTAAGVSGS-------------
----
>ref_nrtA_699
------------------------------------------------------------
------------------------------------------------------------
------------------------------------------------------------
--------------------------------------------------MIRLGNRG--
-----------FNRR---------------------------------------------
------------------------------------------------------------
------------------------------------------------------------
------------------------RTLGVLA-----------------A-----------
--LAAGITLA--------------------------------------------------
-----GC--G--SSEANSEA-KAGAAS--------------------I------------
-----------DGP----I----EK----PNLTLGFIKLTDMAPLAVALEKGFFTEEGLN
-VRLEPQ-ANWKVLLDGVI----GGQLDAAHMLA----GQPIAATIGY---G-TKADLIA
PISLDL--NGNAITVSNRVWD-M-IRDDLP-EENGRPVHPISASHLKPVVEQF-EA-QG-
--R------PFNMGMVFPVSTHNYELRYWLAAGGLSPGFYT-D--G--DVTGTVDADVKL
SVTPPPQMPATLEAGTIEGYCVGEPWNQQAVS-----MGIGVPVITDDQIWNDNPEKVLG
LREDFAERYPATIAALLRAIIKAQQWLDADDG--V----------NREEAVEILSRPNYV
GANADVIAASMTGYFTF----EK-G-D-TRPAQDFNVFF---------NK--YA-GYPYY
SDAIWYLTQMRRWGQ----VASDK--------S-DDWYFTTAQAVYRPDLYMAAANQLIE
DGV----------IAEGDV-----P----TT-D----GFRD--PQ--SGFIDGITFDG-R
APNDYLSRF--------------------SIGLKQGQRVTAAGISEN-------------
----
>ref_nrtA_58
------------------------------------------------------------
------------------------------------------------------------
------------------------------------------------------------
--------------------------------------------------MSHNEFKG--
----------QLSRR---------------------------------------------
------------------------------------------------------------
------------------------------------------------------------
------------------------TALGTIA-----------------V-----------
--FAAGAALA--------------------------------------------------
-----SC--G--SGTS-DAP-ALTAAN--------------------I------------
-----------DGP----P----EK----PNLKLGFIKLTDMAPLAVAKEKGFFAEEGLN
-VELEPQ-ANWKVLLDGVI----GGQLDGAHMLA----GQPIAATIGY---G-TRADLIA
PLSLDL--NGNAITLSNRVWA-M-IKDSLPKGPDGNPVHPISAEVLKPVVTEF-EK-QG-
--K------PFNMGMVFPVSTHNYELRYWLAAGGLNPGFYT-D--G--DVAGVIGADVKL
SVTPPPQMPATLEAGTIEGYCVGEPWNQAAVF-----KGIGVPVITDHEIWNDNPEKVFG
LRKDFAERFPATTVAMLRAIIKAQQWLDADGG--A----------NRQEAVEILSRPNYV
GADAEVIAASMTGKFTF----EK-G-D-TRDAEGFNIFF---------DK--FA-GYPYY
SDAIWYLTQMRRWGQ----IADDK--------A-DQWYFDTAKSVYRPDLYLAASNKLVA
DEV----------IPAESV-----P----ET-D----GFRG--EQ--GGFIDGVIFDG-K
APNAYLAKF--------------------DIGLKQGQKVTASGVTGG-------------
----
>ref_nrtA_593
------------------------------------------------------------
------------------------------------------------------------
------------------------------------------------------------
---------------------------------------------------MTEMIKG--
----------QLSRR---------------------------------------------
------------------------------------------------------------
------------------------------------------------------------
------------------------TAMGTLA-----------------G-----------
--FAAAMMLT--------------------------------------------------
-----GC--G--SSDEGAGA-VATAAN--------------------V------------
-----------DGP----P----EK----PNLKLGFIKLTDMAPLAIALEKGYFVEEGLN
-VSLEPQ-ANWKVLLDGVI----GGQLDAAHMLA----GQPLAATLGY---G-TQAKLIA
PLSLDL--NGNAITLSNRVWG-M-IKNDLP-MEDGKPKHPISAAALQPVVESF-KA-QG-
--K------PFNMGMVFPVSTHNYELRYWLAAGGLNPGFYT-P--G--DVGGTVGADVNL
SVTPPPQMPATMEAGTIDGYCVGEPWNQQAVA-----RGIGVPVVTDDEIWHNNPEKVLG
LREDFAVNYPATTAAMIRAIIKAQQWLDADNG--A----------NRAEAVEILSRPNYV
GADPAVLAASMTGKFTF----EP-G-D-TRPAPGFNIFF---------DN--FA-GYPYY
SDAIWYLTQMRRWGQ----IAEDH--------P-DSWYVDTAKKVYRPDLYLAAANKLVA
AQA----------IPAEAV-----P----QT-D----GFRE--PT--SEFIDGLTYDG-R
KPNAYIASF--------------------PIGLKEGQQVTASGVSGA-------------
----
>ref_nrtA_100
------------------------------------------------------------
------------------------------------------------------------
------------------------------------------------------------
--------------------------------------------------MSQNEFKG--
----------HLSRR---------------------------------------------
------------------------------------------------------------
------------------------------------------------------------
------------------------TALGTLA-----------------A-----------
--FAASVALV--------------------------------------------------
-----GC--G--SSDE-SGA-AVAPAN--------------------I------------
-----------DGP----P----EK----PNLKLGFIKLTDMAPLAIALEKGFFVEEGLN
-VTLEPQ-ANWKVLLDGVI----GGQLDGAHMLA----GQPLAATIGY---G-TQANLIA
PLSLDL--NGNAITLSNRVWD-M-IKDDLPKMADGRPQHPISASHLRSVVESF-EA-QG-
--R------PFNMGMVFPVSTHNYELRYWLAAGGLNPGFYT-D--G--DVTGLVDAEVKL
SVTPPPQMPATLEAGTIEGYCVGEPWNQQAVA-----MGIGVPVITDDEIWNDNPEKVLG
FREDFATNYPATMAAILRAVIKAQQWLDADGG--A----------NRQEAVEILSRPNYV
GADADVIAASMTGQFTF----EP-G-D-TRPAEGFNIFF---------DK--FA-GYPFY
SDAIWYLTQMRRWG----------------------------------------------
------------------------------------------------------------
------------------------------------------------------------
----
>ref_nrtA_133
------------------------------------------------------------
------------------------------------------------------------
------------------------------------------------------------
------------------------------------------------------------
---------MKSNRR---------------------------------------------
------------------------------------------------------------
------------------------------------------------------------
------------------------NFLLMAV-----------------C-----------
----A-VSLS--------------------------------------------------
-----AC--GSGGDSSSNSGESVKPST--------------------I------------
-----------DGA----I----EK----PSLKLGFIKLTDMAPLAIAKEKGFFAEEGLN
-VTLEPQ-ANWKVLLDGVI----GGQLDGAHMLA----GQPLAATIGY---G-TKADLIA
PLSLDL--NGNAITLSNRVWD-Q-IEPDLKKNADGKPVHPISASVLKPVIASY-KE-QG-
--K------QFKMGMVFPVSTHNYELRYWLAAGGIEPGYYT-P--G--DVGGTVGAQAAL
SVTPPPQMPATMEAGTIDGYCVGEPWNQAAVQ-----KKIGVPVITDDEIWKKNPEKVLG
LREDFAEKYPATTAAMLRAIIKAQQWLDVDGG--K----------NRAEAVKILARSNYV
GADEAVIGASMTGQFTF----QA-G-D-TRPAPDFNIFF---------ND--YA-GYPFY
SDAIWYLTQMRRWGQ----IADDQ--------S-DQWYFETAKAVYRPDLYLAAAKKLAD
EGA----------IPADSI-----P----ET-D----GFKD--QQ--SGFIDGIVYDG-K
APNAYLAKF--------------------PIGLKKGQKVTASGVN---------------
----
>ref_nrtA_746
------------------------------------------------------------
------------------------------------------------------------
------------------------------------------------------------
----------------------------------------------------MCLLRFSK
FVEIGNIDMQKISRR---------------------------------------------
------------------------------------------------------------
------------------------------------------------------------
------------------------NLFLTIA-----------------A-----------
----S-ALLS--------------------------------------------------
-----AC--GSSSETTQET--AAQPAT--------------------V------------
-----------DGA----I----EK----PSIKLGFIKLTDMAPLAIAKEKGFFREEGLN
-VTLEPQ-ANWKVLLDGVI----GGQLDGAHMLA----GQPLAATIGY---G-TKADLIA
PLSLDL--NGNAITLSNKVWA-M-IEPDLPKNADGKPKHPISASALKPVIAKY-NE-RG-
--K------PFNMGMVFPVSTHNYELRYWLAAGGVNPGYYT-P--G--DISGTVSAEANL
SVTPPPQMPATLEAGTIDGYCVGEPWNQAAVQ-----KKIGVPVITDEEIWTKNPEKVLG
LRKDFADKYPATTAAMLRAIIKAQQWLDIDNG--A----------NRVEAVKILSQPNYV
GADEAVIGASMTGKFTF----ES-G-D-TRPAPDFNIFF---------RD--YA-GYPFY
SDAIWYLTQMRRWGQ----IAEDK--------S-DQWYLDTAKAVYRPDLYLTAAKKLAD
TGV----------IPADSV-----P----ET-D----GFKA--EQ--SGFIDGITYNG-K
APNAYLAKF--------------------NIGLKKGQTVSATGVK---------------
----
>ref_nrtA_264
------------------------------------------------------------
------------------------------------------------------------
------------------------------------------------------------
----------------------------------------------------MLSKR---
---------NVLKKS---------------------------------------------
------------------------------------------------------------
------------------------------------------------------------
------------------------GLILAST-----------------C-----------
----LLAMLP--------------------------------------------------
-----AC--GGGSKGGDP---AATPDI--------------------S------------
-----------GEA----V----EK----PALKLGFIKLTDMAPLAIAKEKGFFAEEGLN
-VTLEPQ-ANWKVLLDGVI----GGQLDGAHMLA----GQPIAATIGL---G-TKADLIA
PLSLDL--NGNAITVSNKIWA-Q-IEPNLPKGADGKPTHPISAAALKPVVASY-KA-QG-
--K------PLKFGMVFPVSTHNYELRYWLAAGGVNPGYYL-P--G--DVAGTTSADIQL
SVTPPPQMPATMEAGTIEGYCVGEPWNQAAVQ-----KKIGVPVITDEEIWKYNPEKVLG
LRKDFAEKYPQTTAALLRAVIKAQQWLDAENG--K----------NRPEAVKILSQPNYV
GADEQVIAASMTGKFTF----AP-G-D-TRPAQDFNIFF---------GH--YA-GYPFY
SDAIWYLTQMRRWGQ----IADEK--------S-DQWYFDTAKAVYRPDLYMAAAKSLVD
KGV----------IKADAL-----P----ET-D----GFKA--PD--SAFIDGKTYDG-R
KPNAYLAQF--------------------PIGLKGAQKVTPSGVGN--------------
----
>ref_nrtA_937
------------------------------------------------------------
------------------------------------------------------------
------------------------------------------------------------
----------------------------------------------------MLDKR---
---------RFITKS---------------------------------------------
------------------------------------------------------------
------------------------------------------------------------
------------------------TLLLVSA-----------------C-----------
----TLSLLS--------------------------------------------------
-----AC---GGSDGEGQ---KATAGV--------------------A------------
-----------AGA----V----EK----PVLKLGFIKLTDMAPLAIAKEKGFFAEEGLN
-VTLEPQ-ANWKVLLDGVI----GGQLDGAHMLA----GQPLAATIGY---G-TKADLIA
PLSLDL--NGNAITLSNKVWA-M-IEPGLPKGPDGKPAHPISAAALKPVVASF-KA-QG-
--K------PFNMGMVFPVSTHNYELRYWLAAGGLNPGYYT-P--G--DVSGTIAADVNL
SVTPPPQMPATLEAGTIEGYCVGEPWNQAAVQ-----KKIGVPVITDEEIWHLNPEKVLG
LREDFAEKYPETMKALLRAIIKAQQWLDADNG--K----------NRPEAVKILSQPNYV
GADEKVIAASMTGNFTF----AQ-G-D-TRPAPDFNIFF---------NH--HA-GYPYY
SDAIWYLTQMRRWGQ----IGEKK--------P-DQWYFDTAQSVYRPDLYLAAAKALAD
KGV----------IPADSI-----P----ET-D----GFKP--AT--SKFIDGKTYDG-K
KPNAYLAQF--------------------SIGLKGDDKVTQAGVTR--------------
----
>ref_nrtA_809
------------------------------------------------------------
------------------------------------------------------------
------------------------------------------------------------
------------------------------------------------------------
------MAPAVDTRW---------------------RW----------------------
------------------------------------------------------------
------------------------------------------------------------
------------------------LGLASAL-----------------L-----------
--L---GLSE--------------------------------------------------
-----------------------TLPA--------------------A------------
-----------QLE----V----EK----DELRLGFIKLTDMAPLAIAYEKGYFEDEGLY
-VRLEAQ-ANWKVLLDRLI----TGELDAAHMLA----GQPLAASIGY---G-LQADVVA
PMSLDL--NGNAITVAKPVWA-E-MAAALPR-ENGKPLHPISAAALKPVVERS-RA-AG-
--K------PFAMGMVFPVSTHNYELRYWLAAGGLHPGYYT-P--G--DISGQRQAEVLL
SVTPPPQMPATLESGTIQGYCVGEPWNQQAVM-----RGIGVAVLADVDLFRDNPEKVLG
LSKAFVEQHPNTTIALVKALIRAAYWLDQDEG--Q----------NRAEAVQILSRSEYV
GADAEVIARSMTGTFEY----AP-G-D-VRAQPDFNIFF---------RH--HA-NFPYY
SDAIWTLTQMRRWGQ----IAEFR--------D-DAWYLDTARKVYRPDIYRLAAESLID
DGV----------MPASAF--------DLGS-D----GFRP--IN--SSFIDGIAFDA-R
QPNAYIDQF--------------------AIGLKGRQQLHDSAAVAP-------------
----
>ref_nrtA_349
------------------------------------------------------------
------------------------------------------------------------
------------------------------------------------------------
------------------------------------------------------------
MKKKEIKPLLSQSIS---------------------RR-QT------L------------
--------------VG--------------------------------------------
------------------------------------------------------------
----------------------------LAG-----------------ASAWV-------
--A---GCSK--------------------------------------------------
---------------------DEPAKPAAPAAAAPSAGGETKTAAAIA------------
-----------GLD----L----EK----DELKLGFIKLTDCAALVIAKELGYFEDEGLS
-VELEAQ-ANWKVLLDRVI----SGELDGAHMLS----GQPIGATIGF---G-TKAHVIT
AFSMDL--NGNGITVSNAIWK-M-MQQNDPELNKPQPKHPISAASLVPIVKKF-SA-EG-
--T------PLKMGMVFPVSTHNYELRYWLAAAGIHPGMYTKD-----NTQGVIDADVLL
SVTPPPQMPATLEAGTINGYCVGEPWNQQAVM-----RGIGVPVTTNYDIWKNNPEKVFG
VSNDWAQKNPKTHVALVKALIRAGRWLDE-------------SIENRKKACEILAKPTYV
GADYEIIANSMTGTFLF----QK-T-D-KRDMPDFNVFY---------RY--HA-TYPFY
SDAIWFLTQMRRWGQ----ITEAK--------P-DAWYHDVAKQVYKPDIYKEAAKALLD
EGK----------IKKDEV-----P---WDT-D----GYKA--AT--GDFIDGVEYDG-R
KPIEYLNKH--------------------KIGNKDPVG----------------------
----
>ref_nrtA_604
------------------------------------------------------------
------------------------------------------------------------
------------------------------------------------------------
------------------------------------------------------------
--------MRRHRIS---------------------PF-AA------M------------
--------------FW--------------------------------------------
------------------------------------------------------------
----------------------------LVC-----------------AGFAI-------
--C---GCGQ-----------------------------------------QRSGPSLQD
LDIDALA--AEATAAMKVLGKEQPGAVSAAKSDRP------------S------------
-----------SLR----L----EK----TKLKFGFIKLTDCAPLVIAKEQGFFADEGLQ
-VEIEAQ-PNWKTLLERVI----SGELDGAHMLS----GQPIASTIGI---N-GEAHVIT
AFTMDQ--NGNAITVSNSIWE-E-MQKADPALQSSQPKHPISADALRSVVADR-KA-SG-
--D------LLKMGMVFPVSTHNYELRYWLAAAGIHPGMYTSA-----DTTGVTDAEVLL
SVTPPPMMPQVMEVGTIQGYCVGEPWNQQAVV-----KGIGVPVVTNYDIWKNNPEKVFG
VTKAWNDENRNTHVAVVKALIQAGKWLDEVDA--AG------KFVNRESAVQLLSKANYV
GADVDVIRNSMTGYFYF----QK-S-D-KRELPDFNVFF---------KS--HA-TYPWY
SDGVWFLTQMRRWGQ----ITEPK--------S-AEWYGETAKKIYRPDIYREAAERLIS
EGK----------LDRSEV-----PG--SDT-D----GYKP--PT--AEFIDGITFDG-H
DPITYLNAH--------------------KIGNKDE------------------------
----
>ref_nrtA_179
------------------------------------------------------------
------------------------------------------------------------
------------------------------------------------------------
------------------------------------------------------MMRTAA
ALRSLPELWIRLVGR---------------------AR-PA------A------------
--------------LS--------------------------------------------
------------------------------------------------------------
----------------------------LVV-----------------AAALV-------
--G---CGGGDEVDLSSLDDLDNVEVAETDDPSEEAAIVDTPPA-------ESAGETASE
AAAMPKL--ASSDAAEAQPNEVDGDLTDIYTAPVPSKDMTIDPPNGRE------------
-----------SLD----I----EK----DTLKLGFIKLTDCAPLVVAKEKGFFSDEGLQ
-VDVVAQ-TSWKILLDNVI----SGELDGAHMLS----GQPIAATIGF---G-TKAPIVT
AYTLDL--NGNGITVSNDVWA-A-MQENDPKLDTPQPEHPITADALKPVVQEK-LD-AG-
--E------KLPLGMVFPVSTHNYEIRYWLAGADIHPGFYTSA-----DNSGKTEGDVDL
SVTPPPQMPGTLENGSNSGYCVGEPWNQKAIA-----TGIGVPVTTNYDIWKNNPEKVFG
VTKEWADSNPKTHVALIKALIRAGQWLDQTDE--SG------KLVNREEACRLLSDPKYV
GADYELIARSMTGTFTF----QK-T-D-VREMPDFNVFA---------KY--YA-SYPWY
SDGVWFLTQMRRWGQ----ILEPK--------P-ASWYDEIAREVYRPDVYREAAELLVK
EGY----------LDGSEL-----PP--AST-S----GYKQ--PT--SDFIDGNTYDG-R
DPIGYLNSF--------------------TIGNKDFE-----------------------
----
>ref_nrtA_597
------------------------------------------------------------
------------------------------------------------------------
------------------------------------------------------------
------------------------------------------------------------
------MPSLPRFPV---------------------RL-FE------G------------
--------------LV--------------------------------------------
------------------------------------------------------------
----------------------------VFA-----------------LMISQ-------
--F---GCSE------------------------------------------------SQ
PVESTTN--SGTPAPDALTPRPVKGSTSSVVSTEMPAETPPAPVVTSS------------
-----------ALE----L----EK----TALKFGFIKLTDCAPLVIAKEKGFFGDEGIQ
-AEVVAQ-PNWKTLLDNVI----SGELDGAHMLS----GQPIAATIGI---G-TKAAIVT
AYTMDL--NGNGITVSNSIWE-Q-MQANDESLKSATPPHPIKATALKPVVEQM-LA-EG-
--K------KLQMGMVFPVSTHNYELRYWLASAGIHPGMYSDA-----DTGGRTDAQVEL
SVTPPPMMPATLEAGNIQGYCVGEPWNQQAVA-----KGIGVPVTTNYDIYKNKAEKIFG
VTKQWADENPNTHIAVVKALIRAGKWLDATDE--NG------QLKNREEACRILSRADYV
GADFEVIKNSMTGFFYF----QK-T-D-KREMPDFNVFF---------QY--DC-TYPWY
SDGVWFLTQMRRWGQ----ISESK--------P-AEWYAATAKEIYRPDVYREAAKRLIE
KGL----------LTADEV-----PP--EDT-D----GYKP--AT--SDFIDGKTYDG-K
DPLGYLKQH--------------------EIGNQE-------------------------
----
>ref_nrtA_898
------------------------------------------------------------
------------------------------------------------------------
------------------------------------------------------------
------------------------------------------------------------
---MFKYLKSRKHLL---------------------KR-LA------F------------
--------------FS--------------------------------------------
------------------------------------------------------------
----------------------------AIS-----------------LSTVT-------
--Y---TQA---------------------------------------------------
-----------------------------------------------E------------
-----------LLD----I----EK----DELKFGFIKLTDCAPLVIAKEKGFFEDEGLQ
-VEVIAQ-PNWKTLLDNVI----NGNLDGAHMLS----GQPIAATIGF---G-TKAHIIT
PFTMDL--NGNGITVANSIWS-K-MQENDDALNSPKPPHPITASSLKPIVEEI-LE-SG-
--K------KMQMGMVFPVSTHNYEIRYWLAAADIHPGMYTIT-----DTGGRTNAQVEL
SVTPPPMMPTVLEAGSISGYCVGEPWNQQAVK-----KGIGVPVTTNYDIWKNNPEKVFG
ITAEWAEENPNTAIAVTKALIRAGKWLDETK---NG------KLINREEAVRYLAKPNYV
GADYEVIKSSMTGTFVF----QK-T-D-VRELPDFNVFF---------KY--HC-TYPWY
SDGVWFLTQMRRWGQ----ITDSK--------P-ESWYHDMAKKVYRPDIYLKAAEHLIE
EGH----------IEKQEV-----P---LGT-D----GYKA--PT--SEFIDGVEYDG-K
KPLEYLKKH--------------------KIGNKS-------------------------
----
>ref_nrtA_778
------------------------------------------------------------
------------------------------------------------------------
------------------------------------------------------------
------------------------------------------------------------
-----MNTRTFHRRS---------------------GL-RV------R------------
--------------GL--------------------------------------------
------------------------------------------------------------
----------------------------CIA-----------------FIATF-------
--A---GFGP--------------------------------------------------
------------------------------------------SLASAQ------------
-----------SGS----L----EK----TELKFGFIKLTDCAPLVIAKEKGFFRDEGLA
-VEVIAQ-PNWKTLLDNVI----SGNLDGAHMLS----GQPIAATIGI---G-TKAHIVT
AFTMDL--NGNGITVSNAVWE-Q-MQLNDIDLDTPTPAHPITAAALRPVVDDY-LA-RG-
--A------KLQMGMVFPVSTHNYELRYWLAAAGIHPGMYTAT-----DIGGRTDAEVEL
SVTPPPMMPTVLEAGNIQGYCVGEPWNQQAVA-----KGIGVPVATNYEIWKNNPEKVFG
VSKAWADANPQTHIAVVKALIRAGKWLDATDA--SG------KLVNREEAVRILAQPNYV
GADYDVIKNSMTGTFTF----QK-T-D-VQEMPDFNVFF---------KY--HA-TYPWF
SDGIWFLTQMRRWGQ----ITEPK--------S-ADWYLATAKEIYLPKVYLAAAQQLLD
AGL----------IESADV-----P---WDT-D----GFKP--AT--SDFIDGNTYDA-R
DPVGYLNSF--------------------QIGNKDPI-----------------------
----
>ref_nrtA_889
------------------------------------------------------------
------------------------------------------------------------
------------------------------------------------------------
------------------------------------------------------------
------MLNTRFRFL---------------------PL-HC------G------------
--------------LL--------------------------------------------
------------------------------------------------------------
----------------------------VLT-----------------LALAV-------
--L---GCSP-----------------------------------------ANDTSRIDA
LIQEAEA--ELAQTEESSASAPALPPATEPEG---------------N------------
-----------LLE----L----EK----SELKFGFIKLTDCAPIVIAKEKGFFADERLQ
-VEVVAQ-PNWKTLLDKVI----SGDLDGAHMLS----GQPIAATIGI---G-SKANVIT
AYTLDL--NGNGITVSNSIWE-E-MQENDPKLKSETPPHPITADSLKPIVKSK-LD-AG-
--E------KLQMGMVFPVSTHNYELRYWLAAAGIHPGMYSAS-----DIGGRTDAEVEL
SVTPPPMMPQTLEAGNIQGYCVGEPWNQKAVT-----MGIGVPVTTNYDIWKNNPEKVFG
VTKAWNDENPNTHIAVVKALLRAGMWLDETDA--EG------NFVNREEACRILSRPDYV
GADFEVLKASMTGFFYF----QK-T-D-KRAMPDFNVFF---------KH--DC-TYPWY
SDGVWFLTQMRRWGQ----ITEAK--------P-AEWYDETAKKIYRPDIYRAAAERLIA
EGK----------LKPDQI-----PP--TTT-D----GYKP--AT--DEFIDGSTFDG-K
KPLEYLQNF--------------------EIGNKE-------------------------
----
>ref_nrtA_154
------------------------------------------------------------
------------------------------------------------------------
------------------------------------------------------------
---------------------------------------------------------MTL
TVPFRGRLNLGRPFS---------------------AM-LL------T------------
--------------AT--------------------------------------------
------------------------------------------------------------
----------------------------FAL-----------------LPLLA-------
--G---CGGGDETDLSALDDLDSIEVPETTETAAIETPRETAET-------PDTTEAPTV
VEAAKPA--ATSGAPAAKPNDVGGELTDVYTAPVPSRDVTGEPPNGRQ------------
-----------SLD----V----EK----TDLKLGFIKLTDCAPLVIAKEKGFFADEGLQ
-VAVTPQ-TSWKILLDNVI----SGELDGAHMLS----GQPIAATIGF---G-TKAPIVT
AYTLDL--NGNGITVSNAIWE-Q-MQANDASLDTPEPEHPISARSLVPIVQEK-LD-AG-
--E------KLQLGMVFPVSTHNYELRYWLAGAGIHPGFYTAA-----DIGGRTDAQVEL
SVTPPPQMPDTLEKGTIQGYCVGEPWNQQAIA-----RGIGVPVTTNYDVWKNNPEKVFG
VTKEWADQNPKTHLALIKALIRAGLWLDQTDD--SG------KLVNREEACRLLAKPDYV
GADYDIIARSMTGTFTF----QK-S-D-VREMPDFNVFA---------KY--YC-AYPWY
SDGVWFLTQMRRWGQ----ITEPK--------P-ASWYHDTAKQVYLPEVYREAASLLVK
EGY----------LDGSEI-----PP--EAT-S----GYKQ--PT--TDFIDGNEYDG-R
DPIGYLNSF--------------------DIGNKDYVE----------------------
----
>ref_nrtA_781
------------------------------------------------------------
------------------------------------------------------------
------------------------------------------------------------
--------------------------------------------------MSLSAVPSPS
LGRPSSGRLSLSTLR---------------------RL-AA------S------------
--------------LG--------------------------------------------
------------------------------------------------------------
----------------------------LMA-----------------VLVVT-------
--G---CGSGDEVDLSSLDDLDDVKVETPADGEVAAGTVAGTSSGSTSGSTSGDDAADDA
VVTETVA--SKPVSSSGEINEVEGDLTDIYTAPEPTADMTVAPPNGRE------------
-----------PLD----V----EK----DTLKFGFIKLTDCAPLVIAKEKGFFADEGLQ
-VEVIAQ-PNWKTLLDNVI----SGELDGAHMLS----GQPIAATIGF---G-TKAHIVT
AYTLDL--NGNGITVSNGIWE-Q-MQQAEPDLKSDQPEHPISAAGLKPVVQEK-LD-AG-
--E------KLQMGMVFPVSTHNYELRYWLAASDIHPGMYTET-----DTGGRTDADVEL
SVTPPPMMPATLEAGNIQGYCVGEPWNQQAVS-----KGIGVPVTTNYDIWKNNPEKVFG
VTKSWADENPQTHLAVVKALIRAGMWLDQVGD--GG------KLVNREEACRILSRPDYV
GADFDVIKNSMTGTFVF----QK-S-D-VREMPDFNVFA---------KY--YA-AYPWY
SDGVWFLTQMRRWGQ----ITEAK--------P-AEWYDQTARSIYLPDVYREAAALLVK
EGY----------LTGEEI-----PP--EST-S----GYKQ--PS--DDFIDSRTYDG-R
DPIGYLNSF--------------------KIGNKD-------------------------
----
>ref_nrtA_759
------------------------------------------------------------
------------------------------------------------------------
------------------------------------------------------------
---------------------------------------------------------MLR
SATSPGSFWTLFRLE---------------------AA-LT------S------------
--------------LA--------------------------------------------
------------------------------------------------------------
----------------------------LLV-----------------LTALP-------
--G---CSGG--------------------------------------------------
--------------EAAPRPTLELTEADLAAVTAEDLNADAATQKADG------------
-----------KLQ----L----EK----TNLKFGFIKLTDCAPLVIAKEKGFFADEGLS
-VEVVAQ-PNWKTLLDNVI----SGDLDGAHMLS----GQPLAATIGF---G-TQAHVIT
PFTMDL--NGNGITVSNAIWE-Q-MQSTDPALKSPTPPHPITADSLKPIVQNM-LD-TG-
--S------KLQMGMVFPTSTHNYELRYWLAAAGIHPGMYTES-----DIGGRTDAEVEL
SVTPPPMMPATLEAGNIQGYCVGEPWNQQSVA-----KGIGVPVCTNYDIWKNNPEKVFG
MTREWADANPQTSIAVVKALIRAGKWLDETNA--DD------KLVNREEAARILSGDNYV
GADFEVLKNSMTGYFFF----QK-S-D-KREMPEFNVFF---------SH--HC-TYPWY
SDGIWFLTQMRRWGQ----ITEPR--------P-EEWYHETARNVYQPEIYLAAAKLLLE
EGL----------IEESDV-----P---WKT-D----GYKP--PT--SEFIDGVTYDG-R
DPIGYINAH--------------------EIGNKDK------------------------
----
>ref_nrtA_354
------------------------------------------------------------
------------------------------------------------------------
------------------------------------------------------------
------------------------------------------------------------
---MTIARLRFQIGS---------------------LL-FL------L------------
--------------L---------------------------------------------
------------------------------------------------------------
--------------------------------------------------LNL-------
--L---GCSS-------------------------------------SDSTSFDDISLDD
LDAQ---------IAAEPVAPEAETPAPADGDAVEPVATS-------E------------
-----------ALD----I----EK----DTLKFGFIKLTDCAPLVIAKEKGFFEDEGLQ
-VDVEAQ-PNWKTLLDRVI----NGELDGSHMLS----GQPIAATIGF---G-TKAHIIT
AFTMDL--NGNGITVSNDIWS-Q-MQENAPELKSPTPPHPITADALKPIVAAK-KD-SG-
--S------LLKMGMVFPVSTHNYELRYWLAASGIHPGMYTET-----DKVGETDADVLL
SVTPPPMMPTVLEAGNIDGYCVGEPWNQQAVA-----KGIGVPVTTNYDIWKNNPEKVFG
VTKEWADQNPNTHLAVVKALIRAGKWLDETDE--SG------NLINREEAVQILAQPNYV
GADFDVIKNSMTGFFYF----QK-T-D-KRPMPEFNVFF---------KH--YC-TYPWY
SDGVWFLTQMRRWGQ----ITEPK--------A-DEWYHETAKSVYRPDIYKQAAELLVS
EGL----------LESSEV-----P---WDT-D----GYKP--AT--SDFIDGITYDG-K
NPLAYLKSH--------------------SIGNKD-------------------------
----
>ref_nrtA_883
------------------------------------------------------------
------------------------------------------------------------
------------------------------------------------------------
------------------------------------------------------------
-MSIRIGMATHKSFS---------------------VL-WL------L------------
--------------AA--------------------------------------------
------------------------------------------------------------
----------------------------TIF-----------------VSLVL-------
--T---GCSA-------------------------------------ESKSSFDGIDLSG
LDESSET--AEDAVEAAAAAESVTTPEPAVAAAAPKTGEK-------Q------------
-----------LLD----L----EK----DSLKFGFIKLTDCAPIVIAKEKGFFEEEGLQ
-VDVEAQ-PNWKTLLDRVI----NGELDGSHMLS----GQPIAATIGF---G-TKAHIIT
AFTMDL--NGNGITVSNEIWS-K-MQENDPTLKSPTPPHPITASALRPIVDEK-KA-AG-
--A------LMKMGMVFPTSTHNYEIRYWLAAAGIHPGMYTES-----DTVGETNAEVLL
SVTPPPMMPTVLEAGNIEGYCVGEPWNQQAVA-----KGIGVPVTTNYDVWKNNPEKVFG
VSKEWADNHPNTHLAVVKALIRAGKWLDETDA--AG------NLVNREEAVRILAQPNYV
GADYDVIKNSMTGFFVF----QK-T-D-RRPMPDFNVFF---------KY--YC-TYPWY
SDGVWFLTQMRRWGQ----ITEPK--------P-AEWYHETAKSVYRPDIYKQAAAMLVS
EGL----------LDASEV-----P----ET-D----GYKP--PT--SDFIDGIPYDG-R
DPIGYLNSH--------------------KIGNKDQG-----------------------
----
>ref_nrtA_310
------------------------------------------------------------
------------------------------------------------------------
------------------------------------------------------------
-----------------------------------------------------------M
AFNNSLIFATLSHSF---------------------RA-SR------F------------
--------------SL--------------------------------------------
------------------------------------------------------------
----------------------------LGL-----------------GLIFC-------
--L---CFAG-----------------------------------------CADGNASSI
PSLQLTE--ADLAEADLVPDSDLGSTATPQ-----------------G------------
-----------RMA----L----EK----TDLKFGFIKLTDCAPIVIAKEKGFFADEGLS
-VEVIAQ-PNWKTLLDNVI----SSNLDGAHMLS----GQPIAATIGF---G-TSAEIIT
PFTMDM--NGNGITVSNSIWE-Q-MQQNDENLRSDTPKHPITADSLVPIVKAK-LA-AG-
--E------KLQMGMVFPTSTHNYELRYWLAAAGINPGFYTES-----DIGGRTDAEVEL
SVTPPPMMPATLEAGNIQGYCVGEPWSQQAVE-----KGIGVPVCTNYDIWKNNPEKVFG
VTKSWAEANPNTMIAVVKALIRAGQWLDATDD--TG------KLINRDEAARILSRADYV
GADFGVIKNSMTGFFFF----QK-S-D-KRPMPDFNVFY---------KY--YC-TYPWY
SDGVWFLTQMRRWGQ----ITEPK--------T-AEWYTETAMKVYKPEIYLKAAKLLLE
EGL----------IEEADI-----P---WET-D----GFKP--PT--ADFIDGVTYDG-K
DPIGYLNSH--------------------KIGNKDN------------------------
----
>ref_nrtA_48
------------------------------------------------------------
------------------------------------------------------------
------------------------------------------------------------
------------------------------------------------------------
--------MRFQLRQ---------------------SL-GV------L------------
--------------LA--------------------------------------------
------------------------------------------------------------
----------------------------IGA-----------------LMLSA-------
--L---GCAE-----------------------------------------SSTEASLDA
LAESVDL--ESLDDATTETESPSSVESTESSEVP-------------T------------
-----------VLN----L----EK----DKLKFGFIKLTDCAPIVIAKEKGFFEEEGLQ
-VDVEAQ-PNWKTLLDRVI----NGELDGAHMLS----GQPIAATIGF---G-TKAHIIT
AYTMDL--NGNGITVSNAIWE-Q-MQENDPSLKSPQAKHPISSASLRPIVDEH-KA-SG-
--E------LLKMGMVFPVSTHNYEIRYWLAASDIHPGMYSKT-----DNVGETDAEVLL
SVTPPPMMPTVLEAGNIQGYCVGEPWNQQAVA-----KGIGVPVTTNYDVWKNNPEKVFG
VTKKWNDENPNTHLAVVKALIRAGKWLDETDE--SG------NFLNREEAVRILAQPNYV
GADFDVIKNSMTGFFYF----QK-T-D-KRPMPDFNVFF---------KY--HC-TYPWY
SDGIWFLTQMRRWGQ----ITEPK--------P-NEWYHDTVKSIYRPDIYTAAATMLVS
EGQ----------IQESDV-----P---WDS-D----GYKP--AT--SDFIDGIKYDG-R
DPIGYLNSH--------------------KIGNKDPS-----------------------
----
>ref_nrtA_811
------------------------------------------------------------
------------------------------------------------------------
------------------------------------------------------------
-------------------------------------------MPTLRDFLAAARDDAIA
VRPASPRLREFAPFL---------------------GL-LA------F------------
--------------LL--------------------------------------------
------------------------------------------------------------
----------------------------MAA-----------------ALSGC-------
--G---GGGG-------------VDLSALEDLDDVEVESDGEAPATTADASGGDAPAGLP
LPAFTPP--KLSDAPEAKPNEVEGDLTDVYSAPTPTADMTAEPPNGRE------------
-----------MLD----V----EK----NSLKFGFIKLTDCAPIVIAKEKGFFEDEGLQ
-VEVIAQ-PNWKTLLDNVI----SGELDGAHMLS----GQPIAATIGF---G-TEAPIVT
AYTLDL--NGNGITVSNTVWE-S-MQENDPSLAVGEPAHPINAMGLKPVVQEK-ID-GG-
--E------KLQMGMVFPVSTHNYEIRYWLASAGIHPGLYTSA-----DNGGRTDAEVEL
SVTPPPMMPATLEAGNIQGYCVGEPWNQQAVA-----KGIGVPVTTNYDVWKNNPEKVFG
VTEGWAEQNPQTHLAVVKALIRAGLWLDQVDD--SG------KLVNREEACRILARPDYV
GADYDVIKNSMTGTFIF----QK-S-D-VREMPDFNVFA---------KY--YA-AYPWY
SDGVWFLTQMRRWGQ----IGETK--------P-ASWYDEIARKVYKPEVYREAAALLVK
EGY----------LTGEEI-----PP--EST-S----GYKQ--PT--TDFIDGVEFDG-R
DPIGYLNSH--------------------MIGNKDYVAE---------------------
----
>ref_nrtA_314
------------------------------------------------------------
------------------------------------------------------------
------------------------------------------------------------
--------------------------------------------MGRMKYLPAEAGKRSQ
GWHSTRFYPTKHQLR---------------------FM-KT------N------------
--------------QSIWPFRGSLTKT---------------------------------
------------------------------------------------------------
------------------LGRITFAAGSMTS-----------------GSLQF-------
--K---ITGG-----------------------------------------FFCLCLLLT
SCGEKEP--ASSEVSANETTPAPTEVPAEVPEEESAPEEESAPEEASG------------
-----------KLD----V----EK----DELKFGFIKLTDCAPIVIAKEKGFFEDEGLQ
-VEVIAQ-SNWKVLLDNVI----TGNLDGAHMLS----GQPIAATIGI---G-TEAHIVT
PFTLDL--NGNGITVSNSIWA-Q-MQENDLDLDTDTPEHPISADSLKPVVDDL-LA-QG-
--K------KLQMGMVFPVSTHNYEISYWLAASKIHPGFYSKT-----DLAGRTDAAVEL
SVTPPPQMPATLEAGTISGYCVGEPWNQQAVA-----KGIGVPVTTNYDIWKNNPEKVFG
VTRKWADENPKTMIAVTKALIRAGKWLDATE---DG------KLINREEACRILSQPNYV
GADYEVIKNSMTGTFIF----QK-T-D-VREMPDFNVFF---------KH--DC-TYPWY
SDGVWFLTQMRRWGQ----ITEPK--------P-ASWYEEIAKKVYLPDVYMAAAKLLVE
EGE----------LTESDL-----P---KTE-D----GYKA--AT--KDFIDGLEYDG-K
KPIEYLNSF--------------------DIGIKDDPSLAGK------------------
----
>ref_nrtA_188
------------------------------------------------------------
------------------------------------------------------------
------------------------------------------------------------
------------------------------------------------------------
-----------MRIR---------------------HL----------------------
------------------------------------------------------------
------------------------------------------------------------
------------------------------------------------------------
------------------------------------------------------------
-------------------IPALVGLSASLAHAE--------------------------
-----------KLA----V----EK----DELKFGFIKLTDCAPLVIAKEKGFFEDEGLQ
-VEVIAQ-SNWKVLLDNVI----TGNLDGAHMLS----GQPIAATIGI---G-TEAHIVT
PYTLDL--NGNAITVSNSIWE-Q-MQENDPDLDSDTPEHPITADSLKPITEEL-LA-EG-
--K------KLQMGMVFPVSTHNYELRYWLAASGIHPGYYSKT-----DVAGRTDAEVEL
SVTPPPQMPATLEAGTISGYCVGEPWNQQAVA-----KGIGVPVVTNYEIWKNNPEKVFG
VTKKWADENPNTIVAVTKALIRAGKWLDETE---GD------KLVNREEACRILSQPNYV
GADFEVIKNSMTGTFAF----QK-T-D-VLDMPDFNVFF---------KH--DC-SYPWY
SDGVWFLTQMRRWGQ----ITEAK--------P-ASWYAETAKKIYLPEVYLKAAKSLIE
EGH----------LTEAEL-----P---KTT-D----GYKP--AT--KDFIDGTEYDG-K
KPVDYLNSF--------------------KIGIKDDPSMATK------------------
----
>ref_nrtA_460
------------------------------------------------------------
------------------------------------------------------------
------------------------------------------------------------
------------------------------------------------------------
--MATTERPTTNHLK---------------------NM-KS------Q------------
--------------SN--------------------------------------------
------------------------------------------------------------
------------------------------------------------------------
------------------------------------------------------------
-----HS--RLSLLSAIFTAPALLWLAAGSAHAE--------------------------
-----------KLA----V----EK----DSLKLGFIKLTDCAPLVIAKEKGFFEDEGLQ
-VEVIAQ-SNWKVLLDNVI----TGNLDGAHMLS----GQPIAATIGI---G-TEAHIVT
PYTLDL--NGNAITVSNSIWE-Q-MQQNEPDLDSDTPPHPISAAALKPIAEDL-LA-DG-
--E------KLQMGMVFPVSTHNYEIRYWLAASGIHPGFYSKT-----DVAGRTDAEVEL
SVTPPPQMPATLEAGTISGYCVGEPWNQQAVT-----KGIGVPVVTNYEIWKNSPEKVFG
VTRKWADENPNTIIAVTKALIRSGKWLDETDA--AG------KLVNREEACRILSQPNYV
GADFEVIKNSMTGTFVF----QK-T-D-VLDMPDFNVFF---------KH--DC-SYPWY
SDGVWFLTQMRRWGQ----ITEAK--------P-ASWYAETVKKIYLPEVYRKAAASLIS
EGY----------MTEDEL-----P---KTD-D----SYKV--TT--ADFIDGNAYDG-H
KPIEYINSF--------------------EIGIKDDAALSGE------------------
----
>ref_nrtA_786
------------------------------------------------------------
------------------------------------------------------------
------------------------------------------------------------
------------------------------------------------------------
-------MKNKKFTT---------------------VM-TT-------------------
---------------A--------------------------------------------
------------------------------------------------------------
----------------------------AFA-----------------VISSS-------
--L---LSA---------------------------------------------------
-----------------------------------------------D------------
-----------QLD----V----EK----SSLKFGFIKLTDCAPLVIAKEKGFFEAEGLQ
-VEVVAQ-PNWKTLLDNVI----SGDLDGAHMLS----GQPIAATIGF---G-TKAHIVT
SYTMDL--NGNAITVSNDIWS-K-MQENDPKLDSPTPPHPIKADSLVPVVKEI-LE-NG-
--E------KLQMGMVFPTSTHNYELRYWLASAGIHPGMYTKS-----DTGGRTGAQVEL
SVTPPPMMPATLESGNIQGYCVGEPWNQQAVA-----KGIGVPVTTNYDIWKNNPEKVFG
VSKKWADANPITNVAVTKALIMAGKWLDATDT--DG------KLINREEAARILSKSNYV
GADYDVIKNSMTGFFMF----QK-T-D-KRNMPDFNVFF---------KY--HC-TYPWY
SDGIWFLTQMRRWGQ----ISDVK--------S-KQWYIETAKKVYQPKVYLAAAKLLLD
EGK----------ITESDV-----P---WKT-D----GFKP--VT--KEFIDGLEYDG-K
EPIKYLNSH--------------------KIGNKDPE-----------------------
----
>ref_nrtA_334
------------------------------------------------------------
------------------------------------------------------------
------------------------------------------------------------
------------------------------------------------------------
-------MKTYPILK---------------------KA-GT------L------------
--------------VV--------------------------------------------
------------------------------------------------------------
----------------------------LMS-----------------VVTSP-------
--T---SFA---------------------------------------------------
-----------------------------------------------E------------
-----------QLD----V----EK----DSLKFGFIKLTDCAPIVIAKEKGFFDDEGLQ
-VDVVAQ-PNWKTLLDNVI----SGDLDGAHMLS----GQPLAATIGF---G-TKAHIIT
SFTMDL--NGNGITVSNNVWK-Q-MQGNDPKLDSDTPPHPITADSLVPVVKEK-LA-DG-
--E------KLQMGMVFPTSTHNYELRYWLAAAGINPGMYTKS-----DVGGRTDAQVEL
SVTPPPMMPATLESGNIQGYCVGEPWNQKAVS-----MGIGVPVTTNYDIWKNNPEKVFG
VSKSWADENPNTYIAVTKALILAGQWLDEIDA--DG------NFKNREEAARILSRSDYV
GADYDIIKNSMTGFFMF----QK-T-D-KREMPEFNVFF---------KG--HA-TYPWY
SDGVWFLTQMRRWGQ----ISEAR--------P-KSWYLETAKSVYKPAIYLKAAEMLLE
EGK----------VKKADI-----P---WDT-D----GFKV--AT--TDFIDGVEYDG-K
EPIKYLNSH--------------------KIGNKDPEAKSTH------------------
----
>ref_nrtA_761
------------------------------------------------------------
------------------------------------------------------------
------------------------------------------------------------
------------------------------------------------------------
-------MKAHTLKQ---------------------HV-GS------L------------
--------------SL--------------------------------------------
------------------------------------------------------------
----------------------------AAG-----------------MAMTS-------
--F---VAA---------------------------------------------------
-----------------------------------------------E------------
-----------QLD----V----EK----SELKFGFIKLTDCAPIVIAKEKGFFEDEGLQ
-VDVVAQ-PNWKTLLDNVI----SGDLDGAHMLS----GQPLAATIGF---G-TKAHIIT
AFTMDL--NGNGITVSNNIWE-Q-MQANDEKLDSDTPPHPITADSLKPIVEEK-LE-DG-
--E------KLQMGMVFPTSTHNYELRYWLAAAGINPGMYTKS-----DVGGRTDAQVEL
SVTPPPMMPATLESGNIQGYCVGEPWNQQAVS-----KGIGVPVTTNYDIWKNNPEKVFG
VSKSWADENPQTYLAVTKALIRAGKWLDAADE--SG------KLVNREEAARILSRSDYV
GADYDVIKNSMTGYFYF----QK-T-D-KREMPEFNVFF---------KD--HA-TYPWY
SDGIWFLTQMRRWGQ----ISEPK--------S-KDWYYETAKSVYKPEVYLAAAKLLLE
DGH----------VEKAEI-----P---WDA-D----GFKA--PT--KDFIDGVEYNG-K
EPIKYLNSH--------------------TIGNKDPEA----------------------
----
>ref_nrtA_220
------------------------------------------------------------
------------------------------------------------------------
------------------------------------------------------------
------------------------------------------------------------
-------MKRKLFLQ---------------------SA-AA------C------------
--------------LL--------------------------------------------
------------------------------------------------------------
----------------------------G-G-----------------L---S-------
--F-----G---------------------------------------------------
-----------------------------------------------E------------
-----------QLD----V----EK----DSLKFGFIKLTDCAPIVIAKEKGFFEDEGLQ
-VEVIAQ-PNWKTLLDNVI----SGELDGAHMLS----GQPIAATIGF---G-TKAHIIT
PFTMDL--NGNGITVSNDVWA-K-MQENQSSLDSPQPKHPISADALKPVVQEM-LD-DG-
--E------KLQMGMVFPTSTHNYELRYWLAASGIHPGMYTKS-----DIGGRTDAQVEL
SVTPPPMMPATLEAGNIQGYCVGEPWNQAAVA-----KGIGVPVTTNYDIWKNNPEKVFG
VSAEWAEENPQTLIAVTKALILAGQWLDETKG---G------KLVNREEAARILSRPDYV
GADYDVIKNSMTGSFTF----QK-T-D-KRKMPDFNVFY---------KY--HA-TYPWY
SDGIWFLTQMRRWGQ----ITESK--------P-ESWYLEQAKEVYKPDIYLAAAKNLLG
EGK----------IKKADI-----P---WDT-D----GFKE--PT--KDFIDGVEYDG-K
KPLDYLKAH--------------------KIGNKS-------------------------
----
>ref_nrtA_18
------------------------------------------------------------
------------------------------------------------------------
------------------------------------------------------------
------------------------------------------------------------
---MATQIPTIMQYR---------------------NL-IT------T------------
--------------LL--------------------------------------------
------------------------------------------------------------
----------------------------GLS-----------------T---T-------
--F---IQA---------------------------------------------------
-----------------------------------------------E------------
-----------QLS----V----EK----DSLKFGFIKLTDCAPIVIAKEKGFFEDEGLQ
-VEVIAQ-PNWKTLLDNVI----SGELDGAHMLS----GQPIAATIGF---G-TKAHVVT
AFTMDL--NGNGITVSNDVWT-A-MQENDEALDSPTPPHPITAESLKPVVQEK-LD-DG-
--E------KLQMGMVFPTSTHNYELRYWLAASGINPGMYTKT-----DIGGRTDAEVEL
SVTPPPMMPATLEAGNIQGYCVGEPWNQAAVA-----KGIGVPVVTNLEIWKNNPEKVFG
VSKAWTEENPQTWLAVTKALILAGQWLDETDA--SG------KLVNREEAARILSRPDYV
GADYDVIKNSMTGYFLF----QK-S-D-KQEMPDFNVFF---------KH--YC-TFPWY
SDGIWFLTQMRRWGQ----ITETK--------S-KDWYLETAKDVYKPEVYLEAAKMLLE
EGK----------IKEADV-----P---WDS-D----GFKP--AT--TEFIDGMKYDG-K
DPIGYLNGF--------------------QIGNKDPE-----------------------
----
>ref_nrtA_500
------------------------------------------------------------
------------------------------------------------------------
------------------------------------------------------------
------------------------------------------------------------
------------MYQ---------------------KI-KY------G------------
--------------IL--------------------------------------------
------------------------------------------------------------
----------------------------AAV-----------------LSVNA-------
--L---FASS--------------------------------------------------
------------------------------------------------------------
------------LE----P----EK----TELKFGFIKLTDCAPIVIAKEKGFFSDEGLS
-VEVIAQ-PNWKTLLDNVI----SGNLDGAHMLS----GQPIAATIGF---G-TSAPIVT
AFTMDL--NGNGITVSNSIWE-A-MQENDPALDTPTPKHPITADALKPVVQSI-LD-EG-
--E------KLQMGMVFPVSTHNYELRYWLAAAGIHPGFYTTT-----DTGGRTDAQVEL
SVTPPPMMPATLEAGNISGYCVGEPWNQQAVA-----KGIGVPVTTNYDIWKNNPEKVFG
VSKSWADENPQTHLAVIKALIRAGKWLDATDS--SG------TLLNREEAARILSRSDYV
GADYDVIKNSMTGFFYF----QK-T-D-KRPMPDFNVFF---------KY--HC-TYPWY
SDGVWFLTQMRRWGQ----ITESK--------S-AEWYAETAKKVYLPEVYLEAAKLLLD
EGE----------IDASDV-----P---WDT-D----GYKL--PT--SDFIDGVLYDG-K
DPIGYLNAH--------------------TIGNKDPVK----------------------
----
>ref_nrtA_234
------------------------------------------------------------
------------------------------------------------------------
------------------------------------------------------------
------------------------------------------------------------
------MPSMSQTI-------------------------VI------R------------
--------------SL--------------------------------------------
------------------------------------------------------------
----------------------------MAL-----------------IVALV-------
--I---APHT-----------------------------------------SAEQ-----
------------------------------------------------------------
------------LD----V----EK----DELKFGFIKLTDCAPIVIAKEKGFFEEEGLQ
-VEVIAQ-PNWKTLLDNVI----KGELDGAHMLS----GQPIAATIGF---G-TKAHVIT
AFTMDL--NGNGITVSNAIWE-Q-MQENDESLMSETPPHPITADSLKPVVEEK-LD-EG-
--E------KLQMGMVFPVSTHNYELRYWLAAAGIHPGMYTKT-----DIGGRTDAEVEL
SVTPPPMMPATLEAGNIQGYCVGEPWNQQAVA-----KGVGVPVTTNYDVWKNNPEKVFG
VTKSWSDENSNTHLAVVKALIRAGMWLDETDA--DG------VLVNREEAARILSRPDYV
GADYDVIKNSMTGFFYF----QQ-T-D-KRAMPDFNVFF---------KY--YC-TYPWY
SDGVWFLTQMRRWGQ----ITEAK--------P-AEWYDEMAREVYKPEIYLQAARMLVD
EGL----------LDETAV-----P---WET-D----GYKP--AT--DEFIDGIPYDG-K
KPIEYLNSH--------------------NIGNKD-------------------------
----
>ref_nrtA_352
------------------------------------------------------------
------------------------------------------------------------
------------------------------------------------------------
-------------------------------------------MDGPMREWRLKQRLYQS
EPIEPDTPSIQQRLR---------------------RM-MY------G------------
--------------GA--------------------------------------------
------------------------------------------------------------
----------------------------LAL-----------------LSAFP-------
--L---GCSD-----------------------------------------GDSEVSLDI
PADLGME--AAAATSASSAGGNESTESVTASKK--------------T------------
-----------LLD----L----EK----DELKFGFIKLTDCAPIVIAREKGFFGEEGLQ
-VEVIAQ-PNWKTLLDNVI----NGELDGAHMLS----GQPIAATIGF---G-TKAHIIT
AFTMDL--NGNGITVSNSIWE-Q-MQQNDEALKSPTPKHPISAEALKPVVQSK-LG-AG-
--E------KLQMGMVFPVSTHNYELRYWLAASGIHPGFYTKS-----DIGGRTDAQVEL
SVTPPPMMPATLEAGNIQGYCVGEPWNQQAVA-----KGIGVPVTTNYDVWKNNPEKVFG
VSKKWADENPNTHLAVVKALIRAGKWLDETDD--SG------ALVNREEAARILSRPDYV
GADYDVIKNSMTGFFYF----QK-T-D-KRPMPDFNVFF---------KY--HC-TYPWY
SDGVWFLTQMRRWGQ----IAEPK--------P-AEWYDEMAKEVYKPAIYLKAARMLVD
EGL----------VDESDI-----P---WET-D----GYKE--AT--SDFIDGIPYDG-R
DPIGYLNSH--------------------KIGNKDETGSD--------------------
----
>ref_nrtA_984
------------------------------------------------------------
------------------------------------------------------------
------------------------------------------------------------
-------------------------------------------MAGEMIEWRVGGSVKRG
GSSEAKSRRIAPALR---------------------RL-IR------D------------
--------------AV--------------------------------------------
------------------------------------------------------------
----------------------------LTL-----------------LCAVS-------
--F---GCSS-----------------------------------------SDSEISLEI
PAELGSE--VAAATSDKSTRAVEPTASVMAPAK--------------T------------
-----------LLD----L----EK----DELKFGFIKLTDCAPIVIAREKGFFGEEGLQ
-VEVIAQ-PNWKTLLDNVI----NGELDGAHMLS----GQPIAATIGF---G-TKAHVIT
AYTMDL--NGNGITVSNSIWE-Q-MQQNDEALRSPTPKHPISAAALKPVVQSK-LN-AG-
--E------KLQMGMVFPVSTHNYELRYWLAASGIHPGLYTKS-----DIGGRTDAQVEL
SVTPPPMMPATLEAGNIQGYCVGEPWNQQAVA-----KGIGVPVTTNYDVWKNNPEKVFG
VSKKWADENPNTHLAVVKALIRAGKWLDATDE--SG------ALINREEAARILSRPDYV
GADYNVIRNSMTGFFYF----QK-T-D-KRPMPDFNVFF---------KY--HC-TYPWY
SDGVWFLTQMRRWGQ----VTEPK--------P-AEWYHEMAQEVYKPEIYLKAARMLVN
EGL----------LEESDV-----P---WET-N----GYKE--VT--SDFIDGIPYDG-R
DPIGYLNAH--------------------KIGNKDKVASN--------------------
----
>ref_nrtA_198
------------------------------------------------------------
------------------------------------------------------------
------------------------------------------------------------
------------------------------------------------------------
---------MSQTSQ---------------------HL-AA------D------------
--------------ST--------------------------------------------
------------------------------------------------------------
----------------------------TKQ-----------------TENGE-------
--P---NVTN-----------------------------------------QLTRRPRKT
LTARIDP--ATRLIAALSLVAALLVAISPSKVLADAPSGEK------V------------
-----------YLD----I----EK----DSLKFGFIKLTDCAPIVIAKEKGFFEDEGLQ
-VEVIAQ-PNWKTLLDNVI----NGNLDGAHMLS----GQPIAATIGF---G-TKAHIVT
AYTLDL--NGNGITVSNNVWE-Q-MQENDPALNTPTPKHPISAKGLIPVVRQY-MD-EG-
--K------KLQMGMVFPVSTHNYELRYWLAASGIHPGMYSST-----DKGGRTDAQVEL
SVTPPPMMPSTLEAGNIQGYCVGEPWNQQAVT-----KGIGVPVTTNYDIWKNNPEKVLG
VTKKWADENPQTHLAVVKALIRAGKWLDAADK--DG------KLVNREEACRLLSLPNYV
GADYDVIKNSMTGFFFF----QK-T-D-KREMPDFNVFF---------KY--HA-SYPWY
SDGVWFLTQMRRWGQ----ITESK--------P-ASWYHETAKSIYLPAVYEAAAKMLIT
EGY----------ISQSDV-----P---FGT-D----GYKP--AT--SDFIDGNKYDG-K
DPIGYINSF--------------------KIGNKDPK-----------------------
----
>ref_nrtA_287
------------------------------------------------------------
------------------------------------------------------------
------------------------------------------------------------
------------------------------------------------------------
----MKKNIINKKYK---------------------FG-LK------I------------
--------------VA--------------------------------------------
------------------------------------------------------------
----------------------------VLA-----------------MLIIA-------
--H---HSGF-----------------------------------------S--------
-----------------------------------------------Q------------
-----------ELD----L----EK----EELKFGFIKLTDCAPIVIAKEKGFFEDEGLQ
-VEVIAQ-PNWKTLLDNVI----NGDLDGAHMLS----GQPIAATIGF---G-TKAHIIT
AFTMDL--NGNGITVANSIWD-Q-MKENDPELDKSKPKHPITADSLKPIVQEK-LD-EG-
--E------KLQMGMVFPVSTHNYELRYWLASAGIHPGMYTKT-----DIGGRTDAEVEL
SVTPPPMMPATLEAGNIQGYCVGEPWNQQAVA-----KNIGVPVTTNYDIWKNNPEKVFG
VTKEWADENPNTHLAVIKALIRAGQWLDATKK--KGIFRRGLDLVNRKEAARILSQPNYV
GADYEVIKNSMTGFFYF----QK-S-D-KREMPDFNVFY---------RY--YC-TYPWY
SDGIWFLTQMRRWGQ----ITEAK--------P-AEWYHKTAKEVYRPDIYLKAAQMLLD
EGK----------IDKSDI-----P---WGT-D----GYNP--AT--SEFIDGIPYNG-K
NPLSYLKSH--------------------KIGHKF-------------------------
----
>ref_nrtA_255
------------------------------------------------------------
------------------------------------------------------------
------------------------------------------------------------
------------------------------------------------------------
-----------MKRR---------------------TL-LT------A------------
--------------AV--------------------------------------------
------------------------------------------------------------
----------------------------GLT-----------------AL----------
------------------------------------------------------------
-------------------------ALPMQA----------------E------------
-----------QLD----V----EK----DTLKFGFIKLTDCAPIVIAKEKGFFEDEGLQ
-VEVIAQ-PNWKQLLDNVI----TGELDGAHMLS----GQPIAATIGF---G-TKAHIVT
PFTMDL--NGNGITVSNDIWS-Q-MQENDEKLDSPTPPHPITADSLKPIVDEA-KE-SG-
--K------KLPMGMVFPVSTHNYEIRYWLAAAGIHPGMYTST-----DLKGFTNGDIEL
STTPPPQMPATLESGKNVAYCVGEPWNQQAVA-----KGIGVPVTTNYDIWKNNPEKVFG
VTKSWADENPQTMVAVTKALIRAGKWLDEMDG---G------KFKNREEACRILSQKNYV
GADFDIINNSMTGTFIF----QK-T-D-VREMPDFNVFF---------KY--HC-TYPHY
SDGVWFLTQMRRWGQ----ITEPK--------P-ADWYAEMAKKVYLPEVYMEAAKHLIE
EGH----------LSESEV-----PA--ADY-D----GYKE--PT--SDFIDGVTYDG-K
KPLEYLASH--------------------KIGNKK-------------------------
----
>ref_nrtA_776
------------------------------------------------------------
------------------------------------------------------------
------------------------------------------------------------
------------------------------------------------------------
----------MFTSK---------------------KL-IN------T------------
--------------AL--------------------------------------------
------------------------------------------------------------
----------------------------ATT-----------------CITS--------
------------------------------------------------------------
-------------------------TAILHA----------------E------------
-----------QLD----V----EK----DELKFGFIKLTDCAPIVIAKEKGYFEKEGLQ
-VEVIAQ-PNWKQLLDNVI----TGELDGAHMLS----GQPIAATIGF---G-TKAHIVT
PYTLDL--NGNGITVSNSIWE-G-MQENDERLLSETPPHPITADSIKPIVMEA-KQ-RG-
--R------KLPMGMVFPVSTHNYEMRYWLAAAGIHPGMYTST-----DLKGFTDGDIEL
STTPPPQMPATLESGKNVAYCVGEPWNQQAVA-----KGIGVPVVTNYDIWKNNPEKVFG
VTKAWADENPQTLIAVTKALIKAGKWLDATDD--NG------KLINREEACRILSQSNYV
GADYDVIKNSMTGFFYF----QK-T-D-KRIMPDFNVFF---------KY--HC-SYPHY
SDGIWFLTQMRRWGQ----ITEAK--------P-ASWYHDTVKSVYLPNVYRKAADMLAK
EDA----------ITAKDY-----PA--ADY-D----GYKP--AT--TDFIDGVAYDG-K
KPIEYLNSH--------------------SIGIKDDPSLSSK------------------
----
>ref_nrtA_955
------------------------------------------------------------
------------------------------------------------------------
------------------------------------------------------------
------------------------------------------------------------
-----------MKIK---------------------SI-IP------L------------
--------------AL--------------------------------------------
------------------------------------------------------------
----------------------------TIG-----------------M-----------
------------------------------------------------------------
-------------------------ASPAYS----------------E------------
-----------QLD----V----EK----DSLKFGFIKLTDCAPIVIAKEKGFFEEEGLQ
-VEVIAQ-PNWKQLLDNVI----TGELDGAHMLS----GQPIAATIGF---G-TKSHIVT
PYTLDL--NGNGITVSNAIWE-Q-MKENDTALDTDTPKHPISATSLKPIVDAA-KE-EG-
--K------KLPMGMVFPVSTHNYEIRYWLAAANIHPGMYTST-----DLKGFTDGDIEL
STTPPPQMPATLESGKNVAYCVGEPWNQQAVA-----KGIGVPVTTNYDIWKNNPEKVFG
VTKEWADENPNTLIAVTKALIKAGKWLDQTDA--SG------KLINREEACRILSQPNYV
GADYDIIKNSMTGFFYF----QK-T-D-KRAMPDFNVFF---------KY--HA-SYPHY
SDGIWFLTQMRRWGQ----ITEPK--------P-ASWYKEVAQKVYLPEVYKKAAAMLIE
EGA----------ITKDEI-----PA--ADY-D----GYKP--AT--TDFIDGIPYDG-K
KPIEYLNSH--------------------KIGNKDDPALANQ------------------
----
>ref_nrtA_659
------------------------------------------------------------
------------------------------------------------------------
------------------------------------------------------------
------------------------------------------------------------
--------AMIGHTK---------------------II-RS------L------------
--------------AL--------------------------------------------
------------------------------------------------------------
----------------------------SLA-----------------ALLAC-------
--S---CKDT-----------------------------------------AEEKSADGS
IPPSDKP--TNETSSTALVATDSVPVAPETG----------------G------------
-----------ELD----L----EK----DSLKFGFIKLTDCAPIVIAKEKGFFDAEGLS
-VEVIAQ-PNWKQLLDNVI----TGELDGAHMLS----GQPIAATIGF---G-TKAHIVT
PYTLDL--NGNGITVSNDIWA-G-MQENDEKLQSETPPHPITAVSLKPLVDEA-KD-SG-
--K------KLPMGMVFPVSTHNYEIRYWLAAADIHPGMYTST-----DLKGFTDGDIEL
STTPPPQMPATLESGKNVAYCVGEPWNQQAVA-----KGIGVPVTTNYDIWKNNPEKVFG
VTKAWADENPNTLIAITKALIKAGKWLDETDA--SG------KLINREEACRILSQKNYV
GADFDIIKNSMTGFFYF----QK-T-D-KREMPDFNVFF---------KY--KA-SYPYY
SDGIWFLTQMRRWGQ----ITESK--------P-AEWYAETAKSVYLPEVYMKAAKLLIE
EGS----------LTADEI-----PS--DDF-D----GYKP--AT--TEFIDGIEYDG-K
KPLEYLKAH--------------------TIGNKS-------------------------
----
>ref_nrtA_353
------------------------------------------------------------
------------------------------------------------------------
------------------------------------------------------------
------------------------------------------------------------
-----MYFSKVRFTS---------------------IA-LS------M------------
--------------SL--------------------------------------------
------------------------------------------------------------
----------------------------MLI-----------------AMTGC-------
--G---GGSA-----------------------------------------PPEGLSELT
ES------------TEAAAPESGSTTTETPEPEATPEPTETEPAEVSE------------
-----------VLD----L----EK----DELKFGFIKLTDCAPIVIAKEKGFFADEGLS
-VEVIAQ-PNWKTLLDNVI----SGELDGSHMLS----GQPIAATIGF---G-TEAHVIT
AFTMDL--NGNGITVANSIWE-Q-MQANAPELDTPTPKHPITAESLRPIVDEK-LA-AG-
--E------KLQMGMVFPTSTHNYELRYWLAAAGIHPGMYTES-----DIGGRTNAEVEL
SVTPPPMMPSTLESGNIQGYCVGEPWNQQAVA-----KGIGVPVTTNYDVWKNNPEKVFG
VTKKWADENPNTHIAVVKALIRAGQWLDATDD--GG------KLVNREEACRILSQPNYV
GADFDVIKNSMTGFFVF----QK-T-D-KRAMPDFNVFY---------KY--YC-TYPWY
SDGVWFLTQMRRWGQ----ITEAK--------P-KEWYIETAKKVYRPDIYLSAAKLLVK
EGK----------IKEADI-----P---WDT-D----GFKP--AT--TDFIDGVSYDG-R
DPIGYLNSH--------------------KIGNKDPQ-----------------------
----
>ref_nrtA_127
------------------------------------------------------------
------------------------------------------------------------
------------------------------------------------------------
------------------------------------------------------------
---------MIPHIT---------------------RI-LT------I------------
---------------V--------------------------------------------
------------------------------------------------------------
----------------------------ALA-----------------ATATT-------
--L---SA----------------------------------------------------
-----------------------------------------------E------------
-----------QLD----V----EK----DTLTFGFIKLTDCAPLVIAKEMGYFEEEGLQ
-VEVIAQ-PNWKQLLDNVI----NGELDGAHMLS----GQPIAATIGF---G-TKAHIVT
AYTLDL--NGNAITVSNDIWK-Q-MQENDPSLDTDTPAHPITADSLKPIVQEA-KD-SG-
--K------LLPMGMVFPVSTHNYEIRYWLAAAGIHPGMYTST-----DIKGFTGGDIEL
STTPPPQMPSTLESGQNVAYCVGEPWNQQAVA-----KGIGVPVVTNYDIWKNNPEKVFG
VTKRWADENPNTHIAVVKALIRAGKWLDETDA--SG------NLVNREQACRILSKKNYV
GADYDVLKASMTGYFFF----QK-S-D-KRAMPDFNVFF---------KY--HA-TYPWY
SDGIWFLTQMRRWGQ----ITESK--------S-VDWYHETAKKVYQPAIYLAAARHLLE
EGY----------IEESDI-----P---WDT-D----GYKA--PT--SDFIDGIAYDG-K
DPIGYLNSH--------------------TIGNKDEI-----------------------
----
>ref_nrtA_701
------------------------------------------------------------
------------------------------------------------------------
------------------------------------------------------------
------------------------------------------------------------
---------MRKLLT---------------------KL-TT------T------------
--------------AV--------------------------------------------
------------------------------------------------------------
----------------------------SVA-----------------GLTTA-------
--L---NA----------------------------------------------------
-----------------------------------------------E------------
-----------LLD----L----EK----DELKFGFIKLTDCAPIVIAKEKGYFEEEGLQ
-VEVIAQ-PNWKQLLDNVI----NGELDGAHMLS----GQPIAATIGF---G-TKAHIIT
AYTLDL--NGNGITVSNDIWK-Q-MQENDPELDTDTPKHPISADSLKPIVEAA-KD-EG-
--K------LLPMGMVFPVSTHNYEIRYWLAAAGIHPGMYTST-----DIKGFTGGDIEL
STTPPPQMPATLESGKNVAYCVGEPWNQQAVA-----KGIGVPVTTNYDIWKNNPEKVFG
VTKKWADENPNTHIAVVKALIRAGKWLDETDA--DG------NLINREEACRILSQKNYV
GADYDVLKNSMTGFFYF----QK-S-D-KREMPDFNVFF---------KY--HS-TYPWY
SDGIWFLTQMRRWGQ----ITEPK--------S-ADWYHETAKEVYKPEVYLTAAQHLLE
EGH----------IEEADV-----P---WET-D----GYKA--PT--SDFIDGITYDG-K
DPIGYLNSH--------------------TIGNKDEL-----------------------
----
>ref_nrtA_560
------------------------------------------------------------
------------------------------------------------------------
------------------------------------------------------------
------------------------------------------------------------
---------MKQKLL---------------------NV-LS------L------------
--------------TA--------------------------------------------
------------------------------------------------------------
----------------------------CMT-----------------TGLQT-------
--L---PA----------------------------------------------------
-----------------------------------------------E------------
-----------QLD----L----EK----DELKFGFIKLTDCAPIVIAKELGYFRDEGLQ
-VEVKSQ-PNWKQLLDNVI----NGELDGAHMLS----GQPIAATIGF---G-TQAHIVT
AYTMDL--NGNGITVSNDIWE-Q-MQYNDPSLDTETPKHPITADALKPIVDAA-KD-EG-
--R------LLPMGMVFPVSTHNYEIRYWLAAAGIHPGMYTST-----DIKGFTGGDIEL
STTPPPQMPATLESGKNVAYCVGEPWNQQAVA-----KGIGVPVVTNYDIWKNNPEKVFG
VTKAWADENPNTHIAVVKALIRAGKWLDATDS--KG------NLINRMKACRILSKKNYV
GADYDVLKNSMTGFFYF----QK-S-D-QRAMPDFNVFF---------KY--NA-TYPWY
SDGIWFLTQMRRWGQ----ITEPK--------P-AQWYHDTAKKVYLPSVYMEAAKHLIA
EGH----------LSKSEV-----P---FGT-D----GYKA--PT--GDFIDGIVYDG-R
DPIGYLNAH--------------------TIGNKDAL-----------------------
----
>ref_nrtA_658
------------------------------------------------------------
------------------------------------------------------------
------------------------------------------------------------
------------------------------------------------------------
---------MKQKIT---------------------RM-LS------V------------
--------------AT--------------------------------------------
------------------------------------------------------------
----------------------------MAA-----------------TAAIS-------
--L---HA----------------------------------------------------
-----------------------------------------------E------------
-----------QLD----L----EK----DTLKFGFIKLTDCAPLVIAKELGFFDDEGLQ
-VEVTAQ-PNWKQLLDNVI----NGELDGAHMLS----GQPIAATIGF---G-TPSHIVT
AYTMDL--NGNAITVSNDIWQ-Q-MQYNDPALDTDRPPHPITADSLKPIVDAA-KD-EG-
--R------LLPMGMVFPVSTHNYEIRYWLAAAGINPGMYTST-----DIKGFTGGDIEL
STTPPPQMPATLESGKNVAYCVGEPWNQQAVS-----KGIGVPVVTNYDIWKNNPEKVFG
VTKAWADENPNTHIAVVKALIRAGKWLDASDS--SG------KLINREEACRILSKKNYV
GADYDVLKNSMTGFFYF----QK-G-D-KRAMPDFNVFF---------KY--NA-TYPWY
SDGVWFLTQMRRWGQ----ITESK--------P-AEWYAETAKKVYLPEVYIAAAEHLIE
EGY----------LTSTEV-----P---FGT-D----GYKA--PT--DEFIDGILYDG-K
DPIGYLNSH--------------------TIGNKDEI-----------------------
----
>ref_nrtA_278
------------------------------------------------------------
------------------------------------------------------------
------------------------------------------------------------
------------------------------------------------------------
---------MNAL-----------------------------------------------
--------------IR--------------------------------------------
------------------------------------------------------------
----------------------------KLT-----------------AICVA-------
---------------------------------------------------SVASLHA--
-----------------------------------------------E------------
-----------LLD----L----EK----DELKFGFIKLTDCAPIVIAKEKGFFEEEGLQ
-VEVIAQ-PNWKQLLDNVI----TGELDGAHMLS----GQPIGATIGF---G-TQAHIIT
AYTLDL--NGNGITVSNAIWE-Q-MQANDPALDTDTPEHPISADSLVPIVEEK-LD-LG-
--E------KLKMGMVFPVSTHNYEIRYWLAASGINPGFYTAE-----DKKGFTDAQVEL
SVTPPPQMPATLESGNISGYCVGEPWNQQAVA-----KGIGVPVTTNYDIWKNNPEKVFG
VTKKWADENPNTHLAVIKALIRAGKWLDATDA--DG------SFLNREEAVRILSQPNYV
GADFDVIKNSMTGYFFF----QK-T-D-KREMPDFNVFF---------KY--HS-TFPWY
SDGIWFLTQMRRWGQ----ITEPK--------S-ADWYHDTAKEIYRPDIYMEAAKLLIE
EGH----------ITEDEI-----PA--FDP-EAEFAGYKPATPP--SDFIDGIAYDG-R
DPIGYLNAH--------------------TIGNKD-------------------------
----
>ref_nrtA_648
------------------------------------------------------------
------------------------------------------------------------
------------------------------------------------------------
------------------------------------------------------------
---------MKVYNT---------------------RK-LN------S------------
--------------AR--------------------------------------------
------------------------------------------------------------
----------------------------KLS-----------------KLNLV-------
--F---GLGM-----------------------------------------MVSTVSA--
-----------------------------------------------E------------
-----------TLD----V----EK----DSLKFGFIKLTDCAPIVIAKEKGFFEEEGLQ
-VEVIAQ-PNWKQLLDNVI----TGELDGAHMLS----GQPIGATIGF---G-TQAHIVT
AYTLDL--NGNAITVSNSVWE-K-MQANDPALDTPNPKHPITADALVPVVQEK-LD-LG-
--E------KLKMGMVFPVSTHNYEIRYWLAASGINPGFYTSE-----DQKGFTGAQVEL
SVTPPPQMPATLESGNISGYCVGEPWNQQAVA-----KGIGVPVVTNYDIWKNNPEKVFG
VSKKWADENPNTHLAVVKALIRAGKWLDEVDA--SG------TLINREEAVRILSQPNYV
GADFDVIKNSMTGYFFF----QK-T-D-KRLMPEFNVFF---------KN--HA-SFPWY
SDGVWFLTQMRRWGQ----ITETK--------S-ADWYHETAKEIYLPEVYLEAAALLVE
EGH----------LDPSEV-----PA--FDA-NQKWAGYKPATPA--SDFIDGIAYDG-R
DPVGYLNAH--------------------KIGNKD-------------------------
----
>ref_nrtA_153
------------------------------------------------------------
------------------------------------------------------------
------------------------------------------------------------
------------------------------------------------------------
------MTKENKIYK---------------------SL-LL------E------------
--------------VY--------------------------------------------
------------------------------------------------------------
----------------------------RKT-----------------IQALM-------
--L---SIGF-----------------------------------------GAFALSANA
-----------------------------------------------E------------
-----------MLD----L----EK----DELKLGFIKLTDCAPLVIAKEKGFFEDEGLQ
-VEVIAQ-PNWKQLLDNVI----TGELDGAHMLS----GQPIGATIGF---G-TQAHIIT
AYTLDL--NGNGITVSNSVWE-Q-MQENDPSLMSETPTHPITADSLKPVVEEK-LE-LG-
--E------KLQMGMVFPVSTHNYEIRYWLAASGIHPGFYTSQ-----DKKGFTEAQVEL
SVTPPPQMPATLEAGIISGYCVGEPWNQQAVA-----KGIGVPVTTNYDIWKNNPEKVFG
VNKKWADENPNTHLALIKALIRAGKWLDETDM--DG------TLIHREEACRILSQKNYV
GADFDVIKNSMTGFFFF----QN-T-D-KREMPDFNVFF---------KY--HC-SYPWY
SDGIWFLTQMRRWGQ----ITEAK--------S-TQWYHETAKKIYRPDIYLEAARHLLE
EGH----------ISKKDI-----P---WDT-D----GYKA--PT--NEFIDGITFDA-R
NPIGYLNAH--------------------KIGNKDSLN----------------------
----
>ref_nrtA_584
------------------------------------------------------------
------------------------------------------------------------
------------------------------------------------------------
------------------------------------------------------------
----------MMNLK---------------------KW-VT------S------------
--------------AG--------------------------------------------
------------------------------------------------------------
----------------------------AAL-----------------ALTSL-------
--H---G-----------------------------------------------------
-----------------------------------------------E------------
-----------QLD----L----EK----DELKFGFIKLTDCAPIVIAKEKGFFEDEGLQ
-VDVIAQ-PNWKQLLDNVI----NGELDGAHMLS----GQPIAATIGF---G-TKAHIVT
AYTLDL--NGNGITVSNAIWE-Q-MQENDPELDTDTPKHPISADSLAPIVEEM-LE-EG-
--E------KLQMGMVFPVSTHNYEIRYWLAASGIHPGYYTSE-----DKKGFTNAQVEL
SVTPPPQMPATLESGNISGYCVGEPWNQQAVA-----KGIGVPVTTNYDIWKNNPEKVFG
VSAKWAEENPNTHIAVVKALIRAGKWLDETDG--DG------TLVNREEAVRILSQPNYV
GADFDVIKNSMTGYFYF----QK-T-D-KREMPDFNVFF---------KY--HS-TYPWY
SDGVWFLTQMRRWGQ----ITEPK--------P-AEWYDEVAKEVYLPEVYLEAAKHLLE
EGY----------ISEEDI-----P---WET-D----GYKP--AT--DEFIDGILYDP-K
DPIGYLNSH--------------------DIGNKD-------------------------
----
>ref_nrtA_369
------------------------------------------------------------
------------------------------------------------------------
------------------------------------------------------------
------------------------------------------------------------
-----------MKPR---------------------HL-LR------F------------
--------------SL--------------------------------------------
------------------------------------------------------------
----------------------------PVL-----------------GALLF-------
--A---ACGG-----------------------------------------KEDAQNGNS
SPEEPSN--ASLATGPEPPPAPAPAPAPPAQPGDAPPPAESAP---LT------------
-----------ELD----L----EK----DTLKFGFIKLTDCAPIVIAKEKGFFEAEGLQ
-VEVIAQ-PNWKQLLDNVI----NGELDGAHMLS----GQPIAATIGF---G-TKAHIVT
AYTLDL--NGNGITVSNTIWE-Q-MQENDPALDTPTPKHPISAHSLSPIVQGK-LA-DG-
--E------KLQMGMVFPVSTHNYEIRYWLAAAGIHPGMYTSE-----DIKGFTDAEVEL
SVTPPPQMPATLESGNISGYCVGEPWNQQAVA-----KGIGVPVTTNYDIWKNNPEKVFG
VTKKWADEHPDTHLAVIKALIRAGKWLD-TEE--GG------ELVNREEACRILSKPNYV
GADFDVIKNSMTGYFYF----QK-T-D-KREMPDFNVFF---------KY--HC-SYPWY
SDGIWFLTQMRRWGQ----ITEPK--------P-DSWYHSTAKSVYLPEVYLNAAKILLA
EGH----------IEKSDV-----P---WDT-N----GYKP--VS--SDFIDGLAFDP-M
KPIAYLNSH--------------------KIGNKDPE-----------------------
----
>ref_nrtA_182
------------------------------------------------------------
------------------------------------------------------------
------------------------------------------------------------
------------------------------------------------------------
-----MLSFPNAVFR---------------------RL-LT------T------------
--------------AC--------------------------------------------
------------------------------------------------------------
----------------------------LLT-----------------IISIL-------
--P---GCGE-----------------------------------------EPATETDPA
TS------------STEAPAASEPETVDSDPAEPE-PTEPAVSTDEMP------------
-----------PLD----L----EK----DALKFGFIKLTDCAPIVIAKEKGFFEDEGLQ
-VEVIAQ-PNWKQLLDNVI----TGELDGAHMLS----GQPIAATIGF---G-TKAHIIT
AYTLDL--NGNGITVSNDVWD-K-MVSNDPALDTPTPKHPISADSLKPVVQEK-LD-TG-
--E------KLKMGMVFPTSTHNYEIRYWLAASGIHPGMYTSE-----DIKGFTEAQVEL
SVTPPPQMPATLESGNISGYCVGEPWNQKAVT-----MGIGVPVTTNYDIWKNNPEKVFG
VTKEWADENPNTHTAVIKALIRAGKWLDETDG--SG------KLVNREEACRLLSQPNYV
GADFDVIKNSMTGYFFF----QK-S-D-KREMPDFNVFF---------KY--YC-SYPWY
RDGVWFLTQMRRWGQ----ITEAK--------P-DSWYHETAKEVYKPEIYLDAAKRLLA
EGH----------LKESDI-----P---WDT-D----GYKA--PP--KDLIDGDEYAR-T
KPTPYLTSH--------------------KIGNKDAEQ----------------------
----
>ref_nrtA_974
------------------------------------------------------------
------------------------------------------------------------
------------------------------------------------------------
------------------------------------------------------------
-----MLISYPRVTS---------------------RL-LV------L------------
--------------TC--------------------------------------------
------------------------------------------------------------
----------------------------LGV-----------------LLLPA-------
--I---GCSE-----------------------------------------KEDTTSMPD
PSMGTEA--SVEDMGAATPSDPPPADMPSDPPRADPPADTSAATNVMA------------
-----------PLQ----L----EK----DALTFGFIKLTDCAPIVIAKEKGFFEAEGLQ
-VEVIAQ-PNWKQLLDNVI----TGELDGAHMLS----GQPIAATIGF---G-TKAHIVT
AYTLDL--NGNGITVSNAVWE-K-MVSNDPALDSPTPRHPITADSLKPVVQEK-LD-AG-
--E------KLKMGMVFPTSTHNYEIRYWLASAGIHPGMYTSE-----DIKGFTEAQVEL
SVTPPPQMPSTLESGNISGYCVGEPWNQKAVT-----MGIGVPVTTNYDIWKNNPEKVFG
VTKEWADANPNTHIAVVKALIRAGKWLDETDA--SG------TLINRVEACRLLSQPNYV
GADFDIIKNSMTGYFYF----QK-S-D-KREMPDFNVFF---------KY--YG-SYPWY
SDGIWFLTQMRRWGQ----ITEPK--------S-AEWYAETAKKVYKPAIYLEAAKRLLA
EGH----------IAEADV-----P---WES-D----GYRP--PT--KDFIDGLEYDA-H
KPIEYLNSH--------------------TIGNKD-------------------------
----
>ref_nrtA_893
------------------------------------------------------------
------------------------------------------------------------
------------------------------------------------------------
------------------------------------------------------------
------------------------------------------------------------
------------------------------------------------------------
------------------------------------------------------------
------------------------------------------------------------
------------------------------------------------------------
------------------------------------------------------------
--------------------------------------LTDCAPIVIAKEKGFFEEEGLQ
-VEVIAQ-PNWKQLLDNVI----TGELDGAHMLS----GQPIAATIGF---G-TKAHIIT
AYTLDL--NGNGITVSNDVWA-K-MVENDPALDTPTPKHPIPADSLKPVVQEK-LD-AG-
--E------KLQMGMVFPVSTHNYEIRYWLAAAGIHPGMYTSE-----DIKGFTDAQVEL
SVTPPPQMPATLESGNISGYCVGEPWNQQAVA-----KGIGVPVTTNYDIWKNNPEKVFG
VTKEWADENPNTHIAVVKALIRAGKWLDETDD--DG------NLINREEACRLLSQPNYV
GADFDVIKNSMTGYFFF----QK-S-D-KREMPDFNVFF---------KY--YC-SYPWY
SDGIWFLTQMRRWGQ----ITEPM--------P-AEWYHETAKEVYKPEIYLEAAKRLEA
EGH----------IDHADI-----P---WDT-D----GYKE--AT--TEFIDGLEFDA-R
KPIEYLNSH--------------------TIGNKD-------------------------
----
>ref_nrtA_927
------------------------------------------------------------
------------------------------------------------------------
------------------------------------------------------------
------------------------------------------------------------
-------MLRPRPAR---------------------LL-SA------A------------
--------------AP--------------------------------------------
------------------------------------------------------------
----------------------------LAL-----------------AAAAL-------
--L---TAAA--------------------------------------------------
--------------------------------------APPVAAQQTE------------
-----------MLD----L----EQ----DELKFGFIKLTDCAPIVIAKEKGFFDDEGLS
-VEVISQ-PNWKTLLDNVI----NGDLDGAHMLS----GQPLAATIGI---G-TQAHIVT
PFTMDL--NGNGITVSNDIWS-R-MQQNDTALDSPTPPHPITADALKPIAEQY-KS-QG-
--K------KLQMGMVFPVSTHNYELRYWLAAADIHPGMYTST-----DVGGRTDADVEL
SVTAPPMMPATLEGGNIQGYCVGEPWNQAAVE-----KGIGVPVTTNYDIWKNNPEKVFG
MTQAFTEENPQTTLAIVKALIRAGQWLDEVDA--DG------NFVNREEACRLLSRDNYV
GAPYDVIKNSMTGTFIF----QK-S-D-VREMPDFNVFF---------KY--HC-TYPWY
SDGVWFLTQMRRWGQ----IGEPK--------D-ADWYDQTAKRVYLPDVYREAAELLVA
EGF----------IAEEDF-----PA--ADT-D----GYKP--AT--DAFIDGRTYDG-R
DPLGYLSGF--------------------TIGNTD-------------------------
----
>ref_nrtA_563
------------------------------------------------------------
------------------------------------------------------------
------------------------------------------------------------
------------------------------------------------------------
--------MYRLDRL---------------------AQ-SC------R------------
--------------RW--------------------------------------------
------------------------------------------------------------
----------------------------TRP-----------------LAALT-------
--L---GVLS--------------------------------------------------
--------------------------------------ATPAVGQMTE------------
-----------MLD----L----EK----DELKFGFIKLTDCAPIVIAKEKGFFDDEGLV
-VEVVAQ-SNWKTLLDNVI----SGDLDGAHMLS----GQPIAATLGI---G-TKAHIIT
AFTMDL--NGNGITVSNDIWR-Q-MQDNEPSLDTPQPEHPITADALKPIAERY-IS-EG-
--K------KLQMGMVFPVSTHNYEIRYWLAAAGIHPGMYSSA-----DVGGRTDAMVEL
SVTPPPMMPATLEAGNIQGYCVGEPWNQAAVA-----KGIGVPVTTNYDIWKNNPEKVFG
VTKEWADENPQTMLAVTKALIRAGKWLDETDD--DG------NLVNREEACRLLSRSDYV
GADYEVIKNSMTGSFIF----QR-S-D-VRELPDFNVFF---------KY--HC-TYPWY
SDGVWFLTQMRRWGQ----IPEAK--------T-ADWYASTVKEIYKPDIYMEAAALLIE
EGF----------LTKDEV-----PE--PET-D----GYKP--AT--DEFIDGKTYDG-K
KPLEYLAGF--------------------EIGNAE-------------------------
----
>ref_nrtA_49
------------------------------------------------------------
------------------------------------------------------------
------------------------------------------------------------
------------MVQPPVDPAAASETTASPAEPPSLDGRGSRRGPFVRTRPLLPALDPPR
MTRFSTHRLLAAPAL---------------------AL-FL------G------------
--------------LG--------------------------------------------
------------------------------------------------------------
----------------------------GYA-----------------VPASA-------
--F---GPTE--------------------------------------------------
--------------------------------------VPALEGGETE------------
-----------MLD----V----EK----DELKFGFIKLTDCAPLVIAKEKGFFEDEGLS
-VELTAQ-PNWKVLLDNVI----GGELDGAHMLS----GQPLAATIGI---G-TKANVIT
AFTMDL--NGNAITVSNDIWE-Q-MQDHDEALDVDQPEHPISAAALKPIVDDL-LT-DG-
--Q------KLKMGMVFPVSTHNYELRYWLASSGIHPGMYTSV-----DTLGLTDADVEL
SVTPPPLMPATLEAGNIQGYCVGEPWNQAAVA-----KGIGVPVVTNEEIWDNNPEKVFG
VTQAWADEHPKTMLAVTKALIKAARWLDQTDS--NG------EYVNRIEAVTILSDSNYV
GADVDVIRRSMTGTFTF----QK-S-D-VVEMPDFNVFY---------KH--YT-NYPWY
SDGTWFLTQMRRWGQ----IGEPK--------D-AQWYADTVQKVYKPEIYLEAAQLLVE
EGF----------ISEDEI-----PT---GT-D----GYKP--AT--DAFIDGLTYDG-K
KPLEYLAQF--------------------EIGHTQ-------------------------
----
>ref_nrtA_171
------------------------------------------------------------
------------------------------------------------------------
------------------------------------------------------------
------------------------------------------------------------
------------------------------------------------------------
------------------------------------------------------------
------------------------------------------------------------
------------------------------------------------------------
------------------------------------------------------------
------------------------------------------------------------
------------------------------------------------------------
-VEVVAQ-PNWKTLLDNVI----SGELDGAHMLS----GQPLAATIGV---G-TKADVIT
AFTMDL--NGNAITVSNDIWE-Q-MQENDPALDVPQPEHPITAEALKPIVEDY-KA-DG-
--K------KLQMGMVFPVSTHNYELRYWLAAAGIHPGMYTSA-----DIRGLTDADVEL
TVTPPPMMPATLEAGNIQGYCVGEPWNQAAVA-----KGIGVPVVTNREIWENNPEKVFG
VTQAWADEHPETMLAVTKALIKAARWLDETDD--DG------DYVNRMEAVTILARDNYV
GAEVDVIRRSMTGTFTF----QK-S-D-VVESPDFNVFY---------KY--HT-NYPWY
SDGTWFLTQMRRWGQ----IGEEK--------D-AQWYADTVKKVYKPEIFLEAAGMLVE
EGF----------IAESEI-----PM---GT-D----GYKP--AT--DAFIDGKSYDG-K
KPLEYLAQF--------------------ELGNAK-------------------------
----
>ref_nrtA_716
------------------------------------------------------------
------------------------------------------------------------
------------------------------------------------------------
------------------------------------------------------------
-----------MPMASRFLALRFPALHFLR------------------------------
------------------------------------------------------------
------------------------------------------------------------
------------------FSPAILILLVISL-----------------EVGCS-------
--SNEITLED--------------------------------------------------
-----LE--NAALQLEAEDDVESSSDDLAAGES------VAV-----A------------
-----------MLE----I----EK----PDLKFGFIKLTDCAPLAIAKEKGYFEDEGLN
-VEVQSQ-SNWRDLLARVI----SGELDGAHMLA----GQPIGASIGV---G-ASAPIVT
AYSLDY--NGNGITVSNDVWA-K-MQENDESLKSPTPKHPIPATSLKPVVSDYKQS-TG-
--K------PFPMGMVFPVSTHNYEIRYWLASSGIHPGMYD--GEE--DAKGVIDADVEL
SVTPPPQMPKTLEGGTIYGYCVGEPWNQVAVA-----TGIGVPVTTNYDIWNNNPEKVFG
VSEDWAEANPDTHLAVVKALIRAGQWLDAKDE--KG------EFLNRREAAKILSSSAYV
GADEDVIANSMTGTFVF----QK-T-D-VRKMPEFNVFF---------DG--YA-SYPHY
SDCVWFLTQMRRWGQ----ISESK--------P-ASWYAEKAKQIYKPEIYRQAADMLIS
EGK----------LDPNEI-----PS--PSY-D----GYRE--AS--SAFIDGNTYDA-K
DPIGYINSF--------------------DIGNKDAESLAKQ------------------
----
>ref_nrtA_565
------------------------------------------------------------
------------------------------------------------------------
------------------------------------------------------------
------------------------------------------------------------
---------------------MLQSRRPWI------------------------------
------------------------------------------------------------
------------------------------------------------------------
---------------------LSSLALVALT-----------------MLGCG-------
--PSKITEAD--------------------------------------------------
-----LV--AAAEKVLANTASGDKGAQEARDWTD-----VPA-----A------------
-----------GLV----V----EK----PNLKFGFIKLTDCAPLVIAKEKGYFDDEGLN
-VEIEPQ-SNWKVLLDRVI----DGQLDGAHMLA----GQPIGATIGY---G-TKAPIIT
AYSLDY--NGNGITVSNDIWA-Q-MQEHDPKLQSPTPPHPISAASLKPVVDAY-RQ-EG-
--K------EFRLGMVFPVSTHNYEIRYWLAASGIHPGMYT---AE--NITGTLEGDVQL
SVTPPPQMPSTMEAGTILGYCVGEPWNQRAVV-----DGIGVPVTTNYDIWRNNPEKVFG
VHEQWDQKYPNTHIAVVKALMRAGMWLDATDE--SG------ALINRDEAAEILSHKDYV
GTDVEVIKRSMTGTFAF----QE-T-D-VRELPDFNVFF---------KY--HA-SYPHY
SDCIWFLTQMRRWGQ----ITEPK--------P-AEWYEQTARKIYRPDVYRKAAEQLIS
EGK----------LAADAV-----PA--ADY-D----GYRP--PS--SDFIDGKHYDA-K
DPIGYLNSF--------------------AIGNKDGEEEL--------------------
----
>ref_nrtA_192
------------------------------------------------------------
------------------------------------------------------------
------------------------------------------------------------
-----------------------------------------------------------M
PFCPSGFCLESESTPFISSDSSSSTRSGQTQEQQAPRP-QR------A------------
--------------TGSMRAIAAVRVN---------------------------------
------------------------------------------------------------
------------------PFLLFGCLALTGL-----------------MTGCS-------
--DSTVTLAD--------------------------------------------------
-----LE--AAASKV---DISKIEVSVDPS---------ATA-----E------------
-----------MLD----L----EK----SDLTFGFIKLTDCAPLVIAKEMGYFDDEGLN
-VTLETQ-SNWKILLDNVI----NGQLDGAHMLA----GQPIGATIGV---G-TKSPIVT
AYSLDY--NGNGITVSNEVWA-Q-MQENDPALNSPTPKHPISAASLKPIVDEYLQD-AG-
--E------PFPMGMVFPVSTHNYEIRYWLAASGIHPGMYT---ES--DIKGFTDAQVKL
STVPPPQMPQNLEADIVKGYCVGEPWNQKAVV-----TGIGVPVITNYDIWKNNPEKVFG
VAESWAEEHPQTHLAVIKALIRAGKWLDATDA--TG------KLINREEAVDILSRKDYV
GAEKEVISNSMMGTFVF----QS-T-D-VREMPDFNVFF---------KH--EA-SYPHY
SDAIWFLTQMRRWGQ----ITESK--------P-ASWYAEVAKQVYRPEIYRQAADLLIS
EGK----------LDPNEI-----PA--PDY-D----GYRA--VT--TEFIDGNQYDA-K
DPIGYINSF--------------------DIGNKDDESLAKK------------------
----
>ref_nrtA_556
------------------------------------------------------------
------------------------------------------------------------
------------------------------------------------------------
-----------------------------------------------------------M
PICPSSFCLESESVPFTQSESDASSRAELAPVRQSVSL-KQ------S------------
--------------AGSTRASFIATSG---------------------------------
------------------------------------------------------------
------------------KLALLGFVALSGM-----------------LTGCS-------
--DSGVTLED--------------------------------------------------
-----LE--AAAAKV---DISKIEIDAEPS---------DSA-----V------------
-----------MLD----L----EK----SDLTFGFIKLTDCAPLVIAKEKGYFDDEGLN
-VTLDTQ-SNWKILLDNVI----NGQLDGAHMLA----GQPIGATIGV---G-TKSPIVT
AYSLDY--NGNGITVSNEVWA-Q-MQENDPALKSPTPKHPISAASLKPIVEEYLQD-AG-
--E------PFPMGMVFPVSTHNYEIRYWLAASGIHPGMYT---ES--DIKGFTDAQVKL
STVPPPQMPQNLEADIVKGYCVGEPWNQKAVV-----TGIGVPVTTNYDIWKNNPEKVFG
VTEEWAEKHPQTHLAVIKALIRAGKWLDSTDE--SG------KLVNREEAVEILSRKDYV
GAEKEVIGNSMMGTFIF----QS-T-D-VREMPDFNVFF---------KH--EA-SYPHY
SDAIWFLTQMRRWGQ----ITESK--------P-ASWYADTAKKIYRPEIYRQAAELLIS
EGK----------LDPNEI-----PA--PDY-D----GYRA--VT--TEFIDGNEYDA-K
DPIGYINSF--------------------EIGNKDDESLAKK------------------
----
>ref_nrtA_870
------------------------------------------------------------
------------------------------------------------------------
------------------------------------------------------------
-----------------------------------------------------------M
LFRVPGFCLESQSVPLISTESEATSRSESAGTRQTANS-KK------T------------
--------------AGFAWKKAITATN---------------------------------
------------------------------------------------------------
------------------KFALLGCIALASA-----------------FTGCS-------
--DSGVSLED--------------------------------------------------
-----LE--AAAAKV---DISKIEVDVDPT---------ESA-----A------------
-----------MLD----L----EK----SDLTFGFIKLTDCAPLVIAKEMGYFDDEGLN
-VTLETQ-SNWKILLDNVI----NGQLDGAHMLA----GQPIGATIGV---G-TKSPIVT
AYSLDYNGNGNGITVSNEVWA-Q-MQENDPDLKSPTPKHPISAASLKPIVDDYLQD-AG-
--E------PFPMGMVFPVSTHNYEIRYWLAASGIHPGMYT---ES--DIKGFTDAQVKL
STVPPPQMPQNLEADIVKGYCVGEPWNQKAVV-----TGIGVPVTTNYDIWKNNPEKVFG
VTEEWAKKHPQTHLAVIKALIRAGKWLDATDD--SG------KLVNREEAVEILSRKDYV
GAEKEVIGNSMMGTFVF----QS-T-D-VREMPDFNVFF---------KH--EA-SYPHY
SDAIWFLTQMRRWGQ----ITESK--------P-ASWYAETAKKIYKPEIYRQAAELLIS
EGK----------LDPNEI-----PA--PDY-D----GYRA--VT--TEFIDGNKYDA-K
DPIGYINSF--------------------EIGNKDDESLAKK------------------
----
>ref_nrtA_403
------------------------------------------------------------
------------------------------------------------------------
------------------------------------------------------------
-----------------------------------------------------------M
QRSDKRYSFLAAFAHRLCTAKLVSLSKGVVSVSNRVPP-GR------S------------
--------------QSVGRFA---------------------------------------
------------------------------------------------------------
--------------------AWWLLLLVPMG-----------------LIGCS-------
--SGKVTLAD--------------------------------------------------
-----LQ--AAAAKI---DISDIVIDETDV---------APA-----A------------
-----------MLN----L----ES----SDLKFGFIKLTDCAPLVIAKEKGFFDDEGLN
-VTLEPQ-SNWKILLDNVI----NGQLDGAHMLA----GQPIGATIGI---G-TQSPIVT
AYSMDY--NGNAITVSNDVWA-Q-MQEHEPSLRSPKPPHPISADSLKPVVLEYLAD-QG-
--Q------PFPMGMVFPVSTHNYEIRYWLAAAGIHPGMYT---TS--DLNGFQDAQVQL
STVPPPQMPQNLEADIVKGYCVGEPWNQKAVS-----TGIGVPVATNSEIWKNNPEKVFG
VAKSWADENPSTHLAVIKALIRAGKWLDAKDE--TG------RLVNRPEAAKILSGKDYV
GAEEAVIAQSMTGTFTF----QA-T-D-VLDMPDFNVFF---------QG--YA-SYPHY
SDCIWFLTQMRRWGQ----ITESK--------P-AAWYAETAQEIYKPEIYRQAAELLIS
EGR----------LEPDEL-----PA--IDY-D----GYRP--VT--TEFIDGKAYDG-R
DPIGYINSF--------------------EIGTKEES-----------------------
----
>ref_nrtA_751
------------------------------------------------------------
------------------------------------------------------------
------------------------------------------------------------
------------------------------------------------------------
------MSIVLGASRLRHLARLLS------------------------------------
------------------------------------------------------------
------------------------------------------------------------
------------------------VLVVPVL-----------------LVGCS-------
--SGDITLED--------------------------------------------------
-----LE--AAAAKV---DVSDLKIDETDD---------APA-----A------------
-----------MLD----L----EK----SDLKFGFIKLTDCAPLVIAKEKGYFEDEGLN
-VTLESQ-SNWKILLDNVI----NGQLDGAHMLA----GQPIGATIGI---G-TKSPIVT
AYSLDY--NGNGITVSNAVWE-Q-MQENDPKLKSPTPEHPISAASLKPIVQEYLAD-QG-
--K------PFPMGMVFPVSTHNYEIRYWLAAAGIHPGMYT---ES--DLNGFQGAEVQL
STVPPPQMPQNLEADIVKGYCVGEPWNQKAVI-----AGIGVPVTTNYDIWKNNPEKVFG
VTKAWAEENESTHLAVIKALIRAGKWLDKTDE--SG------KLVNRQEAAKILSLKDYV
GAEEDVIDNSMTGTFVF----QE-T-D-VREMPDFNVFF---------KY--YA-SYPHY
SDCIWFLTQMRRWGQ----ITEPK--------P-AEWYEEIAKEVYKPEIYRQAAELLIS
EGK----------MDASEM-----PA--ADY-D----GYRE--AT--SEFIDGNTYDG-R
DPIGYINSF--------------------EIGNKEEL-----------------------
----
>ref_nrtA_4
------------------------------------------------------------
------------------------------------------------------------
------------------------------------------------------------
------------------------------------------------------------
-----------MRLSLTAGSRWLGCVSAFA------------------------------
------------------------------------------------------------
------------------------------------------------------------
--------------------GLALL------------------------SGCS-------
--NDQITLED--------------------------------------------------
-----LE--SAAANVEVDTDSL-----DGGAAAE-----GET-----Q------------
-----------PLD----V----EK----SDLKFGFIKLTDCAPLVIAKEKGYFEDEGLN
-VEIEAQ-SNWKVLLDRVI----DGQLDGAHMLA----GQPIGATIGF---G-TKAPIIT
AYSLDY--NGNGITVSNDVWS-Q-MQENDDSLAVEQPEHPIPADSLKPIVESY-KQ-QG-
--K------DFNMGMVFPVSTHNYEIRYWLAASGIHPGMYT---GE--NIAGTVDADVIL
SVTPPPQMPATLEAGTILGYCVGEPWNQQAVV-----KGIGVPVTTNYDIWKNNPEKVFG
VTESWNEENPKTHLAVIKALIRAGKWLDAKDD--SG------KLVNRQEACEILSRSDYV
GADVDVIDNSMTGTFVF----QK-T-D-VREMPDFNVFF---------DH--QA-SFPHY
SDCIWFLTQMRRWGQ----ITESK--------P-ASWYEETAKQIYRPEIYRQAAKLLID
EGK----------ITADDI-----PA--DDY-D----GYRP--AT--SDFIDGKSYDA-K
DPIGYVNSF--------------------EIGNKDDESLASK------------------
----
>ref_nrtA_209
------------------------------------------------------------
------------------------------------------------------------
------------------------------------------------------------
------------------------------------------------------------
-----------MSLPSLSWPRFLPGSSFLSFLHRDQPT-KM------P------------
--------------GRSIRRA---------------------------------------
------------------------------------------------------------
------------------GRSLALVAAVAVV-----------------HTGCE-------
--SDSVTLED--------------------------------------------------
-----LE--SAAANVEVDESKFAASGGGGGGETE-----AVT-----K------------
-----------PLD----V----EK----TDLTFGFIKLTDCAPLVIAKEKGYFDDEGLN
-VAVEPQ-SNWKVLLDRVI----SGELDGAHMLA----GQPIGATIGF---G-TEAPIIT
AYSLDY--NGNGITVSNDIWS-Q-MQQNDPSLAVDQPEHPITADSLKPIVDQY-RE-EG-
--K------DFNMGMVFPVSTHNYEIRYWLAAAGINPGYYT---SE--NTAGTVDADVIL
SVTPPPQMPSTLEAGTILGYCVGEPWNQQAVV-----KGIGVPVTTNYDIWKNNPEKVFG
VTKGWDEQNPKTHLAVIKALIRAGKWLDATDA--KG------TLINRQEACEILARPEYV
GADVDVIDNSMTGTFVF----QK-T-D-VREMPDFNVFF---------KY--NA-SFPHY
SDCVWFLSQMRRWGQ----ITESK--------P-ASWYAETAKEIYKPAIYRQAAKLLID
EGY----------ITADEV-----PA--DDY-D----GYRE--AT--DEFIDGRTYDG-K
DPIAYINSF--------------------EIGNHDDESLSNQ------------------
----
>ref_nrtA_867
------------------------------------------------------------
------------------------------------------------------------
------------------------------------------------------------
-----------------------------------------------------------M
AGSSKGGSLGHSSPFLLIHDGFISMTLFFR----------A------S------------
--------------FTSL------------------------------------------
------------------------------------------------------------
-------------------SPCLLLAVLALP-----------------LVGCS-------
--ESEITLED--------------------------------------------------
-----LE--NAARKIESTASSEAALPDENAGESAGPDESAIT-----E------------
-----------ILD----V----EK----PDLKFGFIKLTDCAPLVIAKEKGFFNDEGLS
-VEIEAQ-SNWKVLLDRVI----DGQLDGAHMLA----GQPIGATIGF---G-TKAHIIT
AYSLDY--NGNGITVSNDIWQ-Q-MQENEPRLKSETPQHPITADALKPIVDQY-KQ-EG-
--K------DFNMGMVFPVSTHNYEIRYWLAAAGIHPGFYS---EE--NITGMIDADVLL
SVTPPPQMPATLEAGTILGYCVGEPWNQQAVV-----KGIGVPVTTNYDIWKNNPEKVFG
VSKAWNDENPNTHIAIVKALIRAGKWLDETDD--AG------VLVNRQEAAEILSMKDYV
GADVDVIDNSMTGTFVF----QE-T-D-VRPMPDFNVFF---------KY--YA-SYPHY
SDCIWFLTQMRRWGQ----ISESK--------P-ASWYAETAKEVYQPAIYRKAAAMLVA
EGK----------ISNSDI-----PA--DDY-D----GYRS--PS--NEFIDGNVYDA-K
DPIGYVNSF--------------------AIGNKDDDSLAKQ------------------
----
>ref_nrtA_184
------------------------------------------------------------
------------------------------------------------------------
------------------------------------------------------------
------------------------------------------------------------
----------------------MPSATLYR-----------------S------------
--------------FQNLGLG---------------------------------------
------------------------------------------------------------
------------------GAVCSLTALLLLT-----------------TAGCG-------
--GSKITLED--------------------------------------------------
-----LE--AAAAKVQQDTASDGASVVENA---------VVA-----E------------
-----------LLD----I----EK----PSLKFGFIKLTDCAPLVIAKEKGYFQDEGLN
-VEIEAQ-SNWKVLLDRVI----DGQLDGAHMLA----GQPIGATIGF---G-TKAHIIT
AYSLDY--NGNGITVSNEIWS-Q-MQENDESLKSPTPPHPISAKSLKPIVDRY-KQ-DG-
--K------DFNMGMVFPVSTHNYEIRYWLAAAGIHPGFYN---KD--NITGMVDADVLL
SVTPPPQMPSTLEAGTILGYCVGEPWNQQAVA-----KGIGVPVTTNYDIWKNNPEKVFG
VSAEWNEKYPNTHIAVVKALIRAGKWLDETDA--DG------KLANRQEAAKILSGKDYV
GADEELIKKSMTGTFVF----QR-T-D-VRPMSDFNVFF---------NH--HA-SYPHY
SDCIWFLTQMRRWGQ----ITESK--------P-AEWYEETAKEVYKPEIYRKAAAMLVA
EGK----------VSTEEI-----PA--SDY-D----GYRP--AT--NEFIDGNTYDA-R
DPIGYINSF--------------------VIGNKDGDSADAPPTKL--------------
----
>ref_nrtA_286
------------------------------------------------------------
------------------------------------------------------------
------------------------------------------------------------
------------------------------------------------------------
----------------------MPSVPFYR-----------------S------------
--------------LKNLIRS---------------------------------------
------------------------------------------------------------
------------------RFVFSATAVLLLF-----------------VTGCG-------
--GSKITLED--------------------------------------------------
-----LE--AAAAKLPQNDTPASTTENENA---------VVT-----D------------
-----------MLD----I----EK----PSLKFGFIKLTDCAPLVIAKEKGYFQDEGLN
-VEIEAQ-SNWKVLLDRVI----DGQLDGAHMLA----GQPIGATIGF---G-TKAHIIT
AYSLDY--NGNGITVSNDIWT-Q-MQENDESLKSPTPPHPISAKSLKPIVDSY-KQ-EG-
--K------DFNMGMVFPVSTHNYEIRYWLAAAGIHPGFYN---KD--NITGMVDADVLL
SVTPPPQMPSTLEAGTILGYCVGEPWNQQAVA-----KGIGVPVTTNYDIWKNNPEKVFG
VSAEWNEKYPNTHIAAVKALIRAGKWLDETDT--DG------KLTNREEAAKILSGKDYV
GADEDLIKQSMTGTFVF----QK-T-D-VRPMPDFNVFF---------KH--YA-SYPHY
SDCIWFLTQMRRWGQ----ITESK--------P-AEWYEKTAKEVYKPEIYRKAAAMLVA
EGK----------VSTEEI-----PE--GEY-D----GYRP--AT--NEFIDGNTYDA-R
DPIGYINSF--------------------VIGNKDGDATEATPTKL--------------
----
>ref_nrtA_364
------------------------------------------------------------
------------------------------------------------------------
------------------------------------------------------------
------------------------------------------------------------
----------------------------MR-----------------A------------
--------------IKIL------------------------------------------
------------------------------------------------------------
-----------------------LLLFLVLS-----------------CVGCG-------
--NEKISLED--------------------------------------------------
-----LE--SAVAEL--ETAGDVDTPEDSA---------PAT-----A------------
-----------LLD----V----EK----PNLKFGFIKLTDCAPLVIAKEKGYFEDEGLN
-VEIEAQ-SNWKVLLDRVI----DGQLDGAHMLA----GQPIGATIGF---G-TKAHVIT
AYSLDY--NGNGITVSNEIWA-Q-MQENDPKLKSPQPAHPISADSLKPIVDQY-KQ-EG-
--K------DFNMGMVFPVSTHNYEIRYWLAASGIHPGFYT---KE--NITGMVDADVLL
SVTPPPQMPQTLEAGTILGYCVGEPWNQKAVV-----TEIGVPVTTNYDIWKNNPEKVFG
VTAEWDKKHPNTHLAIVKALIRAGKWLDATDA--EG------NLVNRQEAAKILSGKDYV
GADEDVIDNSMTGTFVF----QK-S-D-VRPMPDFNVFF---------KY--YA-SYPHY
SDCIWFLTQMRRWGQ----ITETK--------P-AEWYADTAKEVYKPEIYRKAAMMLVA
EGK----------LDMSEI-----PA--ADY-D----GYRE--VT--TEFIDGKKYDA-K
DPIGYINSF--------------------KIGNKD-------------------------
----
>ref_nrtA_886
------------------------------------------------------------
------------------------------------------------------------
------------------------------------------------------------
------------------------------------------------------------
--------------------------MSFR-----------------N------------
--------------LVGM------------------------------------------
------------------------------------------------------------
-----------------------LTVSCVLL-----------------LAGCG-------
--GGG-SLDE--------------------------------------------------
-----LE--SV-------DISDVDLDSDEL---------AAK-----E------------
-----------MLA----L----EK----TSLKFGFIKLTDCAPLVIAKEKGFFEEEGLN
-VEIEAQ-SNWKVLLDRVI----DGQLDGAHMLA----GQPIGATIGF---G-TKAHIIT
AYSLDY--NGNGITVSNDIWS-Q-MQENDESLKSPTPQHPITADSLKPIVDSY-KQ-AG-
--K------DFNMGMVFPVSTHNYEIRYWLAAAGINPGFYT---KE--NIAGTVDADVIL
SVTPPPQMPATLEAGTILGYCVGEPWNQQAVV-----KGIGVPVTTNYDIWKNNPEKVFG
VTAGWNEQNPNTHLAVIKALIRAGKWLDETDG--AG------KLVNRQEAAEILSRKDYV
GADVDVIDNSMTGTFVF----QK-S-D-VRPMPDFNVFF---------KY--YA-SYPHY
SDCIWFLTQMRRWGQ----ITESK--------S-ADWYADTAKEVYKPEIYRKAAMMLVA
EGK----------LSESDL-----PA--EDY-D----GYRP--AT--TEFIDGKKYDA-K
DPLGYIGSF--------------------EIGNKD-------------------------
----
>ref_nrtA_129
------------------------------------------------------------
------------------------------------------------------------
------------------------------------------------------------
------------------------------------------------------------
--------MRNTTTK---------------------IR-KT------A------------
--------------ALTR--------P---------------------------------
------------------------------------------------------------
------------------SLLSKFIKSTLAF-----------------A---A-------
------TFAL--------------------------------------------------
-----A----------------AAVNA--------------------E------------
-----------TGP----A----EK----TELKFGFIKLTDMVPLAVAYENGYFDDEGLS
-VELEAQ-ANWKVVLDRVI----TGELDGSHMLA----GQPIGSTIGF---G-TNAHIVT
SFVMDL--NGNGLTVANDVWK-K-MKKNIPVDADGKFIHPIKADALKPVIQAT-KD-AG-
--Q------SFSMGMVFPVSTHNYEIRYWLAAAGIHPGFYA-PAKG--DITGQIKADVLL
SVTPPPQMPATLEAGTIKGYMVGEPWNQQAVF-----RGIGVPVVTNNDIHSNFTEKVFG
VTKEWSDKNPNTHIRVVKSLIRAAKWLDENNN--A----------NRSAGAKMISASHYV
GADYKVIANSMTGVFEY----DR-G-D-VRKQPDFNVFF---------RY--NA-NMPYY
SDAIWYLTQMRRWGQ----IAEPK--------P-DSWYSETAKKVFLPEVYRQAVKDLIA
EGK----------MSAADF-----PE-LDKT-D----GFRK--PE-DTKFIDGKIFDA-T
KPNDYLKQF--------------------EIGLKGDETI---------------------
----
>ref_nrtA_240
------------------------------------------------------------
------------------------------------------------------------
------------------------------------------------------------
----------------------------------------------------------MK
NPASLNPNRNVLRID---------------------MR-NR------L------------
--------------FRRWF------IN---------------------------------
------------------------------------------------------------
------------------SHWPRLTNSLLLI-----------------G---V-------
--F---FICG--------------------------------------------------
-----V----------------GHSLQ--------------A-----E------------
-----------LLD----V----EK----DELVFGFIKLTDCAPLVIAKEKLFFEDEGLD
-VKLEAQ-ANWKILLDRVI----SGELDGAHMLA----GQPIGATIGF---G-TQAHIIT
PYSLDY--NGNGITVSNDLWE-K-MQEVDPSLDVPQPKHPISADALKPIVEEK-NA-SG-
--S------PMRMGMVFPVSTHNYEIRYWLAASGISPGYYLDRATGAIDAAGTTDADVLL
SVTPPPQMPATLEAKTIEGYCVGEPWNQQAVV-----RGIGVPVTTNYDIWKNNPEKVFG
VTKEWADENENTVVAITKALIRAGMWLDATDA--GG------KLVNRNEAARILSRSEYV
GADYEVIRNSMTGYFYF----QK-T-D-KRPMPDFNVFF---------KH--GA-SYPWF
SDCIWFLTQMRRWGQ----IPEPK--------P-ASWYHQTAKRIYRPDIYNDAAKHLIE
EGL----------MDKSDL-----PKFPF-L-S-RWKGYRK--PT--SEFIDGNTYSA-K
KPIDYINSF--------------------ELGIKDDPSLSRK------------------
----
>ref_nrtA_414
------------------------------------------------------------
------------------------------------------------------------
------------------------------------------------------------
------------------------------------------------------------
--------MRPKYKN---------------------KK-QK------S------------
--------------FTEWLKG----IS---------------------------------
------------------------------------------------------------
------------------LSFLSLSATACLI-----------------G---F-------
------VLDS--------------------------------------------------
-----S----------------STKAR--------------A-----E------------
-----------LLD----V----EK----DALLFGFIKLTDCAPLVIAKEKLFFEDEGLD
-VKLEAQ-ANWKILLDRVI----SGELDGAHMLA----GQPIGATIGF---G-TQAHIIT
PYSLDY--NGNGITVSNDLWE-Q-MQENDASLKSPTPKHPISADALKPIVESK-KA-AG-
--S------PMRMGMVFPVSTHNYEIRYWLAASGIRPGFYMDQASGAIDATGTTDADVLL
SVTPPPQMPATLEAKTIEGYCVGEPWNQQAVV-----RGIGVPVTTNYDIWKNNPEKVFG
ATRQWADENPNTLIAITKALIRAGMWLDEKDG--SG------KYVNRHEAARILSRPEYV
GADYEVIKNSMTGYFYF----QS-T-D-KRPMPDFNVFF---------NH--FA-SYPWY
SDCVWFLTQMRRWGQ----IPESK--------P-ASWYDETAKKIYRPDIYKAAAEHLIE
EGY----------LQKHQL-----PAVDE-K-D-KWAGYRP--PT--DEFIDGNTYDG-R
SPIKYINSF--------------------DVGIREEIK----------------------
----
>ref_nrtA_768
------------------------------------------------------------
------------------------------------------------------------
------------------------------------------------------------
------------------------------------------------------------
--------MNTKTVK---------------------TK-KQ------S------------
--------------FHDLQKSPKKTIN---------------------------------
------------------------------------------------------------
------------------ITNLKSIVSSLLL-----------------T---L-------
--T---VFAN--------------------------------------------------
-----I----------------RSTVT--------------A-----E------------
-----------LLD----V----EK----DELIFGFIKLTDCAPLVIAKEKLFFEDEGLE
-VRLEAQ-ANWKILLDRVI----SGELDGAHMLA----GQPIGATIGF---G-TQAHIIT
PYSLDY--NGNGITVSNDLWE-Q-MQSNDPALQSPRPEHPITADSLKPIVDEQ-KA-AG-
--K------PIRMGMVFPVSTHNYEIRYWLAAAGIRPGYYVDLASGAVDATGTTDADVLL
SVTPPPQMPATLEAKTIAGYCVGEPWNQQAVV-----RGIGVPVTTNYDIWKNNPEKVFG
ATKDWADENPQTLIAITKALIRAGMWLDKKDD--SG------NYINRHEAARILSQSEYV
GADYEVIKNSMTGYFYF----QQ-T-D-KRPMPDFNVFF---------NH--YA-SFPWF
SDCVWFLTQMRRWGQ----ISESK--------P-AKWYHDTAKRIYRPDIYLEAASHLLE
EGL----------MTKDLL-----PPIEDAN-D-TWVGYRE--PS--NDFIDGNPYDG-R
KPIEYINSF--------------------EIGIKEEMDLSAQ------------------
----
>ref_nrtA_157
------------------------------------------------------------
------------------------------------------------------------
------------------------------------------------------------
------------------------------------------------------------
------------------------------------------------------------
--------------------------M---------------------------------
------------------------------------------------------------
------------------NKRQGCAGLLLAL-----------------L-----------
------SLPT--------------------------------------------------
-----L-----------------------------------A-----A------------
-----------VGA----P----EQ----EELKLGFIKLTDMAPLAVAYERGYFEDEGLY
-VTLEAQ-ANWKVLLDRVI----DGELDGAQMLA----GQPLAAHVGI---G-TQAELVT
AFAMDL--NGNAITVANPVWA-A-MQPHLPKAVAGQVPAPVSAAALKPVVAQY-RQ-AG-
--K------PFNMGMVFPVSPHNYELRYWLAAGGLNPGFYA-PALG--DSSGQRQADVLL
SVTPPPQMPATLEAGTIAGYSVGEPWNQQAVA-----RGIGVPVITDYEIWRNNPEKVFG
VTRQWADRHPNTHIRLVKALLRAAWWLDAEQN--G----------NRREAAKLLARPEYV
GADEGVIANSMVGTFEY----AK-G-D-RRNLPDFNVFF---------RH--QA-TYPYY
SDAIWYLTQMRRWGQ----IPTAK--------P-DAWFEQVARAVYQPEVYRQAAEALIA
EGK----------FKAQDF-----PD-FASE-Q----GYRG--PQ--DGFIDGLIYDG-R
HPNAYLQQF--------------------AIGLKGDERVQ--------------------
----
>ref_nrtA_763
------------------------------------------------------------
------------------------------------------------------------
------------------------------------------------------------
------------------------------------------------------------
------------------------------------------------------------
------------------------------------------------------------
------------------------------------------------------------
------------------------MALLRLV-----------------A-----------
------GGNR--------------------------------------------------
-----P-----------------------------------G-----R------------
-----------GGA----P----EK----ESVRLGFIKLTDMAPLAVAYERGYFEDEGLY
-VTLEAQ-ANWKVLLDRVI----GGELDGAQMLA----GQPLAAHIGI---G-TQAELVT
ALSLDR--NGNAITVANSVWQ-R-MQP-----APGDQQGPVSAAALKPVVEQA-RR-EG-
--K------PFNMGMVFPVSSHNYELRYWLAAGGLHPGFYA-PERG--DNSGQLKADVLL
SVTPPPQMPATLEAGTIQGYSVGEPWNQQALA-----KGIGKPLITDSEIWHSNPEKVFG
VTRAFAEQYPNTHVRLVKALLRAAYWLDEQHN--R----------NRPEAAKLLARPDYV
GADEQVITASMLGTFRY----DR-E-D-VRPAPDFTLFF---------RQ--QA-SYPYY
SDAVWFLTQMRRWGQ----IPTAR--------P-DGWYDAVARAVYRPDIYRQAAEALVA
EGK----------FKAADF-----VD-FANE-S----GYRP--AD--AGFIDGHSFDG-R
QPNVYLQQF--------------------AIGLKGDERVE--------------------
----
>ref_nrtA_707
------------------------------------------------------------
------------------------------------------------------------
------------------------------------------------------------
------------------------------------------------------------
-----------MRTK---------------------QT-IQ------T------------
--------------TV--------------------------------------------
------------------------------------------------------------
------------------------AAFLLLA-----------------G---T-------
--T---TS----------------------------------------------------
-----EA--D--------------------------------------------------
-----------LLD----V----EK----DTLKFGFIKLTDCAPIVIAKEKGFFDDEGLS
-VTVEAQ-GNWKELLNRVI----TGDLDGAHMLA----GQPIGATVGF---G-TQADIVT
AYNLDY--NGNGITVSNDLWA-K-MKPNVPME-DGKPVHPITADSLKPISDAA-AA-EN-
--N------KLKMGMVFPVSTHNYEIRYWLAAAGIKPGFYFDPGTGQVDIPGFLNGDVEL
SVTPPPQMPQTLEQGTIVGYCVGEPWNQQAVV-----KGIGVPVTTNYDIWKNNPEKVFG
VSREWAEANPNTWIAVTKALIRAGHWLDAAP---E----------NRIEAAEILSQPNYV
GAPFEVISNSMTGTFEF----EK-G-D-KREMPDFNVFF---------RY--NA-SYPYY
SDCVWFLTQMIRWGQ----ITEQQ--------P-DSFFKEMAERIYRPDIYMEAVKELID
DGE----------FTEEDFTDAYAA---FDG-G----GYKP--AT--TDFIDGKTYDG-S
KPNEYIQSF--------------------KIGLK--------------------------
----
>ref_nrtA_17
------------------------------------------------------------
------------------------------------------------------------
------------------------------------------------------------
------------------------------------------------------------
---------MKNINK---------------------KI-L--------------------
------------------------------------------------------------
------------------------------------------------------------
------------------------ALIAYIL-----------------S---A-------
--V---LGNL--------------------------------------------------
-----NA--D--------------------------------------------------
-----------ILD----V----EK----DTLKFGFIKLTDCAPIVIAKEKGYFDDEGLS
-VEVEAQ-GNWKELLNRVI----NGDLDGAHMLA----GQPIGATVGF---G-TKADVLT
AYSLDY--NGNGITVSNDIWK-Q-MKPNVKKDATGKVIHPITADSLKPIADEA-SN-NN-
--A------KLKMGMVFPVSTHNYEIRYWLAASGISPGFYFDPSTKQRDIAGFLNSDVEL
SVTPPPQMPQTLEAGTICAYCVGEPWNQQAVF-----KKIGVPVTTNYDIWKNNPEKVFG
VSAAWAKENPNTWIAVTKALIRAGHWLDASW---K----------NRDEAAKILSQPNYV
GAPYKVIKNSMTGTFEF----EP-GVD-VREMKDFNVFF---------RY--NA-SYPYY
SDAVWFLTQMVRWGQ----ITEQK--------E-DSWYHTMAKKIYRPDVYMKAVDELID
DGL----------FEESVFLPAVKA---NRA-G----GYKP--ST--SDFIDGKTYDG-K
KPNDYIDSF--------------------KIGLK--------------------------
----
>ref_nrtA_63
------------------------------------------------------------
------------------------------------------------------------
------------------------------------------------------------
------------------------------------------------------------
---------MKRQKS---------------------KA-YI------N------------
--------------YC--------------------------------------------
------------------------------------------------------------
------------------------SLFLWLL-----------------G---A-------
--P---LS----------------------------------------------------
-----EA--E--------------------------------------------------
-----------ILL----V----EK----DTLKFGFIKLTDCAPLVIAKEKGFFDDEGLS
-VELEAQ-GNWKELLNRVI----TGDLDGAHMLA----GQPIGATVGF---G-TEAHVVT
SYSLDY--NGNGITVSNDIWA-Q-MKPGVAKDADGKVIHPITAEGLKPIAETA-KN-EG-
--A------KLKMGMVFPVSTHNYELRYWLAAAGINPGFYFDPSTDQRDIAGFLNGDVEL
SVTPPPQMPQTLEAGTICAYCVGEPWNQQAVI-----KKIGVPVTTNYDIWKNNPEKVFG
VSGDWAKENPETWVAVTKALIRAGYWLDESW---E----------NRDEAAKILSKPNYV
GAPYEVIKNSMTGTFEF----EP-GVD-IREMPDFNVFF---------RY--NA-SYPYY
SDCVWFLTQMVRWGQ----LTEQK--------E-DAWYDETAKKIYRPDVYLRAVAELID
DGQ----------FEESVFAPAMEA---SEA-G----GYKP--AT--TDFIDGNEYDG-T
KPNEYIESF--------------------EIGLK--------------------------
----
>ref_nrtA_541
------------------------------------------------------------
------------------------------------------------------------
------------------------------------------------------------
------------------------------------------------------------
---------MKFKLN---------------------TL----------------------
------------------------------------------------------------
------------------------------------------------------------
------------------------TRFAVLA-----------------V---S-------
--P---LFAG--------------------------------------------------
-----TT--D--------------------------------------------------
-----------LLD----V----EK----DQLKIGFIKLTDCAPLVIAKEKGFFEEEGLI
-VEVEAQ-ANWKVLLDRVI----SGELDGAHMLA----GQPIGATIGF---G-SKAEVIT
PISLDY--NGNAITVSNAVWE-Q-MKAAIPKDADGKPVHPIKADSFKPIVMAA-KS-TG-
--K------PLQFGMVFPVSTHNYELRYWLAAGGINPGFYFDPASGEENIPGVLNGDLVL
SVTPPPQMPSTLEAGTIVGYCVGEPWNQQAVF-----KKIGVPVITDHEIWAYNPEKVFG
ITKAFAETNPNTTLALTKAIIRACAWLDESM---E----------NRKEAVKILSAPNYV
GADEEVIANSMTGTFEY----EP-G-D-KRPLPDFNVFF---------KH--HA-SYPWA
[truncated: 967,454 more chars]
