# Supplementary material for: Picoplankton nitrogen guilds in the tropical and subtropical oceans: From the surface to the deep
Source: PLoS One. 2025 Nov 5;20(11):e0335222. doi: 10.1371/journal.pone.0335222 (PMC12588538; doi:10.1371/journal.pone.0335222)
Supplement: S1 File — (ZIP) [file pone.0335222.s001.zip › supplementary info/N_cycle/G_nrtA_nitrate_transporter_assimilation/tree/ref_database_relabel.newick]

(ref_nrtA_filamentous_cyanobacterium_CCP2_MMP08617412_PVWD01000059_1_MMP08617412_19_15797_17422_neg_d_Bacteria_p_Cyanobacteria_c_Cyanobacteriia_o_Elainellales_f_Elainellaceae_g_CCP2_s_CCP2_sp003003615:0.38009,(((ref_nrtA_OceanDNA_b16155_0098_02_00829_02454_pos_d_Bacteria_p_Cyanobacteria_c_Cyanobacteriia_o_Cyanobacteriales_f_Xenococcaceae_g_Xenococcus_s_:0.26561,(ref_nrtA_OceanDNA_b16170_002_079_092830_094431_neg_d_Bacteria_p_Cyanobacteria_c_Cyanobacteriia_o_Cyanobacteriales_f_Xenococcaceae_g_Xenococcus_s_:0.29223,ref_nrtA_OceanDNA_b16170_063_001_000259_001869_neg_d_Bacteria_p_Cyanobacteria_c_Cyanobacteriia_o_Cyanobacteriales_f_Xenococcaceae_g_Xenococcus_s_:0.09893)100.00:0.10039)100.00:0.06897,ref_nrtA_Pseudanabaena_sp_MMP02261336_CP003592_1_1716_2174467_2176089_neg_d_Bacteria_p_Cyanobacteria_c_Cyanobacteriia_o_Pseudanabaenales_f_Pseudanabaenaceae_g_PCC_7367_s_PCC_7367_sp000317065:0.18371)100.00:0.11351,(((((((((ref_nrtA_OceanDNA_b47042_044_03_01581_03035_neg_d_Bacteria_p_Verrucomicrobiota_c_Verrucomicrobiae_o_Verrucomicrobiales_f_DEV007_g_EC70_s_EC70_sp002684575:0.94651,(ref_nrtA_OceanDNA_b35380_019_07_05740_07329_pos_d_Bacteria_p_Proteobacteria_c_Gammaproteobacteria_o_GCA_001735895_f_GCA_001735895_g_GCA_001735895_s_:0.17243,(ref_nrtA_OceanDNA_b30984_0592_01_00003_01637_pos_d_Bacteria_p_Proteobacteria_c_Alphaproteobacteria_o_Rhodospirillales_f_UBA1479_g_UBA1479_s_UBA1479_sp002325375:0.05436,ref_nrtA_OceanDNA_b31243_30_026_021361_022983_neg_d_Bacteria_p_Proteobacteria_c_Alphaproteobacteria_o_Rhodospirillales_f_UBA4479_g_UBA4479_s_:0.13218)100.00:0.08164)100.00:0.02265)79.00:0.06120,ref_nrtA_OceanDNA_b30773_072_011_007557_009101_neg_d_Bacteria_p_Proteobacteria_c_Alphaproteobacteria_o_Rhodospirillales_f_2_12_FULL_67_15_g__s_:0.13576)79.00:0.05498,(ref_nrtA_Magnetospira_sp_MMP3283111_NZ_FO538765_1_2223_2358340_2359818_pos_d_Bacteria_p_Proteobacteria_c_Alphaproteobacteria_o_Rhodospirillales_A_f_Magnetospiraceae_g_Magnetospira_s_Magnetospira_sp000968135:0.16500,(ref_nrtA_OceanDNA_b23306_0364_04_02065_03504_neg_d_Bacteria_p_Proteobacteria_c_Alphaproteobacteria_o_Bin95_f_Bin95_g__s_:0.16321,(((ref_nrtA_OceanDNA_b33281_135_09_08055_09467_pos_d_Bacteria_p_Proteobacteria_c_Gammaproteobacteria_o_Burkholderiales_f_Burkholderiaceae_g__s_:0.21623,ref_nrtA_GORG_SAMEA6073105_SAGS_AG911D15_10_027_027078_028535_pos_d_Bacteria_p_Proteobacteria_c_Gammaproteobacteria_o_Pseudomonadales_f_Litoricolaceae_g_Litoricola_s_Litoricola_sp002705325:0.20325)72.00:0.06803,(ref_nrtA_Acuticoccus_yangtzensis_JL1095_MMP05818643_NZ_00MJUX01000009_1_99_0106523_0107899_neg_d_Bacteria_p_Proteobacteria_c_Alphaproteobacteria_o_Rhizobiales_f_Amorphaceae_g_Acuticoccus_s_Acuticoccus_yangtzensis:0.18331,ref_nrtA_OceanDNA_b26660_019_024_024997_026469_pos_d_Bacteria_p_Proteobacteria_c_Alphaproteobacteria_o_Rhizobiales_f_Amorphaceae_g_Amorphus_s_:0.10481)90.00:0.02899)78.00:0.03065,(ref_nrtA_Actibacterium_ureilyticum_LS_811_MMP07514661_NZ_0NSBT01000037_1_MMP07514661_731_0723875_0725368_pos_d_Bacteria_p_Proteobacteria_c_Alphaproteobacteria_o_Rhodobacterales_f_Rhodobacteraceae_g_Actibacterium_s_Actibacterium_ureilyticum:0.16163,(ref_nrtA_BGEO_SAMN07136638_METAG_LFKOEJPC_055_08_07094_08593_neg_d_Bacteria_p_Proteobacteria_c_Alphaproteobacteria_o_Puniceispirillales_f_AAA536_G10_g_AAA536_G10_s_AAA536_G10_sp003278095:0.10425,ref_nrtA_OceanDNA_b26598_006_19_19270_20763_neg_d_Bacteria_p_Proteobacteria_c_Alphaproteobacteria_o_Puniceispirillales_f_UBA1172_g_UBA1172_s_UBA1172_sp002457135:0.09735)100.00:0.08154)100.00:0.06980)100.00:0.08431)100.00:0.04577)100.00:0.07647)87.00:0.10781,ref_nrtA_OceanDNA_b24964_022_18_019722_021125_neg_d_Bacteria_p_Proteobacteria_c_Alphaproteobacteria_o_Parvibaculales_f_Phaeomarinobacteraceae_g_Phaeomarinobacter_s_:0.23342)99.00:0.07231,(ref_nrtA_OceanDNA_b32607_057_03_02389_03810_pos_d_Bacteria_p_Proteobacteria_c_Alphaproteobacteria_o_SMXQ01_f_SMXQ01_g__s_:0.08655,ref_nrtA_OceanDNA_b32604_063_01_0002_01336_pos_d_Bacteria_p_Proteobacteria_c_Alphaproteobacteria_o_SMXQ01_f_SMXQ01_g__s_:0.09005)100.00:0.22293)98.00:0.03450,(((ref_nrtA_OceanDNA_b46079_023_007_004252_005733_neg_d_Bacteria_p_Verrucomicrobiota_c_Verrucomicrobiae_o_Opitutales_f_Puniceicoccaceae_g_BACL24_s_BACL24_sp003485085:0.48150,(ref_nrtA_OceanDNA_b22880_175_08_06468_07841_pos_d_Bacteria_p_Planctomycetota_c_Planctomycetes_o_Planctomycetales_f_Planctomycetaceae_g_Fuerstia_s_:0.14683,ref_nrtA_OceanDNA_b22399_0326_03_01358_02797_neg_d_Bacteria_p_Planctomycetota_c_Planctomycetes_o_Pirellulales_f_Pirellulaceae_g__s_:0.12652)100.00:0.13062)100.00:0.06935,ref_nrtA_OceanDNA_b21147_092_04_02959_04377_neg_d_Bacteria_p_Nitrospinota_c_Nitrospinia_o_Nitrospinales_f_Nitrospinaceae_g_LS_NOB_s_:0.26831)100.00:0.28227,(((ref_nrtA_Deltaproteobacteria_bacterium_strain_SZUA_265_MMP09287813_QJWJ01000311_1_036_034486_035997_neg_d_Bacteria_p_Myxococcota_c_Polyangia_o_Polyangiales_f_Polyangiaceae_g_SZUA_265_s_SZUA_265_sp003235365:0.30750,((ref_nrtA_Aquimarina_agarilytica_ZC1_MMP02470972_NZ_00JH621283_1_8_012233_013681_pos_d_Bacteria_p_Bacteroidota_c_Bacteroidia_o_Flavobacteriales_f_Flavobacteriaceae_g_Aquimarina_s_Aquimarina_agarilytica:0.15791,(ref_nrtA_OceanDNA_b11031_001_154_162850_164274_neg_d_Bacteria_p_Bacteroidota_c_Bacteroidia_o_Flavobacteriales_f_Flavobacteriaceae_g_Flavicella_s_:0.12262,ref_nrtA_Aquimarina_SW150_MMP02597432_NZ_0JACC01000038_1_69_067713_069131_pos_d_Bacteria_p_Bacteroidota_c_Bacteroidia_o_Flavobacteriales_f_Flavobacteriaceae_g_Aquimarina_s_Aquimarina_pacifica:0.13097)99.00:0.04035)98.00:0.03385,ref_nrtA_OceanDNA_b4500_13_074_069733_071148_neg_d_Bacteria_p_Bacteroidota_c_Bacteroidia_o_Cytophagales_f__g__s_:0.08568)100.00:0.19079)90.00:0.07957,(((((((((ref_nrtA_OceanDNA_b34892_080_06_04011_05474_neg_d_Bacteria_p_Proteobacteria_c_Gammaproteobacteria_o_Enterobacterales_f_Alteromonadaceae_g_Paraglaciecola_s_:0.26556,(ref_nrtA_OceanDNA_b38975_054_03_01174_02580_neg_d_Bacteria_p_Proteobacteria_c_Gammaproteobacteria_o_Pseudomonadales_f_Oleiphilaceae_g_Marinobacter_s_:0.14324,(ref_nrtA_Marinobacter_HL_58_MMP02743386_NZ_JMLY01000001_1_1744_1909622_1911043_pos_d_Bacteria_p_Proteobacteria_c_Gammaproteobacteria_o_Pseudomonadales_f_Oleiphilaceae_g_Marinobacter_s_Marinobacter_sp000686085:0.08027,(ref_nrtA_Marinobacter_hydrocarbonoclasticus_STW2_MMP05447431_NZ_MPKY01000001_1_2713_2979970_2981394_neg_d_Bacteria_p_Proteobacteria_c_Gammaproteobacteria_o_Pseudomonadales_f_Oleiphilaceae_g_Marinobacter_s_Marinobacter_shengliensis:0.07224,ref_nrtA_Marinobacter_sp_MMP02603049_CP003735_1_2879_3131828_3133255_neg_d_Bacteria_p_Proteobacteria_c_Gammaproteobacteria_o_Pseudomonadales_f_Oleiphilaceae_g_Marinobacter_s_Marinobacter_psychrophilus:0.14691)100.00:0.08723)58.00:0.03254)100.00:0.07046)57.00:0.03915,((ref_nrtA_Halomonas_hydrothermalis_MTCC_5445_MMP03199083_NZ_0JTDR01000003_1_97_113735_115153_pos_d_Bacteria_p_Proteobacteria_c_Gammaproteobacteria_o_Pseudomonadales_f_Halomonadaceae_g_Halomonas_s_Halomonas_hydrothermalis:0.11960,(ref_nrtA_OceanDNA_b38300_031_03_1094_2518_neg_d_Bacteria_p_Proteobacteria_c_Gammaproteobacteria_o_Pseudomonadales_f_Halomonadaceae_g_Halomonas_s_Halomonas_meridiana:0.07118,ref_nrtA_Halomonas_DSM_26667_MMP04487867_FNEF01000001_1_212_215149_216561_neg_d_Bacteria_p_Proteobacteria_c_Gammaproteobacteria_o_Pseudomonadales_f_Halomonadaceae_g_Halomonas_s_Halomonas_titanicae:0.08410)95.00:0.01492)100.00:0.23637,(ref_nrtA_Tistrella_mobilis_MMP02603926_CP003236_1_0331_0341772_0343175_pos_d_Bacteria_p_Proteobacteria_c_Alphaproteobacteria_o_Tistrellales_f_Tistrellaceae_g_Tistrella_s_Tistrella_mobilis:0.27001,(((ref_nrtA_OceanDNA_b26726_013_027_024001_025380_neg_d_Bacteria_p_Proteobacteria_c_Alphaproteobacteria_o_Rhizobiales_f_Devosiaceae_g_Pelagibacterium_s_Pelagibacterium_sp002723255:0.19067,(ref_nrtA_OceanDNA_b31457_015_09_09010_10404_neg_d_Bacteria_p_Proteobacteria_c_Alphaproteobacteria_o_Sneathiellales_f_Sneathiellaceae_g_Sneathiella_s_Sneathiella_sp002694385:0.12260,(ref_nrtA_Filomicrobium_sp_MMP3234138_NZ_LN829118_1_2084_2189837_2191231_neg_d_Bacteria_p_Proteobacteria_c_Alphaproteobacteria_o_Rhizobiales_f_Hyphomicrobiaceae_g_Filomicrobium_s_Filomicrobium_insigne:0.13017,ref_nrtA_OceanDNA_b24066_08_041_057080_058474_pos_d_Bacteria_p_Proteobacteria_c_Alphaproteobacteria_o_Defluviicoccales_f_UBA2964_g__s_:0.07994)100.00:0.06699)100.00:0.05147)99.00:0.04818,(ref_nrtA_TARA_SAMEA4398315_METAG_BJAKHDDB_06_057_054022_055416_neg_d_Bacteria_p_Proteobacteria_c_Alphaproteobacteria_o_UBA6615_f_UBA6615_g__s_:0.19436,(ref_nrtA_Thalassospira_iamenensis_IB13_MMP02927985_NZ_JPWJ01000001_1_MMP02927985_722_0772957_0774426_neg_d_Bacteria_p_Proteobacteria_c_Alphaproteobacteria_o_Rhodospirillales_A_f_Thalassospiraceae_g_Thalassospira_s_Thalassospira_lucentensis_A:0.06734,ref_nrtA_Thalassospira_indica_MMP09789051_NZ_0CP031555_1_MMP09789051_790_0856339_0857805_pos_d_Bacteria_p_Proteobacteria_c_Alphaproteobacteria_o_Rhodospirillales_A_f_Thalassospiraceae_g_Thalassospira_s_Thalassospira_profundimaris_A:0.06419)100.00:0.09546)58.00:0.03312)57.00:0.04503,((ref_nrtA_TARA_SAMEA4398027_METAG_AOHLBNMG_003_115_115882_117255_neg_d_Bacteria_p_Proteobacteria_c_Alphaproteobacteria_o_Rhodobacterales_f_Rhodobacteraceae_g_Paracoccus_s_Paracoccus_sp000967825:0.17478,((((((ref_nrtA_OceanDNA_b30058_125_01_00003_01373_pos_d_Bacteria_p_Proteobacteria_c_Alphaproteobacteria_o_Rhodobacterales_f_Rhodobacteraceae_g_Roseicyclus_s_:0.14886,ref_nrtA_OceanDNA_b26841_01_163_173589_174968_pos_d_Bacteria_p_Proteobacteria_c_Alphaproteobacteria_o_Rhizobiales_f_Rhizobiaceae_g_Hoeflea_s_:0.09842)99.00:0.04816,ref_nrtA_Marivita_cryptomonadis_CL_SK44_MMP02671737_JFKD01000004_1_0MMP02671737_52_053066_054460_neg_d_Bacteria_p_Proteobacteria_c_Alphaproteobacteria_o_Rhodobacterales_f_Rhodobacteraceae_g_Marivita_s_Marivita_cryptomonadis:0.04527)61.00:0.01952,((((ref_nrtA_TARA_SAMEA2620824_METAG_CHHCDFBL_126_03_01293_02678_neg_d_Bacteria_p_Proteobacteria_c_Alphaproteobacteria_o_Rhodobacterales_f_Rhodobacteraceae_g_Sulfitobacter_s_Sulfitobacter_sp001634885:0.10635,ref_nrtA_Tateyamaria_ANG_S1_MMP03246068_NZ_00JWLL01000009_1_77_0077496_0078881_pos_d_Bacteria_p_Proteobacteria_c_Alphaproteobacteria_o_Rhodobacterales_f_Rhodobacteraceae_g_Tateyamaria_s_Tateyamaria_sp000814025:0.07777)46.00:0.02315,(((ref_nrtA_Octadecabacter_antarcticus_307_MMP02603621_NC_020911_1_1100_1029600_1030976_neg_d_Bacteria_p_Proteobacteria_c_Alphaproteobacteria_o_Rhodobacterales_f_Rhodobacteraceae_g_Octadecabacter_s_Octadecabacter_antarcticus:0.09068,ref_nrtA_OceanDNA_b29590_486_02_00220_01599_neg_d_Bacteria_p_Proteobacteria_c_Alphaproteobacteria_o_Rhodobacterales_f_Rhodobacteraceae_g_Palleronia_s_Palleronia_abyssalis:0.07369)100.00:0.02343,ref_nrtA_TARA_SAMEA2623327_METAG_CFOJFPKH_49_002_002152_003543_pos_d_Bacteria_p_Proteobacteria_c_Alphaproteobacteria_o_Rhodobacterales_f_Rhodobacteraceae_g_Antarctobacter_s_Antarctobacter_heliothermus_B:0.06090)100.00:0.02130,ref_nrtA_Loktanella_atrilutea_IG8_MMP05444339_NZ_0FQUE01000002_1_535_0534605_0535987_neg_d_Bacteria_p_Proteobacteria_c_Alphaproteobacteria_o_Rhodobacterales_f_Rhodobacteraceae_g_Loktanella_s_Loktanella_atrilutea:0.10581)62.00:0.02070)61.00:0.01530,ref_nrtA_Sulfitobacter_NB_68_MMP02721580_NZ_JASC01000014_1_1716_1800732_1802114_neg_d_Bacteria_p_Proteobacteria_c_Alphaproteobacteria_o_Rhodobacterales_f_Rhodobacteraceae_g_Sulfitobacter_s_Sulfitobacter_noctilucae:0.09575)99.00:0.02169,ref_nrtA_Thalassococcus_halodurans_strain_DSM_26915_MMP04488045_FNUZ01000002_1_0MMP04488045_738_0792210_0793619_neg_d_Bacteria_p_Proteobacteria_c_Alphaproteobacteria_o_Rhodobacterales_f_Rhodobacteraceae_g_Thalassococcus_s_Thalassococcus_halodurans:0.07664)65.00:0.02268)67.00:0.02995,(ref_nrtA_OceanDNA_b28166_406_02_01099_02475_pos_d_Bacteria_p_Proteobacteria_c_Alphaproteobacteria_o_Rhodobacterales_f_Rhodobacteraceae_g_EhC02_s_:0.07918,ref_nrtA_Roseovarius_mucosus_DFL_24_MMP02708827_NZ_KN293980_1_117_128198_129574_pos_d_Bacteria_p_Proteobacteria_c_Alphaproteobacteria_o_Rhodobacterales_f_Rhodobacteraceae_g_Roseovarius_s_Roseovarius_mucosus:0.06423)100.00:0.02291)94.00:0.01994,((ref_nrtA_MALA_SAMN05422140_METAG_DOCADGDO_001_037_038768_040147_pos_d_Bacteria_p_Proteobacteria_c_Alphaproteobacteria_o_Rhizobiales_f_Rhizobiaceae_g_Ahrensia_s_Ahrensia_sp002706335:0.11893,ref_nrtA_OceanDNA_b30008_145_06_05818_07185_pos_d_Bacteria_p_Proteobacteria_c_Alphaproteobacteria_o_Rhodobacterales_f_Rhodobacteraceae_g_Pseudooceanicola_s_Pseudooceanicola_nanhaiensis:0.08927)99.00:0.02728,ref_nrtA_Oceanicella_SM1341_MMP09759695_NZ_QRGC01000001_1_MMP09759695_251_276607_277977_neg_d_Bacteria_p_Proteobacteria_c_Alphaproteobacteria_o_Rhodobacterales_f_Rhodobacteraceae:0.08884)98.00:0.03257)95.00:0.03352,ref_nrtA_Roseivivax_isoporae_sw_2_MMP02641562_NZ_0JAME01000003_1_17_015837_017210_pos_d_Bacteria_p_Proteobacteria_c_Alphaproteobacteria_o_Rhodobacterales_f_Rhodobacteraceae_g_Roseivivax_s_Roseivivax_isoporae:0.10720)98.00:0.05086)99.00:0.03868,(ref_nrtA_OceanDNA_b38412_023_10_08120_09493_pos_d_Bacteria_p_Proteobacteria_c_Gammaproteobacteria_o_Pseudomonadales_f_Litoricolaceae_g_Litoricola_s_:0.05254,(ref_nrtA_OceanDNA_b38389_229_01_00281_01657_pos_d_Bacteria_p_Proteobacteria_c_Gammaproteobacteria_o_Pseudomonadales_f_Litoricolaceae_g_Litoricola_s_:0.08877,ref_nrtA_OceanDNA_b38388_012_07_04435_05808_neg_d_Bacteria_p_Proteobacteria_c_Gammaproteobacteria_o_Pseudomonadales_f_Litoricolaceae_g_Litoricola_s_:0.06859)100.00:0.04530)100.00:0.11563)100.00:0.03888)99.00:0.06601)74.00:0.04054)36.00:0.03042)46.00:0.04686,(ref_nrtA_OceanDNA_b41238_0121_05_02850_04217_neg_d_Bacteria_p_Proteobacteria_c_Gammaproteobacteria_o_Pseudomonadales_f_Pseudomonadaceae_g_Pseudomonas_E_s_Pseudomonas_E_alcaliphila_B:0.17106,ref_nrtA_OceanDNA_b41311_046_10_10570_11946_pos_d_Bacteria_p_Proteobacteria_c_Gammaproteobacteria_o_Pseudomonadales_f_Pseudomonadaceae_g_Pseudomonas_E_s_Pseudomonas_E_sp002354655:0.13152)100.00:0.18935)97.00:0.06433,((ref_nrtA_Thiomicrospira_MA2_6_MMP02745443_NZ_JOMK01000001_1_1575_1689346_1690824_neg_d_Bacteria_p_Proteobacteria_c_Gammaproteobacteria_o_Thiomicrospirales_f_Thiomicrospiraceae_g_Hydrogenovibrio_s_Hydrogenovibrio_sp000711305:0.22301,(ref_nrtA_OceanDNA_b42823_147_03_02988_04385_pos_d_Bacteria_p_Proteobacteria_c_Gammaproteobacteria_o_Tenderiales_f_Tenderiaceae_g__s_:0.13339,ref_nrtA_OceanDNA_b42819_313_02_00347_01747_pos_d_Bacteria_p_Proteobacteria_c_Gammaproteobacteria_o_Tenderiales_f_Tenderiaceae_g__s_:0.09166)100.00:0.04419)94.00:0.04612,ref_nrtA_OceanDNA_b42824_001_03_03540_04985_pos_d_Bacteria_p_Proteobacteria_c_Gammaproteobacteria_o_Tenderiales_f_Tenderiaceae_g__s_:0.15958)91.00:0.03938)88.00:0.02728,((ref_nrtA_Oleiphilus_messinensis_MMP06234459_CP021425_1_MMP06234459_1369_1575040_1576581_neg_d_Bacteria_p_Proteobacteria_c_Gammaproteobacteria_o_Pseudomonadales_f_Oleiphilaceae_g_Oleiphilus_s_Oleiphilus_messinensis:0.22019,ref_nrtA_Ketobacter_BinB_TS13_700_MMP08366966_RCHN01000007_1_0MMP08366966_58_057979_059373_neg_d_Bacteria_p_Proteobacteria_c_Gammaproteobacteria_o_Pseudomonadales_f_Ketobacteraceae_g_Ketobacter:0.12954)76.00:0.02356,ref_nrtA_OceanDNA_b41022_076_05_04536_05960_pos_d_Bacteria_p_Proteobacteria_c_Gammaproteobacteria_o_Pseudomonadales_f_Pseudomonadaceae_g_Pseudomonas_D_s_:0.20320)95.00:0.08462)96.00:0.04330,(((ref_nrtA_OceanDNA_b36668_119_04_02285_03745_neg_d_Bacteria_p_Proteobacteria_c_Gammaproteobacteria_o_Pseudomonadales_f_Cellvibrionaceae_g_Cellvibrio_s_:0.25154,ref_nrtA_OceanDNA_b36658_031_06_07132_08607_pos_d_Bacteria_p_Proteobacteria_c_Gammaproteobacteria_o_Pseudomonadales_f_Cellvibrionaceae_g__s_:0.18241)98.00:0.02561,(ref_nrtA_Alteromonadaceae_bacterium_2052S_S_stab0a_01_MMP02745681_NZ_RBIO01000001_1_MMP02745681_1839_2232876_2234414_pos_d_Bacteria_p_Proteobacteria_c_Gammaproteobacteria_o_Pseudomonadales_f_Cellvibrionaceae_g_Teredinibacter:0.09959,ref_nrtA_Alteromonadaceae_bacterium_Bs31_MMP02745866_FXAI01000001_1_MMP02745866_633_751119_752585_neg_d_Bacteria_p_Proteobacteria_c_Gammaproteobacteria_o_Pseudomonadales_f_Cellvibrionaceae_g_Teredinibacter_s_Teredinibacter_sp900177435:0.08928)100.00:0.07934)100.00:0.08826,((ref_nrtA_OceanDNA_b45372_037_06_06691_08157_pos_d_Bacteria_p_Verrucomicrobiota_c_Lentisphaeria_o_Lentisphaerales_f_Lentisphaeraceae_g__s_:0.21197,(((((ref_nrtA_OceanDNA_b41464_130_01_00180_01658_pos_d_Bacteria_p_Proteobacteria_c_Gammaproteobacteria_o_Pseudomonadales_f_Spongiibacteraceae_g_Oceanicoccus_s_Oceanicoccus_sp000169075:0.18412,(ref_nrtA_OceanDNA_b37981_139_05_04073_05542_pos_d_Bacteria_p_Proteobacteria_c_Gammaproteobacteria_o_Pseudomonadales_f_Halieaceae_g_Luminiphilus_s_Luminiphilus_sp000169115:0.05796,ref_nrtA_OceanDNA_b39672_140_03_01098_02561_neg_d_Bacteria_p_Proteobacteria_c_Gammaproteobacteria_o_Pseudomonadales_f_Porticoccaceae_g_HTCC2207_s_:0.07566)100.00:0.04649)81.00:0.04030,ref_nrtA_Marinobacterium_lutimaris_strain_DSM_22012_MMP05444390_FNVQ01000008_1_00MMP05444390_39_0034493_0035959_pos_d_Bacteria_p_Proteobacteria_c_Gammaproteobacteria_o_Pseudomonadales_f_Nitrincolaceae_g_Marinobacterium_s_Marinobacterium_lutimaris:0.12853)53.00:0.01716,(ref_nrtA_Porticoccus_SAT_26_MMP07619789_PANQ01000003_1_MMP07619789_206_200887_202356_neg_d_Bacteria_p_Proteobacteria_c_Gammaproteobacteria_o_Pseudomonadales_f_Porticoccaceae_g_Porticoccus_s_Porticoccus_sp002707685:0.12714,(ref_nrtA_Gammaproteobacteria_bacterium_strain_SZUA_272_MMP09287820_QJWQ01000011_1_006_004714_006186_neg_d_Bacteria_p_Proteobacteria_c_Gammaproteobacteria_o_Pseudomonadales_f_Porticoccaceae_g_SZUA_272_s_SZUA_272_sp003235325:0.10826,ref_nrtA_Halieaceae_bacterium_UBA2614_MMP06452323_DDJW01000037_1_019_027654_029123_neg_d_Bacteria_p_Proteobacteria_c_Gammaproteobacteria_o_Pseudomonadales_f_Halieaceae_g_Halioglobus_s_Halioglobus_sp002699145:0.09804)100.00:0.03391)68.00:0.02918)50.00:0.03090,ref_nrtA_TARA_SAMEA2621287_METAG_CBFAEDAG_182_02_02282_03754_pos_d_Bacteria_p_Proteobacteria_c_Gammaproteobacteria_o_Enterobacterales_f_UBA3532_g_UBA3532_s_UBA3532_sp002376965:0.09891)98.00:0.03515,ref_nrtA_OceanDNA_b38904_017_037_038345_039841_neg_d_Bacteria_p_Proteobacteria_c_Gammaproteobacteria_o_Pseudomonadales_f_Oleiphilaceae_g_PZPK01_s_:0.17096)100.00:0.04503)99.00:0.03195,ref_nrtA_OceanDNA_b35768_075_01_00055_01524_pos_d_Bacteria_p_Proteobacteria_c_Gammaproteobacteria_o_GCA_2400775_f_GCA_2400775_g_GCA_2400775_s_:0.12748)100.00:0.08738)83.00:0.03008)63.00:0.02507,ref_nrtA_OceanDNA_b41623_075_09_05804_07264_neg_d_Bacteria_p_Proteobacteria_c_Gammaproteobacteria_o_Pseudomonadales_f_UBA7434_g_UBA7434_s_UBA7434_sp002480045:0.21075)91.00:0.03559,((ref_nrtA_Alteromonadaceae_bacterium_MMP06351224_NZ_CP019936_1_MMP06351224_3422_3633658_3635166_pos_d_Bacteria_p_Proteobacteria_c_Gammaproteobacteria_o_Chromatiales_f_Sedimenticolaceae_g_41T_STBD_0c_01a_s_41T_STBD_0c_01a_sp002009425:0.16790,ref_nrtA_OceanDNA_b34236_177_03_02552_04072_pos_d_Bacteria_p_Proteobacteria_c_Gammaproteobacteria_o_Chromatiales_f_Sedimenticolaceae_g__s_:0.11766)100.00:0.03767,ref_nrtA_gamma_proteobacterium_symbiont_of_Ctena_orbiculata_strain_LUC_16_020_40_C_MMP08891713_QBVG01000036_1_0MMP08891713_72_083360_084886_pos_d_Bacteria_p_Proteobacteria_c_Gammaproteobacteria_o_Chromatiales_f_Sedimenticolaceae_g_Thiodiazotropha_s_Thiodiazotropha_sp003058495:0.09249)100.00:0.17148)97.00:0.04226,ref_nrtA_OceanDNA_b42807_291_02_01113_02555_pos_d_Bacteria_p_Proteobacteria_c_Gammaproteobacteria_o_SZUA_229_f_SZUA_229_g__s_:0.22423)100.00:0.05955)97.00:0.06533,ref_nrtA_OceanDNA_b36131_029_12_13258_14631_pos_d_Bacteria_p_Proteobacteria_c_Gammaproteobacteria_o_Nevskiales_f_Nevskiaceae_g_Polycyclovorans_s_Polycyclovorans_sp002706265:0.27187)76.00:0.04835)98.00:0.12535)99.00:0.09527,((((((ref_nrtA_Xanthobacter_126_MMP02584915_NZ_0JAFO01000001_1_832_0895409_0896773_pos_d_Bacteria_p_Proteobacteria_c_Alphaproteobacteria_o_Rhizobiales_f_Xanthobacteraceae_g_Xanthobacter_s_Xanthobacter_sp000702385:0.39159,((((ref_nrtA_TARA_SAMEA2619992_METAG_POGDEENE_210_03_01780_03156_neg_d_Bacteria_p_Proteobacteria_c_Alphaproteobacteria_o_Rhizobiales_f_Amorphaceae_g_Amorphus_s_:0.12899,ref_nrtA_OceanDNA_b23315_04_192_217666_219042_pos_d_Bacteria_p_Proteobacteria_c_Alphaproteobacteria_o_Bin95_f_Bin95_g__s_:0.08554)100.00:0.16249,(ref_nrtA_Methylobacterium_NP_6_MMP07619460_PBTN01000068_1_MMP07619460_139_147861_149216_pos_d_Bacteria_p_Proteobacteria_c_Alphaproteobacteria_o_Rhizobiales_f_Beijerinckiaceae_g_Methylobacterium_s_Methylobacterium_purpurogeneiscleroticus:0.22735,ref_nrtA_Methylobacterium_salsuginis_CGMCC_1_6474_MMP04488125_FOSV01000022_1_067_066831_068189_pos_d_Bacteria_p_Proteobacteria_c_Alphaproteobacteria_o_Rhizobiales_f_Beijerinckiaceae_g_Methylobacterium_s_Methylobacterium_salsuginis:0.07136)100.00:0.14071)78.00:0.02315,((((ref_nrtA_OceanDNA_b26905_014_014_012674_014044_pos_d_Bacteria_p_Proteobacteria_c_Alphaproteobacteria_o_Rhizobiales_f_Rhizobiaceae_g_Pseudorhizobium_s_Pseudorhizobium_pelagicum:0.26045,ref_nrtA_Pseudorhodoplanes_sinuspersici_MMP06886414_CP021112_1_MMP06886414_5675_5839925_5841322_neg_d_Bacteria_p_Proteobacteria_c_Alphaproteobacteria_o_Rhizobiales_f_Xanthobacteraceae_g_Pseudorhodoplanes_s_Pseudorhodoplanes_sinuspersici:0.07502)72.00:0.02165,ref_nrtA_Afipia_MED_728_MMP07618278_NZFD01000025_1_0MMP07618278_25_030071_031453_pos_d_Bacteria_p_Proteobacteria_c_Alphaproteobacteria_o_Rhizobiales_f_Xanthobacteraceae_g_Afipia_s_Afipia_broomeae:0.05533)73.00:0.01283,(ref_nrtA_Rhodopseudomonas_palustris_BAL398_MMP03072170_NZ_JXXE01000238_1_10_07684_09069_pos_d_Bacteria_p_Proteobacteria_c_Alphaproteobacteria_o_Rhizobiales_f_Xanthobacteraceae_g_Rhodopseudomonas_s_Rhodopseudomonas_palustris_E:0.05096,ref_nrtA_Rhodopseudomonas_palustris_strain_XCP_MMP09388146_QKQS01000008_1_0MMP09388146_115_0122815_0124200_neg_d_Bacteria_p_Proteobacteria_c_Alphaproteobacteria_o_Rhizobiales_f_Xanthobacteraceae_g_Rhodopseudomonas_s_Rhodopseudomonas_palustris_I:0.10747)100.00:0.05735)100.00:0.07557,(ref_nrtA_OceanDNA_b27498_030_016_015445_016824_neg_d_Bacteria_p_Proteobacteria_c_Alphaproteobacteria_o_Rhizobiales_f_Xanthobacteraceae_g_Ga0077548_s_:0.09269,ref_nrtA_OceanDNA_b27515_0032_03_01529_02923_neg_d_Bacteria_p_Proteobacteria_c_Alphaproteobacteria_o_Rhizobiales_f_Xanthobacteraceae_g_Pseudorhodoplanes_s_:0.09143)100.00:0.03410)100.00:0.04802)78.00:0.05341,ref_nrtA_Oceanibaculum_indicum_USBA_36_MMP05421511_NZ_RBIG01000001_1_MMP05421511_1346_1427703_1429064_neg_d_Bacteria_p_Proteobacteria_c_Alphaproteobacteria_o_Oceanibaculales_f_Oceanibaculaceae_g_Oceanibaculum_s_Oceanibaculum_indicum:0.14722)36.00:0.00719)57.00:0.02402,ref_nrtA_OceanDNA_b26615_079_05_04527_05909_pos_d_Bacteria_p_Proteobacteria_c_Alphaproteobacteria_o_Reyranellales_f__g__s_:0.14827)63.00:0.02712,((((ref_nrtA_OceanDNA_b33427_055_03_01179_02552_pos_d_Bacteria_p_Proteobacteria_c_Gammaproteobacteria_o_Burkholderiales_f_Burkholderiaceae_g_RS62_s_:0.08381,ref_nrtA_OceanDNA_b33456_207_02_00607_01983_pos_d_Bacteria_p_Proteobacteria_c_Gammaproteobacteria_o_Burkholderiales_f_Burkholderiaceae_g_RS62_s_RS62_sp002340675:0.07186)100.00:0.14073,(ref_nrtA_OceanDNA_b33527_346_01_0002_1198_pos_d_Bacteria_p_Proteobacteria_c_Gammaproteobacteria_o_Burkholderiales_f_Burkholderiaceae_g_SCGC_AAA027_K21_s_:0.11283,ref_nrtA_OceanDNA_b33530_022_07_06195_07559_neg_d_Bacteria_p_Proteobacteria_c_Gammaproteobacteria_o_Burkholderiales_f_Burkholderiaceae_g_SCGC_AAA027_K21_s_:0.11208)100.00:0.11953)98.00:0.03171,(ref_nrtA_OceanDNA_b33564_336_01_00003_01409_pos_d_Bacteria_p_Proteobacteria_c_Gammaproteobacteria_o_Burkholderiales_f_Burkholderiaceae_g__s_:0.07969,ref_nrtA_OceanDNA_b33557_003_039_039654_041021_neg_d_Bacteria_p_Proteobacteria_c_Gammaproteobacteria_o_Burkholderiales_f_Burkholderiaceae_g_UBA2463_s_:0.08066)100.00:0.11987)100.00:0.07399,(ref_nrtA_Limnobacter_MED105_MMP02436153_NZ_00ABCT01000007_1_6_004010_005371_pos_d_Bacteria_p_Proteobacteria_c_Gammaproteobacteria_o_Burkholderiales_f_Burkholderiaceae_g_Limnobacter_s_Limnobacter_sp000170915:0.16223,ref_nrtA_OceanDNA_b34127_02_094_093630_094994_pos_d_Bacteria_p_Proteobacteria_c_Gammaproteobacteria_o_Burkholderiales_f_Rhodocyclaceae_g_UBA2357_s_:0.10721)99.00:0.07309)85.00:0.05287)63.00:0.02201,ref_nrtA_Methyloversatilis_universalis_FAM500_MMP02261295_NZ_0ARWH01000001_1_622_0668862_0670223_neg_d_Bacteria_p_Proteobacteria_c_Gammaproteobacteria_o_Burkholderiales_f_Rhodocyclaceae_g_Methyloversatilis_s_Methyloversatilis_universalis:0.20260)73.00:0.02395,ref_nrtA_OceanDNA_b34217_0121_03_00999_02366_neg_d_Bacteria_p_Proteobacteria_c_Gammaproteobacteria_o_Burkholderiales_f_SG8_41_g_Ga0077527_s_:0.19221)98.00:0.04173,ref_nrtA_OceanDNA_b26627_003_29_24364_25746_neg_d_Bacteria_p_Proteobacteria_c_Alphaproteobacteria_o_Reyranellales_f_Reyranellaceae_g_Reyranella_s_:0.29676)100.00:0.10144)96.00:0.05778,((ref_nrtA_OceanDNA_b34120_027_03_01527_02909_pos_d_Bacteria_p_Proteobacteria_c_Gammaproteobacteria_o_Burkholderiales_f_Rhodocyclaceae_g_Azoarcus_C_s_Azoarcus_C_communis_A:0.36836,(ref_nrtA_OceanDNA_b34127_02_106_108137_109468_neg_d_Bacteria_p_Proteobacteria_c_Gammaproteobacteria_o_Burkholderiales_f_Rhodocyclaceae_g_UBA2357_s_:0.19422,(ref_nrtA_OceanDNA_b33523_025_06_04414_05802_neg_d_Bacteria_p_Proteobacteria_c_Gammaproteobacteria_o_Burkholderiales_f_Burkholderiaceae_g_Rubrivivax_s_:0.22293,(ref_nrtA_OceanDNA_b33307_258_01_00073_01488_pos_d_Bacteria_p_Proteobacteria_c_Gammaproteobacteria_o_Burkholderiales_f_Burkholderiaceae_g_Hydrogenophaga_s_:0.06980,ref_nrtA_OceanDNA_b33429_373_01_00109_01521_neg_d_Bacteria_p_Proteobacteria_c_Gammaproteobacteria_o_Burkholderiales_f_Burkholderiaceae_g_RS62_s_:0.12135)100.00:0.16110)100.00:0.08853)100.00:0.12567)100.00:0.11745,(((ref_nrtA_Halomonas_KX33721_MMP04571870_NZ_00LVIA01000069_1_5_003856_005244_neg_d_Bacteria_p_Proteobacteria_c_Gammaproteobacteria_o_Pseudomonadales_f_Halomonadaceae_g_Halomonas_s_Halomonas_aquamarina:0.18791,(ref_nrtA_Pseudomonas_aeruginosa_strain_Jp54_MMP07424065_NSTQ01000001_1_0MMP07424065_685_0700599_0702005_neg_d_Bacteria_p_Proteobacteria_c_Gammaproteobacteria_o_Pseudomonadales_f_Pseudomonadaceae_g_Pseudomonas_s_Pseudomonas_aeruginosa:0.18972,(ref_nrtA_OceanDNA_b41317_061_002_000253_001614_neg_d_Bacteria_p_Proteobacteria_c_Gammaproteobacteria_o_Pseudomonadales_f_Pseudomonadaceae_g_Pseudomonas_E_s_Pseudomonas_E_veronii:0.17593,ref_nrtA_Pseudomonas_stutzeri_HI00D01_MMP04580753_NZ_LWEF01000194_1_168_172582_173976_pos_d_Bacteria_p_Proteobacteria_c_Gammaproteobacteria_o_Pseudomonadales_f_Pseudomonadaceae_g_Pseudomonas_A_s_Pseudomonas_A_sp003205815:0.08119)100.00:0.04689)100.00:0.03752)100.00:0.19370,((((ref_nrtA_OceanDNA_b33317_009_14_013440_014792_pos_d_Bacteria_p_Proteobacteria_c_Gammaproteobacteria_o_Burkholderiales_f_Burkholderiaceae_g_Hylemonella_s_Hylemonella_sp003500955:0.48396,ref_nrtA_Pseudacidovorax_intermedius_NH_1_MMP02469492_NZ_0ANOY01001105_1_9_08222_09598_neg_d_Bacteria_p_Proteobacteria_c_Gammaproteobacteria_o_Burkholderiales_f_Burkholderiaceae_g_Pseudacidovorax:0.10036)100.00:0.11433,ref_nrtA_OceanDNA_b33279_017_10_10996_12453_pos_d_Bacteria_p_Proteobacteria_c_Gammaproteobacteria_o_Burkholderiales_f_Burkholderiaceae_g_QOAZ01_s_:0.28349)99.00:0.04665,(((ref_nrtA_OceanDNA_b33607_240_03_01423_02805_pos_d_Bacteria_p_Proteobacteria_c_Gammaproteobacteria_o_Burkholderiales_f_Burkholderiaceae_g_ALPHA2B_s_:0.17844,(((ref_nrtA_OceanDNA_b33523_188_12_07248_08627_neg_d_Bacteria_p_Proteobacteria_c_Gammaproteobacteria_o_Burkholderiales_f_Burkholderiaceae_g_Rubrivivax_s_:0.13041,ref_nrtA_OceanDNA_b33306_310_02_00900_02312_neg_d_Bacteria_p_Proteobacteria_c_Gammaproteobacteria_o_Burkholderiales_f_Burkholderiaceae_g_Hydrogenophaga_s_:0.09899)96.00:0.02863,ref_nrtA_OceanDNA_b33394_0098_03_01075_02490_pos_d_Bacteria_p_Proteobacteria_c_Gammaproteobacteria_o_Burkholderiales_f_Burkholderiaceae_g_Polaromonas_s_:0.10883)98.00:0.03818,(((ref_nrtA_OceanDNA_b33315_02_200_206290_207693_neg_d_Bacteria_p_Proteobacteria_c_Gammaproteobacteria_o_Burkholderiales_f_Burkholderiaceae_g_Hydrogenophaga_s_Hydrogenophaga_sp002840835:0.12077,(ref_nrtA_OceanDNA_b33314_0023_04_02407_03816_pos_d_Bacteria_p_Proteobacteria_c_Gammaproteobacteria_o_Burkholderiales_f_Burkholderiaceae_g_Hydrogenophaga_s_:0.08629,(ref_nrtA_OceanDNA_b33383_179_02_00370_01776_pos_d_Bacteria_p_Proteobacteria_c_Gammaproteobacteria_o_Burkholderiales_f_Burkholderiaceae_g_Limnohabitans_s_:0.06588,ref_nrtA_OceanDNA_b33386_041_03_01287_02693_neg_d_Bacteria_p_Proteobacteria_c_Gammaproteobacteria_o_Burkholderiales_f_Burkholderiaceae_g_Limnohabitans_s_:0.07116)100.00:0.06551)83.00:0.02205)88.00:0.02782,ref_nrtA_OceanDNA_b33313_328_02_00724_02130_neg_d_Bacteria_p_Proteobacteria_c_Gammaproteobacteria_o_Burkholderiales_f_Burkholderiaceae_g_Hydrogenophaga_s_:0.05985)99.00:0.02862,ref_nrtA_Rhodoferax_ferrireducens_MMP02598320_CP000267_1_3805_4173969_4175372_neg_d_Bacteria_p_Proteobacteria_c_Gammaproteobacteria_o_Burkholderiales_f_Burkholderiaceae_g_Rhodoferax_s_Rhodoferax_ferrireducens:0.09566)100.00:0.03605)92.00:0.02606)97.00:0.03017,ref_nrtA_OceanDNA_b33317_009_13_012030_013421_pos_d_Bacteria_p_Proteobacteria_c_Gammaproteobacteria_o_Burkholderiales_f_Burkholderiaceae_g_Hylemonella_s_Hylemonella_sp003500955:0.09830)99.00:0.04956,(ref_nrtA_OceanDNA_b33392_020_015_014357_015736_neg_d_Bacteria_p_Proteobacteria_c_Gammaproteobacteria_o_Burkholderiales_f_Burkholderiaceae_g_Pelomonas_s_:0.15059,ref_nrtA_BGEO_SAMN07136900_METAG_AHODOJNB_377_02_00705_02117_pos_d_Bacteria_p_Proteobacteria_c_Gammaproteobacteria_o_Burkholderiales_f_Burkholderiaceae_g_Aquabacterium_s_:0.13544)56.00:0.02529)100.00:0.07432)99.00:0.09751,ref_nrtA_Herbaspirillum_RS_355_MMP07619231_PBPP01000026_1_0MMP07619231_32_030001_031404_pos_d_Bacteria_p_Proteobacteria_c_Gammaproteobacteria_o_Burkholderiales_f_Burkholderiaceae_g_Herbaspirillum_s_Herbaspirillum_huttiense:0.20713)99.00:0.09027)100.00:0.20337,(ref_nrtA_TARA_SAMEA4396941_METAG_HEODMAFM_014_041_039977_041335_pos_d_Bacteria_p_Proteobacteria_c_Gammaproteobacteria_o_Burkholderiales_f_Hydrogenophilaceae_g_Thiobacillus_s_:0.18241,ref_nrtA_Halothiobacillus_XI15_MMP04318430_NZ_LOPX01000016_1_213_226075_227451_neg_d_Bacteria_p_Proteobacteria_c_Gammaproteobacteria_o_Halothiobacillales_f_Halothiobacillaceae_g_WRN_7_s_WRN_7_sp001641825:0.35303)100.00:0.11648)96.00:0.04964)99.00:0.09566)99.00:0.40277,((((ref_nrtA_Filamentous_cyanobacterium_ESFC_1_MMP02256433_NZ_KB904821_1_3233_3718006_3719379_pos_d_Bacteria_p_Cyanobacteria_c_Cyanobacteriia_o_Cyanobacteriales_f_Spirulinaceae_g_ESFC_1_s_ESFC_1_sp000380225:0.20042,ref_nrtA_OceanDNA_b16029_343_02_00665_02065_neg_d_Bacteria_p_Cyanobacteria_c_Cyanobacteriia_o_CACIAM_69d_f_CACIAM_69d_g__s_:0.17777)93.00:0.08803,ref_nrtA_Pseudanabaena_sp_MMP02261336_CP003592_1_2361_2962774_2964159_pos_d_Bacteria_p_Cyanobacteria_c_Cyanobacteriia_o_Pseudanabaenales_f_Pseudanabaenaceae_g_PCC_7367_s_PCC_7367_sp000317065:0.07334)100.00:1.27501,((((((((((ref_nrtA_TARA_SAMN05326644_METAG_PON00068_347_05_03277_04590_pos_d_Bacteria_p_Planctomycetota_c_Phycisphaerae_o_Phycisphaerales_f_Phycisphaeraceae_g_UBA7800_s_UBA7800_sp002704825:0.08543,ref_nrtA_Phycisphaerales_bacterium_UBA7800_MMP06457154_DLCK01000083_1_018_021001_022314_neg_d_Bacteria_p_Planctomycetota_c_Phycisphaerae_o_Phycisphaerales_f_Phycisphaeraceae_g_UBA7800_s_UBA7800_sp002480565:0.11981)100.00:1.18232,(ref_nrtA_gamma_proteobacterium_symbiont_of_Stewartia_floridana_S26_MMP06473052_NATY01000054_1_00MMP06473052_9_012012_014219_pos_d_Bacteria_p_Proteobacteria_c_Gammaproteobacteria_o_Chromatiales_f_Sedimenticolaceae_g_Thiodiazotropha:0.16447,ref_nrtA_OceanDNA_b42832_064_06_05469_07646_pos_d_Bacteria_p_Proteobacteria_c_Gammaproteobacteria_o_Thiohalomonadales_f_Thiohalomonadaceae_g__s_:0.20397)100.00:0.74642)51.00:0.10928,ref_nrtA_OceanDNA_b36152_084_02_01542_02966_neg_d_Bacteria_p_Proteobacteria_c_Gammaproteobacteria_o_Nevskiales_f_Salinisphaeraceae_g__s_:0.85395)68.00:0.15197,ref_nrtA_Gammaproteobacteria_bacterium_strain_SZUA_467_MMP09288015_QKED01000012_1_083_121795_123078_neg_d_Bacteria_p_Proteobacteria_c_Gammaproteobacteria_o_Thiohalomonadales_f_Thiohalomonadaceae_g_SZUA_467_s_SZUA_467_sp003252455:1.02685)65.00:0.11852,ref_nrtA_Candidatus_Thiodiazotropha_endolucinida_COS_MMP03435122_NZ_00MARB01000029_1_4_005544_006896_neg_d_Bacteria_p_Proteobacteria_c_Gammaproteobacteria_o_Chromatiales_f_Sedimenticolaceae_g_Thiodiazotropha_s_Thiodiazotropha_endolucinida:0.68001)57.00:0.06402,ref_nrtA_Alteromonadaceae_bacterium_MMP06351224_NZ_CP019936_1_MMP06351224_1275_1306705_1308036_pos_d_Bacteria_p_Proteobacteria_c_Gammaproteobacteria_o_Chromatiales_f_Sedimenticolaceae_g_41T_STBD_0c_01a_s_41T_STBD_0c_01a_sp002009425:0.63379)75.00:0.14227,ref_nrtA_Thiocapsa_marina_5811_MMP02261407_NZ_0AFWV01000019_1_43_059436_060785_pos_d_Bacteria_p_Proteobacteria_c_Gammaproteobacteria_o_Chromatiales_f_Chromatiaceae_g_Thiocapsa_s_Thiocapsa_marina:0.48205)85.00:0.15594,(((ref_nrtA_OceanDNA_b44157_028_013_014988_016289_neg_d_Bacteria_p_Proteobacteria_c_Gammaproteobacteria_o_UBA4486_f_UBA4486_g_UBA7359_s_:1.16703,ref_nrtA_OceanDNA_b44195_19_006_004013_005389_pos_d_Bacteria_p_Proteobacteria_c_Gammaproteobacteria_o_UBA4575_f_UBA4575_g_UBA1858_s_UBA1858_sp002338385:0.68999)97.00:0.19311,ref_nrtA_OceanDNA_b36645_029_14_11868_13202_pos_d_Bacteria_p_Proteobacteria_c_Gammaproteobacteria_o_Pseudomonadales_f_Alcanivoracaceae_g_PGZG01_s_:0.45820)84.00:0.08911,((ref_nrtA_OceanDNA_b34120_423_02_01318_02718_pos_d_Bacteria_p_Proteobacteria_c_Gammaproteobacteria_o_Burkholderiales_f_Rhodocyclaceae_g_Azoarcus_C_s_Azoarcus_C_communis_A:0.22258,(ref_nrtA_OceanDNA_b34089_150_01_00096_01538_pos_d_Bacteria_p_Proteobacteria_c_Gammaproteobacteria_o_Burkholderiales_f_Methylophilaceae_g_GCA_2401735_s_:0.22169,ref_nrtA_OceanDNA_b34087_235_01_00003_01127_neg_d_Bacteria_p_Proteobacteria_c_Gammaproteobacteria_o_Burkholderiales_f_Methylophilaceae_g_GCA_2401735_s_:0.15774)100.00:0.29780)100.00:0.20337,(ref_nrtA_Kordiimonas_NAT_158_MMP07619275_PADB01000012_1_0MMP07619275_87_076838_078265_neg_d_Bacteria_p_Proteobacteria_c_Alphaproteobacteria_o_Sphingomonadales_f_Emcibacteraceae_g_GCA_2700365_s_GCA_2700365_sp002700365:0.32135,(ref_nrtA_OceanDNA_b24947_042_09_07387_08802_pos_d_Bacteria_p_Proteobacteria_c_Alphaproteobacteria_o_Parvibaculales_f_Parvibaculaceae_g_Parvibaculum_s_:0.07269,ref_nrtA_Parvibaculum_EAC_77_MMP07619605_NZNS01000010_1_MMP07619605_260_290812_292227_neg_d_Bacteria_p_Proteobacteria_c_Alphaproteobacteria_o_Parvibaculales_f_Parvibaculaceae_g_Parvibaculum_s_Parvibaculum_sp002694985:0.08769)100.00:0.24257)99.00:0.07998)83.00:0.06478)85.00:0.07763)94.00:0.06350,ref_nrtA_Tistrella_CPC_21_MMP07620172_NYWI01000005_1_0MMP07620172_31_036356_037810_pos_d_Bacteria_p_Proteobacteria_c_Alphaproteobacteria_o_Tistrellales_f_Tistrellaceae_g_Tistrella_s_Tistrella_mobilis:0.62800)100.00:0.46459,(((((ref_nrtA_Lebetimonas_JH292_MMP02203749_NZ_0ATHQ01000001_1_397_0362930_0364321_pos_d_Bacteria_p_Campylobacterota_c_Campylobacteria_o_Nautiliales_f_Nautiliaceae_g_Lebetimonas_s_Lebetimonas_sp000523275:0.35626,(((ref_nrtA_OceanDNA_b13447_046_02_01128_02504_neg_d_Bacteria_p_Campylobacterota_c_Campylobacteria_o_Campylobacterales_f_Arcobacteraceae_g_Poseidonibacter_s_:0.08465,ref_nrtA_OceanDNA_b13446_020_12_09667_11049_neg_d_Bacteria_p_Campylobacterota_c_Campylobacteria_o_Campylobacterales_f_Arcobacteraceae_g_Poseidonibacter_s_:0.07711)100.00:0.04902,ref_nrtA_Arcobacter_EP1_MMP03763493_LPNY01000042_1_308_318627_320003_pos_d_Bacteria_p_Campylobacterota_c_Campylobacteria_o_Campylobacterales_f_Arcobacteraceae_g_Arcobacter_A_s_Arcobacter_A_sp001655195:0.07188)100.00:0.04829,ref_nrtA_OceanDNA_b13342_14_031_028092_029471_neg_d_Bacteria_p_Campylobacterota_c_Campylobacteria_o_Campylobacterales_f_Arcobacteraceae_g_Arcobacter_s_:0.07512)100.00:0.12442)91.00:0.03768,(ref_nrtA_Arcobacter_NORP14_MMP07568828_NVXJ01000009_1_0MMP07568828_72_074864_076264_neg_d_Bacteria_p_Campylobacterota_c_Campylobacteria_o_Campylobacterales_f_Sulfurimonadaceae_g_GCA_2733885_s_GCA_2733885_sp002733885:0.16043,(ref_nrtA_OceanDNA_b13477_037_07_06109_07494_pos_d_Bacteria_p_Campylobacterota_c_Campylobacteria_o_Campylobacterales_f_Sulfurimonadaceae_g_Sulfurimonas_s_:0.18237,ref_nrtA_OceanDNA_b13454_004_12_08109_09488_neg_d_Bacteria_p_Campylobacterota_c_Campylobacteria_o_Campylobacterales_f_Sulfurimonadaceae_g_Sulfurimonas_s_:0.08841)100.00:0.07679)99.00:0.04449)86.00:0.03367,ref_nrtA_Sulfurovum_AR_MMP02469595_NZ_AJLE01000010_1_120_118642_120018_pos_d_Bacteria_p_Campylobacterota_c_Campylobacteria_o_Campylobacterales_f_Sulfurovaceae_g_Sulfurovum_s_Sulfurovum_sp000296775:0.06819)83.00:0.03664,ref_nrtA_Epsilonproteobacteria_bacterium_strain_SZUA_451_MMP09287999_QKDN01000054_1_095_097726_099105_neg_d_Bacteria_p_Campylobacterota_c_Campylobacteria_o_Campylobacterales_f_Sulfurovaceae_g_SZUA_451_s_SZUA_451_sp003252535:0.10683)100.00:1.28241,((((((((((((((((((((((((((((ref_nrtA_OceanDNA_b28102_017_04_02786_04126_neg_d_Bacteria_p_Proteobacteria_c_Alphaproteobacteria_o_Rhodobacterales_f_Rhodobacteraceae_g_Boseongicola_s_:0.10511,ref_nrtA_OceanDNA_b27546_017_08_07884_09215_neg_d_Bacteria_p_Proteobacteria_c_Alphaproteobacteria_o_Rhodobacterales_f_Rhodobacteraceae_g__s_:0.11045)100.00:0.96298,ref_nrtA_Amylibacter_4G11_MMP05567576_MDGM01000012_1_MMP05567576_1302_1304359_1305702_pos_d_Bacteria_p_Proteobacteria_c_Alphaproteobacteria_o_Rhodobacterales_f_Rhodobacteraceae_g_Amylibacter_A_s_Amylibacter_A_kogurei:0.27889)64.00:0.07148,ref_nrtA_Notoacmeibacter_marinus_HMA008_MMP09273368_NZ_0000KZ851843_1_MMP09273368_229_248259_249668_pos_d_Bacteria_p_Proteobacteria_c_Alphaproteobacteria_o_Rhizobiales_f_Rhizobiaceae_g_Notoacmeibacter_s_Notoacmeibacter_marinus:0.27884)53.00:0.03596,(((((((((((((((((((((((ref_nrtA_OceanDNA_b35131_442_01_00183_01526_pos_d_Bacteria_p_Proteobacteria_c_Gammaproteobacteria_o_Enterobacterales_f_Alteromonadaceae_g_Rheinheimera_s_:0.28793,ref_nrtA_OceanDNA_b34938_01_037_038917_040293_pos_d_Bacteria_p_Proteobacteria_c_Gammaproteobacteria_o_Enterobacterales_f_Alteromonadaceae_g_Pararheinheimera_s_:0.43294)100.00:0.37906,(ref_nrtA_Aeromonas_salmonicida_CBA100_MMP02954503_NZ_0JPWL01000027_1_62_081313_082671_pos_d_Bacteria_p_Proteobacteria_c_Gammaproteobacteria_o_Enterobacterales_f_Aeromonadaceae_g_Aeromonas_s_Aeromonas_bestiarum:0.25966,ref_nrtA_Aeromonas_allosaccharophila_CCM_4363_MMP05860754_MRZP01000038_1_012_012803_014125_neg_d_Bacteria_p_Proteobacteria_c_Gammaproteobacteria_o_Enterobacterales_f_Aeromonadaceae_g_Aeromonas_s_Aeromonas_allosaccharophila:0.34033)100.00:0.16782)100.00:0.07971,ref_nrtA_OceanDNA_b44636_05_165_204339_205724_neg_d_Bacteria_p_Proteobacteria_c_Gammaproteobacteria_o_Xanthomonadales_f_Xanthomonadaceae_g__s_:0.64401)98.00:0.05672,((ref_nrtA_Oceanisphaera_psychrotolerans_LAM_WHM_ZC_MMP05573647_NZ_0MDKE01000070_1_11_011190_012536_pos_d_Bacteria_p_Proteobacteria_c_Gammaproteobacteria_o_Enterobacterales_f_Aeromonadaceae_g_Oceanisphaera_s_Oceanisphaera_psychrotolerans:0.36164,ref_nrtA_Zobellella_taiwanensis_strain_JCM_13381_MMP08707949_PXYH01000008_1_0MMP08707949_43_044355_045722_pos_d_Bacteria_p_Proteobacteria_c_Gammaproteobacteria_o_Enterobacterales_f_Aeromonadaceae_g_Zobellella_B_s_Zobellella_B_taiwanensis:0.11678)98.00:0.03894,ref_nrtA_Oceanimonas_doudoroffii_ATCC_27123_MMP06648056_NBIM01000001_1_MMP06648056_1801_1988123_1989490_pos_d_Bacteria_p_Proteobacteria_c_Gammaproteobacteria_o_Enterobacterales_f_Aeromonadaceae_g_Oceanimonas_s_Oceanimonas_doudoroffii:0.10179)100.00:0.36565)95.00:0.05471,(((((ref_nrtA_Marinobacter_mobilis_CGMCC_1_7059_MMP04487960_FNNE01000010_1_072_078021_079382_pos_d_Bacteria_p_Proteobacteria_c_Gammaproteobacteria_o_Pseudomonadales_f_Oleiphilaceae_g_Marinobacter_s_Marinobacter_mobilis:0.22163,(ref_nrtA_OceanDNA_b38975_111_07_06575_07936_pos_d_Bacteria_p_Proteobacteria_c_Gammaproteobacteria_o_Pseudomonadales_f_Oleiphilaceae_g_Marinobacter_s_:0.19778,(ref_nrtA_OceanDNA_b38964_053_02_00849_02204_neg_d_Bacteria_p_Proteobacteria_c_Gammaproteobacteria_o_Pseudomonadales_f_Oleiphilaceae_g_Marinobacter_s_:0.08693,ref_nrtA_OceanDNA_b38972_08_066_078214_079569_pos_d_Bacteria_p_Proteobacteria_c_Gammaproteobacteria_o_Pseudomonadales_f_Oleiphilaceae_g_Marinobacter_s_:0.10244)100.00:0.08260)92.00:0.04656)79.00:0.02080,(ref_nrtA_Marinobacter_daqiaonensis_CGMCC_1_9167_MMP05216203_FOYW01000001_1_2337_2593286_2594647_neg_d_Bacteria_p_Proteobacteria_c_Gammaproteobacteria_o_Pseudomonadales_f_Oleiphilaceae_g_Marinobacter_s_Marinobacter_daqiaonensis:0.11244,ref_nrtA_OceanDNA_b39114_014_44_049279_050634_neg_d_Bacteria_p_Proteobacteria_c_Gammaproteobacteria_o_Pseudomonadales_f_Oleiphilaceae_g_Marinobacter_s_Marinobacter_segnicrescens:0.13373)100.00:0.05613)93.00:0.05560,((ref_nrtA_Marinobacter_PWS21_MMP07602843_KZ319370_1_MMP07602843_237_268427_269818_neg_d_Bacteria_p_Proteobacteria_c_Gammaproteobacteria_o_Pseudomonadales_f_Oleiphilaceae_g_Marinobacter_s_Marinobacter_sp002744715:0.17503,(((ref_nrtA_Marinobacter_santoriniensis_NKSG1_MMP02471869_NZ_00APAT01000023_1_37_0037260_0038645_neg_d_Bacteria_p_Proteobacteria_c_Gammaproteobacteria_o_Pseudomonadales_f_Oleiphilaceae_g_Marinobacter_s_Marinobacter_santoriniensis:0.13842,(ref_nrtA_OceanDNA_b38962_016_04_04453_05844_pos_d_Bacteria_p_Proteobacteria_c_Gammaproteobacteria_o_Pseudomonadales_f_Oleiphilaceae_g_Marinobacter_s_:0.09307,ref_nrtA_OceanDNA_b38947_12_010_010174_011562_pos_d_Bacteria_p_Proteobacteria_c_Gammaproteobacteria_o_Pseudomonadales_f_Oleiphilaceae_g_Marinobacter_s_:0.07596)100.00:0.07201)99.00:0.03148,ref_nrtA_Marinobacter_AK21_MMP02854799_NZ_0ANIE01000009_1_88_099279_100664_neg_d_Bacteria_p_Proteobacteria_c_Gammaproteobacteria_o_Pseudomonadales_f_Oleiphilaceae_g_Marinobacter_s_Marinobacter_nitratireducens:0.11890)99.00:0.03257,((ref_nrtA_Marinobacter_litoralis_Sw_45_MMP09425405_NZ_0QMDL01000003_1_MMP09425405_271_0303280_0304644_pos_d_Bacteria_p_Proteobacteria_c_Gammaproteobacteria_o_Pseudomonadales_f_Oleiphilaceae_g_Marinobacter:0.17616,(ref_nrtA_Marinobacter_hydrocarbonoclasticus_DSM_50418_MMP08769784_NZ_0RBJB01000004_1_MMP08769784_368_0410055_0411419_neg_d_Bacteria_p_Proteobacteria_c_Gammaproteobacteria_o_Pseudomonadales_f_Oleiphilaceae_g_Marinobacter_s_Marinobacter_hydrocarbonoclasticus:0.09824,ref_nrtA_Marinobacter_hydrocarbonoclasticus_STW2_MMP05447431_NZ_0MPKY01000004_1_561_0576110_0577474_pos_d_Bacteria_p_Proteobacteria_c_Gammaproteobacteria_o_Pseudomonadales_f_Oleiphilaceae_g_Marinobacter_s_Marinobacter_shengliensis:0.12027)99.00:0.03788)100.00:0.05061,ref_nrtA_OceanDNA_b39058_0188_01_00039_01427_pos_d_Bacteria_p_Proteobacteria_c_Gammaproteobacteria_o_Pseudomonadales_f_Oleiphilaceae_g_Marinobacter_s_Marinobacter_lutaoensis:0.14581)99.00:0.04171)99.00:0.05467)96.00:0.05504,ref_nrtA_OceanDNA_b39129_122_02_01041_02423_neg_d_Bacteria_p_Proteobacteria_c_Gammaproteobacteria_o_Pseudomonadales_f_Oleiphilaceae_g_Marinobacter_s_Marinobacter_sp002707215:0.13694)99.00:0.03917)100.00:0.07496,(ref_nrtA_OceanDNA_b38903_189_2_00742_02109_neg_d_Bacteria_p_Proteobacteria_c_Gammaproteobacteria_o_Pseudomonadales_f_Oleiphilaceae_g__s_:0.22770,(ref_nrtA_Alteromonadaceae_bacterium_CPC_69_MMP07618326_NYTK01000085_1_0MMP07618326_32_032341_033708_neg_d_Bacteria_p_Proteobacteria_c_Gammaproteobacteria_o_Pseudomonadales_f_Oleiphilaceae_g_Tamilnaduibacter_s_Tamilnaduibacter_sp002717955:0.14690,(ref_nrtA_Marinobacter_nanhaiticus_D15_8W_MMP02469788_NZ_0KB822693_1_515_0576940_0578307_pos_d_Bacteria_p_Proteobacteria_c_Gammaproteobacteria_o_Pseudomonadales_f_Oleiphilaceae_g_Tamilnaduibacter_s_Tamilnaduibacter_nanhaiticus:0.09386,(ref_nrtA_Marinobacter_R17_MMP10320203_NZ_00RHGZ01000004_1_MMP10320203_2_000773_002140_pos_d_Bacteria_p_Proteobacteria_c_Gammaproteobacteria_o_Pseudomonadales_f_Oleiphilaceae_g_Tamilnaduibacter:0.09965,ref_nrtA_Marinobacter_bohaiensis_strain_T17_MMP09218204_NZ_0QGEH01000002_1_MMP09218204_202_0236115_0237482_pos_d_Bacteria_p_Proteobacteria_c_Gammaproteobacteria_o_Pseudomonadales_f_Oleiphilaceae_g_Tamilnaduibacter_s_Tamilnaduibacter_bohaiensis:0.08269)100.00:0.03625)90.00:0.02858)100.00:0.04517)64.00:0.05792)100.00:0.22793,ref_nrtA_Alteromonadaceae_bacterium_EAC_69_MMP07618328_NZOQ01000017_1_0MMP07618328_15_015989_017404_pos_d_Bacteria_p_Proteobacteria_c_Gammaproteobacteria_o_Pseudomonadales_f_Oleiphilaceae_g_GCA_2695345_s_GCA_2695345_sp002695345:0.28912)97.00:0.11124)60.00:0.04105,ref_nrtA_Photobacterium_ganghwense_FR1311_MMP03702592_NZ_00LDOU01000007_1_7_006574_007938_neg_d_Bacteria_p_Proteobacteria_c_Gammaproteobacteria_o_Enterobacterales_f_Vibrionaceae_g_Photobacterium_s_Photobacterium_ganghwense:0.28169)77.00:0.06463,((ref_nrtA_Photobacterium_angustum_ATCC_33977_MMP03295482_NZ_0JZSN01000027_1_23_024606_025997_neg_d_Bacteria_p_Proteobacteria_c_Gammaproteobacteria_o_Enterobacterales_f_Vibrionaceae_g_Photobacterium_s_Photobacterium_angustum:0.13435,ref_nrtA_OceanDNA_b35287_031_022_022233_023636_neg_d_Bacteria_p_Proteobacteria_c_Gammaproteobacteria_o_Enterobacterales_f_Vibrionaceae_g_Photobacterium_s_Photobacterium_leiognathi:0.10159)100.00:0.36379,(((ref_nrtA_Photobacterium_swingsii_CAIM_1393_MMP03766180_NZ_LELC01000015_1_119_120215_121597_pos_d_Bacteria_p_Proteobacteria_c_Gammaproteobacteria_o_Enterobacterales_f_Vibrionaceae_g_Photobacterium_s_Photobacterium_swingsii:0.10379,ref_nrtA_Photobacterium_sanguinicancri_CAIM_1827_MMP04252530_NOIF01000107_1_0MMP04252530_6_005524_006906_neg_d_Bacteria_p_Proteobacteria_c_Gammaproteobacteria_o_Enterobacterales_f_Vibrionaceae_g_Photobacterium_s_Photobacterium_sanguinicancri:0.06819)100.00:0.18352,ref_nrtA_Vibrio_vulnificus_106_2A_MMP04219563_NZ_LMTD01000002_1_113_132702_134063_pos_d_Bacteria_p_Proteobacteria_c_Gammaproteobacteria_o_Enterobacterales_f_Vibrionaceae_g_Vibrio_s_Vibrio_vulnificus:0.20895)55.00:0.06076,(ref_nrtA_Vibrio_mangrovi_CECT_7927_MMP103894552_FXXI01000001_1_00MMP103894552_76_0089138_0090502_pos_d_Bacteria_p_Proteobacteria_c_Gammaproteobacteria_o_Enterobacterales_f_Vibrionaceae_g_Vibrio_s_Vibrio_mangrovi:0.18250,(ref_nrtA_Vibrio_xiamenensis_CGMCC_1_10228_MMP04488136_FNDD01000006_1_123_138584_139981_neg_d_Bacteria_p_Proteobacteria_c_Gammaproteobacteria_o_Enterobacterales_f_Vibrionaceae_g_Vibrio_s_Vibrio_xiamenensis:0.19949,((((ref_nrtA_Vibrio_G62_MMP09437435_NZ_0QRHC01000003_1_MMP09437435_60_064219_065634_neg_d_Bacteria_p_Proteobacteria_c_Gammaproteobacteria_o_Enterobacterales_f_Vibrionaceae_g_Vibrio:0.21199,(((ref_nrtA_Vibrio_BEI233_MMP09835476_NZ_0QVMU01000008_1_MMP09835476_88_105832_107196_pos_d_Bacteria_p_Proteobacteria_c_Gammaproteobacteria_o_Enterobacterales_f_Vibrionaceae_g_Vibrio:0.18878,(ref_nrtA_Vibrio_jasicida_strain_idb_1_4_MMP08238105_NZ_0PKNH01000098_1_MMP08238105_26_025687_027162_neg_d_Bacteria_p_Proteobacteria_c_Gammaproteobacteria_o_Enterobacterales_f_Vibrionaceae_g_Vibrio_s_Vibrio_jasicida:0.02549,ref_nrtA_Vibrio_parahaemolyticus_GCSL_R144_MMP03358825_NZ_00MISL01000047_1_6_004764_006128_neg_d_Bacteria_p_Proteobacteria_c_Gammaproteobacteria_o_Enterobacterales_f_Vibrionaceae_g_Vibrio_s_Vibrio_parahaemolyticus:0.05072)100.00:0.06500)100.00:0.03067,ref_nrtA_Vibrio_maritimus_strain_CAIM_1455_MMP03333401_NZ_0JYJJ01000078_1_MMP03333401_37_032973_034373_pos_d_Bacteria_p_Proteobacteria_c_Gammaproteobacteria_o_Enterobacterales_f_Vibrionaceae_g_Vibrio_s_Vibrio_maritimus:0.15694)95.00:0.04131,((ref_nrtA_Vibrio_sinaloensis_DSM_21326_MMP02952919_AEVT01000056_1_038_043773_045146_pos_d_Bacteria_p_Proteobacteria_c_Gammaproteobacteria_o_Enterobacterales_f_Vibrionaceae_g_Vibrio_s_Vibrio_sinaloensis_B:0.08169,ref_nrtA_Vibrio_orientalis_CIP102891_MMP02393817_NZ_0ACZV01000004_1_307_0342648_0344021_pos_d_Bacteria_p_Proteobacteria_c_Gammaproteobacteria_o_Enterobacterales_f_Vibrionaceae_g_Vibrio_s_Vibrio_orientalis:0.10636)100.00:0.05381,ref_nrtA_Vibrio_coralliilyticus_S2043_MMP03323919_NZ_JXXS01000014_1_182_189719_191092_pos_d_Bacteria_p_Proteobacteria_c_Gammaproteobacteria_o_Enterobacterales_f_Vibrionaceae_g_Vibrio_s_Vibrio_coralliilyticus:0.05617)100.00:0.03625)90.00:0.02068)97.00:0.05915,ref_nrtA_Vibrio_nigripulchritudo_164_MMP02951906_AFWJ01000165_1_003_001070_002506_neg_d_Bacteria_p_Proteobacteria_c_Gammaproteobacteria_o_Enterobacterales_f_Vibrionaceae_g_Vibrio_s_Vibrio_nigripulchritudo:0.20530)85.00:0.04509,ref_nrtA_Vibrio_proteolyticus_NBRC_13287_MMP00041816_NZ_0BATJ01000007_1_32_038398_039771_pos_d_Bacteria_p_Proteobacteria_c_Gammaproteobacteria_o_Enterobacterales_f_Vibrionaceae_g_Vibrio_s_Vibrio_proteolyticus:0.17841)88.00:0.05848,(ref_nrtA_Vibrio_diazotrophicus_strain_60_18M_MMP08330123_POSJ01000025_1_0MMP08330123_15_018023_019405_pos_d_Bacteria_p_Proteobacteria_c_Gammaproteobacteria_o_Enterobacterales_f_Vibrionaceae_g_Vibrio_s_Vibrio_diazotrophicus:0.14354,ref_nrtA_Vibrio_furnissii_MMP02603955_CP002377_1_1494_1623400_1624764_pos_d_Bacteria_p_Proteobacteria_c_Gammaproteobacteria_o_Enterobacterales_f_Vibrionaceae_g_Vibrio_s_Vibrio_furnissii:0.08107)100.00:0.07297)83.00:0.03264)83.00:0.05006)98.00:0.03797)69.00:0.04996)68.00:0.04519)61.00:0.03873,(ref_nrtA_Thiocapsa_marina_5811_MMP02261407_NZ_0AFWV01000019_1_40_056013_057419_pos_d_Bacteria_p_Proteobacteria_c_Gammaproteobacteria_o_Chromatiales_f_Chromatiaceae_g_Thiocapsa_s_Thiocapsa_marina:0.35467,ref_nrtA_Simiduia_agarivorans_strain_GTF_13_MMP09873689_QWEZ01000001_1_0MMP09873689_395_0405821_0407224_pos_d_Bacteria_p_Proteobacteria_c_Gammaproteobacteria_o_Pseudomonadales_f_Zooshikellaceae:0.26142)64.00:0.06829)84.00:0.05029,(((((ref_nrtA_OceanDNA_b35941_512_02_00735_02162_neg_d_Bacteria_p_Proteobacteria_c_Gammaproteobacteria_o_Immundisolibacterales_f_Immundisolibacteraceae_g_Immundisolibacter_s_:0.13449,ref_nrtA_OceanDNA_b35918_032_04_004679_006127_pos_d_Bacteria_p_Proteobacteria_c_Gammaproteobacteria_o_Immundisolibacterales_f_Immundisolibacteraceae_g_Immundisolibacter_s_:0.19174)100.00:0.24245,(ref_nrtA_OceanDNA_b36084_36_013_013003_014430_pos_d_Bacteria_p_Proteobacteria_c_Gammaproteobacteria_o_Nevskiales_f_Nevskiaceae_g_Polycyclovorans_s_:0.41157,(ref_nrtA_OceanDNA_b36074_02_099_111918_113363_neg_d_Bacteria_p_Proteobacteria_c_Gammaproteobacteria_o_Nevskiales_f_Algiphilaceae_g__s_:0.25579,ref_nrtA_OceanDNA_b36094_296_03_01824_03263_neg_d_Bacteria_p_Proteobacteria_c_Gammaproteobacteria_o_Nevskiales_f_Nevskiaceae_g_Panacagrimonas_s_:0.22908)100.00:0.10119)99.00:0.04767)74.00:0.02992,(ref_nrtA_OceanDNA_b33304_1_0984_1067086_1068492_pos_d_Bacteria_p_Proteobacteria_c_Gammaproteobacteria_o_Burkholderiales_f_Burkholderiaceae_g_Herminiimonas_s_:0.31101,ref_nrtA_Methylocaldum_marinum_MMP00066775_NZ_0AP017928_1_MMP00066775_893_1010672_1012105_neg_d_Bacteria_p_Proteobacteria_c_Gammaproteobacteria_o_Methylococcales_f_Methylococcaceae_g_Methylocaldum:0.33109)86.00:0.07619)98.00:0.04230,ref_nrtA_OceanDNA_b39291_236_02_02198_03595_pos_d_Bacteria_p_Proteobacteria_c_Gammaproteobacteria_o_Pseudomonadales_f_Porticoccaceae_g_BRH_c0_s_:0.25495)100.00:0.07125,((ref_nrtA_Pseudomonas_S9_MMP02470122_NZ_AFFX01000001_1_579_637310_638698_neg_d_Bacteria_p_Proteobacteria_c_Gammaproteobacteria_o_Pseudomonadales_f_Pseudomonadaceae_g_Pseudomonas_E_s_Pseudomonas_E_segetis:0.17387,(ref_nrtA_OceanDNA_b41226_165_02_00748_02136_pos_d_Bacteria_p_Proteobacteria_c_Gammaproteobacteria_o_Pseudomonadales_f_Pseudomonadaceae_g_Pseudomonas_E_s_:0.09057,ref_nrtA_Pseudomonas_taeanensis_MS_3_MMP02470138_NZ_0AWSQ01000003_1_105_0119773_0121161_pos_d_Bacteria_p_Proteobacteria_c_Gammaproteobacteria_o_Pseudomonadales_f_Pseudomonadaceae_g_Pseudomonas_E_s_Pseudomonas_E_taeanensis:0.07399)100.00:0.03249)100.00:0.07199,((ref_nrtA_Pseudomonas_oleovorans_UBA6922_MMP06455621_DKAQ01000022_1_226_237182_238543_neg_d_Bacteria_p_Proteobacteria_c_Gammaproteobacteria_o_Pseudomonadales_f_Pseudomonadaceae_g_Pseudomonas_E_s_Pseudomonas_E_oleovorans_A:0.21995,ref_nrtA_Pseudomonas_sp_MMP00017418_AP014655_1_1987_2172136_2173509_neg_d_Bacteria_p_Proteobacteria_c_Gammaproteobacteria_o_Pseudomonadales_f_Pseudomonadaceae_g_Pseudomonas_A_s_Pseudomonas_A_zhaodongensis:0.14756)84.00:0.05067,ref_nrtA_OceanDNA_b41227_018_12_12187_13575_pos_d_Bacteria_p_Proteobacteria_c_Gammaproteobacteria_o_Pseudomonadales_f_Pseudomonadaceae_g_Pseudomonas_E_s_:0.08239)100.00:0.10148)100.00:0.22072)75.00:0.03376)80.00:0.03437,(((ref_nrtA_OceanDNA_b36668_260_01_00044_01465_neg_d_Bacteria_p_Proteobacteria_c_Gammaproteobacteria_o_Pseudomonadales_f_Cellvibrionaceae_g_Cellvibrio_s_:0.46440,ref_nrtA_OceanDNA_b34127_25_003_001662_003065_neg_d_Bacteria_p_Proteobacteria_c_Gammaproteobacteria_o_Burkholderiales_f_Rhodocyclaceae_g_UBA2357_s_:0.26869)100.00:0.09319,((ref_nrtA_Polycyclovorans_algicola_TG408_MMP02744757_NZ_JOMH01000001_1_3129_3350280_3351695_pos_d_Bacteria_p_Proteobacteria_c_Gammaproteobacteria_o_Nevskiales_f_Nevskiaceae_g_Polycyclovorans_s_Polycyclovorans_algicola:0.15358,ref_nrtA_OceanDNA_b36100_176_05_03464_04879_neg_d_Bacteria_p_Proteobacteria_c_Gammaproteobacteria_o_Nevskiales_f_Nevskiaceae_g_Polycyclovorans_s_Polycyclovorans_sp002706265:0.11731)100.00:0.21627,((ref_nrtA_OceanDNA_b38181_10_067_061997_063361_pos_d_Bacteria_p_Proteobacteria_c_Gammaproteobacteria_o_Pseudomonadales_f_Halieaceae_g_Haliea_s_Haliea_sp002692965:0.33356,ref_nrtA_OceanDNA_b36642_062_008_009067_010446_neg_d_Bacteria_p_Proteobacteria_c_Gammaproteobacteria_o_Pseudomonadales_f_Alcanivoracaceae_g_PGZG01_s_:0.17753)100.00:0.05256,(ref_nrtA_OceanDNA_b38536_009_020_024509_025876_neg_d_Bacteria_p_Proteobacteria_c_Gammaproteobacteria_o_Pseudomonadales_f_Moraxellaceae_g_Paraperlucidibaca_s_:0.31361,ref_nrtA_OceanDNA_b38521_04_191_199187_200554_neg_d_Bacteria_p_Proteobacteria_c_Gammaproteobacteria_o_Pseudomonadales_f_Moraxellaceae_g__s_:0.13792)100.00:0.11419)100.00:0.08811)100.00:0.10444)99.00:0.03299,ref_nrtA_OceanDNA_b36438_067_12_10693_12066_neg_d_Bacteria_p_Proteobacteria_c_Gammaproteobacteria_o_Pseudomonadales_f_Alcanivoracaceae_g_Alcanivorax_s_Alcanivorax_jadensis:0.30521)99.00:0.11170)55.00:0.00623,((((((((((((((ref_nrtA_OceanDNA_b40438_341_02_00139_01515_neg_d_Bacteria_p_Proteobacteria_c_Gammaproteobacteria_o_Pseudomonadales_f_Pseudohongiellaceae_g_Pseudohongiella_s_:0.23879,(ref_nrtA_OceanDNA_b40453_02_156_171994_173385_pos_d_Bacteria_p_Proteobacteria_c_Gammaproteobacteria_o_Pseudomonadales_f_Pseudohongiellaceae_g_Pseudohongiella_s_Pseudohongiella_nitratireducens:0.18031,ref_nrtA_Gammaproteobacteria_bacterium_UBA2675_MMP06452585_DEMH01000004_1_0212_0255249_0256655_neg_d_Bacteria_p_Proteobacteria_c_Gammaproteobacteria_o_Pseudomonadales_f_Pseudohongiellaceae_g_Pseudohongiella_s_Pseudohongiella_sp002354805:0.22519)100.00:0.08549)100.00:0.19198,ref_nrtA_OceanDNA_b40252_116_01_00190_01590_pos_d_Bacteria_p_Proteobacteria_c_Gammaproteobacteria_o_Pseudomonadales_f_Pseudohongiellaceae_g__s_:0.21797)93.00:0.04346,(ref_nrtA_TARA_SAMEA4398315_METAG_AAILANNM_090_06_05997_07388_neg_d_Bacteria_p_Proteobacteria_c_Gammaproteobacteria_o_Pseudomonadales_f_Pseudohongiellaceae_g_UBA5078_s_:0.18695,ref_nrtA_OceanDNA_b40477_015_19_22104_23492_neg_d_Bacteria_p_Proteobacteria_c_Gammaproteobacteria_o_Pseudomonadales_f_Pseudohongiellaceae_g_UBA5078_s_:0.16299)100.00:0.14641)100.00:0.12867,((ref_nrtA_OceanDNA_b36762_012_19_19814_21199_neg_d_Bacteria_p_Proteobacteria_c_Gammaproteobacteria_o_Pseudomonadales_f_HTCC2089_g_GCA_002728675_s_GCA_002728675_sp002728675:0.30317,ref_nrtA_OceanDNA_b37266_49_019_022543_023898_neg_d_Bacteria_p_Proteobacteria_c_Gammaproteobacteria_o_Pseudomonadales_f_HTCC2089_g_UBA7803_s_UBA7803_sp002480525:0.31021)95.00:0.06132,ref_nrtA_OceanDNA_b36777_01_027_031133_032497_pos_d_Bacteria_p_Proteobacteria_c_Gammaproteobacteria_o_Pseudomonadales_f_HTCC2089_g_UBA4582_s_:0.25418)89.00:0.05945)63.00:0.04774,(ref_nrtA_OceanDNA_b40232_023_22_22731_24113_neg_d_Bacteria_p_Proteobacteria_c_Gammaproteobacteria_o_Pseudomonadales_f_Pseudohongiellaceae_g__s_:0.27822,ref_nrtA_OceanDNA_b40483_155_04_02135_03538_neg_d_Bacteria_p_Proteobacteria_c_Gammaproteobacteria_o_Pseudomonadales_f_Pseudohongiellaceae_g_UBA5109_s_:0.22448)70.00:0.06479)38.00:0.03073,(ref_nrtA_TARA_SAMEA4398387_METAG_LMKEPFIA_173_007_04615_05982_neg_d_Bacteria_p_Proteobacteria_c_Gammaproteobacteria_o_Pseudomonadales_f_HTCC2089_g_GCA_2725285_s_:0.23927,((ref_nrtA_OceanDNA_b36932_275_02_00127_01500_neg_d_Bacteria_p_Proteobacteria_c_Gammaproteobacteria_o_Pseudomonadales_f_HTCC2089_g_UBA4421_s_:0.06977,ref_nrtA_OceanDNA_b37126_033_013_016672_018045_neg_d_Bacteria_p_Proteobacteria_c_Gammaproteobacteria_o_Pseudomonadales_f_HTCC2089_g_UBA4421_s_UBA4421_sp002704225:0.13702)100.00:0.13313,ref_nrtA_OceanDNA_b36896_256_04_02245_03603_pos_d_Bacteria_p_Proteobacteria_c_Gammaproteobacteria_o_Pseudomonadales_f_HTCC2089_g_UBA4421_s_:0.18082)100.00:0.01470)98.00:0.04704)70.00:0.04346,(ref_nrtA_OceanDNA_b43863_006_10_08845_10215_pos_d_Bacteria_p_Proteobacteria_c_Gammaproteobacteria_o_UBA10353_f_UBA7415_g__s_:0.17445,ref_nrtA_OceanDNA_b43873_031_09_11853_13220_neg_d_Bacteria_p_Proteobacteria_c_Gammaproteobacteria_o_UBA10353_f_UBA7415_g_Arenicella_s_:0.18432)100.00:0.09178)90.00:0.04314,((((((ref_nrtA_Leucothrix_mucor_Le_m9_MMP02440559_NZ_ATTE01000001_1_3233_3604468_3605871_neg_d_Bacteria_p_Proteobacteria_c_Gammaproteobacteria_o_Thiotrichales_f_Thiotrichaceae_g_Leucothrix_s_Leucothrix_mucor:0.24994,ref_nrtA_Candidatus_Thiodiazotropha_endolucinida_COS_MMP03435122_NZ_00MARB01000029_1_7_008864_010282_neg_d_Bacteria_p_Proteobacteria_c_Gammaproteobacteria_o_Chromatiales_f_Sedimenticolaceae_g_Thiodiazotropha_s_Thiodiazotropha_endolucinida:0.12805)82.00:0.07823,((ref_nrtA_OceanDNA_b42832_064_04_02944_04341_pos_d_Bacteria_p_Proteobacteria_c_Gammaproteobacteria_o_Thiohalomonadales_f_Thiohalomonadaceae_g__s_:0.20927,ref_nrtA_Methylococcaceae_bacterium_UBA2780_MMP06457873_DEIG01000005_1_043_045671_047077_pos_d_Bacteria_p_Proteobacteria_c_Gammaproteobacteria_o_Methylococcales_f_Cycloclasticaceae_g_UBA2780_s_UBA2780_sp002352345:0.20585)100.00:0.05007,(ref_nrtA_gamma_proteobacterium_symbiont_of_Stewartia_floridana_S26_MMP06473052_NATY01000054_1_00MMP06473052_7_009425_010831_pos_d_Bacteria_p_Proteobacteria_c_Gammaproteobacteria_o_Chromatiales_f_Sedimenticolaceae_g_Thiodiazotropha:0.06523,ref_nrtA_gamma_proteobacterium_symbiont_of_Ctena_orbiculata_strain_LUC_16_020_40_C_MMP08891713_QBVG01000026_1_0MMP08891713_29_035316_036722_neg_d_Bacteria_p_Proteobacteria_c_Gammaproteobacteria_o_Chromatiales_f_Sedimenticolaceae_g_Thiodiazotropha_s_Thiodiazotropha_sp003058495:0.09509)100.00:0.02549)100.00:0.05528)82.00:0.02853,ref_nrtA_OceanDNA_b34236_019_04_02673_04076_pos_d_Bacteria_p_Proteobacteria_c_Gammaproteobacteria_o_Chromatiales_f_Sedimenticolaceae_g__s_:0.22777)68.00:0.02893,ref_nrtA_Alteromonadaceae_bacterium_MMP06351224_NZ_CP019936_1_MMP06351224_1272_1303299_1304699_pos_d_Bacteria_p_Proteobacteria_c_Gammaproteobacteria_o_Chromatiales_f_Sedimenticolaceae_g_41T_STBD_0c_01a_s_41T_STBD_0c_01a_sp002009425:0.14217)89.00:0.03800,ref_nrtA_OceanDNA_b44268_098_06_07155_08372_neg_d_Bacteria_p_Proteobacteria_c_Gammaproteobacteria_o_Nitrosococcales_f__g__s_:0.25674)93.00:0.03838,((((ref_nrtA_OceanDNA_b37603_08_155_169788_171188_pos_d_Bacteria_p_Proteobacteria_c_Gammaproteobacteria_o_Pseudomonadales_f_Halieaceae_g_Halioglobus_s_:0.27604,ref_nrtA_OceanDNA_b37593_26_017_015979_017367_pos_d_Bacteria_p_Proteobacteria_c_Gammaproteobacteria_o_Pseudomonadales_f_Halieaceae_g_Halioglobus_s_:0.16340)100.00:0.05002,((((ref_nrtA_OceanDNA_b40021_005_010_011390_012799_pos_d_Bacteria_p_Proteobacteria_c_Gammaproteobacteria_o_Pseudomonadales_f_Porticoccaceae_g_Porticoccus_s_:0.20665,ref_nrtA_OceanDNA_b40020_147_04_03046_04434_neg_d_Bacteria_p_Proteobacteria_c_Gammaproteobacteria_o_Pseudomonadales_f_Porticoccaceae_g_Porticoccus_s_:0.14338)90.00:0.06277,ref_nrtA_OceanDNA_b40092_034_02_00325_01716_neg_d_Bacteria_p_Proteobacteria_c_Gammaproteobacteria_o_Pseudomonadales_f_Porticoccaceae_g_Porticoccus_s_Porticoccus_hydrocarbonoclasticus:0.19754)90.00:0.04732,(ref_nrtA_OceanDNA_b38357_015_04_02837_04279_pos_d_Bacteria_p_Proteobacteria_c_Gammaproteobacteria_o_Pseudomonadales_f_IMCC2047_g_IMCC2047_s_:0.14238,(((ref_nrtA_OceanDNA_b38664_001_05_03035_04423_pos_d_Bacteria_p_Proteobacteria_c_Gammaproteobacteria_o_Pseudomonadales_f_Nitrincolaceae_g_ASP10_02a_s_:0.14451,((ref_nrtA_Gamma_proteobacterium_HTCC2207_MMP02436104_NZ_00CH672396_1_282_298092_299492_neg_d_Bacteria_p_Proteobacteria_c_Gammaproteobacteria_o_Pseudomonadales_f_Porticoccaceae_g_HTCC2207_s_HTCC2207_sp000153445:0.13635,ref_nrtA_OceanDNA_b41608_026_016_15234_16622_neg_d_Bacteria_p_Proteobacteria_c_Gammaproteobacteria_o_Pseudomonadales_f_UBA7434_g_UBA7434_s_:0.09522)98.00:0.04075,ref_nrtA_OceanDNA_b39343_114_03_01663_03051_pos_d_Bacteria_p_Proteobacteria_c_Gammaproteobacteria_o_Pseudomonadales_f_Porticoccaceae_g_HTCC2207_s_:0.05089)98.00:0.04626)100.00:0.11390,((ref_nrtA_OceanDNA_b41464_162_05_03098_04495_pos_d_Bacteria_p_Proteobacteria_c_Gammaproteobacteria_o_Pseudomonadales_f_Spongiibacteraceae_g_Oceanicoccus_s_Oceanicoccus_sp000169075:0.16484,ref_nrtA_OceanDNA_b39880_039_04_03723_05117_pos_d_Bacteria_p_Proteobacteria_c_Gammaproteobacteria_o_Pseudomonadales_f_Porticoccaceae_g_HTCC2207_s_HTCC2207_sp002378645:0.09823)99.00:0.03928,ref_nrtA_OceanDNA_b39326_016_04_03374_04768_pos_d_Bacteria_p_Proteobacteria_c_Gammaproteobacteria_o_Pseudomonadales_f_Porticoccaceae_g_HTCC2207_s_:0.12352)99.00:0.05763)100.00:0.06135,ref_nrtA_OceanDNA_b41581_193_04_02183_03562_neg_d_Bacteria_p_Proteobacteria_c_Gammaproteobacteria_o_Pseudomonadales_f_DSM_100316_g_Sinobacterium_s_:0.21920)99.00:0.06922)66.00:0.03554)96.00:0.05511,(ref_nrtA_OceanDNA_b37526_03_207_228538_229962_neg_d_Bacteria_p_Proteobacteria_c_Gammaproteobacteria_o_Pseudomonadales_f_Halieaceae_g_Congregibacter_s_:0.10681,ref_nrtA_OceanDNA_b44631_532_01_0397_1530_pos_d_Bacteria_p_Proteobacteria_c_Gammaproteobacteria_o_Xanthomonadales_f_SZUA_36_g__s_:0.23224)95.00:0.07026)100.00:0.04564)92.00:0.03452,(ref_nrtA_Halioglobus_japonicus_MMP06075353_CP019450_1_0MMP06075353_416_0425772_0427163_pos_d_Bacteria_p_Proteobacteria_c_Gammaproteobacteria_o_Pseudomonadales_f_Halieaceae_g_Halioglobus_s_Halioglobus_japonicus:0.14403,ref_nrtA_Halieaceae_bacterium_UBA2614_MMP06452323_DDJW01000091_1_051_054072_055460_pos_d_Bacteria_p_Proteobacteria_c_Gammaproteobacteria_o_Pseudomonadales_f_Halieaceae_g_Halioglobus_s_Halioglobus_sp002699145:0.14329)100.00:0.08407)98.00:0.05619,ref_nrtA_Solemya_velum_gill_symbiont_MD_SB11_MMP06016276_NZ_0MPRC01000023_1_MMP06016276_27_029643_031049_pos_d_Bacteria_p_Proteobacteria_c_Gammaproteobacteria_o_Chromatiales_f_Sedimenticolaceae_g_GCF_000787395_s_GCF_000787395_sp000787395:0.19385)63.00:0.02609)100.00:0.06386)100.00:0.07280,(ref_nrtA_OceanDNA_b41333_451_01_00152_01534_pos_d_Bacteria_p_Proteobacteria_c_Gammaproteobacteria_o_Pseudomonadales_f_Saccharospirillaceae_A_g_Oceanobacter_s_:0.09669,ref_nrtA_OceanDNA_b36669_023_11_12559_13938_pos_d_Bacteria_p_Proteobacteria_c_Gammaproteobacteria_o_Pseudomonadales_f_Cellvibrionaceae_g_Endobugula_s_:0.13461)100.00:0.23818)61.00:0.02075,(((((ref_nrtA_Marinimicrobium_koreense_DSM_16974_MMP10363429_NZ_RJUK01000001_1_MMP10363429_2272_2667895_2669316_pos_d_Bacteria_p_Proteobacteria_c_Gammaproteobacteria_o_Pseudomonadales_f_Cellvibrionaceae_g_Marinimicrobium_s_Marinimicrobium_sp000463525:0.33883,ref_nrtA_Marinimicrobium_agarilyticum_M18_MMP02441511_NZ_0AUHU01000009_1_92_118415_119836_pos_d_Bacteria_p_Proteobacteria_c_Gammaproteobacteria_o_Pseudomonadales_f_Cellvibrionaceae_g_Marinimicrobium_s_Marinimicrobium_agarilyticum:0.14709)100.00:0.07339,(ref_nrtA_Gilvimarinus_chinensis_QM42_MMP02441352_NZ_00KB898713_1_51_0063648_0065039_neg_d_Bacteria_p_Proteobacteria_c_Gammaproteobacteria_o_Pseudomonadales_f_Cellvibrionaceae_g_Gilvimarinus_s_Gilvimarinus_chinensis:0.11331,ref_nrtA_OceanDNA_b36675_04_134_177161_178573_pos_d_Bacteria_p_Proteobacteria_c_Gammaproteobacteria_o_Pseudomonadales_f_Cellvibrionaceae_g_Gilvimarinus_s_:0.12024)100.00:0.07155)100.00:0.09613,ref_nrtA_Reinekea_blandensis_MED297_MMP02436140_NZ_000CH724152_1_315_0351663_0353018_neg_d_Bacteria_p_Proteobacteria_c_Gammaproteobacteria_o_Pseudomonadales_f_Saccharospirillaceae_g_Reinekea_s_Reinekea_blandensis:0.29003)100.00:0.07134,ref_nrtA_Halothiobacillus_XI15_MMP04318430_NZ_LOPX01000016_1_193_202003_203403_neg_d_Bacteria_p_Proteobacteria_c_Gammaproteobacteria_o_Halothiobacillales_f_Halothiobacillaceae_g_WRN_7_s_WRN_7_sp001641825:0.29537)66.00:0.01960,((((((((((ref_nrtA_OceanDNA_b36688_032_02_00663_02126_neg_d_Bacteria_p_Proteobacteria_c_Gammaproteobacteria_o_Pseudomonadales_f_Cellvibrionaceae_g_1162T_S_0a_05_s_:0.10610,ref_nrtA_OceanDNA_b36647_060_09_07391_08932_pos_d_Bacteria_p_Proteobacteria_c_Gammaproteobacteria_o_Pseudomonadales_f_Cellvibrionaceae_g_1162T_S_0a_05_s_:0.11211)100.00:0.24812,ref_nrtA_OceanDNA_b39172_005_59_72598_73974_pos_d_Bacteria_p_Proteobacteria_c_Gammaproteobacteria_o_Pseudomonadales_f_Oleiphilaceae_g_UBA2679_s_UBA2679_sp002354735:0.15909)96.00:0.08175,ref_nrtA_OceanDNA_b38901_016_08_05900_07270_neg_d_Bacteria_p_Proteobacteria_c_Gammaproteobacteria_o_Pseudomonadales_f_Oleiphilaceae_g_PZPK01_s_:0.11355)68.00:0.05487,ref_nrtA_Oceanicoccus_sagamiensis_MMP06075352_CP019343_1_MMP06075352_1264_1380790_1382196_pos_d_Bacteria_p_Proteobacteria_c_Gammaproteobacteria_o_Pseudomonadales_f_Spongiibacteraceae_g_Oceanicoccus_s_Oceanicoccus_sagamiensis:0.17158)65.00:0.02357,((((((((((ref_nrtA_Ferrimonas_senticii_P2S11_MMP02440848_NZ_AUGM01000007_1_107_117161_118552_pos_d_Bacteria_p_Proteobacteria_c_Gammaproteobacteria_o_Enterobacterales_f_Shewanellaceae_g_Ferrimonas_s_Ferrimonas_senticii:0.22232,(ref_nrtA_Alteromonas_P0211_MMP07816183_NZ_PEAX01000003_1_MMP07816183_174_193687_195072_pos_d_Bacteria_p_Proteobacteria_c_Gammaproteobacteria_o_Enterobacterales_f_Alteromonadaceae_g_P0211_s_P0211_sp002807685:0.13970,ref_nrtA_Ferrimonas_marina_A4D_4_MMP02745129_NZ_FQXG01000002_1_111_114498_115880_pos_d_Bacteria_p_Proteobacteria_c_Gammaproteobacteria_o_Enterobacterales_f_Shewanellaceae_g_Ferrimonas_s_Ferrimonas_marina:0.29628)96.00:0.05622)96.00:0.07740,((ref_nrtA_Colwellia_sediminilitoris_KCTC_52213_MMP06670373_NZ_NBOG01000001_1_MMP06670373_210_250262_251659_pos_d_Bacteria_p_Proteobacteria_c_Gammaproteobacteria_o_Enterobacterales_f_Alteromonadaceae_g_Colwellia_s_Colwellia_sediminilitoris:0.19370,((((ref_nrtA_OceanDNA_b34784_20_021_024895_026265_pos_d_Bacteria_p_Proteobacteria_c_Gammaproteobacteria_o_Enterobacterales_f_Alteromonadaceae_g_Glaciecola_s_:0.17702,ref_nrtA_OceanDNA_b34787_068_09_05799_07187_pos_d_Bacteria_p_Proteobacteria_c_Gammaproteobacteria_o_Enterobacterales_f_Alteromonadaceae_g_Glaciecola_s_:0.10809)100.00:0.09269,ref_nrtA_OceanDNA_b35109_018_07_02970_04352_pos_d_Bacteria_p_Proteobacteria_c_Gammaproteobacteria_o_Enterobacterales_f_Alteromonadaceae_g_Psychrosphaera_s_:0.07805)100.00:0.05336,ref_nrtA_Psychrosphaera_saromensis_strain_SA4_48_MMP06133354_MSCH01000003_1_0MMP06133354_523_0589262_0590686_neg_d_Bacteria_p_Proteobacteria_c_Gammaproteobacteria_o_Enterobacterales_f_Alteromonadaceae_g_Psychrosphaera_s_Psychrosphaera_saromensis:0.08690)100.00:0.09347,ref_nrtA_OceanDNA_b34734_023_19_19186_20583_neg_d_Bacteria_p_Proteobacteria_c_Gammaproteobacteria_o_Enterobacterales_f_Alteromonadaceae_g_Colwellia_A_s_:0.15330)82.00:0.02787)99.00:0.07561,((ref_nrtA_OceanDNA_b34274_147_03_02118_03500_pos_d_Bacteria_p_Proteobacteria_c_Gammaproteobacteria_o_Enterobacterales_f_Alteromonadaceae_g_Thalassotalea_s_:0.18418,ref_nrtA_TARA_SAMEA2620106_METAG_HJPKHPOO_038_02_00416_01825_neg_d_Bacteria_p_Proteobacteria_c_Gammaproteobacteria_o_Enterobacterales_f_Alteromonadaceae_g_Thalassotalea_s_:0.09467)96.00:0.03330,ref_nrtA_Thalassotalea_agarivorans_TMA1_MMP05660429_FOHK01000005_1_189_193575_194957_neg_d_Bacteria_p_Proteobacteria_c_Gammaproteobacteria_o_Enterobacterales_f_Alteromonadaceae_g_Thalassotalea_s_Thalassotalea_agarivorans:0.11631)97.00:0.04679)95.00:0.03997)98.00:0.02478,ref_nrtA_OceanDNA_b34271_034_02_00629_02017_neg_d_Bacteria_p_Proteobacteria_c_Gammaproteobacteria_o_Enterobacterales_f_Alteromonadaceae_g__s_:0.16554)98.00:0.04967,(((ref_nrtA_Endozoicomonas_atrinae_WP70_MMP03978955_LUKQ01000208_1_014_014045_015466_neg_d_Bacteria_p_Proteobacteria_c_Gammaproteobacteria_o_Pseudomonadales_f_Endozoicomonadaceae_g_Endozoicomonas_s_Endozoicomonas_atrinae:0.06771,ref_nrtA_Endozoicomonas_ascidiicola_AVMART05_MMP03956932_NZ_LUTV01000002_1_587_0718891_0720294_pos_d_Bacteria_p_Proteobacteria_c_Gammaproteobacteria_o_Pseudomonadales_f_Endozoicomonadaceae_g_Endozoicomonas_s_Endozoicomonas_ascidiicola:0.11465)100.00:0.12882,(ref_nrtA_Endozoicomonas_ab112_MMP03407264_NZ_0LASA01000099_1_19_015031_016407_neg_d_Bacteria_p_Proteobacteria_c_Gammaproteobacteria_o_Pseudomonadales_f_Endozoicomonadaceae_g_Endozoicomonas_s_Endozoicomonas_arenosclerae:0.09307,ref_nrtA_Endozoicomonas_montiporae_LMG_24815_MMP02851611_NZ_0JOKG01000003_1_535_0633833_0635200_neg_d_Bacteria_p_Proteobacteria_c_Gammaproteobacteria_o_Pseudomonadales_f_Endozoicomonadaceae_g_Endozoicomonas_s_Endozoicomonas_montiporae:0.08786)100.00:0.05610)99.00:0.04121,((ref_nrtA_Microbulbifer_yueqingensis_CGMCC_1_10658_MMP05216212_FNFH01000007_1_041_041047_042423_neg_d_Bacteria_p_Proteobacteria_c_Gammaproteobacteria_o_Pseudomonadales_f_Cellvibrionaceae_g_Microbulbifer_s_Microbulbifer_yueqingensis:0.12788,ref_nrtA_Microbulbifer_marinus_CGMCC_1_10657_MMP05216562_FNQO01000003_1_0071_0087923_0089305_pos_d_Bacteria_p_Proteobacteria_c_Gammaproteobacteria_o_Pseudomonadales_f_Cellvibrionaceae_g_Microbulbifer_s_Microbulbifer_marinus:0.08418)100.00:0.02946,ref_nrtA_Microbulbifer_pacificus_strain_LD25_MMP08463771_NZ_0PREV01000027_1_MMP08463771_399_0517574_0518956_neg_d_Bacteria_p_Proteobacteria_c_Gammaproteobacteria_o_Pseudomonadales_f_Cellvibrionaceae_g_Microbulbifer_s_Microbulbifer_pacificus:0.07560)100.00:0.10721)95.00:0.03851)88.00:0.03022,ref_nrtA_BGEO_SAMN07136708_METAG_JGHHNJEM_013_008_007853_009229_pos_d_Bacteria_p_Proteobacteria_c_Gammaproteobacteria_o_Pseudomonadales_f_Marinomonadaceae_g__s_:0.10061)46.00:0.02321,ref_nrtA_Cellvibrionaceae_bacterium_SAT_230_MMP07618438_PANW01000024_1_0MMP07618438_80_093098_094471_pos_d_Bacteria_p_Proteobacteria_c_Gammaproteobacteria_o_Pseudomonadales_f_Cellvibrionaceae_g_GCA_2707785_s_GCA_2707785_sp002707785:0.09907)56.00:0.01844,ref_nrtA_OceanDNA_b38363_01_0213_0228770_0230146_neg_d_Bacteria_p_Proteobacteria_c_Gammaproteobacteria_o_Pseudomonadales_f_Ketobacteraceae_g_GCA_2748575_s_:0.11505)57.00:0.02924,((ref_nrtA_OceanDNA_b44187_02_019_016584_017999_pos_d_Bacteria_p_Proteobacteria_c_Gammaproteobacteria_o_UBA4575_f_UBA4575_g_UBA1858_s_:0.22072,ref_nrtA_Gammaproteobacteria_bacterium_strain_SZUA_272_MMP09287820_QJWQ01000158_1_016_017380_018777_pos_d_Bacteria_p_Proteobacteria_c_Gammaproteobacteria_o_Pseudomonadales_f_Porticoccaceae_g_SZUA_272_s_SZUA_272_sp003235325:0.13613)64.00:0.03758,ref_nrtA_OceanDNA_b35285_007_15_14152_15564_neg_d_Bacteria_p_Proteobacteria_c_Gammaproteobacteria_o_Enterobacterales_f_UBA3532_g_UBA3532_s_UBA3532_sp002376965:0.14966)83.00:0.05777)39.00:0.01652,ref_nrtA_Halothiobacillaceae_bacterium_UBA5337_MMP06453066_DHQN01000072_1_004_004336_005718_pos_d_Bacteria_p_Proteobacteria_c_Gammaproteobacteria_o_Granulosicoccales_f_Granulosicoccaceae_g_UBA5861_s_UBA5861_sp002432635:0.14780)40.00:0.02209,((((((ref_nrtA_OceanDNA_b34664_063_04_05162_06559_pos_d_Bacteria_p_Proteobacteria_c_Gammaproteobacteria_o_Enterobacterales_f_Alteromonadaceae_g_Colwellia_s_:0.17540,ref_nrtA_TARA_SAMEA4396988_METAG_ANOKEIJN_02_005_003526_004920_neg_d_Bacteria_p_Proteobacteria_c_Gammaproteobacteria_o_Enterobacterales_f_Alteromonadaceae_g_Colwellia_s_:0.10293)96.00:0.01911,(ref_nrtA_OceanDNA_b34634_022_19_16810_18195_pos_d_Bacteria_p_Proteobacteria_c_Gammaproteobacteria_o_Enterobacterales_f_Alteromonadaceae_g_Colwellia_A_s_:0.08844,ref_nrtA_Colwellia_NORP29_MMP07568843_NVWU01000004_1_0MMP07568843_69_074474_075859_pos_d_Bacteria_p_Proteobacteria_c_Gammaproteobacteria_o_Enterobacterales_f_Alteromonadaceae_g_Colwellia_s_Colwellia_sp002733765:0.08733)95.00:0.02181)94.00:0.02006,ref_nrtA_Colwellia_12G3_MMP08125734_PJAQ01000028_1_0MMP08125734_21_021053_022438_neg_d_Bacteria_p_Proteobacteria_c_Gammaproteobacteria_o_Enterobacterales_f_Alteromonadaceae_g_Colwellia_s_Colwellia_sp002836775:0.08821)100.00:0.09023,(ref_nrtA_OceanDNA_b35249_086_10_011615_013057_neg_d_Bacteria_p_Proteobacteria_c_Gammaproteobacteria_o_Enterobacterales_f_Shewanellaceae_g_Shewanella_s_:0.16396,ref_nrtA_Shewanella_P1_14_1_MMP04043846_NZ_0LKTL01000023_1_69_088334_089698_neg_d_Bacteria_p_Proteobacteria_c_Gammaproteobacteria_o_Enterobacterales_f_Shewanellaceae_g_Shewanella_s_Shewanella_japonica:0.09787)100.00:0.08090)100.00:0.07894,ref_nrtA_OceanDNA_b35229_01_132_149477_150862_pos_d_Bacteria_p_Proteobacteria_c_Gammaproteobacteria_o_Enterobacterales_f_Psychromonadaceae_g_Psychromonas_s_:0.17711)92.00:0.04175,(ref_nrtA_OceanDNA_b38916_056_002_000994_002370_neg_d_Bacteria_p_Proteobacteria_c_Gammaproteobacteria_o_Pseudomonadales_f_Oleiphilaceae_g_PZPK01_s_:0.08872,ref_nrtA_OceanDNA_b38904_011_061_069448_070824_neg_d_Bacteria_p_Proteobacteria_c_Gammaproteobacteria_o_Pseudomonadales_f_Oleiphilaceae_g_PZPK01_s_:0.11908)99.00:0.09428)86.00:0.03568)53.00:0.02312)35.00:0.04069,(ref_nrtA_OceanDNA_b41456_05_107_133128_134537_neg_d_Bacteria_p_Proteobacteria_c_Gammaproteobacteria_o_Pseudomonadales_f_Spongiibacteraceae_g__s_:0.20620,ref_nrtA_MALA_SAMN05421913_METAG_LBPGIOHJ_057_01_00002_01315_pos_d_Bacteria_p_Proteobacteria_c_Gammaproteobacteria_o_Pseudomonadales_f_Spongiibacteraceae_g__s_:0.14213)94.00:0.07229)40.00:0.01423,ref_nrtA_OceanDNA_b36662_020_08_07725_08933_pos_d_Bacteria_p_Proteobacteria_c_Gammaproteobacteria_o_Pseudomonadales_f_Cellvibrionaceae_g_Agarilytica_s_:0.21095)43.00:0.03650,ref_nrtA_OceanDNA_b44194_09_024_024729_026129_neg_d_Bacteria_p_Proteobacteria_c_Gammaproteobacteria_o_UBA4575_f_UBA4575_g_UBA1858_s_UBA1858_sp002338385:0.16836)36.00:0.01892,(ref_nrtA_OceanDNA_b38367_02_052_062337_063740_pos_d_Bacteria_p_Proteobacteria_c_Gammaproteobacteria_o_Pseudomonadales_f_Ketobacteraceae_g_GCA_2748575_s_:0.11759,ref_nrtA_OceanDNA_b38370_084_006_004594_005997_neg_d_Bacteria_p_Proteobacteria_c_Gammaproteobacteria_o_Pseudomonadales_f_Ketobacteraceae_g_GCA_2748575_s_:0.12032)100.00:0.07545)59.00:0.03362,ref_nrtA_OceanDNA_b41605_105_02_00706_02133_pos_d_Bacteria_p_Proteobacteria_c_Gammaproteobacteria_o_Pseudomonadales_f_UBA7434_g_UBA7434_s_:0.18376)100.00:0.09929)86.00:0.04671)96.00:0.02844,((ref_nrtA_OceanDNA_b39203_199_02_00336_01721_neg_d_Bacteria_p_Proteobacteria_c_Gammaproteobacteria_o_Pseudomonadales_f_Porticoccaceae_g__s_:0.28931,(ref_nrtA_OceanDNA_b39304_129_002_001270_002712_pos_d_Bacteria_p_Proteobacteria_c_Gammaproteobacteria_o_Pseudomonadales_f_Porticoccaceae_g_HB2_32_21_s_:0.26070,(ref_nrtA_Cellvibrionales_bacterium_UBA5860_MMP06453427_DJFY01000028_1_020_022409_023842_neg_d_Bacteria_p_Proteobacteria_c_Gammaproteobacteria_o_Pseudomonadales_f_Porticoccaceae_g_HB2_32_21_s_HB2_32_21_sp002431545:0.16143,(ref_nrtA_OceanDNA_b39177_440_1_0001_1179_pos_d_Bacteria_p_Proteobacteria_c_Gammaproteobacteria_o_Pseudomonadales_f_Porticoccaceae_g_50_400_T64_s_:0.06531,ref_nrtA_TARA_SAMEA4396988_METAG_OIDFPPBO_007_01_00003_01328_neg_d_Bacteria_p_Proteobacteria_c_Gammaproteobacteria_o_Pseudomonadales_f_Porticoccaceae_g_50_400_T64_s_:0.02696)100.00:0.23222)99.00:0.06319)99.00:0.05453)96.00:0.03904,ref_nrtA_Zetaproteobacteria_ET2_MMP00053330_NZ_0BDFD01000021_1_32_029178_030560_neg_d_Bacteria_p_Proteobacteria_c_Zetaproteobacteria_o_Mariprofundales_f_Mariprofundaceae_g_Mariprofundus_s_Mariprofundus_micogutta:0.35533)75.00:0.02384)77.00:0.05853,((((((((((ref_nrtA_Methyloprofundus_sedimenti_WF1_MMP04347413_LPUF01000001_1_MMP04347413_1233_1374136_1375536_neg_d_Bacteria_p_Proteobacteria_c_Gammaproteobacteria_o_Methylococcales_f_Methylomonadaceae_g_Methyloprofundus_s_Methyloprofundus_sedimenti:0.17602,(((ref_nrtA_Methylomonas_methanica_MMP00713628_CP002738_1_3436_3775692_3777092_neg_d_Bacteria_p_Proteobacteria_c_Gammaproteobacteria_o_Methylococcales_f_Methylomonadaceae_g_Methylomonas_s_Methylomonas_methanica_B:0.14893,(ref_nrtA_Methylobacter_luteus_IMV_B_3098_MMP02441220_NZ_000KE386569_1_3700_4054806_4056179_neg_d_Bacteria_p_Proteobacteria_c_Gammaproteobacteria_o_Methylococcales_f_Methylomonadaceae_g_Methylobacter_s_Methylobacter_luteus:0.09342,ref_nrtA_Methylovulum_miyakonense_HT12_MMP02261317_NZ_KB913025_1_2379_2519926_2521317_neg_d_Bacteria_p_Proteobacteria_c_Gammaproteobacteria_o_Methylococcales_f_Methylomonadaceae_g_Methylovulum_s_Methylovulum_miyakonense:0.25678)100.00:0.16019)100.00:0.04375,ref_nrtA_Methylobacter_marinus_A45_MMP02261244_NZ_KB912877_1_3651_4080795_4082177_neg_d_Bacteria_p_Proteobacteria_c_Gammaproteobacteria_o_Methylococcales_f_Methylomonadaceae_g_Methylobacter_s_Methylobacter_marinus:0.14879)99.00:0.04120,(ref_nrtA_Methylomicrobium_buryatense_5G_MMP02261325_NZ_0KB455575_1_516_0569970_0571367_neg_d_Bacteria_p_Proteobacteria_c_Gammaproteobacteria_o_Methylococcales_f_Methylomonadaceae_g_Methylomicrobium_A_s_Methylomicrobium_A_buryatense:0.24296,ref_nrtA_Methylomarinum_vadi_IT_4_MMP02745036_NZ_JPON01000001_1_3558_3781231_3782622_pos_d_Bacteria_p_Proteobacteria_c_Gammaproteobacteria_o_Methylococcales_f_Methylomonadaceae_g_Methylomarinum_s_Methylomarinum_vadi:0.10997)90.00:0.04407)91.00:0.05766)100.00:0.16467,ref_nrtA_Agarivorans_gilvus_MMP04215004_NZ_CP013021_1_1353_1444063_1445448_neg_d_Bacteria_p_Proteobacteria_c_Gammaproteobacteria_o_Enterobacterales_f_Psychromonadaceae_A_g_Agarivorans_s_Agarivorans_gilvus:0.15659)100.00:0.07217,(((ref_nrtA_OceanDNA_b41404_014_06_06433_07809_pos_d_Bacteria_p_Proteobacteria_c_Gammaproteobacteria_o_Pseudomonadales_f_Saccharospirillaceae_g_Reinekea_s_Reinekea_forsetii:0.36711,ref_nrtA_Oceanospirillum_linum_ATCC_11336_MMP06114004_NZ_0MTSD02000002_1_MMP06114004_189_0218259_0219698_pos_d_Bacteria_p_Proteobacteria_c_Gammaproteobacteria_o_Pseudomonadales_f_Halomonadaceae_g_Oceanospirillum_s_Oceanospirillum_linum:0.19623)69.00:0.04785,(ref_nrtA_Oleispira_antarctica_MMP4532328_NZ_FO203512_1_3094_3444033_3445445_pos_d_Bacteria_p_Proteobacteria_c_Gammaproteobacteria_o_Pseudomonadales_f_Saccharospirillaceae_g_Oleispira_s_Oleispira_antarctica:0.10370,ref_nrtA_OceanDNA_b41395_227_01_00197_01606_pos_d_Bacteria_p_Proteobacteria_c_Gammaproteobacteria_o_Pseudomonadales_f_Saccharospirillaceae_A_g_Oleispira_s_Oleispira_sp002708475:0.06915)100.00:0.11405)99.00:0.08391,((((ref_nrtA_OceanDNA_b34907_045_016_018069_019469_pos_d_Bacteria_p_Proteobacteria_c_Gammaproteobacteria_o_Enterobacterales_f_Alteromonadaceae_g_Paraglaciecola_s_:0.06951,ref_nrtA_OceanDNA_b34917_014_02_01363_02763_pos_d_Bacteria_p_Proteobacteria_c_Gammaproteobacteria_o_Enterobacterales_f_Alteromonadaceae_g_Paraglaciecola_s_Paraglaciecola_chathamensis:0.09866)100.00:0.12985,ref_nrtA_Glaciecola_lipolytica_E3_MMP00036600_NZ_0BAEN01000046_1_14_021979_023382_pos_d_Bacteria_p_Proteobacteria_c_Gammaproteobacteria_o_Enterobacterales_f_Alteromonadaceae_g_Aliiglaciecola_s_Aliiglaciecola_lipolytica:0.15754)100.00:0.05067,((ref_nrtA_OceanDNA_b34878_064_006_004439_005848_neg_d_Bacteria_p_Proteobacteria_c_Gammaproteobacteria_o_Enterobacterales_f_Alteromonadaceae_g_Paraglaciecola_s_:0.10709,ref_nrtA_Paraglaciecola_S66_MMP04487161_NZ_0LSNE01000002_1_127_0147709_0149115_pos_d_Bacteria_p_Proteobacteria_c_Gammaproteobacteria_o_Enterobacterales_f_Alteromonadaceae_g_Paraglaciecola_s_Paraglaciecola_hydrolytica:0.14249)100.00:0.10051,ref_nrtA_OceanDNA_b34891_087_04_02599_04008_pos_d_Bacteria_p_Proteobacteria_c_Gammaproteobacteria_o_Enterobacterales_f_Alteromonadaceae_g_Paraglaciecola_s_:0.15855)100.00:0.09982)75.00:0.03092,((ref_nrtA_Gayadomonas_joobiniege_G7_MMP02472144_NZ_AMRX01000006_1_892_1009811_1011199_neg_d_Bacteria_p_Proteobacteria_c_Gammaproteobacteria_o_Enterobacterales_f_Alteromonadaceae_g_Catenovulum_s_Catenovulum_joobiniege:0.18107,ref_nrtA_Catenovulum_agarivorans_DS_2_MMP02952949_NZ_ARZY01000002_1_138_170351_171739_pos_d_Bacteria_p_Proteobacteria_c_Gammaproteobacteria_o_Enterobacterales_f_Alteromonadaceae_g_Catenovulum_s_Catenovulum_agarivorans_A:0.07689)95.00:0.05490,ref_nrtA_Gammaproteobacteria_bacterium_Q1_MMP03481869_NZ_0KQ130499_1_39_045540_046925_neg_d_Bacteria_p_Proteobacteria_c_Gammaproteobacteria_o_Enterobacterales_f_Alteromonadaceae_g_Catenovulum_s_Catenovulum_maritimum:0.09769)93.00:0.03914)69.00:0.03701)88.00:0.02840)89.00:0.02968,ref_nrtA_Catenovulum_sp_MMP08394866_CP026604_1_MMP08394866_2154_3014683_3016083_neg_d_Bacteria_p_Proteobacteria_c_Gammaproteobacteria_o_Enterobacterales_f_Alteromonadaceae_g_RQJ05_s_RQJ05_sp003063625:0.17249)98.00:0.03978,(((ref_nrtA_Glaciecola_pallidula_DSM_14239_MMP02440876_NZ_0BAEQ01000065_1_16_018350_019756_pos_d_Bacteria_p_Proteobacteria_c_Gammaproteobacteria_o_Enterobacterales_f_Alteromonadaceae_g_Glaciecola_s_Glaciecola_pallidula:0.18941,ref_nrtA_OceanDNA_b34791_03_176_208490_209896_pos_d_Bacteria_p_Proteobacteria_c_Gammaproteobacteria_o_Enterobacterales_f_Alteromonadaceae_g_Glaciecola_s_:0.07933)100.00:0.12453,((ref_nrtA_OceanDNA_b34359_023_15_13704_15140_neg_d_Bacteria_p_Proteobacteria_c_Gammaproteobacteria_o_Enterobacterales_f_Alteromonadaceae_g_Alteromonas_s_Alteromonas_australica:0.10015,(ref_nrtA_OceanDNA_b34476_0006_03_01175_02584_pos_d_Bacteria_p_Proteobacteria_c_Gammaproteobacteria_o_Enterobacterales_f_Alteromonadaceae_g_Alteromonas_s_Alteromonas_macleodii:0.11376,ref_nrtA_Alteromonas_stellipolaris_MMP04098991_NZ_CP013120_1_2770_3282504_3283919_neg_d_Bacteria_p_Proteobacteria_c_Gammaproteobacteria_o_Enterobacterales_f_Alteromonadaceae_g_Alteromonas_s_Alteromonas_stellipolaris:0.07447)93.00:0.03124)100.00:0.13411,(ref_nrtA_Alteromonas_confluentis_KCTC_42603_MMP05511237_NZ_0MDHN01000008_1_56_066413_067819_pos_d_Bacteria_p_Proteobacteria_c_Gammaproteobacteria_o_Enterobacterales_f_Alteromonadaceae_g_Alteromonas_B_s_Alteromonas_B_confluentis:0.15097,(((ref_nrtA_Alteromonas_sp_MMP08125767_CP025115_1_0MMP08125767_387_0464676_0466079_neg_d_Bacteria_p_Proteobacteria_c_Gammaproteobacteria_o_Enterobacterales_f_Alteromonadaceae_g_Alteromonas_s_Alteromonas_sp002831605:0.15392,ref_nrtA_OceanDNA_b34568_184_04_04571_05962_pos_d_Bacteria_p_Proteobacteria_c_Gammaproteobacteria_o_Enterobacterales_f_Alteromonadaceae_g_Alteromonas_A_s_:0.07694)100.00:0.06140,ref_nrtA_Aestuariibacter_aggregatus_WH169_MMP05216361_NZ_0FQWD01000007_1_MMP05216361_76_086332_087726_neg_d_Bacteria_p_Proteobacteria_c_Gammaproteobacteria_o_Enterobacterales_f_Alteromonadaceae_g_Aestuariibacter_A_s_Aestuariibacter_A_aggregatus:0.05488)100.00:0.05319,ref_nrtA_Alteromonas_aestuariivivens_KCTC_52655_MMP09762594_NZ_QRHA01000002_1_MMP09762594_109_131697_133100_pos_d_Bacteria_p_Proteobacteria_c_Gammaproteobacteria_o_Enterobacterales_f_Alteromonadaceae:0.13266)92.00:0.05042)78.00:0.02672)100.00:0.07402)99.00:0.03226,ref_nrtA_OceanDNA_b38938_048_21_16886_18280_neg_d_Bacteria_p_Proteobacteria_c_Gammaproteobacteria_o_Pseudomonadales_f_Oleiphilaceae_g_PZPK01_s_:0.18657)99.00:0.05601)79.00:0.01274,((((ref_nrtA_OceanDNA_b36391_305_03_01145_02536_neg_d_Bacteria_p_Proteobacteria_c_Gammaproteobacteria_o_Nitrosococcales_f_Methylophagaceae_g_Methylophaga_s_Methylophaga_sp002696735:0.28823,ref_nrtA_Methylophaga_thiooxydans_L4_MMP03093204_JRQD01000006_1_044_049132_050535_neg_d_Bacteria_p_Proteobacteria_c_Gammaproteobacteria_o_Nitrosococcales_f_Methylophagaceae_g_Methylophaga_s_Methylophaga_thiooxydans:0.12100)99.00:0.04422,(ref_nrtA_Gammaproteobacteria_bacterium_NORP60_MMP07568874_NVVP01000073_1_0MMP07568874_6_04190_05590_neg_d_Bacteria_p_Proteobacteria_c_Gammaproteobacteria_o_Nitrosococcales_f_Methylophagaceae_g_GCA_002733105_s_GCA_002733105_sp002402245:0.09628,(ref_nrtA_OceanDNA_b36288_13_031_028586_030064_pos_d_Bacteria_p_Proteobacteria_c_Gammaproteobacteria_o_Nitrosococcales_f_Methylophagaceae_g_GCA_002733105_s_:0.10025,(ref_nrtA_TARA_SAMEA4397363_METAG_FLDGJHNH_017_29_26658_28058_pos_d_Bacteria_p_Proteobacteria_c_Gammaproteobacteria_o_Nitrosococcales_f_Methylophagaceae_g__s_:0.09701,ref_nrtA_OceanDNA_b36280_086_04_02688_04070_neg_d_Bacteria_p_Proteobacteria_c_Gammaproteobacteria_o_Nitrosococcales_f_Methylophagaceae_g__s_:0.10664)99.00:0.04216)79.00:0.01669)100.00:0.06120)100.00:0.08931,ref_nrtA_Alteromonadaceae_bacterium_KCTC_62397_MMP08917691_NZ_0RAQO01000008_1_MMP08917691_114_0126096_0127493_neg_d_Bacteria_p_Proteobacteria_c_Gammaproteobacteria_o_Enterobacterales_f_Psychromonadaceae_A:0.22751)100.00:0.08003,ref_nrtA_OceanDNA_b36404_558_02_00334_01548_pos_d_Bacteria_p_Proteobacteria_c_Gammaproteobacteria_o_Pseudomonadales_f_DSM_100316_g__s_:0.15840)91.00:0.01748)88.00:0.03266,(((ref_nrtA_Marinomonas_S3726_MMP03323953_NZ_0JXYC01000039_1_67_070420_071823_neg_d_Bacteria_p_Proteobacteria_c_Gammaproteobacteria_o_Pseudomonadales_f_Marinomonadaceae_g_Marinomonas_s_Marinomonas_sp001624705:0.32397,ref_nrtA_Marinomonas_mediterranea_MMP00713593_CP002583_1_3853_4252041_4253462_pos_d_Bacteria_p_Proteobacteria_c_Gammaproteobacteria_o_Pseudomonadales_f_Marinomonadaceae_g_Marinomonas_s_Marinomonas_mediterranea:0.10764)100.00:0.07516,(ref_nrtA_OceanDNA_b38660_10_31_33762_35135_neg_d_Bacteria_p_Proteobacteria_c_Gammaproteobacteria_o_Pseudomonadales_f_Nitrincolaceae_g_ASP10_02a_s_:0.27674,((((ref_nrtA_Marinomonas_pollencensis_CECT_7375_MMP09074958_NZ_0QUNG01000004_1_MMP09074958_47_054290_055699_neg_d_Bacteria_p_Proteobacteria_c_Gammaproteobacteria_o_Pseudomonadales_f_Marinomonadaceae_g_Marinomonas:0.21096,((ref_nrtA_Marinomonas_MCCC_1A12712_MMP09377739_NZ_QKRA01000001_1_MMP09377739_566_609866_611272_pos_d_Bacteria_p_Proteobacteria_c_Gammaproteobacteria_o_Pseudomonadales_f_Marinomonadaceae_g_Marinomonas:0.10878,ref_nrtA_Marinomonas_Cmf_18_22_MMP04506809_NZ_LTAW01000005_1_337_371911_373317_neg_d_Bacteria_p_Proteobacteria_c_Gammaproteobacteria_o_Pseudomonadales_f_Marinomonadaceae_g_Marinomonas_s_Marinomonas_atlantica:0.07300)100.00:0.11177,(ref_nrtA_Marinomonas_hwangdonensis_HDW_15_MMP10284718_NZ_RIZG01000004_1_MMP10284718_129_143394_144818_pos_d_Bacteria_p_Proteobacteria_c_Gammaproteobacteria_o_Pseudomonadales_f_Marinomonadaceae_g_Marinomonas:0.09193,ref_nrtA_Marinomonas_arctica_strain_328_MMP09230410_NZ_QHJF01000005_1_MMP09230410_261_291431_292840_neg_d_Bacteria_p_Proteobacteria_c_Gammaproteobacteria_o_Pseudomonadales_f_Marinomonadaceae_g_Marinomonas_s_Marinomonas_arctica:0.06818)100.00:0.08258)49.00:0.02210)49.00:0.01090,ref_nrtA_Marinomonas_D104_MMP02471158_NZ_AYOZ01000001_1_348_369504_370913_pos_d_Bacteria_p_Proteobacteria_c_Gammaproteobacteria_o_Pseudomonadales_f_Marinomonadaceae_g_Marinomonas_s_Marinomonas_profundimaris:0.06549)69.00:0.07446,ref_nrtA_Marinomonas_posidonica_MMP00713622_CP002771_1_1243_1345981_1347390_pos_d_Bacteria_p_Proteobacteria_c_Gammaproteobacteria_o_Pseudomonadales_f_Marinomonadaceae_g_Marinomonas_s_Marinomonas_posidonica:0.07542)91.00:0.07942,ref_nrtA_OceanDNA_b38497_328_02_00527_01930_neg_d_Bacteria_p_Proteobacteria_c_Gammaproteobacteria_o_Pseudomonadales_f_Marinomonadaceae_g_Marinomonas_s_Marinomonas_fungiae:0.17039)71.00:0.07970)99.00:0.05728)89.00:0.05205,((((ref_nrtA_Neptunomonas_phycophila_3CM2_5_MMP06109310_NZ_0MRCJ01000010_1_80_096459_097880_neg_d_Bacteria_p_Proteobacteria_c_Gammaproteobacteria_o_Pseudomonadales_f_Nitrincolaceae_g_Neptunomonas_s_Neptunomonas_phycophila:0.15312,ref_nrtA_Neptunomonas_antarctica_DSM_22306_MMP05421760_NZ_0FTOE01000003_1_MMP05421760_186_0216642_0218051_pos_d_Bacteria_p_Proteobacteria_c_Gammaproteobacteria_o_Pseudomonadales_f_Nitrincolaceae_g_Neptunomonas_s_Neptunomonas_antarctica:0.10696)100.00:0.05400,(ref_nrtA_Amphritea_atlantica_M41_MMP03080615_FOGB01000004_1_139_103248_104657_neg_d_Bacteria_p_Proteobacteria_c_Gammaproteobacteria_o_Pseudomonadales_f_Nitrincolaceae_g_Amphritea_s_Amphritea_atlantica:0.06873,ref_nrtA_Amphritea_japonica_ATCC_BAA_1530_MMP02440491_NZ_KB907099_1_501_559000_560409_neg_d_Bacteria_p_Proteobacteria_c_Gammaproteobacteria_o_Pseudomonadales_f_Nitrincolaceae_g_Amphritea_s_Amphritea_japonica:0.09593)100.00:0.10761)99.00:0.04734,(ref_nrtA_Marinobacterium_jannaschii_207_MMP02952989_NZ_0JHVJ01000018_1_80_091155_092537_neg_d_Bacteria_p_Proteobacteria_c_Gammaproteobacteria_o_Pseudomonadales_f_Nitrincolaceae_g_Marinobacterium_B_s_Marinobacterium_B_jannaschii:0.17568,((ref_nrtA_OceanDNA_b38866_013_02_00729_02108_neg_d_Bacteria_p_Proteobacteria_c_Gammaproteobacteria_o_Pseudomonadales_f_Nitrincolaceae_g__s_:0.13793,(ref_nrtA_Neptuniibacter_UBA6509_MMP06457525_DJLT01000015_1_027_027832_029211_pos_d_Bacteria_p_Proteobacteria_c_Gammaproteobacteria_o_Pseudomonadales_f_Nitrincolaceae_g_Neptuniibacter_s_Neptuniibacter_sp002435145:0.08002,ref_nrtA_OceanDNA_b38656_652_02_00324_01586_neg_d_Bacteria_p_Proteobacteria_c_Gammaproteobacteria_o_Pseudomonadales_f_Nitrincolaceae_g_Neptunomonas_s_Neptunomonas_sp004959845:0.13012)100.00:0.06030)99.00:0.03756,ref_nrtA_Motiliproteus_coralliicola_MCCC_1K03462_MMP09709391_NZ_00QQOH01000006_1_MMP09709391_87_0102209_0103576_pos_d_Bacteria_p_Proteobacteria_c_Gammaproteobacteria_o_Pseudomonadales_f_Nitrincolaceae_g_Motiliproteus:0.17476)99.00:0.04662)97.00:0.02568)97.00:0.02562,(ref_nrtA_Proteobacteria_bacterium_228_MMP08493823_PRLP01000028_1_0MMP08493823_53_062488_063864_neg_d_Bacteria_p_Proteobacteria_c_Gammaproteobacteria_o_Pseudomonadales_f_Nitrincolaceae_g_Balneatrix_s_Balneatrix_sp003194385:0.16964,((ref_nrtA_Marinobacterium_stanieri_S30_MMP02470153_NZ_0AFPL01000038_1_41_048034_049416_pos_d_Bacteria_p_Proteobacteria_c_Gammaproteobacteria_o_Pseudomonadales_f_Nitrincolaceae_g_Marinobacterium_s_Marinobacterium_stanieri:0.09605,ref_nrtA_Marinobacterium_litorale_IMCC1877_MMP02440877_NZ_0AUAZ01000039_1_20_019154_020524_neg_d_Bacteria_p_Proteobacteria_c_Gammaproteobacteria_o_Pseudomonadales_f_Nitrincolaceae_g_Marinobacterium_s_Marinobacterium_litorale:0.08659)100.00:0.04657,ref_nrtA_Marinobacterium_AK27_MMP02745957_NZ_0JMQN01000015_1_67_053337_054728_pos_d_Bacteria_p_Proteobacteria_c_Gammaproteobacteria_o_Pseudomonadales_f_Nitrincolaceae_g_Marinobacterium_s_Marinobacterium_sp000705555:0.07427)100.00:0.04552)100.00:0.07585)61.00:0.01998)92.00:0.06055)72.00:0.01009,((ref_nrtA_OceanDNA_b42833_023_04_03024_04442_neg_d_Bacteria_p_Proteobacteria_c_Gammaproteobacteria_o_Thiohalomonadales_A_f_UBA6429_g_SZUA_24_s_:0.20329,(ref_nrtA_OceanDNA_b42824_009_09_12703_14169_neg_d_Bacteria_p_Proteobacteria_c_Gammaproteobacteria_o_Tenderiales_f_Tenderiaceae_g__s_:0.21924,ref_nrtA_OceanDNA_b42823_248_04_03150_04550_neg_d_Bacteria_p_Proteobacteria_c_Gammaproteobacteria_o_Tenderiales_f_Tenderiaceae_g__s_:0.19742)99.00:0.03246)87.00:0.04071,ref_nrtA_Aliagarivorans_marinus_AAM1_MMP02440617_NZ_0AUBY01000013_1_98_101724_103121_neg_d_Bacteria_p_Proteobacteria_c_Gammaproteobacteria_o_Enterobacterales_f_Psychromonadaceae_A_g_Aliagarivorans_s_Aliagarivorans_marinus:0.19867)86.00:0.03500)75.00:0.02784,((((ref_nrtA_OceanDNA_b35903_043_04_03095_04489_pos_d_Bacteria_p_Proteobacteria_c_Gammaproteobacteria_o_HTCC5015_f_HTCC5015_g__s_:0.32621,ref_nrtA_OceanDNA_b42806_158_03_01615_03039_pos_d_Bacteria_p_Proteobacteria_c_Gammaproteobacteria_o_SZUA_229_f_SZUA_229_g__s_:0.24858)73.00:0.04635,(ref_nrtA_OceanDNA_b35777_004_32_32713_34098_neg_d_Bacteria_p_Proteobacteria_c_Gammaproteobacteria_o_GCA_2400775_f_GCA_2400775_g_GCA_2400775_s_:0.21831,(((ref_nrtA_Pseudomonadales_bacterium_NAT_4_MMP07619850_NZXG01000038_1_MMP07619850_230_244830_246218_pos_d_Bacteria_p_Proteobacteria_c_Gammaproteobacteria_o_Pseudomonadales_f_Ketobacteraceae_g_GCA_2701845_s_GCA_2701845_sp002701845:0.16800,ref_nrtA_Pseudomonadales_bacterium_SP_163_MMP07619833_PAPM01000012_1_0MMP07619833_72_070536_071933_pos_d_Bacteria_p_Proteobacteria_c_Gammaproteobacteria_o_Pseudomonadales_f_Ketobacteraceae_g_Ketobacter_s_Ketobacter_sp002708905:0.08347)100.00:0.03355,ref_nrtA_Ketobacter_BinD_MMP10101899_RAHY01000008_1_MMP10101899_112_121864_123234_pos_d_Bacteria_p_Proteobacteria_c_Gammaproteobacteria_o_Pseudomonadales_f_Ketobacteraceae_g_Ketobacter:0.14269)60.00:0.02290,ref_nrtA_OceanDNA_b38359_0327_03_01193_02590_pos_d_Bacteria_p_Proteobacteria_c_Gammaproteobacteria_o_Pseudomonadales_f_Ketobacteraceae_g_Ketobacter_s_:0.04387)100.00:0.12626)84.00:0.07416)72.00:0.03882,(((ref_nrtA_Hahella_sp_MMP10666572_NZ_CP034836_1_MMP10666572_5864_6601125_6602486_neg_d_Bacteria_p_Proteobacteria_c_Gammaproteobacteria_o_Pseudomonadales_f_Oleiphilaceae_g_Hahella:0.25505,(ref_nrtA_Bermanella_CPC_64_MMP07618424_NYTP01000014_1_MMP07618424_31_34490_35866_pos_d_Bacteria_p_Proteobacteria_c_Gammaproteobacteria_o_Pseudomonadales_f_Saccharospirillaceae_g_Bermanella_s_Bermanella_sp002683575:0.17761,ref_nrtA_Bermanella_marisrubri_RED65_MMP02436132_NZ_0AAQH01000014_1_48_049258_050631_pos_d_Bacteria_p_Proteobacteria_c_Gammaproteobacteria_o_Pseudomonadales_f_Saccharospirillaceae_g_Bermanella_s_Bermanella_marisrubri:0.21288)95.00:0.02829)91.00:0.03669,((ref_nrtA_OceanDNA_b42830_193_04_02491_03918_pos_d_Bacteria_p_Proteobacteria_c_Gammaproteobacteria_o_Thiohalomonadales_A_f_RBG_16_57_12_g__s_:0.25027,ref_nrtA_Simiduia_agarivorans_MMP02603035_CP003746_2_2969_3296014_3297363_neg_d_Bacteria_p_Proteobacteria_c_Gammaproteobacteria_o_Pseudomonadales_f_Cellvibrionaceae_g_Simiduia_s_Simiduia_agarivorans:0.17375)99.00:0.03422,ref_nrtA_Oleiphilus_messinensis_MMP06234459_CP021425_1_0MMP06234459_921_1046715_1048115_neg_d_Bacteria_p_Proteobacteria_c_Gammaproteobacteria_o_Pseudomonadales_f_Oleiphilaceae_g_Oleiphilus_s_Oleiphilus_messinensis:0.17018)79.00:0.02463)78.00:0.02783,(((ref_nrtA_OceanDNA_b41160_0011_03_05769_07151_pos_d_Bacteria_p_Proteobacteria_c_Gammaproteobacteria_o_Pseudomonadales_f_Pseudomonadaceae_g_Pseudomonas_D_s_Pseudomonas_D_pachastrellae:0.13421,ref_nrtA_OceanDNA_b41016_132_06_05723_07108_neg_d_Bacteria_p_Proteobacteria_c_Gammaproteobacteria_o_Pseudomonadales_f_Pseudomonadaceae_g_Pseudomonas_D_s_:0.07323)100.00:0.14951,ref_nrtA_OceanDNA_b42819_140_02_00721_02139_pos_d_Bacteria_p_Proteobacteria_c_Gammaproteobacteria_o_Tenderiales_f_Tenderiaceae_g__s_:0.14392)95.00:0.03822,ref_nrtA_OceanDNA_b42827_031_10_09515_10939_pos_d_Bacteria_p_Proteobacteria_c_Gammaproteobacteria_o_Tenderiales_f_Tenderiaceae_g_Tenderia_s_:0.16458)57.00:0.03270)64.00:0.04473)51.00:0.02867,((ref_nrtA_Salinisphaeraceae_bacterium_OUC007_MMP09010082_QEQK01000020_1_0MMP09010082_24_026691_028040_neg_d_Bacteria_p_Proteobacteria_c_Gammaproteobacteria_o_Nevskiales_f_Oceanococcaceae_g_OUC007_s_OUC007_sp003151135:0.29171,ref_nrtA_OceanDNA_b41520_05_133_137940_139304_neg_d_Bacteria_p_Proteobacteria_c_Gammaproteobacteria_o_Pseudomonadales_f_Spongiibacteraceae_g_UBA5047_s_UBA5047_sp002710725:0.14611)93.00:0.08133,((ref_nrtA_Gamma_proteobacterium_BDW918_MMP02470816_NZ_0JH650805_1_746_0854325_0855689_neg_d_Bacteria_p_Proteobacteria_c_Gammaproteobacteria_o_Pseudomonadales_f_Spongiibacteraceae_g_Zhongshania_s_Zhongshania_aliphaticivorans:0.14598,ref_nrtA_OceanDNA_b41474_07_050_050049_051410_pos_d_Bacteria_p_Proteobacteria_c_Gammaproteobacteria_o_Pseudomonadales_f_Spongiibacteraceae_g_Spongiibacter_s_:0.10721)79.00:0.02994,ref_nrtA_Spongiibacter_sp_MMP03372475_NZ_CP011477_1_2249_2417999_2419363_pos_d_Bacteria_p_Proteobacteria_c_Gammaproteobacteria_o_Pseudomonadales_f_Spongiibacteraceae_g_IMCC21906_s_IMCC21906_sp001010805:0.13236)76.00:0.05117)73.00:0.04556)92.00:0.01778)93.00:0.05171,((((ref_nrtA_Spongiibacter_SAT_40_MMP07620126_PALP01000035_1_0MMP07620126_11_012695_014068_neg_d_Bacteria_p_Proteobacteria_c_Gammaproteobacteria_o_Pseudomonadales_f_Spongiibacteraceae_g_Spongiibacter_s_Spongiibacter_tropicus:0.35434,ref_nrtA_OceanDNA_b41433_049_03_01783_03180_neg_d_Bacteria_p_Proteobacteria_c_Gammaproteobacteria_o_Pseudomonadales_f_Saccharospirillaceae_A_g_UBA2009_s_UBA2009_sp002335285:0.16000)91.00:0.04439,(ref_nrtA_OceanDNA_b41327_012_37_042942_044327_neg_d_Bacteria_p_Proteobacteria_c_Gammaproteobacteria_o_Pseudomonadales_f_Saccharospirillaceae_A_g_Oceanobacter_s_:0.13173,ref_nrtA_Thalassolituus_oleivorans_MMP03081496_CP006829_1_1998_2177802_2179187_pos_d_Bacteria_p_Proteobacteria_c_Gammaproteobacteria_o_Pseudomonadales_f_Saccharospirillaceae_g_Thalassolituus_s_Thalassolituus_oleivorans:0.07479)100.00:0.05800)90.00:0.02519,((ref_nrtA_OceanDNA_b41341_23_018_018508_019896_neg_d_Bacteria_p_Proteobacteria_c_Gammaproteobacteria_o_Pseudomonadales_f_Saccharospirillaceae_A_g_Oleibacter_s_Oleibacter_sp002298335:0.17759,ref_nrtA_TARA_SAMEA2620039_METAG_AIPMJHHC_081_03_01607_03253_neg_d_Bacteria_p_Proteobacteria_c_Gammaproteobacteria_o_Pseudomonadales_f_Saccharospirillaceae_g_Oleibacter_s_:0.11040)73.00:0.02601,ref_nrtA_Oceanospirillaceae_bacterium_CPC_2_MMP07619542_NYWK01000039_1_00MMP07619542_5_005004_006389_neg_d_Bacteria_p_Proteobacteria_c_Gammaproteobacteria_o_Pseudomonadales_f_Saccharospirillaceae_g_UBA2009_s_UBA2009_sp002314145:0.10350)100.00:0.08686)100.00:0.09692,(ref_nrtA_Gammaproteobacteria_bacterium_strain_SZUA_467_MMP09288015_QKED01000012_1_086_125118_126500_neg_d_Bacteria_p_Proteobacteria_c_Gammaproteobacteria_o_Thiohalomonadales_f_Thiohalomonadaceae_g_SZUA_467_s_SZUA_467_sp003252455:0.24322,(ref_nrtA_OceanDNA_b36617_15_007_007574_008950_neg_d_Bacteria_p_Proteobacteria_c_Gammaproteobacteria_o_Pseudomonadales_f_Alcanivoracaceae_g_PGZG01_s_:0.20620,ref_nrtA_OceanDNA_b36645_029_12_09090_10469_neg_d_Bacteria_p_Proteobacteria_c_Gammaproteobacteria_o_Pseudomonadales_f_Alcanivoracaceae_g_PGZG01_s_:0.14631)100.00:0.05869)83.00:0.02944)85.00:0.03709)85.00:0.01857)66.00:0.03152,(((ref_nrtA_TARA_SAMEA2619992_METAG_CLCNJPMJ_018_033_036127_037536_pos_d_Bacteria_p_Proteobacteria_c_Gammaproteobacteria_o_Pseudomonadales_f_Alcanivoracaceae_g_Alcanivorax_s_Alcanivorax_sp002354605:0.34125,ref_nrtA_OceanDNA_b36616_04_115_127299_128663_neg_d_Bacteria_p_Proteobacteria_c_Gammaproteobacteria_o_Pseudomonadales_f_Alcanivoracaceae_g_Alcanivorax_s_Alcanivorax_xenomutans:0.10599)61.00:0.07971,ref_nrtA_Alcanivorax_hongdengensis_A_11_3_MMP02471206_NZ_0AMRJ01000017_1_26_020038_021396_neg_d_Bacteria_p_Proteobacteria_c_Gammaproteobacteria_o_Pseudomonadales_f_Alcanivoracaceae_g_Alcanivorax_s_Alcanivorax_hongdengensis:0.16757)59.00:0.03987,(ref_nrtA_OceanDNA_b36408_040_002_001427_002803_pos_d_Bacteria_p_Proteobacteria_c_Gammaproteobacteria_o_Pseudomonadales_f_Alcanivoracaceae_g_Alcanivorax_s_:0.05413,ref_nrtA_OceanDNA_b36442_0062_04_3207_04580_neg_d_Bacteria_p_Proteobacteria_c_Gammaproteobacteria_o_Pseudomonadales_f_Alcanivoracaceae_g_Alcanivorax_s_Alcanivorax_sp000155615:0.12111)100.00:0.08667)100.00:0.15250)31.00:0.02476,((ref_nrtA_Hydrogenovibrio_marinus_DSM_11271_MMP02746014_NZ_JOML01000002_1_1076_1126387_1127808_neg_d_Bacteria_p_Proteobacteria_c_Gammaproteobacteria_o_Thiomicrospirales_f_Thiomicrospiraceae_g_Hydrogenovibrio_s_Hydrogenovibrio_marinus:0.11699,((ref_nrtA_Thiomicrospira_crunogena_MMP02598288_CP000109_2_1189_1253329_1254714_pos_d_Bacteria_p_Proteobacteria_c_Gammaproteobacteria_o_Thiomicrospirales_f_Thiomicrospiraceae_g_Hydrogenovibrio_s_Hydrogenovibrio_crunogenus:0.07790,ref_nrtA_Thiomicrospira_XS5_MMP04376021_NZ_LQBO01000001_1_1211_1304979_1306358_pos_d_Bacteria_p_Proteobacteria_c_Gammaproteobacteria_o_Thiomicrospirales_f_Thiomicrospiraceae_g_Hydrogenovibrio_s_Hydrogenovibrio_sp001507555:0.09448)100.00:0.04103,(ref_nrtA_Thiomicrospira_arctica_SVAL_E_MMP02440985_NZ_0KB905899_1_866_0953292_0954686_neg_d_Bacteria_p_Proteobacteria_c_Gammaproteobacteria_o_Thiomicrospirales_f_Thiomicrospiraceae_g_Thiomicrorhabdus_s_Thiomicrorhabdus_arctica:0.14432,ref_nrtA_OceanDNA_b43413_005_01_00339_01736_pos_d_Bacteria_p_Proteobacteria_c_Gammaproteobacteria_o_Thiomicrospirales_f_Thiomicrospiraceae_g_Thiomicrorhabdus_s_:0.08464)100.00:0.08158)96.00:0.03860)100.00:0.38262,(((ref_nrtA_OceanDNA_b41022_014_05_08904_10322_pos_d_Bacteria_p_Proteobacteria_c_Gammaproteobacteria_o_Pseudomonadales_f_Pseudomonadaceae_g_Pseudomonas_D_s_:0.11086,(ref_nrtA_OceanDNA_b41046_004_036_051046_052458_neg_d_Bacteria_p_Proteobacteria_c_Gammaproteobacteria_o_Pseudomonadales_f_Pseudomonadaceae_g_Pseudomonas_D_s_:0.09901,ref_nrtA_OceanDNA_b41044_01_152_174560_175966_neg_d_Bacteria_p_Proteobacteria_c_Gammaproteobacteria_o_Pseudomonadales_f_Pseudomonadaceae_g_Pseudomonas_D_s_:0.08495)100.00:0.03590)100.00:0.09316,(ref_nrtA_Pseudomonas_pelagia_CL_AP6_MMP02470162_NZ_AROI01000006_1_186_202479_203897_pos_d_Bacteria_p_Proteobacteria_c_Gammaproteobacteria_o_Pseudomonadales_f_Pseudomonadaceae_g_Pseudomonas_D_s_Pseudomonas_D_pelagia:0.11751,ref_nrtA_OceanDNA_b41063_057_07_08107_09525_neg_d_Bacteria_p_Proteobacteria_c_Gammaproteobacteria_o_Pseudomonadales_f_Pseudomonadaceae_g_Pseudomonas_D_s_:0.15131)100.00:0.14027)100.00:0.18032,ref_nrtA_Gamma_proteobacterium_HTCC5015_MMP02436275_NZ_DS990598_1_122_138869_140227_pos_d_Bacteria_p_Proteobacteria_c_Gammaproteobacteria_o_HTCC5015_f_HTCC5015_g_HTCC5015_s_HTCC5015_sp000155715:0.28016)90.00:0.04029)63.00:0.04796)29.00:0.01695)67.00:0.04613,(ref_nrtA_OceanDNA_b33524_062_012_012544_013914_pos_d_Bacteria_p_Proteobacteria_c_Gammaproteobacteria_o_Burkholderiales_f_Burkholderiaceae_g_Rubrivivax_s_:0.13958,(ref_nrtA_TARA_SAMEA4398360_METAG_GJHCJNNP_064_016_015504_016880_neg_d_Bacteria_p_Proteobacteria_c_Gammaproteobacteria_o_Burkholderiales_f_Burkholderiaceae_g_Rhodoferax_s_:0.16592,(ref_nrtA_OceanDNA_b33315_01_181_185583_186953_neg_d_Bacteria_p_Proteobacteria_c_Gammaproteobacteria_o_Burkholderiales_f_Burkholderiaceae_g_Hydrogenophaga_s_Hydrogenophaga_sp002840835:0.04965,ref_nrtA_OceanDNA_b33307_260_03_02074_03444_pos_d_Bacteria_p_Proteobacteria_c_Gammaproteobacteria_o_Burkholderiales_f_Burkholderiaceae_g_Hydrogenophaga_s_:0.12945)100.00:0.11394)100.00:0.09499)100.00:0.30562)67.00:0.06442,(ref_nrtA_OceanDNA_b24020_022_12_15950_17395_pos_d_Bacteria_p_Proteobacteria_c_Alphaproteobacteria_o_Caulobacterales_f_Parvularculaceae_g_Marinicaulis_s_:0.44180,ref_nrtA_Marinicaulis_flavus_strain_SY_3_19_MMP08131153_PJCH01000015_1_0MMP08131153_502_0557132_0558595_pos_d_Bacteria_p_Proteobacteria_c_Alphaproteobacteria_o_Caulobacterales_f_Parvularculaceae_g_Marinicaulis_s_Marinicaulis_flavus:0.17731)100.00:0.15045)84.00:0.04542,((ref_nrtA_OceanDNA_b36658_047_12_13098_14510_neg_d_Bacteria_p_Proteobacteria_c_Gammaproteobacteria_o_Pseudomonadales_f_Cellvibrionaceae_g__s_:0.33306,ref_nrtA_OceanDNA_b36678_031_07_08029_09435_pos_d_Bacteria_p_Proteobacteria_c_Gammaproteobacteria_o_Pseudomonadales_f_Cellvibrionaceae_g_Marinagarivorans_s_:0.23715)100.00:0.07026,(((ref_nrtA_Alteromonadales_BS08_MMP05661223_NZ_MRUG01000033_1_284_323689_325095_pos_d_Bacteria_p_Proteobacteria_c_Gammaproteobacteria_o_Pseudomonadales_f_Cellvibrionaceae_g_Teredinibacter_s_Teredinibacter_sp001922955:0.14556,((ref_nrtA_Alteromonadaceae_bacterium_Bs12_MMP02745865_NZ_0JDFY01000001_1_212_0266697_0268148_pos_d_Bacteria_p_Proteobacteria_c_Gammaproteobacteria_o_Pseudomonadales_f_Cellvibrionaceae_g_Teredinibacter_s_Teredinibacter_sp000966245:0.14706,ref_nrtA_Teredinibacter_991H_S_0a_06_MMP02746020_NZ_00LANC01000005_1_16_0023629_0025029_neg_d_Bacteria_p_Proteobacteria_c_Gammaproteobacteria_o_Pseudomonadales_f_Cellvibrionaceae_g_Teredinibacter_s_Teredinibacter_turnerae:0.10080)100.00:0.04967,ref_nrtA_Alteromonadaceae_bacterium_Bs31_MMP02745866_FXAI01000005_1_0MMP02745866_53_077345_078751_neg_d_Bacteria_p_Proteobacteria_c_Gammaproteobacteria_o_Pseudomonadales_f_Cellvibrionaceae_g_Teredinibacter_s_Teredinibacter_sp900177435:0.11429)100.00:0.02612)100.00:0.03082,ref_nrtA_Alteromonadaceae_bacterium_2052S_S_stab0a_01_MMP02745681_NZ_0RBIO01000001_1_MMP02745681_691_0836725_0838131_neg_d_Bacteria_p_Proteobacteria_c_Gammaproteobacteria_o_Pseudomonadales_f_Cellvibrionaceae_g_Teredinibacter:0.11484)100.00:0.08710,(ref_nrtA_OceanDNA_b36689_0172_02_01086_02498_pos_d_Bacteria_p_Proteobacteria_c_Gammaproteobacteria_o_Pseudomonadales_f_Cellvibrionaceae_g_Saccharophagus_s_Saccharophagus_degradans:0.17465,ref_nrtA_Cellvibrionaceae_bacterium_AOL6_MMP07415057_NZ_NOXC01000007_1_MMP07415057_137_155711_157105_pos_d_Bacteria_p_Proteobacteria_c_Gammaproteobacteria_o_Pseudomonadales_f_Cellvibrionaceae_g_Agaribacterium_s_Agaribacterium_sp003265435:0.12674)100.00:0.08166)100.00:0.10084)100.00:0.07768)90.00:0.05848,(ref_nrtA_OceanDNA_b44156_12_033_041690_043072_neg_d_Bacteria_p_Proteobacteria_c_Gammaproteobacteria_o_UBA4486_f_UBA4486_g_UBA7359_s_:0.16202,((ref_nrtA_OceanDNA_b35969_01_485_520301_521689_pos_d_Bacteria_p_Proteobacteria_c_Gammaproteobacteria_o_Methylococcales_f_Cycloclasticaceae_g_Cycloclasticus_s_:0.15381,ref_nrtA_OceanDNA_b35977_104_03_03220_04611_neg_d_Bacteria_p_Proteobacteria_c_Gammaproteobacteria_o_Methylococcales_f_Cycloclasticaceae_g_Cycloclasticus_s_Cycloclasticus_pugetii:0.07812)100.00:0.04619,ref_nrtA_Cycloclasticus_NAT_157_MMP07618610_PADC01000002_1_MMP07618610_213_201135_202511_pos_d_Bacteria_p_Proteobacteria_c_Gammaproteobacteria_o_Methylococcales_f_Cycloclasticaceae_g_Cycloclasticus_s_Cycloclasticus_sp002700385:0.13562)100.00:0.08390)100.00:0.14507)76.00:0.01864,(ref_nrtA_OceanDNA_b30778_001_043_050109_051533_neg_d_Bacteria_p_Proteobacteria_c_Alphaproteobacteria_o_Rhodospirillales_f__g__s_:0.18170,ref_nrtA_Magnetovibrio_blakemorei_MV_1_MMP05467120_NZ_MCGG01000002_1_106_112260_113687_neg_d_Bacteria_p_Proteobacteria_c_Alphaproteobacteria_o_Rhodospirillales_A_f_Magnetovibrionaceae_g_Magnetovibrio_s_Magnetovibrio_blakemorei:0.27757)96.00:0.08456)100.00:0.12282,((ref_nrtA_OceanDNA_b27514_554_02_01192_02622_neg_d_Bacteria_p_Proteobacteria_c_Alphaproteobacteria_o_Rhizobiales_f_Xanthobacteraceae_g_Pseudolabrys_s_:0.43105,ref_nrtA_OceanDNA_b31271_12_008_009803_011212_neg_d_Bacteria_p_Proteobacteria_c_Alphaproteobacteria_o_Rhodospirillales_f_UBA4479_g_UBA4479_s_:0.11484)75.00:0.04060,(ref_nrtA_OceanDNA_b30960_051_04_04605_06005_neg_d_Bacteria_p_Proteobacteria_c_Alphaproteobacteria_o_Rhodospirillales_f_UBA1479_g_UBA1479_s_:0.24232,ref_nrtA_OceanDNA_b26751_144_02_00491_01894_neg_d_Bacteria_p_Proteobacteria_c_Alphaproteobacteria_o_Rhizobiales_f_Methyloligellaceae_g__s_:0.24086)78.00:0.05984)83.00:0.04962)88.00:0.03016,ref_nrtA_OceanDNA_b35809_118_01_00193_01647_pos_d_Bacteria_p_Proteobacteria_c_Gammaproteobacteria_o_Ga0077536_f_Ga0077536_g__s_:0.26010)63.00:0.02535,((((((ref_nrtA_Oceanicella_SM1341_MMP09759695_NZ_0QRGC01000002_1_MMP09759695_50_060972_062321_neg_d_Bacteria_p_Proteobacteria_c_Alphaproteobacteria_o_Rhodobacterales_f_Rhodobacteraceae:0.26043,ref_nrtA_Albimonas_donghaensis_DS2_MMP05444336_FNMZ01000005_1_0144_0175612_0176988_neg_d_Bacteria_p_Proteobacteria_c_Alphaproteobacteria_o_Rhodobacterales_f_Rhodobacteraceae_g_Albimonas_s_Albimonas_donghaensis:0.11073)100.00:0.05252,ref_nrtA_Albimonas_pacifica_P_50_3_MMP05216258_FOQH01000011_1_010_009140_010516_pos_d_Bacteria_p_Proteobacteria_c_Alphaproteobacteria_o_Rhodobacterales_f_Rhodobacteraceae_g_Albimonas_s_Albimonas_pacifica:0.09965)100.00:0.11450,ref_nrtA_TARA_SAMEA4398387_METAG_BCDKIJNL_021_01_00003_01235_neg_d_Bacteria_p_Proteobacteria_c_Alphaproteobacteria_o_Rhodobacterales_f_Rhodobacteraceae_g__s_:0.11464)100.00:0.07795,(ref_nrtA_OceanDNA_b32983_039_05_05590_06954_neg_d_Bacteria_p_Proteobacteria_c_Alphaproteobacteria_o_UBA8366_f_GCA_2696645_g_GCA_2696645_s_:0.13353,ref_nrtA_OceanDNA_b27573_040_014_014284_015678_pos_d_Bacteria_p_Proteobacteria_c_Alphaproteobacteria_o_Rhodobacterales_f__g__s_:0.13619)100.00:0.03106)100.00:0.07236,(ref_nrtA_Rhizobiales_bacterium_strain_SY3_15_MMP08097999_PIGG01000070_1_011_013068_014462_pos_d_Bacteria_p_Proteobacteria_c_Alphaproteobacteria_o_NRL2_f_NRL2_g_NRL2_s_NRL2_sp002798435:0.13206,ref_nrtA_TARA_SAMEA4397174_METAG_PECNKBEJ_013_14_16121_17524_neg_d_Bacteria_p_Proteobacteria_c_Alphaproteobacteria_o_NRL2_f_NRL2_g_NRL2_s_:0.19526)100.00:0.07191)99.00:0.04785,ref_nrtA_OceanDNA_b24798_040_018_021735_023117_neg_d_Bacteria_p_Proteobacteria_c_Alphaproteobacteria_o_Thalassobaculales_f_Nisaeaceae_g_Nisaea_s_:0.15818)71.00:0.03164)98.00:0.04697,ref_nrtA_Breoghania_corrubedonensis_strain_DSM_23382_MMP08776944_QAYG01000001_1_MMP08776944_1229_1403994_1405427_pos_d_Bacteria_p_Proteobacteria_c_Alphaproteobacteria_o_Rhizobiales_f_Stappiaceae_g_Breoghania_s_Breoghania_corrubedonensis:0.26525)98.00:0.05525,((((((((((((((((((((((((((((((((ref_nrtA_OceanDNA_b28232_083_003_001589_002953_neg_d_Bacteria_p_Proteobacteria_c_Alphaproteobacteria_o_Rhodobacterales_f_Rhodobacteraceae_g_EhC02_s_:0.10841,ref_nrtA_Roseovarius_GCL_8_MMP09279561_NZ_00QITQ01000003_1_MMP09279561_4_002472_003836_pos_d_Bacteria_p_Proteobacteria_c_Alphaproteobacteria_o_Rhodobacterales_f_Rhodobacteraceae_g_Roseovarius_s_Roseovarius_sp003260265:0.07674)100.00:0.07537,ref_nrtA_Roseovarius_TM1035_MMP02436094_NZ_ABCL01000001_1_401_415489_416853_neg_d_Bacteria_p_Proteobacteria_c_Alphaproteobacteria_o_Rhodobacterales_f_Rhodobacteraceae_g_Roseovarius_s_Roseovarius_mucosus_A:0.07869)100.00:0.06283,ref_nrtA_Roseovarius_azorensis_SSW084_MMP05443999_FOAG01000011_1_093_097004_098368_pos_d_Bacteria_p_Proteobacteria_c_Alphaproteobacteria_o_Rhodobacterales_f_Rhodobacteraceae_g_Roseovarius_s_Roseovarius_azorensis:0.08256)100.00:0.45317,(ref_nrtA_Rhodobacter_CCB_MM2_MMP04440486_NZ_LRRR01000008_1_128_123764_125116_neg_d_Bacteria_p_Proteobacteria_c_Alphaproteobacteria_o_Rhodobacterales_f_Rhodobacteraceae_g_Pararhodobacter_s_Pararhodobacter_sp001691415:0.21921,(((ref_nrtA_Jannaschia_sp_MMP02598279_CP000264_1_3097_3066280_3067638_pos_d_Bacteria_p_Proteobacteria_c_Alphaproteobacteria_o_Rhodobacterales_f_Rhodobacteraceae_g_EhC01_s_EhC01_sp000013565:0.22112,ref_nrtA_OceanDNA_b30134_45_007_010682_012037_neg_d_Bacteria_p_Proteobacteria_c_Alphaproteobacteria_o_Rhodobacterales_f_Rhodobacteraceae_g_Roseovarius_s_Roseovarius_sp002720475:0.09524)99.00:0.04684,ref_nrtA_OceanDNA_b29611_056_10_11545_12900_neg_d_Bacteria_p_Proteobacteria_c_Alphaproteobacteria_o_Rhodobacterales_f_Rhodobacteraceae_g_Pararhodobacter_s_:0.18161)99.00:0.02846,ref_nrtA_OceanDNA_b30717_26_053_055265_056620_pos_d_Bacteria_p_Proteobacteria_c_Alphaproteobacteria_o_Rhodobacterales_f_Rhodobacteraceae_g_Yoonia_s_:0.12631)99.00:0.03761)100.00:0.09281)100.00:0.04494,(ref_nrtA_Sulfitobacter_NB_77_MMP02721583_NZ_0JASD01000008_1_362_0349679_0351040_neg_d_Bacteria_p_Proteobacteria_c_Alphaproteobacteria_o_Rhodobacterales_f_Rhodobacteraceae_g_Sulfitobacter_s_Sulfitobacter_noctilucicola:0.09679,(ref_nrtA_Pacificibacter_maritimus_DSM_104731_MMP10362856_NZ_0RKQK01000003_1_MMP10362856_294_0302511_0303869_neg_d_Bacteria_p_Proteobacteria_c_Alphaproteobacteria_o_Rhodobacterales_f_Rhodobacteraceae_g_Pacificibacter:0.09803,ref_nrtA_OceanDNA_b30233_32_015_017739_019100_neg_d_Bacteria_p_Proteobacteria_c_Alphaproteobacteria_o_Rhodobacterales_f_Rhodobacteraceae_g_Sulfitobacter_s_:0.11366)100.00:0.03711)100.00:0.11059)100.00:0.02456,ref_nrtA_Monaibacterium_marinum_C7_MMP06273572_OCTN01000001_1_0MMP06273572_269_0260706_0262178_pos_d_Bacteria_p_Proteobacteria_c_Alphaproteobacteria_o_Rhodobacterales_f_Rhodobacteraceae_g_Monaibacterium_s_Monaibacterium_marinum:0.18102)100.00:0.02907,ref_nrtA_OceanDNA_b28129_068_08_09108_10469_neg_d_Bacteria_p_Proteobacteria_c_Alphaproteobacteria_o_Rhodobacterales_f_Rhodobacteraceae_g_Citreimonas_s_:0.14332)100.00:0.03614,ref_nrtA_Loktanella_litorea_DPG_5_MMP05444714_FOZM01000001_1_0797_0745982_0747376_pos_d_Bacteria_p_Proteobacteria_c_Alphaproteobacteria_o_Rhodobacterales_f_Rhodobacteraceae_g_Yoonia_s_Yoonia_litorea:0.10810)100.00:0.05009,ref_nrtA_OceanDNA_b28159_016_09_09212_10573_pos_d_Bacteria_p_Proteobacteria_c_Alphaproteobacteria_o_Rhodobacterales_f_Rhodobacteraceae_g_Dinoroseobacter_s_:0.13030)99.00:0.01875,(ref_nrtA_TARA_SAMEA4396941_METAG_HADKALDI_02_008_010750_012117_neg_d_Bacteria_p_Proteobacteria_c_Alphaproteobacteria_o_Rhodobacterales_f_Rhodobacteraceae_g_Sulfitobacter_s_Sulfitobacter_sp001634775:0.09029,ref_nrtA_Aliiroseovarius_sediminilitoris_M_M10_MMP05444851_FOJB01000001_1_2569_2609723_2611090_neg_d_Bacteria_p_Proteobacteria_c_Alphaproteobacteria_o_Rhodobacterales_f_Rhodobacteraceae_g_Aliiroseovarius_s_Aliiroseovarius_sediminilitoris:0.11360)100.00:0.04406)100.00:0.04500,ref_nrtA_OceanDNA_b30472_005_017_022593_023960_neg_d_Bacteria_p_Proteobacteria_c_Alphaproteobacteria_o_Rhodobacterales_f_Rhodobacteraceae_g_Tateyamaria_s_:0.06664)100.00:0.03626,(ref_nrtA_Rhodobacteraceae_bacterium_LMIT002_MMP08969185_NZ_0QDFI01000002_1_MMP08969185_40_044733_046100_neg_d_Bacteria_p_Proteobacteria_c_Alphaproteobacteria_o_Rhodobacterales_f_Rhodobacteraceae_g_Mangrovicoccus_s_Mangrovicoccus_sp003254465:0.11016,ref_nrtA_OceanDNA_b28100_090_02_00617_01984_pos_d_Bacteria_p_Proteobacteria_c_Alphaproteobacteria_o_Rhodobacterales_f_Rhodobacteraceae_g_Boseongicola_s_:0.08058)81.00:0.02764)81.00:0.01445,((((ref_nrtA_OceanDNA_b30140_101_012_013780_015147_neg_d_Bacteria_p_Proteobacteria_c_Alphaproteobacteria_o_Rhodobacterales_f_Rhodobacteraceae_g_Salipiger_s_Salipiger_marinus:0.20269,ref_nrtA_Paracoccus_JM45_MMP09721247_NZ_00QQVY01000019_1_MMP09721247_6_008307_009674_neg_d_Bacteria_p_Proteobacteria_c_Alphaproteobacteria_o_Rhodobacterales_f_Rhodobacteraceae_g_Paracoccus:0.10940)84.00:0.02587,ref_nrtA_Thalassococcus_WRAS1_MMP09684733_NZ_0QPMK01000008_1_MMP09684733_21_019748_021115_pos_d_Bacteria_p_Proteobacteria_c_Alphaproteobacteria_o_Rhodobacterales_f_Rhodobacteraceae_g_Puniceibacterium:0.07051)83.00:0.02115,ref_nrtA_Alphaproteobacteria_MedPE_SWcel_MMP05219281_MPDC01000010_1_095_107626_108993_pos_d_Bacteria_p_Proteobacteria_c_Alphaproteobacteria_o_Rhodobacterales_f_Rhodobacteraceae_g_Tritonibacter_s_Tritonibacter_sp001874255:0.12895)83.00:0.01956,ref_nrtA_OceanDNA_b28635_020_04_02962_04329_pos_d_Bacteria_p_Proteobacteria_c_Alphaproteobacteria_o_Rhodobacterales_f_Rhodobacteraceae_g_LFER01_s_:0.13749)84.00:0.01247)56.00:0.01502,(ref_nrtA_Thalassococcus_sp_MMP08643256_CP027665_1_MMP08643256_1958_1999206_2000582_pos_d_Bacteria_p_Proteobacteria_c_Alphaproteobacteria_o_Rhodobacterales_f_Rhodobacteraceae_g_SH_1_s_SH_1_sp003008555:0.14853,((ref_nrtA_OceanDNA_b27568_187_04_03423_04796_neg_d_Bacteria_p_Proteobacteria_c_Alphaproteobacteria_o_Rhodobacterales_f_Rhodobacteraceae_g_MYP11_s_:0.13690,ref_nrtA_OceanDNA_b30160_024_030_030417_031784_neg_d_Bacteria_p_Proteobacteria_c_Alphaproteobacteria_o_Rhodobacterales_f_Rhodobacteraceae_g_Silicimonas_s_:0.09706)91.00:0.04468,ref_nrtA_OceanDNA_b27606_069_020_017676_019043_pos_d_Bacteria_p_Proteobacteria_c_Alphaproteobacteria_o_Rhodobacterales_f_Rhodobacteraceae_g_Aestuariivita_s_:0.10003)81.00:0.01652)58.00:0.01355)83.00:0.02117,ref_nrtA_OceanDNA_b27553_005_004_004823_006190_neg_d_Bacteria_p_Proteobacteria_c_Alphaproteobacteria_o_Rhodobacterales_f_Rhodobacteraceae_g_MYP11_s_:0.10292)52.00:0.02306,(((((((((((ref_nrtA_Sulfitobacter_PIC_76_MMP08918503_NZ_QBFF01000096_1_MMP08918503_117_119154_120524_pos_d_Bacteria_p_Proteobacteria_c_Alphaproteobacteria_o_Rhodobacterales_f_Rhodobacteraceae_g_Sulfitobacter_C:0.18938,(ref_nrtA_Loktanella_tamlensis_SSW_35_MMP04488005_FOYP01000001_1_0586_0562852_0564222_neg_d_Bacteria_p_Proteobacteria_c_Alphaproteobacteria_o_Rhodobacterales_f_Rhodobacteraceae_g_Yoonia_s_Yoonia_tamlensis:0.10054,(ref_nrtA_Octadecabacter_temperatus_MMP03891579_NZ_CP012160_1_1455_1425560_1426927_pos_d_Bacteria_p_Proteobacteria_c_Alphaproteobacteria_o_Rhodobacterales_f_Rhodobacteraceae_g_Octadecabacter_s_Octadecabacter_temperatus:0.11453,(ref_nrtA_Phaeobacter_arcticus_20188_MMP02441118_NZ_000KI421507_1_3754_3949291_3950658_neg_d_Bacteria_p_Proteobacteria_c_Alphaproteobacteria_o_Rhodobacterales_f_Rhodobacteraceae_g_Pseudophaeobacter_s_Pseudophaeobacter_arcticus:0.12158,ref_nrtA_Sulfitobacter_donghicola_DSW_25_MMP02721581_NZ_JASF01000005_1_1917_1973413_1974780_pos_d_Bacteria_p_Proteobacteria_c_Alphaproteobacteria_o_Rhodobacterales_f_Rhodobacteraceae_g_Sulfitobacter_s_Sulfitobacter_donghicola:0.06309)100.00:0.03153)100.00:0.04113)81.00:0.00892)85.00:0.01473,ref_nrtA_Thalassococcus_halodurans_strain_DSM_26915_MMP04488045_FNUZ01000001_1_0MMP04488045_749_0771733_0773103_pos_d_Bacteria_p_Proteobacteria_c_Alphaproteobacteria_o_Rhodobacterales_f_Rhodobacteraceae_g_Thalassococcus_s_Thalassococcus_halodurans:0.09389)98.00:0.04187,((ref_nrtA_OceanDNA_b30172_081_09_09365_10735_neg_d_Bacteria_p_Proteobacteria_c_Alphaproteobacteria_o_Rhodobacterales_f_Rhodobacteraceae_g_Sulfitobacter_s_:0.10335,ref_nrtA_Roseobacter_GAI101_MMP02436271_NZ_DS999213_1_1545_1637730_1639100_neg_d_Bacteria_p_Proteobacteria_c_Alphaproteobacteria_o_Rhodobacterales_f_Rhodobacteraceae_g_Sulfitobacter_s_Sulfitobacter_sp000156335:0.09496)89.00:0.03098,ref_nrtA_Sulfitobacter_marinus_SW_265_MMP04488040_FPAJ01000001_1_1015_1035248_1036618_neg_d_Bacteria_p_Proteobacteria_c_Alphaproteobacteria_o_Rhodobacterales_f_Rhodobacteraceae_g_Sulfitobacter_s_Sulfitobacter_marinus:0.09705)100.00:0.04960)86.00:0.01801,ref_nrtA_Thalassobacter_stenotrophicus_strain_LXJ116_MMP08978914_QEOR01000001_1_MMP08978914_3011_3075011_3076378_pos_d_Bacteria_p_Proteobacteria_c_Alphaproteobacteria_o_Rhodobacterales_f_Rhodobacteraceae_g_Thalassobacter_s_Thalassobacter_stenotrophicus:0.13800)100.00:0.03184,((ref_nrtA_Celeribacter_marinus_DSM_100036_MMP05444421_FOSM01000013_1_025_024827_026197_neg_d_Bacteria_p_Proteobacteria_c_Alphaproteobacteria_o_Rhodobacterales_f_Rhodobacteraceae_g_Celeribacter_A_s_Celeribacter_A_marinus:0.12454,ref_nrtA_OceanDNA_b30281_134_003_002533_003903_neg_d_Bacteria_p_Proteobacteria_c_Alphaproteobacteria_o_Rhodobacterales_f_Rhodobacteraceae_g_Sulfitobacter_s_Sulfitobacter_pontiacus:0.07779)77.00:0.02797,ref_nrtA_OceanDNA_b30218_138_04_03217_04599_pos_d_Bacteria_p_Proteobacteria_c_Alphaproteobacteria_o_Rhodobacterales_f_Rhodobacteraceae_g_Sulfitobacter_s_:0.09783)48.00:0.02004)48.00:0.01523,(ref_nrtA_OceanDNA_b30677_42_006_005867_007234_pos_d_Bacteria_p_Proteobacteria_c_Alphaproteobacteria_o_Rhodobacterales_f_Rhodobacteraceae_g_Yoonia_s_:0.15682,((ref_nrtA_TARA_SAMEA2622685_METAG_IHHAFFKB_081_03_01998_03368_pos_d_Bacteria_p_Proteobacteria_c_Alphaproteobacteria_o_Rhodobacterales_f_Rhodobacteraceae_g_Sulfitobacter_s_Sulfitobacter_pontiacus:0.08368,(ref_nrtA_Litoreibacter_ponti_strain_DSM_100977_MMP08776943_QBKS01000002_1_0MMP08776943_630_0645533_0646903_neg_d_Bacteria_p_Proteobacteria_c_Alphaproteobacteria_o_Rhodobacterales_f_Rhodobacteraceae_g_Litoreibacter_s_Litoreibacter_ponti:0.11318,ref_nrtA_OceanDNA_b30668_125_03_02754_04124_neg_d_Bacteria_p_Proteobacteria_c_Alphaproteobacteria_o_Rhodobacterales_f_Rhodobacteraceae_g_Yoonia_s_:0.11378)98.00:0.04167)85.00:0.03512,ref_nrtA_Loktanella_maricola_DSM_29128_MMP05443548_PGTY01000001_1_MMP05443548_1543_1525230_1526600_pos_d_Bacteria_p_Proteobacteria_c_Alphaproteobacteria_o_Rhodobacterales_f_Rhodobacteraceae_g_Yoonia_s_Yoonia_maricola:0.08324)100.00:0.05353)75.00:0.01816)96.00:0.03923,ref_nrtA_Tateyamaria_omphalii_MMP06234538_NZ_CP019312_1_MMP06234538_2452_2479074_2480444_pos_d_Bacteria_p_Proteobacteria_c_Alphaproteobacteria_o_Rhodobacterales_f_Rhodobacteraceae_g_Tateyamaria_s_Tateyamaria_omphalii:0.13023)100.00:0.06836,ref_nrtA_OceanDNA_b27558_287_02_00627_01994_pos_d_Bacteria_p_Proteobacteria_c_Alphaproteobacteria_o_Rhodobacterales_f_Rhodobacteraceae_g__s_:0.09995)100.00:0.07889,ref_nrtA_Thalassobius_maritimus_DSM_28223_MMP04488044_NZ_0FQWM01000002_1_628_0603177_0604541_pos_d_Bacteria_p_Proteobacteria_c_Alphaproteobacteria_o_Rhodobacterales_f_Rhodobacteraceae_g_Cognatishimia_s_Cognatishimia_maritima:0.09172)95.00:0.03595,ref_nrtA_OceanDNA_b29537_105_06_03647_05008_neg_d_Bacteria_p_Proteobacteria_c_Alphaproteobacteria_o_Rhodobacterales_f_Rhodobacteraceae_g_Marivita_s_:0.07741)97.00:0.04399,ref_nrtA_Dinoroseobacter_shibae_MMP02598387_CP000830_1_1689_1728617_1729984_pos_d_Bacteria_p_Proteobacteria_c_Alphaproteobacteria_o_Rhodobacterales_f_Rhodobacteraceae_g_Dinoroseobacter_s_Dinoroseobacter_shibae:0.19821)44.00:0.01478)82.00:0.01385,ref_nrtA_OceanDNA_b27535_659_01_00001_01224_pos_d_Bacteria_p_Proteobacteria_c_Alphaproteobacteria_o_Rhodobacterales_f_Rhodobacteraceae_g__s_:0.15520)82.00:0.02028,(ref_nrtA_Rhodovulum_SAT_37_MMP07620030_PALT01000018_1_0MMP07620030_17_012359_013726_pos_d_Bacteria_p_Proteobacteria_c_Alphaproteobacteria_o_Rhodobacterales_f_Rhodobacteraceae_g_GCA_2706605_s_GCA_2706605_sp002706605:0.13545,(ref_nrtA_Thalassobius_CECT_5113_MMP3542138_NZ_CYTO01000004_1_143_0148934_0150298_neg_d_Bacteria_p_Proteobacteria_c_Alphaproteobacteria_o_Rhodobacterales_f_Rhodobacteraceae_g_Cognatishimia_s_Cognatishimia_activus:0.13978,ref_nrtA_OceanDNA_b28146_010_17_21453_22817_neg_d_Bacteria_p_Proteobacteria_c_Alphaproteobacteria_o_Rhodobacterales_f_Rhodobacteraceae_g_Cognatishimia_s_:0.05540)97.00:0.04597)96.00:0.01697)83.00:0.01547,ref_nrtA_Ruegeria_atlantica_CECT_4293_MMP3522225_NZ_CYPS01000043_1_212_233692_235248_neg_d_Bacteria_p_Proteobacteria_c_Alphaproteobacteria_o_Rhodobacterales_f_Rhodobacteraceae_g_Ruegeria_s_Ruegeria_atlantica:0.16286)68.00:0.02331,((((((((ref_nrtA_Brevirhabdus_pacifica_22DY15_MMP06216425_NZ_00MTCO01000063_1_MMP06216425_8_09840_11186_neg_d_Bacteria_p_Proteobacteria_c_Alphaproteobacteria_o_Rhodobacterales_f_Rhodobacteraceae_g_Brevirhabdus_s_Brevirhabdus_pacifica:0.18149,(ref_nrtA_Paracoccus_seriniphilus_LS_1_MMP05444959_FZQB01000003_1_MMP05444959_305_326315_327667_pos_d_Bacteria_p_Proteobacteria_c_Alphaproteobacteria_o_Rhodobacterales_f_Rhodobacteraceae_g_Paracoccus_s_Paracoccus_seriniphilus:0.13473,(ref_nrtA_Sulfitobacter_H3_MMP02854525_NZ_JAMD01000006_1_174_195717_197069_neg_d_Bacteria_p_Proteobacteria_c_Alphaproteobacteria_o_Rhodobacterales_f_Rhodobacteraceae_g_Sulfitobacter_C_s_Sulfitobacter_C_pseudonitzschiae:0.08057,(ref_nrtA_OceanDNA_b30453_017_25_33641_34993_neg_d_Bacteria_p_Proteobacteria_c_Alphaproteobacteria_o_Rhodobacterales_f_Rhodobacteraceae_g_Sulfitobacter_C_s_:0.10022,ref_nrtA_OceanDNA_b29496_109_07_07281_08630_neg_d_Bacteria_p_Proteobacteria_c_Alphaproteobacteria_o_Rhodobacterales_f_Rhodobacteraceae_g_Loktanella_s_Loktanella_salsilacus:0.09445)98.00:0.03570)97.00:0.03843)81.00:0.02489)100.00:0.04778,ref_nrtA_Jannaschia_faecimaris_HD_22_MMP05444004_FNPX01000028_1_010_007661_009013_pos_d_Bacteria_p_Proteobacteria_c_Alphaproteobacteria_o_Rhodobacterales_f_Rhodobacteraceae_g_Jannaschia_s_Jannaschia_faecimaris:0.12946)100.00:0.06594,(ref_nrtA_Pseudoroseicyclus_aestuarii_strain_CECT_9025_MMP09074964_QJTE01000003_1_MMP09074964_377_0386177_0387544_pos_d_Bacteria_p_Proteobacteria_c_Alphaproteobacteria_o_Rhodobacterales_f_Rhodobacteraceae_g_Pseudoroseicyclus_s_Pseudoroseicyclus_aestuarii:0.17660,ref_nrtA_Jannaschia_aquimarina_GSW_M26_MMP03329626_NZ_JYFE01000060_1_249_261855_263222_pos_d_Bacteria_p_Proteobacteria_c_Alphaproteobacteria_o_Rhodobacterales_f_Rhodobacteraceae_g_Jannaschia_s_Jannaschia_aquimarina:0.13894)99.00:0.05733)93.00:0.02518,(ref_nrtA_OceanDNA_b29479_210_01_00334_01701_pos_d_Bacteria_p_Proteobacteria_c_Alphaproteobacteria_o_Rhodobacterales_f_Rhodobacteraceae_g_Limimaricola_s_Limimaricola_cinnabarinus:0.16073,ref_nrtA_Jannaschia_pohangensis_H1_M8_MMP04488095_FORA01000001_1_0456_0486141_0487508_neg_d_Bacteria_p_Proteobacteria_c_Alphaproteobacteria_o_Rhodobacterales_f_Rhodobacteraceae_g_Jannaschia_s_Jannaschia_pohangensis:0.16742)92.00:0.02492)100.00:0.04935,ref_nrtA_Mameliella_NP_29_MMP07619316_PBYN01000046_1_0MMP07619316_35_046150_047514_pos_d_Bacteria_p_Proteobacteria_c_Alphaproteobacteria_o_Rhodobacterales_f_Rhodobacteraceae_g_Antarctobacter_s_Antarctobacter_heliothermus_B:0.09904)95.00:0.01779,ref_nrtA_Rhodobacteraceae_bacterium_Alg231_04_strain_Rhodobacteraceae_bacterium_Alg231_04_MMP19234168_NZ_0FREY01000021_1_MMP19234168_14_016055_017422_neg_d_Bacteria_p_Proteobacteria_c_Alphaproteobacteria_o_Rhodobacterales_f_Rhodobacteraceae_g_FREY01_s_FREY01_sp900143635:0.17852)51.00:0.01802,ref_nrtA_Poseidonocella_pacifica_KMM_9010_MMP05421688_FOJU01000001_1_0299_0308244_0309611_pos_d_Bacteria_p_Proteobacteria_c_Alphaproteobacteria_o_Rhodobacterales_f_Rhodobacteraceae_g_Poseidonocella_s_Poseidonocella_pacifica:0.08625)84.00:0.02936,(((ref_nrtA_Thioclava_arenosa_CAU_1312_MMP07612832_NTJD01000008_1_MMP07612832_145_135217_136584_neg_d_Bacteria_p_Proteobacteria_c_Alphaproteobacteria_o_Rhodobacterales_f_Rhodobacteraceae_g_Thioclava_s_Thioclava_arenosa:0.14528,ref_nrtA_Pseudooceanicola_157_MMP07514659_PGTB01000076_1_0MMP07514659_12_008691_010055_pos_d_Bacteria_p_Proteobacteria_c_Alphaproteobacteria_o_Rhodobacterales_f_Rhodobacteraceae_g_Pseudooceanicola_B_s_Pseudooceanicola_B_lipolyticus:0.10906)90.00:0.02350,(ref_nrtA_Oceanicola_litoreus_M_M22_MMP05444002_NZ_FSRL01000001_1_2409_2472934_2474301_neg_d_Bacteria_p_Proteobacteria_c_Alphaproteobacteria_o_Rhodobacterales_f_Rhodobacteraceae_g_Oceanicola_B_s_Oceanicola_B_litoreus:0.12286,ref_nrtA_Donghicola_eburneus_SW_277_MMP05421764_FOXY01000008_1_186_179741_181108_neg_d_Bacteria_p_Proteobacteria_c_Alphaproteobacteria_o_Rhodobacterales_f_Rhodobacteraceae_g_Donghicola_s_Donghicola_eburneus:0.10011)91.00:0.02359)88.00:0.02460,(ref_nrtA_Marinovum_algicola_CECT_5396_MMP102060418_FWFM01000002_1_MMP102060418_135_142877_144244_pos_d_Bacteria_p_Proteobacteria_c_Alphaproteobacteria_o_Rhodobacterales_f_Rhodobacteraceae_g_Marinovum_s_Marinovum_algicola:0.11867,ref_nrtA_Celeribacter_persicus_strain_DSM_100434_MMP08779098_QAOH01000001_1_MMP08779098_507_504783_506150_neg_d_Bacteria_p_Proteobacteria_c_Alphaproteobacteria_o_Rhodobacterales_f_Rhodobacteraceae_g_Celeribacter_s_Celeribacter_persicus:0.07084)65.00:0.00946)75.00:0.02250)47.00:0.00841)53.00:0.01980,((ref_nrtA_Salipiger_aestuarii_strain_DSM_22011_MMP04488091_QLMG01000037_1_0MMP04488091_19_021941_023302_neg_d_Bacteria_p_Proteobacteria_c_Alphaproteobacteria_o_Rhodobacterales_f_Rhodobacteraceae_g_Salipiger_s_Salipiger_aestuarii:0.11958,ref_nrtA_Rhodobacteraceae_bacterium_CPC_40_MMP07619894_NYUO01000070_1_0MMP07619894_40_044005_045372_neg_d_Bacteria_p_Proteobacteria_c_Alphaproteobacteria_o_Rhodobacterales_f_Rhodobacteraceae_g_Salipiger_s_Salipiger_profundus:0.08320)98.00:0.03081,(ref_nrtA_Yangia_pacifica_CGMCC_1_3455_MMP04488245_FNCL01000010_1_089_092761_094122_neg_d_Bacteria_p_Proteobacteria_c_Alphaproteobacteria_o_Rhodobacterales_f_Rhodobacteraceae_g_Salipiger_s_Salipiger_pacifica:0.10244,ref_nrtA_Rhodobacteraceae_bacterium_TG_679_MMP09228104_QGKU01000003_1_0MMP09228104_82_109138_110514_neg_d_Bacteria_p_Proteobacteria_c_Alphaproteobacteria_o_Rhodobacterales_f_Rhodobacteraceae_g_Mangrovicoccus_s_Mangrovicoccus_sp003172915:0.09887)99.00:0.02559)97.00:0.01766)52.00:0.01670,(((((ref_nrtA_Palleronia_marisminoris_B33_MMP04488020_FOPF01000003_1_337_353316_354680_neg_d_Bacteria_p_Proteobacteria_c_Alphaproteobacteria_o_Rhodobacterales_f_Rhodobacteraceae_g_Palleronia_s_Palleronia_marisminoris:0.11073,(ref_nrtA_Palleronia_abyssalis_strain_CECT_8504_MMP104614314_ONZF01000003_1_MMP104614314_427_459861_461390_neg_d_Bacteria_p_Proteobacteria_c_Alphaproteobacteria_o_Rhodobacterales_f_Rhodobacteraceae_g_Palleronia_s_Palleronia_abyssalis:0.09190,ref_nrtA_Tropicimonas_IMCC34043_MMP09478215_NZ_0QMEK01000001_1_MMP09478215_118_0141052_0142419_neg_d_Bacteria_p_Proteobacteria_c_Alphaproteobacteria_o_Rhodobacterales_f_Rhodobacteraceae:0.12124)100.00:0.04566)100.00:0.10686,ref_nrtA_Roseivivax_roseus_BH87090_MMP04490244_FOGU01000006_1_098_097385_098752_neg_d_Bacteria_p_Proteobacteria_c_Alphaproteobacteria_o_Rhodobacterales_f_Rhodobacteraceae_g_Roseivivax_A_s_Roseivivax_A_roseus:0.17443)90.00:0.03687,ref_nrtA_Roseivivax_pacificus_strain_DSM_29329_MMP08777458_QBKN01000006_1_MMP08777458_167_168243_169610_neg_d_Bacteria_p_Proteobacteria_c_Alphaproteobacteria_o_Rhodobacterales_f_Rhodobacteraceae_g_Roseivivax_B_s_Roseivivax_B_pacificus:0.07828)94.00:0.04770,ref_nrtA_Rhodobacteraceae_bacterium_PD_2_MMP02339386_NZ_00KN714907_1_11_0025592_0026959_pos_d_Bacteria_p_Proteobacteria_c_Alphaproteobacteria_o_Rhodobacterales_f_Rhodobacteraceae_g_Sagittula_s_Sagittula_sp000504185:0.10695)86.00:0.03481,ref_nrtA_Roseivivax_lentus_DSM_29430_MMP05421759_NZ_0FTOQ01000002_1_MMP05421759_22_022299_023666_pos_d_Bacteria_p_Proteobacteria_c_Alphaproteobacteria_o_Rhodobacterales_f_Rhodobacteraceae_g_Roseivivax_s_Roseivivax_lentus:0.11671)100.00:0.06938)56.00:0.02346,(((ref_nrtA_Rhodobacterales_bacterium_56_14_T64_MMP05179572_MAAY01000077_1_0MMP05179572_67_074959_076344_neg_d_Bacteria_p_Proteobacteria_c_Alphaproteobacteria_o_Rhodobacterales_f_Rhodobacteraceae_g_56_14_T64_s_56_14_T64_sp002162795:0.10464,ref_nrtA_OceanDNA_b27521_177_06_07343_08908_neg_d_Bacteria_p_Proteobacteria_c_Alphaproteobacteria_o_Rhodobacterales_f_Rhodobacteraceae_g_56_14_T64_s_:0.16138)100.00:0.34252,(((((ref_nrtA_Pacificibacter_marinus_CECT_7971_MMP102124168_FWFW01000003_1_MMP102124168_387_376420_377787_pos_d_Bacteria_p_Proteobacteria_c_Alphaproteobacteria_o_Rhodobacterales_f_Rhodobacteraceae_g_Pacificibacter_s_Pacificibacter_marinus:0.18150,ref_nrtA_Tropicibacter_phthalicicus_CECT_8649_MMP104098305_FXXP01000001_1_MMP104098305_1485_1538680_1540068_neg_d_Bacteria_p_Proteobacteria_c_Alphaproteobacteria_o_Rhodobacterales_f_Rhodobacteraceae_g_Tropicibacter_C_s_Tropicibacter_C_phthalicicus:0.08133)98.00:0.03901,ref_nrtA_Leisingera_aquaemixtae_SSK6_1_MMP3539551_NZ_0CYSR01000022_1_10_008683_010050_pos_d_Bacteria_p_Proteobacteria_c_Alphaproteobacteria_o_Rhodobacterales_f_Rhodobacteraceae_g_Leisingera_s_Leisingera_aquaemixtae:0.09581)89.00:0.03231,(ref_nrtA_OceanDNA_b29507_0483_02_01179_02546_neg_d_Bacteria_p_Proteobacteria_c_Alphaproteobacteria_o_Rhodobacterales_f_Rhodobacteraceae_g_Marinibacterium_s_:0.14766,(ref_nrtA_Maritimibacter_REDSEA_S28_B5_MMP04534590_LUOO01000112_1_091_094304_095671_pos_d_Bacteria_p_Proteobacteria_c_Alphaproteobacteria_o_Rhodobacterales_f_Rhodobacteraceae_g_Maritimibacter_s_Maritimibacter_sp001626765:0.10959,ref_nrtA_Maritimibacter_alkaliphilus_HTCC_2654_MMP02436110_NZ_000CH902578_1_2315_2374973_2376343_neg_d_Bacteria_p_Proteobacteria_c_Alphaproteobacteria_o_Rhodobacterales_f_Rhodobacteraceae_g_Maritimibacter_s_Maritimibacter_alkaliphilus:0.10421)90.00:0.02094)53.00:0.02344)48.00:0.02411,((ref_nrtA_TARA_SAMEA4398027_METAG_DLDFCDCP_01_061_073549_074916_neg_d_Bacteria_p_Proteobacteria_c_Alphaproteobacteria_o_Rhodobacterales_f_Rhodobacteraceae_g_Pseudooceanicola_s_:0.17074,ref_nrtA_Oceanicola_S124_MMP02470155_NZ_0AFPM01000284_1_21_027042_028499_neg_d_Bacteria_p_Proteobacteria_c_Alphaproteobacteria_o_Rhodobacterales_f_Rhodobacteraceae_g_Pseudooceanicola_s_Pseudooceanicola_sp000220565:0.05362)51.00:0.04390,ref_nrtA_OceanDNA_b30571_160_03_02767_03909_neg_d_Bacteria_p_Proteobacteria_c_Alphaproteobacteria_o_Rhodobacterales_f_Rhodobacteraceae_g_Epibacterium_s_:0.13466)25.00:0.01534)70.00:0.03759,ref_nrtA_Phaeobacter_CECT_5382_MMP3535146_NZ_0CYSG01000010_1_84_094123_095490_neg_d_Bacteria_p_Proteobacteria_c_Alphaproteobacteria_o_Rhodobacterales_f_Rhodobacteraceae_g_Pseudophaeobacter_s_Pseudophaeobacter_sp001457775:0.13702)95.00:0.05595)85.00:0.01478,((ref_nrtA_MALA_SAMN05421563_METAG_DGMJHHBK_357_03_02086_03453_pos_d_Bacteria_p_Proteobacteria_c_Alphaproteobacteria_o_Rhodobacterales_f_Rhodobacteraceae_g_Pseudooceanicola_B_s_Pseudooceanicola_B_sp002706905:0.08497,ref_nrtA_Puniceibacterium_antarcticum_SM1211_MMP07981259_AWWI01000103_1_0MMP07981259_13_007272_008639_pos_d_Bacteria_p_Proteobacteria_c_Alphaproteobacteria_o_Rhodobacterales_f_Rhodobacteraceae_g_Puniceibacterium_s_Puniceibacterium_antarcticum:0.10967)85.00:0.02337,ref_nrtA_Puniceibacterium_IMCC21224_MMP03365744_NZ_LDPY01000001_1_2852_3043887_3045254_pos_d_Bacteria_p_Proteobacteria_c_Alphaproteobacteria_o_Rhodobacterales_f_Rhodobacteraceae_g_Puniceibacterium_s_Puniceibacterium_sp001038505:0.15914)57.00:0.00258)99.00:0.04185)52.00:0.01645,(ref_nrtA_Celeribacter_manganoxidans_MMP07150770_CP021404_1_MMP07150770_1988_2205186_2206598_pos_d_Bacteria_p_Proteobacteria_c_Alphaproteobacteria_o_Rhodobacterales_f_Rhodobacteraceae_g_Celeribacter_B_s_Celeribacter_B_manganoxidans:0.05705,ref_nrtA_OceanDNA_b28124_115_03_01332_02729_neg_d_Bacteria_p_Proteobacteria_c_Alphaproteobacteria_o_Rhodobacterales_f_Rhodobacteraceae_g_Pacificitalea_s_Pacificitalea_manganoxidans:0.15442)100.00:0.13216)49.00:0.01850,(ref_nrtA_Oceanicola_nanhaiensis_SS011B1_20_MMP02743897_NZ_0JHZF01000011_1_140_0155998_0157365_pos_d_Bacteria_p_Proteobacteria_c_Alphaproteobacteria_o_Rhodobacterales_f_Rhodobacteraceae_g_Pseudooceanicola_s_Pseudooceanicola_nanhaiensis:0.10028,ref_nrtA_OceanDNA_b30012_03_143_170446_171888_pos_d_Bacteria_p_Proteobacteria_c_Alphaproteobacteria_o_Rhodobacterales_f_Rhodobacteraceae_g_Pseudooceanicola_s_Pseudooceanicola_sp002709085:0.16152)96.00:0.04255)55.00:0.03463,(((((((ref_nrtA_Rhodobacteraceae_bacterium_FSX_11_MMP09205228_KZ826481_1_MMP09205228_475_511799_513166_neg_d_Bacteria_p_Proteobacteria_c_Alphaproteobacteria_o_Rhodobacterales_f_Rhodobacteraceae_g_59_46_T64_s_59_46_T64_sp003205515:0.19448,ref_nrtA_Thalassobius_mediterraneus_CECT_8383_MMP3532031_NZ_0CYSF01000017_1_19_014629_016008_pos_d_Bacteria_p_Proteobacteria_c_Alphaproteobacteria_o_Rhodobacterales_f_Rhodobacteraceae_g_Thalassobius_s_Thalassobius_mediterraneus:0.07296)84.00:0.03282,ref_nrtA_Thalassobius_gelatinovorus_B6_MMP04488043_FOFW01000006_1_056_063212_064579_neg_d_Bacteria_p_Proteobacteria_c_Alphaproteobacteria_o_Rhodobacterales_f_Rhodobacteraceae_g_Thalassobius_s_Thalassobius_gelatinovorus:0.08894)84.00:0.02379,((ref_nrtA_Actibacterium_22II_S11_Z10_MMP02742681_NZ_AQQY01000002_1_146_131010_132380_pos_d_Bacteria_p_Proteobacteria_c_Alphaproteobacteria_o_Rhodobacterales_f_Rhodobacteraceae_g_Actibacterium_s_Actibacterium_atlanticum:0.08528,(ref_nrtA_Tropicimonas_isoalkanivorans_B51_MMP04488094_FOLG01000001_1_255_280340_281707_neg_d_Bacteria_p_Proteobacteria_c_Alphaproteobacteria_o_Rhodobacterales_f_Rhodobacteraceae_g_Tropicimonas_s_Tropicimonas_isoalkanivorans:0.12715,ref_nrtA_Pseudoruegeria_lutimaris_HD_43_MMP04488026_FNEK01000052_1_021_020573_021943_pos_d_Bacteria_p_Proteobacteria_c_Alphaproteobacteria_o_Rhodobacterales_f_Rhodobacteraceae_g_Pseudoruegeria_C_s_Pseudoruegeria_C_lutimaris:0.07397)100.00:0.05435)100.00:0.06039,ref_nrtA_Epibacterium_ulvae_U95_MMP08054670_NZ_PHJF01000011_1_MMP08054670_112_121916_123283_neg_d_Bacteria_p_Proteobacteria_c_Alphaproteobacteria_o_Rhodobacterales_f_Rhodobacteraceae_g_Epibacterium_s_Epibacterium_ulvae:0.15320)83.00:0.02664)72.00:0.02737,(ref_nrtA_Confluentimicrobium_sp_MMP03323603_NZ_0CP010869_1_834_0831098_0832462_pos_d_Bacteria_p_Proteobacteria_c_Alphaproteobacteria_o_Rhodobacterales_f_Rhodobacteraceae_g_Confluentimicrobium_s_Confluentimicrobium_sp001305615:0.08708,ref_nrtA_Rhodovulum_sp_MMP04579687_CP015039_1_MMP04579687_2086_2108411_2109775_pos_d_Bacteria_p_Proteobacteria_c_Alphaproteobacteria_o_Rhodobacterales_f_Rhodobacteraceae_g_Rhodovulum_s_Rhodovulum_sp002079305:0.09007)99.00:0.04236)71.00:0.01599,((ref_nrtA_Phaeobacter_CECT_7735_MMP3542137_NZ_0CYTW01000001_1_978_1039358_1040722_neg_d_Bacteria_p_Proteobacteria_c_Alphaproteobacteria_o_Rhodobacterales_f_Rhodobacteraceae_g_Pseudopelagicola_s_Pseudopelagicola_sp001458215:0.09651,ref_nrtA_Rhodobacteraceae_bacterium_Alg231_30_strain_Rhodobacteraceae_bacterium_Alg231_30_MMP19233418_NZ_0FREU01000004_1_MMP19233418_238_0241632_0242999_pos_d_Bacteria_p_Proteobacteria_c_Alphaproteobacteria_o_Rhodobacterales_f_Rhodobacteraceae_g_Shimia_s_Shimia_sp900143615:0.08681)92.00:0.03457,ref_nrtA_Actibacterium_mucosum_R46_MMP02671722_NZ_JFKE01000001_1_167_168957_170321_neg_d_Bacteria_p_Proteobacteria_c_Alphaproteobacteria_o_Rhodobacterales_f_Rhodobacteraceae_g_Actibacterium_s_Actibacterium_mucosum:0.10992)98.00:0.02758)77.00:0.04172,ref_nrtA_Pseudoruegeria_aquimaris_CECT_7680_MMP102067918_FWFQ01000002_1_MMP102067918_106_104362_105732_pos_d_Bacteria_p_Proteobacteria_c_Alphaproteobacteria_o_Rhodobacterales_f_Rhodobacteraceae_g_Pseudoruegeria_s_Pseudoruegeria_aquimaris:0.09483)97.00:0.03493,(ref_nrtA_Marinibacterium_profundimaris_22II1_22F33_MMP07274261_AQQR01000002_1_00MMP07274261_88_0117303_0118670_pos_d_Bacteria_p_Proteobacteria_c_Alphaproteobacteria_o_Rhodobacterales_f_Rhodobacteraceae_g_Marinibacterium_s_Marinibacterium_profundimaris:0.11136,ref_nrtA_Rhodobacteraceae_bacterium_CPC_19_MMP07619910_NYWL01000058_1_MMP07619910_233_233123_234490_pos_d_Bacteria_p_Proteobacteria_c_Alphaproteobacteria_o_Rhodobacterales_f_Rhodobacteraceae_g_Marinibacterium_s_Marinibacterium_sp003217735:0.08491)100.00:0.04257)94.00:0.01234)99.00:0.03500,ref_nrtA_Rhodobacteraceae_bacterium_DSL_40_MMP09228018_NZ_0QKPN01000006_1_MMP09228018_37_042237_043604_neg_d_Bacteria_p_Proteobacteria_c_Alphaproteobacteria_o_Rhodobacterales_f_Rhodobacteraceae_g_DSL_40_s_DSL_40_sp003258405:0.17822)99.00:0.03136,ref_nrtA_Aquimixticola_soesokkakensis_CECT_8620_MMP102344668_FWFS01000006_1_0MMP102344668_97_107697_109064_pos_d_Bacteria_p_Proteobacteria_c_Alphaproteobacteria_o_Rhodobacterales_f_Rhodobacteraceae_g_Aquimixticola_s_Aquimixticola_soesokkakensis:0.19624)91.00:0.03702,(ref_nrtA_Halocynthiibacter_PAMC_20958_MMP03252591_NZ_JWIE01000159_1_112_109381_110751_pos_d_Bacteria_p_Proteobacteria_c_Alphaproteobacteria_o_Rhodobacterales_f_Rhodobacteraceae_g_Halocynthiibacter_B_s_Halocynthiibacter_B_arcticus:0.31141,ref_nrtA_Thioclava_sp_11_10_0_13_MMP05969897_NZ_00MPZS01000003_1_MMP05969897_85_0088249_0089610_pos_d_Bacteria_p_Proteobacteria_c_Alphaproteobacteria_o_Rhodobacterales_f_Rhodobacteraceae_g_Thioclava_s_Thioclava_marina:0.11553)87.00:0.03344)91.00:0.03273,(((ref_nrtA_TARA_SAMEA4397445_METAG_HGEHDPGP_001_28_28017_29447_neg_d_Bacteria_p_Proteobacteria_c_Alphaproteobacteria_o_Parvibaculales_f_Parvibaculaceae_g__s_:0.13235,(ref_nrtA_OceanDNA_b24878_037_011_015752_017182_neg_d_Bacteria_p_Proteobacteria_c_Alphaproteobacteria_o_Parvibaculales_f_Parvibaculaceae_g__s_:0.12530,ref_nrtA_TARA_SAMEA4397747_METAG_CPCGJFFJ_2_0538_0555723_0557156_pos_d_Bacteria_p_Proteobacteria_c_Alphaproteobacteria_o_Parvibaculales_f_Parvibaculaceae_g__s_:0.12582)100.00:0.04538)100.00:0.27132,(ref_nrtA_Thioclava_SK_1_MMP05567575_NZ_0MDHA01000042_1_14_013411_014781_pos_d_Bacteria_p_Proteobacteria_c_Alphaproteobacteria_o_Rhodobacterales_f_Rhodobacteraceae_g_Thioclava_s_Thioclava_sp001705665:0.15837,(ref_nrtA_Rhodobacterales_bacterium_strain_SZUA_562_MMP09288110_QKHU01000236_1_10_07194_08540_pos_d_Bacteria_p_Proteobacteria_c_Alphaproteobacteria_o_Rhodobacterales_f_Rhodobacteraceae_g_UBA6796_s_UBA6796_sp002452815:0.09989,ref_nrtA_Paenirhodobacter_MME_103_MMP00049912_NZ_0BDDO01000004_1_46_045983_047347_pos_d_Bacteria_p_Proteobacteria_c_Alphaproteobacteria_o_Rhodobacterales_f_Rhodobacteraceae_g_LPB0142_s_LPB0142_sp001856665:0.12158)100.00:0.06004)100.00:0.11705)99.00:0.05241,ref_nrtA_Rhodobacter_maris_JA276_MMP05877831_OBMT01000001_1_MMP05877831_543_571912_573279_neg_d_Bacteria_p_Proteobacteria_c_Alphaproteobacteria_o_Rhodobacterales_f_Rhodobacteraceae_g_Rhodobacter_s_Rhodobacter_maris:0.17036)93.00:0.05956)97.00:0.05114,((ref_nrtA_OceanDNA_b23633_55_001_001267_002700_pos_d_Bacteria_p_Proteobacteria_c_Alphaproteobacteria_o_Caulobacterales_f_Hyphomonadaceae_g_Hyphomonas_s_:0.38121,(((ref_nrtA_OceanDNA_b29387_135_02_00560_01927_pos_d_Bacteria_p_Proteobacteria_c_Alphaproteobacteria_o_Rhodobacterales_f_Rhodobacteraceae_g_Jannaschia_s_:0.35278,ref_nrtA_Hyphomonadaceae_bacterium_UBA1849_MMP06451750_DDIN01000001_1_0102_0101597_0103057_pos_d_Bacteria_p_Proteobacteria_c_Alphaproteobacteria_o_Caulobacterales_f_Hyphomonadaceae_g_Ponticaulis_s_Ponticaulis_sp002338565:0.15603)91.00:0.04664,ref_nrtA_Hyphomonas_CY54_11_8_MMP02746325_NZ_AWFD01000033_1_173_202438_204081_neg_d_Bacteria_p_Proteobacteria_c_Alphaproteobacteria_o_Caulobacterales_f_Hyphomonadaceae_g_Hyphomonas_s_Hyphomonas_sp000682735:0.37595)91.00:0.06758,ref_nrtA_Hyphomonas_IN_11_MMP07619242_NZMR01000279_1_0MMP07619242_20_023837_025660_pos_d_Bacteria_p_Proteobacteria_c_Alphaproteobacteria_o_Caulobacterales_f_Hyphomonadaceae_g_Hyphomonas_s_Hyphomonas_sp000682775:0.27796)87.00:0.04115)94.00:0.06714,(ref_nrtA_Hirschia_SP_140_MMP07619233_PAQI01000021_1_00MMP07619233_6_004426_005919_pos_d_Bacteria_p_Proteobacteria_c_Alphaproteobacteria_o_Caulobacterales_f_Hyphomonadaceae_g_Hirschia_s_Hirschia_sp002709235:0.20830,(ref_nrtA_Hirschia_baltica_MMP02598497_CP001678_1_2773_3067188_3068657_neg_d_Bacteria_p_Proteobacteria_c_Alphaproteobacteria_o_Caulobacterales_f_Hyphomonadaceae_g_Hirschia_s_Hirschia_baltica:0.10488,ref_nrtA_Hirschia_maritima_GSW_2_MMP02440469_NZ_0KB899545_1_512_0541802_0543286_pos_d_Bacteria_p_Proteobacteria_c_Alphaproteobacteria_o_Caulobacterales_f_Hyphomonadaceae_g_Hirschia_s_Hirschia_maritima:0.11985)100.00:0.15036)95.00:0.05795)99.00:0.07692)99.00:0.06347,((((ref_nrtA_OceanDNA_b26804_025_03_02513_03904_neg_d_Bacteria_p_Proteobacteria_c_Alphaproteobacteria_o_Rhizobiales_f_Rhizobiaceae_g_Allorhizobium_s_:0.24487,ref_nrtA_OceanDNA_b33281_022_14_12976_14373_pos_d_Bacteria_p_Proteobacteria_c_Gammaproteobacteria_o_Burkholderiales_f_Burkholderiaceae_g__s_:0.37408)98.00:0.05153,ref_nrtA_OceanDNA_b26629_007_20_18671_20077_pos_d_Bacteria_p_Proteobacteria_c_Alphaproteobacteria_o_Reyranellales_f_Reyranellaceae_g_Reyranella_s_:0.28124)94.00:0.03446,(ref_nrtA_OceanDNA_b26748_0066_03_01617_03065_neg_d_Bacteria_p_Proteobacteria_c_Alphaproteobacteria_o_Rhizobiales_f_Hyphomicrobiaceae_g_GCA_2689605_s_:0.32975,ref_nrtA_Filomicrobium_sp_MMP3234138_NZ_LN829118_1_1366_1416046_1417479_neg_d_Bacteria_p_Proteobacteria_c_Alphaproteobacteria_o_Rhizobiales_f_Hyphomicrobiaceae_g_Filomicrobium_s_Filomicrobium_insigne:0.27303)95.00:0.03804)99.00:0.04480,(ref_nrtA_OceanDNA_b26659_07_212_230110_231507_pos_d_Bacteria_p_Proteobacteria_c_Alphaproteobacteria_o_Rhizobiales_f_Amorphaceae_g_Amorphus_s_:0.27812,ref_nrtA_OceanDNA_b24964_003_20_019978_021399_pos_d_Bacteria_p_Proteobacteria_c_Alphaproteobacteria_o_Parvibaculales_f_Phaeomarinobacteraceae_g_Phaeomarinobacter_s_:0.26559)97.00:0.04426)95.00:0.02394)69.00:0.03204)44.00:0.01533,(((ref_nrtA_Alphaproteobacteria_bacterium_46_93_T64_MMP05179561_MAAN01000041_1_MMP05179561_177_182412_183806_neg_d_Bacteria_p_Proteobacteria_c_Alphaproteobacteria_o_Sneathiellales_f_Sneathiellaceae_g_Sneathiella_s_Sneathiella_sp002163135:0.36451,((((ref_nrtA_Ahrensia_LZD062_MMP03285044_NZ_0JXMU01000005_1_11_012938_014314_neg_d_Bacteria_p_Proteobacteria_c_Alphaproteobacteria_o_Rhizobiales_f_Rhizobiaceae_g_Ahrensia_s_Ahrensia_marina:0.19965,ref_nrtA_OceanDNA_b24591_020_022_028687_030066_neg_d_Bacteria_p_Proteobacteria_c_Alphaproteobacteria_o_Kiloniellales_f_Rhodovibrionaceae_g__s_:0.16696)100.00:0.03980,(ref_nrtA_OceanDNA_b26835_006_042_049870_051249_pos_d_Bacteria_p_Proteobacteria_c_Alphaproteobacteria_o_Rhizobiales_f_Rhizobiaceae_g_Hoeflea_s_:0.08570,ref_nrtA_Ahrensia_kielensis_B9_MMP02441016_NZ_0KB894530_1_215_0224037_0225410_pos_d_Bacteria_p_Proteobacteria_c_Alphaproteobacteria_o_Rhizobiales_f_Rhizobiaceae_g_Ahrensia_s_Ahrensia_kielensis:0.13688)100.00:0.04877)100.00:0.04702,ref_nrtA_Cohaesibacter_YE_B6_MMP09580333_NZ_0QODK01000003_1_MMP09580333_475_0541064_0542458_neg_d_Bacteria_p_Proteobacteria_c_Alphaproteobacteria_o_Rhizobiales_f_Cohaesibacteraceae_g_Cohaesibacter:0.16348)91.00:0.02793,(ref_nrtA_Sneathiella_glossodoripedis_JCM_23214_MMP00008912_NZ_0BAMS01000001_1_248_0234171_0235583_pos_d_Bacteria_p_Proteobacteria_c_Alphaproteobacteria_o_Sneathiellales_f_Sneathiellaceae_g_Sneathiella_s_Sneathiella_glossodoripedis:0.18981,(ref_nrtA_OceanDNA_b30861_11_030_040985_042385_neg_d_Bacteria_p_Proteobacteria_c_Alphaproteobacteria_o_Rhodospirillales_f_Thalassospiraceae_g_Thalassospira_s_Thalassospira_alkalitolerans:0.11628,ref_nrtA_OceanDNA_b26889_021_026_029801_031198_pos_d_Bacteria_p_Proteobacteria_c_Alphaproteobacteria_o_Rhizobiales_f_Rhizobiaceae_g_SPNT01_s_:0.10902)100.00:0.07096)99.00:0.03315)88.00:0.00949)94.00:0.02045,((ref_nrtA_OceanDNA_b43421_0150_03_01077_02510_pos_d_Bacteria_p_Proteobacteria_c_Gammaproteobacteria_o_UBA10353_f_LS_SOB_g__s_:0.31726,ref_nrtA_Maritalea_myrionectae_CL_SK30_MMP02441170_NZ_00AUHV01000002_1_14_0018967_0020370_neg_d_Bacteria_p_Proteobacteria_c_Alphaproteobacteria_o_Rhizobiales_f_Devosiaceae_g_Maritalea_s_Maritalea_myrionectae:0.21592)99.00:0.07693,ref_nrtA_Pseudovibrio_axinellae_Ad2_MMP04147116_NZ_LMCB01000001_1_190_197921_199303_neg_d_Bacteria_p_Proteobacteria_c_Alphaproteobacteria_o_Rhizobiales_f_Stappiaceae_g_Pseudovibrio_s_Pseudovibrio_axinellae:0.21483)97.00:0.06191)77.00:0.01973,((((ref_nrtA_OceanDNA_b35890_192_05_04021_05469_pos_d_Bacteria_p_Proteobacteria_c_Gammaproteobacteria_o_Granulosicoccales_f_Granulosicoccaceae_g__s_:0.38274,ref_nrtA_OceanDNA_b26782_005_15_16501_17883_pos_d_Bacteria_p_Proteobacteria_c_Alphaproteobacteria_o_Rhizobiales_f_Rhizobiaceae_g__s_:0.08912)90.00:0.07726,((ref_nrtA_TARA_SAMN05326641_METAG_ANW00059_211_01_00019_01428_pos_d_Bacteria_p_Proteobacteria_c_Alphaproteobacteria_o_Rhizobiales_f_Stappiaceae_g_Labrenzia_s_:0.15884,ref_nrtA_Labrenzia_aggregata_B1_MMP02436089_NZ_AAUW01000012_1_168_166308_167708_neg_d_Bacteria_p_Proteobacteria_c_Alphaproteobacteria_o_Rhizobiales_f_Stappiaceae_g_Labrenzia_s_Labrenzia_aggregata:0.03882)87.00:0.06150,ref_nrtA_Labrenzia_alba_5OM6_MMP3495629_NZ_00CXWE01000012_1_11_0007928_0009334_pos_d_Bacteria_p_Proteobacteria_c_Alphaproteobacteria_o_Rhizobiales_f_Stappiaceae_g_Labrenzia_s_Labrenzia_alba:0.09096)88.00:0.05307)75.00:0.02516,(ref_nrtA_OceanDNA_b26671_12_036_034952_036352_neg_d_Bacteria_p_Proteobacteria_c_Alphaproteobacteria_o_Rhizobiales_f_GCA_2746425_g__s_:0.16534,ref_nrtA_OceanDNA_b26829_264_02_00962_02413_neg_d_Bacteria_p_Proteobacteria_c_Alphaproteobacteria_o_Rhizobiales_f_Rhizobiaceae_g_GCA_2401155_s_:0.15667)99.00:0.08174)76.00:0.02644,ref_nrtA_Phyllobacteriaceae_bacterium_X9_2_2_MMP07809790_PDVP01000006_1_MMP07809790_103_110709_112076_neg_d_Bacteria_p_Proteobacteria_c_Alphaproteobacteria_o_Rhizobiales_f_Rhizobiaceae_g_Notoacmeibacter_s_Notoacmeibacter_sp002727065:0.19061)77.00:0.02580)88.00:0.03576)82.00:0.04339,((ref_nrtA_OceanDNA_b26684_02_389_378088_379491_neg_d_Bacteria_p_Proteobacteria_c_Alphaproteobacteria_o_Rhizobiales_f_Devosiaceae_g_Devosia_s_:0.10319,ref_nrtA_OceanDNA_b26685_01_426_436607_438004_neg_d_Bacteria_p_Proteobacteria_c_Alphaproteobacteria_o_Rhizobiales_f_Devosiaceae_g_Devosia_s_:0.10237)100.00:0.13950,(ref_nrtA_OceanDNA_b26698_003_23_25849_27258_neg_d_Bacteria_p_Proteobacteria_c_Alphaproteobacteria_o_Rhizobiales_f_Devosiaceae_g_Devosia_s_Devosia_sp002949085:0.18490,(ref_nrtA_Rhizobiales_bacterium_UBA3584_MMP06453629_DFMV01000040_1_040_041164_042558_pos_d_Bacteria_p_Proteobacteria_c_Alphaproteobacteria_o_Rhizobiales_f_Devosiaceae_g_Pelagibacterium_s_Pelagibacterium_sp002375765:0.11807,ref_nrtA_Rhizobiales_bacterium_UBA1912_MMP06455529_DDGC01000028_1_131_122678_124072_pos_d_Bacteria_p_Proteobacteria_c_Alphaproteobacteria_o_Rhizobiales_f_Devosiaceae_g_Pelagibacterium_s_Pelagibacterium_sp002337455:0.14748)100.00:0.10058)64.00:0.02793)100.00:0.13220)91.00:0.04542)43.00:0.01667,(ref_nrtA_OceanDNA_b26640_016_007_009119_010513_neg_d_Bacteria_p_Proteobacteria_c_Alphaproteobacteria_o_Rhizobiales_f_Amorphaceae_g_Acuticoccus_s_:0.19252,ref_nrtA_Acuticoccus_yangtzensis_JL1095_MMP05818643_NZ_0MJUX01000008_1_221_0257231_0258628_neg_d_Bacteria_p_Proteobacteria_c_Alphaproteobacteria_o_Rhizobiales_f_Amorphaceae_g_Acuticoccus_s_Acuticoccus_yangtzensis:0.16861)100.00:0.13797)93.00:0.07966,ref_nrtA_OceanDNA_b26880_020_037_040699_042072_pos_d_Bacteria_p_Proteobacteria_c_Alphaproteobacteria_o_Rhizobiales_f_Rhizobiaceae_g_Martelella_s_Martelella_mediterranea:0.31485)55.00:0.04543,((((((((((((ref_nrtA_OceanDNA_b23408_001_13_09597_11006_pos_d_Bacteria_p_Proteobacteria_c_Alphaproteobacteria_o_Caulobacterales_f_Caulobacteraceae_g_Brevundimonas_s_Brevundimonas_mediterranea:0.45106,ref_nrtA_OceanDNA_b32053_01_231_236007_237431_pos_d_Bacteria_p_Proteobacteria_c_Alphaproteobacteria_o_Sphingomonadales_f_Sphingomonadaceae_g_Sphingobium_s_:0.12196)91.00:0.07736,ref_nrtA_OceanDNA_b31543_217_04_02521_03942_pos_d_Bacteria_p_Proteobacteria_c_Alphaproteobacteria_o_Sphingomonadales_f_Sphingomonadaceae_g__s_:0.17966)91.00:0.12456,(ref_nrtA_TARA_SAMEA4398315_METAG_AFFNKFDC_17_011_014142_015554_neg_d_Bacteria_p_Proteobacteria_c_Alphaproteobacteria_o_Sphingomonadales_f_Sphingomonadaceae_g_Sphingorhabdus_s_:0.14857,ref_nrtA_OceanDNA_b32286_0195_02_01006_02463_neg_d_Bacteria_p_Proteobacteria_c_Alphaproteobacteria_o_Sphingomonadales_f_Sphingomonadaceae_g_Sphingorhabdus_A_s_:0.14753)100.00:0.05408)100.00:0.14498,ref_nrtA_Altererythrobacter_salegens_XY_R17_MMP04959060_LXQM01000003_1_209_216186_217625_neg_d_Bacteria_p_Proteobacteria_c_Alphaproteobacteria_o_Sphingomonadales_f_Sphingomonadaceae_g_Porphyrobacter_A:0.12612)99.00:0.04622,ref_nrtA_Altererythrobacter_MH_B5_MMP03084318_NZ_JRQQ01000001_1_312_301851_303278_neg_d_Bacteria_p_Proteobacteria_c_Alphaproteobacteria_o_Sphingomonadales_f_Sphingomonadaceae_g_Novosphingobium_A_s_Novosphingobium_A_sp001625325:0.11489)95.00:0.03350,(((ref_nrtA_OceanDNA_b31979_05_099_099430_100854_neg_d_Bacteria_p_Proteobacteria_c_Alphaproteobacteria_o_Sphingomonadales_f_Sphingomonadaceae_g_Novosphingobium_s_:0.13551,ref_nrtA_OceanDNA_b31548_105_02_00511_01935_neg_d_Bacteria_p_Proteobacteria_c_Alphaproteobacteria_o_Sphingomonadales_f_Sphingomonadaceae_g_Novosphingobium_s_:0.15029)94.00:0.02882,((ref_nrtA_OceanDNA_b31660_132_03_01912_03342_pos_d_Bacteria_p_Proteobacteria_c_Alphaproteobacteria_o_Sphingomonadales_f_Sphingomonadaceae_g_Croceicoccus_s_Croceicoccus_sp002694745:0.09436,ref_nrtA_Croceicoccus_mobilis_Ery22_MMP05176184_NZ_0LYWZ01000027_1_81_082632_084065_neg_d_Bacteria_p_Proteobacteria_c_Alphaproteobacteria_o_Sphingomonadales_f_Sphingomonadaceae_g_Croceicoccus_s_Croceicoccus_mobilis:0.09112)100.00:0.07940,(ref_nrtA_Croceicoccus_naphthovorans_MMP03757733_NZ_0CP011770_1_239_0233547_0234977_neg_d_Bacteria_p_Proteobacteria_c_Alphaproteobacteria_o_Sphingomonadales_f_Sphingomonadaceae_g_Croceicoccus_s_Croceicoccus_naphthovorans:0.07427,ref_nrtA_Croceicoccus_H4_MMP04427046_NZ_LRSE01000004_1_162_174151_175626_pos_d_Bacteria_p_Proteobacteria_c_Alphaproteobacteria_o_Sphingomonadales_f_Sphingomonadaceae_g_Croceicoccus_s_Croceicoccus_sp001634625:0.10675)100.00:0.10605)98.00:0.07385)89.00:0.02169,(ref_nrtA_OceanDNA_b31995_020_06_06480_07913_neg_d_Bacteria_p_Proteobacteria_c_Alphaproteobacteria_o_Sphingomonadales_f_Sphingomonadaceae_g_Novosphingobium_s_Novosphingobium_sp000813185:0.17104,(ref_nrtA_OceanDNA_b31994_012_16_18650_20080_pos_d_Bacteria_p_Proteobacteria_c_Alphaproteobacteria_o_Sphingomonadales_f_Sphingomonadaceae_g_Novosphingobium_s_:0.08442,((ref_nrtA_Novosphingobium_PC22D_MMP06444841_MWMO01000007_1_MMP06444841_117_128717_130144_pos_d_Bacteria_p_Proteobacteria_c_Alphaproteobacteria_o_Sphingomonadales_f_Sphingomonadaceae_g_Novosphingobium_s_Novosphingobium_sp002556635:0.16428,ref_nrtA_Novosphingobium_pentaromativorans_MMP03002180_NZ_CP009291_1_1312_1404652_1406079_neg_d_Bacteria_p_Proteobacteria_c_Alphaproteobacteria_o_Sphingomonadales_f_Sphingomonadaceae_g_Novosphingobium_s_Novosphingobium_pentaromativorans:0.02907)99.00:0.06977,ref_nrtA_OceanDNA_b31991_12_071_071540_073000_neg_d_Bacteria_p_Proteobacteria_c_Alphaproteobacteria_o_Sphingomonadales_f_Sphingomonadaceae_g_Novosphingobium_s_:0.08133)79.00:0.03032)79.00:0.03874)100.00:0.07769)96.00:0.03425)91.00:0.01461,ref_nrtA_OceanDNA_b32015_027_12_10417_11847_pos_d_Bacteria_p_Proteobacteria_c_Alphaproteobacteria_o_Sphingomonadales_f_Sphingomonadaceae_g_Caenibius_s_:0.10131)97.00:0.04224,ref_nrtA_OceanDNA_b31676_02_011_013383_014807_neg_d_Bacteria_p_Proteobacteria_c_Alphaproteobacteria_o_Sphingomonadales_f_Sphingomonadaceae_g_Erythrobacter_s_:0.15161)96.00:0.02430,((ref_nrtA_Erythrobacter_sp_MMP03565637_NZ_CP011310_1_2808_2862465_2863898_neg_d_Bacteria_p_Proteobacteria_c_Alphaproteobacteria_o_Sphingomonadales_f_Sphingomonadaceae_g_Erythrobacter_B_s_Erythrobacter_B_atlanticus:0.27195,(ref_nrtA_OceanDNA_b31967_06_024_027536_028969_neg_d_Bacteria_p_Proteobacteria_c_Alphaproteobacteria_o_Sphingomonadales_f_Sphingomonadaceae_g_Erythrobacter_B_s_Erythrobacter_B_sp002337385:0.22751,ref_nrtA_OceanDNA_b31949_237_03_02256_03416_pos_d_Bacteria_p_Proteobacteria_c_Alphaproteobacteria_o_Sphingomonadales_f_Sphingomonadaceae_g_Erythrobacter_B_s_:0.06404)99.00:0.04175)100.00:0.06036,ref_nrtA_OceanDNA_b31690_251_02_01008_02444_pos_d_Bacteria_p_Proteobacteria_c_Alphaproteobacteria_o_Sphingomonadales_f_Sphingomonadaceae_g_Erythrobacter_s_Erythrobacter_sp002706445:0.16472)83.00:0.08205)75.00:0.05491,ref_nrtA_OceanDNA_b31944_11_048_046933_048366_pos_d_Bacteria_p_Proteobacteria_c_Alphaproteobacteria_o_Sphingomonadales_f_Sphingomonadaceae_g_Erythrobacter_B_s_:0.12334)75.00:0.09335,ref_nrtA_OceanDNA_b31961_053_04_02505_03947_pos_d_Bacteria_p_Proteobacteria_c_Alphaproteobacteria_o_Sphingomonadales_f_Sphingomonadaceae_g_Erythrobacter_B_s_:0.11329)100.00:0.58053,((ref_nrtA_Fulvimarina_manganoxydans_CGMCC_1_10972_MMP06297251_FWXR01000001_1_MMP06297251_359_400942_402330_neg_d_Bacteria_p_Proteobacteria_c_Alphaproteobacteria_o_Rhizobiales_f_Rhizobiaceae_g_Fulvimarina_s_Fulvimarina_manganoxydans:0.14697,ref_nrtA_Fulvimarina_pelagi_HTCC_2506_MMP00028750_NZ_0BBWO01000030_1_37_039064_040449_pos_d_Bacteria_p_Proteobacteria_c_Alphaproteobacteria_o_Rhizobiales_f_Rhizobiaceae_g_Fulvimarina_s_Fulvimarina_pelagi:0.12801)100.00:0.07743,(ref_nrtA_Fulvimarina_NAT_173_MMP07620325_PACL01000039_1_MMP07620325_103_110846_112222_neg_d_Bacteria_p_Proteobacteria_c_Alphaproteobacteria_o_Rhizobiales_f_Rhizobiaceae_g_Fulvimarina_s_Fulvimarina_sp002700095:0.16599,(ref_nrtA_OceanDNA_b26820_179_04_03351_04733_neg_d_Bacteria_p_Proteobacteria_c_Alphaproteobacteria_o_Rhizobiales_f_Rhizobiaceae_g_Aurantimonas_s_Aurantimonas_coralicida:0.16265,ref_nrtA_OceanDNA_b26809_137_06_04203_05588_pos_d_Bacteria_p_Proteobacteria_c_Alphaproteobacteria_o_Rhizobiales_f_Rhizobiaceae_g_Aurantimonas_s_:0.10018)100.00:0.04073)100.00:0.04123)100.00:0.08197)86.00:0.07198)68.00:0.06975,ref_nrtA_Methyloceanibacter_sp_MMP08944420_NZ_CP028960_1_MMP08944420_2052_2163992_2165377_pos_d_Bacteria_p_Proteobacteria_c_Alphaproteobacteria_o_Rhizobiales_f_Methyloligellaceae_g_Methyloceanibacter_s_Methyloceanibacter_sp003071365:0.37239)100.00:0.19053,(ref_nrtA_Flexithrix_dorotheae_Ft_d1_MMP02256418_NZ_0KB903509_1_63_069195_070580_pos_d_Bacteria_p_Bacteroidota_c_Bacteroidia_o_Cytophagales_f_Flammeovirgaceae_g_Flexithrix_s_Flexithrix_dorotheae:0.30383,((((((((((((((ref_nrtA_TARA_SAMEA4397051_METAG_OCPGFOIL_071_02_00321_01694_pos_d_Bacteria_p_Bacteroidota_c_Bacteroidia_o_Flavobacteriales_f_Flavobacteriaceae_g_Flavobacterium_s_:0.09299,ref_nrtA_OceanDNA_b6772_04_148_169792_171171_neg_d_Bacteria_p_Bacteroidota_c_Bacteroidia_o_Flavobacteriales_f_Flavobacteriaceae_g_Flavobacterium_s_:0.08995)100.00:0.43711,ref_nrtA_Algibacter_lectus_M_3Alg_15_1_MMP04489722_FOLN01000002_1_407_458633_460027_neg_d_Bacteria_p_Bacteroidota_c_Bacteroidia_o_Flavobacteriales_f_Flavobacteriaceae_g_Algibacter_s_Algibacter_lectus:0.08145)55.00:0.01451,(ref_nrtA_Formosa_algae_KMM_3553_MMP04202632_NZ_0LMAK01000073_1_35_039006_040400_neg_d_Bacteria_p_Bacteroidota_c_Bacteroidia_o_Flavobacteriales_f_Flavobacteriaceae_g_Formosa_s_Formosa_algae:0.11452,ref_nrtA_Tamlana_agarivorans_JW_26_MMP04876002_NZ_0LXEI01000015_1_88_094393_095787_pos_d_Bacteria_p_Bacteroidota_c_Bacteroidia_o_Flavobacteriales_f_Flavobacteriaceae_g_Tamlana_A_s_Tamlana_A_agarivorans:0.04635)58.00:0.03087)87.00:0.02326,ref_nrtA_Confluentibacter_lentus_HJM_3_MMP07193048_NZ_NIHE01000008_1_MMP07193048_150_164486_165859_pos_d_Bacteria_p_Bacteroidota_c_Bacteroidia_o_Flavobacteriales_f_Flavobacteriaceae_g_Confluentibacter_s_Confluentibacter_lentus:0.12797)53.00:0.00955,((((ref_nrtA_OceanDNA_b7450_06_034_049939_051327_pos_d_Bacteria_p_Bacteroidota_c_Bacteroidia_o_Flavobacteriales_f_Flavobacteriaceae_g_Maribacter_s_:0.16871,ref_nrtA_OceanDNA_b6755_179_04_03714_05102_pos_d_Bacteria_p_Bacteroidota_c_Bacteroidia_o_Flavobacteriales_f_Flavobacteriaceae_g_Flaviramulus_s_:0.07986)97.00:0.02403,((ref_nrtA_OceanDNA_b10028_15_054_067849_069243_pos_d_Bacteria_p_Bacteroidota_c_Bacteroidia_o_Flavobacteriales_f_Flavobacteriaceae_g_Polaribacter_s_:0.09413,ref_nrtA_OceanDNA_b10036_079_05_04388_05785_neg_d_Bacteria_p_Bacteroidota_c_Bacteroidia_o_Flavobacteriales_f_Flavobacteriaceae_g_Polaribacter_s_:0.08206)98.00:0.05577,((ref_nrtA_Cellulophaga_geojensis_KL_A_MMP02952948_NZ_0ARZX01000016_1_66_079884_081257_pos_d_Bacteria_p_Bacteroidota_c_Bacteroidia_o_Flavobacteriales_f_Flavobacteriaceae_g_Cellulophaga_s_Cellulophaga_lytica:0.15927,ref_nrtA_OceanDNA_b6666_06_152_165695_167068_pos_d_Bacteria_p_Bacteroidota_c_Bacteroidia_o_Flavobacteriales_f_Flavobacteriaceae_g_Cellulophaga_s_:0.04360)100.00:0.07392,((ref_nrtA_OceanDNA_b10079_519_01_00210_01604_pos_d_Bacteria_p_Bacteroidota_c_Bacteroidia_o_Flavobacteriales_f_Flavobacteriaceae_g_Pricia_s_:0.14646,ref_nrtA_TARA_SAMEA4398432_METAG_GMCKOCBG_057_03_01227_02615_neg_d_Bacteria_p_Bacteroidota_c_Bacteroidia_o_Flavobacteriales_f_Flavobacteriaceae_g_Maribacter_A_s_:0.05037)92.00:0.01504,ref_nrtA_Maribacter_Hel_I_7_MMP02743898_NZ_JHZW01000002_1_1157_1331092_1332480_pos_d_Bacteria_p_Bacteroidota_c_Bacteroidia_o_Flavobacteriales_f_Flavobacteriaceae_g_Maribacter_s_Maribacter_stanieri:0.10549)95.00:0.01529)100.00:0.03731)94.00:0.00894)96.00:0.02977,ref_nrtA_TARA_SAMEA4397051_METAG_NCANKMIH_003_236_260528_261919_pos_d_Bacteria_p_Bacteroidota_c_Bacteroidia_o_Flavobacteriales_f_Flavobacteriaceae_g_Winogradskyella_s_:0.09601)94.00:0.02057,ref_nrtA_OceanDNA_b10742_002_47_45742_47193_neg_d_Bacteria_p_Bacteroidota_c_Bacteroidia_o_Flavobacteriales_f_Flavobacteriaceae_g_UBA6231_s_:0.09394)44.00:0.01902)59.00:0.02361,(ref_nrtA_Seonamhaeicola_aphaedonensis_AH_M5_MMP09074747_NZ_00QRDX01000009_1_MMP09074747_6_004649_006043_neg_d_Bacteria_p_Bacteroidota_c_Bacteroidia_o_Flavobacteriales_f_Flavobacteriaceae_g_Seonamhaeicola:0.10100,ref_nrtA_Gaetbulibacter_saemankumensis_SMK_12_MMP02441528_NZ_AUDV01000007_1_116_0124146_0125543_pos_d_Bacteria_p_Bacteroidota_c_Bacteroidia_o_Flavobacteriales_f_Flavobacteriaceae_g_Gaetbulibacter_s_Gaetbulibacter_saemankumensis:0.10083)48.00:0.01882)73.00:0.03432,ref_nrtA_Tamlana_sedimentorum_JCM_19808_MMP03198753_NZ_0JTDW01000002_1_49_045835_047232_neg_d_Bacteria_p_Bacteroidota_c_Bacteroidia_o_Flavobacteriales_f_Flavobacteriaceae_g_Tamlana_B_s_Tamlana_B_sedimentorum:0.07600)77.00:0.04688,(ref_nrtA_Tenacibaculum_Mar_2009_124_MMP04489761_FNSF01000005_1_0175_0283614_0285002_pos_d_Bacteria_p_Bacteroidota_c_Bacteroidia_o_Flavobacteriales_f_Flavobacteriaceae_g_Tenacibaculum_s_Tenacibaculum_sp900105455:0.21573,((ref_nrtA_Tenacibaculum_jejuense_MMP104150437_LT899436_1_MMP104150437_2523_2878449_2879834_neg_d_Bacteria_p_Bacteroidota_c_Bacteroidia_o_Flavobacteriales_f_Flavobacteriaceae_g_Tenacibaculum_s_Tenacibaculum_jejuense:0.14719,ref_nrtA_OceanDNA_b11079_063_01_00035_01414_pos_d_Bacteria_p_Bacteroidota_c_Bacteroidia_o_Flavobacteriales_f_Flavobacteriaceae_g_UBA7446_s_:0.15452)90.00:0.02832,ref_nrtA_OceanDNA_b11244_15_30_31280_32656_pos_d_Bacteria_p_Bacteroidota_c_Bacteroidia_o_Flavobacteriales_f_Flavobacteriaceae_g_UBA8316_s_:0.13979)73.00:0.01404)57.00:0.02457)72.00:0.02271,(((((ref_nrtA_OceanDNA_b10084_021_005_003920_005320_neg_d_Bacteria_p_Bacteroidota_c_Bacteroidia_o_Flavobacteriales_f_Flavobacteriaceae_g_Euzebyella_s_Euzebyella_marina:0.12475,ref_nrtA_OceanDNA_b6205_001_47_052264_053652_neg_d_Bacteria_p_Bacteroidota_c_Bacteroidia_o_Flavobacteriales_f_Flavobacteriaceae_g__s_:0.10417)97.00:0.03587,ref_nrtA_Muricauda_zhangzhouensis_12C25_MMP04487892_FNMY01000006_1_0007_0007030_0008418_pos_d_Bacteria_p_Bacteroidota_c_Bacteroidia_o_Flavobacteriales_f_Flavobacteriaceae_g_Muricauda_s_Muricauda_zhangzhouensis:0.09492)63.00:0.01810,ref_nrtA_Muricauda_MAR_2010_75_MMP02799619_NZ_JQNJ01000001_1_2803_3087140_3088525_pos_d_Bacteria_p_Bacteroidota_c_Bacteroidia_o_Flavobacteriales_f_Flavobacteriaceae_g_Muricauda_s_Muricauda_sp000745185:0.09831)58.00:0.00106,ref_nrtA_OceanDNA_b11407_096_01_00068_01495_neg_d_Bacteria_p_Bacteroidota_c_Bacteroidia_o_Flavobacteriales_f_Flavobacteriaceae_g_Winogradskyella_s_:0.11097)92.00:0.04342,(ref_nrtA_TARA_SAMEA4396941_METAG_NFKLMDEC_30_039_041611_042984_neg_d_Bacteria_p_Bacteroidota_c_Bacteroidia_o_Flavobacteriales_f_Flavobacteriaceae_g_Algibacter_A_s_:0.10150,ref_nrtA_Flavivirga_eckloniae_MMP08325534_CP025791_1_0MMP08325534_471_0566074_0567459_neg_d_Bacteria_p_Bacteroidota_c_Bacteroidia_o_Flavobacteriales_f_Flavobacteriaceae_g_Flavivirga_s_Flavivirga_eckloniae:0.07961)79.00:0.02780)69.00:0.02684)93.00:0.03180,(((ref_nrtA_Flavobacteriaceae_bacterium_HQM9_MMP02470930_NZ_0AFPB01000181_1_21_024395_025816_pos_d_Bacteria_p_Bacteroidota_c_Bacteroidia_o_Flavobacteriales_f_Flavobacteriaceae_g_Aquimarina_s_Aquimarina_agarivorans:0.19319,ref_nrtA_OceanDNA_b6505_099_02_00869_02245_pos_d_Bacteria_p_Bacteroidota_c_Bacteroidia_o_Flavobacteriales_f_Flavobacteriaceae_g_Aquimarina_s_:0.18475)99.00:0.06830,((ref_nrtA_OceanDNA_b11031_004_050_061693_063063_pos_d_Bacteria_p_Bacteroidota_c_Bacteroidia_o_Flavobacteriales_f_Flavobacteriaceae_g_Flavicella_s_:0.14101,ref_nrtA_OceanDNA_b11034_001_20_018594_019973_pos_d_Bacteria_p_Bacteroidota_c_Bacteroidia_o_Flavobacteriales_f_Flavobacteriaceae_g_Flavicella_s_:0.06011)100.00:0.09504,(ref_nrtA_Flavobacteriaceae_bacterium_S85_MMP02470154_NZ_0AFPK01000046_1_30_028340_029713_pos_d_Bacteria_p_Bacteroidota_c_Bacteroidia_o_Flavobacteriales_f_Flavobacteriaceae_g_Ochrovirga_s_Ochrovirga_pacifica:0.10871,ref_nrtA_Wenyingzhuangia_marina_D1_MMP05444281_NZ_0FQXQ01000005_1_88_102453_103829_neg_d_Bacteria_p_Bacteroidota_c_Bacteroidia_o_Flavobacteriales_f_Flavobacteriaceae_g_Wenyingzhuangia_s_Wenyingzhuangia_marina:0.11429)91.00:0.04457)96.00:0.03099)98.00:0.03351,((ref_nrtA_OceanDNA_b11038_164_01_00274_01647_pos_d_Bacteria_p_Bacteroidota_c_Bacteroidia_o_Flavobacteriales_f_Flavobacteriaceae_g_Flavicella_s_Flavicella_sp002477565:0.05925,ref_nrtA_OceanDNA_b12594_107_03_01751_03121_pos_d_Bacteria_p_Bacteroidota_c_Bacteroidia_o_Flavobacteriales_f_UBA7430_g_UBA7430_s_:0.15037)100.00:0.12705,(((ref_nrtA_TARA_SAMEA4397569_METAG_HNAMOBAM_005_34_050163_051551_pos_d_Bacteria_p_Bacteroidota_c_Bacteroidia_o_Flavobacteriales_f_Flavobacteriaceae_g_Polaribacter_s_:0.09930,ref_nrtA_OceanDNA_b7466_03_008_010365_011756_neg_d_Bacteria_p_Bacteroidota_c_Bacteroidia_o_Flavobacteriales_f_Flavobacteriaceae_g_LPB0138_s_:0.09021)100.00:0.09613,ref_nrtA_Lutibacter_oricola_UDC377_MMP05444411_FNNJ01000001_1_720_0895622_0897004_neg_d_Bacteria_p_Bacteroidota_c_Bacteroidia_o_Flavobacteriales_f_Flavobacteriaceae_g_Lutibacter_s_Lutibacter_oricola:0.10676)98.00:0.04186,ref_nrtA_Flavobacteriaceae_bacterium_UBA2765_MMP06454306_DEIV01000139_1_041_044212_045603_pos_d_Bacteria_p_Bacteroidota_c_Bacteroidia_o_Flavobacteriales_f_Flavobacteriaceae_g_UBA7949_s_UBA7949_sp002352665:0.12810)98.00:0.03807)99.00:0.03718)91.00:0.02803)90.00:0.03786,(ref_nrtA_Aquimarina_sp_MMP09780819_NZ_CP031963_1_MMP09780819_4658_5479785_5481191_pos_d_Bacteria_p_Bacteroidota_c_Bacteroidia_o_Flavobacteriales_f_Flavobacteriaceae_g_Aquimarina:0.08798,ref_nrtA_Aquimarina_RZW4_3_2_MMP04395152_NZ_LQRT01000003_1_122_149861_151261_neg_d_Bacteria_p_Bacteroidota_c_Bacteroidia_o_Flavobacteriales_f_Flavobacteriaceae_g_Aquimarina_s_Aquimarina_aggregata:0.10015)100.00:0.14395)99.00:0.07818,(((((((ref_nrtA_OceanDNA_b3677_042_05_08070_09458_pos_d_Bacteria_p_Bacteroidota_c_Bacteroidia_o_Chitinophagales_f_Saprospiraceae_g__s_:0.22474,(((ref_nrtA_Lewinella_IMCC34183_MMP09478229_NZ_00QMEM01000005_1_MMP09478229_58_0057823_0059196_pos_d_Bacteria_p_Bacteroidota_c_Bacteroidia_o_Chitinophagales_f_Saprospiraceae_g_Lewinella_A:0.22664,ref_nrtA_Lewinella_xylanilytica_strain_DSM_29526_MMP07621484_PTJC01000005_1_MMP07621484_1348_1690706_1692073_neg_d_Bacteria_p_Bacteroidota_c_Bacteroidia_o_Chitinophagales_f_Saprospiraceae_g_Lewinella_A_s_Lewinella_A_xylanilytica:0.08045)97.00:0.05368,ref_nrtA_OceanDNA_b3713_13_024_028562_029932_pos_d_Bacteria_p_Bacteroidota_c_Bacteroidia_o_Chitinophagales_f_Saprospiraceae_g_Lewinella_A_s_:0.10900)97.00:0.05112,ref_nrtA_OceanDNA_b3711_0175_03_01860_03230_neg_d_Bacteria_p_Bacteroidota_c_Bacteroidia_o_Chitinophagales_f_Saprospiraceae_g_Lewinella_A_s_:0.13043)100.00:0.08249)92.00:0.05665,ref_nrtA_OceanDNA_b3716_044_03_02424_03812_pos_d_Bacteria_p_Bacteroidota_c_Bacteroidia_o_Chitinophagales_f_Saprospiraceae_g_Lewinella_A_s_:0.13187)99.00:0.06975,ref_nrtA_Lewinella_4G2_MMP04497911_NZ_LVWJ02000014_1_1763_2522242_2523630_pos_d_Bacteria_p_Bacteroidota_c_Bacteroidia_o_Chitinophagales_f_Saprospiraceae_g_Lewinella_A_s_Lewinella_A_sp001625015:0.18015)94.00:0.04076,ref_nrtA_Lewinella_agarilytica_SST_19_MMP05444359_FOFB01000014_1_066_073067_074434_neg_d_Bacteria_p_Bacteroidota_c_Bacteroidia_o_Chitinophagales_f_Saprospiraceae_g_Lewinella_A_s_Lewinella_A_agarilytica:0.14502)100.00:0.14601,ref_nrtA_OceanDNA_b3429_0253_03_02588_03961_neg_d_Bacteria_p_Bacteroidota_c_Bacteroidia_o_J057_f_J057_g__s_:0.16896)97.00:0.06251,ref_nrtA_OceanDNA_b3649_0388_04_04194_05678_pos_d_Bacteria_p_Bacteroidota_c_Bacteroidia_o_Chitinophagales_f_Saprospiraceae_g__s_:0.14210)93.00:0.07040,(((ref_nrtA_Reichenbachiella_versicolor_strain_DC003_MMP09078458_NZ_0QFZQ01000007_1_MMP09078458_152_0171202_0172596_neg_d_Bacteria_p_Bacteroidota_c_Bacteroidia_o_Cytophagales_f_Cyclobacteriaceae_g_Reichenbachiella_s_Reichenbachiella_versicolor:0.12749,(ref_nrtA_Reichenbachiella_MSK19_1_MMP05687753_NZ_0MIER01000016_1_MMP05687753_149_0181842_0183233_pos_d_Bacteria_p_Bacteroidota_c_Bacteroidia_o_Cytophagales_f_Cyclobacteriaceae_g_Reichenbachiella_s_Reichenbachiella_agariperforans:0.07774,ref_nrtA_Reichenbachiella_5M10_MMP05567583_MDGR01000007_1_MMP05567583_3344_4068963_4070354_pos_d_Bacteria_p_Bacteroidota_c_Bacteroidia_o_Cytophagales_f_Cyclobacteriaceae_g_Reichenbachiella_s_Reichenbachiella_sp002742335:0.09588)100.00:0.04532)100.00:0.07523,(ref_nrtA_Sediminitomix_flava_strain_DSM_28229_MMP05444386_QGDO01000001_1_0MMP05444386_688_0901301_0902707_neg_d_Bacteria_p_Bacteroidota_c_Bacteroidia_o_Cytophagales_f_Flammeovirgaceae_g_Sediminitomix_s_Sediminitomix_flava:0.09656,(ref_nrtA_Flammeovirga_OC4_MMP03177400_NZ_JTAM01000010_1_101_114034_115437_neg_d_Bacteria_p_Bacteroidota_c_Bacteroidia_o_Cytophagales_f_Flammeovirgaceae_g_Flammeovirga_s_Flammeovirga_sp000812565:0.08980,ref_nrtA_Flammeovirga_pacifica_WPAGA1_MMP03105797_NZ_0JRYR01000006_1_72_103774_105177_pos_d_Bacteria_p_Bacteroidota_c_Bacteroidia_o_Cytophagales_f_Flammeovirgaceae_g_Flammeovirga_s_Flammeovirga_pacifica:0.07359)100.00:0.11708)100.00:0.03739)100.00:0.05587,(((ref_nrtA_Echinicola_strongylocentroti_MMP09397062_NZ_CP030041_1_MMP09397062_2613_3309575_3310966_neg_d_Bacteria_p_Bacteroidota_c_Bacteroidia_o_Cytophagales_f_Cyclobacteriaceae_g_Echinicola_s_Echinicola_strongylocentroti:0.17375,ref_nrtA_OceanDNA_b3868_558_03_01337_02566_pos_d_Bacteria_p_Bacteroidota_c_Bacteroidia_o_Cytophagales_f_Cyclobacteriaceae_g__s_:0.19112)94.00:0.03660,(ref_nrtA_Flammeovirgaceae_bacterium_UBA1954_MMP06456076_DDEM01000020_1_338_0399292_0400671_neg_d_Bacteria_p_Bacteroidota_c_Bacteroidia_o_Cytophagales_f_Cyclobacteriaceae_g_UBA7330_s_UBA7330_sp002471275:0.11026,(ref_nrtA_Marinoscillum_furvescens_DSM_4134_MMP08770194_NZ_QREG01000001_1_MMP08770194_134_169006_170394_pos_d_Bacteria_p_Bacteroidota_c_Bacteroidia_o_Cytophagales_f_Cyclobacteriaceae_g_GCA_2729235:0.13194,ref_nrtA_OceanDNA_b4105_0001_09_05668_07056_neg_d_Bacteria_p_Bacteroidota_c_Bacteroidia_o_Cytophagales_f_Cyclobacteriaceae_g_Marinoscillum_s_:0.04917)100.00:0.04004)100.00:0.04521)96.00:0.03949,ref_nrtA_Flammeovirgaceae_BBD_1991_12_MMP04939356_LYSV01000055_1_014_013202_014596_neg_d_Bacteria_p_Bacteroidota_c_Bacteroidia_o_Cytophagales_f_Cyclobacteriaceae_g_BBD_1991_12_s_BBD_1991_12_sp001657315:0.19271)62.00:0.04373)100.00:0.04894)91.00:0.02090)98.00:0.02567,(((((ref_nrtA_OceanDNA_b3869_106_09_05079_06467_neg_d_Bacteria_p_Bacteroidota_c_Bacteroidia_o_Cytophagales_f_Cyclobacteriaceae_g__s_:0.15602,ref_nrtA_OceanDNA_b4505_139_08_05535_06920_neg_d_Bacteria_p_Bacteroidota_c_Bacteroidia_o_Cytophagales_f_Cyclobacteriaceae_g__s_:0.16933)97.00:0.03188,ref_nrtA_OceanDNA_b4500_20_022_023146_024528_pos_d_Bacteria_p_Bacteroidota_c_Bacteroidia_o_Cytophagales_f__g__s_:0.19090)100.00:0.05558,ref_nrtA_Mangrovibacterium_diazotrophicum_DSM_27148_MMP05444343_NZ_00RAPN01000006_1_MMP05444343_52_0061930_0063309_pos_d_Bacteria_p_Bacteroidota_c_Bacteroidia_o_Bacteroidales_f_Prolixibacteraceae_g_Mangrovibacterium:0.15865)100.00:0.10387,(ref_nrtA_OceanDNA_b3961_146_07_09360_10769_neg_d_Bacteria_p_Bacteroidota_c_Bacteroidia_o_Cytophagales_f_Cyclobacteriaceae_g__s_:0.12124,(ref_nrtA_OceanDNA_b4047_099_011_015900_017270_neg_d_Bacteria_p_Bacteroidota_c_Bacteroidia_o_Cytophagales_f_Cyclobacteriaceae_g_Ekhidna_s_:0.09778,ref_nrtA_OceanDNA_b3950_053_09_10939_12312_neg_d_Bacteria_p_Bacteroidota_c_Bacteroidia_o_Cytophagales_f_Cyclobacteriaceae_g__s_:0.11863)100.00:0.02668)100.00:0.08731)99.00:0.04518,ref_nrtA_OceanDNA_b4489_236_02_00366_01736_pos_d_Bacteria_p_Bacteroidota_c_Bacteroidia_o_Cytophagales_f_Spirosomaceae_g_Jiulongibacter_s_:0.25542)82.00:0.05447)100.00:0.21954,ref_nrtA_Microscillaceae_bacterium_UBA11690_MMP08018172_DMXI01000574_1_MMP08018172_12_14834_16249_neg_d_Bacteria_p_Bacteroidota_c_Bacteroidia_o_Cytophagales_f_Microscillaceae_g_Microscilla_s_Microscilla_sp003483885:0.21019)100.00:0.17421)99.00:0.11649)91.00:0.04392,(ref_nrtA_OceanDNA_b45370_154_02_00904_002283_pos_d_Bacteria_p_Verrucomicrobiota_c_Lentisphaeria_o_Lentisphaerales_f_Lentisphaeraceae_g__s_:0.14757,ref_nrtA_OceanDNA_b45372_091_08_05794_07158_neg_d_Bacteria_p_Verrucomicrobiota_c_Lentisphaeria_o_Lentisphaerales_f_Lentisphaeraceae_g__s_:0.15938)100.00:0.62797)90.00:0.02460,(((ref_nrtA_OceanDNA_b46922_01_461_545362_546726_neg_d_Bacteria_p_Verrucomicrobiota_c_Verrucomicrobiae_o_Verrucomicrobiales_f_DEV007_g_Arctic95D_9_s_:0.21908,(ref_nrtA_OceanDNA_b46977_0015_06_04755_06125_pos_d_Bacteria_p_Verrucomicrobiota_c_Verrucomicrobiae_o_Verrucomicrobiales_f_DEV007_g_EC70_s_:0.16461,ref_nrtA_OceanDNA_b46920_21_074_083453_084829_neg_d_Bacteria_p_Verrucomicrobiota_c_Verrucomicrobiae_o_Verrucomicrobiales_f_DEV007_g__s_:0.17889)100.00:0.14353)100.00:0.19743,(ref_nrtA_OceanDNA_b47088_056_019_019501_020850_pos_d_Bacteria_p_Verrucomicrobiota_c_Verrucomicrobiae_o_Verrucomicrobiales_f_Verrucomicrobiaceae_g_Prosthecobacter_s_:0.44206,ref_nrtA_OceanDNA_b46916_233_02_01197_02612_pos_d_Bacteria_p_Verrucomicrobiota_c_Verrucomicrobiae_o_Verrucomicrobiales_f_DEV007_g__s_:0.19380)100.00:0.10493)100.00:0.09630,ref_nrtA_Verrucomicrobia_bacterium_UBA6056_MMP06455369_DIYK01000071_1_041_050097_051455_neg_d_Bacteria_p_Verrucomicrobiota_c_Kiritimatiellae_o_SS1_B_03_39_f_UBA6053_g_UBA6056_s_UBA6056_sp002429005:0.35631)96.00:0.13812)85.00:0.06219,(ref_nrtA_OceanDNA_b46293_0144_04_02314_03702_neg_d_Bacteria_p_Verrucomicrobiota_c_Verrucomicrobiae_o_Pedosphaerales_f_UBA1319_g__s_:0.60757,ref_nrtA_OceanDNA_b21013_007_011_009391_010677_neg_d_Bacteria_p_Myxococcota_A_c_UBA9160_o_UBA9160_f_UBA4427_g__s_:0.29156)100.00:0.21723)100.00:0.12878,(((ref_nrtA_Rubripirellula_obstinata_CECT_8602_MMP03252601_NZ_LWSK01000002_1_107_190978_192510_pos_d_Bacteria_p_Planctomycetota_c_Planctomycetes_o_Pirellulales_f_Pirellulaceae_g_Rubripirellula_s_Rubripirellula_obstinata:0.33279,(((ref_nrtA_Rhodopirellula_K833_MMP02866107_NZ_LECT01000029_1_156_224651_226270_neg_d_Bacteria_p_Planctomycetota_c_Planctomycetes_o_Pirellulales_f_Pirellulaceae_g_Rhodopirellula_s_Rhodopirellula_islandica:0.11591,ref_nrtA_Rhodopirellula_UBA1907_MMP06450544_DDGH01000107_1_042_058872_060497_neg_d_Bacteria_p_Planctomycetota_c_Planctomycetes_o_Pirellulales_f_Pirellulaceae_g_Rhodopirellula_s_Rhodopirellula_europaea:0.07142)100.00:0.01811,ref_nrtA_Rhodopirellula_bahusiensis_SWK21_MMP07246942_NIZW01000001_1_MMP07246942_130_162025_163644_pos_d_Bacteria_p_Planctomycetota_c_Planctomycetes_o_Pirellulales_f_Pirellulaceae_g_Rhodopirellula_s_Rhodopirellula_bahusiensis:0.04739)100.00:0.18317,(ref_nrtA_OceanDNA_b22460_023_040_048336_049916_neg_d_Bacteria_p_Planctomycetota_c_Planctomycetes_o_Pirellulales_f_Pirellulaceae_g_Rhodopirellula_s_:0.24806,ref_nrtA_Rhodopirellula_SWK7_MMP02261083_NZ_0ANOQ01000037_1_13_007890_009365_pos_d_Bacteria_p_Planctomycetota_c_Planctomycetes_o_Pirellulales_f_Pirellulaceae_g_Rhodopirellula_s_Rhodopirellula_sp000346425:0.10288)100.00:0.07898)100.00:0.12014)100.00:0.07990,(ref_nrtA_Roseimaritima_ulvae_DSM_25454_MMP03253104_NZ_00LWSJ01000066_1_8_010818_012302_neg_d_Bacteria_p_Planctomycetota_c_Planctomycetes_o_Pirellulales_f_Pirellulaceae_g_Roseimaritima_s_Roseimaritima_ulvae:0.38015,((ref_nrtA_OceanDNA_b22494_0062_02_01166_02653_neg_d_Bacteria_p_Planctomycetota_c_Planctomycetes_o_Pirellulales_f_Pirellulaceae_g_Rubripirellula_s_:0.11622,ref_nrtA_OceanDNA_b22481_249_05_03973_05556_neg_d_Bacteria_p_Planctomycetota_c_Planctomycetes_o_Pirellulales_f_Pirellulaceae_g_Rubripirellula_s_:0.19166)100.00:0.12249,(ref_nrtA_OceanDNA_b22383_01_0610_0837963_0839558_neg_d_Bacteria_p_Planctomycetota_c_Planctomycetes_o_Pirellulales_f_Pirellulaceae_g_Rhodopirellula_B_s_:0.16771,((ref_nrtA_OceanDNA_b22475_004_021_018503_020023_pos_d_Bacteria_p_Planctomycetota_c_Planctomycetes_o_Pirellulales_f_Pirellulaceae_g_Rhodopirellula_A_s_:0.06547,ref_nrtA_OceanDNA_b22477_169_05_05401_06921_pos_d_Bacteria_p_Planctomycetota_c_Planctomycetes_o_Pirellulales_f_Pirellulaceae_g_Rhodopirellula_A_s_:0.08625)100.00:0.13756,(ref_nrtA_OceanDNA_b22518_18_067_079205_080644_neg_d_Bacteria_p_Planctomycetota_c_Planctomycetes_o_Pirellulales_f_Pirellulaceae_g_UBA11363_s_:0.15889,ref_nrtA_OceanDNA_b22521_0222_02_02078_03505_pos_d_Bacteria_p_Planctomycetota_c_Planctomycetes_o_Pirellulales_f_Pirellulaceae_g_UBA11363_s_:0.17606)78.00:0.04398)95.00:0.03105)99.00:0.07153)99.00:0.03534)99.00:0.03644)100.00:0.21619,(ref_nrtA_OceanDNA_b46255_004_08_10383_11882_pos_d_Bacteria_p_Verrucomicrobiota_c_Verrucomicrobiae_o_Pedosphaerales_f_AAA164_E04_g_UBA2970_s_UBA2970_sp002348345:0.28330,(ref_nrtA_OceanDNA_b46236_054_15_17001_18461_pos_d_Bacteria_p_Verrucomicrobiota_c_Verrucomicrobiae_o_Pedosphaerales_f_AAA164_E04_g_AAA164_E04_s_AAA164_E04_sp002690655:0.16377,ref_nrtA_GORG_SAMEA6075378_SAGS_AG404B10_119_03_01630_03120_pos_d_Bacteria_p_Verrucomicrobiota_c_Verrucomicrobiae_o_Pedosphaerales_f_AAA164_E04_g_UBA7971_s_UBA7971_sp002686885:0.24251)100.00:0.05341)100.00:0.23294)99.00:0.10066)99.00:0.07622,ref_nrtA_Deltaproteobacteria_bacterium_strain_SZUA_265_MMP09287813_QJWJ01000115_1_044_064795_066252_neg_d_Bacteria_p_Myxococcota_c_Polyangia_o_Polyangiales_f_Polyangiaceae_g_SZUA_265_s_SZUA_265_sp003235365:0.46066)99.00:0.09050,ref_nrtA_Blastopirellula_marina_DSM_3645_MMP02436112_NZ_000CH672376_1_2906_3547243_3548736_neg_d_Bacteria_p_Planctomycetota_c_Planctomycetes_o_Pirellulales_f_Pirellulaceae_g_Blastopirellula_s_Blastopirellula_marina:0.45006)85.00:0.05002,((ref_nrtA_OceanDNA_b22419_0106_02_00723_02213_pos_d_Bacteria_p_Planctomycetota_c_Planctomycetes_o_Pirellulales_f_Pirellulaceae_g__s_:0.16344,ref_nrtA_OceanDNA_b22399_0174_02_01188_02726_pos_d_Bacteria_p_Planctomycetota_c_Planctomycetes_o_Pirellulales_f_Pirellulaceae_g__s_:0.19980)100.00:0.08958,ref_nrtA_OceanDNA_b22421_0003_15_15147_16637_pos_d_Bacteria_p_Planctomycetota_c_Planctomycetes_o_Pirellulales_f_Pirellulaceae_g__s_:0.22873)100.00:0.09830)98.00:0.07048,(ref_nrtA_OceanDNA_b22860_0128_02_00895_02406_pos_d_Bacteria_p_Planctomycetota_c_Planctomycetes_o_Planctomycetales_f_Planctomycetaceae_g_SXXK01_s_:0.31704,ref_nrtA_OceanDNA_b22398_0173_02_01775_03262_pos_d_Bacteria_p_Planctomycetota_c_Planctomycetes_o_Pirellulales_f_Pirellulaceae_g__s_:0.30031)100.00:0.11941)64.00:0.02888,(ref_nrtA_OceanDNA_b22328_026_14_19231_20595_neg_d_Bacteria_p_Planctomycetota_c_Planctomycetes_o_Pirellulales_f_Ga0077529_g_Ga0077529_s_:0.17284,(ref_nrtA_TARA_SAMEA4397118_METAG_KDDGJDGN_18_142_170608_172179_neg_d_Bacteria_p_Planctomycetota_c_Planctomycetes_o_Planctomycetales_f_Planctomycetaceae_g__s_:0.09238,ref_nrtA_OceanDNA_b22829_0382_2_0586_2157_neg_d_Bacteria_p_Planctomycetota_c_Planctomycetes_o_Planctomycetales_f_Planctomycetaceae_g__s_:0.12260)100.00:0.12975)100.00:0.12215)53.00:0.03732,((ref_nrtA_OceanDNA_b22982_195_07_05585_06955_neg_d_Bacteria_p_Planctomycetota_c_UBA11346_o__f__g__s_:0.38049,ref_nrtA_OceanDNA_b46425_0253_02_02010_03404_pos_d_Bacteria_p_Verrucomicrobiota_c_Verrucomicrobiae_o_Pedosphaerales_f_UBA1096_g_UBA1096_s_:0.22299)57.00:0.09807,(((ref_nrtA_TARA_SAMN05326645_METAG_PSE00097_108_02_00478_01974_pos_d_Bacteria_p_Planctomycetota_c_Planctomycetes_o_Planctomycetales_f_Planctomycetaceae_g_Rubinisphaera_s_Rubinisphaera_brasiliensis:0.30773,ref_nrtA_OceanDNA_b22978_083_14_016676_018178_neg_d_Bacteria_p_Planctomycetota_c_Planctomycetes_o_Planctomycetales_f_Planctomycetaceae_g_UBA9033_s_UBA9033_sp002359185:0.30061)91.00:0.08598,ref_nrtA_OceanDNA_b22800_01_039_049821_051329_pos_d_Bacteria_p_Planctomycetota_c_Planctomycetes_o_Planctomycetales_f_Planctomycetaceae_g__s_:0.24139)94.00:0.05901,((ref_nrtA_OceanDNA_b46680_024_13_15597_16958_pos_d_Bacteria_p_Verrucomicrobiota_c_Verrucomicrobiae_o_Verrucomicrobiales_f_Akkermansiaceae_g__s_:0.24093,(ref_nrtA_Rubritalea_profundi_strain_SAORIC_165_MMP06090799_MQWA01000001_1_MMP06090799_3741_4009601_4010983_neg_d_Bacteria_p_Verrucomicrobiota_c_Verrucomicrobiae_o_Verrucomicrobiales_f_Akkermansiaceae_g_Rubritalea_s_Rubritalea_profundi:0.14329,ref_nrtA_Rubritalea_marina_Pol012_MMP02441342_NZ_KB899250_1_156_166032_167402_neg_d_Bacteria_p_Verrucomicrobiota_c_Verrucomicrobiae_o_Verrucomicrobiales_f_Akkermansiaceae_g_Rubritalea_s_Rubritalea_marina:0.16002)100.00:0.08102)100.00:0.04762,(ref_nrtA_OceanDNA_b46673_062_02_00399_01739_neg_d_Bacteria_p_Verrucomicrobiota_c_Verrucomicrobiae_o_Verrucomicrobiales_f_Akkermansiaceae_g__s_:0.19089,ref_nrtA_OceanDNA_b46688_240_02_01878_03248_pos_d_Bacteria_p_Verrucomicrobiota_c_Verrucomicrobiae_o_Verrucomicrobiales_f_Akkermansiaceae_g__s_:0.21526)96.00:0.04592)96.00:0.11026)71.00:0.04408)60.00:0.01815)57.00:0.03238,(((ref_nrtA_OceanDNA_b46685_087_08_07126_08472_neg_d_Bacteria_p_Verrucomicrobiota_c_Verrucomicrobiae_o_Verrucomicrobiales_f_Akkermansiaceae_g__s_:0.15129,(ref_nrtA_OceanDNA_b46879_102_02_00774_02153_pos_d_Bacteria_p_Verrucomicrobiota_c_Verrucomicrobiae_o_Verrucomicrobiales_f_Akkermansiaceae_g_UBA985_s_:0.20883,(ref_nrtA_OceanDNA_b46880_04_151_172671_174038_pos_d_Bacteria_p_Verrucomicrobiota_c_Verrucomicrobiae_o_Verrucomicrobiales_f_Akkermansiaceae_g_UBA985_s_:0.12504,ref_nrtA_TARA_SAMEA2619667_METAG_JOCHIGGH_217_04_03693_05171_neg_d_Bacteria_p_Verrucomicrobiota_c_Verrucomicrobiae_o_Verrucomicrobiales_f_Akkermansiaceae_g_SW10_s_SW10_sp002420315:0.20803)92.00:0.03929)100.00:0.06651)100.00:0.11745,((ref_nrtA_OceanDNA_b46012_002_01_00032_01387_neg_d_Bacteria_p_Verrucomicrobiota_c_Verrucomicrobiae_o_Opitutales_f_Puniceicoccaceae_g_BACL24_s_:0.12531,(ref_nrtA_OceanDNA_b45860_048_07_07898_09256_neg_d_Bacteria_p_Verrucomicrobiota_c_Verrucomicrobiae_o_Opitutales_f_Puniceicoccaceae_g__s_:0.13637,ref_nrtA_OceanDNA_b45868_053_04_02484_03842_pos_d_Bacteria_p_Verrucomicrobiota_c_Verrucomicrobiae_o_Opitutales_f_Puniceicoccaceae_g_BACL24_s_:0.12478)100.00:0.11300)92.00:0.04437,ref_nrtA_Coraliomargarita_akajimensis_MMP02598501_CP001998_1_0342_0395141_0396499_pos_d_Bacteria_p_Verrucomicrobiota_c_Verrucomicrobiae_o_Opitutales_f_Puniceicoccaceae_g_Coraliomargarita_s_Coraliomargarita_akajimensis:0.07571)100.00:0.06658)100.00:0.08672,(((((ref_nrtA_OceanDNA_b46212_038_05_05114_06478_neg_d_Bacteria_p_Verrucomicrobiota_c_Verrucomicrobiae_o_Opitutales_f_UBA4506_g__s_:0.12229,ref_nrtA_Akkermansiaceae_bacterium_UBA4581_MMP06453606_DGKB01000031_1_041_040047_041447_pos_d_Bacteria_p_Verrucomicrobiota_c_Verrucomicrobiae_o_Verrucomicrobiales_f_Akkermansiaceae_g_UBA4581_s_UBA4581_sp002386905:0.17811)100.00:0.07585,ref_nrtA_TARA_SAMEA2623116_METAG_OJKPDKPG_034_02_00177_01580_pos_d_Bacteria_p_Verrucomicrobiota_c_Verrucomicrobiae_o_Opitutales_f__g__s_:0.21482)100.00:0.07477,((ref_nrtA_OceanDNA_b22887_0831_01_00004_01512_neg_d_Bacteria_p_Planctomycetota_c_Planctomycetes_o_Planctomycetales_f_Planctomycetaceae_g_Fuerstia_s_:0.18787,ref_nrtA_OceanDNA_b22879_072_10_012829_014361_pos_d_Bacteria_p_Planctomycetota_c_Planctomycetes_o_Planctomycetales_f_Planctomycetaceae_g_Fuerstia_s_:0.18237)100.00:0.05533,ref_nrtA_OceanDNA_b22874_0929_01_00003_01235_pos_d_Bacteria_p_Planctomycetota_c_Planctomycetes_o_Planctomycetales_f_Planctomycetaceae_g_Fuerstia_s_:0.06221)100.00:0.10409)86.00:0.06595,ref_nrtA_OceanDNA_b46689_250_03_02366_03874_pos_d_Bacteria_p_Verrucomicrobiota_c_Verrucomicrobiae_o_Verrucomicrobiales_f_Akkermansiaceae_g_Roseibacillus_s_:0.25167)65.00:0.01146,ref_nrtA_Verrucomicrobia_bacterium_DG1235_MMP02436317_NZ_DS990592_1_1755_2139889_2141235_neg_d_Bacteria_p_Verrucomicrobiota_c_Verrucomicrobiae_o_Opitutales_f_Opitutaceae_g_DG1235_s_DG1235_sp000155695:0.16983)98.00:0.03449)100.00:0.06706)60.00:0.04050,ref_nrtA_OceanDNA_b46221_344_02_01774_03126_pos_d_Bacteria_p_Verrucomicrobiota_c_Verrucomicrobiae_o_Opitutales_f_Verruco_01_g__s_:0.26490)63.00:0.02600,ref_nrtA_Phycisphaerales_bacterium_UBA7800_MMP06457154_DLCK01000083_1_023_026768_028276_neg_d_Bacteria_p_Planctomycetota_c_Phycisphaerae_o_Phycisphaerales_f_Phycisphaeraceae_g_UBA7800_s_UBA7800_sp002480565:0.36618)58.00:0.04552,ref_nrtA_OceanDNA_b45855_28_037_050942_052333_pos_d_Bacteria_p_Verrucomicrobiota_c_Verrucomicrobiae_o_Opitutales_f_Opitutaceae_g_UBA6669_s_:0.36904)50.00:0.02902,(ref_nrtA_BGEO_SAMN07136845_METAG_BDDCFKBI_040_03_2299_3975_neg_d_Bacteria_p_Verrucomicrobiota_c_Verrucomicrobiae_o_Verrucomicrobiales_f_Akkermansiaceae_g_Roseibacillus_s_Roseibacillus_sp002723015:0.14167,(ref_nrtA_OceanDNA_b46686_244_05_05086_06444_pos_d_Bacteria_p_Verrucomicrobiota_c_Verrucomicrobiae_o_Verrucomicrobiales_f_Akkermansiaceae_g__s_:0.06287,ref_nrtA_OceanDNA_b46868_094_05_03110_04549_pos_d_Bacteria_p_Verrucomicrobiota_c_Verrucomicrobiae_o_Verrucomicrobiales_f_Akkermansiaceae_g_UBA1315_s_:0.19002)100.00:0.12092)100.00:0.30255)83.00:0.09006,(ref_nrtA_OceanDNA_b22090_008_06_06205_07599_neg_d_Bacteria_p_Planctomycetota_c_Phycisphaerae_o_Phycisphaerales_f_Phycisphaeraceae_g_Phycisphaera_s_:0.23661,(ref_nrtA_OceanDNA_b22084_256_03_02164_03555_neg_d_Bacteria_p_Planctomycetota_c_Phycisphaerae_o_Phycisphaerales_f_Phycisphaeraceae_g__s_:0.21852,(ref_nrtA_OceanDNA_b22092_001_05_07173_08729_pos_d_Bacteria_p_Planctomycetota_c_Phycisphaerae_o_Phycisphaerales_f_Phycisphaeraceae_g_Phycisphaera_s_:0.21511,ref_nrtA_OceanDNA_b22093_073_08_08811_09977_neg_d_Bacteria_p_Planctomycetota_c_Phycisphaerae_o_Phycisphaerales_f_Phycisphaeraceae_g_Phycisphaera_s_:0.08875)100.00:0.27067)100.00:0.09384)100.00:0.12979)99.00:0.24408,ref_nrtA_OceanDNA_b22810_492_02_01281_02984_pos_d_Bacteria_p_Planctomycetota_c_Planctomycetes_o_Planctomycetales_f_Planctomycetaceae_g__s_:0.19071)95.00:0.07108,ref_nrtA_OceanDNA_b22815_058_03_02003_03700_neg_d_Bacteria_p_Planctomycetota_c_Planctomycetes_o_Planctomycetales_f_Planctomycetaceae_g__s_:0.21605)95.00:0.05525,(ref_nrtA_OceanDNA_b22814_202_03_04419_06095_pos_d_Bacteria_p_Planctomycetota_c_Planctomycetes_o_Planctomycetales_f_Planctomycetaceae_g__s_:0.22497,ref_nrtA_OceanDNA_b22807_273_01_00564_02234_pos_d_Bacteria_p_Planctomycetota_c_Planctomycetes_o_Planctomycetales_f_Planctomycetaceae_g__s_:0.22171)100.00:0.08143)100.00:1.06450)100.00:0.31693)100.00:0.36279)100.00:0.41620,(((((ref_nrtA_OceanDNA_b41003_13_073_077367_078587_neg_d_Bacteria_p_Proteobacteria_c_Gammaproteobacteria_o_Pseudomonadales_f_Pseudomonadaceae_g_Pseudomonas_A_s_Pseudomonas_A_stutzeri_AE:0.86899,(ref_nrtA_OceanDNA_b41260_016_012_013084_014367_neg_d_Bacteria_p_Proteobacteria_c_Gammaproteobacteria_o_Pseudomonadales_f_Pseudomonadaceae_g_Pseudomonas_E_s_Pseudomonas_E_chengduensis:0.09270,ref_nrtA_Pseudomonas_UBA2684_MMP06453897_DELY01000048_1_155_172181_173464_pos_d_Bacteria_p_Proteobacteria_c_Gammaproteobacteria_o_Pseudomonadales_f_Pseudomonadaceae_g_Pseudomonas_E_s_Pseudomonas_E_sp002354655:0.10642)100.00:0.22966)100.00:0.22457,ref_nrtA_OceanDNA_b38514_201_01_0003_01205_pos_d_Bacteria_p_Proteobacteria_c_Gammaproteobacteria_o_Pseudomonadales_f_Moraxellaceae_g_HYN0046_s_:0.58632)97.00:0.08565,((((ref_nrtA_OceanDNA_b33304_1_0987_1071577_1072827_pos_d_Bacteria_p_Proteobacteria_c_Gammaproteobacteria_o_Burkholderiales_f_Burkholderiaceae_g_Herminiimonas_s_:0.86973,(ref_nrtA_OceanDNA_b33301_423_03_01411_02730_neg_d_Bacteria_p_Proteobacteria_c_Gammaproteobacteria_o_Burkholderiales_f_Burkholderiaceae_g_Herbaspirillum_s_Herbaspirillum_aquaticum:0.26639,((((ref_nrtA_OceanDNA_b33394_0107_03_02150_03403_pos_d_Bacteria_p_Proteobacteria_c_Gammaproteobacteria_o_Burkholderiales_f_Burkholderiaceae_g_Polaromonas_s_:0.23546,ref_nrtA_OceanDNA_b33313_122_05_02716_04002_neg_d_Bacteria_p_Proteobacteria_c_Gammaproteobacteria_o_Burkholderiales_f_Burkholderiaceae_g_Hydrogenophaga_s_:0.18845)93.00:0.09239,ref_nrtA_OceanDNA_b33317_005_49_049383_050636_neg_d_Bacteria_p_Proteobacteria_c_Gammaproteobacteria_o_Burkholderiales_f_Burkholderiaceae_g_Hylemonella_s_Hylemonella_sp003500955:0.14687)85.00:0.01728,((ref_nrtA_OceanDNA_b33607_176_06_05898_07148_neg_d_Bacteria_p_Proteobacteria_c_Gammaproteobacteria_o_Burkholderiales_f_Burkholderiaceae_g_ALPHA2B_s_:0.16943,ref_nrtA_Rhodoferax_ferrireducens_A7_MMP06213942_MTEI01000004_1_MMP06213942_212_225927_227171_neg_d_Bacteria_p_Proteobacteria_c_Gammaproteobacteria_o_Burkholderiales_f_Burkholderiaceae_g_Rhodoferax_s_Rhodoferax_ferrireducens_A:0.12203)76.00:0.02469,((ref_nrtA_OceanDNA_b33285_04_101_111054_112298_pos_d_Bacteria_p_Proteobacteria_c_Gammaproteobacteria_o_Burkholderiales_f_Burkholderiaceae_g_Acidovorax_A_s_:0.10143,ref_nrtA_OceanDNA_b33300_486_02_01059_02273_pos_d_Bacteria_p_Proteobacteria_c_Gammaproteobacteria_o_Burkholderiales_f_Burkholderiaceae_g_Diaphorobacter_s_Diaphorobacter_nitroreducens:0.11003)77.00:0.02891,ref_nrtA_OceanDNA_b33286_092_06_05912_07156_pos_d_Bacteria_p_Proteobacteria_c_Gammaproteobacteria_o_Burkholderiales_f_Burkholderiaceae_g_Acidovorax_D_s_Acidovorax_D_temperans:0.06230)100.00:0.09768)96.00:0.03322)95.00:0.06234,((ref_nrtA_OceanDNA_b33392_003_027_021894_023141_pos_d_Bacteria_p_Proteobacteria_c_Gammaproteobacteria_o_Burkholderiales_f_Burkholderiaceae_g_Pelomonas_s_:0.19981,(ref_nrtA_OceanDNA_b33393_243_01_00002_001231_pos_d_Bacteria_p_Proteobacteria_c_Gammaproteobacteria_o_Burkholderiales_f_Burkholderiaceae_g_Pelomonas_s_:0.17801,ref_nrtA_TARA_SAMEA2623155_METAG_PHNCPJBF_134_08_06738_08003_pos_d_Bacteria_p_Proteobacteria_c_Gammaproteobacteria_o_Burkholderiales_f_Burkholderiaceae_g_Aquincola_s_:0.14669)87.00:0.04469)100.00:0.08585,(ref_nrtA_OceanDNA_b33288_156_04_04045_05268_pos_d_Bacteria_p_Proteobacteria_c_Gammaproteobacteria_o_Burkholderiales_f_Burkholderiaceae_g_Aquabacterium_s_Aquabacterium_commune:0.13574,ref_nrtA_OceanDNA_b33290_017_04_03376_04599_pos_d_Bacteria_p_Proteobacteria_c_Gammaproteobacteria_o_Burkholderiales_f_Burkholderiaceae_g_Aquabacterium_s_:0.09664)100.00:0.05051)100.00:0.06925)95.00:0.04814)99.00:0.07811)96.00:0.09514,(ref_nrtA_OceanDNA_b34122_034_08_07004_08281_neg_d_Bacteria_p_Proteobacteria_c_Gammaproteobacteria_o_Burkholderiales_f_Rhodocyclaceae_g_Azonexus_s_:0.17653,((ref_nrtA_Azoarcus_toluclasticus_MF63_MMP02441344_NZ_KB899493_1_230_255741_257000_neg_d_Bacteria_p_Proteobacteria_c_Gammaproteobacteria_o_Burkholderiales_f_Rhodocyclaceae_g_Azoarcus_A_s_Azoarcus_A_toluclasticus:0.23892,ref_nrtA_Methyloversatilis_universalis_FAM500_MMP02261295_NZ_ARWH01000001_1_1857_2051684_2052970_neg_d_Bacteria_p_Proteobacteria_c_Gammaproteobacteria_o_Burkholderiales_f_Rhodocyclaceae_g_Methyloversatilis_s_Methyloversatilis_universalis:0.14162)100.00:0.06845,ref_nrtA_OceanDNA_b34123_016_11_14577_15956_neg_d_Bacteria_p_Proteobacteria_c_Gammaproteobacteria_o_Burkholderiales_f_Rhodocyclaceae_g_Rugosibacter_s_Rugosibacter_sp002422995:0.14895)100.00:0.08934)100.00:0.09882)82.00:0.04924,((ref_nrtA_Pusillimonas_sp_MMP02603906_CP002663_1_2919_3139398_3140705_neg_d_Bacteria_p_Proteobacteria_c_Gammaproteobacteria_o_Burkholderiales_f_Burkholderiaceae_g_Candidimonas_s_Candidimonas_sp000209655:0.42378,ref_nrtA_OceanDNA_b33284_0812_01_00002_01264_pos_d_Bacteria_p_Proteobacteria_c_Gammaproteobacteria_o_Burkholderiales_f_Burkholderiaceae_g_Achromobacter_s_Achromobacter_insuavis:0.15448)97.00:0.13920,((ref_nrtA_OceanDNA_b33299_068_13_12390_13709_neg_d_Bacteria_p_Proteobacteria_c_Gammaproteobacteria_o_Burkholderiales_f_Burkholderiaceae_g_Cupriavidus_s_Cupriavidus_gilardii:0.32142,ref_nrtA_Cupriavidus_UBA2526_MMP06457331_DDNG01000020_1_041_043506_044810_pos_d_Bacteria_p_Proteobacteria_c_Gammaproteobacteria_o_Burkholderiales_f_Burkholderiaceae_g_Cupriavidus_s_Cupriavidus_metallidurans:0.03342)100.00:0.13938,ref_nrtA_OceanDNA_b33511_262_03_01896_03176_pos_d_Bacteria_p_Proteobacteria_c_Gammaproteobacteria_o_Burkholderiales_f_Burkholderiaceae_g_Ralstonia_s_Ralstonia_pickettii:0.14127)100.00:0.16088)92.00:0.05370)93.00:0.12808,((ref_nrtA_Methylotenera_versatilis_79_MMP02261245_NZ_0ARVX01000001_1_436_0449190_0450515_pos_d_Bacteria_p_Proteobacteria_c_Gammaproteobacteria_o_Burkholderiales_f_Methylophilaceae_g_Methylotenera_A_s_Methylotenera_A_versatilis_B:0.29900,ref_nrtA_Methylophilus_42_MMP02261247_NZ_KB913031_1_2031_2200601_2201911_pos_d_Bacteria_p_Proteobacteria_c_Gammaproteobacteria_o_Burkholderiales_f_Methylophilaceae_g_Methylophilus_s_Methylophilus_sp000384155:0.20871)100.00:0.15500,ref_nrtA_OceanDNA_b33608_240_03_01023_02072_neg_d_Bacteria_p_Proteobacteria_c_Gammaproteobacteria_o_Burkholderiales_f_Gallionellaceae_g_Nitrotoga_s_:0.36925)100.00:0.12106)61.00:0.12309)61.00:0.11981,((((ref_nrtA_OceanDNA_b35144_20_064_062981_064228_neg_d_Bacteria_p_Proteobacteria_c_Gammaproteobacteria_o_Enterobacterales_f_Enterobacteriaceae_g_Enterobacter_s_Enterobacter_himalayensis:0.24543,(swissprot_Q48466_Klebsiella_oxytoca_nasF_No_taxonomy_found:0.13059,ref_nrtA_Raoultella_ornithinolytica_BAL286_MMP03072844_NZ_JXXF01000026_1_41_036734_037990_pos_d_Bacteria_p_Proteobacteria_c_Gammaproteobacteria_o_Enterobacterales_f_Enterobacteriaceae_g_Raoultella_s_Raoultella_ornithinolytica:0.09063)92.00:0.05515)100.00:0.40907,((ref_nrtA_OceanDNA_b35153_01_161_185757_187019_neg_d_Bacteria_p_Proteobacteria_c_Gammaproteobacteria_o_Enterobacterales_f_Enterobacteriaceae_g_Pantoea_s_Pantoea_dispersa:0.14001,ref_nrtA_OceanDNA_b35152_16_044_048028_049281_pos_d_Bacteria_p_Proteobacteria_c_Gammaproteobacteria_o_Enterobacterales_f_Enterobacteriaceae_g_Pantoea_s_Pantoea_agglomerans:0.11901)100.00:0.06036,ref_nrtA_OceanDNA_b35159_01_156_161630_162886_pos_d_Bacteria_p_Proteobacteria_c_Gammaproteobacteria_o_Enterobacterales_f_Enterobacteriaceae_g_Pantoea_s_Pantoea_vagans_C:0.15211)100.00:0.07008)77.00:0.03872,ref_nrtA_Mangrovibacter_MFB070_MMP02719562_NZ_JJMI01000039_1_111_129928_131178_pos_d_Bacteria_p_Proteobacteria_c_Gammaproteobacteria_o_Enterobacterales_f_Enterobacteriaceae_g_Mangrovibacter_s_Mangrovibacter_plantisponsor:0.27441)78.00:0.04801,ref_nrtA_OceanDNA_b35157_01_134_158526_159785_neg_d_Bacteria_p_Proteobacteria_c_Gammaproteobacteria_o_Enterobacterales_f_Enterobacteriaceae_g_Pantoea_s_Pantoea_sp000295955:0.31723)99.00:0.23534)100.00:1.06263,(((swissprot_P39660_Synechococcus_elongatus_cmpA_No_taxonomy_found:0.50327,swissprot_Q55460_Synechocystis_strain_PCC_6803_cmpA_No_taxonomy_found:0.40702)100.00:1.00587,(ref_nrtA_OceanDNA_b16168_160_05_03588_04907_neg_d_Bacteria_p_Cyanobacteria_c_Cyanobacteriia_o_Cyanobacteriales_f_Xenococcaceae_g_Xenococcus_s_:0.72016,((((((((ref_nrtA_OceanDNA_b31471_109_005_004926_006239_neg_d_Bacteria_p_Proteobacteria_c_Alphaproteobacteria_o_Sphingomonadales_f_Sphingomonadaceae_g_GCA_005144965_s_GCA_005144965_sp005144965:0.32162,(ref_nrtA_Sphingobium_TCM1_MMP04965946_LXVX01000011_1_109_130703_131983_pos_d_Bacteria_p_Proteobacteria_c_Alphaproteobacteria_o_Sphingomonadales_f_Sphingomonadaceae_g_Sphingobium_s_Sphingobium_sp001650725:0.04491,ref_nrtA_OceanDNA_b32052_16_020_018737_020017_pos_d_Bacteria_p_Proteobacteria_c_Alphaproteobacteria_o_Sphingomonadales_f_Sphingomonadaceae_g_Sphingobium_s_:0.26255)100.00:0.42628)100.00:0.47116,(cyano_NrtA_WP_046660735_1_ABC_transporter_substrate_binding_protein_Microcystis_aeruginosa_No_taxonomy_found:0.06578,((cyano_NrtA_WP_002740621_1_ABC_transporter_substrate_binding_protein_Microcystis_aeruginosa_No_taxonomy_found:0.02294,cyano_NrtA_WP_002792634_1_ABC_transporter_substrate_binding_protein_Microcystis_aeruginosa_No_taxonomy_found:0.00000)95.00:0.00951,cyano_NrtA_WP_008203233_1_MULTISPECIES_ABC_transporter_substrate_binding_protein_Microcystis_No_taxonomy_found:0.01016)95.00:0.03169)100.00:0.20957)25.00:0.07766,((ref_nrtA_Planktothrix_agardhii_NIVA_CYA_56_3_MMP02261503_NZ_0000KE734722_1_93_0112104_0113432_neg_d_Bacteria_p_Cyanobacteria_c_Cyanobacteriia_o_Cyanobacteriales_f_Phormidiaceae_g_Planktothrix_s_Planktothrix_rubescens:0.30398,(((ref_nrtA_Anabaena_4_3_MMP04536954_NZ_0LUHJ01000042_1_84_094902_096227_pos_d_Bacteria_p_Cyanobacteria_c_Cyanobacteriia_o_Cyanobacteriales_f_Nostocaceae_g_Trichormus_s_Trichormus_sp001597745:0.30576,(cyano_NrtA_WP_009632003_1_ABC_transporter_substrate_binding_protein_Synechocystis_sp_PCC_7509_No_taxonomy_found:0.10636,(cyano_NrtA_WP_045053370_1_ABC_transporter_substrate_binding_protein_Aliterella_atlantica_No_taxonomy_found:0.00000,ref_nrtA_Chroococcales_cyanobacterium_CENA595_MMP03354289_NZ_0JYON01000003_1_32_036417_037748_pos_d_Bacteria_p_Cyanobacteria_c_Cyanobacteriia_o_Cyanobacteriales_f_Chroococcidiopsidaceae_g_Aliterella_s_Aliterella_atlantica:0.00000)100.00:0.05731)100.00:0.11937)100.00:0.08091,(cyano_NrtA_WP_073597103_1_ABC_transporter_substrate_binding_protein_Phormidium_ambiguum_No_taxonomy_found:0.13321,(cyano_NrtA_WP_017720835_1_ABC_transporter_substrate_binding_protein_Oscillatoria_sp_PCC_10802_No_taxonomy_found:0.08977,cyano_NrtA_WP_054464192_1_MULTISPECIES_ABC_transporter_substrate_binding_protein_unclassified_Planktothricoides_No_taxonomy_found:0.13867)100.00:0.07983)100.00:0.08672)95.00:0.07384,((ref_nrtA_Synechococcus_NKBG15041c_MMP00036772_NZ_0BAUB01000009_1_19_016510_017835_pos_d_Bacteria_p_Cyanobacteria_c_Cyanobacteriia_o_Cyanobacteriales_f_Limnotrichaceae_g_Limnothrix_s_Limnothrix_sp002356215:0.26854,(cyano_NrtA_WP_017294427_1_ABC_transporter_substrate_binding_protein_Geminocystis_herdmanii_No_taxonomy_found:0.11964,cyano_NrtA_WP_066121067_1_ABC_transporter_substrate_binding_protein_Geminocystis_sp_NIES_3709_No_taxonomy_found:0.07331)74.00:0.05402)100.00:0.08154,cyano_NrtA_WP_041393411_1_ABC_transporter_substrate_binding_protein_Pleurocapsa_sp_PCC_7327_No_taxonomy_found:0.21088)95.00:0.06646)85.00:0.02599)52.00:0.03073,(ref_nrtA_Phormidesmis_priestleyi_strain_ULC027bin1_MMP08895979_QBMP01000002_1_MMP08895979_51_51966_53309_pos_d_Bacteria_p_Cyanobacteria_c_Cyanobacteriia_o_Phormidesmiales_f_Phormidesmiaceae_g_Phormidesmis_s_Phormidesmis_priestleyi_A:0.16934,(cyano_NrtA_WP_015785372_1_ABC_transporter_substrate_binding_protein_Rippkaea_orientalis_No_taxonomy_found:0.10195,ref_nrtA_OceanDNA_b16142_446_03_01716_03056_pos_d_Bacteria_p_Cyanobacteria_c_Cyanobacteriia_o_Cyanobacteriales_f_Xenococcaceae_g_Pleurocapsa_s_:0.12295)100.00:0.04746)100.00:0.12445)59.00:0.03131)46.00:0.04432,((swissprot_P38043_Synechococcus_elongatus_nrtA_reviewed_No_taxonomy_found:0.17745,(ref_nrtA_OceanDNA_b16245_022_05_03691_05073_neg_d_Bacteria_p_Cyanobacteria_c_Cyanobacteriia_o_PCC_6307_f_Cyanobiaceae_g_Cyanobium_A_s_:0.11453,(ref_nrtA_OceanDNA_b16717_191_01_0184_1494_pos_d_Bacteria_p_Cyanobacteria_c_Cyanobacteriia_o_PCC_6307_f_Cyanobiaceae_g_WH_5701_s_:0.13753,ref_nrtA_Synechococcus_WH5701_MMP02436085_NZ_00CH724160_1_815_0795823_0797133_pos_d_Bacteria_p_Cyanobacteria_c_Cyanobacteriia_o_Synechococcales_f_Cyanobiaceae_g_WH_5701_s_WH_5701_sp000153045:0.08173)100.00:0.10604)100.00:0.15955)100.00:0.31647,ref_nrtA_Phormidesmis_priestleyi_strain_ULC007bin1_MMP08895978_QBMQ01000017_1_0MMP08895978_52_051555_052880_neg_d_Bacteria_p_Cyanobacteria_c_Cyanobacteriia_o_Leptolyngbyales_f_Leptolyngbyaceae_g_Phormidesmis_A_s_Phormidesmis_A_priestleyi_A:0.37735)97.00:0.12675)45.00:0.04961,(cyano_NrtA_WP_015166927_1_ABC_transporter_substrate_binding_protein_Synechococcus_sp_PCC_7502_No_taxonomy_found:0.28982,(cyano_NrtA_WP_026102964_1_ABC_transporter_substrate_binding_protein_Pseudanabaena_sp_PCC_6802_No_taxonomy_found:0.11630,(cyano_NrtA_WP_009626421_1_ABC_transporter_substrate_binding_protein_Pseudanabaena_biceps_No_taxonomy_found:0.03519,cyano_NrtA_WP_055077330_1_ABC_transporter_substrate_binding_protein_Pseudanabaena_sp__Roaring_Creek__No_taxonomy_found:0.01243)100.00:0.23695)100.00:0.10479)100.00:0.25522)81.00:0.04813,((((cyano_NrtA_WP_011057190_1_ABC_transporter_substrate_binding_protein_Thermosynechococcus_elongatus_No_taxonomy_found:0.10035,cyano_NrtA_WP_024124218_1_ABC_transporter_substrate_binding_protein_Thermosynechococcus_sp_NK55a_No_taxonomy_found:0.06951)100.00:0.21025,ref_nrtA_OceanDNA_b16226_328_03_03033_04376_neg_d_Bacteria_p_Cyanobacteria_c_Cyanobacteriia_o_Phormidesmiales_f_Phormidesmiaceae_g_Phormidesmis_s_:0.26359)100.00:0.05584,((cyano_NrtA_WP_075893906_1_ABC_transporter_substrate_binding_protein_Limnothrix_rosea_No_taxonomy_found:0.21010,(swissprot_P73452_Synechocystis_strain_PCC_6803_nrtA_reviewed_No_taxonomy_found:0.18654,cyano_NrtA_WP_015219206_1_ABC_transporter_substrate_binding_protein_Cyanobacterium_aponinum_No_taxonomy_found:0.09972)93.00:0.05305)100.00:0.21314,((cyano_NrtA_WP_068514201_1_ABC_transporter_substrate_binding_protein_Leptolyngbya_sp_O_77_No_taxonomy_found:0.24738,(((cyano_NrtA_WP_006616041_1_MULTISPECIES_ABC_transporter_substrate_binding_protein_Microcoleaceae_No_taxonomy_found:0.00000,ref_nrtA_Arthrospira_TJSD091_MMP03463612_NZ_0LAYT01000236_1_29_020842_022140_neg_d_Bacteria_p_Cyanobacteria_c_Cyanobacteriia_o_Cyanobacteriales_f_Phormidiaceae_g_Arthrospira_s_Arthrospira_maxima:0.00000)100.00:0.28970,cyano_NrtA_WP_008313485_1_ABC_transporter_substrate_binding_protein_Leptolyngbya_sp_PCC_6406_No_taxonomy_found:0.11461)100.00:0.08541,(cyano_NrtA_WP_073608069_1_ABC_transporter_substrate_binding_protein_Phormidium_tenue_No_taxonomy_found:0.08114,(cyano_NrtA_WP_017298507_1_ABC_transporter_substrate_binding_protein_Nodosilinea_nodulosa_No_taxonomy_found:0.09040,ref_nrtA_filamentous_cyanobacterium_CCP3_MMP08617408_PYGV01000254_1_0MMP08617408_5_006392_007528_neg_d_Bacteria_p_Cyanobacteria_c_Cyanobacteriia_o_Phormidesmiales_f_Phormidesmiaceae_g_Nodosilinea_s_Nodosilinea_sp003022385:0.07357)100.00:0.03910)100.00:0.06061)100.00:0.20160)91.00:0.04329,cyano_NrtA_WP_017711817_1_ABC_transporter_substrate_binding_protein_Prochlorothrix_hollandica_No_taxonomy_found:0.25957)91.00:0.05028)83.00:0.04197)100.00:0.06452,(cyano_NrtA_WP_015170816_1_ABC_transporter_substrate_binding_protein_Geitlerinema_sp_PCC_7407_No_taxonomy_found:0.23947,(cyano_NrtA_WP_015188382_1_ABC_transporter_substrate_binding_protein_Gloeocapsa_sp_PCC_7428_No_taxonomy_found:0.02161,cyano_NrtA_WP_073550528_1_ABC_transporter_substrate_binding_protein_Chroogloeocystis_siderophila_No_taxonomy_found:0.03341)100.00:0.27507)95.00:0.09117)99.00:0.03556)82.00:0.04232,(((cyano_NrtA_WP_011429511_1_ABC_transporter_substrate_binding_protein_Synechococcus_sp_JA_3_3Ab_No_taxonomy_found:0.00085,cyano_NrtA_WP_011431707_1_ABC_transporter_substrate_binding_protein_Synechococcus_sp_JA_2_3B_a_2_13__No_taxonomy_found:0.01557)100.00:0.39262,(((((((((((ref_nrtA_Pseudomonas_313_MMP02470875_NZ_ANBZ01000079_1_457_488568_489893_neg_d_Bacteria_p_Proteobacteria_c_Gammaproteobacteria_o_Pseudomonadales_f_Pseudomonadaceae_g_Pseudomonas_B_s_Pseudomonas_B_oryzihabitans_B:0.37094,(ref_nrtA_Pseudomonas_cuatrocienegasensis_CIP_109853_MMP05216600_FOFP01000007_1_093_098094_099428_neg_d_Bacteria_p_Proteobacteria_c_Gammaproteobacteria_o_Pseudomonadales_f_Pseudomonadaceae_g_Pseudomonas_E_s_Pseudomonas_E_cuatrocienegasensis:0.07866,(cyano_NrtA_WP_042555239_1_ABC_transporter_substrate_binding_protein_Pseudomonas_fulva_No_taxonomy_found:0.11356,ref_nrtA_OceanDNA_b41233_023_044_043270_044604_pos_d_Bacteria_p_Proteobacteria_c_Gammaproteobacteria_o_Pseudomonadales_f_Pseudomonadaceae_g_Pseudomonas_E_s_:0.03647)100.00:0.10469)100.00:0.13103)100.00:0.19486,(ref_nrtA_Pseudomonas_stutzeri_NF13_MMP02471580_NZ_AOBS01000074_1_152_171414_172745_pos_d_Bacteria_p_Proteobacteria_c_Gammaproteobacteria_o_Pseudomonadales_f_Pseudomonadaceae_g_Pseudomonas_A_s_Pseudomonas_A_stutzeri_G:0.07118,ref_nrtA_OceanDNA_b41226_001_30_34663_35994_neg_d_Bacteria_p_Proteobacteria_c_Gammaproteobacteria_o_Pseudomonadales_f_Pseudomonadaceae_g_Pseudomonas_E_s_:0.11256)100.00:0.18459)67.00:0.06781,((ref_nrtA_OceanDNA_b33315_01_184_189113_190426_neg_d_Bacteria_p_Proteobacteria_c_Gammaproteobacteria_o_Burkholderiales_f_Burkholderiaceae_g_Hydrogenophaga_s_Hydrogenophaga_sp002840835:0.31876,(ref_nrtA_OceanDNA_b33320_01_226_263153_264472_neg_d_Bacteria_p_Proteobacteria_c_Gammaproteobacteria_o_Burkholderiales_f_Burkholderiaceae_g_Limnobacter_s_:0.14439,ref_nrtA_OceanDNA_b33376_048_04_03402_04721_pos_d_Bacteria_p_Proteobacteria_c_Gammaproteobacteria_o_Burkholderiales_f_Burkholderiaceae_g_Limnobacter_s_Limnobacter_sp002954425:0.21345)100.00:0.13468)87.00:0.08426,(ref_nrtA_Zobellella_denitrificans_MMP04027252_CP012621_1_0MMP04027252_405_0456474_0457781_neg_d_Bacteria_p_Proteobacteria_c_Gammaproteobacteria_o_Enterobacterales_f_Aeromonadaceae_g_Zobellella_s_Zobellella_denitrificans:0.28583,(((cyano_NrtA_WP_016915167_1_MULTISPECIES_ABC_transporter_substrate_binding_protein_Halomonas_No_taxonomy_found:0.00000,ref_nrtA_Halomonas_hydrothermalis_MTCC_5445_MMP03199083_NZ_JTDR01000001_1_193_214049_215353_neg_d_Bacteria_p_Proteobacteria_c_Gammaproteobacteria_o_Pseudomonadales_f_Halomonadaceae_g_Halomonas_s_Halomonas_hydrothermalis:0.00000)100.00:0.07962,cyano_NrtA_WP_010629446_1_ABC_transporter_substrate_binding_protein_Halomonas_sp_KM_1_No_taxonomy_found:0.16856)100.00:0.17971,cyano_NrtA_WP_026290005_1_ABC_transporter_substrate_binding_protein_Thioalkalivibrio_sulfidiphilus_No_taxonomy_found:0.23028)99.00:0.10078)54.00:0.03481)61.00:0.05357)62.00:0.02647,(ref_nrtA_OceanDNA_b36663_07_049_064658_065986_pos_d_Bacteria_p_Proteobacteria_c_Gammaproteobacteria_o_Pseudomonadales_f_Cellvibrionaceae_g_Cellvibrio_s_:0.31755,((ref_nrtA_OceanDNA_b41063_016_34_34145_35488_pos_d_Bacteria_p_Proteobacteria_c_Gammaproteobacteria_o_Pseudomonadales_f_Pseudomonadaceae_g_Pseudomonas_D_s_:0.09502,ref_nrtA_OceanDNA_b41029_087_013_011083_012462_neg_d_Bacteria_p_Proteobacteria_c_Gammaproteobacteria_o_Pseudomonadales_f_Pseudomonadaceae_g_Pseudomonas_D_s_:0.09612)100.00:0.02195,(cyano_NrtA_WP_022962231_1_ABC_transporter_substrate_binding_protein_Halopseudomonas_pelagia_No_taxonomy_found:0.00000,ref_nrtA_Pseudomonas_pelagia_CL_AP6_MMP02470162_NZ_0AROI01000009_1_48_052725_054059_pos_d_Bacteria_p_Proteobacteria_c_Gammaproteobacteria_o_Pseudomonadales_f_Pseudomonadaceae_g_Pseudomonas_D_s_Pseudomonas_D_pelagia:0.00000)100.00:0.11069)100.00:0.06412)82.00:0.05805)100.00:0.32491,cyano_NrtA_WP_029010539_1_ABC_transporter_substrate_binding_protein_Azospirillum_halopraeferens_No_taxonomy_found:0.25058)83.00:0.08027,(cyano_NrtA_WP_024277052_1_ABC_transporter_substrate_binding_protein_Xanthobacter_sp_126_No_taxonomy_found:0.00000,ref_nrtA_Xanthobacter_126_MMP02584915_NZ_0JAFO01000001_1_528_0582749_0584113_neg_d_Bacteria_p_Proteobacteria_c_Alphaproteobacteria_o_Rhizobiales_f_Xanthobacteraceae_g_Xanthobacter_s_Xanthobacter_sp000702385:0.00000)100.00:0.20090)81.00:0.03419,((((((cyano_NrtA_WP_028347335_1_ABC_transporter_substrate_binding_protein_Bradyrhizobium_murdochi_No_taxonomy_found:0.00000,cyano_NrtA_WP_057843169_1_ABC_transporter_substrate_binding_protein_Bradyrhizobium_retamae_No_taxonomy_found:0.00338)100.00:0.13521,cyano_NrtA_WP_063705620_1_ABC_transporter_substrate_binding_protein_Bradyrhizobium_centrolobii_No_taxonomy_found:0.08613)100.00:0.05520,(cyano_NrtA_WP_036004553_1_MULTISPECIES_ABC_transporter_substrate_binding_protein_Bradyrhizobium_No_taxonomy_found:0.03052,((cyano_NrtA_WP_085352121_1_ABC_transporter_substrate_binding_protein_Bradyrhizobium_canariense_No_taxonomy_found:0.03732,cyano_NrtA_WP_063196323_1_ABC_transporter_substrate_binding_protein_Bradyrhizobium_sp_AT1_No_taxonomy_found:0.01908)99.00:0.00822,cyano_NrtA_WP_028177814_1_ABC_transporter_substrate_binding_protein_Bradyrhizobium_japonicum_No_taxonomy_found:0.00000)99.00:0.03232)98.00:0.02711)100.00:0.07816,((((((cyano_NrtA_WP_002715797_1_ABC_transporter_substrate_binding_protein_Afipia_felis_No_taxonomy_found:0.11888,cyano_NrtA_WP_002711764_1_ABC_transporter_substrate_binding_protein_Afipia_clevelandensis_No_taxonomy_found:0.04664)100.00:0.02366,cyano_NrtA_WP_042002401_1_ABC_transporter_substrate_binding_protein_Streptomyces_sp_AcH_505_No_taxonomy_found:0.08778)100.00:0.04085,cyano_NrtA_WP_079586607_1_ABC_transporter_substrate_binding_protein_Bradyrhizobium_lablabi_No_taxonomy_found:0.04421)100.00:0.02557,cyano_NrtA_WP_014497015_1_ABC_transporter_substrate_binding_protein_Bradyrhizobium_japonicum_No_taxonomy_found:0.01420)100.00:0.03100,cyano_NrtA_WP_024580851_1_MULTISPECIES_ABC_transporter_substrate_binding_protein_Bradyrhizobium_No_taxonomy_found:0.10740)99.00:0.01428,(cyano_NrtA_WP_027525548_1_ABC_transporter_substrate_binding_protein_Bradyrhizobium_sp_Ec3_3_No_taxonomy_found:0.02494,cyano_NrtA_WP_063680912_1_ABC_transporter_substrate_binding_protein_Bradyrhizobium_neotropicale_No_taxonomy_found:0.01912)100.00:0.03279)99.00:0.03140)100.00:0.05562,cyano_NrtA_WP_011440656_1_ABC_transporter_substrate_binding_protein_Rhodopseudomonas_palustris_No_taxonomy_found:0.12378)100.00:0.11077,((cyano_NrtA_WP_048434603_1_ABC_transporter_substrate_binding_protein_Methylobacterium_platani_No_taxonomy_found:0.00488,cyano_NrtA_WP_060845660_1_ABC_transporter_substrate_binding_protein_Methylobacterium_aquaticum_No_taxonomy_found:0.02918)100.00:0.14486,(ref_nrtA_Methylobacterium_salsuginis_CGMCC_1_6474_MMP04488125_FOSV01000007_1_084_069449_070738_neg_d_Bacteria_p_Proteobacteria_c_Alphaproteobacteria_o_Rhizobiales_f_Beijerinckiaceae_g_Methylobacterium_s_Methylobacterium_salsuginis:0.07567,(cyano_NrtA_WP_012456706_1_ABC_transporter_substrate_binding_protein_Methylorubrum_populi_No_taxonomy_found:0.02305,cyano_NrtA_WP_015952673_1_ABC_transporter_substrate_binding_protein_Methylorubrum_extorquens_No_taxonomy_found:0.00988)100.00:0.04913)100.00:0.03679)100.00:0.12301)99.00:0.06433)100.00:0.16003,((cyano_NrtA_WP_050473102_1_ABC_transporter_substrate_binding_protein_Pannonibacter_phragmitetus_No_taxonomy_found:0.03298,cyano_NrtA_WP_055454261_1_ABC_transporter_substrate_binding_protein_Pannonibacter_indicus_No_taxonomy_found:0.04005)100.00:0.09788,(cyano_NrtA_WP_014761948_1_ABC_transporter_substrate_binding_protein_Sinorhizobium_fredii_No_taxonomy_found:0.10411,cyano_NrtA_WP_065781836_1_MULTISPECIES_ABC_transporter_substrate_binding_protein_unclassified_Ensifer_No_taxonomy_found:0.10797)100.00:0.11274)100.00:0.11766)89.00:0.04352,((((ref_nrtA_OceanDNA_b27505_067_03_01508_02824_neg_d_Bacteria_p_Proteobacteria_c_Alphaproteobacteria_o_Rhizobiales_f_Xanthobacteraceae_g_Ga0077548_s_:0.25579,(ref_nrtA_Pelagibacterium_lentulum_strain_B2_MMP10659958_NZ_0RZMW01000033_1_MMP10659958_89_077963_079270_pos_d_Bacteria_p_Proteobacteria_c_Alphaproteobacteria_o_Rhizobiales_f_Devosiaceae_g_Pelagibacterium:0.18226,(swissprot_Q6WRT2_Rhodobacter_capsulatus_nasF_No_taxonomy_found:0.28297,(ref_nrtA_OceanDNA_b30709_002_052_062389_063678_neg_d_Bacteria_p_Proteobacteria_c_Alphaproteobacteria_o_Rhodobacterales_f_Rhodobacteraceae_g_Cypionkella_s_:0.13963,(ref_nrtA_Paracoccus_361_MMP03287307_NZ_00JYGY01000006_1_17_0018986_0020290_neg_d_Bacteria_p_Proteobacteria_c_Alphaproteobacteria_o_Rhodobacterales_f_Rhodobacteraceae_g_Paracoccus_s_Paracoccus_sp000967825:0.09832,ref_nrtA_Paracoccus_aestuarii_DSM_19484_MMP09989090_NZ_00QZEV01000018_1_MMP09989090_6_005955_007250_neg_d_Bacteria_p_Proteobacteria_c_Alphaproteobacteria_o_Rhodobacterales_f_Rhodobacteraceae_g_Paracoccus:0.13104)100.00:0.10741)100.00:0.08947)100.00:0.17337)100.00:0.24168)100.00:0.21249,((ref_nrtA_OceanDNA_b26680_05_066_063882_065171_pos_d_Bacteria_p_Proteobacteria_c_Alphaproteobacteria_o_Rhizobiales_f_Devosiaceae_g_Devosia_s_:0.12863,ref_nrtA_Devosia_submarina_strain_JCM_18935_MMP08781060_NZ_PYWB01000002_1_MMP08781060_214_220493_221782_pos_d_Bacteria_p_Proteobacteria_c_Alphaproteobacteria_o_Rhizobiales_f_Devosiaceae_g_Devosia_s_Devosia_submarina:0.16299)100.00:0.27909,(cyano_NrtA_WP_064992988_1_ABC_transporter_substrate_binding_protein_Mesorhizobium_sp_WSM1497_No_taxonomy_found:0.21179,((((ref_nrtA_Agrobacterium_tumefaciens_UBA6735_MMP06451997_DKHV01000053_1_093_096985_098277_neg_d_Bacteria_p_Proteobacteria_c_Alphaproteobacteria_o_Rhizobiales_f_Rhizobiaceae_g_Agrobacterium_s_Agrobacterium_tumefaciens_F:0.01756,cyano_NrtA_WP_065117158_1_ABC_transporter_substrate_binding_protein_Agrobacterium_tumefaciens_No_taxonomy_found:0.00704)94.00:0.00347,cyano_NrtA_WP_080857579_1_MULTISPECIES_ABC_transporter_substrate_binding_protein_Agrobacterium_No_taxonomy_found:0.00694)93.00:0.00000,cyano_NrtA_WP_020812591_1_MULTISPECIES_ABC_transporter_substrate_binding_protein_Agrobacterium_No_taxonomy_found:0.00706)100.00:0.14210,(cyano_NrtA_WP_078341062_1_MULTISPECIES_ABC_transporter_substrate_binding_protein_unclassified_Ochrobactrum_No_taxonomy_found:0.13219,(cyano_NrtA_WP_007816837_1_ABC_transporter_substrate_binding_protein_Rhizobium_sp_CF142_No_taxonomy_found:0.06288,(cyano_NrtA_WP_028743134_1_ABC_transporter_substrate_binding_protein_Rhizobium_leguminosarum_No_taxonomy_found:0.05396,cyano_NrtA_WP_046599953_1_ABC_transporter_substrate_binding_protein_Neorhizobium_galegae_No_taxonomy_found:0.06140)100.00:0.06301)100.00:0.02794)100.00:0.04393)100.00:0.10498)100.00:0.07147)100.00:0.07881)93.00:0.04469,ref_nrtA_Hyphomicrobium_nitrativorans_MMP02641510_NC_0022997_1_267_0292881_0294197_neg_d_Bacteria_p_Proteobacteria_c_Alphaproteobacteria_o_Rhizobiales_f_Hyphomicrobiaceae_g_Hyphomicrobium_s_Hyphomicrobium_nitrativorans:0.32709)100.00:0.06430,(cyano_NrtA_WP_036294439_1_ABC_transporter_substrate_binding_protein_Methylosinus_sp_PW1_No_taxonomy_found:0.22476,(cyano_NrtA_WP_029005330_1_ABC_transporter_substrate_binding_protein_Azorhizobium_doebereinerae_No_taxonomy_found:0.18487,((cyano_NrtA_WP_086088978_1_ABC_transporter_substrate_binding_protein_Pseudorhodoplanes_sinuspersici_No_taxonomy_found:0.00000,ref_nrtA_Pseudorhodoplanes_sinuspersici_MMP06886414_CP021112_1_MMP06886414_3407_3506457_3507773_pos_d_Bacteria_p_Proteobacteria_c_Alphaproteobacteria_o_Rhizobiales_f_Xanthobacteraceae_g_Pseudorhodoplanes_s_Pseudorhodoplanes_sinuspersici:0.00000)100.00:0.18730,ref_nrtA_Afipia_MED_728_MMP07618278_NZFD01000030_1_MMP07618278_226_241241_242560_pos_d_Bacteria_p_Proteobacteria_c_Alphaproteobacteria_o_Rhizobiales_f_Xanthobacteraceae_g_Afipia_s_Afipia_broomeae:0.15840)100.00:0.05030)99.00:0.03191)100.00:0.02987)100.00:0.11255)95.00:0.07394,(cyano_NrtA_WP_058598585_1_ABC_transporter_substrate_binding_protein_Aureimonas_ureilytica_No_taxonomy_found:0.00563,cyano_NrtA_WP_062221849_1_ABC_transporter_substrate_binding_protein_Aureimonas_sp_D3_No_taxonomy_found:0.00448)100.00:0.31528)99.00:0.09659,ref_nrtA_Indioceanicola_profundi_MMP09405541_NZ_0CP030126_1_MMP09405541_461_0481810_0483180_pos_d_Bacteria_p_Proteobacteria_c_Alphaproteobacteria_o_Azospirillales_f_Azospirillaceae:0.32238)100.00:0.13017)98.00:0.11801,(cyano_NrtA_WP_015180234_1_ABC_transporter_substrate_binding_protein_Allocoleopsis_franciscana_No_taxonomy_found:0.19578,cyano_NrtA_WP_075599019_1_ABC_transporter_substrate_binding_protein_Leptolyngbya_sp__hensonii__No_taxonomy_found:0.22053)99.00:0.06836)73.00:0.02159)91.00:0.09639,ref_nrtA_filamentous_cyanobacterium_CCP2_MMP08617412_PVWD01000168_1_0MMP08617412_4_04013_05326_pos_d_Bacteria_p_Cyanobacteria_c_Cyanobacteriia_o_Elainellales_f_Elainellaceae_g_CCP2_s_CCP2_sp003003615:0.34211)93.00:0.06261)90.00:0.05293)91.00:0.06559,(((((cyano_NrtA_WP_019490882_1_ABC_transporter_substrate_binding_protein_Calothrix_sp_PCC_7103_No_taxonomy_found:0.04102,cyano_NrtA_WP_073620108_1_ABC_transporter_substrate_binding_protein_Calothrix_sp_HK_06_No_taxonomy_found:0.03273)100.00:0.34080,(((cyano_NrtA_WP_026723799_1_ABC_transporter_substrate_binding_protein_Fischerella_sp_PCC_9431_No_taxonomy_found:0.01120,cyano_NrtA_WP_053455523_1_ABC_transporter_substrate_binding_protein_partial_Hapalosiphon_sp_MRB220_No_taxonomy_found:0.02945)100.00:0.06220,(cyano_NrtA_WP_016860187_1_ABC_transporter_substrate_binding_protein_Fischerella_muscicola_No_taxonomy_found:0.04128,cyano_NrtA_WP_016870987_1_ABC_transporter_substrate_binding_protein_Fischerella_thermalis_No_taxonomy_found:0.02234)99.00:0.01853)99.00:0.00887,cyano_NrtA_WP_044450237_1_ABC_transporter_substrate_binding_protein_Mastigocladus_laminosus_No_taxonomy_found:0.05058)100.00:0.13627)97.00:0.06369,(cyano_NrtA_WP_015197497_1_ABC_transporter_substrate_binding_protein_Calothrix_sp_PCC_6303_No_taxonomy_found:0.17850,(cyano_NrtA_WP_017651187_1_ABC_transporter_substrate_binding_protein_Fortiea_contorta_No_taxonomy_found:0.16985,(cyano_NrtA_WP_015141053_1_ABC_transporter_substrate_binding_protein_Nostoc_sp_PCC_7524_No_taxonomy_found:0.16557,(cyano_NrtA_BAB75032_1_nitrate_binding_protein_Nostoc_sp_PCC_7120__FACHB_418_No_taxonomy_found:0.08784,cyano_NrtA_WP_067768543_1_MULTISPECIES_ABC_transporter_substrate_binding_protein_unclassified_Nostoc_No_taxonomy_found:0.10231)89.00:0.01948)89.00:0.05035)94.00:0.05143)100.00:0.09976)96.00:0.02204,(cyano_NrtA_WP_066382327_1_ABC_transporter_substrate_binding_protein_Anabaena_sp_CA__ATCC_33047_No_taxonomy_found:0.00338,(cyano_NrtA_WP_066424585_1_ABC_transporter_substrate_binding_protein_Anabaena_sp_4_3_No_taxonomy_found:0.00000,ref_nrtA_Anabaena_4_3_MMP04536954_NZ_0LUHJ01000029_1_16_018010_019311_neg_d_Bacteria_p_Cyanobacteria_c_Cyanobacteriia_o_Cyanobacteriales_f_Nostocaceae_g_Trichormus_s_Trichormus_sp001597745:0.00000)93.00:0.00000)100.00:0.24727)98.00:0.06940,(cyano_NrtA_WP_009453919_1_ABC_transporter_substrate_binding_protein_Fischerella_thermalis_No_taxonomy_found:0.00406,cyano_NrtA_WP_062246501_1_ABC_transporter_substrate_binding_protein_Fischerella_sp_NIES_3754_No_taxonomy_found:0.01600)100.00:0.10520)100.00:0.51985)100.00:1.23351)98.00:0.37695)100.00:1.42629)100.00:0.69507)100.00:0.05295,((((((ref_nrtA_OceanDNA_b16714_110_03_01793_03367_neg_d_Bacteria_p_Cyanobacteria_c_Cyanobacteriia_o_PCC_6307_f_Cyanobiaceae_g_WH_5701_s_:0.22736,(ref_nrtA_Prochlorococcus_marinus_MIT_9314_MMP02769558_NZ_0JNAO01000002_1_47_022187_023872_pos_d_Bacteria_p_Cyanobacteria_c_Cyanobacteriia_o_Synechococcales_f_Cyanobiaceae_g_Prochlorococcus_A_s_Prochlorococcus_A_marinus_B:0.21652,ref_nrtA_Synechococcus_sp_MMP3138327_BX548020_1_2679_2389761_2391215_neg_d_Bacteria_p_Cyanobacteria_c_Cyanobacteriia_o_Synechococcales_f_Cyanobiaceae_g_Synechococcus_C_s_Synechococcus_C_sp000195975:0.21813)100.00:0.07838)100.00:0.29421,ref_nrtA_OceanDNA_b16029_480_02_00653_02269_pos_d_Bacteria_p_Cyanobacteria_c_Cyanobacteriia_o_CACIAM_69d_f_CACIAM_69d_g__s_:0.19519)78.00:0.05887,ref_nrtA_Arthrospira_TJSD091_MMP03463612_NZ_00LAYT01000185_1_2_001640_003244_pos_d_Bacteria_p_Cyanobacteria_c_Cyanobacteriia_o_Cyanobacteriales_f_Phormidiaceae_g_Arthrospira_s_Arthrospira_maxima:0.30357)90.00:0.04808,(ref_nrtA_Acaryochloris_marina_MMP02604308_CP000828_1_4803_5230768_5232408_neg_d_Bacteria_p_Cyanobacteria_c_Cyanobacteriia_o_Thermosynechococcales_f_Thermosynechococcaceae_g_Acaryochloris_s_Acaryochloris_marina:0.15163,ref_nrtA_Acaryochloris_RCC1774_MMP08384890_NZ_0PQWO01000004_1_MMP08384890_69_066700_068337_neg_d_Bacteria_p_Cyanobacteria_c_Cyanobacteriia_o_Thermosynechococcales_f_Thermosynechococcaceae_g_RCC1774_s_RCC1774_sp003231495:0.11160)100.00:0.07573)80.00:0.02461,(((ref_nrtA_filamentous_cyanobacterium_CCP3_MMP08617408_PYGV01000308_1_0MMP08617408_3_001955_003598_pos_d_Bacteria_p_Cyanobacteria_c_Cyanobacteriia_o_Phormidesmiales_f_Phormidesmiaceae_g_Nodosilinea_s_Nodosilinea_sp003022385:0.23159,((ref_nrtA_Synechococcus_BDU_130192_MMP07733358_NZ_0PCGE01000005_1_MMP07733358_95_093153_094790_neg_d_Bacteria_p_Cyanobacteria_c_Cyanobacteriia_o_Cyanobacteriales_f_Limnotrichaceae_g_Limnothrix_s_Limnothrix_sp001693275:0.06357,ref_nrtA_Synechococcus_NKBG15041c_MMP00036772_NZ_0BAUB01000005_1_93_102997_104628_neg_d_Bacteria_p_Cyanobacteria_c_Cyanobacteriia_o_Cyanobacteriales_f_Limnotrichaceae_g_Limnothrix_s_Limnothrix_sp002356215:0.05770)100.00:0.06236,(ref_nrtA_Spirulina_major_PCC_6313_MMP02744077_NZ_KV878783_1_2148_2490451_2492094_neg_d_Bacteria_p_Cyanobacteria_c_Cyanobacteriia_o_Cyanobacteriales_f_Spirulinaceae_g_Spirulina_s_Spirulina_major:0.08849,ref_nrtA_Cyanobacteria_bacterium_UBA6047_MMP06450364_DIYT01000065_1_069_069191_070828_neg_d_Bacteria_p_Cyanobacteria_c_Cyanobacteriia_o_Cyanobacteriales_f_Desertifilaceae_g_Roseofilum_s_Roseofilum_reptotaenium:0.08003)85.00:0.02809)99.00:0.05057)100.00:0.06675,(ref_nrtA_Leptolyngbya_PCC_7375_MMP02256520_NZ_JH993797_1_7119_7860193_7861833_neg_d_Bacteria_p_Cyanobacteria_c_Cyanobacteriia_o_Phormidesmiales_f_Phormidesmiaceae_g_PCC_7375_s_PCC_7375_sp000316115:0.08901,((((ref_nrtA_Synechococcus_PCC_7335_MMP02436177_NZ_DS989904_1_2984_3436944_3438587_pos_d_Bacteria_p_Cyanobacteria_c_Cyanobacteriia_o_Phormidesmiales_f_Phormidesmiaceae_g_Phormidesmis_s_Phormidesmis_sp000155595:0.05886,ref_nrtA_OceanDNA_b16224_099_10_09486_11117_pos_d_Bacteria_p_Cyanobacteria_c_Cyanobacteriia_o_Phormidesmiales_f_Phormidesmiaceae_g_Phormidesmis_s_:0.06491)100.00:0.03392,ref_nrtA_Phormidesmis_priestleyi_strain_ULC027bin1_MMP08895979_QBMP01000021_1_MMP08895979_19_18144_19643_pos_d_Bacteria_p_Cyanobacteria_c_Cyanobacteriia_o_Phormidesmiales_f_Phormidesmiaceae_g_Phormidesmis_s_Phormidesmis_priestleyi_A:0.06883)98.00:0.02348,ref_nrtA_OceanDNA_b16232_035_024_024650_026302_pos_d_Bacteria_p_Cyanobacteria_c_Cyanobacteriia_o_Phormidesmiales_f_Phormidesmiaceae_g_Phormidesmis_s_:0.07023)100.00:0.02274,(ref_nrtA_OceanDNA_b16228_001_05_08603_10285_neg_d_Bacteria_p_Cyanobacteria_c_Cyanobacteriia_o_Phormidesmiales_f_Phormidesmiaceae_g_Phormidesmis_s_:0.09019,ref_nrtA_OceanDNA_b16220_187_06_04430_06112_neg_d_Bacteria_p_Cyanobacteria_c_Cyanobacteriia_o_Phormidesmiales_f_Phormidesmiaceae_g_Phormidesmis_s_:0.04261)100.00:0.04647)100.00:0.09917)99.00:0.04340)100.00:0.08395,(((((ref_nrtA_OceanDNA_b16139_057_01_00320_01960_pos_d_Bacteria_p_Cyanobacteria_c_Cyanobacteriia_o_Cyanobacteriales_f_Xenococcaceae_g_Pleurocapsa_s_:0.06494,(ref_nrtA_OceanDNA_b16129_0107_06_04036_05679_pos_d_Bacteria_p_Cyanobacteria_c_Cyanobacteriia_o_Cyanobacteriales_f_Xenococcaceae_g_Pleurocapsa_s_:0.05177,(ref_nrtA_OceanDNA_b16148_053_08_04488_06131_neg_d_Bacteria_p_Cyanobacteria_c_Cyanobacteriia_o_Cyanobacteriales_f_Xenococcaceae_g_Pleurocapsa_s_:0.07547,ref_nrtA_OceanDNA_b16141_002_07_04739_06373_neg_d_Bacteria_p_Cyanobacteria_c_Cyanobacteriia_o_Cyanobacteriales_f_Xenococcaceae_g_Pleurocapsa_s_:0.06683)100.00:0.02302)100.00:0.02621)100.00:0.04649,(ref_nrtA_OceanDNA_b16121_124_04_02090_03736_neg_d_Bacteria_p_Cyanobacteria_c_Cyanobacteriia_o_Cyanobacteriales_f_Xenococcaceae_g_Pleurocapsa_s_:0.05483,ref_nrtA_OceanDNA_b16151_109_03_02403_04046_pos_d_Bacteria_p_Cyanobacteria_c_Cyanobacteriia_o_Cyanobacteriales_f_Xenococcaceae_g_Pleurocapsa_s_:0.05465)100.00:0.03863)100.00:0.02448,(ref_nrtA_OceanDNA_b16162_061_15_015569_017218_neg_d_Bacteria_p_Cyanobacteria_c_Cyanobacteriia_o_Cyanobacteriales_f_Xenococcaceae_g_Xenococcus_s_:0.03961,ref_nrtA_OceanDNA_b16170_003_087_095309_096955_neg_d_Bacteria_p_Cyanobacteria_c_Cyanobacteriia_o_Cyanobacteriales_f_Xenococcaceae_g_Xenococcus_s_:0.09342)68.00:0.02302)96.00:0.03011,(ref_nrtA_OceanDNA_b16181_219_01_00167_01813_pos_d_Bacteria_p_Cyanobacteria_c_Cyanobacteriia_o_Cyanobacteriales_f_Xenococcaceae_g_Xenococcus_s_:0.07155,ref_nrtA_OceanDNA_b16143_439_03_01448_03091_neg_d_Bacteria_p_Cyanobacteria_c_Cyanobacteriia_o_Cyanobacteriales_f_Xenococcaceae_g_Pleurocapsa_s_:0.05499)62.00:0.01875)56.00:0.01503,(ref_nrtA_OceanDNA_b16159_0492_02_00657_02306_pos_d_Bacteria_p_Cyanobacteria_c_Cyanobacteriia_o_Cyanobacteriales_f_Xenococcaceae_g_Xenococcus_s_:0.04642,ref_nrtA_Moorea_bouillonii_PNG_PNG5_198_MMP05826285_NZ_MKZS01000001_1_2406_2871724_2873373_neg_d_Bacteria_p_Cyanobacteria_c_Cyanobacteriia_o_Cyanobacteriales_f_Coleofasciculaceae_g_Moorea_s_Moorea_bouillonii:0.07425)100.00:0.04108)99.00:0.09139)98.00:0.04527)100.00:0.09289,(ref_nrtA_Synechococcus_PCC_7336_MMP02261338_NZ_000CM001776_1_9_0007479_0009092_neg_d_Bacteria_p_Cyanobacteria_c_Cyanobacteriia_o_PCC_7336_f_PCC_7336_g_PCC_7336_s_PCC_7336_sp000332275:0.23875,ref_nrtA_Pseudanabaena_sp_MMP02261336_CP003592_1_1715_2172325_2173965_neg_d_Bacteria_p_Cyanobacteria_c_Cyanobacteriia_o_Pseudanabaenales_f_Pseudanabaenaceae_g_PCC_7367_s_PCC_7367_sp000317065:0.19091)99.00:0.06861)100.00:0.04430):0.00000;
