# Supplementary material for: Picoplankton nitrogen guilds in the tropical and subtropical oceans: From the surface to the deep
Source: PLoS One. 2025 Nov 5;20(11):e0335222. doi: 10.1371/journal.pone.0335222 (PMC12588538; doi:10.1371/journal.pone.0335222)
Supplement: S1 File — (ZIP) [file pone.0335222.s001.zip › supplementary info/N_cycle/G_nrtA_nitrate_transporter_assimilation/tree/cluster_score_old.tsv]

cluster	score
cmp_outgroup	0
nasF_Proteo_Swiss	1
nasF_nrtA_Swiss	1
nrtA_Cyano	0.8
nrtA_Cyano_freshwater	0.8
nrtA_Proteo	0.8
nrtA_diverse_bacteria	0.8
nrtA_Proteo_2	0.6
nrtA_Campylo	0.4
nrtA_uncultured_Cyano	0.4
nrtA_uncultured_Cyano_2	0.4
alone_Cyano	0.4
