# Supplementary material for: Picoplankton nitrogen guilds in the tropical and subtropical oceans: From the surface to the deep
Source: PLoS One. 2025 Nov 5;20(11):e0335222. doi: 10.1371/journal.pone.0335222 (PMC12588538; doi:10.1371/journal.pone.0335222)
Supplement: S1 File — (ZIP) [file pone.0335222.s001.zip › supplementary info/N_cycle/G_nrtA_nitrate_transporter_assimilation/tree/iTOL_colors_ref.txt]

#Database origin of reference sequences. Itol file for tree after relabel (relabeltree.py with flag "--label_prefixes "ref_nrtA_" "cyano_NrtA_" "swissprot_"" ). 
# ref_nrtA refers to sequences from MARdb ; swissprot from Swissprot ; cyano_nrtA derives from Swapni 2021 
DATASET_COLORSTRIP
SEPARATOR COMMA
DATASET_LABEL,reference_sequences
LEGEND_COLORS,#a6cee3,#1f78b4,#b2df8a
LEGEND_LABELS,nrtA_marDB,Swiss_prot,cyano_Swapni
LEGEND_SHAPES,1,1,1
LEGEND_POSITION_X,100
LEGEND_POSITION_Y,100
#LEGEND_SHAPE_SCALES,1,1,1
LEGEND_TITLE,reference_sequences
DATA
CONTAINS==ref_nrtA_,#a6cee3
CONTAINS==swissprot_,#1f78b4
CONTAINS==cyano_NrtA_,#b2df8a
