# Supplementary material for: Picoplankton nitrogen guilds in the tropical and subtropical oceans: From the surface to the deep
Source: PLoS One. 2025 Nov 5;20(11):e0335222. doi: 10.1371/journal.pone.0335222 (PMC12588538; doi:10.1371/journal.pone.0335222)
Supplement: S1 File — (ZIP) [file pone.0335222.s001.zip › supplementary info/N_cycle/G_nrtA_nitrate_transporter_assimilation/tree/cluster_id.tsv]

id	cluster
ref_rew3	cmp_outgroup
ref_rew5	cmp_outgroup
ref_nrtA_412	nrt
ref_nrtA_12	nrt
ref_nrtA_175	nrt
ref_nrtA_822	nrt
ref_nrtA_87	nrt
ref_nrtA_272	nrt
ref_nrtA_508	nrt
ref_nrtA_967	nrt
ref_nrtA_634	nrt
ref_nrtA_909	nrt
ref_nrtA_366	nrt
ref_nrtA_771	nrt
ref_nrtA_754	nrt
ref_nrtA_923	nrt
ref_nrtA_976	nrt
ref_nrtA_95	nrt
ref_nrtA_753	nrt
ref_nrtA_215	nrt
ref_nrtA_941	nrt
ref_nrtA_466	nrt
ref_nrtA_263	nrt
ref_nrtA_150	nrt
ref_nrtA_620	nrt
ref_nrtA_669	nrt
ref_nrtA_571	nrt
ref_nrtA_692	nrt
ref_nrtA_857	nrt
ref_nrtA_236	nrt
ref_nrtA_309	nrt
ref_nrtA_491	nrt
ref_nrtA_835	nrt
ref_nrtA_384	nrt
ref_rew0	nrt
ref_nrtA_222	nrt
ref_nrtA_446	nrt
ref_nrtA_294	nrt
ref_nrtA_308	nrt
ref_nrtA_124	nrt
ref_nrtA_304	nrt
ref_nrtA_808	nrt
ref_nrtA_432	nrt
ref_nrtA_732	nrt
ref_nrtA_901	nrt
ref_Sw_60	nrt
ref_Sw_3	nrt
ref_Sw_4	nrt
ref_Sw_7	nrt
ref_nrtA_26	nrt
ref_nrtA_982	nrt
ref_Sw_11	nrt
ref_Sw_58	nrt
ref_nrtA_873	nrt
ref_Sw_84	nrt
ref_Sw_36	nrt
ref_Sw_64	nrt
ref_nrtA_782	nrt
ref_Sw_32	nrt
ref_Sw_78	nrt
ref_Sw_54	nrt
ref_nrtA_983	nrt
ref_Sw_27	nrt
ref_nrtA_534	nrt
ref_rew2	nrt
ref_nrtA_425	nrt
ref_nrtA_93	nrt
ref_nrtA_131	nrt
ref_nrtA_663	nrt
ref_Sw_21	nrt
ref_Sw_43	nrt
ref_Sw_10	nrt
ref_Sw_65	nrt
ref_Sw_13	nrt
ref_Sw_40	nrt
ref_nrtA_685	nrt
ref_Sw_88	nrt
ref_rew4	nrt
ref_Sw_26	nrt
ref_Sw_82	nrt
ref_Sw_5	nrt
ref_nrtA_700	nrt
ref_Sw_8	nrt
ref_Sw_85	nrt
ref_Sw_33	nrt
ref_nrtA_254	nrt
ref_Sw_35	nrt
ref_Sw_22	nrt
ref_Sw_24	nrt
ref_Sw_83	nrt
ref_Sw_14	nrt
ref_Sw_15	nrt
ref_nrtA_504	nrt
ref_nrtA_985	nrt
ref_Sw_56	nrt
ref_nrtA_424	nrt
ref_nrtA_174	nrt
ref_nrtA_851	nrt
ref_nrtA_780	nrt
ref_nrtA_90	nrt
ref_nrtA_190	nrt
ref_nrtA_205	nrt
ref_Sw_31	nrt
ref_nrtA_303	nrt
ref_Sw_12	nrt
ref_Sw_44	nrt
ref_nrtA_698	nrt
ref_nrtA_59	nrt
ref_nrtA_994	nrt
ref_Sw_39	nrt
ref_nrtA_512	nrt
ref_Sw_51	nrt
ref_Sw_41	nrt
ref_nrtA_239	nrt
ref_Sw_48	nrt
ref_Sw_67	nrt
ref_Sw_74	nrt
ref_Sw_52	nrt
ref_Sw_92	nrt
ref_Sw_72	nrt
ref_Sw_47	nrt
ref_Sw_2	nrt
ref_Sw_1	nrt
ref_Sw_55	nrt
ref_Sw_90	nrt
ref_Sw_18	nrt
ref_Sw_42	nrt
ref_Sw_46	nrt
ref_Sw_73	nrt
ref_Sw_16	nrt
ref_Sw_61	nrt
ref_Sw_69	nrt
ref_nrtA_122	nrt
ref_Sw_17	nrt
ref_Sw_28	nrt
ref_Sw_62	nrt
ref_Sw_66	nrt
ref_Sw_19	nrt
ref_Sw_77	nrt
ref_nrtA_550	nrt
ref_nrtA_339	nrt
ref_rew1	nrt
ref_nrtA_388	nrt
ref_nrtA_580	nrt
ref_nrtA_626	nrt
ref_nrtA_843	nrt
ref_nrtA_865	nrt
ref_Sw_75	nrt
ref_nrtA_981	nrt
ref_Sw_76	nrt
ref_Sw_91	nrt
ref_Sw_38	nrt
ref_Sw_89	nrt
ref_Sw_6	nrt
ref_Sw_49	nrt
ref_Sw_59	nrt
ref_nrtA_208	nrt
ref_Sw_53	nrt
ref_Sw_50	nrt
ref_Sw_93	nrt
ref_nrtA_726	nrt
ref_nrtA_987	nrt
ref_Sw_68	nrt
ref_Sw_70	nrt
ref_nrtA_551	nrt
ref_Sw_23	nrt
ref_Sw_87	nrt
ref_nrtA_807	nrt
ref_nrtA_723	nrt
ref_nrtA_50	nrt
ref_nrtA_144	nrt
ref_nrtA_25	nrt
ref_nrtA_770	nrt
ref_nrtA_249	nrt
ref_nrtA_544	nrt
ref_nrtA_276	nrt
ref_nrtA_521	nrt
ref_nrtA_819	nrt
ref_nrtA_705	nrt
ref_nrtA_319	nrt
ref_nrtA_72	nrt
ref_nrtA_742	nrt
ref_nrtA_799	nrt
ref_nrtA_577	nrt
ref_nrtA_954	nrt
ref_nrtA_934	nrt
ref_nrtA_787	nrt
ref_nrtA_343	nrt
ref_nrtA_29	nrt
ref_nrtA_441	nrt
ref_nrtA_116	nrt
ref_nrtA_494	nrt
ref_nrtA_3	nrt
ref_nrtA_878	nrt
ref_nrtA_891	nrt
ref_nrtA_261	nrt
ref_nrtA_332	nrt
ref_nrtA_459	nrt
ref_nrtA_849	nrt
ref_nrtA_14	nrt
ref_nrtA_194	nrt
ref_Sw_37	nrt
ref_Sw_86	nrt
ref_Sw_45	nrt
ref_Sw_63	nrt
ref_Sw_29	nrt
ref_Sw_30	nrt
ref_Sw_57	nrt
ref_Sw_25	nrt
ref_Sw_34	nrt
ref_Sw_20	nrt
ref_Sw_0	nrt
ref_Sw_81	nrt
ref_Sw_79	nrt
ref_Sw_80	nrt
ref_nrtA_56	nrt
ref_Sw_9	nrt
ref_Sw_71	nrt
ref_nrtA_325	nrt
ref_nrtA_775	nrt
ref_nrtA_515	nrt
ref_nrtA_516	nrt
ref_nrtA_639	nrt
ref_nrtA_107	nrt
ref_nrtA_591	nrt
ref_nrtA_506	nrt
ref_nrtA_958	nrt
ref_nrtA_672	nrt
ref_nrtA_1001	nrt
ref_nrtA_268	nrt
ref_nrtA_232	nrt
ref_nrtA_673	nrt
ref_nrtA_614	nrt
ref_nrtA_617	nrt
ref_nrtA_715	nrt
ref_nrtA_404	nrt
ref_nrtA_457	nrt
ref_nrtA_960	nrt
ref_nrtA_65	nrt
ref_nrtA_830	nrt
ref_nrtA_1003	nrt
ref_nrtA_316	nrt
ref_nrtA_253	nrt
ref_nrtA_181	nrt
ref_nrtA_888	nrt
ref_nrtA_827	nrt
ref_nrtA_607	nrt
ref_nrtA_520	nrt
ref_nrtA_702	nrt
ref_nrtA_525	nrt
ref_nrtA_484	nrt
ref_nrtA_288	nrt
ref_nrtA_226	nrt
ref_nrtA_86	nrt
ref_nrtA_682	nrt
ref_nrtA_439	nrt
ref_nrtA_680	nrt
ref_nrtA_609	nrt
ref_nrtA_52	nrt
ref_nrtA_117	nrt
ref_nrtA_936	nrt
ref_nrtA_917	nrt
ref_nrtA_517	nrt
ref_nrtA_546	nrt
ref_nrtA_529	nrt
ref_nrtA_882	nrt
ref_nrtA_613	nrt
ref_nrtA_44	nrt
ref_nrtA_160	nrt
ref_nrtA_71	nrt
ref_nrtA_125	nrt
ref_nrtA_476	nrt
ref_nrtA_82	nrt
ref_nrtA_627	nrt
ref_nrtA_273	nrt
ref_nrtA_201	nrt
ref_nrtA_427	nrt
ref_nrtA_952	nrt
ref_nrtA_168	nrt
ref_nrtA_347	nrt
ref_nrtA_874	nrt
ref_nrtA_68	nrt
ref_nrtA_371	nrt
ref_nrtA_445	nrt
ref_nrtA_399	nrt
ref_nrtA_299	nrt
ref_nrtA_1000	nrt
ref_nrtA_317	nrt
ref_nrtA_585	nrt
ref_nrtA_274	nrt
ref_nrtA_300	nrt
ref_nrtA_879	nrt
ref_nrtA_313	nrt
ref_nrtA_540	nrt
ref_nrtA_793	nrt
ref_nrtA_358	nrt
ref_nrtA_493	nrt
ref_nrtA_942	nrt
ref_nrtA_436	nrt
ref_nrtA_777	nrt
ref_nrtA_64	nrt
ref_nrtA_37	nrt
ref_nrtA_794	nrt
ref_nrtA_986	nrt
ref_nrtA_820	nrt
ref_nrtA_608	nrt
ref_nrtA_0	nrt
ref_nrtA_651	nrt
ref_nrtA_331	nrt
ref_nrtA_196	nrt
ref_nrtA_407	nrt
ref_nrtA_259	nrt
ref_nrtA_382	nrt
ref_nrtA_413	nrt
ref_nrtA_482	nrt
ref_nrtA_135	nrt
ref_nrtA_442	nrt
ref_nrtA_361	nrt
ref_nrtA_200	nrt
ref_nrtA_204	nrt
ref_nrtA_643	nrt
ref_nrtA_102	nrt
ref_nrtA_818	nrt
ref_nrtA_242	nrt
ref_nrtA_130	nrt
ref_nrtA_373	nrt
ref_nrtA_398	nrt
ref_nrtA_696	nrt
ref_nrtA_734	nrt
ref_nrtA_452	nrt
ref_nrtA_854	nrt
ref_nrtA_202	nrt
ref_nrtA_863	nrt
ref_nrtA_736	nrt
ref_nrtA_422	nrt
ref_nrtA_495	nrt
ref_nrtA_944	nrt
ref_nrtA_322	nrt
ref_nrtA_53	nrt
ref_nrtA_195	nrt
ref_nrtA_951	nrt
ref_nrtA_764	nrt
ref_nrtA_690	nrt
ref_nrtA_635	nrt
ref_nrtA_922	nrt
ref_nrtA_996	nrt
ref_nrtA_752	nrt
ref_nrtA_973	nrt
ref_nrtA_405	nrt
ref_nrtA_340	nrt
ref_nrtA_526	nrt
ref_nrtA_908	nrt
ref_nrtA_902	nrt
ref_nrtA_527	nrt
ref_nrtA_145	nrt
ref_nrtA_719	nrt
ref_nrtA_418	nrt
ref_nrtA_826	nrt
ref_nrtA_714	nrt
ref_nrtA_473	nrt
ref_nrtA_289	nrt
ref_nrtA_766	nrt
ref_nrtA_486	nrt
ref_nrtA_894	nrt
ref_nrtA_576	nrt
ref_nrtA_636	nrt
ref_nrtA_599	nrt
ref_nrtA_647	nrt
ref_nrtA_569	nrt
ref_nrtA_573	nrt
ref_nrtA_157	nrt
ref_nrtA_763	nrt
ref_nrtA_809	nrt
ref_nrtA_650	nrt
ref_nrtA_740	nrt
ref_nrtA_858	nrt
ref_nrtA_426	nrt
ref_nrtA_977	nrt
ref_nrtA_19	nrt
ref_nrtA_896	nrt
ref_nrtA_333	nrt
ref_nrtA_856	nrt
ref_nrtA_839	nrt
ref_nrtA_969	nrt
ref_nrtA_801	nrt
ref_nrtA_989	nrt
ref_nrtA_141	nrt
ref_nrtA_688	nrt
ref_nrtA_15	nrt
ref_nrtA_267	nrt
ref_nrtA_155	nrt
ref_nrtA_16	nrt
ref_nrtA_847	nrt
ref_nrtA_623	nrt
ref_nrtA_945	nrt
ref_nrtA_118	nrt
ref_nrtA_177	nrt
ref_nrtA_933	nrt
ref_nrtA_629	nrt
ref_nrtA_91	nrt
ref_nrtA_624	nrt
ref_nrtA_503	nrt
ref_nrtA_535	nrt
ref_nrtA_111	nrt
ref_nrtA_916	nrt
ref_nrtA_302	nrt
ref_nrtA_939	nrt
ref_nrtA_223	nrt
ref_nrtA_74	nrt
ref_nrtA_861	nrt
ref_nrtA_134	nrt
ref_nrtA_94	nrt
ref_nrtA_959	nrt
ref_nrtA_159	nrt
ref_nrtA_89	nrt
ref_nrtA_481	nrt
ref_nrtA_227	nrt
ref_nrtA_391	nrt
ref_nrtA_433	nrt
ref_nrtA_282	nrt
ref_nrtA_250	nrt
ref_nrtA_803	nrt
ref_nrtA_27	nrt
ref_nrtA_33	nrt
ref_nrtA_164	nrt
ref_nrtA_962	nrt
ref_nrtA_842	nrt
ref_nrtA_522	nrt
ref_nrtA_389	nrt
ref_nrtA_283	nrt
ref_nrtA_592	nrt
ref_nrtA_298	nrt
ref_nrtA_99	nrt
ref_nrtA_169	nrt
ref_nrtA_129	nrt
ref_nrtA_741	nrt
ref_nrtA_693	nrt
ref_nrtA_957	nrt
ref_nrtA_416	nrt
ref_nrtA_13	nrt
ref_nrtA_633	nrt
ref_nrtA_378	nrt
ref_nrtA_408	nrt
ref_nrtA_229	nrt
ref_nrtA_149	nrt
ref_nrtA_233	nrt
ref_nrtA_390	nrt
ref_nrtA_458	nrt
ref_nrtA_871	nrt
ref_nrtA_545	nrt
ref_nrtA_305	nrt
ref_nrtA_750	nrt
ref_nrtA_925	nrt
ref_nrtA_553	nrt
ref_nrtA_710	nrt
ref_nrtA_246	nrt
ref_nrtA_757	nrt
ref_nrtA_509	nrt
ref_nrtA_993	nrt
ref_nrtA_464	nrt
ref_nrtA_269	nrt
ref_nrtA_557	nrt
ref_nrtA_589	nrt
ref_nrtA_199	nrt
ref_nrtA_173	nrt
ref_nrtA_323	nrt
ref_nrtA_43	nrt
ref_nrtA_868	nrt
ref_nrtA_467	nrt
ref_nrtA_47	nrt
ref_nrtA_88	nrt
ref_nrtA_905	nrt
ref_nrtA_80	nrt
ref_nrtA_266	nrt
ref_nrtA_601	nrt
ref_nrtA_189	nrt
ref_nrtA_641	nrt
ref_nrtA_28	nrt
ref_nrtA_566	nrt
ref_nrtA_461	nrt
ref_nrtA_275	nrt
ref_nrtA_859	nrt
ref_nrtA_105	nrt
ref_nrtA_918	nrt
ref_nrtA_375	nrt
ref_nrtA_718	nrt
ref_nrtA_903	nrt
ref_nrtA_98	nrt
ref_nrtA_480	nrt
ref_nrtA_675	nrt
ref_nrtA_158	nrt
ref_nrtA_928	nrt
ref_nrtA_247	nrt
ref_nrtA_376	nrt
ref_nrtA_55	nrt
ref_nrtA_631	nrt
ref_nrtA_62	nrt
ref_nrtA_270	nrt
ref_nrtA_706	nrt
ref_nrtA_277	nrt
ref_nrtA_401	nrt
ref_nrtA_472	nrt
ref_nrtA_637	nrt
ref_nrtA_915	nrt
ref_nrtA_890	nrt
ref_nrtA_568	nrt
ref_nrtA_335	nrt
ref_nrtA_720	nrt
ref_nrtA_559	nrt
ref_nrtA_490	nrt
ref_nrtA_443	nrt
ref_nrtA_218	nrt
ref_nrtA_115	nrt
ref_nrtA_252	nrt
ref_nrtA_167	nrt
ref_nrtA_311	nrt
ref_nrtA_217	nrt
ref_nrtA_964	nrt
ref_nrtA_485	nrt
ref_nrtA_23	nrt
ref_nrtA_21	nrt
ref_nrtA_231	nrt
ref_nrtA_664	nrt
ref_nrtA_612	nrt
ref_nrtA_760	nrt
ref_nrtA_642	nrt
ref_nrtA_437	nrt
ref_nrtA_881	nrt
ref_nrtA_430	nrt
ref_nrtA_931	nrt
ref_nrtA_320	nrt
ref_nrtA_743	nrt
ref_nrtA_618	nrt
ref_nrtA_97	nrt
ref_nrtA_683	nrt
ref_nrtA_22	nrt
ref_nrtA_143	nrt
ref_nrtA_549	nrt
ref_nrtA_165	nrt
ref_nrtA_586	nrt
ref_nrtA_946	nrt
ref_nrtA_104	nrt
ref_nrtA_679	nrt
ref_nrtA_948	nrt
ref_nrtA_327	nrt
ref_nrtA_806	nrt
ref_nrtA_621	nrt
ref_nrtA_142	nrt
ref_nrtA_499	nrt
ref_nrtA_895	nrt
ref_nrtA_965	nrt
ref_nrtA_866	nrt
ref_nrtA_804	nrt
ref_nrtA_483	nrt
ref_nrtA_784	nrt
ref_nrtA_539	nrt
ref_nrtA_137	nrt
ref_nrtA_315	nrt
ref_nrtA_387	nrt
ref_nrtA_346	nrt
ref_nrtA_921	nrt
ref_nrtA_170	nrt
ref_nrtA_713	nrt
ref_nrtA_46	nrt
ref_nrtA_110	nrt
ref_nrtA_554	nrt
ref_nrtA_904	nrt
ref_nrtA_912	nrt
ref_nrtA_537	nrt
ref_nrtA_256	nrt
ref_nrtA_329	nrt
ref_nrtA_548	nrt
ref_nrtA_611	nrt
ref_nrtA_498	nrt
ref_nrtA_914	nrt
ref_nrtA_812	nrt
ref_nrtA_1	nrt
ref_nrtA_85	nrt
ref_nrtA_337	nrt
ref_nrtA_69	nrt
ref_nrtA_38	nrt
ref_nrtA_712	nrt
ref_nrtA_975	nrt
ref_nrtA_505	nrt
ref_nrtA_237	nrt
ref_nrtA_248	nrt
ref_nrtA_831	nrt
ref_nrtA_844	nrt
ref_nrtA_32	nrt
ref_nrtA_578	nrt
ref_nrtA_628	nrt
ref_nrtA_438	nrt
ref_nrtA_77	nrt
ref_nrtA_956	nrt
ref_nrtA_797	nrt
ref_nrtA_681	nrt
ref_nrtA_492	nrt
ref_nrtA_737	nrt
ref_nrtA_328	nrt
ref_nrtA_348	nrt
ref_nrtA_70	nrt
ref_nrtA_162	nrt
ref_nrtA_324	nrt
ref_nrtA_281	nrt
ref_nrtA_930	nrt
ref_nrtA_632	nrt
ref_nrtA_841	nrt
ref_nrtA_562	nrt
ref_nrtA_836	nrt
ref_nrtA_474	nrt
ref_nrtA_749	nrt
ref_nrtA_496	nrt
ref_nrtA_600	nrt
ref_nrtA_656	nrt
ref_nrtA_708	nrt
ref_nrtA_910	nrt
ref_nrtA_96	nrt
ref_nrtA_588	nrt
ref_nrtA_907	nrt
ref_nrtA_722	nrt
ref_nrtA_342	nrt
ref_nrtA_147	nrt
ref_nrtA_216	nrt
ref_nrtA_823	nrt
ref_nrtA_992	nrt
ref_nrtA_463	nrt
ref_nrtA_306	nrt
ref_nrtA_756	nrt
ref_nrtA_290	nrt
ref_nrtA_824	nrt
ref_nrtA_176	nrt
ref_nrtA_697	nrt
ref_nrtA_468	nrt
ref_nrtA_10	nrt
ref_nrtA_103	nrt
ref_nrtA_225	nrt
ref_nrtA_51	nrt
ref_nrtA_359	nrt
ref_nrtA_456	nrt
ref_nrtA_2	nrt
ref_nrtA_257	nrt
ref_nrtA_783	nrt
ref_nrtA_434	nrt
ref_nrtA_644	nrt
ref_nrtA_271	nrt
ref_nrtA_362	nrt
ref_nrtA_668	nrt
ref_nrtA_727	nrt
ref_nrtA_665	nrt
ref_nrtA_660	nrt
ref_nrtA_747	nrt
ref_nrtA_796	nrt
ref_nrtA_360	nrt
ref_nrtA_572	nrt
ref_nrtA_590	nrt
ref_nrtA_440	nrt
ref_nrtA_875	nrt
ref_nrtA_892	nrt
ref_nrtA_238	nrt
ref_nrtA_470	nrt
ref_nrtA_885	nrt
ref_nrtA_396	nrt
ref_nrtA_20	nrt
ref_nrtA_121	nrt
ref_nrtA_805	nrt
ref_nrtA_291	nrt
ref_nrtA_296	nrt
ref_nrtA_558	nrt
ref_nrtA_724	nrt
ref_nrtA_970	nrt
ref_nrtA_128	nrt
ref_nrtA_788	nrt
ref_nrtA_341	nrt
ref_nrtA_995	nrt
ref_nrtA_101	nrt
ref_nrtA_765	nrt
ref_nrtA_638	nrt
ref_nrtA_138	nrt
ref_nrtA_570	nrt
ref_nrtA_479	nrt
ref_nrtA_583	nrt
ref_nrtA_245	nrt
ref_nrtA_372	nrt
ref_nrtA_595	nrt
ref_nrtA_419	nrt
ref_nrtA_45	nrt
ref_nrtA_431	nrt
ref_nrtA_689	nrt
ref_nrtA_852	nrt
ref_nrtA_645	nrt
ref_nrtA_938	nrt
ref_nrtA_728	nrt
ref_nrtA_78	nrt
ref_nrtA_791	nrt
ref_nrtA_187	nrt
ref_nrtA_594	nrt
ref_nrtA_211	nrt
ref_nrtA_449	nrt
ref_nrtA_207	nrt
ref_nrtA_817	nrt
ref_nrtA_533	nrt
ref_nrtA_579	nrt
ref_nrtA_241	nrt
ref_nrtA_877	nrt
ref_nrtA_244	nrt
ref_nrtA_940	nrt
ref_nrtA_587	nrt
ref_nrtA_292	nrt
ref_nrtA_73	nrt
ref_nrtA_899	nrt
ref_nrtA_392	nrt
ref_nrtA_35	nrt
ref_nrtA_653	nrt
ref_nrtA_619	nrt
ref_nrtA_293	nrt
ref_nrtA_435	nrt
ref_nrtA_518	nrt
ref_nrtA_564	nrt
ref_nrtA_999	nrt
ref_nrtA_581	nrt
ref_nrtA_113	nrt
ref_nrtA_860	nrt
ref_nrtA_381	nrt
ref_nrtA_810	nrt
ref_nrtA_112	nrt
ref_nrtA_7	nrt
ref_nrtA_106	nrt
ref_nrtA_92	nrt
ref_nrtA_666	nrt
ref_nrtA_447	nrt
ref_nrtA_652	nrt
ref_nrtA_654	nrt
ref_nrtA_876	nrt
ref_nrtA_36	nrt
ref_nrtA_825	nrt
ref_nrtA_947	nrt
ref_nrtA_377	nrt
ref_nrtA_172	nrt
ref_nrtA_523	nrt
ref_nrtA_929	nrt
ref_nrtA_575	nrt
ref_nrtA_997	nrt
ref_nrtA_224	nrt
ref_nrtA_678	nrt
ref_nrtA_11	nrt
ref_nrtA_81	nrt
ref_nrtA_9	nrt
ref_nrtA_136	nrt
ref_nrtA_813	nrt
ref_nrtA_42	nrt
ref_nrtA_966	nrt
ref_nrtA_54	nrt
ref_nrtA_397	nrt
ref_nrtA_76	nrt
ref_nrtA_640	nrt
ref_nrtA_709	nrt
ref_nrtA_221	nrt
ref_nrtA_789	nrt
ref_nrtA_462	nrt
ref_nrtA_146	nrt
ref_nrtA_911	nrt
ref_nrtA_703	nrt
ref_nrtA_206	nrt
ref_nrtA_862	nrt
ref_nrtA_357	nrt
ref_nrtA_514	nrt
ref_nrtA_423	nrt
ref_nrtA_552	nrt
ref_nrtA_40	nrt
ref_nrtA_610	nrt
ref_nrtA_880	nrt
ref_nrtA_5	nrt
ref_nrtA_152	nrt
ref_nrtA_507	nrt
ref_nrtA_961	nrt
ref_nrtA_251	nrt
ref_nrtA_344	nrt
ref_nrtA_848	nrt
ref_nrtA_779	nrt
ref_nrtA_932	nrt
ref_nrtA_471	nrt
ref_nrtA_66	nrt
ref_nrtA_139	nrt
ref_nrtA_795	nrt
ref_nrtA_235	nrt
ref_nrtA_988	nrt
ref_nrtA_279	nrt
ref_nrtA_367	nrt
ref_nrtA_542	nrt
ref_nrtA_704	nrt
ref_nrtA_197	nrt
ref_nrtA_884	nrt
ref_nrtA_530	nrt
ref_nrtA_180	nrt
ref_nrtA_730	nrt
ref_nrtA_321	nrt
ref_nrtA_258	nrt
ref_nrtA_243	nrt
ref_nrtA_219	nrt
ref_nrtA_295	nrt
ref_nrtA_816	nrt
ref_nrtA_394	nrt
ref_nrtA_41	nrt
ref_nrtA_380	nrt
ref_nrtA_83	nrt
ref_nrtA_61	nrt
ref_nrtA_671	nrt
ref_nrtA_691	nrt
ref_nrtA_374	nrt
ref_nrtA_448	nrt
ref_nrtA_350	nrt
ref_nrtA_785	nrt
ref_nrtA_262	nrt
ref_nrtA_561	nrt
ref_nrtA_833	nrt
ref_nrtA_183	nrt
ref_nrtA_285	nrt
ref_nrtA_616	nrt
ref_nrtA_832	nrt
ref_nrtA_365	nrt
ref_nrtA_409	nrt
ref_nrtA_846	nrt
ref_nrtA_845	nrt
ref_nrtA_475	nrt
ref_nrtA_774	nrt
ref_nrtA_622	nrt
ref_nrtA_615	nrt
ref_nrtA_478	nrt
ref_nrtA_356	nrt
ref_nrtA_924	nrt
ref_nrtA_163	nrt
ref_nrtA_926	nrt
ref_nrtA_30	nrt
ref_nrtA_978	nrt
ref_nrtA_855	nrt
ref_nrtA_603	nrt
ref_nrtA_695	nrt
ref_nrtA_60	nrt
ref_nrtA_755	nrt
ref_nrtA_39	nrt
ref_nrtA_543	nrt
ref_nrtA_214	nrt
ref_nrtA_31	nrt
ref_nrtA_330	nrt
ref_nrtA_630	nrt
ref_nrtA_913	nrt
ref_nrtA_213	nrt
ref_nrtA_406	nrt
ref_nrtA_265	nrt
ref_nrtA_872	nrt
ref_nrtA_386	nrt
ref_nrtA_745	nrt
ref_nrtA_980	nrt
ref_nrtA_383	nrt
ref_nrtA_838	nrt
ref_nrtA_140	nrt
ref_nrtA_119	nrt
ref_nrtA_657	nrt
ref_nrtA_684	nrt
ref_nrtA_655	nrt
ref_nrtA_605	nrt
ref_nrtA_625	nrt
ref_nrtA_834	nrt
ref_nrtA_148	nrt
ref_nrtA_411	nrt
ref_nrtA_767	nrt
ref_nrtA_151	nrt
ref_nrtA_735	nrt
ref_nrtA_385	nrt
ref_nrtA_178	nrt
ref_nrtA_502	nrt
ref_nrtA_738	nrt
ref_nrtA_469	nrt
ref_nrtA_815	nrt
ref_nrtA_1002	nrt
ref_nrtA_814	nrt
ref_nrtA_8	nrt
ref_nrtA_662	nrt
ref_nrtA_345	nrt
ref_nrtA_758	nrt
ref_nrtA_606	nrt
ref_nrtA_802	nrt
ref_nrtA_264	nrt
ref_nrtA_937	nrt
ref_nrtA_133	nrt
ref_nrtA_746	nrt
ref_nrtA_428	nrt
ref_nrtA_6	nrt
ref_nrtA_963	nrt
ref_nrtA_336	nrt
ref_nrtA_126	nrt
ref_nrtA_596	nrt
ref_nrtA_531	nrt
ref_nrtA_729	nrt
ref_nrtA_677	nrt
ref_nrtA_451	nrt
ref_nrtA_203	nrt
ref_nrtA_574	nrt
ref_nrtA_773	nrt
ref_nrtA_230	nrt
ref_nrtA_840	nrt
ref_nrtA_699	nrt
ref_nrtA_593	nrt
ref_nrtA_100	nrt
ref_nrtA_58	nrt
ref_nrtA_351	nrt
ref_nrtA_191	nrt
ref_nrtA_968	nrt
ref_nrtA_312	nrt
ref_nrtA_744	nrt
ref_nrtA_487	nrt
ref_nrtA_821	nrt
ref_nrtA_949	nrt
ref_nrtA_991	nrt
ref_nrtA_477	nrt
ref_nrtA_731	nrt
ref_nrtA_837	nrt
ref_nrtA_990	nrt
ref_nrtA_75	nrt
ref_nrtA_661	nrt
ref_nrtA_109	nrt
ref_nrtA_762	nrt
ref_nrtA_212	nrt
ref_nrtA_420	nrt
ref_nrtA_501	nrt
ref_nrtA_186	nrt
ref_nrtA_453	nrt
ref_nrtA_326	nrt
ref_nrtA_301	nrt
ref_nrtA_370	nrt
ref_nrtA_602	nrt
ref_nrtA_368	nrt
ref_nrtA_869	nrt
ref_nrtA_511	nrt
ref_nrtA_536	nrt
ref_nrtA_953	nrt
ref_nrtA_748	nrt
ref_nrtA_798	nrt
ref_nrtA_297	nrt
ref_nrtA_444	nrt
ref_nrtA_853	nrt
ref_nrtA_900	nrt
ref_nrtA_598	nrt
ref_nrtA_800	nrt
ref_nrtA_57	nrt
ref_nrtA_850	nrt
ref_nrtA_828	nrt
ref_nrtA_717	nrt
ref_nrtA_950	nrt
ref_nrtA_210	nrt
ref_nrtA_676	nrt
ref_nrtA_355	nrt
ref_nrtA_497	nrt
ref_nrtA_488	nrt
ref_nrtA_524	nrt
ref_nrtA_547	nrt
ref_nrtA_919	nrt
ref_nrtA_363	nrt
ref_nrtA_395	nrt
ref_nrtA_429	nrt
ref_nrtA_829	nrt
ref_nrtA_123	nrt
ref_nrtA_161	nrt
ref_nrtA_567	nrt
ref_nrtA_725	nrt
ref_nrtA_166	nrt
ref_nrtA_84	nrt
ref_nrtA_260	nrt
ref_nrtA_417	nrt
ref_nrtA_379	nrt
ref_nrtA_694	nrt
ref_nrtA_906	nrt
ref_nrtA_887	nrt
ref_nrtA_646	nrt
ref_nrtA_733	nrt
ref_nrtA_108	nrt
ref_nrtA_935	nrt
ref_nrtA_421	nrt
ref_nrtA_318	nrt
ref_nrtA_465	nrt
ref_nrtA_228	nrt
ref_nrtA_971	nrt
ref_nrtA_510	nrt
ref_nrtA_519	nrt
ref_nrtA_739	nrt
ref_nrtA_24	nrt
ref_nrtA_307	nrt
ref_nrtA_489	nrt
ref_nrtA_338	nrt
ref_nrtA_393	nrt
ref_nrtA_79	nrt
ref_nrtA_667	nrt
ref_nrtA_707	nrt
ref_nrtA_17	nrt
ref_nrtA_63	nrt
ref_nrtA_541	nrt
ref_nrtA_455	nrt
ref_nrtA_34	nrt
ref_nrtA_528	nrt
ref_nrtA_415	nrt
ref_nrtA_716	nrt
ref_nrtA_192	nrt
ref_nrtA_870	nrt
ref_nrtA_556	nrt
ref_nrtA_403	nrt
ref_nrtA_751	nrt
ref_nrtA_565	nrt
ref_nrtA_4	nrt
ref_nrtA_209	nrt
ref_nrtA_867	nrt
ref_nrtA_184	nrt
ref_nrtA_286	nrt
ref_nrtA_364	nrt
ref_nrtA_886	nrt
ref_nrtA_240	nrt
ref_nrtA_414	nrt
ref_nrtA_768	nrt
ref_nrtA_349	nrt
ref_nrtA_604	nrt
ref_nrtA_354	nrt
ref_nrtA_883	nrt
ref_nrtA_48	nrt
ref_nrtA_597	nrt
ref_nrtA_889	nrt
ref_nrtA_234	nrt
ref_nrtA_352	nrt
ref_nrtA_984	nrt
ref_nrtA_898	nrt
ref_nrtA_287	nrt
ref_nrtA_759	nrt
ref_nrtA_310	nrt
ref_nrtA_353	nrt
ref_nrtA_786	nrt
ref_nrtA_334	nrt
ref_nrtA_761	nrt
ref_nrtA_220	nrt
ref_nrtA_18	nrt
ref_nrtA_255	nrt
ref_nrtA_776	nrt
ref_nrtA_955	nrt
ref_nrtA_659	nrt
ref_nrtA_127	nrt
ref_nrtA_560	nrt
ref_nrtA_658	nrt
ref_nrtA_701	nrt
ref_nrtA_278	nrt
ref_nrtA_648	nrt
ref_nrtA_153	nrt
ref_nrtA_182	nrt
ref_nrtA_974	nrt
ref_nrtA_893	nrt
ref_nrtA_369	nrt
ref_nrtA_584	nrt
ref_nrtA_500	nrt
ref_nrtA_198	nrt
ref_nrtA_778	nrt
ref_nrtA_314	nrt
ref_nrtA_188	nrt
ref_nrtA_460	nrt
ref_nrtA_927	nrt
ref_nrtA_563	nrt
ref_nrtA_49	nrt
ref_nrtA_171	nrt
ref_nrtA_781	nrt
ref_nrtA_811	nrt
ref_nrtA_179	nrt
ref_nrtA_154	nrt
ref_nrtA_132	nrt
ref_nrtA_674	nrt
ref_nrtA_280	nrt
ref_nrtA_864	nrt
ref_nrtA_790	nrt
ref_nrtA_920	nrt
ref_nrtA_686	nrt
ref_nrtA_454	nrt
ref_nrtA_450	nrt
ref_nrtA_555	nrt
ref_nrtA_513	nrt
ref_nrtA_772	nrt
ref_nrtA_998	nrt
ref_nrtA_114	nrt
ref_nrtA_649	nrt
ref_nrtA_972	nrt
ref_nrtA_410	nrt
ref_nrtA_711	nrt
ref_nrtA_185	nrt
ref_nrtA_897	nrt
ref_nrtA_193	nrt
ref_nrtA_721	nrt
ref_nrtA_792	nrt
ref_nrtA_400	nrt
ref_nrtA_120	nrt
ref_nrtA_67	nrt
ref_nrtA_769	nrt
ref_nrtA_943	nrt
ref_nrtA_670	nrt
ref_nrtA_582	nrt
ref_nrtA_687	nrt
ref_nrtA_538	nrt
ref_nrtA_156	nrt
ref_nrtA_284	nrt
ref_nrtA_979	nrt
ref_nrtA_402	nrt
ref_nrtA_532	nrt
