# Supplementary material for: Picoplankton nitrogen guilds in the tropical and subtropical oceans: From the surface to the deep
Source: PLoS One. 2025 Nov 5;20(11):e0335222. doi: 10.1371/journal.pone.0335222 (PMC12588538; doi:10.1371/journal.pone.0335222)
Supplement: S1 File — (ZIP) [file pone.0335222.s001.zip › supplementary info/N_cycle/G_nrtA_nitrate_transporter_assimilation/tree/iTOL_colors_placement_taxonomy.txt]

#Taxonomy file for tree after relabel (relabeltree.py). Only 7 top classes have a distinct color.
DATASET_COLORSTRIP
SEPARATOR COMMA
DATASET_LABEL,taxonomy
LEGEND_COLORS,#66c2a5,#fc8d62,#8da0cb,#e78ac3,#a6d854,#ffd92f,#e5c494,#e0e0e0
LEGEND_LABELS,c__Alphaproteobacteria,c__Bacteroidia,c__Campylobacteria,c__Cyanobacteriia,c__Gammaproteobacteria,c__Planctomycetes,c__Verrucomicrobiae,other
LEGEND_SHAPES,1,1,1,1,1,1,1,1
LEGEND_POSITION_X,100
LEGEND_POSITION_Y,100
#LEGEND_SHAPE_SCALES,1,1,1,1,1,1,1,1
LEGEND_TITLE,taxonomy
DATA
CONTAINS==Alphaproteobacteria,#66c2a5
CONTAINS==Bacteroidia,#fc8d62
CONTAINS==Campylobacteria,#8da0cb
CONTAINS==Cyanobacteriia,#e78ac3
CONTAINS==Gammaproteobacteria,#a6d854
CONTAINS==Kiritimatiellae,#e0e0e0
CONTAINS==Lentisphaeria,#e0e0e0
CONTAINS==Nitrospinia,#e0e0e0
CONTAINS==Phycisphaerae,#e0e0e0
CONTAINS==Planctomycetes,#ffd92f
CONTAINS==Polyangia,#e0e0e0
CONTAINS==UBA11346,#e0e0e0
CONTAINS==UBA9160,#e0e0e0
CONTAINS==Verrucomicrobiae,#e5c494
CONTAINS==Zetaproteobacteria,#e0e0e0
