# Supplementary material for: Picoplankton nitrogen guilds in the tropical and subtropical oceans: From the surface to the deep
Source: PLoS One. 2025 Nov 5;20(11):e0335222. doi: 10.1371/journal.pone.0335222 (PMC12588538; doi:10.1371/journal.pone.0335222)
Supplement: S1 File — (ZIP) [file pone.0335222.s001.zip › supplementary info/N_cycle/G_nrtA_nitrate_transporter_assimilation/tree/ref_database.log]

IQ-TREE multicore version 2.1.4-beta COVID-edition for Linux 64-bit built Jun 24 2021
Developed by Bui Quang Minh, James Barbetti, Nguyen Lam Tung,
Olga Chernomor, Heiko Schmidt, Dominik Schrempf, Michael Woodhams.

Host:    elbrus (AVX512, FMA3, 1510 GB RAM)
Command: iqtree -s /data/mcm/rlaso/Traits/Phylogenetic_trees/Nitrogen_cycle/Nrt/results/ref_database.faln -st AA -nt AUTO -m TEST -bb 1000 -mset raxml -nm 1000 -pre /data/mcm/rlaso/Traits/Phylogenetic_trees/Nitrogen_cycle/Nrt/results/ref_database -redo
Seed:    804005 (Using SPRNG - Scalable Parallel Random Number Generator)
Time:    Tue May 17 17:07:22 2022
Kernel:  AVX+FMA - auto-detect threads (104 CPU cores detected)

Reading alignment file /data/mcm/rlaso/Traits/Phylogenetic_trees/Nitrogen_cycle/Nrt/results/ref_database.faln ... Fasta format detected
Alignment most likely contains protein sequences
Alignment has 1104 sequences with 1204 columns, 1090 distinct patterns
783 parsimony-informative, 192 singleton sites, 229 constant sites
               Gap/Ambiguity  Composition  p-value
   1  ref_nrtA_532    55.07%    failed      2.08%
   2  ref_nrtA_156    55.07%    passed      5.10%
   3  ref_nrtA_402    55.15%    failed      0.91%
   4  ref_nrtA_284    55.73%    failed      3.59%
   5  ref_nrtA_979    55.48%    passed     17.52%
   6  ref_nrtA_723    56.48%    passed      7.54%
   7  ref_nrtA_50     53.41%    passed      7.01%
   8  ref_nrtA_144    59.80%    passed     36.14%
   9  ref_nrtA_14     55.40%    failed      3.80%
  10  ref_nrtA_194    54.65%    passed     20.28%
  11  ref_nrtA_770    55.65%    passed     13.24%
  12  ref_nrtA_25     55.32%    passed     54.31%
  13  ref_nrtA_276    54.57%    passed      8.08%
  14  ref_nrtA_249    54.65%    passed     57.53%
  15  ref_nrtA_544    54.73%    passed     19.67%
  16  ref_nrtA_521    54.73%    passed     17.33%
  17  ref_nrtA_819    54.90%    failed      3.74%
  18  ref_nrtA_705    54.57%    passed      8.92%
  19  ref_nrtA_319    54.73%    passed     37.22%
  20  ref_nrtA_343    54.65%    passed     87.47%
  21  ref_nrtA_29     54.57%    passed     54.57%
  22  ref_nrtA_441    54.57%    passed     59.07%
  23  ref_nrtA_116    54.82%    passed     51.78%
  24  ref_nrtA_459    54.40%    passed     93.62%
  25  ref_nrtA_849    54.40%    passed     99.30%
  26  ref_nrtA_878    54.40%    passed     94.59%
  27  ref_nrtA_891    54.49%    passed     73.69%
  28  ref_nrtA_494    54.49%    passed     59.97%
  29  ref_nrtA_3      54.57%    passed     84.55%
  30  ref_nrtA_261    54.49%    passed     86.26%
  31  ref_nrtA_332    54.57%    passed     78.03%
  32  ref_nrtA_72     54.65%    passed     16.15%
  33  ref_nrtA_742    54.57%    passed     49.77%
  34  ref_nrtA_799    54.90%    passed     64.10%
  35  ref_nrtA_934    53.49%    passed     35.86%
  36  ref_nrtA_787    53.49%    passed     28.09%
  37  ref_nrtA_577    58.55%    passed     76.07%
  38  ref_nrtA_954    54.32%    passed     41.62%
  39  ref_nrtA_325    59.80%    passed      6.88%
  40  ref_nrtA_404    59.05%    passed     52.54%
  41  ref_nrtA_65     60.80%    failed      1.75%
  42  ref_nrtA_457    62.04%    passed     25.38%
  43  ref_nrtA_960    60.22%    passed     13.23%
  44  ref_nrtA_944    61.79%    failed      3.59%
  45  ref_nrtA_322    63.21%    failed      0.40%
  46  ref_nrtA_53     61.63%    failed      0.08%
  47  ref_nrtA_195    60.88%    failed      0.94%
  48  ref_nrtA_951    60.96%    failed      0.53%
  49  ref_nrtA_764    61.63%    failed      0.00%
  50  ref_nrtA_690    61.13%    failed      0.13%
  51  ref_nrtA_635    62.38%    failed      4.03%
  52  ref_nrtA_922    61.46%    failed      0.02%
  53  ref_nrtA_996    62.62%    failed      0.00%
  54  ref_nrtA_766    61.21%    passed     21.22%
  55  ref_nrtA_973    59.72%    failed      4.38%
  56  ref_nrtA_752    61.96%    passed     13.64%
  57  ref_nrtA_405    61.79%    passed     21.45%
  58  ref_nrtA_473    61.88%    failed      2.89%
  59  ref_nrtA_289    60.96%    passed      7.06%
  60  ref_nrtA_714    61.54%    passed     29.14%
  61  ref_nrtA_340    61.88%    passed     18.10%
  62  ref_nrtA_526    60.96%    passed     44.55%
  63  ref_nrtA_902    61.21%    passed     45.40%
  64  ref_nrtA_527    61.05%    passed     33.26%
  65  ref_nrtA_145    61.13%    passed     48.69%
  66  ref_nrtA_719    61.13%    passed     58.85%
  67  ref_nrtA_826    61.21%    passed     32.89%
  68  ref_nrtA_908    60.88%    passed     64.55%
  69  ref_nrtA_418    61.13%    passed     49.86%
  70  ref_nrtA_259    62.29%    passed     21.25%
  71  ref_nrtA_495    61.79%    passed     67.30%
  72  ref_nrtA_382    61.96%    passed     72.37%
  73  ref_nrtA_413    61.96%    passed     20.05%
  74  ref_nrtA_736    62.38%    passed     76.07%
  75  ref_nrtA_373    62.04%    passed     57.57%
  76  ref_nrtA_398    61.96%    passed     60.41%
  77  ref_nrtA_452    61.13%    passed     50.96%
  78  ref_nrtA_854    62.21%    passed     56.94%
  79  ref_nrtA_696    66.94%    passed     55.42%
  80  ref_nrtA_734    62.29%    passed     60.06%
  81  ref_nrtA_202    62.38%    passed     48.44%
  82  ref_nrtA_863    62.29%    passed     56.29%
  83  ref_nrtA_422    62.21%    passed     52.79%
  84  ref_nrtA_482    62.54%    failed      0.87%
  85  ref_nrtA_135    62.46%    passed     19.27%
  86  ref_nrtA_442    62.13%    passed     54.16%
  87  ref_nrtA_204    61.71%    passed     58.69%
  88  ref_nrtA_643    61.71%    passed     89.96%
  89  ref_nrtA_361    61.38%    passed     76.34%
  90  ref_nrtA_200    61.79%    passed     66.01%
  91  ref_nrtA_102    61.88%    passed     61.16%
  92  ref_nrtA_818    61.46%    passed     51.35%
  93  ref_nrtA_242    62.38%    passed     35.68%
  94  ref_nrtA_130    61.79%    passed     78.35%
  95  ref_nrtA_830    58.22%    passed     10.52%
  96  ref_nrtA_614    61.21%    passed     79.87%
  97  ref_nrtA_617    60.71%    passed     28.67%
  98  ref_nrtA_715    63.12%    passed     28.92%
  99  ref_nrtA_639    57.31%    passed     13.38%
 100  ref_nrtA_775    56.06%    passed     36.29%
 101  ref_nrtA_515    54.82%    passed     10.72%
 102  ref_nrtA_516    55.15%    failed      2.57%
 103  ref_nrtA_107    59.14%    passed     77.04%
 104  ref_nrtA_591    60.22%    passed     97.84%
 105  ref_nrtA_506    60.96%    passed     84.78%
 106  ref_nrtA_958    59.72%    passed     97.92%
 107  ref_nrtA_672    61.96%    passed     85.44%
 108  ref_nrtA_1001   59.30%    passed     96.58%
 109  ref_nrtA_268    58.72%    passed     70.22%
 110  ref_nrtA_232    58.55%    passed     94.31%
 111  ref_nrtA_673    58.72%    passed     99.24%
 112  ref_nrtA_1003   59.97%    failed      1.23%
 113  ref_nrtA_181    60.88%    passed      9.19%
 114  ref_nrtA_316    60.63%    passed      7.20%
 115  ref_nrtA_253    60.80%    failed      1.27%
 116  ref_nrtA_407    62.04%    passed     28.16%
 117  ref_nrtA_888    59.55%    passed     34.42%
 118  ref_nrtA_300    59.63%    passed     55.40%
 119  ref_nrtA_196    60.13%    passed     41.74%
 120  ref_nrtA_68     62.21%    failed      2.47%
 121  ref_nrtA_371    61.96%    passed     10.32%
 122  ref_nrtA_793    59.47%    passed     30.04%
 123  ref_nrtA_525    60.80%    failed      0.11%
 124  ref_nrtA_484    60.63%    failed      0.51%
 125  ref_nrtA_288    60.96%    failed      0.68%
 126  ref_nrtA_608    59.63%    passed     58.85%
 127  ref_nrtA_226    61.21%    passed     33.66%
 128  ref_nrtA_827    61.13%    passed     30.44%
 129  ref_nrtA_607    60.71%    passed     47.10%
 130  ref_nrtA_520    60.63%    passed     52.66%
 131  ref_nrtA_702    60.55%    passed     68.97%
 132  ref_nrtA_0      58.31%    passed     39.45%
 133  ref_nrtA_331    57.81%    passed     41.60%
 134  ref_nrtA_651    57.97%    passed     16.46%
 135  ref_nrtA_86     61.88%    passed      9.14%
 136  ref_nrtA_609    61.46%    passed     79.51%
 137  ref_nrtA_682    61.46%    passed     82.86%
 138  ref_nrtA_439    61.46%    passed     80.48%
 139  ref_nrtA_680    61.46%    passed     62.06%
 140  ref_nrtA_52     59.39%    passed      7.63%
 141  ref_nrtA_117    59.47%    failed      4.58%
 142  ref_nrtA_936    62.04%    passed     20.34%
 143  ref_nrtA_168    62.04%    passed     48.95%
 144  ref_nrtA_347    61.96%    passed     86.98%
 145  ref_nrtA_874    62.04%    passed     80.67%
 146  ref_nrtA_917    62.13%    passed     34.69%
 147  ref_nrtA_952    62.04%    passed     12.98%
 148  ref_nrtA_517    61.88%    passed     92.28%
 149  ref_nrtA_529    61.71%    passed     90.64%
 150  ref_nrtA_613    61.96%    passed     72.44%
 151  ref_nrtA_71     61.79%    passed     90.34%
 152  ref_nrtA_44     61.88%    passed     80.95%
 153  ref_nrtA_160    61.54%    passed     89.75%
 154  ref_nrtA_882    61.71%    passed     92.76%
 155  ref_nrtA_125    61.79%    passed     47.83%
 156  ref_nrtA_476    61.05%    passed     77.49%
 157  ref_nrtA_546    61.46%    passed     83.55%
 158  ref_nrtA_82     61.96%    passed     79.13%
 159  ref_nrtA_627    61.96%    passed     80.32%
 160  ref_nrtA_273    61.88%    passed     84.60%
 161  ref_nrtA_201    62.21%    passed     88.78%
 162  ref_nrtA_427    62.13%    passed     63.75%
 163  ref_nrtA_820    59.39%    passed     36.39%
 164  ref_nrtA_358    59.14%    passed     56.97%
 165  ref_nrtA_986    58.64%    passed     15.48%
 166  ref_nrtA_436    59.47%    passed     34.64%
 167  ref_nrtA_777    59.39%    passed     78.20%
 168  ref_nrtA_794    59.30%    passed     36.06%
 169  ref_nrtA_493    59.39%    passed     42.60%
 170  ref_nrtA_942    59.55%    passed     35.54%
 171  ref_nrtA_64     59.30%    passed     66.14%
 172  ref_nrtA_37     59.39%    passed     30.15%
 173  ref_nrtA_445    59.14%    passed      6.68%
 174  ref_nrtA_313    57.48%    passed     54.95%
 175  ref_nrtA_540    59.47%    passed     19.64%
 176  ref_nrtA_879    59.22%    passed     39.10%
 177  ref_nrtA_317    57.39%    passed     71.00%
 178  ref_nrtA_1000   60.05%    passed      8.52%
 179  ref_nrtA_399    61.38%    passed     23.19%
 180  ref_nrtA_299    61.30%    passed     44.00%
 181  ref_nrtA_274    60.63%    passed     60.97%
 182  ref_nrtA_585    61.46%    passed     78.88%
 183  ref_nrtA_486    62.46%    passed     15.24%
 184  ref_nrtA_894    61.96%    passed     40.05%
 185  ref_nrtA_582    62.04%    failed      4.60%
 186  ref_nrtA_538    61.71%    passed     12.36%
 187  ref_nrtA_687    61.30%    passed     34.82%
 188  ref_nrtA_132    63.70%    passed     46.09%
 189  ref_nrtA_674    63.70%    passed     19.15%
 190  ref_nrtA_280    38.95%    failed      0.00%
 191  ref_nrtA_864    39.78%    failed      0.01%
 192  ref_nrtA_790    60.63%    failed      0.00%
 193  ref_nrtA_555    64.04%    failed      2.95%
 194  ref_nrtA_920    64.53%    failed      0.00%
 195  ref_nrtA_513    61.96%    passed     36.21%
 196  ref_nrtA_686    62.62%    failed      3.99%
 197  ref_nrtA_454    63.21%    failed      2.44%
 198  ref_nrtA_450    62.71%    failed      0.08%
 199  ref_nrtA_185    59.80%    failed      0.00%
 200  ref_nrtA_772    63.12%    passed      5.86%
 201  ref_nrtA_998    61.30%    passed     85.71%
 202  ref_nrtA_114    60.13%    passed     11.45%
 203  ref_nrtA_649    68.85%    failed      0.91%
 204  ref_nrtA_972    60.55%    passed     16.87%
 205  ref_nrtA_410    60.88%    passed     12.30%
 206  ref_nrtA_711    60.88%    passed     33.13%
 207  ref_nrtA_897    61.54%    failed      0.00%
 208  ref_nrtA_193    61.96%    failed      1.11%
 209  ref_nrtA_721    61.79%    passed     28.47%
 210  ref_nrtA_400    61.88%    failed      3.76%
 211  ref_nrtA_792    61.96%    failed      2.37%
 212  ref_nrtA_120    61.30%    passed     15.34%
 213  ref_nrtA_67     61.71%    passed     41.92%
 214  ref_nrtA_769    61.88%    failed      4.18%
 215  ref_nrtA_670    61.88%    failed      2.27%
 216  ref_nrtA_943    61.96%    passed     12.29%
 217  ref_nrtA_576    62.96%    passed     87.23%
 218  ref_nrtA_636    63.21%    passed     93.12%
 219  ref_nrtA_569    62.87%    failed      1.90%
 220  ref_nrtA_573    61.96%    failed      0.76%
 221  ref_nrtA_79     61.88%    passed     72.04%
 222  ref_nrtA_667    62.29%    passed     92.95%
 223  ref_nrtA_802    61.05%    failed      0.59%
 224  ref_nrtA_191    60.13%    passed     28.86%
 225  ref_nrtA_963    60.63%    passed     51.39%
 226  ref_nrtA_336    60.63%    passed     80.94%
 227  ref_nrtA_677    60.38%    passed     27.81%
 228  ref_nrtA_451    60.47%    passed      6.10%
 229  ref_nrtA_203    60.55%    passed     16.44%
 230  ref_nrtA_574    60.55%    passed     50.92%
 231  ref_nrtA_773    59.63%    passed     63.47%
 232  ref_nrtA_126    60.47%    passed     63.79%
 233  ref_nrtA_596    60.38%    passed     66.81%
 234  ref_nrtA_840    60.63%    passed     79.46%
 235  ref_nrtA_531    60.47%    passed     50.67%
 236  ref_nrtA_729    59.22%    passed     37.82%
 237  ref_nrtA_351    60.38%    passed     72.53%
 238  ref_nrtA_428    60.22%    passed     11.98%
 239  ref_nrtA_6      60.55%    passed     14.99%
 240  ref_nrtA_230    60.47%    passed     13.77%
 241  ref_nrtA_699    60.38%    passed     28.69%
 242  ref_nrtA_58     60.30%    passed     71.91%
 243  ref_nrtA_593    60.38%    passed     47.82%
 244  ref_nrtA_100    67.86%    passed     69.59%
 245  ref_nrtA_133    60.96%    passed     66.50%
 246  ref_nrtA_746    59.72%    passed     89.43%
 247  ref_nrtA_264    60.63%    passed     24.76%
 248  ref_nrtA_937    60.71%    passed     63.95%
 249  ref_nrtA_809    61.71%    failed      0.40%
 250  ref_nrtA_349    59.72%    passed     95.85%
 251  ref_nrtA_604    58.72%    passed     97.66%
 252  ref_nrtA_179    53.65%    passed     22.47%
 253  ref_nrtA_597    58.22%    passed     93.08%
 254  ref_nrtA_898    62.13%    passed     43.46%
 255  ref_nrtA_778    61.54%    passed     95.18%
 256  ref_nrtA_889    58.89%    passed     87.81%
 257  ref_nrtA_154    53.82%    passed     10.37%
 258  ref_nrtA_781    52.91%    failed      2.77%
 259  ref_nrtA_759    58.64%    passed     83.61%
 260  ref_nrtA_354    58.80%    passed     82.54%
 261  ref_nrtA_883    57.48%    passed     97.27%
 262  ref_nrtA_310    58.47%    passed     71.81%
 263  ref_nrtA_48     58.80%    passed     60.87%
 264  ref_nrtA_811    53.07%    passed     62.92%
 265  ref_nrtA_314    53.65%    passed     28.67%
 266  ref_nrtA_188    62.46%    passed     70.64%
 267  ref_nrtA_460    60.22%    passed     81.59%
 268  ref_nrtA_786    62.38%    passed     22.35%
 269  ref_nrtA_334    61.79%    passed     61.34%
 270  ref_nrtA_761    62.13%    passed     94.61%
 271  ref_nrtA_220    62.96%    passed     81.91%
 272  ref_nrtA_18     62.13%    passed     50.02%
 273  ref_nrtA_500    62.62%    passed     94.73%
 274  ref_nrtA_234    62.29%    passed     88.45%
 275  ref_nrtA_352    56.56%    passed     99.12%
 276  ref_nrtA_984    56.56%    passed     93.90%
 277  ref_nrtA_198    58.31%    passed     89.99%
 278  ref_nrtA_287    61.46%    passed     35.69%
 279  ref_nrtA_255    62.79%    passed     82.50%
 280  ref_nrtA_776    61.88%    passed     66.61%
 281  ref_nrtA_955    62.21%    passed     35.69%
 282  ref_nrtA_659    59.14%    passed     16.72%
 283  ref_nrtA_353    58.31%    passed     56.28%
 284  ref_nrtA_127    62.54%    passed     74.76%
 285  ref_nrtA_701    62.46%    passed     30.53%
 286  ref_nrtA_560    62.46%    passed     85.86%
 287  ref_nrtA_658    62.46%    passed     98.90%
 288  ref_nrtA_278    62.29%    passed     83.45%
 289  ref_nrtA_648    61.30%    passed     87.01%
 290  ref_nrtA_153    61.21%    passed     32.49%
 291  ref_nrtA_584    62.79%    passed     41.81%
 292  ref_nrtA_369    58.31%    passed     36.10%
 293  ref_nrtA_182    58.31%    passed     21.66%
 294  ref_nrtA_974    57.64%    passed     84.30%
 295  ref_nrtA_893    65.95%    passed     69.59%
 296  ref_nrtA_927    61.46%    passed     83.37%
 297  ref_nrtA_563    61.54%    passed     97.18%
 298  ref_nrtA_49     56.98%    passed     51.42%
 299  ref_nrtA_171    67.77%    passed     72.13%
 300  ref_nrtA_716    57.64%    passed     24.58%
 301  ref_nrtA_565    58.97%    passed     98.81%
 302  ref_nrtA_192    55.23%    passed     45.62%
 303  ref_nrtA_556    55.23%    passed     16.29%
 304  ref_nrtA_870    55.07%    passed     70.53%
 305  ref_nrtA_403    56.31%    passed     80.55%
 306  ref_nrtA_751    59.22%    passed     77.28%
 307  ref_nrtA_4      58.89%    passed     39.25%
 308  ref_nrtA_209    56.23%    passed     78.56%
 309  ref_nrtA_867    55.90%    passed     58.21%
 310  ref_nrtA_184    57.97%    passed     99.06%
 311  ref_nrtA_286    57.97%    passed     94.49%
 312  ref_nrtA_364    60.22%    passed     93.48%
 313  ref_nrtA_886    60.55%    passed     91.82%
 314  ref_nrtA_129    60.71%    passed     77.22%
 315  ref_nrtA_240    58.55%    passed     72.92%
 316  ref_nrtA_414    59.63%    passed     95.21%
 317  ref_nrtA_768    58.80%    passed     87.29%
 318  ref_nrtA_157    62.46%    failed      0.01%
 319  ref_nrtA_763    63.46%    failed      0.01%
 320  ref_nrtA_707    62.29%    passed     73.72%
 321  ref_nrtA_17     62.13%    passed     36.99%
 322  ref_nrtA_63     61.96%    passed     77.32%
 323  ref_nrtA_541    62.71%    passed     91.53%
 324  ref_nrtA_34     62.46%    passed     79.16%
 325  ref_nrtA_455    60.88%    passed     90.52%
 326  ref_nrtA_650    62.79%    passed     20.39%
 327  ref_nrtA_740    62.21%    passed      5.30%
 328  ref_nrtA_858    62.21%    passed      6.20%
 329  ref_nrtA_693    60.88%    passed     90.57%
 330  ref_nrtA_957    60.88%    passed     98.63%
 331  ref_nrtA_416    62.29%    passed     13.36%
 332  ref_nrtA_633    62.21%    passed     87.59%
 333  ref_nrtA_13     61.88%    passed     98.73%
 334  ref_nrtA_378    62.21%    passed     92.43%
 335  ref_nrtA_229    61.96%    passed     27.78%
 336  ref_nrtA_149    61.54%    passed     38.70%
 337  ref_nrtA_233    61.13%    passed     55.06%
 338  ref_nrtA_741    61.21%    passed     69.55%
 339  ref_nrtA_892    60.71%    passed     26.40%
 340  ref_nrtA_238    61.71%    passed     36.91%
 341  ref_nrtA_470    61.88%    passed     66.03%
 342  ref_nrtA_885    61.46%    passed     58.08%
 343  ref_nrtA_396    61.38%    passed     86.24%
 344  ref_nrtA_458    61.54%    passed     95.07%
 345  ref_nrtA_871    61.63%    passed     68.16%
 346  ref_nrtA_390    61.30%    passed     70.47%
 347  ref_nrtA_158    60.71%    passed     95.38%
 348  ref_nrtA_806    61.71%    passed     57.38%
 349  ref_nrtA_631    61.30%    passed     96.21%
 350  ref_nrtA_928    60.71%    passed     93.86%
 351  ref_nrtA_247    61.54%    passed     85.25%
 352  ref_nrtA_376    60.96%    passed     98.74%
 353  ref_nrtA_621    60.13%    passed     80.82%
 354  ref_nrtA_62     59.55%    passed     84.38%
 355  ref_nrtA_270    57.39%    passed     17.40%
 356  ref_nrtA_55     62.54%    passed     77.43%
 357  ref_nrtA_472    61.54%    passed     78.65%
 358  ref_nrtA_706    61.96%    passed     98.70%
 359  ref_nrtA_430    61.38%    passed     85.35%
 360  ref_nrtA_931    61.46%    passed     92.15%
 361  ref_nrtA_320    61.71%    passed     81.64%
 362  ref_nrtA_618    61.71%    passed     90.03%
 363  ref_nrtA_743    61.71%    passed     42.84%
 364  ref_nrtA_97     60.13%    passed     96.14%
 365  ref_nrtA_683    62.29%    passed     76.93%
 366  ref_nrtA_142    60.38%    passed     95.08%
 367  ref_nrtA_22     61.71%    passed     85.29%
 368  ref_nrtA_499    67.44%    passed     84.67%
 369  ref_nrtA_895    63.29%    passed     94.81%
 370  ref_nrtA_890    61.38%    passed     73.71%
 371  ref_nrtA_568    62.13%    passed     90.52%
 372  ref_nrtA_490    61.38%    passed     96.66%
 373  ref_nrtA_335    61.63%    passed     91.57%
 374  ref_nrtA_559    60.63%    passed     76.71%
 375  ref_nrtA_720    61.79%    passed     60.33%
 376  ref_nrtA_327    60.55%    passed     69.93%
 377  ref_nrtA_252    61.63%    passed     97.67%
 378  ref_nrtA_760    60.88%    passed     17.24%
 379  ref_nrtA_637    61.71%    passed     95.46%
 380  ref_nrtA_165    61.05%    passed     97.44%
 381  ref_nrtA_167    60.71%    passed     95.30%
 382  ref_nrtA_311    61.21%    passed     84.43%
 383  ref_nrtA_217    61.96%    passed     52.70%
 384  ref_nrtA_964    62.21%    passed     95.70%
 385  ref_nrtA_443    61.79%    passed     90.61%
 386  ref_nrtA_115    61.79%    passed     92.88%
 387  ref_nrtA_218    61.05%    passed     88.95%
 388  ref_nrtA_104    61.30%    passed     86.15%
 389  ref_nrtA_143    61.96%    passed     68.55%
 390  ref_nrtA_549    61.96%    passed     73.30%
 391  ref_nrtA_401    61.13%    passed     90.92%
 392  ref_nrtA_679    61.21%    passed     77.94%
 393  ref_nrtA_948    61.21%    passed     79.69%
 394  ref_nrtA_485    61.96%    passed     89.32%
 395  ref_nrtA_21     61.79%    passed     99.37%
 396  ref_nrtA_23     61.79%    passed     97.93%
 397  ref_nrtA_277    62.13%    passed     72.87%
 398  ref_nrtA_437    60.96%    passed     90.25%
 399  ref_nrtA_881    61.79%    passed     54.98%
 400  ref_nrtA_642    61.38%    passed     84.70%
 401  ref_nrtA_612    61.96%    passed     87.46%
 402  ref_nrtA_231    61.96%    passed     67.27%
 403  ref_nrtA_664    62.04%    passed     93.11%
 404  ref_nrtA_586    63.70%    passed     81.65%
 405  ref_nrtA_946    66.53%    passed     93.79%
 406  ref_nrtA_965    61.79%    passed     72.19%
 407  ref_nrtA_269    61.21%    passed     63.70%
 408  ref_nrtA_925    61.79%    passed     69.26%
 409  ref_nrtA_553    61.21%    passed     40.72%
 410  ref_nrtA_545    61.71%    passed     92.92%
 411  ref_nrtA_47     61.30%    passed     61.02%
 412  ref_nrtA_750    62.29%    passed     93.19%
 413  ref_nrtA_305    62.54%    failed      2.96%
 414  ref_nrtA_905    61.05%    passed     66.71%
 415  ref_nrtA_266    61.54%    passed     99.66%
 416  ref_nrtA_80     61.63%    passed     75.01%
 417  ref_nrtA_601    60.13%    passed     61.10%
 418  ref_nrtA_189    61.63%    passed     98.76%
 419  ref_nrtA_641    61.30%    passed     99.12%
 420  ref_nrtA_28     61.63%    passed     99.98%
 421  ref_nrtA_566    61.63%    passed     93.98%
 422  ref_nrtA_461    61.38%    passed     93.45%
 423  ref_nrtA_275    61.46%    passed     99.93%
 424  ref_nrtA_859    61.46%    passed     55.29%
 425  ref_nrtA_718    61.54%    passed     96.55%
 426  ref_nrtA_903    61.63%    passed     82.56%
 427  ref_nrtA_589    61.38%    passed     85.46%
 428  ref_nrtA_710    62.21%    passed     98.99%
 429  ref_nrtA_88     61.63%    passed     95.68%
 430  ref_nrtA_43     61.21%    passed     48.44%
 431  ref_nrtA_199    61.13%    passed     31.87%
 432  ref_nrtA_98     61.13%    passed     78.36%
 433  ref_nrtA_557    60.80%    passed     97.53%
 434  ref_nrtA_993    62.13%    passed     67.57%
 435  ref_nrtA_105    61.88%    passed     99.70%
 436  ref_nrtA_246    62.04%    passed     94.24%
 437  ref_nrtA_757    62.04%    passed     97.17%
 438  ref_nrtA_509    62.46%    passed     52.96%
 439  ref_nrtA_868    61.30%    passed     76.38%
 440  ref_nrtA_173    61.13%    passed     88.23%
 441  ref_nrtA_323    61.13%    passed     85.68%
 442  ref_nrtA_464    62.21%    passed     80.10%
 443  ref_nrtA_918    60.63%    passed     94.29%
 444  ref_nrtA_375    68.60%    passed     99.77%
 445  ref_nrtA_467    66.36%    passed     30.38%
 446  ref_nrtA_724    62.13%    passed     45.98%
 447  ref_nrtA_970    61.96%    passed     77.07%
 448  ref_nrtA_128    62.13%    passed     87.52%
 449  ref_nrtA_788    62.13%    passed     79.92%
 450  ref_nrtA_250    60.55%    passed     49.81%
 451  ref_nrtA_803    59.97%    passed     56.55%
 452  ref_nrtA_27     60.55%    passed     24.95%
 453  ref_nrtA_426    62.38%    passed     66.81%
 454  ref_nrtA_977    62.38%    passed     38.42%
 455  ref_nrtA_19     62.54%    passed     90.12%
 456  ref_nrtA_896    62.54%    passed     92.51%
 457  ref_nrtA_333    62.38%    passed     35.68%
 458  ref_nrtA_856    62.54%    passed     46.54%
 459  ref_nrtA_839    61.54%    failed      2.24%
 460  ref_nrtA_16     61.79%    failed      4.71%
 461  ref_nrtA_969    61.71%    passed     87.37%
 462  ref_nrtA_688    62.29%    passed     88.45%
 463  ref_nrtA_801    61.54%    passed     95.66%
 464  ref_nrtA_989    61.63%    passed     80.80%
 465  ref_nrtA_155    61.63%    passed     24.92%
 466  ref_nrtA_141    61.71%    passed     87.19%
 467  ref_nrtA_15     62.29%    passed     55.40%
 468  ref_nrtA_267    62.29%    passed     66.03%
 469  ref_nrtA_847    62.21%    passed     98.72%
 470  ref_nrtA_623    62.21%    passed     96.65%
 471  ref_nrtA_945    62.21%    passed     62.64%
 472  ref_nrtA_118    62.21%    passed     96.20%
 473  ref_nrtA_177    62.21%    passed     94.47%
 474  ref_nrtA_91     61.54%    passed     75.88%
 475  ref_nrtA_624    61.21%    passed     95.18%
 476  ref_nrtA_933    60.88%    passed     98.07%
 477  ref_nrtA_20     60.80%    passed     99.75%
 478  ref_nrtA_121    60.96%    passed     92.15%
 479  ref_nrtA_805    61.13%    passed     97.96%
 480  ref_nrtA_291    60.80%    passed     91.67%
 481  ref_nrtA_296    60.80%    passed      9.93%
 482  ref_nrtA_341    60.05%    passed     62.81%
 483  ref_nrtA_962    61.13%    passed     22.63%
 484  ref_nrtA_842    60.38%    passed     49.72%
 485  ref_nrtA_389    61.63%    passed     99.87%
 486  ref_nrtA_283    61.63%    passed     91.87%
 487  ref_nrtA_592    61.63%    passed     96.95%
 488  ref_nrtA_298    62.38%    passed     75.54%
 489  ref_nrtA_99     62.04%    passed     99.79%
 490  ref_nrtA_169    61.63%    passed     98.73%
 491  ref_nrtA_866    61.30%    passed     84.27%
 492  ref_nrtA_804    61.30%    passed     87.87%
 493  ref_nrtA_137    61.38%    passed     98.65%
 494  ref_nrtA_315    61.54%    passed     90.89%
 495  ref_nrtA_539    61.79%    passed     69.66%
 496  ref_nrtA_483    62.04%    passed     35.23%
 497  ref_nrtA_784    61.54%    passed     70.04%
 498  ref_nrtA_433    61.13%    passed     95.59%
 499  ref_nrtA_434    62.04%    passed     98.12%
 500  ref_nrtA_33     60.05%    passed     87.25%
 501  ref_nrtA_408    62.04%    passed     95.90%
 502  ref_nrtA_629    62.29%    passed     90.69%
 503  ref_nrtA_101    60.96%    passed     39.71%
 504  ref_nrtA_595    61.79%    passed     80.15%
 505  ref_nrtA_419    61.63%    passed     74.86%
 506  ref_nrtA_45     61.54%    passed     98.38%
 507  ref_nrtA_431    61.96%    passed     81.48%
 508  ref_nrtA_164    60.22%    passed     93.62%
 509  ref_nrtA_689    60.63%    passed     96.74%
 510  ref_nrtA_346    61.96%    passed     99.90%
 511  ref_nrtA_765    61.13%    passed     47.04%
 512  ref_nrtA_503    61.79%    passed     99.47%
 513  ref_nrtA_535    61.79%    passed     77.03%
 514  ref_nrtA_916    62.29%    passed     47.47%
 515  ref_nrtA_302    61.38%    passed     99.13%
 516  ref_nrtA_939    60.88%    passed     78.52%
 517  ref_nrtA_227    61.79%    passed     98.67%
 518  ref_nrtA_391    62.29%    passed     96.58%
 519  ref_nrtA_481    62.04%    passed     92.18%
 520  ref_nrtA_89     60.30%    passed     99.53%
 521  ref_nrtA_223    62.29%    passed     96.00%
 522  ref_nrtA_134    61.30%    passed     95.67%
 523  ref_nrtA_74     59.22%    passed     91.15%
 524  ref_nrtA_861    62.29%    passed     97.72%
 525  ref_nrtA_94     62.04%    passed     99.38%
 526  ref_nrtA_159    62.04%    passed     99.65%
 527  ref_nrtA_959    62.04%    passed     98.05%
 528  ref_nrtA_342    61.46%    passed     74.45%
 529  ref_nrtA_237    61.54%    passed     90.70%
 530  ref_nrtA_480    61.79%    passed     75.63%
 531  ref_nrtA_675    61.88%    passed     79.64%
 532  ref_nrtA_558    62.46%    passed     83.35%
 533  ref_nrtA_852    60.55%    passed     98.26%
 534  ref_nrtA_522    61.38%    passed     99.57%
 535  ref_nrtA_995    59.55%    passed     98.93%
 536  ref_nrtA_360    61.05%    passed     97.64%
 537  ref_nrtA_147    60.63%    passed     83.17%
 538  ref_nrtA_77     61.21%    passed     86.34%
 539  ref_nrtA_628    61.38%    passed     92.07%
 540  ref_nrtA_756    62.38%    passed     99.76%
 541  ref_nrtA_797    62.04%    passed     97.79%
 542  ref_nrtA_359    62.71%    passed     97.03%
 543  ref_nrtA_915    61.79%    passed     91.12%
 544  ref_nrtA_498    61.13%    passed     97.33%
 545  ref_nrtA_914    61.13%    passed     96.61%
 546  ref_nrtA_46     61.30%    passed     98.36%
 547  ref_nrtA_110    61.30%    passed     91.77%
 548  ref_nrtA_904    61.05%    passed     99.99%
 549  ref_nrtA_912    61.13%    passed     94.07%
 550  ref_nrtA_216    61.71%    passed     86.79%
 551  ref_nrtA_823    61.63%    passed     61.90%
 552  ref_nrtA_463    62.13%    passed     73.40%
 553  ref_nrtA_992    61.38%    passed     68.81%
 554  ref_nrtA_306    61.38%    passed     33.73%
 555  ref_nrtA_590    62.46%    passed     92.19%
 556  ref_nrtA_572    62.29%    passed     99.99%
 557  ref_nrtA_440    61.96%    passed     99.70%
 558  ref_nrtA_875    62.04%    passed     96.38%
 559  ref_nrtA_921    60.22%    passed     95.61%
 560  ref_nrtA_681    61.05%    passed     99.09%
 561  ref_nrtA_492    61.13%    passed     99.48%
 562  ref_nrtA_737    61.13%    passed     95.71%
 563  ref_nrtA_328    60.63%    passed     87.70%
 564  ref_nrtA_348    61.05%    passed     95.65%
 565  ref_nrtA_70     61.05%    passed     95.19%
 566  ref_nrtA_162    61.05%    passed     99.89%
 567  ref_nrtA_812    60.30%    passed     95.91%
 568  ref_nrtA_1      61.05%    passed     98.97%
 569  ref_nrtA_85     60.88%    passed     86.40%
 570  ref_nrtA_337    61.13%    passed     92.03%
 571  ref_nrtA_69     61.21%    passed     99.95%
 572  ref_nrtA_975    61.21%    passed     99.88%
 573  ref_nrtA_38     61.54%    passed     97.83%
 574  ref_nrtA_712    61.46%    passed     99.53%
 575  ref_nrtA_660    61.79%    passed     99.93%
 576  ref_nrtA_10     61.79%    passed     84.27%
 577  ref_nrtA_103    61.71%    passed     98.30%
 578  ref_nrtA_170    60.96%    passed     90.02%
 579  ref_nrtA_713    61.05%    passed     87.73%
 580  ref_nrtA_176    60.55%    passed     64.78%
 581  ref_nrtA_111    62.38%    passed     98.12%
 582  ref_nrtA_324    61.21%    passed     97.58%
 583  ref_nrtA_644    61.38%    passed     85.52%
 584  ref_nrtA_697    62.71%    passed     72.55%
 585  ref_nrtA_51     60.63%    passed     35.42%
 586  ref_nrtA_468    61.30%    passed     28.69%
 587  ref_nrtA_290    61.96%    passed     68.08%
 588  ref_nrtA_747    61.96%    passed     99.79%
 589  ref_nrtA_271    61.71%    passed     37.97%
 590  ref_nrtA_362    61.71%    passed     77.75%
 591  ref_nrtA_668    61.63%    passed     54.37%
 592  ref_nrtA_665    61.71%    passed     86.56%
 593  ref_nrtA_727    54.49%    passed     94.45%
 594  ref_nrtA_796    61.88%    passed     97.30%
 595  ref_nrtA_225    60.80%    passed     93.73%
 596  ref_nrtA_96     60.80%    passed     10.15%
 597  ref_nrtA_824    62.04%    passed     48.51%
 598  ref_nrtA_537    61.05%    passed     91.80%
 599  ref_nrtA_554    61.21%    passed     97.34%
 600  ref_nrtA_588    59.47%    passed     90.78%
 601  ref_nrtA_831    61.30%    passed     96.26%
 602  ref_nrtA_844    59.14%    passed     97.59%
 603  ref_nrtA_32     61.30%    passed     99.78%
 604  ref_nrtA_578    61.79%    passed     96.49%
 605  ref_nrtA_722    61.38%    passed     83.78%
 606  ref_nrtA_281    60.71%    passed     98.43%
 607  ref_nrtA_248    61.21%    passed     99.55%
 608  ref_nrtA_456    62.29%    passed     73.20%
 609  ref_nrtA_930    61.05%    passed     97.65%
 610  ref_nrtA_956    60.71%    passed     95.46%
 611  ref_nrtA_256    61.63%    passed     75.66%
 612  ref_nrtA_329    61.63%    passed     59.29%
 613  ref_nrtA_548    61.71%    passed     45.13%
 614  ref_nrtA_505    61.46%    passed     92.56%
 615  ref_nrtA_2      62.29%    passed     89.85%
 616  ref_nrtA_783    62.29%    passed     92.99%
 617  ref_nrtA_257    62.38%    passed     90.71%
 618  ref_nrtA_907    61.30%    passed     63.30%
 619  ref_nrtA_611    61.30%    passed     86.52%
 620  ref_nrtA_562    61.79%    passed     95.28%
 621  ref_nrtA_600    61.96%    passed     99.53%
 622  ref_nrtA_282    61.21%    passed     99.85%
 623  ref_nrtA_656    61.79%    passed     73.35%
 624  ref_nrtA_708    62.13%    passed     99.31%
 625  ref_nrtA_910    61.54%    passed     98.92%
 626  ref_nrtA_387    61.71%    passed     64.80%
 627  ref_nrtA_438    66.36%    passed     82.15%
 628  ref_nrtA_836    61.88%    passed     98.77%
 629  ref_nrtA_496    62.21%    passed     98.35%
 630  ref_nrtA_474    61.88%    passed     98.58%
 631  ref_nrtA_749    65.12%    passed     95.62%
 632  ref_nrtA_632    61.05%    passed     99.63%
 633  ref_nrtA_841    61.05%    passed     99.76%
 634  ref_nrtA_991    61.71%    passed     62.12%
 635  ref_nrtA_477    62.04%    passed     31.53%
 636  ref_nrtA_731    61.88%    passed     17.63%
 637  ref_nrtA_393    60.88%    passed     13.07%
 638  ref_nrtA_429    61.63%    passed     74.84%
 639  ref_nrtA_829    62.04%    passed     72.97%
 640  ref_nrtA_567    62.13%    passed     99.85%
 641  ref_nrtA_123    62.21%    passed     99.68%
 642  ref_nrtA_161    62.13%    passed     96.77%
 643  ref_nrtA_725    61.63%    passed     99.90%
 644  ref_nrtA_84     62.21%    passed     99.44%
 645  ref_nrtA_166    61.63%    passed     99.93%
 646  ref_nrtA_971    61.63%    passed     90.41%
 647  ref_nrtA_510    61.71%    passed     57.19%
 648  ref_nrtA_519    61.79%    passed     33.24%
 649  ref_nrtA_739    61.88%    passed     87.50%
 650  ref_nrtA_24     61.05%    passed     96.91%
 651  ref_nrtA_307    62.13%    passed     99.43%
 652  ref_nrtA_489    62.04%    passed     96.99%
 653  ref_nrtA_338    62.13%    passed     83.62%
 654  ref_nrtA_260    62.04%    passed     98.94%
 655  ref_nrtA_417    58.97%    passed     85.31%
 656  ref_nrtA_379    61.46%    passed     96.95%
 657  ref_nrtA_694    61.54%    passed     89.19%
 658  ref_nrtA_906    61.54%    passed     85.16%
 659  ref_nrtA_887    61.13%    passed     96.62%
 660  ref_nrtA_646    61.21%    passed     73.64%
 661  ref_nrtA_733    61.21%    passed     59.40%
 662  ref_nrtA_108    61.54%    passed     97.40%
 663  ref_nrtA_228    61.46%    passed     95.29%
 664  ref_nrtA_935    65.95%    passed     85.92%
 665  ref_nrtA_421    61.88%    passed     99.48%
 666  ref_nrtA_318    61.63%    passed     98.54%
 667  ref_nrtA_465    61.63%    passed     98.94%
 668  ref_nrtA_850    60.71%    passed     17.70%
 669  ref_nrtA_363    61.13%    passed     65.43%
 670  ref_nrtA_395    61.30%    passed     27.45%
 671  ref_nrtA_828    61.96%    passed     63.96%
 672  ref_nrtA_717    62.13%    passed     63.32%
 673  ref_nrtA_950    61.88%    passed     41.16%
 674  ref_nrtA_210    62.04%    passed     39.77%
 675  ref_nrtA_676    61.96%    passed     76.22%
 676  ref_nrtA_355    62.04%    passed     61.85%
 677  ref_nrtA_497    62.13%    passed     75.49%
 678  ref_nrtA_488    61.63%    passed     26.32%
 679  ref_nrtA_524    61.54%    passed     69.22%
 680  ref_nrtA_536    61.63%    passed      9.99%
 681  ref_nrtA_953    61.71%    passed     14.25%
 682  ref_nrtA_547    61.79%    passed     33.99%
 683  ref_nrtA_919    61.54%    passed     53.53%
 684  ref_nrtA_109    61.63%    passed     92.52%
 685  ref_nrtA_748    61.88%    passed     64.94%
 686  ref_nrtA_798    61.96%    passed      7.93%
 687  ref_nrtA_212    61.46%    passed     32.31%
 688  ref_nrtA_420    61.38%    passed     35.30%
 689  ref_nrtA_602    59.88%    passed     26.12%
 690  ref_nrtA_501    62.04%    passed     80.48%
 691  ref_nrtA_453    61.46%    passed     88.18%
 692  ref_nrtA_301    61.63%    passed     68.65%
 693  ref_nrtA_762    61.63%    passed     36.39%
 694  ref_nrtA_186    62.04%    passed     85.63%
 695  ref_nrtA_326    61.63%    passed     58.69%
 696  ref_nrtA_661    62.04%    passed     81.27%
 697  ref_nrtA_297    61.30%    passed     82.81%
 698  ref_nrtA_370    61.54%    passed     61.79%
 699  ref_nrtA_800    62.04%    passed     79.11%
 700  ref_nrtA_57     61.71%    passed     76.91%
 701  ref_nrtA_444    61.63%    passed     74.77%
 702  ref_nrtA_598    60.55%    passed     88.47%
 703  ref_nrtA_853    61.63%    passed     94.19%
 704  ref_nrtA_900    61.71%    passed     91.19%
 705  ref_nrtA_837    61.46%    passed     80.47%
 706  ref_nrtA_990    61.46%    passed     72.60%
 707  ref_nrtA_75     61.46%    passed     49.40%
 708  ref_nrtA_368    61.46%    passed     64.94%
 709  ref_nrtA_869    61.38%    passed     73.30%
 710  ref_nrtA_511    61.38%    passed     89.53%
 711  ref_nrtA_528    61.63%    passed     61.92%
 712  ref_nrtA_415    64.45%    passed     91.79%
 713  ref_nrtA_645    60.47%    passed     81.20%
 714  ref_nrtA_244    62.29%    passed     13.49%
 715  ref_nrtA_940    62.29%    failed      3.84%
 716  ref_nrtA_292    62.29%    failed      2.69%
 717  ref_nrtA_587    62.29%    failed      1.78%
 718  ref_nrtA_949    61.71%    passed     88.97%
 719  ref_nrtA_926    60.47%    passed     92.71%
 720  ref_nrtA_30     60.47%    passed     83.59%
 721  ref_nrtA_978    60.38%    passed     95.27%
 722  ref_nrtA_755    60.38%    passed     10.56%
 723  ref_nrtA_180    61.71%    passed     33.85%
 724  ref_nrtA_730    56.73%    failed      2.59%
 725  ref_nrtA_599    62.87%    passed     96.11%
 726  ref_nrtA_815    61.21%    passed     62.64%
 727  ref_nrtA_1002   61.38%    passed     75.03%
 728  ref_nrtA_814    61.05%    passed     18.78%
 729  ref_nrtA_8      61.46%    passed     15.88%
 730  ref_nrtA_662    61.46%    failed      2.07%
 731  ref_nrtA_39     62.21%    passed     10.57%
 732  ref_nrtA_31     49.58%    passed      7.97%
 733  ref_nrtA_73     62.62%    failed      2.80%
 734  ref_nrtA_899    62.46%    failed      0.42%
 735  ref_nrtA_35     62.54%    failed      0.12%
 736  ref_nrtA_653    62.54%    passed     23.12%
 737  ref_nrtA_392    62.54%    failed      0.24%
 738  ref_nrtA_213    61.54%    passed     99.95%
 739  ref_nrtA_872    59.97%    passed     94.48%
 740  ref_nrtA_543    59.63%    failed      2.84%
 741  ref_nrtA_924    62.13%    passed     77.57%
 742  ref_nrtA_855    62.13%    passed     70.33%
 743  ref_nrtA_603    62.79%    passed     84.78%
 744  ref_nrtA_695    62.29%    passed     83.84%
 745  ref_nrtA_386    60.38%    passed     99.83%
 746  ref_nrtA_330    58.72%    passed     95.53%
 747  ref_nrtA_619    62.38%    passed     64.28%
 748  ref_nrtA_293    62.46%    passed     39.72%
 749  ref_nrtA_435    62.38%    passed     37.44%
 750  ref_nrtA_862    62.79%    passed     73.96%
 751  ref_nrtA_40     62.62%    passed     65.91%
 752  ref_nrtA_357    62.62%    passed     68.57%
 753  ref_nrtA_514    62.62%    passed     64.16%
 754  ref_nrtA_423    62.62%    passed     83.12%
 755  ref_nrtA_552    62.71%    passed     51.67%
 756  ref_nrtA_60     62.21%    passed     72.18%
 757  ref_nrtA_947    62.13%    passed     78.64%
 758  ref_nrtA_813    62.21%    passed     14.16%
 759  ref_nrtA_76     62.13%    passed     33.41%
 760  ref_nrtA_42     62.13%    passed     73.30%
 761  ref_nrtA_397    62.13%    passed     18.35%
 762  ref_nrtA_966    62.13%    passed     48.48%
 763  ref_nrtA_54     62.13%    passed     36.31%
 764  ref_nrtA_377    62.13%    passed     26.52%
 765  ref_nrtA_172    62.21%    passed     38.47%
 766  ref_nrtA_523    62.21%    passed     96.83%
 767  ref_nrtA_575    62.13%    passed     86.33%
 768  ref_nrtA_929    62.21%    passed     91.52%
 769  ref_nrtA_81     62.13%    passed     60.76%
 770  ref_nrtA_136    61.79%    passed     46.80%
 771  ref_nrtA_9      62.13%    passed     72.32%
 772  ref_nrtA_11     62.21%    passed     58.18%
 773  ref_nrtA_997    62.13%    passed     79.85%
 774  ref_nrtA_678    62.13%    passed     97.75%
 775  ref_nrtA_224    62.13%    passed     96.47%
 776  ref_nrtA_518    59.30%    passed     13.64%
 777  ref_nrtA_374    60.96%    passed     43.97%
 778  ref_nrtA_448    61.38%    passed     88.39%
 779  ref_nrtA_279    62.29%    passed     60.32%
 780  ref_nrtA_367    57.72%    passed     17.48%
 781  ref_nrtA_542    62.21%    passed     78.08%
 782  ref_nrtA_610    62.21%    failed      2.09%
 783  ref_nrtA_356    62.21%    passed     42.29%
 784  ref_nrtA_704    62.21%    passed     52.86%
 785  ref_nrtA_5      62.21%    passed     41.52%
 786  ref_nrtA_789    62.21%    passed     97.40%
 787  ref_nrtA_262    62.21%    passed     92.77%
 788  ref_nrtA_880    62.21%    passed     56.05%
 789  ref_nrtA_163    62.38%    passed     87.73%
 790  ref_nrtA_152    62.21%    passed     38.34%
 791  ref_nrtA_961    62.21%    passed     97.45%
 792  ref_nrtA_7      62.21%    passed     77.68%
 793  ref_nrtA_478    62.21%    passed     36.20%
 794  ref_nrtA_564    62.38%    passed     63.60%
 795  ref_nrtA_640    62.21%    passed     60.86%
 796  ref_nrtA_999    61.46%    passed     46.07%
 797  ref_nrtA_113    62.21%    passed     82.11%
 798  ref_nrtA_860    62.21%    passed     65.35%
 799  ref_nrtA_581    62.38%    passed     74.77%
 800  ref_nrtA_321    62.21%    passed     75.47%
 801  ref_nrtA_344    62.21%    passed     66.43%
 802  ref_nrtA_652    61.96%    passed     59.29%
 803  ref_nrtA_654    62.04%    passed     93.76%
 804  ref_nrtA_462    66.20%    passed     77.97%
 805  ref_nrtA_146    62.21%    passed     65.24%
 806  ref_nrtA_666    62.21%    passed     95.66%
 807  ref_nrtA_381    62.21%    passed     63.39%
 808  ref_nrtA_825    62.21%    passed     85.46%
 809  ref_nrtA_876    62.21%    passed     82.92%
 810  ref_nrtA_36     62.21%    passed     91.96%
 811  ref_nrtA_447    62.21%    passed     97.90%
 812  ref_nrtA_810    62.21%    passed     69.77%
 813  ref_nrtA_106    62.21%    passed     96.80%
 814  ref_nrtA_92     62.21%    passed     87.31%
 815  ref_nrtA_112    62.21%    passed     71.09%
 816  ref_nrtA_83     62.21%    passed     92.59%
 817  ref_nrtA_219    62.21%    passed     89.65%
 818  ref_nrtA_394    62.21%    passed     84.31%
 819  ref_nrtA_295    62.21%    passed     65.53%
 820  ref_nrtA_816    62.13%    passed     41.12%
 821  ref_nrtA_41     59.72%    passed     38.32%
 822  ref_nrtA_380    68.44%    passed     92.56%
 823  ref_nrtA_258    61.63%    passed     81.23%
 824  ref_nrtA_243    62.21%    passed     81.59%
 825  ref_nrtA_183    62.13%    passed     89.63%
 826  ref_nrtA_285    62.21%    passed     67.56%
 827  ref_nrtA_616    62.13%    passed     81.27%
 828  ref_nrtA_530    62.21%    passed     63.12%
 829  ref_nrtA_61     62.21%    passed     80.67%
 830  ref_nrtA_671    62.21%    passed     94.67%
 831  ref_nrtA_832    62.21%    passed     83.69%
 832  ref_nrtA_350    62.21%    passed     74.35%
 833  ref_nrtA_691    62.21%    passed     74.65%
 834  ref_nrtA_884    62.21%    passed     50.28%
 835  ref_nrtA_846    62.29%    passed     93.17%
 836  ref_nrtA_845    62.21%    passed     91.00%
 837  ref_nrtA_475    62.29%    passed     88.65%
 838  ref_nrtA_221    62.38%    passed     61.51%
 839  ref_nrtA_911    62.29%    passed     83.23%
 840  ref_nrtA_709    62.29%    passed     62.69%
 841  ref_nrtA_197    62.21%    passed     32.55%
 842  ref_nrtA_785    60.13%    passed     97.34%
 843  ref_nrtA_848    62.29%    passed     79.82%
 844  ref_nrtA_779    62.21%    passed     92.50%
 845  ref_nrtA_932    62.21%    passed     74.82%
 846  ref_nrtA_703    62.29%    passed     83.56%
 847  ref_nrtA_471    62.21%    passed     82.33%
 848  ref_nrtA_66     62.21%    passed     47.65%
 849  ref_nrtA_139    62.38%    passed     85.94%
 850  ref_nrtA_235    62.38%    passed     73.98%
 851  ref_nrtA_795    62.21%    passed     54.22%
 852  ref_nrtA_988    61.96%    passed     66.36%
 853  ref_nrtA_206    56.98%    passed     91.79%
 854  ref_nrtA_507    62.29%    passed     91.43%
 855  ref_nrtA_251    62.21%    passed     89.45%
 856  ref_nrtA_365    62.29%    passed     85.52%
 857  ref_nrtA_409    62.29%    passed     58.38%
 858  ref_nrtA_561    61.88%    passed     89.49%
 859  ref_nrtA_833    62.21%    passed     95.41%
 860  ref_nrtA_774    62.13%    passed     86.80%
 861  ref_nrtA_622    62.21%    passed     74.18%
 862  ref_nrtA_615    62.21%    passed     88.31%
 863  ref_nrtA_406    61.38%    passed     87.72%
 864  ref_nrtA_265    61.13%    passed     80.06%
 865  ref_nrtA_638    61.13%    passed     56.61%
 866  ref_nrtA_583    61.13%    passed     70.17%
 867  ref_nrtA_138    59.88%    passed     86.99%
 868  ref_nrtA_479    61.13%    passed     81.41%
 869  ref_nrtA_570    61.30%    passed     90.53%
 870  ref_nrtA_245    60.96%    passed     90.56%
 871  ref_nrtA_372    61.46%    passed     70.38%
 872  ref_nrtA_383    61.46%    passed     94.26%
 873  ref_nrtA_345    61.46%    passed     62.35%
 874  ref_nrtA_758    61.38%    passed     86.25%
 875  ref_nrtA_606    62.04%    passed     85.48%
 876  ref_nrtA_214    54.57%    passed     67.61%
 877  ref_nrtA_968    61.63%    passed     91.95%
 878  ref_nrtA_312    61.71%    passed     93.66%
 879  ref_nrtA_744    61.96%    passed     96.57%
 880  ref_nrtA_487    61.79%    passed     90.26%
 881  ref_nrtA_821    61.71%    passed     98.77%
 882  ref_nrtA_647    61.05%    passed     91.84%
 883  ref_nrtA_745    61.38%    passed     95.33%
 884  ref_nrtA_834    60.38%    passed     96.82%
 885  ref_nrtA_728    61.30%    passed     61.75%
 886  ref_nrtA_980    60.71%    passed     98.07%
 887  ref_nrtA_767    59.97%    passed     13.67%
 888  ref_nrtA_630    59.39%    passed     91.19%
 889  ref_nrtA_913    58.97%    passed     77.10%
 890  ref_nrtA_877    60.38%    passed     99.40%
 891  ref_nrtA_148    61.21%    passed     49.91%
 892  ref_nrtA_78     61.21%    passed     29.47%
 893  ref_nrtA_938    61.05%    passed     91.26%
 894  ref_nrtA_791    59.80%    passed     99.10%
 895  ref_nrtA_187    62.71%    passed     98.11%
 896  ref_nrtA_449    65.86%    passed     98.20%
 897  ref_nrtA_207    62.29%    passed     79.72%
 898  ref_nrtA_817    61.46%    passed     66.59%
 899  ref_nrtA_594    61.96%    passed     54.56%
 900  ref_nrtA_211    61.96%    passed     91.56%
 901  ref_nrtA_241    61.79%    passed     98.18%
 902  ref_nrtA_533    61.46%    passed     83.17%
 903  ref_nrtA_579    61.21%    passed     93.63%
 904  ref_nrtA_411    61.79%    passed     95.47%
 905  ref_nrtA_838    61.96%    passed     87.21%
 906  ref_nrtA_502    61.30%    passed     97.42%
 907  ref_nrtA_738    59.88%    passed     99.60%
 908  ref_nrtA_469    62.21%    passed     98.22%
 909  ref_nrtA_151    61.79%    passed     43.73%
 910  ref_nrtA_735    61.05%    passed     93.79%
 911  ref_nrtA_178    61.13%    passed     93.74%
 912  ref_nrtA_385    61.30%    passed     96.98%
 913  ref_nrtA_655    60.96%    passed     93.25%
 914  ref_nrtA_605    61.30%    passed     99.94%
 915  ref_nrtA_625    61.38%    passed     98.91%
 916  ref_nrtA_140    61.88%    passed     91.93%
 917  ref_nrtA_684    61.46%    passed     93.96%
 918  ref_nrtA_119    61.88%    passed     92.16%
 919  ref_nrtA_657    62.04%    passed     97.30%
 920  ref_nrtA_412    66.28%    failed      0.00%
 921  ref_nrtA_384    65.53%    failed      1.77%
 922  ref_rew0        65.28%    failed      0.08%
 923  ref_nrtA_222    65.28%    failed      0.30%
 924  ref_nrtA_304    65.20%    failed      4.10%
 925  ref_nrtA_124    65.45%    passed     34.35%
 926  ref_nrtA_446    65.12%    passed      6.81%
 927  ref_nrtA_294    65.37%    failed      2.09%
 928  ref_nrtA_308    65.28%    passed      7.51%
 929  ref_nrtA_87     65.45%    passed     19.35%
 930  ref_nrtA_822    66.78%    passed     45.51%
 931  ref_nrtA_12     64.53%    passed     14.62%
 932  ref_nrtA_175    64.53%    passed     30.24%
 933  ref_nrtA_669    63.87%    failed      1.76%
 934  ref_nrtA_571    65.12%    passed     15.88%
 935  ref_nrtA_692    63.54%    failed      0.00%
 936  ref_nrtA_236    64.62%    passed     10.98%
 937  ref_nrtA_857    63.95%    passed     15.25%
 938  ref_nrtA_466    64.70%    passed     23.86%
 939  ref_nrtA_263    65.20%    passed     25.49%
 940  ref_nrtA_620    61.88%    passed      8.92%
 941  ref_nrtA_150    64.45%    passed     31.10%
 942  ref_nrtA_272    63.54%    passed     10.61%
 943  ref_nrtA_508    65.37%    passed      8.73%
 944  ref_nrtA_967    64.45%    passed     54.94%
 945  ref_nrtA_634    65.37%    passed     11.07%
 946  ref_nrtA_909    65.45%    passed     52.54%
 947  ref_nrtA_366    65.61%    passed     20.57%
 948  ref_nrtA_771    65.61%    passed     43.22%
 949  ref_nrtA_923    65.61%    passed     23.45%
 950  ref_nrtA_754    66.45%    failed      1.47%
 951  ref_nrtA_976    65.53%    passed     32.25%
 952  ref_nrtA_215    66.20%    passed     17.66%
 953  ref_nrtA_941    66.20%    passed      6.74%
 954  ref_nrtA_95     66.03%    passed     32.34%
 955  ref_nrtA_753    65.03%    passed     12.44%
 956  ref_nrtA_309    63.37%    passed     17.56%
 957  ref_nrtA_491    63.79%    passed     94.66%
 958  ref_nrtA_835    71.01%    passed     82.44%
 959  ref_rew3        62.62%    failed      4.49%
 960  ref_rew5        62.46%    passed     52.39%
 961  ref_Sw_37       63.46%    passed     13.88%
 962  ref_Sw_86       63.37%    passed     12.07%
 963  ref_Sw_45       63.79%    passed     49.80%
 964  ref_Sw_63       63.87%    passed     33.46%
 965  ref_Sw_57       63.87%    passed     22.59%
 966  ref_Sw_29       63.87%    passed     26.54%
 967  ref_Sw_30       63.87%    passed     30.27%
 968  ref_Sw_79       64.04%    passed      5.76%
 969  ref_Sw_80       64.04%    passed      5.44%
 970  ref_nrtA_56     64.04%    passed      5.44%
 971  ref_Sw_9        63.95%    passed     18.24%
 972  ref_Sw_71       63.95%    passed     26.90%
 973  ref_Sw_25       63.87%    passed     30.44%
 974  ref_Sw_34       63.87%    passed     68.72%
 975  ref_Sw_20       63.95%    passed     56.97%
 976  ref_Sw_0        64.53%    passed     76.59%
 977  ref_Sw_81       63.95%    passed     72.92%
 978  ref_nrtA_808    63.54%    failed      0.19%
 979  ref_nrtA_432    63.70%    passed     28.89%
 980  ref_nrtA_732    64.62%    failed      3.01%
 981  ref_nrtA_901    64.62%    failed      1.33%
 982  ref_rew2        63.21%    passed     20.19%
 983  ref_nrtA_425    61.79%    passed     45.95%
 984  ref_nrtA_93     63.79%    passed     36.18%
 985  ref_nrtA_131    63.79%    passed     14.86%
 986  ref_nrtA_663    63.37%    passed     11.29%
 987  ref_Sw_21       65.03%    passed     19.33%
 988  ref_Sw_43       62.62%    passed     13.85%
 989  ref_Sw_10       63.04%    failed      3.88%
 990  ref_Sw_65       63.04%    failed      2.16%
 991  ref_Sw_14       63.46%    passed     84.66%
 992  ref_Sw_15       63.46%    passed     88.27%
 993  ref_nrtA_807    63.70%    passed     33.46%
 994  ref_Sw_13       63.54%    passed     81.84%
 995  ref_Sw_40       63.54%    passed     65.96%
 996  ref_Sw_22       63.04%    passed     98.28%
 997  ref_Sw_88       63.70%    passed     84.36%
 998  ref_rew4        62.96%    passed     92.50%
 999  ref_Sw_26       63.46%    passed     71.72%
1000  ref_Sw_82       63.29%    passed     81.54%
1001  ref_Sw_35       63.04%    passed     31.22%
1002  ref_nrtA_685    62.87%    passed     62.98%
1003  ref_Sw_5        64.12%    failed      0.05%
1004  ref_nrtA_700    64.12%    failed      0.05%
1005  ref_Sw_8        63.95%    passed     91.38%
1006  ref_Sw_85       63.70%    passed     71.03%
1007  ref_Sw_33       63.37%    passed     76.52%
1008  ref_nrtA_254    68.60%    passed     87.18%
1009  ref_Sw_23       63.46%    failed      1.71%
1010  ref_Sw_87       63.21%    passed     14.94%
1011  ref_Sw_24       63.46%    passed     76.42%
1012  ref_Sw_83       63.37%    passed     55.81%
1013  ref_Sw_60       63.46%    passed     64.81%
1014  ref_Sw_3        63.46%    passed     80.71%
1015  ref_Sw_7        63.46%    passed     74.06%
1016  ref_Sw_4        63.46%    passed     81.65%
1017  ref_nrtA_26     63.29%    passed     69.99%
1018  ref_nrtA_982    63.37%    passed     56.43%
1019  ref_Sw_11       63.21%    passed     55.14%
1020  ref_Sw_58       63.21%    passed     59.10%
1021  ref_nrtA_873    63.21%    passed     59.10%
1022  ref_Sw_84       62.13%    passed     39.15%
1023  ref_Sw_36       63.29%    passed     75.77%
1024  ref_Sw_64       63.29%    passed     94.93%
1025  ref_nrtA_983    62.87%    passed     82.11%
1026  ref_Sw_27       63.12%    passed     58.46%
1027  ref_nrtA_534    62.96%    passed     67.26%
1028  ref_nrtA_782    63.37%    passed     76.38%
1029  ref_Sw_54       63.12%    passed      9.04%
1030  ref_Sw_32       64.04%    passed     94.82%
1031  ref_Sw_78       63.29%    passed     44.10%
1032  ref_nrtA_504    63.37%    passed      7.27%
1033  ref_nrtA_985    63.12%    passed     42.15%
1034  ref_Sw_56       63.21%    passed     30.11%
1035  ref_nrtA_424    63.12%    passed     27.61%
1036  ref_nrtA_780    63.70%    passed     57.56%
1037  ref_nrtA_205    63.87%    passed     57.65%
1038  ref_nrtA_90     63.54%    passed     29.05%
1039  ref_nrtA_190    63.54%    passed     44.27%
1040  ref_nrtA_174    63.21%    passed     89.23%
1041  ref_nrtA_851    63.21%    passed     61.75%
1042  ref_Sw_31       63.95%    passed      5.05%
1043  ref_nrtA_303    63.95%    passed      5.05%
1044  ref_Sw_12       63.95%    passed      9.87%
1045  ref_nrtA_698    63.29%    passed     87.00%
1046  ref_Sw_44       64.04%    failed      3.76%
1047  ref_nrtA_59     62.87%    passed     75.89%
1048  ref_nrtA_994    61.88%    passed     50.99%
1049  ref_Sw_39       63.12%    passed     72.73%
1050  ref_nrtA_512    63.12%    passed     72.73%
1051  ref_nrtA_550    63.62%    passed     51.46%
1052  ref_nrtA_339    63.87%    passed     38.68%
1053  ref_rew1        64.45%    passed     12.24%
1054  ref_nrtA_388    64.37%    passed     29.81%
1055  ref_nrtA_580    63.95%    failed      2.73%
1056  ref_nrtA_626    64.20%    failed      0.74%
1057  ref_nrtA_551    62.13%    passed     18.30%
1058  ref_Sw_68       63.79%    passed     45.06%
1059  ref_Sw_70       63.79%    passed     44.12%
1060  ref_Sw_62       64.37%    passed     83.29%
1061  ref_Sw_66       64.37%    passed     85.09%
1062  ref_Sw_19       64.29%    passed     68.21%
1063  ref_Sw_77       64.29%    passed     77.18%
1064  ref_Sw_51       62.96%    passed      8.12%
1065  ref_Sw_41       62.29%    passed     77.85%
1066  ref_nrtA_239    62.29%    passed     77.85%
1067  ref_Sw_48       63.54%    passed     89.78%
1068  ref_Sw_67       63.54%    passed     91.16%
1069  ref_Sw_74       63.62%    passed     83.19%
1070  ref_Sw_52       63.54%    passed     75.24%
1071  ref_Sw_92       63.54%    passed     87.01%
1072  ref_Sw_47       63.46%    passed     73.89%
1073  ref_Sw_72       63.54%    passed     81.13%
1074  ref_Sw_16       63.95%    passed     52.26%
1075  ref_Sw_2        63.70%    passed     82.84%
1076  ref_Sw_55       63.29%    passed     94.16%
1077  ref_Sw_42       63.79%    passed     47.99%
1078  ref_Sw_1        63.37%    passed     63.31%
1079  ref_Sw_46       63.62%    passed     74.91%
1080  ref_Sw_73       63.62%    passed     62.13%
1081  ref_Sw_90       63.70%    passed     89.60%
1082  ref_Sw_18       63.79%    passed     68.18%
1083  ref_Sw_61       64.45%    passed     58.70%
1084  ref_Sw_69       64.45%    passed     62.71%
1085  ref_nrtA_122    64.37%    passed     55.68%
1086  ref_Sw_17       64.29%    passed     67.99%
1087  ref_Sw_28       64.29%    passed     45.99%
1088  ref_nrtA_843    64.37%    passed     65.98%
1089  ref_nrtA_865    64.37%    passed     15.32%
1090  ref_nrtA_208    63.62%    passed     21.82%
1091  ref_Sw_75       63.62%    passed     48.96%
1092  ref_nrtA_981    64.29%    passed     78.07%
1093  ref_Sw_38       64.29%    passed     73.59%
1094  ref_Sw_91       64.29%    passed     73.89%
1095  ref_Sw_76       64.29%    passed     79.65%
1096  ref_Sw_89       63.79%    passed     81.90%
1097  ref_Sw_6        64.12%    passed     63.71%
1098  ref_Sw_49       63.70%    passed     58.49%
1099  ref_Sw_59       63.70%    passed     67.45%
1100  ref_Sw_53       63.37%    passed     19.57%
1101  ref_Sw_50       61.71%    passed     42.26%
1102  ref_Sw_93       63.62%    passed     73.15%
1103  ref_nrtA_726    63.62%    passed     73.15%
1104  ref_nrtA_987    63.54%    passed     79.10%
WARNING: 1101 sequences contain more than 50% gaps/ambiguity
****  TOTAL           61.52%  86 sequences failed composition chi2 test (p-value<5%; df=19)
NOTE: ref_nrtA_56 is identical to ref_Sw_80 but kept for subsequent analysis
NOTE: ref_nrtA_700 is identical to ref_Sw_5 but kept for subsequent analysis
NOTE: ref_nrtA_873 is identical to ref_Sw_58 but kept for subsequent analysis
NOTE: ref_nrtA_303 is identical to ref_Sw_31 but kept for subsequent analysis
NOTE: ref_nrtA_512 is identical to ref_Sw_39 but kept for subsequent analysis
NOTE: ref_nrtA_239 is identical to ref_Sw_41 but kept for subsequent analysis
NOTE: ref_nrtA_726 is identical to ref_Sw_93 but kept for subsequent analysis


Create initial parsimony tree by phylogenetic likelihood library (PLL)... 4.852 seconds
Measuring multi-threading efficiency up to 104 CPU cores
9 trees examined
Threads: 1 / Time: 104.413 sec / Speedup: 1.000 / Efficiency: 100% / LogL: -763232
Threads: 2 / Time: 60.328 sec / Speedup: 1.731 / Efficiency: 87% / LogL: -763232
Threads: 3 / Time: 43.162 sec / Speedup: 2.419 / Efficiency: 81% / LogL: -763232
Threads: 4 / Time: 42.148 sec / Speedup: 2.477 / Efficiency: 62% / LogL: -763232
Threads: 5 / Time: 38.287 sec / Speedup: 2.727 / Efficiency: 55% / LogL: -763232
Threads: 6 / Time: 26.075 sec / Speedup: 4.004 / Efficiency: 67% / LogL: -763232
Threads: 7 / Time: 50.909 sec / Speedup: 2.051 / Efficiency: 29% / LogL: -763232
BEST NUMBER OF THREADS: 6

Perform fast likelihood tree search using LG+I+G model...
Estimate model parameters (epsilon = 5.000)
Perform nearest neighbor interchange...
Estimate model parameters (epsilon = 1.000)
1. Initial log-likelihood: -354948.942
Optimal log-likelihood: -354948.513
Proportion of invariable sites: 0.007
Gamma shape alpha: 0.820
Parameters optimization took 1 rounds (7.407 sec)
Time for fast ML tree search: 170.634 seconds

NOTE: ModelFinder requires 762 MB RAM!
ModelFinder will test up to 144 protein models (sample size: 1204) ...
 No. Model         -LnL         df  AIC          AICc         BIC
  1  LG            391231.639   2205 786873.278   10515333.278 798104.236
  2  LG+I          390722.402   2206 785856.804   10523140.804 797092.855
  3  LG+G4         354999.514   2206 714411.028   10451695.028 725647.079
  4  LG+I+G4       354948.497   2207 714310.994   10460422.994 725552.138
  8  LG+F+I+G4     354659.049   2226 713770.098   10628374.098 725108.016
 12  WAG+I+G4      354725.616   2207 713865.233   10459977.233 725106.377
 16  WAG+F+I+G4    355221.819   2226 714895.639   10629499.639 726233.557
 20  JTT+I+G4      359060.338   2207 722534.675   10468646.675 733775.819
 24  JTT+F+I+G4    359120.611   2226 722693.221   10637297.221 734031.140
 28  JTTDCMut+I+G4 358870.988   2207 722155.975   10468267.975 733397.119
 32  JTTDCMut+F+I+G4 358926.611   2226 722305.222   10636909.222 733643.141
 36  DCMut+I+G4    359061.320   2207 722536.641   10468648.641 733777.785
 40  DCMut+F+I+G4  359888.770   2226 724229.541   10638833.541 735567.459
 44  VT+I+G4       356508.634   2207 717431.269   10463543.269 728672.413
 48  VT+F+I+G4     356772.370   2226 717996.740   10632600.740 729334.659
 52  PMB+I+G4      359754.181   2207 723922.362   10470034.362 735163.506
 56  PMB+F+I+G4    358958.873   2226 722369.747   10636973.747 733707.666
 60  Blosum62+I+G4 359127.909   2207 722669.818   10468781.818 733910.962
 64  Blosum62+F+I+G4 358369.242   2226 721190.483   10635794.483 732528.402
 68  Dayhoff+I+G4  359062.924   2207 722539.847   10468651.847 733780.992
 72  Dayhoff+F+I+G4 359894.048   2226 724240.096   10638844.096 735578.015
 76  mtREV+I+G4    377924.058   2207 760262.117   10506374.117 771503.261
 80  mtREV+F+I+G4  365998.703   2226 736449.406   10651053.406 747787.325
 84  mtART+I+G4    386248.416   2207 776910.831   10523022.831 788151.975
 88  mtART+F+I+G4  372929.995   2226 750311.990   10664915.990 761649.909
 92  mtZOA+I+G4    374749.891   2207 753913.783   10500025.783 765154.927
 96  mtZOA+F+I+G4  365675.989   2226 735803.979   10650407.979 747141.897
100  mtMAM+I+G4    393197.885   2207 790809.769   10536921.769 802050.913
104  mtMAM+F+I+G4  380186.489   2226 764824.978   10679428.978 776162.896
108  HIVb+I+G4     373970.871   2207 752355.741   10498467.741 763596.885
112  HIVb+F+I+G4   371325.112   2226 747102.225   10661706.225 758440.143
116  HIVw+I+G4     391465.399   2207 787344.798   10533456.798 798585.942
120  HIVw+F+I+G4   383400.364   2226 771252.727   10685856.727 782590.646
124  FLU+I+G4      369699.165   2207 743812.330   10489924.330 755053.474
128  FLU+F+I+G4    365684.246   2226 735820.493   10650424.493 747158.412
132  rtREV+I+G4    358583.529   2207 721581.057   10467693.057 732822.201
136  rtREV+F+I+G4  356240.096   2226 716932.192   10631536.192 728270.110
140  cpREV+I+G4    359766.161   2207 723946.321   10470058.321 735187.465
144  cpREV+F+I+G4  358413.513   2226 721279.025   10635883.025 732616.944
Akaike Information Criterion:           LG+F+I+G4
Corrected Akaike Information Criterion: LG+G4
Bayesian Information Criterion:         WAG+I+G4
Best-fit model: WAG+I+G4 chosen according to BIC

All model information printed to /data/mcm/rlaso/Traits/Phylogenetic_trees/Nitrogen_cycle/Nrt/results/ref_database.model.gz
CPU time for ModelFinder: 12015.730 seconds (3h:20m:15s)
Wall-clock time for ModelFinder: 2688.501 seconds (0h:44m:48s)
Generating 1000 samples for ultrafast bootstrap (seed: 804005)...

NOTE: 762 MB RAM (0 GB) is required!
Estimate model parameters (epsilon = 0.100)
Thoroughly optimizing +I+G parameters from 10 start values...
Init pinv, alpha: 0.000, 0.859 / Estimate: 0.007, 0.859 / LogL: -354725.620
Init pinv, alpha: 0.021, 0.859 / Estimate: 0.007, 0.859 / LogL: -354725.623
Init pinv, alpha: 0.042, 0.859 / Estimate: 0.007, 0.859 / LogL: -354725.620
Init pinv, alpha: 0.063, 0.859 / Estimate: 0.007, 0.859 / LogL: -354725.625
Init pinv, alpha: 0.085, 0.859 / Estimate: 0.007, 0.860 / LogL: -354725.618
Init pinv, alpha: 0.106, 0.859 / Estimate: 0.007, 0.860 / LogL: -354725.619
Init pinv, alpha: 0.127, 0.859 / Estimate: 0.007, 0.859 / LogL: -354725.620
Init pinv, alpha: 0.148, 0.859 / Estimate: 0.007, 0.860 / LogL: -354725.621
Init pinv, alpha: 0.169, 0.859 / Estimate: 0.007, 0.859 / LogL: -354725.622
Init pinv, alpha: 0.190, 0.859 / Estimate: 0.007, 0.860 / LogL: -354725.623
Optimal pinv,alpha: 0.007, 0.860 / LogL: -354725.618

Parameters optimization took 935.554 sec
Computing ML distances based on estimated model parameters...
Computing ML distances took 53.177949 sec (of wall-clock time) 261.070641 sec(of CPU time)
Computing RapidNJ tree took 97.190873 sec (of wall-clock time) 234.110488 sec (of CPU time)
Log-likelihood of RapidNJ tree: -359609.426
--------------------------------------------------------------------
|             INITIALIZING CANDIDATE TREE SET                      |
--------------------------------------------------------------------
Generating 98 parsimony trees... 514.403 second
Computing log-likelihood of 98 initial trees ... 1096.010 seconds
Current best score: -354725.618

Do NNI search on 20 best initial trees
Estimate model parameters (epsilon = 0.100)
BETTER TREE FOUND at iteration 1: -354574.157
Estimate model parameters (epsilon = 0.100)
BETTER TREE FOUND at iteration 2: -353813.589
Iteration 10 / LogL: -354024.535 / Time: 1h:15m:26s
Iteration 20 / LogL: -354033.764 / Time: 2h:33m:6s
Finish initializing candidate tree set (20)
Current best tree score: -353813.589 / CPU time: 8029.167
Number of iterations: 20
--------------------------------------------------------------------
|               OPTIMIZING CANDIDATE TREE SET                      |
--------------------------------------------------------------------
Estimate model parameters (epsilon = 0.100)
BETTER TREE FOUND at iteration 21: -353801.240
Estimate model parameters (epsilon = 0.100)
BETTER TREE FOUND at iteration 27: -353685.067
Estimate model parameters (epsilon = 0.100)
BETTER TREE FOUND at iteration 28: -353635.851
Estimate model parameters (epsilon = 0.100)
BETTER TREE FOUND at iteration 30: -353633.040
Iteration 30 / LogL: -353633.040 / Time: 3h:46m:45s (13h:1m:54s left)
Iteration 40 / LogL: -353683.295 / Time: 4h:34m:59s (10h:34m:34s left)
Estimate model parameters (epsilon = 0.100)
BETTER TREE FOUND at iteration 44: -353617.337
Estimate model parameters (epsilon = 0.100)
BETTER TREE FOUND at iteration 47: -353581.990
Estimate model parameters (epsilon = 0.100)
BETTER TREE FOUND at iteration 48: -353541.211
Estimate model parameters (epsilon = 0.100)
BETTER TREE FOUND at iteration 50: -353527.198
Iteration 50 / LogL: -353527.198 / Time: 5h:11m:15s (10h:35m:13s left)
Log-likelihood cutoff on original alignment: -354157.821
Estimate model parameters (epsilon = 0.100)
BETTER TREE FOUND at iteration 52: -353502.924
Iteration 60 / LogL: -353667.239 / Time: 7h:1m:14s (10h:56m:51s left)
Estimate model parameters (epsilon = 0.100)
BETTER TREE FOUND at iteration 67: -353478.621
Iteration 70 / LogL: -353523.693 / Time: 9h:2m:50s (12h:43m:7s left)
Estimate model parameters (epsilon = 0.100)
BETTER TREE FOUND at iteration 71: -353468.710
Iteration 80 / LogL: -353652.793 / Time: 11h:30m:30s (13h:15m:23s left)
Iteration 90 / LogL: -353534.117 / Time: 12h:1m:34s (10h:56m:42s left)
Estimate model parameters (epsilon = 0.100)
BETTER TREE FOUND at iteration 92: -353422.101
Iteration 100 / LogL: -353464.927 / Time: 12h:18m:3s (11h:25m:52s left)
Log-likelihood cutoff on original alignment: -354157.821
NOTE: Bootstrap correlation coefficient of split occurrence frequencies: 0.932
NOTE: UFBoot does not converge, continue at least 100 more iterations
Estimate model parameters (epsilon = 0.100)
BETTER TREE FOUND at iteration 107: -353398.393
Iteration 110 / LogL: -353469.055 / Time: 13h:35m:19s (12h:5m:33s left)
Estimate model parameters (epsilon = 0.100)
BETTER TREE FOUND at iteration 115: -353397.441
Iteration 120 / LogL: -353511.019 / Time: 14h:34m:11s (11h:37m:52s left)
Estimate model parameters (epsilon = 0.100)
BETTER TREE FOUND at iteration 125: -353376.530
Estimate model parameters (epsilon = 0.100)
BETTER TREE FOUND at iteration 127: -353358.393
Estimate model parameters (epsilon = 0.100)
BETTER TREE FOUND at iteration 130: -353352.129
Iteration 130 / LogL: -353352.129 / Time: 14h:51m:56s (11h:31m:25s left)
Estimate model parameters (epsilon = 0.100)
BETTER TREE FOUND at iteration 135: -353346.916
Estimate model parameters (epsilon = 0.100)
BETTER TREE FOUND at iteration 140: -353326.477
Iteration 140 / LogL: -353326.477 / Time: 15h:8m:48s (10h:53m:49s left)
Estimate model parameters (epsilon = 0.100)
BETTER TREE FOUND at iteration 150: -353303.213
Iteration 150 / LogL: -353303.213 / Time: 15h:24m:47s (10h:20m:39s left)
Log-likelihood cutoff on original alignment: -353908.142
Iteration 160 / LogL: -353335.435 / Time: 15h:40m:35s (8h:52m:24s left)
Iteration 170 / LogL: -353467.935 / Time: 15h:56m:27s (7h:32m:45s left)
Estimate model parameters (epsilon = 0.100)
BETTER TREE FOUND at iteration 176: -353300.712
Estimate model parameters (epsilon = 0.100)
BETTER TREE FOUND at iteration 177: -353265.097
Iteration 180 / LogL: -353329.787 / Time: 16h:12m:16s (8h:46m:52s left)
Iteration 190 / LogL: -353330.559 / Time: 16h:28m:11s (7h:34m:52s left)
Iteration 200 / LogL: -353388.772 / Time: 16h:45m:43s (6h:29m:8s left)
Log-likelihood cutoff on original alignment: -353676.495
NOTE: Bootstrap correlation coefficient of split occurrence frequencies: 0.891
NOTE: UFBoot does not converge, continue at least 100 more iterations
Iteration 210 / LogL: -353306.794 / Time: 17h:11m:47s (7h:24m:18s left)
Estimate model parameters (epsilon = 0.100)
BETTER TREE FOUND at iteration 214: -353237.413
Iteration 220 / LogL: -353354.532 / Time: 17h:38m:11s (7h:34m:12s left)
Iteration 230 / LogL: -353342.588 / Time: 18h:4m:20s (6h:37m:45s left)
Iteration 240 / LogL: -353320.576 / Time: 18h:28m:54s (5h:43m:20s left)
Estimate model parameters (epsilon = 0.100)
BETTER TREE FOUND at iteration 241: -353236.664
Estimate model parameters (epsilon = 0.100)
BETTER TREE FOUND at iteration 243: -353231.872
Estimate model parameters (epsilon = 0.100)
BETTER TREE FOUND at iteration 244: -353224.369
Estimate model parameters (epsilon = 0.100)
BETTER TREE FOUND at iteration 247: -353214.671
Iteration 250 / LogL: -353280.670 / Time: 18h:54m:26s (7h:21m:55s left)
Log-likelihood cutoff on original alignment: -353537.272
Estimate model parameters (epsilon = 0.100)
BETTER TREE FOUND at iteration 260: -353186.430
Iteration 260 / LogL: -353186.430 / Time: 19h:17m:50s (7h:27m:2s left)
Iteration 270 / LogL: -353240.970 / Time: 19h:39m:54s (6h:34m:45s left)
Iteration 280 / LogL: -353282.002 / Time: 20h:2m:19s (5h:44m:45s left)
Estimate model parameters (epsilon = 0.100)
BETTER TREE FOUND at iteration 283: -353161.338
Iteration 290 / LogL: -353303.339 / Time: 20h:23m:50s (6h:33m:49s left)
Iteration 300 / LogL: -353258.534 / Time: 20h:46m:5s (5h:45m:54s left)
Log-likelihood cutoff on original alignment: -353537.272
NOTE: Bootstrap correlation coefficient of split occurrence frequencies: 0.918
NOTE: UFBoot does not converge, continue at least 100 more iterations
Iteration 310 / LogL: -353225.549 / Time: 21h:14m:15s (6h:11m:8s left)
Iteration 320 / LogL: -353206.843 / Time: 21h:33m:6s (5h:24m:17s left)
NOTE: 22.173 seconds to dump checkpoint file, increase to 444.000
Iteration 330 / LogL: -353255.514 / Time: 21h:51m:48s (4h:39m:6s left)
Iteration 340 / LogL: -353256.366 / Time: 22h:4m:56s (3h:54m:30s left)
Iteration 350 / LogL: -353281.666 / Time: 22h:17m:40s (3h:11m:38s left)
Log-likelihood cutoff on original alignment: -353537.272
Iteration 360 / LogL: -353191.800 / Time: 22h:35m:44s (2h:31m:3s left)
Iteration 370 / LogL: -353234.883 / Time: 22h:50m:59s (1h:51m:27s left)
Iteration 380 / LogL: -353166.572 / Time: 23h:8m:1s (1h:13m:14s left)
Iteration 390 / LogL: -353303.047 / Time: 23h:22m:23s (0h:36m:3s left)
Iteration 400 / LogL: -353214.633 / Time: 23h:37m:43s (0h:0m:0s left)
Log-likelihood cutoff on original alignment: -353537.272
NOTE: Bootstrap correlation coefficient of split occurrence frequencies: 0.937
NOTE: UFBoot does not converge, continue at least 100 more iterations
Iteration 410 / LogL: -353220.274 / Time: 23h:52m:27s (5h:15m:12s left)
Iteration 420 / LogL: -353234.021 / Time: 24h:5m:25s (4h:35m:58s left)
Estimate model parameters (epsilon = 0.100)
BETTER TREE FOUND at iteration 430: -353156.677
Iteration 430 / LogL: -353156.677 / Time: 24h:19m:58s (5h:40m:19s left)
Iteration 440 / LogL: -353358.487 / Time: 24h:36m:9s (5h:2m:37s left)
Iteration 450 / LogL: -353255.610 / Time: 24h:51m:7s (4h:25m:40s left)
Log-likelihood cutoff on original alignment: -353537.272
Iteration 460 / LogL: -353181.360 / Time: 25h:5m:32s (3h:49m:36s left)
Estimate model parameters (epsilon = 0.100)
BETTER TREE FOUND at iteration 469: -353150.357
Iteration 470 / LogL: -353176.671 / Time: 25h:19m:23s (5h:20m:43s left)
Iteration 480 / LogL: -353248.284 / Time: 25h:33m:34s (4h:44m:56s left)
Iteration 490 / LogL: -353171.043 / Time: 25h:46m:40s (4h:9m:52s left)
Iteration 500 / LogL: -353435.502 / Time: 26h:0m:23s (3h:35m:45s left)
Log-likelihood cutoff on original alignment: -353537.272
NOTE: Bootstrap correlation coefficient of split occurrence frequencies: 0.965
NOTE: UFBoot does not converge, continue at least 100 more iterations
Iteration 510 / LogL: -353192.883 / Time: 26h:15m:2s (4h:38m:29s left)
Iteration 520 / LogL: -353289.467 / Time: 26h:30m:23s (4h:5m:8s left)
Iteration 530 / LogL: -353237.836 / Time: 26h:45m:46s (3h:32m:29s left)
Iteration 540 / LogL: -353174.538 / Time: 26h:59m:56s (3h:0m:19s left)
Iteration 550 / LogL: -353226.172 / Time: 27h:12m:54s (2h:28m:43s left)
Log-likelihood cutoff on original alignment: -353537.272
Iteration 560 / LogL: -353218.793 / Time: 27h:26m:17s (1h:57m:48s left)
Iteration 570 / LogL: -353186.922 / Time: 27h:39m:0s (1h:27m:28s left)
Iteration 580 / LogL: -353364.225 / Time: 27h:51m:4s (0h:57m:43s left)
Iteration 590 / LogL: -353262.834 / Time: 28h:3m:18s (0h:28m:34s left)
Iteration 600 / LogL: -354035.360 / Time: 28h:15m:21s (0h:0m:0s left)
Log-likelihood cutoff on original alignment: -353537.272
NOTE: Bootstrap correlation coefficient of split occurrence frequencies: 0.979
NOTE: UFBoot does not converge, continue at least 100 more iterations
Iteration 610 / LogL: -353291.710 / Time: 28h:27m:22s (4h:12m:19s left)
Iteration 620 / LogL: -353224.431 / Time: 28h:39m:46s (3h:42m:15s left)
Estimate model parameters (epsilon = 0.100)
BETTER TREE FOUND at iteration 623: -353147.359
Iteration 630 / LogL: -353206.715 / Time: 28h:52m:3s (4h:16m:5s left)
Iteration 640 / LogL: -353330.849 / Time: 29h:3m:39s (3h:46m:29s left)
Iteration 650 / LogL: -353331.854 / Time: 29h:16m:21s (3h:17m:33s left)
Log-likelihood cutoff on original alignment: -353537.272
Iteration 660 / LogL: -353198.254 / Time: 29h:28m:34s (2h:49m:4s left)
Iteration 670 / LogL: -353281.405 / Time: 29h:41m:34s (2h:21m:8s left)
Iteration 680 / LogL: -353196.375 / Time: 29h:54m:1s (1h:53m:36s left)
Estimate model parameters (epsilon = 0.100)
BETTER TREE FOUND at iteration 681: -353134.541
Iteration 690 / LogL: -353210.420 / Time: 30h:6m:1s (3h:58m:31s left)
Iteration 700 / LogL: -353254.478 / Time: 30h:17m:55s (3h:30m:39s left)
Log-likelihood cutoff on original alignment: -353537.272
NOTE: Bootstrap correlation coefficient of split occurrence frequencies: 0.986
NOTE: UFBoot does not converge, continue at least 100 more iterations
Iteration 710 / LogL: -353191.805 / Time: 30h:28m:48s (3h:52m:8s left)
Iteration 720 / LogL: -353231.536 / Time: 30h:39m:19s (3h:24m:39s left)
Estimate model parameters (epsilon = 0.100)
BETTER TREE FOUND at iteration 727: -353113.744
Iteration 730 / LogL: -353260.469 / Time: 30h:50m:19s (4h:6m:12s left)
Iteration 740 / LogL: -353154.545 / Time: 31h:0m:41s (3h:39m:3s left)
Iteration 750 / LogL: -353250.926 / Time: 31h:10m:51s (3h:12m:19s left)
Log-likelihood cutoff on original alignment: -353537.272
Iteration 760 / LogL: -353134.810 / Time: 31h:21m:25s (2h:46m:4s left)
Iteration 770 / LogL: -353214.378 / Time: 31h:32m:5s (2h:20m:14s left)
Estimate model parameters (epsilon = 0.100)
BETTER TREE FOUND at iteration 777: -353101.313
Iteration 780 / LogL: -353144.601 / Time: 31h:42m:55s (3h:56m:57s left)
Iteration 790 / LogL: -353247.817 / Time: 31h:54m:7s (3h:31m:3s left)
Iteration 800 / LogL: -353347.395 / Time: 32h:4m:41s (3h:5m:29s left)
Log-likelihood cutoff on original alignment: -353537.272
NOTE: Bootstrap correlation coefficient of split occurrence frequencies: 0.982
NOTE: UFBoot does not converge, continue at least 100 more iterations
Iteration 810 / LogL: -353183.144 / Time: 32h:15m:23s (3h:35m:18s left)
Iteration 820 / LogL: -353229.160 / Time: 32h:26m:15s (3h:10m:6s left)
Iteration 830 / LogL: -353316.982 / Time: 32h:37m:6s (2h:45m:15s left)
Iteration 840 / LogL: -353254.099 / Time: 32h:49m:27s (2h:20m:50s left)
Iteration 850 / LogL: -353142.360 / Time: 33h:3m:14s (1h:56m:47s left)
Log-likelihood cutoff on original alignment: -353537.272
Iteration 860 / LogL: -353192.312 / Time: 33h:15m:37s (1h:32m:55s left)
Iteration 870 / LogL: -353121.372 / Time: 33h:28m:24s (1h:9m:20s left)
Iteration 880 / LogL: -353154.835 / Time: 33h:39m:48s (0h:45m:57s left)
Iteration 890 / LogL: -353174.962 / Time: 33h:51m:56s (0h:22m:51s left)
Iteration 900 / LogL: -353279.586 / Time: 34h:3m:32s (0h:0m:0s left)
Log-likelihood cutoff on original alignment: -353537.272
NOTE: Bootstrap correlation coefficient of split occurrence frequencies: 0.981
NOTE: UFBoot does not converge, continue at least 100 more iterations
Iteration 910 / LogL: -353192.188 / Time: 34h:15m:22s (3h:23m:30s left)
Iteration 920 / LogL: -353200.828 / Time: 34h:26m:31s (2h:59m:53s left)
Iteration 930 / LogL: -353200.629 / Time: 34h:36m:59s (2h:36m:30s left)
Iteration 940 / LogL: -353127.925 / Time: 34h:47m:56s (2h:13m:24s left)
Iteration 950 / LogL: -353197.877 / Time: 34h:58m:37s (1h:50m:34s left)
Log-likelihood cutoff on original alignment: -353537.272
Iteration 960 / LogL: -353191.728 / Time: 35h:9m:20s (1h:27m:58s left)
Iteration 970 / LogL: -353239.292 / Time: 35h:19m:53s (1h:5m:37s left)
Iteration 980 / LogL: -353174.706 / Time: 35h:30m:45s (0h:43m:31s left)
Estimate model parameters (epsilon = 0.100)
BETTER TREE FOUND at iteration 989: -353095.470
Iteration 990 / LogL: -353133.495 / Time: 35h:41m:54s (3h:34m:24s left)
Iteration 1000 / LogL: -353141.008 / Time: 35h:52m:45s (3h:11m:47s left)
Log-likelihood cutoff on original alignment: -353537.272
NOTE: Bootstrap correlation coefficient of split occurrence frequencies: 0.978
NOTE: UFBoot does not converge, continue at least 100 more iterations
WARNING: bootstrap analysis did not converge. You should rerun with higher number of iterations (-nm option)
TREE SEARCH COMPLETED AFTER 1001 ITERATIONS / Time: 35h:54m:0s

--------------------------------------------------------------------
|                    FINALIZING TREE SEARCH                        |
--------------------------------------------------------------------
Performs final model parameters optimization
Estimate model parameters (epsilon = 0.010)
1. Initial log-likelihood: -353095.470
Optimal log-likelihood: -353095.470
Proportion of invariable sites: 0.007
Gamma shape alpha: 0.849
Parameters optimization took 1 rounds (6.673 sec)
BEST SCORE FOUND : -353095.470
Creating bootstrap support values...
Split supports printed to NEXUS file /data/mcm/rlaso/Traits/Phylogenetic_trees/Nitrogen_cycle/Nrt/results/ref_database.splits.nex
Total tree length: 266.400

Total number of iterations: 1001
CPU time used for tree search: 551325.112 sec (153h:8m:45s)
Wall-clock time used for tree search: 128083.463 sec (35h:34m:43s)
Total CPU time used: 555563.704 sec (154h:19m:23s)
Total wall-clock time used: 129258.771 sec (35h:54m:18s)

Computing bootstrap consensus tree...
Reading input file /data/mcm/rlaso/Traits/Phylogenetic_trees/Nitrogen_cycle/Nrt/results/ref_database.splits.nex...
1104 taxa and 5928 splits.
Consensus tree written to /data/mcm/rlaso/Traits/Phylogenetic_trees/Nitrogen_cycle/Nrt/results/ref_database.contree
Reading input trees file /data/mcm/rlaso/Traits/Phylogenetic_trees/Nitrogen_cycle/Nrt/results/ref_database.contree
Log-likelihood of consensus tree: -353061.143

Analysis results written to: 
  IQ-TREE report:                /data/mcm/rlaso/Traits/Phylogenetic_trees/Nitrogen_cycle/Nrt/results/ref_database.iqtree
  Maximum-likelihood tree:       /data/mcm/rlaso/Traits/Phylogenetic_trees/Nitrogen_cycle/Nrt/results/ref_database.treefile
  Likelihood distances:          /data/mcm/rlaso/Traits/Phylogenetic_trees/Nitrogen_cycle/Nrt/results/ref_database.mldist

Ultrafast bootstrap approximation results written to:
  Split support values:          /data/mcm/rlaso/Traits/Phylogenetic_trees/Nitrogen_cycle/Nrt/results/ref_database.splits.nex
  Consensus tree:                /data/mcm/rlaso/Traits/Phylogenetic_trees/Nitrogen_cycle/Nrt/results/ref_database.contree
  Screen log file:               /data/mcm/rlaso/Traits/Phylogenetic_trees/Nitrogen_cycle/Nrt/results/ref_database.log

Date and Time: Thu May 19 05:46:58 2022
