# Supplementary material for: Picoplankton nitrogen guilds in the tropical and subtropical oceans: From the surface to the deep
Source: PLoS One. 2025 Nov 5;20(11):e0335222. doi: 10.1371/journal.pone.0335222 (PMC12588538; doi:10.1371/journal.pone.0335222)
Supplement: S1 File — (ZIP) [file pone.0335222.s001.zip › supplementary info/N_cycle/G_nrtA_nitrate_transporter_assimilation/tree/ref_database.newick]

(ref_nrtA_532:0.3800915862,(((ref_nrtA_156:0.2656120508,(ref_nrtA_284:0.2922252111,ref_nrtA_979:0.0989321022)100:0.1003914582)100:0.0689742651,ref_nrtA_402:0.1837078985)100:0.1135080228,(((((((((ref_nrtA_325:0.9465059376,(ref_nrtA_775:0.1724343533,(ref_nrtA_515:0.0543642508,ref_nrtA_516:0.1321801166)100:0.0816437342)100:0.0226479835)79:0.0611992883,ref_nrtA_639:0.1357617341)79:0.0549806497,(ref_nrtA_107:0.1650034565,(ref_nrtA_591:0.1632111839,(((ref_nrtA_506:0.2162258099,ref_nrtA_958:0.2032523372)72:0.0680251452,(ref_nrtA_672:0.1833051418,ref_nrtA_1001:0.1048089640)90:0.0289867980)78:0.0306496619,(ref_nrtA_268:0.1616282384,(ref_nrtA_232:0.1042502837,ref_nrtA_673:0.0973501885)100:0.0815408138)100:0.0698010616)100:0.0843063755)100:0.0457697227)100:0.0764679885)87:0.1078128147,ref_nrtA_614:0.2334206824)99:0.0723094769,(ref_nrtA_617:0.0865481540,ref_nrtA_715:0.0900536283)100:0.2229295079)98:0.0345017012,(((ref_nrtA_404:0.4814951178,(ref_nrtA_457:0.1468274677,ref_nrtA_960:0.1265246870)100:0.1306200068)100:0.0693522020,ref_nrtA_65:0.2683095960)100:0.2822688487,(((ref_nrtA_830:0.3074979337,((ref_nrtA_1003:0.1579087930,(ref_nrtA_316:0.1226152627,ref_nrtA_253:0.1309657796)99:0.0403455462)98:0.0338483194,ref_nrtA_181:0.0856841506)100:0.1907890207)90:0.0795693929,(((((((((ref_nrtA_888:0.2655645319,(ref_nrtA_827:0.1432393805,(ref_nrtA_607:0.0802739141,(ref_nrtA_520:0.0722431149,ref_nrtA_702:0.1469131880)100:0.0872296753)58:0.0325449940)100:0.0704648037)57:0.0391450573,((ref_nrtA_525:0.1195971549,(ref_nrtA_484:0.0711836203,ref_nrtA_288:0.0840990528)95:0.0149189658)100:0.2363662365,(ref_nrtA_226:0.2700136195,(((ref_nrtA_86:0.1906688505,(ref_nrtA_682:0.1226038812,(ref_nrtA_439:0.1301662718,ref_nrtA_680:0.0799443618)100:0.0669905493)100:0.0514714764)99:0.0481836848,(ref_nrtA_609:0.1943576813,(ref_nrtA_52:0.0673425910,ref_nrtA_117:0.0641948191)100:0.0954558612)58:0.0331188161)57:0.0450314750,((ref_nrtA_936:0.1747764373,((((((ref_nrtA_917:0.1488631649,ref_nrtA_517:0.0984186075)99:0.0481645406,ref_nrtA_546:0.0452671328)61:0.0195185652,((((ref_nrtA_529:0.1063515809,ref_nrtA_882:0.0777737456)46:0.0231454071,(((ref_nrtA_613:0.0906844002,ref_nrtA_44:0.0736928740)100:0.0234281397,ref_nrtA_160:0.0609049650)100:0.0212973670,ref_nrtA_71:0.1058054956)62:0.0207043729)61:0.0152996551,ref_nrtA_125:0.0957540136)99:0.0216854597,ref_nrtA_476:0.0766371333)65:0.0226828170)67:0.0299486797,(ref_nrtA_82:0.0791847644,ref_nrtA_627:0.0642332697)100:0.0229077237)94:0.0199417747,((ref_nrtA_273:0.1189316719,ref_nrtA_201:0.0892729973)99:0.0272787555,ref_nrtA_427:0.0888355326)98:0.0325711621)95:0.0335248054,ref_nrtA_952:0.1072034719)98:0.0508562293)99:0.0386752072,(ref_nrtA_168:0.0525368985,(ref_nrtA_347:0.0887739965,ref_nrtA_874:0.0685924509)100:0.0453035997)100:0.1156346444)100:0.0388809021)99:0.0660140040)74:0.0405369644)36:0.0304175450)46:0.0468602889,(ref_nrtA_68:0.1710569734,ref_nrtA_371:0.1315151626)100:0.1893533357)97:0.0643259553,((ref_nrtA_445:0.2230051685,(ref_nrtA_399:0.1333859261,ref_nrtA_299:0.0916560944)100:0.0441879517)94:0.0461246760,ref_nrtA_1000:0.1595782553)91:0.0393765503)88:0.0272754643,((ref_nrtA_317:0.2201901057,ref_nrtA_585:0.1295380344)76:0.0235557727,ref_nrtA_274:0.2031965136)95:0.0846245486)96:0.0433046135,(((ref_nrtA_300:0.2515353680,ref_nrtA_879:0.1824146516)98:0.0256119516,(ref_nrtA_313:0.0995920473,ref_nrtA_540:0.0892784204)100:0.0793406863)100:0.0882585211,((ref_nrtA_793:0.2119701976,(((((ref_nrtA_358:0.1841241869,(ref_nrtA_493:0.0579642506,ref_nrtA_942:0.0756627167)100:0.0464884849)81:0.0403043119,ref_nrtA_436:0.1285297874)53:0.0171584744,(ref_nrtA_777:0.1271398232,(ref_nrtA_64:0.1082556150,ref_nrtA_37:0.0980384570)100:0.0339112570)68:0.0291828276)50:0.0309004226,ref_nrtA_794:0.0989084468)98:0.0351506103,ref_nrtA_986:0.1709554721)100:0.0450294066)99:0.0319531157,ref_nrtA_820:0.1274794781)100:0.0873750014)83:0.0300774082)63:0.0250695360,ref_nrtA_608:0.2107453481)91:0.0355919011,((ref_nrtA_0:0.1679001793,ref_nrtA_651:0.1176584661)100:0.0376653238,ref_nrtA_331:0.0924936988)100:0.1714783582)97:0.0422617005,ref_nrtA_196:0.2242274861)100:0.0595503987)97:0.0653307382,ref_nrtA_407:0.2718673154)76:0.0483541132)98:0.1253500623)99:0.0952662258,((((((ref_nrtA_259:0.3915867650,((((ref_nrtA_382:0.1289855861,ref_nrtA_413:0.0855371611)100:0.1624879190,(ref_nrtA_482:0.2273530744,ref_nrtA_135:0.0713590349)100:0.1407077395)78:0.0231464826,((((ref_nrtA_442:0.2604514360,ref_nrtA_361:0.0750215774)72:0.0216544151,ref_nrtA_200:0.0553293150)73:0.0128250543,(ref_nrtA_204:0.0509613795,ref_nrtA_643:0.1074708684)100:0.0573522888)100:0.0755707760,(ref_nrtA_102:0.0926905744,ref_nrtA_818:0.0914347705)100:0.0341021467)100:0.0480172267)78:0.0534089357,ref_nrtA_242:0.1472181292)36:0.0071875422)57:0.0240175149,ref_nrtA_130:0.1482683921)63:0.0271228124,((((ref_nrtA_373:0.0838132957,ref_nrtA_398:0.0718638131)100:0.1407307909,(ref_nrtA_696:0.1128333964,ref_nrtA_734:0.1120762528)100:0.1195300202)98:0.0317132548,(ref_nrtA_452:0.0796887754,ref_nrtA_854:0.0806634937)100:0.1198668782)100:0.0739862870,(ref_nrtA_202:0.1622314480,ref_nrtA_863:0.1072122493)99:0.0730885724)85:0.0528701080)63:0.0220127347,ref_nrtA_736:0.2026010937)73:0.0239484616,ref_nrtA_422:0.1922131998)98:0.0417256047,ref_nrtA_495:0.2967580946)100:0.1014445858)96:0.0577818594,((ref_nrtA_944:0.3683627931,(ref_nrtA_322:0.1942225751,(ref_nrtA_53:0.2229311320,(ref_nrtA_195:0.0697967330,ref_nrtA_951:0.1213496705)100:0.1611031299)100:0.0885294637)100:0.1256705525)100:0.1174504755,(((ref_nrtA_764:0.1879121176,(ref_nrtA_690:0.1897213709,(ref_nrtA_635:0.1759337227,ref_nrtA_922:0.0811862099)100:0.0468861847)100:0.0375218215)100:0.1937042707,((((ref_nrtA_996:0.4839617506,ref_nrtA_752:0.1003617938)100:0.1143280881,ref_nrtA_973:0.2834940913)99:0.0466512912,(((ref_nrtA_405:0.1784447214,(((ref_nrtA_340:0.1304113675,ref_nrtA_526:0.0989947534)96:0.0286273948,ref_nrtA_908:0.1088313685)98:0.0381763191,(((ref_nrtA_902:0.1207744629,(ref_nrtA_527:0.0862931812,(ref_nrtA_145:0.0658837253,ref_nrtA_719:0.0711609626)100:0.0655072644)83:0.0220547648)88:0.0278223945,ref_nrtA_418:0.0598489094)99:0.0286152811,ref_nrtA_826:0.0956629370)100:0.0360537871)92:0.0260589138)97:0.0301738098,ref_nrtA_714:0.0982998324)99:0.0495586868,(ref_nrtA_473:0.1505939042,ref_nrtA_289:0.1354386206)56:0.0252949728)100:0.0743249050)99:0.0975095482,ref_nrtA_766:0.2071333396)99:0.0902699429)100:0.2033725424,(ref_nrtA_486:0.1824127655,ref_nrtA_894:0.3530273690)100:0.1164787666)96:0.0496388147)99:0.0956566912)99:0.4027715425,((((ref_nrtA_582:0.2004188763,ref_nrtA_687:0.1777716698)93:0.0880255131,ref_nrtA_538:0.0733365655)100:1.2750080427,((((((((((ref_nrtA_132:0.0854292757,ref_nrtA_674:0.1198078373)100:1.1823211753,(ref_nrtA_280:0.1644739582,ref_nrtA_864:0.2039662436)100:0.7464222566)51:0.1092802689,ref_nrtA_790:0.8539510530)68:0.1519677562,ref_nrtA_920:1.0268500384)65:0.1185217562,ref_nrtA_686:0.6800090649)57:0.0640150032,ref_nrtA_454:0.6337939784)75:0.1422701268,ref_nrtA_450:0.4820540845)85:0.1559376508,(((ref_nrtA_555:1.1670304981,ref_nrtA_513:0.6899899443)97:0.1931058448,ref_nrtA_772:0.4582046308)84:0.0891064910,((ref_nrtA_998:0.2225751428,(ref_nrtA_114:0.2216875521,ref_nrtA_649:0.1577442459)100:0.2978021453)100:0.2033654063,(ref_nrtA_972:0.3213452060,(ref_nrtA_410:0.0726923010,ref_nrtA_711:0.0876910095)100:0.2425662345)99:0.0799840597)83:0.0647761035)85:0.0776310007)94:0.0635031019,ref_nrtA_185:0.6279978205)100:0.4645910481,(((((ref_nrtA_897:0.3562636970,(((ref_nrtA_193:0.0846548482,ref_nrtA_721:0.0771106645)100:0.0490223164,ref_nrtA_792:0.0718810946)100:0.0482912348,ref_nrtA_400:0.0751197090)100:0.1244198138)91:0.0376800547,(ref_nrtA_120:0.1604325756,(ref_nrtA_67:0.1823681400,ref_nrtA_769:0.0884121099)100:0.0767902213)99:0.0444907250)86:0.0336701364,ref_nrtA_943:0.0681940913)83:0.0366410494,ref_nrtA_670:0.1068287164)100:1.2824055360,((((((((((((((((((((((((((((ref_nrtA_576:0.1051082052,ref_nrtA_636:0.1104506422)100:0.9629754245,ref_nrtA_599:0.2788948452)64:0.0714818151,ref_nrtA_647:0.2788434496)53:0.0359622352,(((((((((((((((((((((((ref_nrtA_569:0.2879349244,ref_nrtA_573:0.4329443009)100:0.3790574409,(ref_nrtA_157:0.2596584069,ref_nrtA_763:0.3403336944)100:0.1678221784)100:0.0797091544,ref_nrtA_809:0.6440081142)98:0.0567167766,((ref_nrtA_650:0.3616416296,ref_nrtA_740:0.1167836504)98:0.0389376150,ref_nrtA_858:0.1017905741)100:0.3656450300)95:0.0547132652,(((((ref_nrtA_426:0.2216346071,(ref_nrtA_977:0.1977774964,(ref_nrtA_19:0.0869269422,ref_nrtA_896:0.1024385207)100:0.0826013453)92:0.0465632189)79:0.0208010716,(ref_nrtA_333:0.1124382321,ref_nrtA_856:0.1337342492)100:0.0561290117)93:0.0556006671,((ref_nrtA_839:0.1750271076,(((ref_nrtA_969:0.1384240782,(ref_nrtA_801:0.0930724519,ref_nrtA_989:0.0759571540)100:0.0720059550)99:0.0314797206,ref_nrtA_141:0.1189025721)99:0.0325705475,((ref_nrtA_688:0.1761645029,(ref_nrtA_15:0.0982397723,ref_nrtA_267:0.1202741551)99:0.0378840422)100:0.0506075134,ref_nrtA_155:0.1458065203)99:0.0417071247)99:0.0546675711)96:0.0550448596,ref_nrtA_16:0.1369438733)99:0.0391685853)100:0.0749633464,(ref_nrtA_847:0.2276952422,(ref_nrtA_623:0.1469007382,(ref_nrtA_945:0.0938626709,(ref_nrtA_118:0.0996497497,ref_nrtA_177:0.0826857231)100:0.0362489126)90:0.0285754119)100:0.0451693531)64:0.0579153986)100:0.2279278900,ref_nrtA_933:0.2891203625)97:0.1112381376)60:0.0410495429,ref_nrtA_629:0.2816875905)77:0.0646300878,((ref_nrtA_91:0.1343488038,ref_nrtA_624:0.1015910077)100:0.3637854864,(((ref_nrtA_503:0.1037863647,ref_nrtA_535:0.0681879754)100:0.1835244554,ref_nrtA_111:0.2089501300)55:0.0607561517,(ref_nrtA_916:0.1825003034,(ref_nrtA_302:0.1994899584,((((ref_nrtA_939:0.2119867340,(((ref_nrtA_223:0.1887776621,(ref_nrtA_74:0.0254942478,ref_nrtA_861:0.0507193911)100:0.0649954947)100:0.0306708218,ref_nrtA_134:0.1569449975)95:0.0413144411,((ref_nrtA_94:0.0816905259,ref_nrtA_959:0.1063600523)100:0.0538067550,ref_nrtA_159:0.0561694536)100:0.0362542913)90:0.0206773286)97:0.0591494738,ref_nrtA_89:0.2053028952)85:0.0450897083,ref_nrtA_481:0.1784138225)88:0.0584823908,(ref_nrtA_227:0.1435411169,ref_nrtA_391:0.0810725708)100:0.0729652627)83:0.0326358838)83:0.0500583205)98:0.0379690715)69:0.0499628913)68:0.0451866891)61:0.0387301704,(ref_nrtA_433:0.3546695249,ref_nrtA_282:0.2614239303)64:0.0682880553)84:0.0502943766,(((((ref_nrtA_250:0.1344916938,ref_nrtA_803:0.1917401438)100:0.2424519470,(ref_nrtA_27:0.4115654203,(ref_nrtA_33:0.2557940042,ref_nrtA_164:0.2290846599)100:0.1011936534)99:0.0476732240)74:0.0299234318,(ref_nrtA_962:0.3110135545,ref_nrtA_842:0.3310931894)86:0.0761865399)98:0.0423008690,ref_nrtA_522:0.2549522133)100:0.0712538338,((ref_nrtA_389:0.1738705121,(ref_nrtA_283:0.0905680218,ref_nrtA_592:0.0739921732)100:0.0324885805)100:0.0719946804,((ref_nrtA_298:0.2199457759,ref_nrtA_99:0.1475570471)84:0.0506735851,ref_nrtA_169:0.0823913661)100:0.1014755906)100:0.2207246943)75:0.0337646019)80:0.0343651661,(((ref_nrtA_129:0.4643980385,ref_nrtA_741:0.2686939641)100:0.0931860022,((ref_nrtA_693:0.1535757375,ref_nrtA_957:0.1173126554)100:0.2162651105,((ref_nrtA_416:0.3335575893,ref_nrtA_13:0.1775295154)100:0.0525646943,(ref_nrtA_633:0.3136067085,ref_nrtA_378:0.1379168702)100:0.1141920578)100:0.0881120053)100:0.1044401759)99:0.0329935962,ref_nrtA_408:0.3052071602)99:0.1117026411)55:0.0062323206,((((((((((((((ref_nrtA_229:0.2387872637,(ref_nrtA_149:0.1803109293,ref_nrtA_233:0.2251874876)100:0.0854922132)100:0.1919764475,ref_nrtA_390:0.2179735007)93:0.0434617437,(ref_nrtA_458:0.1869475369,ref_nrtA_871:0.1629908645)100:0.1464131003)100:0.1286679008,((ref_nrtA_545:0.3031721235,ref_nrtA_305:0.3102123243)95:0.0613178553,ref_nrtA_750:0.2541786049)89:0.0594528046)63:0.0477419042,(ref_nrtA_925:0.2782202770,ref_nrtA_553:0.2244774933)70:0.0647895892)38:0.0307294500,(ref_nrtA_710:0.2392704035,((ref_nrtA_246:0.0697701948,ref_nrtA_757:0.1370182637)100:0.1331254848,ref_nrtA_509:0.1808203774)100:0.0147018210)98:0.0470399236)70:0.0434553883,(ref_nrtA_993:0.1744536222,ref_nrtA_464:0.1843230563)100:0.0917841963)90:0.0431378781,((((((ref_nrtA_269:0.2499408560,ref_nrtA_557:0.1280520073)82:0.0782329466,((ref_nrtA_589:0.2092705180,ref_nrtA_199:0.2058479568)100:0.0500655292,(ref_nrtA_173:0.0652336015,ref_nrtA_323:0.0950922259)100:0.0254907629)100:0.0552787138)82:0.0285282610,ref_nrtA_43:0.2277706223)68:0.0289342845,ref_nrtA_868:0.1421674789)89:0.0380041962,ref_nrtA_467:0.2567418190)93:0.0383804401,((((ref_nrtA_47:0.2760402110,ref_nrtA_88:0.1633994877)100:0.0500160100,((((ref_nrtA_905:0.2066452785,ref_nrtA_80:0.1433801698)90:0.0627743414,ref_nrtA_266:0.1975353825)90:0.0473204912,(ref_nrtA_601:0.1423777685,(((ref_nrtA_189:0.1445117634,((ref_nrtA_641:0.1363470143,ref_nrtA_28:0.0952158257)98:0.0407470587,ref_nrtA_566:0.0508910205)98:0.0462586462)100:0.1138960762,((ref_nrtA_461:0.1648364955,ref_nrtA_275:0.0982270299)99:0.0392781926,ref_nrtA_859:0.1235164652)99:0.0576311642)100:0.0613525738,ref_nrtA_105:0.2191976912)99:0.0692230217)66:0.0355362958)96:0.0551147376,(ref_nrtA_918:0.1068109896,ref_nrtA_375:0.2322440660)95:0.0702588397)100:0.0456369153)92:0.0345231669,(ref_nrtA_718:0.1440288056,ref_nrtA_903:0.1432912250)100:0.0840733778)98:0.0561869089,ref_nrtA_98:0.1938475002)63:0.0260933432)100:0.0638608561)100:0.0727973111,(ref_nrtA_480:0.0966937195,ref_nrtA_675:0.1346068512)100:0.2381758815)61:0.0207512045,(((((ref_nrtA_158:0.3388287073,ref_nrtA_928:0.1470858970)100:0.0733928019,(ref_nrtA_247:0.1133079945,ref_nrtA_376:0.1202418660)100:0.0715544542)100:0.0961283610,ref_nrtA_55:0.2900341730)100:0.0713421468,ref_nrtA_631:0.2953661467)66:0.0196025244,((((((((((ref_nrtA_62:0.1060968397,ref_nrtA_270:0.1121126309)100:0.2481230327,ref_nrtA_706:0.1590909596)96:0.0817486767,ref_nrtA_277:0.1135462671)68:0.0548653284,ref_nrtA_401:0.1715778450)65:0.0235663611,((((((((((ref_nrtA_472:0.2223156106,(ref_nrtA_637:0.1397023442,ref_nrtA_915:0.2962797636)96:0.0562233215)96:0.0773998725,((ref_nrtA_890:0.1937036830,((((ref_nrtA_568:0.1770168400,ref_nrtA_335:0.1080906523)100:0.0926949351,ref_nrtA_720:0.0780458085)100:0.0533566886,ref_nrtA_559:0.0868956392)100:0.0934675556,ref_nrtA_490:0.1533010051)82:0.0278727201)99:0.0756057692,((ref_nrtA_443:0.1841753628,ref_nrtA_218:0.0946728998)96:0.0333027916,ref_nrtA_115:0.1163090405)97:0.0467873045)95:0.0399703878)98:0.0247772858,ref_nrtA_252:0.1655354999)98:0.0496677875,(((ref_nrtA_167:0.0677091438,ref_nrtA_311:0.1146482122)100:0.1288215110,(ref_nrtA_217:0.0930685742,ref_nrtA_964:0.0878584581)100:0.0560953590)99:0.0412051417,((ref_nrtA_485:0.1278811284,ref_nrtA_23:0.0841795939)100:0.0294590503,ref_nrtA_21:0.0755982153)100:0.1072056050)95:0.0385135939)88:0.0302205049,ref_nrtA_231:0.1006126409)46:0.0232140149,ref_nrtA_664:0.0990653783)56:0.0184442951,ref_nrtA_612:0.1150547115)57:0.0292434804,((ref_nrtA_760:0.2207237264,ref_nrtA_642:0.1361283244)64:0.0375798048,ref_nrtA_437:0.1496566284)83:0.0577670785)39:0.0165173537,ref_nrtA_881:0.1477955057)40:0.0220899471,((((((ref_nrtA_430:0.1754016082,ref_nrtA_931:0.1029267398)96:0.0191053596,(ref_nrtA_320:0.0884447734,ref_nrtA_743:0.0873261322)95:0.0218147911)94:0.0200644812,ref_nrtA_618:0.0882103491)100:0.0902301563,(ref_nrtA_97:0.1639641754,ref_nrtA_683:0.0978652945)100:0.0808973693)100:0.0789424624,ref_nrtA_22:0.1771074481)92:0.0417492791,(ref_nrtA_143:0.0887204901,ref_nrtA_549:0.1190815881)99:0.0942787588)86:0.0356808536)53:0.0231166436)35:0.0406900076,(ref_nrtA_165:0.2062002514,ref_nrtA_586:0.1421306751)94:0.0722876565)40:0.0142280397,ref_nrtA_946:0.2109507526)43:0.0365003009,ref_nrtA_104:0.1683626891)36:0.0189155734,(ref_nrtA_679:0.1175916683,ref_nrtA_948:0.1203213747)100:0.0754457230)59:0.0336162400,ref_nrtA_327:0.1837636890)100:0.0992877577)86:0.0467064928)96:0.0284366684,((ref_nrtA_806:0.2893062181,(ref_nrtA_621:0.2606969262,(ref_nrtA_142:0.1614347048,(ref_nrtA_499:0.0653110293,ref_nrtA_895:0.0269564031)100:0.2322178763)99:0.0631859521)99:0.0545307644)96:0.0390415427,ref_nrtA_965:0.3553337486)75:0.0238358954)77:0.0585326030,((((((((((ref_nrtA_866:0.1760192969,(((ref_nrtA_804:0.1489274254,(ref_nrtA_483:0.0934244215,ref_nrtA_784:0.2567789936)100:0.1601875501)100:0.0437466297,ref_nrtA_539:0.1487896159)99:0.0411964373,(ref_nrtA_137:0.2429626194,ref_nrtA_315:0.1099719998)90:0.0440686752)91:0.0576629450)100:0.1646735002,ref_nrtA_387:0.1565893845)100:0.0721704423,(((ref_nrtA_346:0.3671121872,ref_nrtA_921:0.1962289541)69:0.0478535615,(ref_nrtA_170:0.1037019078,ref_nrtA_713:0.0691513004)100:0.1140501063)99:0.0839108853,((((ref_nrtA_46:0.0695115584,ref_nrtA_110:0.0986563158)100:0.1298527286,ref_nrtA_554:0.1575444835)100:0.0506653800,((ref_nrtA_904:0.1070893145,ref_nrtA_912:0.1424921461)100:0.1005107887,ref_nrtA_537:0.1585480074)100:0.0998210985)75:0.0309167108,((ref_nrtA_256:0.1810736545,ref_nrtA_329:0.0768894020)95:0.0548964633,ref_nrtA_548:0.0976945107)93:0.0391432181)69:0.0370053574)88:0.0284043953)89:0.0296826549,ref_nrtA_611:0.1724896563)98:0.0397785432,(((ref_nrtA_498:0.1894066984,ref_nrtA_914:0.0793271553)100:0.1245261677,((ref_nrtA_812:0.1001516508,(ref_nrtA_1:0.1137585838,ref_nrtA_85:0.0744688034)93:0.0312361119)100:0.1341096701,(ref_nrtA_337:0.1509660387,(((ref_nrtA_69:0.1539249632,ref_nrtA_38:0.0769356922)100:0.0613977406,ref_nrtA_712:0.0548844270)100:0.0531899902,ref_nrtA_975:0.1326584184)92:0.0504222479)78:0.0267192167)100:0.0740173769)99:0.0322633142,ref_nrtA_505:0.1865659097)99:0.0560094824)79:0.0127410936,((((ref_nrtA_237:0.2882279728,ref_nrtA_248:0.1210014190)99:0.0442248741,(ref_nrtA_831:0.0962831446,(ref_nrtA_844:0.1002514156,(ref_nrtA_32:0.0970082902,ref_nrtA_578:0.1066354897)99:0.0421638248)79:0.0166909439)100:0.0611959712)100:0.0893070157,ref_nrtA_628:0.2275073042)100:0.0800289858,ref_nrtA_438:0.1584043147)91:0.0174775065)88:0.0326618482,(((ref_nrtA_77:0.3239693037,ref_nrtA_956:0.1076390787)100:0.0751558818,(ref_nrtA_797:0.2767408865,((((ref_nrtA_681:0.2109647474,((ref_nrtA_492:0.1087820951,ref_nrtA_737:0.0730026768)100:0.1117677360,(ref_nrtA_328:0.0919292215,ref_nrtA_348:0.0681759822)100:0.0825777058)49:0.0220992775)49:0.0108982124,ref_nrtA_70:0.0654909900)69:0.0744590710,ref_nrtA_162:0.0754171854)91:0.0794215371,ref_nrtA_324:0.1703887905)71:0.0796990699)99:0.0572763889)89:0.0520503334,((((ref_nrtA_281:0.1531175284,ref_nrtA_930:0.1069557725)100:0.0540025855,(ref_nrtA_632:0.0687266424,ref_nrtA_841:0.0959257380)100:0.1076117836)99:0.0473447248,(ref_nrtA_562:0.1756777925,((ref_nrtA_836:0.1379336309,(ref_nrtA_474:0.0800218350,ref_nrtA_749:0.1301169720)100:0.0602953113)99:0.0375600285,ref_nrtA_496:0.1747570848)99:0.0466207917)97:0.0256765207)97:0.0256164841,(ref_nrtA_600:0.1696406932,((ref_nrtA_656:0.0960536419,ref_nrtA_708:0.0865859659)100:0.0465660995,ref_nrtA_910:0.0742732868)100:0.0455247582)100:0.0758527545)61:0.0199836756)92:0.0605517581)72:0.0100870245,((ref_nrtA_96:0.2032897772,(ref_nrtA_588:0.2192444315,ref_nrtA_907:0.1974229691)99:0.0324618285)87:0.0407130091,ref_nrtA_722:0.1986710869)86:0.0350022934)75:0.0278377603,((((ref_nrtA_342:0.3262069932,ref_nrtA_147:0.2485838884)73:0.0463545642,(ref_nrtA_216:0.2183057653,(((ref_nrtA_823:0.1680014400,ref_nrtA_992:0.0834681284)100:0.0335547289,ref_nrtA_463:0.1426907105)60:0.0229011488,ref_nrtA_306:0.0438718254)100:0.1262642311)84:0.0741556501)72:0.0388154806,(((ref_nrtA_756:0.2550466232,(ref_nrtA_290:0.1776069932,ref_nrtA_824:0.2128816852)95:0.0282909552)91:0.0366948481,((ref_nrtA_176:0.2502650970,ref_nrtA_697:0.1737503843)99:0.0342226798,ref_nrtA_468:0.1701756043)79:0.0246319198)78:0.0278256405,(((ref_nrtA_10:0.1342124312,ref_nrtA_103:0.0732302246)100:0.1495067149,ref_nrtA_225:0.1439223178)95:0.0382216456,ref_nrtA_51:0.1645792484)57:0.0327014622)64:0.0447323463)51:0.0286719815,((ref_nrtA_359:0.2917126640,ref_nrtA_456:0.1461085629)93:0.0813347049,((ref_nrtA_2:0.1459757191,ref_nrtA_257:0.1072106483)79:0.0299406009,ref_nrtA_783:0.1323628576)76:0.0511692344)73:0.0455551721)92:0.0177811672)93:0.0517085414,((((ref_nrtA_434:0.3543385558,ref_nrtA_644:0.1600001380)91:0.0443898764,(ref_nrtA_271:0.1317255896,ref_nrtA_362:0.0747940573)100:0.0580001842)90:0.0251905989,((ref_nrtA_668:0.1775935446,ref_nrtA_727:0.1103959995)73:0.0260119025,ref_nrtA_665:0.1034993835)100:0.0868594652)100:0.0969184854,(ref_nrtA_660:0.2432200108,(ref_nrtA_747:0.2061978100,ref_nrtA_796:0.1463143459)100:0.0586900462)83:0.0294366893)85:0.0370865898)85:0.0185735941)66:0.0315207833,(((ref_nrtA_360:0.3412527660,ref_nrtA_572:0.1059913455)61:0.0797134084,ref_nrtA_590:0.1675727682)59:0.0398664484,(ref_nrtA_440:0.0541251553,ref_nrtA_875:0.1211101569)100:0.0866660012)100:0.1525009809)31:0.0247558026,((ref_nrtA_892:0.1169910051,((ref_nrtA_238:0.0779034091,ref_nrtA_470:0.0944832072)100:0.0410318191,(ref_nrtA_885:0.1443156573,ref_nrtA_396:0.0846352180)100:0.0815752416)96:0.0385963162)100:0.3826231728,(((ref_nrtA_20:0.1108639310,(ref_nrtA_121:0.0990106624,ref_nrtA_805:0.0849478012)100:0.0359038002)100:0.0931613806,(ref_nrtA_291:0.1175104548,ref_nrtA_296:0.1513063731)100:0.1402666996)100:0.1803222188,ref_nrtA_558:0.2801573737)90:0.0402861831)63:0.0479632637)29:0.0169491605)67:0.0461310092,(ref_nrtA_724:0.1395848723,(ref_nrtA_970:0.1659160437,(ref_nrtA_128:0.0496529179,ref_nrtA_788:0.1294474554)100:0.1139422515)100:0.0949862655)100:0.3056229608)67:0.0644205964,(ref_nrtA_341:0.4417968023,ref_nrtA_995:0.1773114404)100:0.1504508655)84:0.0454203535,((ref_nrtA_101:0.3330641637,ref_nrtA_765:0.2371544247)100:0.0702581672,(((ref_nrtA_638:0.1455629879,((ref_nrtA_138:0.1470615374,ref_nrtA_570:0.1008034101)100:0.0496691123,ref_nrtA_479:0.1142852219)100:0.0261221540)100:0.0308212542,ref_nrtA_583:0.1148355199)100:0.0871022519,(ref_nrtA_245:0.1746514262,ref_nrtA_372:0.1267416375)100:0.0816645204)100:0.1008431776)100:0.0776786813)90:0.0584763874,(ref_nrtA_595:0.1620231589,((ref_nrtA_419:0.1538075280,ref_nrtA_45:0.0781233447)100:0.0461905133,ref_nrtA_431:0.1356209727)100:0.0839047344)100:0.1450717239)76:0.0186417158,(ref_nrtA_689:0.1817001180,ref_nrtA_852:0.2775691896)96:0.0845639558)100:0.1228162413,((ref_nrtA_645:0.4310480660,ref_nrtA_938:0.1148417128)75:0.0405988420,(ref_nrtA_728:0.2423185250,ref_nrtA_78:0.2408616608)78:0.0598414979)83:0.0496187171)88:0.0301588024,ref_nrtA_791:0.2601016433)63:0.0253456626,((((((ref_nrtA_187:0.2604284339,ref_nrtA_594:0.1107283774)100:0.0525240554,ref_nrtA_211:0.0996522979)100:0.1144978264,ref_nrtA_449:0.1146353500)100:0.0779501147,(ref_nrtA_207:0.1335274680,ref_nrtA_817:0.1361879372)100:0.0310615727)100:0.0723613342,(ref_nrtA_533:0.1320630784,ref_nrtA_579:0.1952584745)100:0.0719080184)99:0.0478535752,ref_nrtA_241:0.1581799898)71:0.0316378691)98:0.0469659153,ref_nrtA_877:0.2652457182)98:0.0552454096,((((((((((((((((((((((((((((((((ref_nrtA_244:0.1084125118,ref_nrtA_940:0.0767404411)100:0.0753697141,ref_nrtA_587:0.0786892599)100:0.0628267296,ref_nrtA_292:0.0825575244)100:0.4531726268,(ref_nrtA_73:0.2192061985,(((ref_nrtA_899:0.2211155357,ref_nrtA_392:0.0952426316)99:0.0468438048,ref_nrtA_35:0.1816084285)99:0.0284577705,ref_nrtA_653:0.1263089908)99:0.0376136855)100:0.0928061246)100:0.0449363755,(ref_nrtA_619:0.0967892236,(ref_nrtA_293:0.0980317190,ref_nrtA_435:0.1136631506)100:0.0371118877)100:0.1105893331)100:0.0245643033,ref_nrtA_518:0.1810208841)100:0.0290686754,ref_nrtA_564:0.1433188665)100:0.0361372096,ref_nrtA_999:0.1080984032)100:0.0500861888,ref_nrtA_581:0.1303029681)99:0.0187456772,(ref_nrtA_113:0.0902872997,ref_nrtA_860:0.1135961779)100:0.0440574697)100:0.0450021353,ref_nrtA_381:0.0666387003)100:0.0362621654,(ref_nrtA_810:0.1101569190,ref_nrtA_112:0.0805780074)81:0.0276384806)81:0.0144525683,((((ref_nrtA_7:0.2026876457,ref_nrtA_106:0.1094023295)84:0.0258745478,ref_nrtA_92:0.0705055341)83:0.0211491298,ref_nrtA_666:0.1289515493)83:0.0195627951,ref_nrtA_447:0.1374902814)84:0.0124743224)56:0.0150206950,(ref_nrtA_652:0.1485253674,((ref_nrtA_654:0.1368980287,ref_nrtA_876:0.0970607831)91:0.0446842448,ref_nrtA_36:0.1000327407)81:0.0165165554)58:0.0135478209)83:0.0211681279,ref_nrtA_825:0.1029157447)52:0.0230649680,(((((((((((ref_nrtA_947:0.1893794569,(ref_nrtA_377:0.1005414885,(ref_nrtA_172:0.1145319182,(ref_nrtA_523:0.1215843788,ref_nrtA_929:0.0630876629)100:0.0315259690)100:0.0411337761)81:0.0089247434)85:0.0147326744,ref_nrtA_575:0.0938895396)98:0.0418737413,((ref_nrtA_997:0.1033459236,ref_nrtA_224:0.0949646056)89:0.0309846275,ref_nrtA_678:0.0970475982)100:0.0495969362)86:0.0180145687,ref_nrtA_11:0.1380034506)100:0.0318371349,((ref_nrtA_81:0.1245368421,ref_nrtA_9:0.0777931980)77:0.0279714393,ref_nrtA_136:0.0978284123)48:0.0200375562)48:0.0152346383,(ref_nrtA_813:0.1568226352,((ref_nrtA_42:0.0836840024,(ref_nrtA_966:0.1131820916,ref_nrtA_54:0.1137845443)98:0.0416702244)85:0.0351151182,ref_nrtA_397:0.0832417773)100:0.0535293224)75:0.0181612315)96:0.0392339136,ref_nrtA_76:0.1302309913)100:0.0683619339,ref_nrtA_640:0.0999546880)100:0.0788924537,ref_nrtA_709:0.0917190134)95:0.0359481505,ref_nrtA_221:0.0774070659)97:0.0439900397,ref_nrtA_789:0.1982096124)44:0.0147826031)82:0.0138513500,ref_nrtA_462:0.1551982108)82:0.0202777458,(ref_nrtA_146:0.1354545936,(ref_nrtA_911:0.1397794981,ref_nrtA_703:0.0554039600)97:0.0459695011)96:0.0169717753)83:0.0154718508,ref_nrtA_206:0.1628591000)68:0.0233125003,((((((((ref_nrtA_862:0.1814941558,(ref_nrtA_357:0.1347250601,(ref_nrtA_514:0.0805672377,(ref_nrtA_423:0.1002192694,ref_nrtA_552:0.0944496248)98:0.0357000338)97:0.0384312390)81:0.0248939629)100:0.0477792666,ref_nrtA_40:0.1294584091)100:0.0659392784,(ref_nrtA_610:0.1766040970,ref_nrtA_880:0.1389427985)99:0.0573290472)93:0.0251821426,(ref_nrtA_5:0.1607304432,ref_nrtA_152:0.1674241669)92:0.0249227418)100:0.0493484749,ref_nrtA_507:0.0990427844)95:0.0177947572,ref_nrtA_961:0.1785151803)51:0.0180167571,ref_nrtA_251:0.0862450261)84:0.0293628849,(((ref_nrtA_344:0.1452813063,ref_nrtA_848:0.1090615746)90:0.0235038299,(ref_nrtA_779:0.1228630081,ref_nrtA_932:0.1001075728)91:0.0235921441)88:0.0246035458,(ref_nrtA_471:0.1186689334,ref_nrtA_66:0.0708425422)65:0.0094605784)75:0.0225000509)47:0.0084090956)53:0.0198028056,((ref_nrtA_139:0.1195813021,ref_nrtA_795:0.0832034151)98:0.0308136310,(ref_nrtA_235:0.1024408399,ref_nrtA_988:0.0988711114)99:0.0255881896)97:0.0176562554)52:0.0166953210,(((((ref_nrtA_279:0.1107311296,(ref_nrtA_367:0.0918998869,ref_nrtA_542:0.1212372318)100:0.0456641482)100:0.1068622552,ref_nrtA_704:0.1744299806)90:0.0368667380,ref_nrtA_197:0.0782801252)94:0.0476974982,ref_nrtA_884:0.1069487786)86:0.0348078442,ref_nrtA_530:0.1167090671)100:0.0693751840)56:0.0234616686,(((ref_nrtA_180:0.1046369751,ref_nrtA_730:0.1613808105)100:0.3425226992,(((((ref_nrtA_321:0.1815042705,ref_nrtA_258:0.0813310565)98:0.0390138383,ref_nrtA_243:0.0958075287)89:0.0323086402,(ref_nrtA_219:0.1476583306,(ref_nrtA_295:0.1095899023,ref_nrtA_816:0.1042106742)90:0.0209367873)53:0.0234354633)48:0.0241102441,((ref_nrtA_394:0.1707386568,ref_nrtA_41:0.0536219305)51:0.0438978043,ref_nrtA_380:0.1346555729)25:0.0153425746)70:0.0375888676,ref_nrtA_83:0.1370165704)95:0.0559455396)85:0.0147848455,((ref_nrtA_61:0.0849706184,ref_nrtA_671:0.1096737029)85:0.0233709434,ref_nrtA_691:0.1591397289)57:0.0025782386)99:0.0418512842)52:0.0164528920,(ref_nrtA_374:0.0570503722,ref_nrtA_448:0.1544241255)100:0.1321649554)49:0.0185030964,(ref_nrtA_350:0.1002816042,ref_nrtA_785:0.1615173857)96:0.0425528762)55:0.0346328366,(((((((ref_nrtA_262:0.1944785894,ref_nrtA_561:0.0729627720)84:0.0328179860,ref_nrtA_833:0.0889371162)84:0.0237858671,((ref_nrtA_183:0.0852781688,(ref_nrtA_285:0.1271511645,ref_nrtA_616:0.0739724674)100:0.0543453592)100:0.0603945393,ref_nrtA_832:0.1531971630)83:0.0266430042)72:0.0273735784,(ref_nrtA_365:0.0870827861,ref_nrtA_409:0.0900712621)99:0.0423648651)71:0.0159883861,((ref_nrtA_846:0.0965112051,ref_nrtA_845:0.0868103765)92:0.0345660302,ref_nrtA_475:0.1099177893)98:0.0275793068)77:0.0417153321,ref_nrtA_774:0.0948294967)97:0.0349301286,(ref_nrtA_622:0.1113570041,ref_nrtA_615:0.0849138473)100:0.0425694226)94:0.0123383244)99:0.0349962845,ref_nrtA_478:0.1782186827)99:0.0313554835,ref_nrtA_356:0.1962427684)91:0.0370155787,(ref_nrtA_924:0.3114071944,ref_nrtA_163:0.1155255823)87:0.0334439552)91:0.0327307617,(((ref_nrtA_926:0.1323507350,(ref_nrtA_30:0.1252982007,ref_nrtA_978:0.1258164026)100:0.0453812640)100:0.2713165626,(ref_nrtA_855:0.1583744760,(ref_nrtA_603:0.0998948943,ref_nrtA_695:0.1215818860)100:0.0600363450)100:0.1170486185)99:0.0524064401,ref_nrtA_60:0.1703643007)93:0.0595602618)97:0.0511437228,((ref_nrtA_755:0.3812109880,(((ref_nrtA_39:0.3527775921,ref_nrtA_543:0.1560345975)91:0.0466372545,ref_nrtA_214:0.3759451388)91:0.0675788324,ref_nrtA_31:0.2779594832)87:0.0411531126)94:0.0671387623,(ref_nrtA_330:0.2083038162,(ref_nrtA_630:0.1048774685,ref_nrtA_913:0.1198504850)100:0.1503629567)95:0.0579538330)99:0.0769154891)99:0.0634720440,((((ref_nrtA_213:0.2448660028,ref_nrtA_406:0.3740809491)98:0.0515286281,ref_nrtA_265:0.2812359576)94:0.0344570677,(ref_nrtA_872:0.3297478354,ref_nrtA_386:0.2730302368)95:0.0380401591)99:0.0447992809,(ref_nrtA_745:0.2781154937,ref_nrtA_980:0.2655876809)97:0.0442580550)95:0.0239403822)69:0.0320365238)44:0.0153301401,(((ref_nrtA_383:0.3645127116,((((ref_nrtA_838:0.1996530992,ref_nrtA_140:0.1669630377)100:0.0397978051,(ref_nrtA_119:0.0857049519,ref_nrtA_657:0.1368799275)100:0.0487651419)100:0.0470214239,ref_nrtA_684:0.1634774211)91:0.0279308994,(ref_nrtA_655:0.1898077213,(ref_nrtA_605:0.1162824577,ref_nrtA_625:0.1090235490)100:0.0709550381)99:0.0331500090)88:0.0094864305)94:0.0204483879,((ref_nrtA_834:0.3172636745,ref_nrtA_148:0.2159207714)99:0.0769336548,ref_nrtA_411:0.2148311067)97:0.0619075200)77:0.0197344689,((((ref_nrtA_767:0.3827419137,ref_nrtA_151:0.0891227949)90:0.0772618216,((ref_nrtA_735:0.1588370173,ref_nrtA_385:0.0388198617)87:0.0614990969,ref_nrtA_178:0.0909627822)88:0.0530728900)75:0.0251555258,(ref_nrtA_502:0.1653391863,ref_nrtA_738:0.1566725070)99:0.0817429482)76:0.0264368387,ref_nrtA_469:0.1906108692)77:0.0258016416)88:0.0357587765)82:0.0433933140,((ref_nrtA_815:0.1031944955,ref_nrtA_1002:0.1023729541)100:0.1394971690,(ref_nrtA_814:0.1849016954,(ref_nrtA_8:0.1180680771,ref_nrtA_662:0.1474805189)100:0.1005766756)64:0.0279329873)100:0.1321965511)91:0.0454181026)43:0.0166696292,(ref_nrtA_345:0.1925191657,ref_nrtA_758:0.1686067478)100:0.1379714979)93:0.0796628204,ref_nrtA_606:0.3148452565)55:0.0454280531,((((((((((((ref_nrtA_802:0.4510565467,ref_nrtA_264:0.1219631147)91:0.0773582322,ref_nrtA_937:0.1796618793)91:0.1245607023,(ref_nrtA_133:0.1485716564,ref_nrtA_746:0.1475335562)100:0.0540815314)100:0.1449821780,ref_nrtA_428:0.1261205183)99:0.0462175548,ref_nrtA_6:0.1148900223)95:0.0334968915,(((ref_nrtA_963:0.1355100520,ref_nrtA_336:0.1502879315)94:0.0288151701,((ref_nrtA_126:0.0943637114,ref_nrtA_596:0.0911164608)100:0.0794044881,(ref_nrtA_531:0.0742683851,ref_nrtA_729:0.1067455517)100:0.1060460782)98:0.0738518204)89:0.0216900762,(ref_nrtA_677:0.1710358344,(ref_nrtA_451:0.0844239334,((ref_nrtA_203:0.1642839380,ref_nrtA_574:0.0290746337)99:0.0697650139,ref_nrtA_773:0.0813287613)79:0.0303184118)79:0.0387386152)100:0.0776879146)96:0.0342547651)91:0.0146050464,ref_nrtA_230:0.1013061825)97:0.0422431425,ref_nrtA_840:0.1516110312)96:0.0243041032,((ref_nrtA_699:0.2719484828,(ref_nrtA_593:0.2275104906,ref_nrtA_100:0.0640372569)99:0.0417535986)100:0.0603637267,ref_nrtA_58:0.1647174662)83:0.0820525256)75:0.0549083053,ref_nrtA_351:0.1233357100)75:0.0933472242,ref_nrtA_191:0.1132897248)100:0.5805304782,((ref_nrtA_968:0.1469682128,ref_nrtA_312:0.1280123244)100:0.0774311964,(ref_nrtA_744:0.1659948719,(ref_nrtA_487:0.1626501074,ref_nrtA_821:0.1001785596)100:0.0407264143)100:0.0412280306)100:0.0819729941)86:0.0719818301)68:0.0697485246,ref_nrtA_949:0.3723881123)100:0.1905258393,(ref_nrtA_991:0.3038284486,((((((((((((((ref_nrtA_477:0.0929919786,ref_nrtA_731:0.0899532737)100:0.4371063212,ref_nrtA_837:0.0814467031)55:0.0145136876,(ref_nrtA_990:0.1145157041,ref_nrtA_75:0.0463511609)58:0.0308690408)87:0.0232629101,ref_nrtA_661:0.1279722501)53:0.0095519069,((((ref_nrtA_109:0.1687070150,ref_nrtA_762:0.0798638858)97:0.0240256711,((ref_nrtA_212:0.0941327657,ref_nrtA_420:0.0820612888)98:0.0557702575,((ref_nrtA_501:0.1592656876,ref_nrtA_186:0.0436040950)100:0.0739242855,((ref_nrtA_453:0.1464573698,ref_nrtA_326:0.0503733507)92:0.0150381639,ref_nrtA_301:0.1054892076)95:0.0152887279)100:0.0373080621)94:0.0089398140)96:0.0297690888,ref_nrtA_370:0.0960059044)94:0.0205743388,ref_nrtA_602:0.0939364842)44:0.0190232561)59:0.0236103100,(ref_nrtA_368:0.1009984098,ref_nrtA_869:0.1008302837)48:0.0188232195)73:0.0343229985,ref_nrtA_511:0.0760025236)77:0.0468751325,(ref_nrtA_536:0.2157324189,((ref_nrtA_953:0.1471911758,ref_nrtA_748:0.1545239512)90:0.0283189982,ref_nrtA_798:0.1397856148)73:0.0140432515)57:0.0245707096)72:0.0227099329,(((((ref_nrtA_297:0.1247477166,ref_nrtA_444:0.1041726154)97:0.0358723578,ref_nrtA_853:0.0949240213)63:0.0180976663,ref_nrtA_900:0.0983078243)58:0.0010608839,ref_nrtA_598:0.1109685955)92:0.0434195278,(ref_nrtA_800:0.1014954166,ref_nrtA_57:0.0796109562)79:0.0277963525)69:0.0268394643)93:0.0318025143,(((ref_nrtA_850:0.1931923023,ref_nrtA_828:0.1847519229)99:0.0683018801,((ref_nrtA_717:0.1410149624,ref_nrtA_950:0.0601077886)100:0.0950375922,(ref_nrtA_210:0.1087136473,ref_nrtA_676:0.1142860239)91:0.0445674452)96:0.0309929603)98:0.0335095932,((ref_nrtA_355:0.0592539777,ref_nrtA_497:0.1503726028)100:0.1270510591,(((ref_nrtA_488:0.0992955414,ref_nrtA_524:0.0902142994)100:0.0961323318,ref_nrtA_547:0.1067617317)98:0.0418603674,ref_nrtA_919:0.1280970211)98:0.0380652522)99:0.0371835632)91:0.0280261890)90:0.0378638150,(ref_nrtA_363:0.0879779408,ref_nrtA_395:0.1001500764)100:0.1439484238)99:0.0781771505,(((((((ref_nrtA_429:0.2247360522,(((ref_nrtA_829:0.2266361117,ref_nrtA_123:0.0804452005)97:0.0536819979,ref_nrtA_161:0.1090032289)97:0.0511207671,ref_nrtA_567:0.1304259552)100:0.0824869104)92:0.0566481761,ref_nrtA_725:0.1318717431)99:0.0697512363,ref_nrtA_166:0.1801503683)94:0.0407566516,ref_nrtA_84:0.1450187055)100:0.1460122623,ref_nrtA_260:0.1689580921)97:0.0625054410,ref_nrtA_417:0.1420999463)93:0.0704005347,(((ref_nrtA_379:0.1274854986,(ref_nrtA_694:0.0777361022,ref_nrtA_906:0.0958761540)100:0.0453161293)100:0.0752315484,(ref_nrtA_887:0.0965550835,(ref_nrtA_646:0.0898011140,ref_nrtA_733:0.0735865012)100:0.1170841304)100:0.0373879775)100:0.0558651559,(((ref_nrtA_108:0.1737549968,ref_nrtA_935:0.1911196415)94:0.0365998083,(ref_nrtA_421:0.1102622285,(ref_nrtA_318:0.1319362054,ref_nrtA_465:0.0491725598)100:0.0400361879)100:0.0452131429)96:0.0394901903,ref_nrtA_228:0.1927108284)62:0.0437337919)100:0.0489374384)91:0.0208974237)98:0.0256701287,(((((ref_nrtA_971:0.1560233822,ref_nrtA_510:0.1693345704)97:0.0318761674,ref_nrtA_519:0.1908990459)100:0.0555813567,ref_nrtA_739:0.1586461569)100:0.1038696398,(ref_nrtA_24:0.1212401922,(ref_nrtA_307:0.0977796644,ref_nrtA_489:0.1186281763)100:0.0266796600)100:0.0873120263)99:0.0451774705,ref_nrtA_338:0.2554179921)82:0.0544693338)100:0.2195355572,ref_nrtA_393:0.2101919289)100:0.1742073705)99:0.1164939310)91:0.0439207567,(ref_nrtA_79:0.1475663282,ref_nrtA_667:0.1593804163)100:0.6279698831)90:0.0245989801,(((ref_nrtA_707:0.2190794312,(ref_nrtA_17:0.1646149290,ref_nrtA_63:0.1788868543)100:0.1435313615)100:0.1974303333,(ref_nrtA_541:0.4420552889,ref_nrtA_455:0.1938010158)100:0.1049337072)100:0.0963043889,ref_nrtA_34:0.3563056439)96:0.1381201658)85:0.0621861732,(ref_nrtA_528:0.6075749196,ref_nrtA_415:0.2915563419)100:0.2172254970)100:0.1287838813,(((ref_nrtA_716:0.3327944879,(((ref_nrtA_192:0.1159087422,ref_nrtA_870:0.0714186119)100:0.0181106211,ref_nrtA_556:0.0473887000)100:0.1831686657,(ref_nrtA_403:0.2480567305,ref_nrtA_751:0.1028766498)100:0.0789849903)100:0.1201439138)100:0.0799040812,(ref_nrtA_565:0.3801482871,((ref_nrtA_4:0.1162170413,ref_nrtA_209:0.1916636412)100:0.1224893081,(ref_nrtA_867:0.1677054704,((ref_nrtA_184:0.0654743700,ref_nrtA_286:0.0862528015)100:0.1375572148,(ref_nrtA_364:0.1588888647,ref_nrtA_886:0.1760643238)78:0.0439827266)95:0.0310512672)99:0.0715312403)99:0.0353403067)99:0.0364375576)100:0.2161858271,(ref_nrtA_240:0.2833010015,(ref_nrtA_414:0.1637729055,ref_nrtA_768:0.2425058288)100:0.0534136831)100:0.2329391215)99:0.1006611637)99:0.0762223042,ref_nrtA_349:0.4606632239)99:0.0904958903,ref_nrtA_604:0.4500634407)85:0.0500163440,((ref_nrtA_354:0.1634375033,ref_nrtA_883:0.1998008693)100:0.0895842872,ref_nrtA_48:0.2287290506)100:0.0982975496)98:0.0704836207,(ref_nrtA_597:0.3170443616,ref_nrtA_889:0.3003121722)100:0.1194091806)64:0.0288842724,(ref_nrtA_234:0.1728352309,(ref_nrtA_352:0.0923846872,ref_nrtA_984:0.1226001466)100:0.1297534721)100:0.1221512293)53:0.0373175383,((ref_nrtA_898:0.3804892662,ref_nrtA_287:0.2229865013)57:0.0980743772,(((ref_nrtA_759:0.3077256930,ref_nrtA_310:0.3006094436)91:0.0859762354,ref_nrtA_353:0.2413866183)94:0.0590113793,((ref_nrtA_786:0.2409334679,(ref_nrtA_334:0.1432879500,ref_nrtA_761:0.1600202531)100:0.0810242430)100:0.0476224974,(ref_nrtA_220:0.1908864996,ref_nrtA_18:0.2152607578)96:0.0459243458)96:0.1102647920)71:0.0440803355)60:0.0181452445)57:0.0323774507,(((ref_nrtA_255:0.1512853310,(ref_nrtA_776:0.2088301702,(ref_nrtA_955:0.1250448008,ref_nrtA_659:0.2080301761)92:0.0392875227)100:0.0665111849)100:0.1174488507,((ref_nrtA_127:0.1253143572,(ref_nrtA_560:0.1363703241,ref_nrtA_658:0.1247768533)100:0.1129990026)92:0.0443690573,ref_nrtA_701:0.0757052489)100:0.0665796022)100:0.0867191261,(((((ref_nrtA_278:0.1222889274,ref_nrtA_648:0.1781146084)100:0.0758517677,ref_nrtA_153:0.2148235746)100:0.0747661579,((ref_nrtA_182:0.1878721027,ref_nrtA_974:0.1823689997)100:0.0553348039,ref_nrtA_893:0.0622110628)100:0.1040857443)86:0.0659477570,ref_nrtA_369:0.2516709982)65:0.0114583293,ref_nrtA_584:0.1698279985)98:0.0344929381)100:0.0670560205)60:0.0404968915,ref_nrtA_500:0.2649014028)63:0.0259989525,ref_nrtA_198:0.3661823296)58:0.0455166681,ref_nrtA_778:0.3690369559)50:0.0290187854,(ref_nrtA_314:0.1416651452,(ref_nrtA_188:0.0628660769,ref_nrtA_460:0.1900171622)100:0.1209187358)100:0.3025517001)83:0.0900634250,(ref_nrtA_927:0.2366119925,(ref_nrtA_563:0.2185157532,(ref_nrtA_49:0.2151140961,ref_nrtA_171:0.0887534749)100:0.2706695580)100:0.0938374825)100:0.1297934661)99:0.2440788819,ref_nrtA_781:0.1907107508)95:0.0710806051,ref_nrtA_811:0.2160510200)95:0.0552508981,(ref_nrtA_179:0.2249743797,ref_nrtA_154:0.2217118338)100:0.0814326186)100:1.0645039369)100:0.3169257569)100:0.3627924937)100:0.4162021207,(((((ref_nrtA_412:0.8689886746,(ref_nrtA_12:0.0927003789,ref_nrtA_175:0.1064183390)100:0.2296633396)100:0.2245650972,ref_nrtA_822:0.5863219287)97:0.0856458817,((((ref_nrtA_87:0.8697276895,(ref_nrtA_272:0.2663945050,((((ref_nrtA_508:0.2354643218,ref_nrtA_967:0.1884478371)93:0.0923867762,ref_nrtA_634:0.1468706336)85:0.0172768510,((ref_nrtA_909:0.1694271619,ref_nrtA_366:0.1220265284)76:0.0246864897,((ref_nrtA_771:0.1014325523,ref_nrtA_754:0.1100286609)77:0.0289148245,ref_nrtA_923:0.0623029727)100:0.0976774230)96:0.0332241984)95:0.0623442885,((ref_nrtA_976:0.1998067713,(ref_nrtA_95:0.1780118701,ref_nrtA_753:0.1466918290)87:0.0446930079)100:0.0858521750,(ref_nrtA_215:0.1357391275,ref_nrtA_941:0.0966386681)100:0.0505091674)100:0.0692521864)95:0.0481394238)99:0.0781075285)96:0.0951362967,(ref_nrtA_466:0.1765314631,((ref_nrtA_263:0.2389201764,ref_nrtA_150:0.1416196313)100:0.0684538107,ref_nrtA_620:0.1489547468)100:0.0893434296)100:0.0988175263)82:0.0492350593,((ref_nrtA_669:0.4237790057,ref_nrtA_571:0.1544848457)97:0.1391962201,((ref_nrtA_692:0.3214169256,ref_nrtA_857:0.0334235035)100:0.1393844234,ref_nrtA_236:0.1412740756)100:0.1608824494)92:0.0537026110)93:0.1280799321,((ref_nrtA_309:0.2990009400,ref_nrtA_491:0.2087105647)100:0.1549954951,ref_nrtA_835:0.3692540369)100:0.1210588169)61:0.1230863796)61:0.1198124024,((((ref_nrtA_384:0.2454340787,(ref_rew0:0.1305942559,ref_nrtA_222:0.0906292201)92:0.0551526402)100:0.4090672430,((ref_nrtA_446:0.1400073467,ref_nrtA_294:0.1190142310)100:0.0603569444,ref_nrtA_308:0.1521051441)100:0.0700781202)77:0.0387212295,ref_nrtA_124:0.2744091731)78:0.0480135599,ref_nrtA_304:0.3172331032)99:0.2353444536)100:1.0626282907,(((ref_rew3:0.5032723629,ref_rew5:0.4070157289)100:1.0058745811,(ref_nrtA_808:0.7201553974,((((((((ref_nrtA_432:0.3216185846,(ref_nrtA_732:0.0449113732,ref_nrtA_901:0.2625486217)100:0.4262808303)100:0.4711632690,(ref_Sw_60:0.0657823515,((ref_Sw_3:0.0229376922,ref_Sw_4:0.0000026218)95:0.0095134620,ref_Sw_7:0.0101613407)95:0.0316883019)100:0.2095692779)25:0.0776561832,((ref_nrtA_26:0.3039806668,(((ref_nrtA_982:0.3057565494,(ref_Sw_11:0.1063557581,(ref_Sw_58:0.0000026218,ref_nrtA_873:0.0000026218)100:0.0573121876)100:0.1193675482)100:0.0809093501,(ref_Sw_84:0.1332085407,(ref_Sw_36:0.0897713434,ref_Sw_64:0.1386745773)100:0.0798273590)100:0.0867176166)95:0.0738382882,((ref_nrtA_782:0.2685381377,(ref_Sw_32:0.1196357783,ref_Sw_78:0.0733065544)74:0.0540174785)100:0.0815442409,ref_Sw_54:0.2108770389)95:0.0664642609)85:0.0259938559)52:0.0307259094,(ref_nrtA_983:0.1693409370,(ref_Sw_27:0.1019481661,ref_nrtA_534:0.1229503241)100:0.0474649734)100:0.1244476668)59:0.0313085045)46:0.0443211590,((ref_rew2:0.1774505912,(ref_nrtA_425:0.1145341180,(ref_nrtA_93:0.1375283978,ref_nrtA_131:0.0817299853)100:0.1060443930)100:0.1595536697)100:0.3164667157,ref_nrtA_663:0.3773484831)97:0.1267522527)45:0.0496087272,(ref_Sw_21:0.2898167235,(ref_Sw_43:0.1162981886,(ref_Sw_10:0.0351850204,ref_Sw_65:0.0124343531)100:0.2369461373)100:0.1047895055)100:0.2552161369)81:0.0481343291,((((ref_Sw_13:0.1003546437,ref_Sw_40:0.0695072771)100:0.2102460306,ref_nrtA_685:0.2635882441)100:0.0558383466,((ref_Sw_88:0.2100960668,(ref_rew4:0.1865389602,ref_Sw_26:0.0997162194)93:0.0530506724)100:0.2131427613,((ref_Sw_82:0.2473789707,(((ref_Sw_5:0.0000026218,ref_nrtA_700:0.0000026218)100:0.2896985699,ref_Sw_8:0.1146111809)100:0.0854091159,(ref_Sw_85:0.0811429780,(ref_Sw_33:0.0903957429,ref_nrtA_254:0.0735727753)100:0.0390995481)100:0.0606068355)100:0.2015973458)91:0.0432897568,ref_Sw_35:0.2595717730)91:0.0502758521)83:0.0419731531)100:0.0645204520,(ref_Sw_22:0.2394726163,(ref_Sw_24:0.0216116229,ref_Sw_83:0.0334105865)100:0.2750685551)95:0.0911659604)99:0.0355588791)82:0.0423232915,(((ref_Sw_14:0.0008536839,ref_Sw_15:0.0155730336)100:0.3926242150,(((((((((((ref_nrtA_504:0.3709434415,(ref_nrtA_985:0.0786550350,(ref_Sw_56:0.1135597398,ref_nrtA_424:0.0364670241)100:0.1046899512)100:0.1310320086)100:0.1948638416,(ref_nrtA_174:0.0711810703,ref_nrtA_851:0.1125595373)100:0.1845914459)67:0.0678116330,((ref_nrtA_780:0.3187640153,(ref_nrtA_90:0.1443853540,ref_nrtA_190:0.2134514361)100:0.1346781756)87:0.0842592970,(ref_nrtA_205:0.2858270667,(((ref_Sw_31:0.0000026218,ref_nrtA_303:0.0000026218)100:0.0796248447,ref_Sw_12:0.1685619031)100:0.1797060868,ref_Sw_44:0.2302792992)99:0.1007785468)54:0.0348137421)61:0.0535685079)62:0.0264662270,(ref_nrtA_698:0.3175537953,((ref_nrtA_59:0.0950178650,ref_nrtA_994:0.0961242639)100:0.0219500559,(ref_Sw_39:0.0000026218,ref_nrtA_512:0.0000026218)100:0.1106850423)100:0.0641157870)82:0.0580460982)100:0.3249110733,ref_Sw_51:0.2505781824)83:0.0802701051,(ref_Sw_41:0.0000026218,ref_nrtA_239:0.0000026218)100:0.2009018246)81:0.0341939968,((((((ref_Sw_48:0.0000026218,ref_Sw_67:0.0033801885)100:0.1352094594,ref_Sw_74:0.0861267966)100:0.0551964799,(ref_Sw_52:0.0305229832,((ref_Sw_92:0.0373232889,ref_Sw_72:0.0190757699)99:0.0082200593,ref_Sw_47:0.0000026243)99:0.0323236525)98:0.0271128971)100:0.0781621290,((((((ref_Sw_2:0.1188830552,ref_Sw_1:0.0466421397)100:0.0236639369,ref_Sw_55:0.0877768533)100:0.0408489574,ref_Sw_90:0.0442133116)100:0.0255666840,ref_Sw_18:0.0141959006)100:0.0310012302,ref_Sw_42:0.1073970546)99:0.0142781228,(ref_Sw_46:0.0249351781,ref_Sw_73:0.0191196552)100:0.0327902015)99:0.0313962780)100:0.0556212024,ref_Sw_16:0.1237806666)100:0.1107655088,((ref_Sw_61:0.0048769628,ref_Sw_69:0.0291759720)100:0.1448597785,(ref_nrtA_122:0.0756670379,(ref_Sw_17:0.0230488413,ref_Sw_28:0.0098829464)100:0.0491282171)100:0.0367882736)100:0.1230099018)99:0.0643328414)100:0.1600338237,((ref_Sw_62:0.0329832634,ref_Sw_66:0.0400514627)100:0.0978778449,(ref_Sw_19:0.1041097118,ref_Sw_77:0.1079679964)100:0.1127415852)100:0.1176584841)89:0.0435164860,((((ref_nrtA_550:0.2557863298,(ref_nrtA_339:0.1822609146,(ref_rew1:0.2829682027,(ref_nrtA_388:0.1396325341,(ref_nrtA_580:0.0983188247,ref_nrtA_626:0.1310442547)100:0.1074117357)100:0.0894744332)100:0.1733685712)100:0.2416794114)100:0.2124941097,((ref_nrtA_843:0.1286302340,ref_nrtA_865:0.1629863886)100:0.2790887751,(ref_Sw_75:0.2117927219,((((ref_nrtA_981:0.0175606885,ref_Sw_76:0.0070425552)94:0.0034696587,ref_Sw_91:0.0069382244)93:0.0000022973,ref_Sw_38:0.0070637825)100:0.1421018094,(ref_Sw_89:0.1321909286,(ref_Sw_6:0.0628765400,(ref_Sw_49:0.0539649059,ref_Sw_59:0.0614017436)100:0.0630052088)100:0.0279355457)100:0.0439250889)100:0.1049763707)100:0.0714678192)100:0.0788067013)93:0.0446935930,ref_nrtA_208:0.3270906912)100:0.0642975680,(ref_Sw_53:0.2247642602,(ref_Sw_50:0.1848695548,((ref_Sw_93:0.0000026218,ref_nrtA_726:0.0000026218)100:0.1872967724,ref_nrtA_987:0.1584003460)100:0.0503032261)99:0.0319091095)100:0.0298705741)100:0.1125466050)95:0.0739439756,(ref_Sw_68:0.0056283416,ref_Sw_70:0.0044807602)100:0.3152779320)99:0.0965917546,ref_nrtA_551:0.3223756436)100:0.1301735122)98:0.1180140574,(ref_Sw_23:0.1957834644,ref_Sw_87:0.2205335550)99:0.0683590269)73:0.0215870598)91:0.0963939578,ref_nrtA_807:0.3421123851)93:0.0626148205)90:0.0529321909)91:0.0655897651,(((((ref_Sw_37:0.0410195592,ref_Sw_86:0.0327287666)100:0.3408045473,(((ref_Sw_45:0.0112000094,ref_Sw_63:0.0294483348)100:0.0622013874,(ref_Sw_29:0.0412796819,ref_Sw_30:0.0223447468)99:0.0185274725)99:0.0088681353,ref_Sw_57:0.0505797897)100:0.1362653231)97:0.0636865846,(ref_Sw_25:0.1785026733,(ref_Sw_34:0.1698468247,(ref_Sw_20:0.1655679993,(ref_Sw_0:0.0878366819,ref_Sw_81:0.1023066669)89:0.0194838721)89:0.0503502282)94:0.0514308128)100:0.0997628458)96:0.0220370371,(ref_Sw_79:0.0033778205,(ref_Sw_80:0.0000026218,ref_nrtA_56:0.0000026218)93:0.0000026218)100:0.2472674698)98:0.0693961254,(ref_Sw_9:0.0040648637,ref_Sw_71:0.0160027372)100:0.1052001101)100:0.5198514194)100:1.2335103707)98:0.3769472285)100:1.4262860127)100:0.6950676014)100:0.0529451937,((((((ref_nrtA_723:0.2273639568,(ref_nrtA_50:0.2165181339,ref_nrtA_144:0.2181305414)100:0.0783787205)100:0.2942077126,ref_nrtA_25:0.1951929263)78:0.0588734263,ref_nrtA_770:0.3035737976)90:0.0480827788,(ref_nrtA_249:0.1516259324,ref_nrtA_544:0.1115987850)100:0.0757272130)80:0.0246086780,(((ref_nrtA_276:0.2315865938,((ref_nrtA_521:0.0635672378,ref_nrtA_819:0.0577014205)100:0.0623562451,(ref_nrtA_705:0.0884851631,ref_nrtA_319:0.0800274975)85:0.0280944303)99:0.0505678610)100:0.0667451726,(ref_nrtA_72:0.0890053685,((((ref_nrtA_742:0.0588584046,ref_nrtA_799:0.0649121519)100:0.0339164608,ref_nrtA_577:0.0688266458)98:0.0234754154,ref_nrtA_954:0.0702342329)100:0.0227421216,(ref_nrtA_934:0.0901945849,ref_nrtA_787:0.0426121304)100:0.0464682643)100:0.0991678763)99:0.0434014503)100:0.0839478799,(((((ref_nrtA_343:0.0649433901,(ref_nrtA_29:0.0517748388,(ref_nrtA_441:0.0754715447,ref_nrtA_116:0.0668289068)100:0.0230180891)100:0.0262103537)100:0.0464907210,(ref_nrtA_494:0.0548348598,ref_nrtA_3:0.0546473108)100:0.0386327962)100:0.0244781426,(ref_nrtA_878:0.0396054994,ref_nrtA_891:0.0934178269)68:0.0230153592)96:0.0301133204,(ref_nrtA_261:0.0715515757,ref_nrtA_332:0.0549927764)62:0.0187478095)56:0.0150323367,(ref_nrtA_459:0.0464173621,ref_nrtA_849:0.0742518512)100:0.0410776739)99:0.0913893604)98:0.0452725918)100:0.0928886925,(ref_nrtA_14:0.2387537219,ref_nrtA_194:0.1909084753)99:0.0686106287)100:0.0442990548);
