# Supplementary material for: Picoplankton nitrogen guilds in the tropical and subtropical oceans: From the surface to the deep
Source: PLoS One. 2025 Nov 5;20(11):e0335222. doi: 10.1371/journal.pone.0335222 (PMC12588538; doi:10.1371/journal.pone.0335222)
Supplement: S1 File — (ZIP) [file pone.0335222.s001.zip › supplementary info/N_cycle/G_nrtA_nitrate_transporter_assimilation/tree/README_binary_classification_20221115.txt]

####Old groups and scores:

cmp_outgroup	0
nasF_Proteo_Swiss	1
nasF_nrtA_Swiss	1
nrtA_Cyano	0.5
nrtA_Cyano_freshwater	0.5
nrtA_Proteo	0.5
nrtA_diverse_bacteria	0.5
nrtA_Proteo_2	0.5
nrtA_Campylo	0.5
nrtA_uncultured_Cyano	0.5
nrtA_uncultured_Cyano_2	0.5
alone_Cyano	0.5

#### New groups
- Every group with score > 0 -> nrt
- Every group with score = 0 -> cmp_out
