# Supplementary material for: Picoplankton nitrogen guilds in the tropical and subtropical oceans: From the surface to the deep
Source: PLoS One. 2025 Nov 5;20(11):e0335222. doi: 10.1371/journal.pone.0335222 (PMC12588538; doi:10.1371/journal.pone.0335222)
Supplement: S1 File — (ZIP) [file pone.0335222.s001.zip › supplementary info/N_cycle/G_livJ_branched_amino_acid_transporter/tree/ref_database.faln]

>ref_x_18
------------------------------------------------------------
------------------------------------------------------------
-----------------------------------------MPETLLDMRGIT-------
---------------------KA-------------------------------------
------------------------------F-----GGVRALDG----------------
------------------------------------------------------------
------------------------INLT--------------------------------
------------------------------------------------------------
------------------------------------------------------------
------------------------------------------------------------
------------------------------------------------------------
------------------------------------------------------------
------------------------------------------------------------
----------------------------V-------R-----------------------
------------------------------------------------------------
------------------------------------------------------------
--RGEVVGLCGENGAGKSTLMKVLSAVYPHGTWDGVI----RWE-G------REL---RA
A--------SIRETEAV-------------------------------------------
----------------------GIV----------------------IIHQEL--M----
-----LVPQLSVAENIFLGREPRGAGGF---I------D-L-DA---------MYARAAA
LLADLRIG-----HI-------NVAR-PVA----DYGGGE---CQL--------------
------------------------------------------------------------
------------------------------------------------------------
------------------------------------------------------------
I-EIAK-------ALSKNAK----------LLILDEPTSSLSR----------AET----
E-------------------------------------------------T---LL-DIV
RSLK-A-----------RG---TA-CV-----YISHKLEEIEAVAD--------------
-------------------RVTV------IR--DGTYVGSAA--------------M-AD
ITA-HDI----IRM----------------------------------------------
--------M-I--------------GREMT-------------------SLF-------P
RAEHP-I--G-----------A-----------------V-----------VFEARNV--
----------T------------------------------------CLDPHNTRRRRVD
D------------------------------------------------V--SFQLRRGE
ILGIAGLVGAGRT--ELVSALF------------------------GCYRGPSRAELVLD
GRPI--TVRNPKQ----AVAHGICMVP----------EDRKAHGIVP-----------NL
---------------------------------GVGQN----------------------
-----------------IS---LS-----------------------V---LGRY-----
-A-GAG-LIDEHR---------------------------------EMQDVGAAIA--RM
-----------------------------------------------RIKTASPLLAIA-
--------------RLSGG-----NQQKAV----------------I-------------
--------A-KMLAPAPRVLILDEPTRGVDV--------------------------G--
-----------------------------------------------------A------
------------------------KHEIYRLMF---------------------------
-------D--FVKQGMSIIMVSSEMPEVLGLSDRVLVM-------------------GEG
RVRGDFV-NDGLTQ-------EQ--V-----LT------------AALT-----------
------------------------------------------------------------
---------------------------------------PVDAAA---------------
------------------------------------------------------------
------------------------------------------------------------
------------------------------------------------------------
------------------------------------------------------------
------------------------------------------------------------
------------------------------------------------------------
------------------------------------------------------------
------------------------------------------------------------
----------------------------------------------------------
>ref_x_3
------------------------------------------------------------
------------------------------------------------------------
---------------------------------------MSSNGTLFEMRNIV-------
---------------------KS-------------------------------------
------------------------------F-----SGVRALDG----------------
------------------------------------------------------------
------------------------VSLA--------------------------------
------------------------------------------------------------
------------------------------------------------------------
------------------------------------------------------------
------------------------------------------------------------
------------------------------------------------------------
------------------------------------------------------------
----------------------------V-------R-----------------------
------------------------------------------------------------
------------------------------------------------------------
--PGECVGLCGENGAGKSTLMKVLSGVYPYGTFEGEI----LWE-G------EPL---RA
H--------SVRDSERA-------------------------------------------
----------------------GIV----------------------IIHQEL--M----
-----MVQQLSVTENIFLGNEITKPGGR---M------D-Y-DA---------MHAKAEE
LLARLRLT-----DV-------NVAA-PVM----NYGSGH---QQL--------------
------------------------------------------------------------
------------------------------------------------------------
------------------------------------------------------------
F-EIAK-------ALAKNAR----------LLILDEPTSSLSA----------KEI----
E-------------------------------------------------V---LL-SII
DDLK-R-----------SG---VA-CV-----YISHKLDEVKRVCD--------------
-------------------TVTV------IR--DGKHIGTRP--------------A-AD
MTI-DNI----ITM----------------------------------------------
--------M-V--------------GREMT-------------------SLF-------P
KVEHT-V--G-----------D-----------------V-----------VMEARNV--
----------T------------------------------------CWDVTNPNRKRTD
N------------------------------------------------V--SFAVRRGE
ILGVAGLVGAGRT--EMVSALF------------------------GAYPGRSSAEIIMD
GKPV--KVTSPAD----AIATGICLVP----------EDRKRHGIVP-----------LM
---------------------------------AVGEN----------------------
-----------------IT---LA-----------------------T---LAQY-----
-A-RGL-RVDKGA---------------------------------ELTTVDREIK--RL
-----------------------------------------------RIKTASPALAIA-
--------------SLSGG-----NQQKAV----------------V-------------
--------T-KMVLAMPKVLILDEPTRGVDV--------------------------G--
-----------------------------------------------------S------
------------------------KYDIYKMIA---------------------------
-------D--LAASGVAIIMVSSEMPEILGMSDRVLVM-------------------GEG
QLRGDFV-NQGLTQ-------ER--I-----LA------------AAIN-----------
-AE---------------------------------------------------------
---------------------------------------PGRQAA---------------
------------------------------------------------------------
------------------------------------------------------------
------------------------------------------------------------
------------------------------------------------------------
------------------------------------------------------------
------------------------------------------------------------
------------------------------------------------------------
------------------------------------------------------------
----------------------------------------------------------
>ref_x_35
------------------------------------------------------------
------------------------------------------------------------
---------------------------------------MEQQQPLFEMRGIV-------
---------------------KE-------------------------------------
------------------------------F-----AGVRALSG----------------
------------------------------------------------------------
------------------------VSLS--------------------------------
------------------------------------------------------------
------------------------------------------------------------
------------------------------------------------------------
------------------------------------------------------------
------------------------------------------------------------
------------------------------------------------------------
----------------------------V-------R-----------------------
------------------------------------------------------------
------------------------------------------------------------
--PGECLGLCGENGAGKSTLMKVLSGVYPHGSYQGQI----LWE-G------REL---RA
R--------STRDSEHA-------------------------------------------
----------------------GIV----------------------ILHQEL--M----
-----LVQQLSVTENIFLGNEMRLPGGR---M------D-Y-PS---------MHRRAAE
LLARLKLT-----DV-------NEAA-PVM----NYGNGH---QQL--------------
------------------------------------------------------------
------------------------------------------------------------
------------------------------------------------------------
F-EIAK-------ALAKQAR----------LLIFDEPTSSLSA----------KEI----
E-------------------------------------------------V---LL-AII
EDLK-R-----------AG---VA-CI-----YISHKLDEVKRVCD--------------
-------------------TITV------IR--DGQHIATQP--------------A-AA
LDE-DGI----IGL----------------------------------------------
--------M-V--------------GRALE-------------------SRF-------P
RTERQ-P--G-----------A-----------------V-----------VLQASGV--
----------T------------------------------------CWDVTNPRRKRVD
D------------------------------------------------A--ALQVRAGE
ILGIAGLVGAGRT--ELVSAIY------------------------GAYAGRYQAQVRVA
GQPV--RIASPAD----AIAHGLCLVP----------EDRKRHGIVP-----------LM
---------------------------------SVAEN----------------------
-----------------IT---LA-----------------------S---LADH-----
-A-RAT-RVDGDS---------------------------------ELATVEREIA--RL
-----------------------------------------------RIKTASPGLPVA-
--------------SLSGG-----NQQKVV----------------L-------------
--------A-KMALKQPKVLILDEPTRGVDI--------------------------G--
-----------------------------------------------------A------
------------------------KYDIYKMIF---------------------------
-------D--LADRGVAIIMVSSELPEILGMSDRVLVM-------------------NAG
RIAGDFP-IQGLTP-------ER--V-----LA------------AALN-----------
-TD---------------------------------------------------------
---------------------------------------PLRHAA---------------
------------------------------------------------------------
------------------------------------------------------------
------------------------------------------------------------
------------------------------------------------------------
------------------------------------------------------------
------------------------------------------------------------
------------------------------------------------------------
------------------------------------------------------------
----------------------------------------------------------
>ref_x_19
------------------------------------------------------------
------------------------------------------------------------
-----------------------------------------MSEYLLEMRNIG-------
---------------------KE-------------------------------------
------------------------------F-----NGVKALDG----------------
------------------------------------------------------------
------------------------IYLK--------------------------------
------------------------------------------------------------
------------------------------------------------------------
------------------------------------------------------------
------------------------------------------------------------
------------------------------------------------------------
------------------------------------------------------------
----------------------------V-------R-----------------------
------------------------------------------------------------
------------------------------------------------------------
--AGECVGLCGENGAGKSTLMKVLSGVYPHGTWTGEI----FWE-G------KEL---KA
S--------GIRDTEAA-------------------------------------------
----------------------GIV----------------------IIHQEL--M----
-----MVPHLSVAENIFLGCEPT-TGGF---I------D-Y-DQ---------MNARAAE
LLARLKIN-----DI-------NVAL-PVY----HYSGGK---QQL--------------
------------------------------------------------------------
------------------------------------------------------------
------------------------------------------------------------
I-EIAK-------AINKNAK----------LLILDEPTSALTA----------SET----
R-------------------------------------------------V---LI-DLI
KDFK-K-----------QG---MA-CV-----YISHKLDEVAEISD--------------
-------------------TVTV------IR--DGAHIATRP--------------M-SE
LTT-PDI----ITM----------------------------------------------
--------M-V--------------GREMK-------------------NLF-------P
REPHD-I--G-----------E-----------------V-----------MFEARNI--
----------S------------------------------------CWDVTNPGRKVVD
D------------------------------------------------V--SFALRRGE
ILGIAGLVGAGRT--ELVSSLF------------------------GVWPGACQGQVFLE
GKEI--KIRTPRD----AVRQGICMVP----------EDRKRDGILP-----------IM
---------------------------------PVSHN----------------------
-----------------MT---IS-----------------------V---LDRF-----
-S-LRG-LIDKDA---------------------------------ELVAIQREIL--RL
-----------------------------------------------KVKTADPMLAIA-
--------------SLSGG-----NQQKAV----------------L-------------
--------S-KMMLPDPKVLILDEPTRGVDV--------------------------G--
-----------------------------------------------------A------
------------------------KYEIYKLIF---------------------------
-------A--LARQGVSILMVSSEMPEVLGISDRVLVI-------------------GEG
KLRGDFP-NENLTQ-------EK--V-----LA------------AAIG-----------
--K---------------------------------------------------------
---------------------------------------PATNAA---------------
------------------------------------------------------------
------------------------------------------------------------
------------------------------------------------------------
------------------------------------------------------------
------------------------------------------------------------
------------------------------------------------------------
------------------------------------------------------------
------------------------------------------------------------
----------------------------------------------------------
>ref_x_5
------------------------------------------------------------
------------------------------------------------------------
-----------------------------------------MSEPLLTMRGIV-------
---------------------KA-------------------------------------
------------------------------F-----SGVKALDG----------------
------------------------------------------------------------
------------------------IDLT--------------------------------
------------------------------------------------------------
------------------------------------------------------------
------------------------------------------------------------
------------------------------------------------------------
------------------------------------------------------------
------------------------------------------------------------
----------------------------V-------A-----------------------
------------------------------------------------------------
------------------------------------------------------------
--PGECVGLCGENGAGKSTLMKVLSGVYPHGTWDGEI----IWE-G------EPL---KA
A--------SIRDTERA-------------------------------------------
----------------------GII----------------------IIHQEL--M----
-----LVPELSVAENIFLGNEITLPGGR---M------N-Y-AA---------MYQRADE
LLRELGIS-----GI-------NSAQ-PVM----NYGGGH---QQL--------------
------------------------------------------------------------
------------------------------------------------------------
------------------------------------------------------------
I-EIAK-------ALNKRAK----------LLILDEPSSSLTA----------TEI----
H-------------------------------------------------I---LL-DIV
RDLK-R-----------RG---VA-CV-----YISHKLDEVAAVCD--------------
-------------------TISV------IR--DGRHVATEP--------------M-HA
LTT-DRI----ISL----------------------------------------------
--------M-V--------------GREIK-------------------NLF-------P
REPHP-I--G-----------E-----------------V-----------IFEARHV--
----------T------------------------------------CFDVTNPRRKRVN
D------------------------------------------------V--SFALRRGE
ILGVAGLVGAGRT--ELMEAIF------------------------GAYPGVSEASVVMD
GKPL--KIRAPVD----AIRAGIGMVP----------EDRKRHGIVP-----------GL
---------------------------------SVGHN----------------------
-----------------IT---LA-----------------------V---LQRF-----
-A-KGG-RIDSAA---------------------------------ELDTIHTEMK--RL
-----------------------------------------------SVRAAHPMLSIA-
--------------SLSGG-----NQQKAV----------------L-------------
--------T-RMLLTDPKVLILDEPTRGVDV--------------------------G--
-----------------------------------------------------A------
------------------------KYEIYKLIF---------------------------
-------Q--LAQRGMAIVMVSSELPEVLGISDRVLVI-------------------GEG
ELRGDFV-NDGLTQ-------ED--I-----LS------------AAIR--PVQRSTNPT
A-----------------------------------------------------------
-----------------------------------------ASAA---------------
------------------------------------------------------------
------------------------------------------------------------
------------------------------------------------------------
------------------------------------------------------------
------------------------------------------------------------
------------------------------------------------------------
------------------------------------------------------------
------------------------------------------------------------
----------------------------------------------------------
>ref_x_16
------------------------------------------------------------
------------------------------------------------------------
-----------------------------------------MSEPLLQMRGIV-------
---------------------KT-------------------------------------
------------------------------F-----DGVKALDG----------------
------------------------------------------------------------
------------------------INLV--------------------------------
------------------------------------------------------------
------------------------------------------------------------
------------------------------------------------------------
------------------------------------------------------------
------------------------------------------------------------
------------------------------------------------------------
----------------------------V-------R-----------------------
------------------------------------------------------------
------------------------------------------------------------
--PGECVGLCGENGAGKSTLMKVLSGVYPSGTWDGEI----LWE-G------QPL---RA
G--------GIRDTERA-------------------------------------------
----------------------GIV----------------------IIHQEL--M----
-----LVPELSVAENIYLGNEITLPGGR---M------N-Y-AA---------MYQGADK
LLRDLNIQ-----GI-------NVAL-PVM----HYGGGH---QQL--------------
------------------------------------------------------------
------------------------------------------------------------
------------------------------------------------------------
I-EIAK-------ALNKRAK----------LLILDEPSSSLTA----------AET----
R-------------------------------------------------I---LL-DIV
RDLK-A-----------RG---IA-CV-----YISHKLDEVEAVCD--------------
-------------------TVTV------IR--DGRHVATAP--------------M-DA
LTT-DRI----IAQ----------------------------------------------
--------M-V--------------GREIT-------------------QLF-------P
REPHP-I--G-----------E-----------------V-----------VFEARNV--
----------T------------------------------------CYDANNPTRKRVD
D------------------------------------------------V--SFSVRRGE
ILGVAGLVGAGRT--ELMQAVF------------------------GAYEGASEVELVLD
GKPL--KVRAPLD----AIRAGIAMVP----------EDRKRHGIVS-----------LM
---------------------------------SVGHN----------------------
-----------------IT---LA-----------------------V---LQRF-----
-A-RLG-RIDGAA---------------------------------ELDTIRKEMR--RL
-----------------------------------------------AVRAAHPMLPIA-
--------------SLSGG-----NQQKAV----------------L-------------
--------T-RMLLTEPRVLILDEPTRGVDV--------------------------G--
-----------------------------------------------------A------
------------------------KYEIYKLIG---------------------------
-------D--LAKRGMAIIVISSELPEVLGISDRVLVI-------------------GEG
QLRGDFV-NDGLTQ-------EH--I-----LT------------AAIQ--PVRNPPRHA
ATF---------------------------------------------------------
---------------------------------------HQAGHA---------------
------------------------------------------------------------
------------------------------------------------------------
------------------------------------------------------------
------------------------------------------------------------
------------------------------------------------------------
------------------------------------------------------------
------------------------------------------------------------
------------------------------------------------------------
----------------------------------------------------------
>ref_x_31
------------------------------------------------------------
------------------------------------------------------------
-----------------------------------------MSDYLLEMKGIV-------
---------------------KQ-------------------------------------
------------------------------FGDVRVGGVRALDG----------------
------------------------------------------------------------
------------------------IDLQ--------------------------------
------------------------------------------------------------
------------------------------------------------------------
------------------------------------------------------------
------------------------------------------------------------
------------------------------------------------------------
------------------------------------------------------------
----------------------------V-------R-----------------------
------------------------------------------------------------
------------------------------------------------------------
--AGECIGLCGENGAGKSTLMKVLSGVYPHGTWDGEI----LWD-G------QPL---RA
Q--------SIRDTEDA-------------------------------------------
----------------------GII----------------------IIHQEL--M----
-----LVPQLSVAENIFMGRELTLPGGR---M------H-Y-AA---------MYKRADE
LLRELKIP-----EL-------NVAM-PVM----NYGGGH---QQL--------------
------------------------------------------------------------
------------------------------------------------------------
------------------------------------------------------------
V-EIAK-------ALNKNAR----------LLILDEPSSSLTA----------SEI----
A-------------------------------------------------V---LL-DIL
RALK-A-----------KG---VT-CI-----YISHKLDEVAAICD--------------
-------------------TIVV------IR--DGKHIATTP--------------M-AQ
MNV-ERI----IAQ----------------------------------------------
--------M-V--------------GREMS-------------------QLY-------P
QRAQP-AVIG-----------E-----------------V-----------LFEARHV--
----------S------------------------------------CIDADNPQRKRVD
D------------------------------------------------V--SFTLRRGE
ILGIAGLVGAGRT--ELVSALF------------------------GAYQGPCQAEVWLD
GRRI--DTSSPQK----AIGMGLAMVP----------EDRKHHGIVP-----------DL
---------------------------------DVGQN----------------------
-----------------IT---LA-----------------------V---LEEF-----
-S-RVT-RIDGEA---------------------------------ELRAVRGEIT--QL
-----------------------------------------------ELKAASPSLPIT-
--------------SLSGG-----NQQKAV----------------L-------------
--------A-KMLLTRPRVLILDEPTRGVDV--------------------------G--
-----------------------------------------------------A------
------------------------KYEIYKLML---------------------------
-------A--LADRGVAIIMVSSELAEVLGVSDRVLVM-------------------GEG
RLRGDFI-NDGLSQ-------ET--V-----LA------------AALD----QRPALAA
NTA---------------------------------------------------------
---------------------------------------NKEPAA---------------
------------------------------------------------------------
------------------------------------------------------------
------------------------------------------------------------
------------------------------------------------------------
------------------------------------------------------------
------------------------------------------------------------
------------------------------------------------------------
------------------------------------------------------------
----------------------------------------------------------
>ref_x_26
------------------------------------------------------------
------------------------------------------------------------
-----------------------------------------MNDYLLEMRGIV-------
---------------------KQ-------------------------------------
------------------------------F-----DGVRALDG----------------
------------------------------------------------------------
------------------------IDIK--------------------------------
------------------------------------------------------------
------------------------------------------------------------
------------------------------------------------------------
------------------------------------------------------------
------------------------------------------------------------
------------------------------------------------------------
----------------------------V-------R-----------------------
------------------------------------------------------------
------------------------------------------------------------
--AGECVGLCGENGAGKSTLMKVLSGVYPHGTYDGEI----LWQ-G------APL---RA
T--------SIRETEAA-------------------------------------------
----------------------GIV----------------------IIHQEL--M----
-----LVPELSVTENLFLGNEIRLPGGR---M------D-Y-DA---------MNRRAVE
LLAELNIR-----DV-------NVVL-PVK----QYGGGH---QQL--------------
------------------------------------------------------------
------------------------------------------------------------
------------------------------------------------------------
I-EIAK-------ALNKNAR----------LLILDEPSSSLTS----------AEI----
A-------------------------------------------------I---LL-DII
RSLK-A-----------KG---VT-CI-----YISHKLDEIEAICD--------------
-------------------TIVT------IR--DGRHIATTP--------------M-RD
MSV-ERI----IAQ----------------------------------------------
--------M-V--------------GREMN-------------------QLY-------P
QRRHT-P--G-----------E-----------------V-----------IFEARHV--
----------T------------------------------------CRDPDNPRRKRVD
D------------------------------------------------V--SFTLRRGE
ILGIAGLVGAGRT--ELVSAIF------------------------GAYDGPFEAEVLLE
GRAL--DTSSPLR----SIRNGLAMVP----------EDRKHHGIVP-----------DL
---------------------------------CVGHN----------------------
-----------------MT---LA-----------------------V---LQQF-----
-A-HGT-RIDAEG---------------------------------ELRTVGEEIG--RL
-----------------------------------------------KLKTASPFLPIT-
--------------GLSGG-----NQQKAV----------------L-------------
--------A-KMLLTRPKILILDEPTRGVDV--------------------------G--
-----------------------------------------------------A------
------------------------KFEIYQLMF---------------------------
-------D--LASQGVSIVMVSSELQEVLGISDRVLVI-------------------GEG
RLRGDFV-NDNLTQ-------ET--L-----LT------------AAIT----H------
------------------------------------------------------------
------------------------------------------------------------
------------------------------------------------------------
------------------------------------------------------------
------------------------------------------------------------
------------------------------------------------------------
------------------------------------------------------------
------------------------------------------------------------
------------------------------------------------------------
------------------------------------------------------------
----------------------------------------------------------
>ref_x_14
------------------------------------------------------------
------------------------------------------------------------
-----------------------------------------MSEYLLEMKGIV-------
---------------------KS-------------------------------------
------------------------------F-----GGVRALDG----------------
------------------------------------------------------------
------------------------IDIK--------------------------------
------------------------------------------------------------
------------------------------------------------------------
------------------------------------------------------------
------------------------------------------------------------
------------------------------------------------------------
------------------------------------------------------------
----------------------------I-------R-----------------------
------------------------------------------------------------
------------------------------------------------------------
--PGECVGLCGENGAGKSTLMKILSGVYPHGTWDGEI----LWD-G------KPL---QA
H--------SVRDTEAA-------------------------------------------
----------------------GIV----------------------IIHQEL--M----
-----LVPELSVAENIFMGHEITLPGGR---M------N-Y-PA---------MYRRAEE
LMRELNMP-----DI-------NVAL-PVS----QYGGGH---QQL--------------
------------------------------------------------------------
------------------------------------------------------------
------------------------------------------------------------
V-EIAK-------ALNKDAR----------LLILDEPSSSLTA----------SEI----
A-------------------------------------------------V---LL-KII
KDLK-A-----------RG---VA-CV-----YISHKLDEVAEICD--------------
-------------------TISV------IR--DGKHIATTP--------------M-QD
MDV-DKI----ITQ----------------------------------------------
--------M-V--------------GREIT-------------------AMY-------P
ERNHA-I--G-----------E-----------------V-----------VLEARNI--
----------T------------------------------------CYDIDNPRRKRVD
D------------------------------------------------V--SFSVRRGE
ILGIAGLVGAGRT--ELVSAIF------------------------GAYRGRYEGQVLLE
GKPA--DTGSPLK----SIRQGLCMVP----------EDRKHHGIVP-----------DL
---------------------------------DVGQN----------------------
-----------------IT---LT-----------------------V---LNRF-----
-S-RGT-RIDSSA---------------------------------ELKTIQGEIS--RL
-----------------------------------------------RVKTASPFLPIT-
--------------GLSGG-----NQQKAV----------------L-------------
--------S-KMLLAQPKVLILDEPTRGVDV--------------------------G--
-----------------------------------------------------A------
------------------------KAEIYRLIS---------------------------
-------E--LAKLGLAIIMVSSELAEVLGVSDRVLVI-------------------GEG
KLRGDFV-NDNLSQ-------ET--V-----LA------------AAIN----Q-PVP--
QAS---------------------------------------------------------
---------------------------------------PRAVAV---------------
------------------------------------------------------------
------------------------------------------------------------
------------------------------------------------------------
------------------------------------------------------------
------------------------------------------------------------
------------------------------------------------------------
------------------------------------------------------------
------------------------------------------------------------
----------------------------------------------------------
>ref_x_40
------------------------------------------------------------
------------------------------------------------------------
-----------------------------------------MADYLLEMHGIA-------
---------------------KS-------------------------------------
------------------------------F-----GGVRALDG----------------
------------------------------------------------------------
------------------------IDLK--------------------------------
------------------------------------------------------------
------------------------------------------------------------
------------------------------------------------------------
------------------------------------------------------------
------------------------------------------------------------
------------------------------------------------------------
----------------------------V-------R-----------------------
------------------------------------------------------------
------------------------------------------------------------
--PGECVGLCGENGAGKSTLMKVLSAVYPHGTWEGEI----RWD-G------RPL---EA
Q--------SIAESEAA-------------------------------------------
----------------------GIV----------------------IIHQEL--T----
-----LVPDLSVAENIFMGHEPRRFGGR---L------D-Y-PT---------MLQRSAE
LMRRLKVP-----DM-------NVAL-PVS----QYGGGL---QQL--------------
------------------------------------------------------------
------------------------------------------------------------
------------------------------------------------------------
V-EIAK-------ALNKNAR----------LLILDEPTSALTT----------SEI----
A-------------------------------------------------V---LL-DII
RDLK-A-----------QG---VA-CV-----YISHKLDEVAAICD--------------
-------------------TITV------IR--DGKHIATTP--------------M-AE
MDI-DRI----ITQ----------------------------------------------
--------M-V--------------GRAMT-------------------NLY-------P
QIPHE-I--G-----------E-----------------V-----------IFEARRF--
----------T------------------------------------CLDVDNPQRKRVD
D------------------------------------------------V--SFAVRSGE
ILGIAGLVGAGRT--ELVSAIF------------------------GAYDGRYEGEVWLN
GQRI--DTRTPLK----SIRAGLCLVP----------EDRKRQGIIP-----------DL
---------------------------------GVGSN----------------------
-----------------IT---LT-----------------------V---LDRF-----
-A-HLS-RIDSEA---------------------------------ELSCIDTEIA--RL
-----------------------------------------------QLKTSSPFLPIT-
--------------GLSGG-----NQQKAV----------------L-------------
--------A-KMLLSRPKVLILDEPTRGVDV--------------------------G--
-----------------------------------------------------A------
------------------------KFEIYRLIG---------------------------
-------L--LAAEGVAIVMVSSELAEVLGVSDRVLVL-------------------GEG
RLRGDFP-NENLTQ-------ER--V-----LA------------AALG----T-TERA-
VAQ---------------------------------------------------------
---------------------------------------AREHF----------------
------------------------------------------------------------
------------------------------------------------------------
------------------------------------------------------------
------------------------------------------------------------
------------------------------------------------------------
------------------------------------------------------------
------------------------------------------------------------
------------------------------------------------------------
----------------------------------------------------------
>ref_x_29
------------------------------------------------------------
------------------------------------------------------------
-----------------------------------------MSDYLLEMNNIV-------
---------------------KT-------------------------------------
------------------------------F-----GGVKALNG----------------
------------------------------------------------------------
------------------------IDIK--------------------------------
------------------------------------------------------------
------------------------------------------------------------
------------------------------------------------------------
------------------------------------------------------------
------------------------------------------------------------
------------------------------------------------------------
----------------------------V-------K-----------------------
------------------------------------------------------------
------------------------------------------------------------
--PGECVGLCGENGAGKSTLMKVLSAVYPHGTWDGEI----IWD-G------QPL---RA
H--------SIAETEAC-------------------------------------------
----------------------GIV----------------------IIHQEL--T----
-----LVPDLSVAENIFMGHELTLPGGR---M------N-Y-PA---------MMHRAEA
LMRELKVP-----DM-------NVAL-PVS----QYGGGY---QQL--------------
------------------------------------------------------------
------------------------------------------------------------
------------------------------------------------------------
V-EIAK-------ALNKQAR----------LLILDEPSSALTR----------SEI----
E-------------------------------------------------V---LL-DII
RGLK-A-----------KG---VA-CV-----YISHKLDEVSAICD--------------
-------------------TIAV------IR--DGKHIATTA--------------M-AD
MDV-SRI----ITQ----------------------------------------------
--------M-V--------------GREMS-------------------NLY-------P
TEPHA-V--G-----------E-----------------V-----------LFEARHI--
----------T------------------------------------CYDVDNPGRKRVD
D------------------------------------------------V--SFSLRRGE
ILGIAGLVGAGRT--ELVSALF------------------------GSYPGRYEGEVWLD
GKPI--DTRTPLK----SIRAGLCMVP----------EDRKRQGIVP-----------DL
---------------------------------GVGQN----------------------
-----------------IT---LA-----------------------V---LDSF-----
-S-HLT-RIDAEA---------------------------------ELGSVEQEIK--RM
-----------------------------------------------HLKTANPFLPIT-
--------------SLSGG-----NQQKAV----------------L-------------
--------A-KMLLTKPRVLILDEPTRGVDV--------------------------G--
-----------------------------------------------------A------
------------------------KYEIYKLMG---------------------------
-------A--LAAEGVSIIMVSSELAEVLGVSDRVLVI-------------------GEG
QLRGDFI-NQGLTQ-------EQ--V-----LA------------AALS----Q-PNGHD
NNN---------------------------------------------------------
---------------------------------------DWKSA----------------
------------------------------------------------------------
------------------------------------------------------------
------------------------------------------------------------
------------------------------------------------------------
------------------------------------------------------------
------------------------------------------------------------
------------------------------------------------------------
------------------------------------------------------------
----------------------------------------------------------
>ref_x_4
------------------------------------------------------------
------------------------------------------------------------
-----------------------------------------MSDYLLQMNGIV-------
---------------------KT-------------------------------------
------------------------------F-----GGVKALNG----------------
------------------------------------------------------------
------------------------IDIK--------------------------------
------------------------------------------------------------
------------------------------------------------------------
------------------------------------------------------------
------------------------------------------------------------
------------------------------------------------------------
------------------------------------------------------------
----------------------------V-------R-----------------------
------------------------------------------------------------
------------------------------------------------------------
--PGECVGLCGENGAGKSTLMKILSAVYPHGTWDGEI----LWD-G------QPL---RA
Q--------SISETEAA-------------------------------------------
----------------------GIV----------------------IIHQEL--T----
-----LVPDLSVAENIFMGHELTLPGGR---M------N-Y-PA---------MIHRAEA
LMRELKVP-----DM-------NVSL-PVS----QYGGGY---QQL--------------
------------------------------------------------------------
------------------------------------------------------------
------------------------------------------------------------
V-EIAK-------ALNKQAR----------LLILDEPSSALSR----------SEI----
E-------------------------------------------------V---LL-DII
RDLK-A-----------KG---VA-CV-----YISHKLDEVAAVCD--------------
-------------------TISV------IR--DGKHIATTA--------------M-AD
MDI-PQI----ITQ----------------------------------------------
--------M-V--------------GREMS-------------------NLY-------P
SEPHE-I--G-----------E-----------------V-----------IFEARHI--
----------T------------------------------------CYDVDNPKRKRVD
D------------------------------------------------I--SFSLKRGE
ILGIAGLVGAGRT--ELVTALF------------------------GAYPGRHEGEVWLD
GQPI--DTRTPLK----AIRAGLCLVP----------EDRKRQGIIP-----------DL
---------------------------------GVGQN----------------------
-----------------IT---LA-----------------------V---LESY-----
-S-KMT-RIDAEA---------------------------------ELGCIDREIS--RL
-----------------------------------------------HLKTASPSLPIT-
--------------SLSGG-----NQQKAV----------------L-------------
--------A-KMLLAKPRVLILDEPTRGVDV--------------------------G--
-----------------------------------------------------A------
------------------------KYEIYKLMG---------------------------
-------A--LAAEGVSIIMVSSELAEVLGVSDRVLVI-------------------GEG
QLRGDFV-NHELTQ-------EQ--V-----LA------------AALS----Q-PGSH-
NNN---------------------------------------------------------
---------------------------------------DRKTA----------------
------------------------------------------------------------
------------------------------------------------------------
------------------------------------------------------------
------------------------------------------------------------
------------------------------------------------------------
------------------------------------------------------------
------------------------------------------------------------
------------------------------------------------------------
----------------------------------------------------------
>ref_x_7
------------------------------------------------------------
------------------------------------------------------------
--------------------------------------MTVAADYLLQMNGIV-------
---------------------KS-------------------------------------
------------------------------F-----GGVNALNG----------------
------------------------------------------------------------
------------------------IDIK--------------------------------
------------------------------------------------------------
------------------------------------------------------------
------------------------------------------------------------
------------------------------------------------------------
------------------------------------------------------------
------------------------------------------------------------
----------------------------V-------K-----------------------
------------------------------------------------------------
------------------------------------------------------------
--PGECVGLCGENGAGKSTLMKVLSAVYPHGTWEGEI----LWD-G------QPL---KA
Q--------SIRETEAA-------------------------------------------
----------------------GIV----------------------IIHQEL--T----
-----LVPDLSVAENIFMGHELTLPGGR---M------N-Y-PA---------MLHRAEA
LMRELKVP-----DM-------NVAL-PVS----QYGGGY---QQL--------------
------------------------------------------------------------
------------------------------------------------------------
------------------------------------------------------------
V-EIAK-------ALNKQAR----------LLILDEPSSALTR----------GEI----
E-------------------------------------------------V---LL-DIV
RGLK-A-----------KG---VA-CV-----YISHKLDEVAAVCD--------------
-------------------TIAV------IR--DGKHIATTA--------------M-AD
MDI-PRI----ITQ----------------------------------------------
--------M-V--------------GREMS-------------------NLY-------P
TEPHE-V--G-----------E-----------------V-----------IFEARNV--
----------T------------------------------------CYDVDNPKRKRVD
D------------------------------------------------I--SFVLRRGE
ILGIAGLVGAGRT--ELVSALF------------------------GAYPGRYSAEVWLE
GQVI--DTRTPLK----SIRAGLCMVP----------EDRKRQGIIP-----------DL
---------------------------------GVGQN----------------------
-----------------IT---LA-----------------------V---LDTY-----
-A-HLT-RINAEA---------------------------------ELGSIDQQIS--RM
-----------------------------------------------HLKTASPSLPIT-
--------------SLSGG-----NQQKAV----------------L-------------
--------A-KMLMTKPKVLILDEPTRGVDV--------------------------G--
-----------------------------------------------------A------
------------------------KYEIYKLMG---------------------------
-------A--LAAEGVSIIMVSSELAEVLGVSNRVLVI-------------------GDG
QLRGDFI-NDGLTQ-------EQ--V-----LA------------AALS----Q------
NNN---------------------------------------------------------
---------------------------------------NRKTA----------------
------------------------------------------------------------
------------------------------------------------------------
------------------------------------------------------------
------------------------------------------------------------
------------------------------------------------------------
------------------------------------------------------------
------------------------------------------------------------
------------------------------------------------------------
----------------------------------------------------------
>ref_x_25
------------------------------------------------------------
------------------------------------------------------------
-----------------------------------------MSEYILEMRDIV-------
---------------------KE-------------------------------------
------------------------------F-----FGVKALDG----------------
------------------------------------------------------------
------------------------VTLK--------------------------------
------------------------------------------------------------
------------------------------------------------------------
------------------------------------------------------------
------------------------------------------------------------
------------------------------------------------------------
------------------------------------------------------------
----------------------------V-------K-----------------------
------------------------------------------------------------
------------------------------------------------------------
--KGEIHALCGENGAGKSTLMKVLSGEHPAGSYSGKI----IFE-G------KEL---SQ
T--------SIKDSESV-------------------------------------------
----------------------GIA----------------------IIHQEL--A----
-----LIKQLSIAENIFLGNEIGAR-GL---V------N-F-SE---------QLNKTNE
LLNRVKL------NV-------NPLT-RAG----DLGIGH---QQL--------------
------------------------------------------------------------
------------------------------------------------------------
------------------------------------------------------------
V-EIAK-------ALSKNAK----------LLILDEPSASLSE----------GEV----
E-------------------------------------------------V---LM-GIL
DDLR-R-----------DG---VT-CI-----YISHKLNEVTRICD--------------
-------------------NVTV------IR--DGSTIGQVP--------------I-SE
IDQ-DKL----VQM----------------------------------------------
--------M-V--------------GREMK-------------------NLF-------P
REEHK-I--G-----------E-----------------E-----------FFEIKNF--
----------N------------------------------------VLDPFNKNIKRVK
N------------------------------------------------A--SFTLRRGE
ILGISGLVGSGRT--EMVASIY------------------------GSFQGQKSGEVYFE
GKKI--DIKNPND----ALSKGIAMVP----------EDRKKDGIIA-----------GM
---------------------------------SVAKN----------------------
-----------------MT---MS-----------------------N---LVKY-----
-K-RPLNVIDKDK---------------------------------EMMDVLKFID--EI
-----------------------------------------------KIKTASTELAIK-
--------------NLSGG-----NQQKVI----------------L-------------
--------A-KNLLAEPKILILDEPTRGIDV--------------------------G--
-----------------------------------------------------A------
------------------------KYEIYKLIF---------------------------
-------K--LAKQGISIIMVSSELPEVLGISDRVLVM-------------------NEG
EIKASLE-NNGLTQ-------EM--I-----MN------------YSVG--KKNEEVSES
YSE---------------------------------------------------------
---------------------------------------ETKTSVGGI------------
------------------------------------------------------------
------------------------------------------------------------
------------------------------------------------------------
------------------------------------------------------------
------------------------------------------------------------
------------------------------------------------------------
------------------------------------------------------------
------------------------------------------------------------
----------------------------------------------------------
>ref_x_32
------------------------------------------------------------
------------------------------------------------------------
-------------------------------------------MALLEMRRIS-------
---------------------KT-------------------------------------
------------------------------F-----GQVKALDG----------------
------------------------------------------------------------
------------------------IDLQ--------------------------------
------------------------------------------------------------
------------------------------------------------------------
------------------------------------------------------------
------------------------------------------------------------
------------------------------------------------------------
------------------------------------------------------------
----------------------------L-------Q-----------------------
------------------------------------------------------------
------------------------------------------------------------
--TGEVLSLCGENGSGKSTLMKILSGVYPSGDYEGEI----WLA-G------ERI---RA
R--------GLRDMEAL-------------------------------------------
----------------------GVV----------------------MIHQEL--T----
-----LVKQLSIQDNLFLGCEPHQH-GV---L------N-E-AR---------MYQRACQ
LLQRVHL------DI-------DPDT-LVA----DLGVGQ---QQL--------------
------------------------------------------------------------
------------------------------------------------------------
------------------------------------------------------------
V-EIAK-------ALGKEAR----------LLILDEPTAPLTE----------REA----
Q-------------------------------------------------L---LL-GLI
GELR-Q-----------QG---VS-CI-----FISHKLSEVKAISD--------------
-------------------LICV------IR--DGVHIATRE--------------A-RQ
LSS-DDI----VTL----------------------------------------------
--------M-V--------------GREIR-------------------QLF-------P
REPHA-I--G-----------D-----------------V-----------VLEVGPV--
----------T------------------------------------AWDRQRPGVQRVQ
N------------------------------------------------V--SFSVREGE
IVGIAGLVGSGRT--ELMECLF------------------------ASYEGRYQCPLRLR
GQAL--QFRDNRQ----ALAQGIVMVP----------EDRKRHGIVP-----------IL
---------------------------------GVGDN----------------------
-----------------IT---LA-----------------------A---LPTL-----
-R-RHG-LLCEAS---------------------------------ETVAINDGIR--RL
-----------------------------------------------RVKTAAASLPIS-
--------------QLSGG-----NQQKAI----------------L-------------
--------A-RCLMLHPRILILDEPTRGIDV--------------------------G--
-----------------------------------------------------A------
------------------------KYEIYKLIY---------------------------
-------E--LARQGIAILMVSSELPEVLGISDRVLVM-------------------HNG
QLKGDLP-NDGLTQ-------EA--I-----MG------------CAL------------
-RQ---------------------------------------------------------
---------------------------------------EEASHAG--------------
------------------------------------------------------------
------------------------------------------------------------
------------------------------------------------------------
------------------------------------------------------------
------------------------------------------------------------
------------------------------------------------------------
------------------------------------------------------------
------------------------------------------------------------
----------------------------------------------------------
>ref_x_27
------------------------------------------------------------
------------------------------------------------------------
------------------------------------------MDVLLEMKGIV-------
---------------------KK-------------------------------------
------------------------------F-----GDVKALDN----------------
------------------------------------------------------------
------------------------ISIS--------------------------------
------------------------------------------------------------
------------------------------------------------------------
------------------------------------------------------------
------------------------------------------------------------
------------------------------------------------------------
------------------------------------------------------------
----------------------------V-------S-----------------------
------------------------------------------------------------
------------------------------------------------------------
--PGEVLSLCGENGSGKSTLMKVLCGIYPYGDYEGDI----YFS-G------ELL---KS
K--------NIKDTESR-------------------------------------------
----------------------GIA----------------------IIHQEL--A----
-----LVKNMTIMDNIFLGNEITQY-GI---A------D-E-NE---------MYLRCQK
MLSQVQL------NV-------DPYT-VVG----ELGLGE---QQL--------------
------------------------------------------------------------
------------------------------------------------------------
------------------------------------------------------------
V-EIAK-------ALNKNVR----------LLILDEPTASLTE----------KET----
D-------------------------------------------------I---LL-DLI
RNLK-A-----------HN---IA-CI-----YISHKLNEVKAISD--------------
-------------------EICV------IR--DGTHIGTRS--------------A-KE
MSE-DDI----ITM----------------------------------------------
--------M-V--------------GREIT-------------------SLY-------P
HENHD-I--G-----------E-----------------E-----------ILSVNNL--
----------T------------------------------------AWHHVNTHIKRVD
D------------------------------------------------V--SFQLHKGE
ILGIAGLVGSGRT--EIVQCIF------------------------GAYPGKFQGEFKLN
GETV--KHNSCAD----AIKNGIFMVP----------EDRKRHGIIP-----------IM
---------------------------------GVNKN----------------------
-----------------IT---LS-----------------------A---LAKY-----
-C-HA-NVINEAL---------------------------------EETIIQQSIQ--GL
-----------------------------------------------KVKTPSPDLAIA-
--------------RLSGG-----NQQKAI----------------L-------------
--------A-KALLLNPKILILDEPTRGIDV--------------------------G--
-----------------------------------------------------A------
------------------------KYEIYKLIN---------------------------
-------E--LAKKGVAIIVISSELPEVLGISDRVLVM-------------------HHG
KLKGNLI-NHQLTQ-------EK--V-----ME------------TAL------------
-KE---------------------------------------------------------
------------------------------------------------------------
------------------------------------------------------------
------------------------------------------------------------
------------------------------------------------------------
------------------------------------------------------------
------------------------------------------------------------
------------------------------------------------------------
------------------------------------------------------------
------------------------------------------------------------
----------------------------------------------------------
>ref_x_41
------------------------------------------------------------
------------------------------------------------------------
------------------------------------------MPNLLEMKNIT-------
---------------------MQ-------------------------------------
------------------------------F-----GAVKAVDN----------------
------------------------------------------------------------
------------------------VSLK--------------------------------
------------------------------------------------------------
------------------------------------------------------------
------------------------------------------------------------
------------------------------------------------------------
------------------------------------------------------------
------------------------------------------------------------
----------------------------L-------E-----------------------
------------------------------------------------------------
------------------------------------------------------------
--AGQVLSLCGENGSGKSTLMKVLCGIYPHGSYQGDI----YFS-D------DLL---TA
K--------NIRDTEQK-------------------------------------------
----------------------GIA----------------------IIHQEL--A----
-----LVKQMTVLENMFLGNEWRRY-GV---M------D-Y-DA---------MYLRCRR
MLAQVKL------EV-------DPNT-PIG----ELGLGQ---QQL--------------
------------------------------------------------------------
------------------------------------------------------------
------------------------------------------------------------
V-EIAK-------ALNKQVR----------LLVLDEPTASLTE----------SET----
A-------------------------------------------------T---LL-AII
GDLR-D-----------HG---IA-CI-----YISHKLNEVKAISD--------------
-------------------LICV------IR--DGKHIGTGP--------------A-AE
MSE-DDI----IAM----------------------------------------------
--------M-V--------------GRELT-------------------ELY-------P
QQQHE-I--G-----------E-----------------V-----------ILQVDNL--
----------T------------------------------------AWHSVNRQVRRVD
D------------------------------------------------V--SFSLRRGE
ILGVAGLVGSGRT--ETMQCLF------------------------GVYPGRWQGSITLN
GQPA--TINNCRQ----AMRYGIAMVP----------EDRKRDGIVP-----------VM
---------------------------------GVGAN----------------------
-----------------MT---LA-----------------------A---LSDF-----
-S-GMLTVIDDAH---------------------------------EQATIRQSLA--QL
-----------------------------------------------RVKTSSPELAIA-
--------------RLSGG-----NQQKAI----------------L-------------
--------A-KCLLLKPKILILDEPTRGIDI--------------------------G--
-----------------------------------------------------A------
------------------------KQEIYKLIN---------------------------
-------Q--LVQQGIAVIVVSSELPEVLGLSDRVLVM-------------------HQG
RIKASLI-NRGLTQ-------EQ--V-----ME------------AAL------------
-RS---------------------------------------------------------
---------------------------------------ETDVEKHAV------------
------------------------------------------------------------
------------------------------------------------------------
------------------------------------------------------------
------------------------------------------------------------
------------------------------------------------------------
------------------------------------------------------------
------------------------------------------------------------
------------------------------------------------------------
----------------------------------------------------------
>ref_x_24
------------------------------------------------------------
------------------------------------------------------------
------------------------------------------MPYLLEMKNIT-------
---------------------KQ-------------------------------------
------------------------------F-----GVVKAVDN----------------
------------------------------------------------------------
------------------------ISLT--------------------------------
------------------------------------------------------------
------------------------------------------------------------
------------------------------------------------------------
------------------------------------------------------------
------------------------------------------------------------
------------------------------------------------------------
----------------------------L-------E-----------------------
------------------------------------------------------------
------------------------------------------------------------
--AGQVLSLCGENGSGKSTLMKVLCGIYSTGSYQGEI----FFS-G------EML---QA
K--------NIRETEQK-------------------------------------------
----------------------GIA----------------------IIHQEL--A----
-----LVKQMSVLENMFLGSEWGRF-GI---M------D-Y-DA---------MYLRCQR
MLAQVKL------VV-------DPHT-PVG----ELGLGQ---QQL--------------
------------------------------------------------------------
------------------------------------------------------------
------------------------------------------------------------
V-EIAK-------ALNKQVR----------LLVLDEPTASLTE----------SET----
A-------------------------------------------------I---LL-DII
RDLR-N-----------HG---IA-CI-----YISHKLNEVKAISD--------------
-------------------HICV------IR--DGRHIGTRP--------------A-AT
MSE-DDI----IAM----------------------------------------------
--------M-V--------------GRELK-------------------ELY-------P
HEAHH-I--G-----------E-----------------E-----------ILRVENL--
----------C------------------------------------AWHPVNRHIRRVD
E------------------------------------------------V--SFTLKRGE
ILGVAGLVGSGRT--ETVQCLF------------------------GVYPGRWQGDIFID
GKPV--TINTCQQ----AMKLGIAMVP----------EDRKKDGIVP-----------VM
---------------------------------GVGAN----------------------
-----------------IT---LA-----------------------A---LDDF-----
-T-GAFSMLDDAK---------------------------------EQSTIVQSLA--RL
-----------------------------------------------KVKTSSSELAIA-
--------------RLSGG-----NQQKAI----------------L-------------
--------A-KCLLLNPQILILDEPTRGIDI--------------------------G--
-----------------------------------------------------A------
------------------------KYEIYKLIN---------------------------
-------Q--LVQQGIAVIVISSELPEVLGLSDRVLVM-------------------HQG
RIKADLI-NHNLTQ-------EK--V-----ME------------AAL------------
-RS---------------------------------------------------------
---------------------------------------ETHVAS---------------
------------------------------------------------------------
------------------------------------------------------------
------------------------------------------------------------
------------------------------------------------------------
------------------------------------------------------------
------------------------------------------------------------
------------------------------------------------------------
------------------------------------------------------------
----------------------------------------------------------
>ref_x_17
------------------------------------------------------------
------------------------------------------------------------
--------------------------------------------MLLEMNHIT-------
---------------------KR-------------------------------------
------------------------------F-----GAVKALDD----------------
------------------------------------------------------------
------------------------VSLQ--------------------------------
------------------------------------------------------------
------------------------------------------------------------
------------------------------------------------------------
------------------------------------------------------------
------------------------------------------------------------
------------------------------------------------------------
----------------------------L-------E-----------------------
------------------------------------------------------------
------------------------------------------------------------
--AGEVMSLCGENGSGKSTLMKILCGLYPHGDFEGTI----HFA-G------DEI---QA
Q--------TIRDTERK-------------------------------------------
----------------------GIV----------------------IIHQEL--A----
-----LVRQLTVMENIFLGAELGRF-GM---V------D-D-ET---------MTLRCQQ
LLERVKL------HV-------SPDT-RVG----ELGLGQ---QQL--------------
------------------------------------------------------------
------------------------------------------------------------
------------------------------------------------------------
V-EIAR-------ALNKQVR----------LLILDEPTSSLTE----------QET----
E-------------------------------------------------V---LL-SII
KNLR-E-----------HG---IA-CI-----YISHKLNEVKAISD--------------
-------------------TICV------IR--DGQHIATRA--------------A-AG
LSE-DDI----ITM----------------------------------------------
--------M-V--------------GRELT-------------------ALY-------P
HSPHE-I--G-----------E-----------------T-----------LLQVENL--
----------T------------------------------------AWHPINRHIRRVD
N------------------------------------------------V--SFSLKRGE
ILGIAGLVGAGRT--ETVQCLF------------------------GVWPGRWQGDIRIN
GKKV--RINDCRA----AIAHGIAMVP----------EDRKKDGIVP-----------LM
---------------------------------GVGKN----------------------
-----------------IT---LA-----------------------A---LDQF-----
-S-HRLSLLDEAQ---------------------------------EQQAINQAIA--RL
-----------------------------------------------RVKTSSADLPIG-
--------------RLSGG-----NQQKAI----------------L-------------
--------A-KCLLLNPKILILDEPTRGIDV--------------------------G--
-----------------------------------------------------A------
------------------------RQEIYLLIN---------------------------
-------S--LVQQGIAVIVISSELPEVLGLSDRVLVM-------------------HEG
KIKADLI-NDNLTQ-------EQ--V-----ME------------AAL------------
-RS---------------------------------------------------------
---------------------------------------EHYV-----------------
------------------------------------------------------------
------------------------------------------------------------
------------------------------------------------------------
------------------------------------------------------------
------------------------------------------------------------
------------------------------------------------------------
------------------------------------------------------------
------------------------------------------------------------
----------------------------------------------------------
>ref_x_23
------------------------------------------------------------
------------------------------------------------------------
--------------------------------------------MLLEMNHIT-------
---------------------KR-------------------------------------
------------------------------F-----GAVKALDN----------------
------------------------------------------------------------
------------------------ISIK--------------------------------
------------------------------------------------------------
------------------------------------------------------------
------------------------------------------------------------
------------------------------------------------------------
------------------------------------------------------------
------------------------------------------------------------
----------------------------L-------D-----------------------
------------------------------------------------------------
------------------------------------------------------------
--AGEVMSLCGENGSGKSTLMKILCGLYPHGEFDGEI----HFA-G------DPV---QA
Q--------TIRDTERK-------------------------------------------
----------------------GIV----------------------IIHQEL--A----
-----LVRQLSVMENIFLGAEVGRF-GM---V------D-D-ET---------MTLRCQQ
LLARVKL------DV-------APET-KVG----ELGLGQ---QQL--------------
------------------------------------------------------------
------------------------------------------------------------
------------------------------------------------------------
V-EIAR-------ALNKQVR----------LLILDEPTSSLTE----------QET----
E-------------------------------------------------V---LL-SII
NNLR-E-----------HG---IA-CI-----YISHKLNEVKAISD--------------
-------------------TICV------IR--DGQHIATCP--------------A-AG
LSE-DDI----ITM----------------------------------------------
--------M-V--------------GRELT-------------------ALY-------P
HQPHD-I--G-----------E-----------------T-----------ILEVKNL--
----------T------------------------------------AWHPVNRSVRRVN
N------------------------------------------------V--SFSLKRGE
ILGIAGLVGAGRT--ETVQCLF------------------------GVWPGRWQGEISIN
GTPV--KINDCRE----AIAHGIAMVP----------EDRKKDGIVP-----------LM
---------------------------------AVGKN----------------------
-----------------IT---LA-----------------------A---LDQF-----
-S-QRFSTVDEAA---------------------------------EQQAINDAIR--RL
-----------------------------------------------RVKTSSPELAIG-
--------------RLSGG-----NQQKAI----------------L-------------
--------A-KCLLLNPKILILDEPTRGIDV--------------------------G--
-----------------------------------------------------A------
------------------------RQEIYLLIN---------------------------
-------A--LVQEGISVIVISSELPEVLGLSDRVLVM-------------------HEG
QIKADLI-NNHLTQ-------EQ--V-----ME------------AAL------------
-RS---------------------------------------------------------
---------------------------------------EHYA-----------------
------------------------------------------------------------
------------------------------------------------------------
------------------------------------------------------------
------------------------------------------------------------
------------------------------------------------------------
------------------------------------------------------------
------------------------------------------------------------
------------------------------------------------------------
----------------------------------------------------------
>ref_x_34
------------------------------------------------------------
------------------------------------------------------------
------------------------------------------MPYLLEMKNIT-------
---------------------KA-------------------------------------
------------------------------F-----GTVKAVDN----------------
------------------------------------------------------------
------------------------VSLA--------------------------------
------------------------------------------------------------
------------------------------------------------------------
------------------------------------------------------------
------------------------------------------------------------
------------------------------------------------------------
------------------------------------------------------------
----------------------------L-------N-----------------------
------------------------------------------------------------
------------------------------------------------------------
--AGEIMSLCGENGSGKSTLMKVLCGIYPYPTWQGEI----WFA-G------EQL---KP
A--------HIRDTEQK-------------------------------------------
----------------------GIA----------------------IIHQEL--A----
-----LVKHLTVLENIFLGNEITQH-GV---M------D-Y-DT---------MTVKCEK
LLNQVSL------AI-------SPDT-RVG----DLGLGQ---QQL--------------
------------------------------------------------------------
------------------------------------------------------------
------------------------------------------------------------
V-EIAK-------ALNKQVR----------LLILDEPTASLTE----------QET----
A-------------------------------------------------I---LL-GII
RDLQ-N-----------HG---IA-CI-----YISHKLNEVKAISD--------------
-------------------TICV------IR--DGQHIATRD--------------A-DQ
VEE-NDI----IAM----------------------------------------------
--------M-V--------------GRELT-------------------ALY-------P
SEPHQ-T--G-----------K-----------------E-----------VLRIEHL--
----------T------------------------------------AWHPVNRHIKRVN
D------------------------------------------------I--SFSLHKGE
ILGIAGLVGAGRT--EAVQCLF------------------------GVWPGRWQGDIFIE
GNKV--AIRRCEQ----AIAHGIAMVP----------EDRKKDGIVP-----------VM
---------------------------------AVGQN----------------------
-----------------IT---LA-----------------------A---LSQF-----
-S-GTLSTLNDAA---------------------------------EQHCIEQSIQ--RL
-----------------------------------------------KVKTSSAELAIG-
--------------RLSGG-----NQQKAI----------------I-------------
--------A-RCLLLNPRILILDEPTRGIDI--------------------------G--
-----------------------------------------------------A------
------------------------KYEIYKLIN---------------------------
-------H--LVQQGIAVIVISSELPEVLGLSDRVLVM-------------------HEG
QLKANLV-NHNLTQ-------EQ--V-----ME------------AAL------------
-RS---------------------------------------------------------
---------------------------------------DHHVEKQLV------------
------------------------------------------------------------
------------------------------------------------------------
------------------------------------------------------------
------------------------------------------------------------
------------------------------------------------------------
------------------------------------------------------------
------------------------------------------------------------
------------------------------------------------------------
----------------------------------------------------------
>ref_x_39
------------------------------------------------------------
------------------------------------------------------------
------------------------------------------MSCLLEMKNIT-------
---------------------KT-------------------------------------
------------------------------F-----GVVKAIDN----------------
------------------------------------------------------------
------------------------VSLR--------------------------------
------------------------------------------------------------
------------------------------------------------------------
------------------------------------------------------------
------------------------------------------------------------
------------------------------------------------------------
------------------------------------------------------------
----------------------------L-------N-----------------------
------------------------------------------------------------
------------------------------------------------------------
--AGEIISLCGENGSGKSTLMKVLCGIYPHGSYEGEI----VFA-G------ETL---QA
N--------HIRDTERK-------------------------------------------
----------------------GIA----------------------IIHQEL--A----
-----LVKHLTVLENIFLGSEISRH-GV---L------D-Y-DM---------MTLRCQK
LLRQVSL------AI-------SPDT-RVG----ELGLGQ---QQL--------------
------------------------------------------------------------
------------------------------------------------------------
------------------------------------------------------------
V-EIAK-------ALNKQVR----------LLILDEPTASLTE----------QET----
T-------------------------------------------------V---LL-EII
RDLQ-Q-----------HD---IA-CI-----YISHKLNEVKAISD--------------
-------------------TICV------IR--DGKHIGTRD--------------A-AG
MSE-DDI----ITM----------------------------------------------
--------M-V--------------GRELT-------------------ALY-------P
SEPHT-T--G-----------E-----------------E-----------ILRVDHL--
----------T------------------------------------AWHPVNRHIRRVN
D------------------------------------------------V--SFSLKRGE
ILGIAGLVGAGRT--ELVQCLF------------------------GVWPGRWEGEVVID
GQSV--NIRNCQQ----AIAHGIAMVP----------EDRKRDGIVP-----------VM
---------------------------------AVGKN----------------------
-----------------IT---LA-----------------------A---LDQF-----
-T-GKVSQLDDAA---------------------------------EYKCILESLQ--RL
-----------------------------------------------KVKTSSPELAIG-
--------------RLSGG-----NQQKAI----------------L-------------
--------A-RCLLLNPQILILDEPTRGIDI--------------------------G--
-----------------------------------------------------A------
------------------------KYEIYKLIN---------------------------
-------Q--LVQQGIAVIVISSELPEVLGLSDRILVM-------------------HEG
KLKANLV-NHNLTQ-------EQ--V-----ME------------AAL------------
-RS---------------------------------------------------------
---------------------------------------EHHVEKQSV------------
------------------------------------------------------------
------------------------------------------------------------
------------------------------------------------------------
------------------------------------------------------------
------------------------------------------------------------
------------------------------------------------------------
------------------------------------------------------------
------------------------------------------------------------
----------------------------------------------------------
>ref_x_13
------------------------------------------------------------
------------------------------------------------------------
------------------------------------------MSYLLEMKNIT-------
---------------------KT-------------------------------------
------------------------------F-----GTVKAIDN----------------
------------------------------------------------------------
------------------------VSLR--------------------------------
------------------------------------------------------------
------------------------------------------------------------
------------------------------------------------------------
------------------------------------------------------------
------------------------------------------------------------
------------------------------------------------------------
----------------------------L-------N-----------------------
------------------------------------------------------------
------------------------------------------------------------
--AGEIVSLCGENGSGKSTLMKVLCGIYPHGSYEGEI----IFA-G------EEI---QA
S--------HIRDTERK-------------------------------------------
----------------------GIA----------------------IIHQEL--A----
-----LVKELTVLENIFLSNEITYN-GI---M------D-Y-DQ---------MTLRCQK
LLAQVSL------SI-------SPDA-RVG----DLGLGQ---QQL--------------
------------------------------------------------------------
------------------------------------------------------------
------------------------------------------------------------
V-EIAK-------ALNKQVR----------LLILDEPTASLTE----------LET----
T-------------------------------------------------V---LL-DII
RDLQ-Q-----------HG---IA-CI-----YISHKLNEVKAISD--------------
-------------------TICV------IR--DGQHIGTRD--------------A-AG
MSE-DDI----ITM----------------------------------------------
--------M-V--------------GRELT-------------------ALY-------P
NEPHI-T--G-----------D-----------------E-----------ILRIEHL--
----------T------------------------------------AWHPVNRHIKRVN
D------------------------------------------------V--SFSLKRGE
ILGIAGLVGAGRT--ETIQCLF------------------------GVWPGQWEGKIYID
GKQV--DIRNCQQ----AIVQGIAMVP----------EDRKRDGIVP-----------VM
---------------------------------AVGKN----------------------
-----------------IT---LA-----------------------A---LNKF-----
-T-GGISQLDDAA---------------------------------EQKCILESIQ--QL
-----------------------------------------------KVKTSSPDLAIG-
--------------RLSGG-----NQQKAI----------------L-------------
--------A-RCLLLNPRILILDEPTRGIDI--------------------------G--
-----------------------------------------------------A------
------------------------KYEIYKLIN---------------------------
-------Q--LVQQGIAVIVISSELPEVLGLSDRVLVM-------------------HEG
KLKANLI-NHNLTQ-------EQ--V-----ME------------AAL------------
-RS---------------------------------------------------------
---------------------------------------EHHVEKQSV------------
------------------------------------------------------------
------------------------------------------------------------
------------------------------------------------------------
------------------------------------------------------------
------------------------------------------------------------
------------------------------------------------------------
------------------------------------------------------------
------------------------------------------------------------
----------------------------------------------------------
>ref_x_12
------------------------------------------------------------
------------------------------------------------------------
------------------------------------------MTWLLEMKNIT-------
---------------------KT-------------------------------------
------------------------------F-----GAVKAVDN----------------
------------------------------------------------------------
------------------------VSLR--------------------------------
------------------------------------------------------------
------------------------------------------------------------
------------------------------------------------------------
------------------------------------------------------------
------------------------------------------------------------
------------------------------------------------------------
----------------------------L-------N-----------------------
------------------------------------------------------------
------------------------------------------------------------
--AGEVVSLCGENGSGKSTLMKVLCGIYPHGSYEGEI----IFA-G------ETL---QA
N--------HIRDTERK-------------------------------------------
----------------------GIA----------------------IIHQEL--A----
-----LVKHLTVLENIFLGAEISRH-GL---L------D-Y-ET---------MTLRCQK
LLAQVNL------PI-------SPDT-RVG----DLGLGQ---QQL--------------
------------------------------------------------------------
------------------------------------------------------------
------------------------------------------------------------
V-EIAK-------ALNKQVR----------LLILDEPTASLTE----------QET----
A-------------------------------------------------T---LL-AIV
RDLQ-N-----------HD---IA-CI-----YISHKLNEVKAISD--------------
-------------------TICV------IR--DGQHIGTRD--------------A-SG
MSE-DDI----ITM----------------------------------------------
--------M-V--------------GRELT-------------------ALY-------P
SEPHA-H--G-----------E-----------------E-----------ILRVEHL--
----------T------------------------------------AWHPVNRHIKRVN
D------------------------------------------------V--SFSLRRGE
ILGIAGLVGAGRT--EAVQCLF------------------------GVWPGRWQGEIFID
GQPV--SISNCQQ----AIAHGIAMVP----------EDRKKDGIVP-----------VM
---------------------------------AVGKN----------------------
-----------------IT---LA-----------------------A---LNQF-----
-T-GAMSSLDDAA---------------------------------EQHCIQQSIQ--RL
-----------------------------------------------KIKTSSPELAIG-
--------------RLSGG-----NQQKAI----------------L-------------
--------A-RCLLLNPRILILDEPTRGIDI--------------------------G--
-----------------------------------------------------A------
------------------------KYEIYKLIN---------------------------
-------Q--LVQQGIAVIVISSELPEVLGLSDRVLVM-------------------HEG
RLKANLV-NQHLTQ-------EQ--V-----ME------------AAL------------
-RS---------------------------------------------------------
---------------------------------------ERHVEEHVV------------
------------------------------------------------------------
------------------------------------------------------------
------------------------------------------------------------
------------------------------------------------------------
------------------------------------------------------------
------------------------------------------------------------
------------------------------------------------------------
------------------------------------------------------------
----------------------------------------------------------
>ref_x_37
------------------------------------------------------------
------------------------------------------------------------
------------------------------------------MSYLLEMKSIT-------
---------------------KA-------------------------------------
------------------------------F-----GAVKAVDN----------------
------------------------------------------------------------
------------------------VSLR--------------------------------
------------------------------------------------------------
------------------------------------------------------------
------------------------------------------------------------
------------------------------------------------------------
------------------------------------------------------------
------------------------------------------------------------
----------------------------L-------N-----------------------
------------------------------------------------------------
------------------------------------------------------------
--PGEVMSLCGENGSGKSTLMKVLCGIYPHGSYEGEI----VFA-G------EVL---QA
T--------HIRDTERK-------------------------------------------
----------------------GIA----------------------IIHQEL--A----
-----LVKHLTVLENIFLGVELSRY-GV---L------D-Y-DT---------MTLRCEK
LLAQVSL------AI-------SPDT-RVG----DLGLGQ---QQL--------------
------------------------------------------------------------
------------------------------------------------------------
------------------------------------------------------------
V-EIAK-------ALNKQVR----------LLILDEPTASLTE----------QET----
A-------------------------------------------------V---LL-NII
RDLQ-N-----------HG---IA-CI-----YISHKLNEVKAISD--------------
-------------------TICV------IR--DGQHIGTRE--------------A-EG
MSE-DDI----ITM----------------------------------------------
--------M-V--------------GRELT-------------------ALY-------P
NEPHT-I--G-----------K-----------------E-----------LLRVENL--
----------T------------------------------------AWHPVNRHIKRVD
N------------------------------------------------L--SFSLHRGE
ILGIAGLVGAGRT--EAVQCLF------------------------GVWPGRWEGKIYID
GQPV--KIDNCQQ----AIAKGIAMVP----------EDRKKDGIVP-----------VM
---------------------------------AVGKN----------------------
-----------------IT---LA-----------------------A---LSQF-----
-S-GALSSLDDAA---------------------------------EQQCILQSLA--RL
-----------------------------------------------KVKTSSPELAIG-
--------------RLSGG-----NQQKAI----------------L-------------
--------A-RCLLLNPRILILDEPTRGIDI--------------------------G--
-----------------------------------------------------A------
------------------------KYEIYKLIN---------------------------
-------Q--LVQQGIAVIVISSELPEVLGLSDRVLVM-------------------HEG
KLKANLN-NQNLTQ-------EQ--V-----ME------------AAL------------
-RS---------------------------------------------------------
---------------------------------------ERHVEKQPV------------
------------------------------------------------------------
------------------------------------------------------------
------------------------------------------------------------
------------------------------------------------------------
------------------------------------------------------------
------------------------------------------------------------
------------------------------------------------------------
------------------------------------------------------------
----------------------------------------------------------
>ref_x_11
------------------------------------------------------------
------------------------------------------------------------
-----------------------------------------MKQKLLDMRGIV-------
---------------------KS-------------------------------------
------------------------------F-----SGVRALNG----------------
------------------------------------------------------------
------------------------VDIS--------------------------------
------------------------------------------------------------
------------------------------------------------------------
------------------------------------------------------------
------------------------------------------------------------
------------------------------------------------------------
------------------------------------------------------------
----------------------------L-------D-----------------------
------------------------------------------------------------
------------------------------------------------------------
--AGEVLSICGENGSGKSTLMKVLSGVWPYGSYEGQI----YFA-G------QQI---KA
T--------SIRDTEAQ-------------------------------------------
----------------------GIV----------------------IIHQEL--A----
-----LVKELTVMENIFLGNELGHA-WR---I------N-E-ES---------MYRQTLA
LLSRVNL------SI-------SPDT-QVS----ELGVGQ---QQL--------------
------------------------------------------------------------
------------------------------------------------------------
------------------------------------------------------------
V-EIAK-------ALNKDVK----------LLILDEPTSSLTN----------QEI----
Q-------------------------------------------------I---LL-DIV
RSLK-E-----------QG---IA-CI-----YISHKLDEVLALSD--------------
-------------------WVCV------IR--DGDHIATRA--------------A-AA
LTQ-NDI----ISM----------------------------------------------
--------M-V--------------GREMD-------------------QLF-------P
REEHE-I--G-----------E-----------------V-----------ILTVNKA--
----------F------------------------------------ARLSGASR-PQVD
G------------------------------------------------V--SFELREGE
ILGIAGLIGSGRT--ELMQCLF------------------------GSYPGEYSVEIELA
GQSQ--VIRSQQA----ALKAGIAMVP----------EDRKRHGIVP-----------IM
---------------------------------GVGRN----------------------
-----------------MT---LP-----------------------I---LDKY-----
QT-WFG-AIDEQQ---------------------------------EHQDIERYLE--RL
-----------------------------------------------KVKTASADLAIK-
--------------HLSGG-----NQQKAI----------------I-------------
--------A-KCLLTHPNILILDEPTRGIDV--------------------------G--
-----------------------------------------------------A------
------------------------KYEIYKLMY---------------------------
-------A--LVKDGVSIIMVSSELPEVIGISDRVLVM-------------------HEG
RLKGQFE-HQGLTQ-------EM--I-----MN------------CAI------------
-KE---------------------------------------------------------
---------------------------------------GVSNA----------------
------------------------------------------------------------
------------------------------------------------------------
------------------------------------------------------------
------------------------------------------------------------
------------------------------------------------------------
------------------------------------------------------------
------------------------------------------------------------
------------------------------------------------------------
----------------------------------------------------------
>ref_x_10
------------------------------------------------------------
------------------------------------------------------------
-----------------------------------------MTQPLLDMRGIV-------
---------------------KS-------------------------------------
------------------------------F-----SGVRALNG----------------
------------------------------------------------------------
------------------------VSIQ--------------------------------
------------------------------------------------------------
------------------------------------------------------------
------------------------------------------------------------
------------------------------------------------------------
------------------------------------------------------------
------------------------------------------------------------
----------------------------L-------A-----------------------
------------------------------------------------------------
------------------------------------------------------------
--RGEALSICGENGSGKSTLMKVLSGVWPHGSYEGEI----FFE-G------NLV---KA
A--------TIRDTEAL-------------------------------------------
----------------------GIV----------------------IIHQEL--A----
-----LVKELSVLENIFLGNELGSF-AR---L------N-D-EE---------MHRRTSE
LLARVKL------DV-------LPDT-PIR----DLGVGQ---QQL--------------
------------------------------------------------------------
------------------------------------------------------------
------------------------------------------------------------
V-EIAK-------ALNKNVK----------LLILDEPTSSLTT----------TEI----
D-------------------------------------------------I---LL-NIV
GELK-Q-----------QG---IA-CI-----YISHKLDEVLALSD--------------
-------------------WVTV------IR--DGDHIDTKS--------------A-AD
LTQ-NDI----ISM----------------------------------------------
--------M-V--------------GRELD-------------------ELF-------P
REEHD-I--G-----------D-----------------V-----------VLRVKHA--
----------T------------------------------------AKQAGAPR-AQVD
D------------------------------------------------V--SFELRQGE
ILGIAGLIGSGRT--ELMQCLY------------------------GSYDGEYQAEIELE
GQTV--NIRSQRV----ALEAGIAMVP----------EDRKRHGIVP-----------IM
---------------------------------SVGRN----------------------
-----------------IT---LS-----------------------V---LGQY-----
SS-WFG-AVNEDK---------------------------------ESHDINDYIA--QL
-----------------------------------------------KVKTASADLSIK-
--------------NLSGG-----NQQKAI----------------I-------------
--------A-KCLLTHPKILILDEPTRGIDV--------------------------G--
-----------------------------------------------------A------
------------------------KYEIYKLMF---------------------------
-------A--LVKQGMSIIMVSSELSEVIGISDRVLVM-------------------HEG
RLKGQFD-HQGLTQ-------EM--I-----MN------------CAI------------
-KE---------------------------------------------------------
---------------------------------------GVANV----------------
------------------------------------------------------------
------------------------------------------------------------
------------------------------------------------------------
------------------------------------------------------------
------------------------------------------------------------
------------------------------------------------------------
------------------------------------------------------------
------------------------------------------------------------
----------------------------------------------------------
>ref_x_22
------------------------------------------------------------
------------------------------------------------------------
-----------------------------------------MKQPLLDMRGII-------
---------------------KS-------------------------------------
------------------------------F-----SGVRALNG----------------
------------------------------------------------------------
------------------------VSIQ--------------------------------
------------------------------------------------------------
------------------------------------------------------------
------------------------------------------------------------
------------------------------------------------------------
------------------------------------------------------------
------------------------------------------------------------
----------------------------L-------K-----------------------
------------------------------------------------------------
------------------------------------------------------------
--SGEVLSICGENGSGKSTLMKVLSGVWPFGSYEGEI----YFE-G------DLV---KA
S--------SIRDTEAL-------------------------------------------
----------------------GIV----------------------IIHQEL--A----
-----LVKEMSVLENIFLGNELGSF-AR---L------N-D-EE---------MHRRTVE
LLARVKL------DI-------LPDT-PVR----ELGVGQ---QQL--------------
------------------------------------------------------------
------------------------------------------------------------
------------------------------------------------------------
V-EIAK-------ALNKNVK----------LLILDEPTSSLTS----------TEI----
E-------------------------------------------------I---LL-NIV
SDLK-Q-----------QG---IA-CI-----YISHKLEEVLALSN--------------
-------------------WVTV------IR--DGEHIDTRP--------------V-EN
LTQ-NDI----ISM----------------------------------------------
--------M-V--------------GRELD-------------------ELF-------P
REEHE-I--G-----------D-----------------V-----------VLNVSHA--
----------T------------------------------------AKQVGASR-AQVD
D------------------------------------------------V--SFELRQGE
ILGVAGLIGSGRT--ELMQCLY------------------------GCYDGHYEANVELE
GKSL--TIRSQRT----ALEAGIAMVP----------EDRKRHGIVP-----------IM
---------------------------------GVGRN----------------------
-----------------IT---LS-----------------------V---LKQY-----
TS-WFG-ALNEDK---------------------------------ESQDIDHYIA--QL
-----------------------------------------------KVKTASPELSIK-
--------------NLSGG-----NQQKAI----------------I-------------
--------A-KCLLTHPKILILDEPTRGIDV--------------------------G--
-----------------------------------------------------A------
------------------------KYEIYKLMF---------------------------
-------A--LVKQGMSIIMVSSELSEVIGISDRVLVM-------------------HEG
RLKGQFN-HQGLTQ-------EM--I-----MN------------CAI------------
-KE---------------------------------------------------------
---------------------------------------DIANV----------------
------------------------------------------------------------
------------------------------------------------------------
------------------------------------------------------------
------------------------------------------------------------
------------------------------------------------------------
------------------------------------------------------------
------------------------------------------------------------
------------------------------------------------------------
----------------------------------------------------------
>ref_x_30
------------------------------------------------------------
------------------------------------------------------------
-----------------------------------------MKQPLLDMRNIV-------
---------------------KS-------------------------------------
------------------------------F-----SGVRALNG----------------
------------------------------------------------------------
------------------------VSIT--------------------------------
------------------------------------------------------------
------------------------------------------------------------
------------------------------------------------------------
------------------------------------------------------------
------------------------------------------------------------
------------------------------------------------------------
----------------------------L-------G-----------------------
------------------------------------------------------------
------------------------------------------------------------
--DGEVLSLCGENGSGKSTLMKVLSGVWPYGSYDGEI----YFQ-G------QQV---KA
S--------GIRDTEAL-------------------------------------------
----------------------GIV----------------------IIHQEL--A----
-----LVKELSVMENIFLGNELGSC-VS---L------N-D-EM---------MHSRTRE
LLAQVKL------NI-------SPDT-LIR----ELGVGQ---QQL--------------
------------------------------------------------------------
------------------------------------------------------------
------------------------------------------------------------
V-EIAK-------ALNKNVK----------LLILDEPTSSLTN----------NEI----
D-------------------------------------------------I---LL-GIV
QELK-G-----------QG---IA-CV-----YISHKLDEVLALSN--------------
-------------------WVAV------IR--DGNHIATKA--------------A-AE
LTQ-NDI----ISM----------------------------------------------
--------M-V--------------GRQLD-------------------ELF-------P
RENHQ-I--G-----------E-----------------T-----------ILQVTHA--
----------K------------------------------------ASQPGASR-CQVE
D------------------------------------------------V--SFSLRKGE
ILGVAGLIGSGRT--ELMQCLY------------------------GCYDGDYQATIELS
GQTL--QIRSQRA----ALKAGIAMVP----------EDRKRHGIVP-----------IM
---------------------------------GVGRN----------------------
-----------------IT---LS-----------------------I---LDRY-----
TA-WFG-AIDEEQ---------------------------------ESHDIHDAIA--RL
-----------------------------------------------KVKTATSELAIK-
--------------NLSGG-----NQQKAI----------------I-------------
--------A-RFLLTKPKILILDEPTRGIDV--------------------------G--
-----------------------------------------------------A------
------------------------KYEIYKLMF---------------------------
-------A--LVKEGVSIIMVSSELPEVIGISDRVLVM-------------------HEG
RLKGEFD-HQGLTQ-------EK--I-----MN------------CAI------------
-KE---------------------------------------------------------
---------------------------------------AESA-----------------
------------------------------------------------------------
------------------------------------------------------------
------------------------------------------------------------
------------------------------------------------------------
------------------------------------------------------------
------------------------------------------------------------
------------------------------------------------------------
------------------------------------------------------------
----------------------------------------------------------
>ref_x_6
------------------------------------------------------------
------------------------------------------------------------
-----------------------------------------MKQPLLDMRDIV-------
---------------------KS-------------------------------------
------------------------------F-----SGVRALNG----------------
------------------------------------------------------------
------------------------VSIT--------------------------------
------------------------------------------------------------
------------------------------------------------------------
------------------------------------------------------------
------------------------------------------------------------
------------------------------------------------------------
------------------------------------------------------------
----------------------------L-------G-----------------------
------------------------------------------------------------
------------------------------------------------------------
--EGEVLSVCGENGSGKSTLMKVLSGVWPYGSYEGEI----YFQ-G------ELI---QA
S--------GIRDTEAL-------------------------------------------
----------------------GIV----------------------IIHQEL--A----
-----LVQELSVMDNIFLGNEIGSF-AR---L------N-D-EA---------MHHRASE
LLGRVKL------NI-------QPDM-LVR----ELGVGQ---QQL--------------
------------------------------------------------------------
------------------------------------------------------------
------------------------------------------------------------
V-EIAK-------ALNKNVK----------LLILDEPTSSLTS----------ADI----
R-------------------------------------------------I---LL-DIV
SELR-D-----------QG---IA-CI-----YISHKLDEVLALSD--------------
-------------------WVAV------IR--DGDHIATKV--------------A-AE
LTQ-HDI----IAM----------------------------------------------
--------M-V--------------GRQLE-------------------ELF-------P
REDHE-I--G-----------E-----------------V-----------VLRVNNA--
----------T------------------------------------AIQAGASR-PQVD
N------------------------------------------------V--SFDLHRGE
ILGIAGLIGSGRT--ELMQCLY------------------------GCYDGQYQATVELD
GQSK--QIRTQRS----ALAAGIAMVP----------EDRKRHGIVP-----------IM
---------------------------------SVGRN----------------------
-----------------IT---LS-----------------------V---LDNYKTNHF
SS-VFG-GVDEDK---------------------------------EYQDIEEYIA--RL
-----------------------------------------------KVKTASPELAIK-
--------------HLSGG-----NQQKAI----------------I-------------
--------A-KCLLTHPKILILDEPTRGIDV--------------------------G--
-----------------------------------------------------A------
------------------------KYEIYKLMY---------------------------
-------S--LVKEGMSIIMVSSELPEVIGISDRVLVM-------------------HEG
KLKGEFD-HQGLTQ-------EI--I-----MN------------CAI------------
-KE---------------------------------------------------------
---------------------------------------GA-------------------
------------------------------------------------------------
------------------------------------------------------------
------------------------------------------------------------
------------------------------------------------------------
------------------------------------------------------------
------------------------------------------------------------
------------------------------------------------------------
------------------------------------------------------------
----------------------------------------------------------
>ref_x_2
------------------------------------------------------------
------------------------------------------------------------
----------------------------------------MSEASILTMHQIV-------
---------------------KK-------------------------------------
------------------------------F-----SGVPALKG----------------
------------------------------------------------------------
------------------------VDLS--------------------------------
------------------------------------------------------------
------------------------------------------------------------
------------------------------------------------------------
------------------------------------------------------------
------------------------------------------------------------
------------------------------------------------------------
----------------------------L-------Q-----------------------
------------------------------------------------------------
------------------------------------------------------------
--RGEVVSLCGENGSGKSTLMKVLCGVHPHGSYEGEI----RYK-G------EVL---KA
S--------NIADTEKL-------------------------------------------
----------------------GIA----------------------MIHQEL--T----
-----LVKELSVLENLFLGAEISQR-GI---L------D-Y-AQ---------MYVETGK
LLKRVKL------DI-------SPDT-RVG----ELGVGQ---QQL--------------
------------------------------------------------------------
------------------------------------------------------------
------------------------------------------------------------
V-EIAK-------ALGKNAE----------ILILDEPSAPLTE----------SET----
E-------------------------------------------------V---LL-DIV
KQLR-E-----------EK---VS-CV-----YISHKLNEVKEISD--------------
-------------------RICV------IR--DGEHIATRD--------------A-SE
IST-NDI----ISM----------------------------------------------
--------M-V--------------GREMT-------------------QLF-------P
REDHD-I--G-----------E-----------------V-----------ILEVGPV--
----------T------------------------------------AWQSKHRHLKQLN
D------------------------------------------------V--SFQLRRGE
ILGIAGLVGSGRT--ELMQCLF------------------------GSYEGRYEAKIKLN
GKDV--NIRNIRE----AIKLGIAMVP----------EDRKRHGIIP-----------IM
---------------------------------GVGQN----------------------
-----------------IS---LA-----------------------H---LDAY-----
-C-EIPSVLNQAL---------------------------------ENSEIETSIE--RL
-----------------------------------------------KVKTASSLQPIK-
--------------SLSGG-----NQQKAV----------------L-------------
--------A-KLLLLKPEILILDEPTRGIDV--------------------------G--
-----------------------------------------------------A------
------------------------KYEIYKLMF---------------------------
-------Q--LVKNGISIIMVSSELPEVLGISDRVLVM-------------------HEG
HLKGDLV-NDNLSQ-------KQ--V-----MD------------CAL------------
-A----------------------------------------------------------
------------------------------------------------------------
------------------------------------------------------------
------------------------------------------------------------
------------------------------------------------------------
------------------------------------------------------------
------------------------------------------------------------
------------------------------------------------------------
------------------------------------------------------------
------------------------------------------------------------
----------------------------------------------------------
>ref_x_1
------------------------------------------------------------
------------------------------------------------------------
----------------------------------------MSTASLLNMSGIV-------
---------------------KK-------------------------------------
------------------------------F-----SGVIALNG----------------
------------------------------------------------------------
------------------------VNFN--------------------------------
------------------------------------------------------------
------------------------------------------------------------
------------------------------------------------------------
------------------------------------------------------------
------------------------------------------------------------
------------------------------------------------------------
----------------------------L-------E-----------------------
------------------------------------------------------------
------------------------------------------------------------
--KGEVVSLCGENGSGKSTLMKVLTGVHPFGSYEGDI----YYK-G------ELL---QS
R--------NIGDSEEK-------------------------------------------
----------------------GIA----------------------IIHQEL--T----
-----LVKELSILENIFLGAEISRH-GV---L------D-H-SA---------MYKQTKA
LLTRVKL------EV-------DPDT-PVR----TLGVGQ---QQL--------------
------------------------------------------------------------
------------------------------------------------------------
------------------------------------------------------------
V-EIAK-------ALSKNAE----------ILVLDEPSAPLTE----------SET----
E-------------------------------------------------V---LL-AIV
KQLR-S-----------EG---VS-CV-----YISHKLNEVKEISD--------------
-------------------RICV------IR--DGEHIGTQD--------------A-KQ
MTT-DDI----ISM----------------------------------------------
--------M-V--------------GRELK-------------------ELF-------P
REEHD-I--G-----------E-----------------P-----------ILKVGPV--
----------T------------------------------------AKISKAANLYQVR
D------------------------------------------------V--SFELRKGE
ILGVAGLVGSGRT--ELMQCIY------------------------GSYNGVYQCPIELN
GQSI--KIRNPEQ----ALSQGIAMVP----------EDRKRHGIVP-----------IM
---------------------------------GVGQN----------------------
-----------------IT---LA-----------------------G---LSMF-----
-A-GLGQALDESA---------------------------------ENRAIKESIA--RL
-----------------------------------------------KVKTAGQELAIK-
--------------SLSGG-----NQQKAI----------------L-------------
--------A-KFLLLEPGILILDEPTRGIDV--------------------------G--
-----------------------------------------------------A------
------------------------KYEIYKLMF---------------------------
-------E--LVKQGISIIMVSSELPEVLGISDRVLVM-------------------HEG
KLKGVLE-NQGLTQ-------EQ--V-----MD------------CAL------------
-AE---------------------------------------------------------
---------------------------------------E--------------------
------------------------------------------------------------
------------------------------------------------------------
------------------------------------------------------------
------------------------------------------------------------
------------------------------------------------------------
------------------------------------------------------------
------------------------------------------------------------
------------------------------------------------------------
----------------------------------------------------------
>ref_x_20
------------------------------------------------------------
------------------------------------------------------------
----------------------------------------MSDSSLLTMSDIV-------
---------------------KK-------------------------------------
------------------------------F-----SGVIALNG----------------
------------------------------------------------------------
------------------------VNFS--------------------------------
------------------------------------------------------------
------------------------------------------------------------
------------------------------------------------------------
------------------------------------------------------------
------------------------------------------------------------
------------------------------------------------------------
----------------------------L-------E-----------------------
------------------------------------------------------------
------------------------------------------------------------
--RGEVVSLCGENGSGKSTLMKVLTGVHPYGSYEGQI----IYK-G------EPL---QS
R--------SVRDSEEK-------------------------------------------
----------------------GIA----------------------IIHQEL--T----
-----LVKELSILENIFLGAEISSY-GV---L------D-H-SA---------MYKQTAE
LLKRVKL------DI-------SPDT-VIK----ELGVGQ---QQL--------------
------------------------------------------------------------
------------------------------------------------------------
------------------------------------------------------------
V-EIAK-------ALSKNAE----------VLVLDEPSAPLTE----------SET----
R-------------------------------------------------V---LL-DIV
KQLR-T-----------EG---VS-CV-----YISHKLNEVKEISD--------------
-------------------RICI------IR--DGEHIGTQE--------------A-SR
MST-DDI----IGM----------------------------------------------
--------M-V--------------GRELK-------------------QLF-------P
REEHP-I--G-----------E-----------------E-----------FLKVGPV--
----------N------------------------------------AKISKSANLKQVD
N------------------------------------------------L--SFSLRKGE
ILGVAGLVGSGRT--ELMQCLF------------------------GSYEGVYQCPVELD
GKPI--KIRHNRD----ALNYGIAMVP----------EDRKRHGIVP-----------IM
---------------------------------GVGQN----------------------
-----------------IT---LA-----------------------G---LNHF-----
-I-GLGQTLNESA---------------------------------EQTAINDSIK--RL
-----------------------------------------------KVKTATPELAIK-
--------------SLSGG-----NQQKAI----------------L-------------
--------A-KFLLLKPRILILDEPTRGIDV--------------------------G--
-----------------------------------------------------A------
------------------------KYEIYKLMY---------------------------
-------Q--LVKQGISIIMVSSELPEVLGISDRVLVM-------------------HEG
KLKGLLD-NQNLTQ-------EM--V-----MD------------CAL------------
-AE---------------------------------------------------------
---------------------------------------E--------------------
------------------------------------------------------------
------------------------------------------------------------
------------------------------------------------------------
------------------------------------------------------------
------------------------------------------------------------
------------------------------------------------------------
------------------------------------------------------------
------------------------------------------------------------
----------------------------------------------------------
>ref_x_28
------------------------------------------------------------
------------------------------------------------------------
------------------------------------------MANLIEMRGIV-------
---------------------KR-------------------------------------
------------------------------F-----GPVKALDG----------------
------------------------------------------------------------
------------------------VDLR--------------------------------
------------------------------------------------------------
------------------------------------------------------------
------------------------------------------------------------
------------------------------------------------------------
------------------------------------------------------------
------------------------------------------------------------
----------------------------L-------E-----------------------
------------------------------------------------------------
------------------------------------------------------------
--PGKILSLCGENGSGKSTLMKVLCGIYPHGDYEGQI----LFE-G------EEV---KA
R--------TIKDTEKL-------------------------------------------
----------------------GIA----------------------IIHQEL--T----
-----LIKELSILENIFLGAEISTK-GL---M------D-F-PA---------MHKRTAE
LLKRVKL------DV-------SPQT-KVG----DLGVGQ---QQL--------------
------------------------------------------------------------
------------------------------------------------------------
------------------------------------------------------------
V-EIAK-------ALSKKAR----------VLVLDEPSAPLTE----------SET----
A-------------------------------------------------I---LL-DLV
QELR-A-----------SG---VS-CI-----YISHKLGEVKHISD--------------
-------------------DICV------IR--DGVHIATKP--------------A-ST
MTT-DDI----ITM----------------------------------------------
--------M-V--------------GREMK-------------------QLF-------P
REDHD-I--G-----------E-----------------V-----------ILKVGPI--
----------N------------------------------------AWDISNPRMKKVV
N------------------------------------------------A--SFELRKGE
ILGVSGLVGSGRT--ELMECIY------------------------GCYRGNHEGGVELN
GRPL--KLASARE----ALVQGIAMVP----------EDRKRNGIVP-----------IM
---------------------------------SVGQN----------------------
-----------------IT---LA-----------------------Y---LNEF-----
-A-NYG-MLSMAK---------------------------------ETNAIKQSIA--SL
-----------------------------------------------RVKTPGPELAIR-
--------------NLSGG-----NQQKAI----------------L-------------
--------A-RFLLSTPDVLILDEPTRGIDV--------------------------G--
-----------------------------------------------------A------
------------------------KYEIYRLMF---------------------------
-------Q--LVKKGISIIMVSSELPEVLGISDRVLVM-------------------HEG
VIKGDLP-NENLTQ-------EI--I-----MD------------CAL------------
-SE---------------------------------------------------------
---------------------------------------GTAQ-----------------
------------------------------------------------------------
------------------------------------------------------------
------------------------------------------------------------
------------------------------------------------------------
------------------------------------------------------------
------------------------------------------------------------
------------------------------------------------------------
------------------------------------------------------------
----------------------------------------------------------
>ref_x_33
------------------------------------------------------------
------------------------------------------------------------
------------------------------------------MKSLLEMHSIV-------
---------------------KK-------------------------------------
------------------------------F-----GAVKALDG----------------
------------------------------------------------------------
------------------------VSIK--------------------------------
------------------------------------------------------------
------------------------------------------------------------
------------------------------------------------------------
------------------------------------------------------------
------------------------------------------------------------
------------------------------------------------------------
----------------------------L-------A-----------------------
------------------------------------------------------------
------------------------------------------------------------
--QGEVLSLCGENGSGKSTLMKVLCGIYPHGDYEGHI----YLN-G------KEV---KA
K--------NIVDTEKL-------------------------------------------
----------------------GIA----------------------IIHQEL--T----
-----LVKELSILENLFLGAELHSY-GV---L------D-F-DT---------MYVKSIE
LLKKVKL------DL-------CPLT-KVS----DLGVGQ---QQL--------------
------------------------------------------------------------
------------------------------------------------------------
------------------------------------------------------------
V-EIAK-------ALSKKAT----------ILILDEPTAPLTE----------SET----
Q-------------------------------------------------I---LL-DLI
KTLR-S-----------DG---VS-CI-----YISHKLSEVKEISD--------------
-------------------HICV------IR--DGVHIGTRS--------------A-EK
MST-DDI----ITM----------------------------------------------
--------M-V--------------GREMK-------------------QLF-------P
KEEHE-I--G-----------K-----------------V-----------VLQADRV--
----------C------------------------------------AWDKSNAHIVKVD
D------------------------------------------------V--SFVLRKGE
ILGVSGLVGSGRT--ELMECLY------------------------GCYVGNHSGSVHLH
GQKL--NLKNCQD----ALENGIAMVP----------EDRKRHGIIP-----------IM
---------------------------------SVGEN----------------------
-----------------IS---IA-----------------------G---LDSF-----
-A-RAG-VLNEIE---------------------------------ESVEVNKLIE--SL
-----------------------------------------------TVKTPNSQLAIK-
--------------NLSGG-----NQQKAI----------------L-------------
--------A-RFLMVKPQVLILDEPTRGIDV--------------------------G--
-----------------------------------------------------A------
------------------------KYEIYKLIF---------------------------
-------K--LAKQGISVIMVSSELPEVLGISDRVLVM-------------------HEG
KLKGDLV-NEGLTQ-------EI--I-----MD------------CAL------------
-SE---------------------------------------------------------
---------------------------------------NEREKV---------------
------------------------------------------------------------
------------------------------------------------------------
------------------------------------------------------------
------------------------------------------------------------
------------------------------------------------------------
------------------------------------------------------------
------------------------------------------------------------
------------------------------------------------------------
----------------------------------------------------------
>ref_x_9
------------------------------------------------------------
------------------------------------------------------------
------------------------------------------MSSLLEMRNIV-------
---------------------KC-------------------------------------
------------------------------F-----GPVRALDG----------------
------------------------------------------------------------
------------------------ISIS--------------------------------
------------------------------------------------------------
------------------------------------------------------------
------------------------------------------------------------
------------------------------------------------------------
------------------------------------------------------------
------------------------------------------------------------
----------------------------L-------N-----------------------
------------------------------------------------------------
------------------------------------------------------------
--KGEVLSLCGENGSGKSTLMKVLCGIYPHGDYEGEI----IYN-G------KVI---EP
K--------NISDTESI-------------------------------------------
----------------------GIA----------------------IIHQEL--T----
-----LVKELSILENLFLGSEISTR-GI---L------N-H-EL---------MHYEAKL
LLEKVNL------PV-------SPET-KVG----DLGVGQ---QQL--------------
------------------------------------------------------------
------------------------------------------------------------
------------------------------------------------------------
V-EIAK-------AMSKNAK----------LLVLDEPTAPLTE----------SET----
E-------------------------------------------------I---LL-NLV
KELR-E-----------SG---VS-CI-----YISHKLGEVKEISD--------------
-------------------HICI------IR--DGVHIGTKQ--------------A-SD
MTT-DDI----ITM----------------------------------------------
--------M-V--------------GREMK-------------------QLF-------P
REEHD-I--G-----------D-----------------V-----------VLEVKNV--
----------S------------------------------------AWDKSNSAIPKVK
N------------------------------------------------A--SFQLRKGE
ILGISGLVGAGRT--ELMECLY------------------------GSYLGRNEGQYFLH
GKKI--EINNSKD----ALDFGIAMVP----------EDRKRNGIVP-----------IM
---------------------------------SVGQN----------------------
-----------------MS---LS-----------------------A---LDSL-----
-S-KYG-VLNDTL---------------------------------ESNIIKENIK--QL
-----------------------------------------------TVKTPNAELAIK-
--------------NLSGG-----NQQKAI----------------L-------------
--------A-RFLMVNPSILILDEPTRGIDV--------------------------G--
-----------------------------------------------------A------
------------------------KYEIYKLMF---------------------------
-------K--LVKQGISIIMVSSELPEVLGISDRVLVM-------------------HEG
VIKGDLI-NQDLTQ-------EI--I-----MD------------CAL------------
-SE---------------------------------------------------------
---------------------------------------GVTA-----------------
------------------------------------------------------------
------------------------------------------------------------
------------------------------------------------------------
------------------------------------------------------------
------------------------------------------------------------
------------------------------------------------------------
------------------------------------------------------------
------------------------------------------------------------
----------------------------------------------------------
>ref_x_0
------------------------------------------------------------
------------------------------------------------------------
-------------------------------------------MSLLEMKNIV-------
---------------------KC-------------------------------------
------------------------------F-----GPVKALDG----------------
------------------------------------------------------------
------------------------VSIR--------------------------------
------------------------------------------------------------
------------------------------------------------------------
------------------------------------------------------------
------------------------------------------------------------
------------------------------------------------------------
------------------------------------------------------------
----------------------------L-------E-----------------------
------------------------------------------------------------
------------------------------------------------------------
--KGEILSLCGENGSGKSTLVKVLCGIYPHGEFEGTI----SYN-G------ENI---QP
K--------SIADTEAL-------------------------------------------
----------------------GIA----------------------IIHQEL--T----
-----LVKELSILENLFLGAELTKY-GL---L------D-F-EL---------MHFEAEL
LLKKVKL------SV-------SPET-KIE----DLGVGQ---QQL--------------
------------------------------------------------------------
------------------------------------------------------------
------------------------------------------------------------
V-EIAK-------ALSKNAK----------LLVLDEPTAPLTE----------SET----
D-------------------------------------------------I---LL-DLV
KDLR-S-----------SG---VS-CI-----YISHKLGEVKAISD--------------
-------------------QICV------IR--DGKHIGTRK--------------A-TD
MST-DDI----ITM----------------------------------------------
--------M-V--------------GREMK-------------------QLF-------P
REPHD-I--G-----------Q-----------------V-----------VLEAQNI--
----------N------------------------------------AWDKANSSIPKVR
N------------------------------------------------A--SFTLRRGE
ILGVSGLVGAGRT--ELMECLY------------------------GCYQGKHNGTFYLN
GEVL--NCASSRD----ALNAGIAMVP----------EDRKRHGIVP-----------IM
---------------------------------GVGQN----------------------
-----------------IS---LA-----------------------G---IDQF-----
-Q-SLG-FLDESA---------------------------------EANAISDSIK--KL
-----------------------------------------------TVKTPNAETAIK-
--------------NLSGG-----NQQKAI----------------L-------------
--------A-RFLMINPSVLILDEPTRGIDV--------------------------G--
-----------------------------------------------------A------
------------------------KYEIYKLMF---------------------------
-------Q--LVKKGISIIMISSELPEVLGISDRVLVM-------------------HEG
RIKGDLI-NENLSQ-------EI--V-----MD------------CAL------------
-SE---------------------------------------------------------
---------------------------------------GEIA-----------------
------------------------------------------------------------
------------------------------------------------------------
------------------------------------------------------------
------------------------------------------------------------
------------------------------------------------------------
------------------------------------------------------------
------------------------------------------------------------
------------------------------------------------------------
----------------------------------------------------------
>ref_x_36
------------------------------------------------------------
------------------------------------------------------------
-------------------------------------------MSLLEMNNIV-------
---------------------KC-------------------------------------
------------------------------F-----GPVKALDG----------------
------------------------------------------------------------
------------------------VSIT--------------------------------
------------------------------------------------------------
------------------------------------------------------------
------------------------------------------------------------
------------------------------------------------------------
------------------------------------------------------------
------------------------------------------------------------
----------------------------L-------E-----------------------
------------------------------------------------------------
------------------------------------------------------------
--AGEVLSLCGENGSGKSTLMKVLCGIYPDGDYQGTI----HYK-G------QQI---RP
T--------GIADTEAL-------------------------------------------
----------------------GIA----------------------IIHQEL--T----
-----LVKELSILENLFLGAELTKY-GF---M------D-F-EL---------MHYEAEI
LLKKVKL------NV-------SPET-KVG----DLGVGQ---QQL--------------
------------------------------------------------------------
------------------------------------------------------------
------------------------------------------------------------
V-EIAK-------ALSKNAK----------LLVLDEPTAPLTE----------SET----
Q-------------------------------------------------I---LL-DLV
MELR-E-----------TG---VS-CI-----YISHKLGEVKAISD--------------
-------------------HICV------IR--DGKHIGTRE--------------A-SE
MTT-DDI----ITM----------------------------------------------
--------M-V--------------GRAMT-------------------QLF-------P
REEHD-I--G-----------D-----------------V-----------VLEVKNV--
----------N------------------------------------AWDKANSSIPKVK
N------------------------------------------------A--SFSLKKGE
ILGVSGLVGAGRT--ELMECLY------------------------GCYLGKYSGEFYLE
GKAL--SINSSKD----ALQLGIAMVP----------EDRKRHGIIP-----------IM
---------------------------------GVGEN----------------------
-----------------IT---LA-----------------------G---IDQF-----
-Q-KFG-LLDDSK---------------------------------EASAILDSID--KL
-----------------------------------------------TVKTPNAELPIK-
--------------NLSGG-----NQQKAI----------------L-------------
--------A-RFLMVSPEVLILDEPTRGIDV--------------------------G--
-----------------------------------------------------A------
------------------------KYEIYKLMF---------------------------
-------Q--LVKKGISIIMISSELPEVLGISDRVLVM-------------------HEG
VIKGDLI-NQNLTQ-------EI--V-----MD------------CAL------------
-SE---------------------------------------------------------
---------------------------------------GAVA-----------------
------------------------------------------------------------
------------------------------------------------------------
------------------------------------------------------------
------------------------------------------------------------
------------------------------------------------------------
------------------------------------------------------------
------------------------------------------------------------
------------------------------------------------------------
----------------------------------------------------------
>ref_x_38
------------------------------------------------------------
------------------------------------------------------------
------------------------------------------MVPLLEMKGIV-------
---------------------KR-------------------------------------
------------------------------F-----GKVKALDG----------------
------------------------------------------------------------
------------------------VSIS--------------------------------
------------------------------------------------------------
------------------------------------------------------------
------------------------------------------------------------
------------------------------------------------------------
------------------------------------------------------------
------------------------------------------------------------
----------------------------L-------D-----------------------
------------------------------------------------------------
------------------------------------------------------------
--KGEILSLCGENGSGKSTLMKVLCGIYPSGEFEGEI----LFQ-G------KPL---VA
K--------GISDSEAL-------------------------------------------
----------------------GIA----------------------IIHQEL--T----
-----LVKELSVLENLFLGKEIETF-GV---L------D-F-DK---------MHAESEQ
LLKKVKL------NV-------SPET-KVG----DLGVGQ---QQL--------------
------------------------------------------------------------
------------------------------------------------------------
------------------------------------------------------------
I-EIAK-------ALSKKAK----------LLVLDEPTAPLTE----------SET----
E-------------------------------------------------I---LL-DLV
QGLK-R-----------EG---VS-CI-----YISHKLNEVKAISD--------------
-------------------HICV------IR--DGCHIGTRS--------------A-SS
MST-DDI----ITM----------------------------------------------
--------M-V--------------GREMK-------------------QLF-------P
REEHD-I--G-----------N-----------------V-----------VLKVGNV--
----------S------------------------------------AWDKGNATVAKVK
D------------------------------------------------A--SFELRKGE
ILGVSGLVGAGRT--ELMECIY------------------------GCYQGKHQGDIYLE
GEKL--SINSSQD----ALHCGIAMVP----------EDRKRHGIVP-----------IM
---------------------------------GVGQN----------------------
-----------------IT---LA-----------------------A---LEEF-----
-A-RSG-VLDDIK---------------------------------EASTIEKSIR--SL
-----------------------------------------------TVKTSDSELPIR-
--------------SLSGG-----NQQKAI----------------L-------------
--------A-RFLLVSPKILILDEPTRGIDV--------------------------G--
-----------------------------------------------------A------
------------------------KYEIYKLIF---------------------------
-------T--LVKQGISVIMVSSELPEVLGISDRVLVM-------------------HEG
EIKGDLI-NNNLTQ-------EL--I-----MD------------CAL------------
-SE---------------------------------------------------------
---------------------------------------KATEAV---------------
------------------------------------------------------------
------------------------------------------------------------
------------------------------------------------------------
------------------------------------------------------------
------------------------------------------------------------
------------------------------------------------------------
------------------------------------------------------------
------------------------------------------------------------
----------------------------------------------------------
>ref_x_21
------------------------------------------------------------
------------------------------------------------------------
------------------------------------------MEALLDMRNIV-------
---------------------KR-------------------------------------
------------------------------F-----GEVKALDG----------------
------------------------------------------------------------
------------------------VSIT--------------------------------
------------------------------------------------------------
------------------------------------------------------------
------------------------------------------------------------
------------------------------------------------------------
------------------------------------------------------------
------------------------------------------------------------
----------------------------L-------G-----------------------
------------------------------------------------------------
------------------------------------------------------------
--RGEVLSLCGENGSGKSTLMKVLCGIYPLGDFDGEI----IFE-G------QQV---KA
R--------HIADTEAL-------------------------------------------
----------------------GIA----------------------IIHQEL--T----
-----LVKELSVLENLFLGAEIQSY-GV---L------D-F-DR---------MHAKSVK
LLQKVRL------NV-------SPET-RVG----DLGVGQ---QQL--------------
------------------------------------------------------------
------------------------------------------------------------
------------------------------------------------------------
I-EIAK-------ALSKDAK----------ILVLDEPTAPLTE----------SET----
E-------------------------------------------------I---LL-DLV
TDLR-R-----------QG---VS-CI-----YISHKLNEVKAISD--------------
-------------------RICV------IR--DGTHIGTKA--------------T-ST
ITT-DDI----ITM----------------------------------------------
--------M-V--------------GREMK-------------------QLF-------P
REDHA-I--G-----------D-----------------V-----------VLEANNI--
----------Q------------------------------------AWDKLNTHIAKVS
D------------------------------------------------V--SFVLREGE
ILGVAGLVGAGRT--ELMECLY------------------------GCYQGKNSGRVSLH
GREL--KLHSSQD----ALHAGIAMVP----------EDRKRHGIIP-----------IM
---------------------------------GVGEN----------------------
-----------------IT---LA-----------------------G---LDSF-----
-A-SSG-VLDDVK---------------------------------EAAEIKQSIQ--SL
-----------------------------------------------TVKTPNAELPIR-
--------------NLSGG-----NQQKAI----------------L-------------
--------A-RFLMVNPKVLILDEPTRGIDV--------------------------G--
-----------------------------------------------------A------
------------------------KYEIYKLMF---------------------------
-------K--LVKQGISIIMVSSELPEVLGISDRVLVM-------------------HEG
KLKGDLV-NKDLTQ-------EI--I-----MD------------CAL------------
-SD---------------------------------------------------------
---------------------------------------KIAEEV---------------
------------------------------------------------------------
------------------------------------------------------------
------------------------------------------------------------
------------------------------------------------------------
------------------------------------------------------------
------------------------------------------------------------
------------------------------------------------------------
------------------------------------------------------------
----------------------------------------------------------
>ref_x_8
------------------------------------------------------------
------------------------------------------------------------
------------------------------------------MKPLLEMKNIV-------
---------------------KC-------------------------------------
------------------------------F-----GPVKALDG----------------
------------------------------------------------------------
------------------------VSIT--------------------------------
------------------------------------------------------------
------------------------------------------------------------
------------------------------------------------------------
------------------------------------------------------------
------------------------------------------------------------
------------------------------------------------------------
----------------------------V-------N-----------------------
------------------------------------------------------------
------------------------------------------------------------
--KGEILSLCGENGSGKSTLMKVLCGIYPHGDFDGEI----VFE-G------LPV---KV
K--------TIAETEAL-------------------------------------------
----------------------GIA----------------------IIHQEL--T----
-----LVKELSILENLFLGAELTRY-GM---L------D-F-DR---------MYAESVA
LLKKVKL------AI-------SPET-RVG----DLGVGQ---QQL--------------
------------------------------------------------------------
------------------------------------------------------------
------------------------------------------------------------
I-EIAK-------ALSKNAK----------LLVLDEPTAPLTE----------SET----
Q-------------------------------------------------I---LL-DLV
KTLK-A-----------QG---VS-CI-----YISHKLNEVKHISD--------------
-------------------QICV------IR--DGVHIGTRL--------------A-ST
MTT-DDI----ITM----------------------------------------------
--------M-V--------------GREMK-------------------QLF-------P
REPHN-I--G-----------E-----------------V-----------VLEVKGL--
----------S------------------------------------AWDKTNPHIHKVN
N------------------------------------------------A--SFVLRKGE
ILGVSGLVGAGRT--ELMECIY------------------------GCYQGRYTGEVILR
GNTL--SVNSSRD----ALTAGIAMVP----------EDRKRHGIVP-----------IM
---------------------------------SVGEN----------------------
-----------------IT---LA-----------------------G---LGLF-----
-A-QHG-VLDDVH---------------------------------EAAEISQSIR--AL
-----------------------------------------------TVKTPSAELPIK-
--------------NLSGG-----NQQKAI----------------L-------------
--------A-RFLLVNPQVLILDEPTRGIDV--------------------------G--
-----------------------------------------------------A------
------------------------KYEIYKLIF---------------------------
-------K--LVHQGISVIMVSSELPEVLGISDRVLVM-------------------HEG
KIKGDLI-NDNLSQ-------EQ--I-----MD------------CAL------------
-TE---------------------------------------------------------
---------------------------------------GVAA-----------------
------------------------------------------------------------
------------------------------------------------------------
------------------------------------------------------------
------------------------------------------------------------
------------------------------------------------------------
------------------------------------------------------------
------------------------------------------------------------
------------------------------------------------------------
----------------------------------------------------------
>ref_x_15
------------------------------------------------------------
------------------------------------------------------------
------------------------------------------MVPLLKMTNIV-------
---------------------KC-------------------------------------
------------------------------F-----GTVKALDG----------------
------------------------------------------------------------
------------------------VNIQ--------------------------------
------------------------------------------------------------
------------------------------------------------------------
------------------------------------------------------------
------------------------------------------------------------
------------------------------------------------------------
------------------------------------------------------------
----------------------------L-------Q-----------------------
------------------------------------------------------------
------------------------------------------------------------
--QGEILSLCGENGSGKSTLMKVLCGIYPHGDFEGEI----VFD-G------QVV---EV
K--------TIAETEAL-------------------------------------------
----------------------GIA----------------------IIHQEL--T----
-----LVKELSVLENLFLGAEIETF-GV---L------D-F-DR---------MHAEAVK
LLKKVKL------DV-------PPDT-RVG----DLGVGQ---QQL--------------
------------------------------------------------------------
------------------------------------------------------------
------------------------------------------------------------
I-EIAK-------ALSKNAR----------LLVLDEPTAPLTE----------SET----
D-------------------------------------------------I---LL-ELV
NDLR-E-----------EG---VS-CI-----YISHKLNEVKAISD--------------
-------------------QICV------IR--DGQHIGTRD--------------A-KS
MTT-DDI----ITM----------------------------------------------
--------M-V--------------GREMK-------------------QLF-------P
REEHD-I--G-----------D-----------------I-----------VLEVKNI--
----------S------------------------------------AWSKANSHIRKVD
D------------------------------------------------V--SFVLRKGE
ILGVSGLVGAGRT--ELMECLF------------------------GCYQGRYSGEVYLQ
GQKL--TLQSCHD----ALDAGIAMVP----------EDRKRHGIIP-----------IM
---------------------------------SVGEN----------------------
-----------------IT---LA-----------------------S---LTAF-----
-T-QSG-VLNDVK---------------------------------EASAISESIK--AL
-----------------------------------------------TVKTPNADLAIK-
--------------HLSGG-----NQQKAI----------------L-------------
--------A-RFLLVNPTVLILDEPTRGIDV--------------------------G--
-----------------------------------------------------A------
------------------------KYEIYKLMF---------------------------
-------Q--LVKQGISVIMVSSELPEVLGISDRVLVM-------------------HEG
KIKGDLI-NDNLSQ-------EQ--I-----MD------------CAL------------
-SE---------------------------------------------------------
---------------------------------------KVTA-----------------
------------------------------------------------------------
------------------------------------------------------------
------------------------------------------------------------
------------------------------------------------------------
------------------------------------------------------------
------------------------------------------------------------
------------------------------------------------------------
------------------------------------------------------------
----------------------------------------------------------
>ref_r_92
------------------------------------------------------------
------------------------------------------------------------
-----------------------------------------MTRPALRLENIV-------
---------------------KT-------------------------------------
------------------------------F-----PGVRALDG----------------
------------------------------------------------------------
------------------------VSFE--------------------------------
------------------------------------------------------------
------------------------------------------------------------
------------------------------------------------------------
------------------------------------------------------------
------------------------------------------------------------
------------------------------------------------------------
----------------------------V-------L-----------------------
------------------------------------------------------------
------------------------------------------------------------
--PGEVHALMGENGAGKSTLMKVLGGVYQPDE--GRI----FVD-E------EAA---VM
T--------SPLEAKAR-------------------------------------------
----------------------GII----------------------FIHQEL--S----
-----LATELSVAENVYLGELPRKSLGR---V------D-W-KT---------LYDRTDA
ILQKLRV------GF-------DART-RVG----TLSIAN---QQMVEIARALASDSRLI
IMDEPTAPLTPREVGTLFDIVRRLKDEGRTILFISHRLEEVRALCDRITVLRDVRFDLRP
GEVHALMGENGAGKSTLMKIMAGIYARDGGEMFVNGQPAAPDSPRAAQALGIGIIHQELS
LMNDLTAAQNVLIGREPRRRFGRLDEAELNRRTAAIFADLHLDMDPRARVGGQTIARQQL
V-EIAK-------ALSYDPR----------VLVMDEPTAALND----------AEI----
A-------------------------------------------------E---LF-RVI
RKLR-A-----------DG---VG-IV-----YISHRMDEIKRIAD--------------
-------------------RVTV------LR--DGAYIDTLD--------------A-AE
TPL-ARI----IQL----------------------------------------------
--------M-V--------------GREVG-------------------QAA-------P
DIPDVAT--N-----------P-----------------V-----------ALDVRGL--
--------R-R------------------------------------G--------TEIR
N------------------------------------------------V--SFAVRKGE
ILGFAGLMGAGRT--EVARMIF------------------------GADR-RDAGEIAVS
GRPV--DIRSPHD----AVRAGIGYLS----------EDRKHFGLAL-----------DM
---------------------------------SVRAN----------------------
-----------------IA---MA-----------------------N---MARF-----
-T-GPAGLLDEAG---------------------------------MKRVAEDYIA--RL
-----------------------------------------------GIRTPSDMQDVR-
--------------LLSGG-----NQQKVV----------------I-------------
--------A-KWLLRDCDVLIFDEPTRGIDI--------------------------G--
-----------------------------------------------------A------
------------------------KSEIYTLLE---------------------------
-------E--LAAQGRAIVVISSELPEVMRLSHRIAVM-------------------CEG
RLTGILPGGAGTTQ-------EQ--I-----ME------------LATR--R--------
-E----------------------------------------------------------
---------------------------------------DAAAAEEMA------------
------------------------------------------------------------
------------------------------------------------------------
------------------------------------------------------------
------------------------------------------------------------
------------------------------------------------------------
------------------------------------------------------------
------------------------------------------------------------
------------------------------------------------------------
----------------------------------------------------------
>ref_r_14
------------------------------------------------------------
------------------------------------------------------------
-----------------------------------------MPETILQLQSIN-------
---------------------KS-------------------------------------
------------------------------F-----PGVRALHE----------------
------------------------------------------------------------
------------------------VSLN--------------------------------
------------------------------------------------------------
------------------------------------------------------------
------------------------------------------------------------
------------------------------------------------------------
------------------------------------------------------------
------------------------------------------------------------
----------------------------V-------Y-----------------------
------------------------------------------------------------
------------------------------------------------------------
--QGRVMALVGENGAGKSTLMKVLTGIYQADS--GNI----CYQ-G------KNC---VF
S--------SSKESQDE-------------------------------------------
----------------------GIS----------------------IIHQEL--N----
-----LLPELSVAENIFLGREFTRWPGR---I------N-W-PK---------MKQEAHY
LLQRLGL------SL-------DPAT-PVG----RLNIGT---QQM--------------
------------------------------------------------------------
------------------------------------------------------------
------------------------------------------------------------
V-EIAK-------ALAVNAK----------VIIMDEPTDALTD----------TES----
Q-------------------------------------------------S---LF-RII
RELR-A-----------AG---CG-IV-----YISHRLAEIFTVCD--------------
-------------------DITV------LR--DGEFIKEVP--------------A-KD
TDE-DEI----IEW----------------------------------------------
--------M-V--------------GRKLT-------------------EQY-------P
REPGSGE--Q-----------Q-----------------T-----------LMVVNDV--
----------S------------------------------------G--------PGVK
H------------------------------------------------A--SFELHKGE
ILGVAGLMGAGRT--ELMKIIY------------------------GANP-ISQGTITLN
GQDL--NCSSPQQ----ALKAGIAYIS----------EDRKGEGLVT-----------EL
---------------------------------SVGEN----------------------
-----------------MV---LS-----------------------A---LKSF-----
-S-RQIGVINKTK---------------------------------EQEAITQFIQ--RL
-----------------------------------------------QVKTPSAHQLIK-
--------------YLSGG-----NQQKVA----------------I-------------
--------A-KGLLTNPNVLILDEPTRGIDV--------------------------G--
-----------------------------------------------------A------
------------------------KKEIYLLIN---------------------------
-------E--LKRSGMGIILVSSDMPEILGMSDRILVM-------------------YSG
RLVGEFE-GQNANQ-------EL--I-----MR------------YAVG--R--------
-TT---------------------------------------------------------
---------------------------------------EEEYV----------------
------------------------------------------------------------
------------------------------------------------------------
------------------------------------------------------------
------------------------------------------------------------
------------------------------------------------------------
------------------------------------------------------------
------------------------------------------------------------
------------------------------------------------------------
----------------------------------------------------------
>ref_r_81
------------------------------------------------------------
------------------------------------------------------------
-----------------------------------------MSEPILVLSDVV-------
---------------------KT-------------------------------------
------------------------------F-----PGVRALDE----------------
------------------------------------------------------------
------------------------ARLH--------------------------------
------------------------------------------------------------
------------------------------------------------------------
------------------------------------------------------------
------------------------------------------------------------
------------------------------------------------------------
------------------------------------------------------------
----------------------------V-------Y-----------------------
------------------------------------------------------------
------------------------------------------------------------
--PGEVMALMGENGAGKSTLMKVITGIYTCDS--GEI----EHR-G------ERV---SF
D--------GPRQSQAA-------------------------------------------
----------------------GIS----------------------IIHQEL--N----
-----LISELSITENIFLGRELTNRFGK---I------Q-W-RQ---------MHAAAAK
LLSRLNV------DH-------DPAM-LVG----ELSMGQ---QQM--------------
------------------------------------------------------------
------------------------------------------------------------
------------------------------------------------------------
V-EIAK-------ALSFECN----------VIIMDEPTDALTE----------KES----
V-------------------------------------------------A---LF-KVI
DQLR-R-----------DG---CG-IV-----YISHRLKEIFEICD--------------
-------------------RVTV------LR--DGQFIAESL--------------I-SE
LDE-DDL----IEQ----------------------------------------------
--------M-V--------------GRKLE-------------------EQY-------P
RVDHH-M--Y-----------E-----------------T-----------ALTVEGL--
----------S------------------------------------G--------QGLH
D------------------------------------------------I--SFNLHRGE
ILGICGLMGSGRT--ELVKTLY------------------------GARD-FTEGHMLLN
GELY--RARTPRE----AIREGVAYIS----------EDRKGDGLVL-----------GL
---------------------------------SVAEN----------------------
-----------------MS---LS-----------------------S---LSKF-----
-C-GRGGRIDTLA---------------------------------ERAAVEEYVN--AF
-----------------------------------------------RVKTPGIDEVIG-
--------------NLSGG-----NQQKVS----------------I-------------
--------A-RGLMTAPKILILDEPTRGVDV--------------------------G--
-----------------------------------------------------A------
------------------------KKDIYELIN---------------------------
-------E--FKGQGLAIILVSSEMPEIIGMSDRILVM-------------------HEG
RISGEFT-A-DASQ-------EE--L-----LA------------AAVK--S--------
-AA---------------------------------------------------------
------------------------------------------------------------
------------------------------------------------------------
------------------------------------------------------------
------------------------------------------------------------
------------------------------------------------------------
------------------------------------------------------------
------------------------------------------------------------
------------------------------------------------------------
------------------------------------------------------------
----------------------------------------------------------
>ref_r_44
------------------------------------------------------------
------------------------------------------------------------
------------------------------------------MQPILKLQDID-------
---------------------KS-------------------------------------
------------------------------F-----PSVKALNR----------------
------------------------------------------------------------
------------------------ASLN--------------------------------
------------------------------------------------------------
------------------------------------------------------------
------------------------------------------------------------
------------------------------------------------------------
------------------------------------------------------------
------------------------------------------------------------
----------------------------V-------Y-----------------------
------------------------------------------------------------
------------------------------------------------------------
--CGKVMALVGENGAGKSTMMKVLTGIYQPDA--GLI----EYQ-G------TAV---QF
R--------GPKDSQDQ-------------------------------------------
----------------------GIS----------------------IIHQEL--N----
-----LIQELSIAENIFLGREPT-RYGK---I------Q-W-QQ---------LYADVEK
LLQRLNI------KH-------HPRT-RLG----NLSIGE---QQM--------------
------------------------------------------------------------
------------------------------------------------------------
------------------------------------------------------------
V-EIAK-------ALSFQSK----------VIIMDEPTDALTD----------TET----
D-------------------------------------------------S---LF-QVI
QQLR-E-----------QG---QG-IV-----YISHRLKEIFRICD--------------
-------------------DVTI------FR--DGEFIEQTP--------------V-AD
LTE-DLI----IEK----------------------------------------------
--------M-V--------------GRSLD-------------------DQF-------P
QVDLE-L--G-----------E-----------------V-----------CLQVNNL--
----------C------------------------------------G--------NGVV
D------------------------------------------------A--SFSLRSGE
ILGFSGLMGAGRT--ELMKLIY------------------------GDAQ-IRSGEVILN
GQTL--NLRSPKD----ALTAGISYVS----------EDRKADGLVL-----------SM
---------------------------------SVKEN----------------------
-----------------MS---LS-----------------------S---LAEF-----
-C-TSSGRIEHRK---------------------------------EKQAVQKFID--LF
-----------------------------------------------RIKTPGQNQIIK-
--------------NLSGG-----NQQKVA----------------I-------------
--------A-KGVMKQPKVLILDEPTRGVDV--------------------------G--
-----------------------------------------------------A------
------------------------RQEIYQLIN---------------------------
-------R--FRRDGMAIILVSSDMPEILGMSDRIVVM-------------------CMG
KLSGEFS-REQANQ-------EL--L-----MA------------AAVG--K--------
-KA---------------------------------------------------------
----------------------------------------EELA----------------
------------------------------------------------------------
------------------------------------------------------------
------------------------------------------------------------
------------------------------------------------------------
------------------------------------------------------------
------------------------------------------------------------
------------------------------------------------------------
------------------------------------------------------------
----------------------------------------------------------
>ref_r_86
------------------------------------------------------------
------------------------------------------------------------
------------------------------------------MEPVLQLDGID-------
---------------------KA-------------------------------------
------------------------------F-----PGVKALDG----------------
------------------------------------------------------------
------------------------ARLH--------------------------------
------------------------------------------------------------
------------------------------------------------------------
------------------------------------------------------------
------------------------------------------------------------
------------------------------------------------------------
------------------------------------------------------------
----------------------------V-------Y-----------------------
------------------------------------------------------------
------------------------------------------------------------
--PGQVMGLMGENGAGKSTLMKVLTGIYSADA--GQL----RYQ-G------EAC---WF
D--------EPRASQQA-------------------------------------------
----------------------GIS----------------------IIHQEL--N----
-----LIGGLSIAENIFLGREPMRAGAR---I------D-W-PS---------LYRQADA
LLARLGV------AR-------SSRE-PVS----RLSIGE---QQM--------------
------------------------------------------------------------
------------------------------------------------------------
------------------------------------------------------------
V-EIAK-------ALSFQSK----------VIVMDEPTDALSD----------RET----
E-------------------------------------------------T---LF-KVI
AELK-A-----------DG---VG-IV-----YISHRMQEIFAICD--------------
-------------------RITV------MR--DGQFIAEHG--------------A-DE
LDE-ARL----IEL----------------------------------------------
--------M-V--------------GRPLS-------------------DLY-------P
RVEVT-P--G-----------A-----------------E-----------SLAVERL--
----------S------------------------------------G--------AGVE
D------------------------------------------------V--SFTLHQGE
ILGFSGLMGAGRS--ELMRLLC------------------------GDVW-AESGVVRLN
GEAL--TVRHPAD----AIKAGITYIS----------EDRKGDGLVL-----------GM
---------------------------------SVKAN----------------------
-----------------MS---LS-----------------------A---LNHF-----
-S--QLGRLQHGA---------------------------------EASETEQFRQ--RF
-----------------------------------------------NIKTPTLDQPIG-
--------------KLSGG-----NQQKAA----------------I-------------
--------A-KGVMAQPKVLILDEPTRGVDV--------------------------G--
-----------------------------------------------------A------
------------------------KKEIYELIN---------------------------
-------Q--LKQGGMSIIIVSSDLPEVMGLSDRILVM-------------------HHG
RISGEFT-AKTATQ-------SQ--L-----LA------------AALG--K--------
-TQ---------------------------------------------------------
---------------------------------------NENQA----------------
------------------------------------------------------------
------------------------------------------------------------
------------------------------------------------------------
------------------------------------------------------------
------------------------------------------------------------
------------------------------------------------------------
------------------------------------------------------------
------------------------------------------------------------
----------------------------------------------------------
>ref_r_41
------------------------------------------------------------
------------------------------------------------------------
--------------------------------------MSTELKPLLSLNGIE-------
---------------------KS-------------------------------------
------------------------------F-----PGVKALNG----------------
------------------------------------------------------------
------------------------AQLN--------------------------------
------------------------------------------------------------
------------------------------------------------------------
------------------------------------------------------------
------------------------------------------------------------
------------------------------------------------------------
------------------------------------------------------------
----------------------------V-------Y-----------------------
------------------------------------------------------------
------------------------------------------------------------
--PGQVMALMGENGAGKSTMMKVMTGIYQPEA--GEI----RLN-G------EVV---KF
S--------GPRQSQAA-------------------------------------------
----------------------GLS----------------------IIHQEL--N----
-----LIDELSIAENIFLGREPKRF-GL---I------D-W-NK---------MYAEADA
LLERLHV------NC-------GSRT-KMG----ELSLGQ---QQM--------------
------------------------------------------------------------
------------------------------------------------------------
------------------------------------------------------------
V-EIAK-------ALSFKSN----------IIVMDEPTDALTD----------RET----
E-------------------------------------------------A---LF-AVI
RELR-E-----------QN---VG-IV-----YISHRLQEIFDICD--------------
-------------------RVTV------MR--DGQFIAEQA--------------V-SD
LTE-CKL----IEL----------------------------------------------
--------M-V--------------GRKLS-------------------DLY-------P
RVDHP-R--G-----------A-----------------V-----------SLAVSNL--
----------C------------------------------------G--------NGVN
N------------------------------------------------I--SFELHEGE
ILGFNGLMGAGRS--ELMRLLF------------------------GDGK-REAGEVLLY
GQAV--HPRSPSQ----GISAGISYIS----------EDRKGDGLML-----------EM
---------------------------------SVKEN----------------------
-----------------MS---IS-----------------------S---LESL-----
-S--RAGFIQAGA---------------------------------EQEQAQYFAE--AF
-----------------------------------------------NVKTPSLDHPIG-
--------------KLSGG-----NQQKAA----------------I-------------
--------A-KGLMAKPKVLILDEPTRGVDV--------------------------G--
-----------------------------------------------------A------
------------------------KKEIYQLIN---------------------------
-------Q--FKQQGMSIILVSSDMPEVMGMSDRILVM-------------------NHG
QISGEFD-AKTATQ-------EQ--L-----LA------------AAIG--N--------
-H----------------------------------------------------------
------------------------------------------------------------
------------------------------------------------------------
------------------------------------------------------------
------------------------------------------------------------
------------------------------------------------------------
------------------------------------------------------------
------------------------------------------------------------
------------------------------------------------------------
------------------------------------------------------------
----------------------------------------------------------
>ref_r_61
------------------------------------------------------------
------------------------------------------------------------
------------------------------------------MKALLSLAGID-------
---------------------KS-------------------------------------
------------------------------F-----PGVKALDG----------------
------------------------------------------------------------
------------------------AQLN--------------------------------
------------------------------------------------------------
------------------------------------------------------------
------------------------------------------------------------
------------------------------------------------------------
------------------------------------------------------------
------------------------------------------------------------
----------------------------V-------Y-----------------------
------------------------------------------------------------
------------------------------------------------------------
--PGQVMALMGENGAGKSTMMKVMTGIYHADE--GQI----ILN-G------EPV---NF
D--------GPRQSQAA-------------------------------------------
----------------------GIS----------------------IIHQEL--N----
-----LIDDLSIAENIFLGREPQKFPGL---I------D-W-HK---------MFSEADA
LLTRLNV------QR-------SSRE-KMG----ALPLGE---QQM--------------
------------------------------------------------------------
------------------------------------------------------------
------------------------------------------------------------
I-EIAK-------ALSFESN----------IIVMDEPTDSLTE----------RET----
E-------------------------------------------------S---LF-KVI
RELR-E-----------QG---VG-IV-----YISHRLQEIFTICD--------------
-------------------RVTV------MR--DGQYIAESA--------------V-SE
LTE-ESL----IEL----------------------------------------------
--------M-V--------------GRKLE-------------------DLY-------P
RIEHK-S--G-----------K-----------------V-----------TMKVRNL--
----------S------------------------------------G--------KGVN
N------------------------------------------------I--SFDLHEGE
ILGFNGLMGAGRT--ELMRVLF------------------------GDTR-RTSGEVELY
GKPV--RPTHPSE----GIKAGIAYIS----------EDRKGDGLVL-----------GM
---------------------------------SVKQN----------------------
-----------------MS---LS-----------------------S---LTAL-----
-S--NMGAIKADA---------------------------------ELTQATHFKQ--AF
-----------------------------------------------NIKTPSLDQPIG-
--------------KLSGG-----NQQKAA----------------I-------------
--------A-KGLMARPKVLILDEPTRGVDV--------------------------G--
-----------------------------------------------------A------
------------------------KKEIYELIN---------------------------
-------Q--YKQQGMSIILVSSDMPEVMGMSDRIMVM-------------------SAG
RISGEFD-ATQVTQ-------EQ--L-----LA------------AAIG--N--------
-H----------------------------------------------------------
------------------------------------------------------------
------------------------------------------------------------
------------------------------------------------------------
------------------------------------------------------------
------------------------------------------------------------
------------------------------------------------------------
------------------------------------------------------------
------------------------------------------------------------
------------------------------------------------------------
----------------------------------------------------------
>ref_r_9
------------------------------------------------------------
------------------------------------------------------------
---------------MPSVSYLDHGIVIVNSIEGDKVSTQSKPEPVFQMKDVV-------
---------------------KT-------------------------------------
------------------------------F-----PGVRALDG----------------
------------------------------------------------------------
------------------------ACLN--------------------------------
------------------------------------------------------------
------------------------------------------------------------
------------------------------------------------------------
------------------------------------------------------------
------------------------------------------------------------
------------------------------------------------------------
----------------------------I-------Y-----------------------
------------------------------------------------------------
------------------------------------------------------------
--PGRVMALLGENGAGKSTLMKVMTGIYSRDE--GEL----KYH-G------DDV---AF
R--------GPKDSQER-------------------------------------------
----------------------GVS----------------------IIHQEL--N----
-----LIPELSIAENIFLGREPMGRFGR---I------D-W-KT---------MGEEAQK
LLDMLDV------QF-------DPST-PVG----KLSIGV---QQM--------------
------------------------------------------------------------
------------------------------------------------------------
------------------------------------------------------------
V-EIAK-------ALSFSSQ----------VIVMDEPTDALTD----------KET----
E-------------------------------------------------S---LF-KVI
RQLR-S-----------EG---KG-IV-----YISHRLQEIFQICD--------------
-------------------DATI------MR--DGRFIAETP--------------V-EK
LTE-DDI----IEQ----------------------------------------------
--------M-V--------------GRSLE-------------------EQY-------P
RIDVE-P--G-----------A-----------------L-----------TLEVENL--
----------S------------------------------------A--------SGVK
E------------------------------------------------V--SFQLKEGE
ILGISGLMGAGRT--ELMKALY------------------------GANV-AHSGEIRIA
GEAR--RIKSPAE----GLQSGIVYIS----------EDRKGDGLVL-----------EL
---------------------------------SVSEN----------------------
-----------------MS---LC-----------------------S---LEQF-----
-Q-SATGKIDRSR---------------------------------EMDSVQHFIK--AF
-----------------------------------------------NIKTPTARQLIK-
--------------NLSGG-----NQQKVA----------------I-------------
--------A-KGLMINPRVLILDEPTRGVDV--------------------------G--
-----------------------------------------------------A------
------------------------KKEIYQLIN---------------------------
-------E--FKNKGMSILLVSSDMPEVLGMSDRVMVM-------------------HEG
RITGEFD-RQEATQ-------EK--L-----MR------------CAVG--K--------
-AA---------------------------------------------------------
------------------------------------------------------------
------------------------------------------------------------
------------------------------------------------------------
------------------------------------------------------------
------------------------------------------------------------
------------------------------------------------------------
------------------------------------------------------------
------------------------------------------------------------
------------------------------------------------------------
----------------------------------------------------------
>ref_r_77
------------------------------------------------------------
------------------------------------------------------------
------------------------------------------MQPILKLDNIC-------
---------------------KS-------------------------------------
------------------------------F-----PGVRALYN----------------
------------------------------------------------------------
------------------------AGLS--------------------------------
------------------------------------------------------------
------------------------------------------------------------
------------------------------------------------------------
------------------------------------------------------------
------------------------------------------------------------
------------------------------------------------------------
----------------------------V-------Y-----------------------
------------------------------------------------------------
------------------------------------------------------------
--PGRVMALMGENGAGKSTLMKILTGIYSKDS--GSI----HYQ-G------QEV---TF
K--------NPKMSQLA-------------------------------------------
----------------------GIS----------------------IIHQEL--N----
-----IIPNLTIAENIFLGREFTNKFGG---I------D-W-KK---------MTTESEK
LLKRLKI------KH-------SPTT-PVE----QLSLGE---LQM--------------
------------------------------------------------------------
------------------------------------------------------------
------------------------------------------------------------
I-EIAK-------ALSFDAK----------VIIMDEPTDALTD----------TET----
D-------------------------------------------------A---LF-NVI
RELK-Q-----------QN---CG-IV-----FISHRMQDIFTICD--------------
-------------------DVTV------LR--DGELIAERS--------------L-KE
INE-EQL----IEL----------------------------------------------
--------M-V--------------GRKLS-------------------EQY-------P
HIESP-I--G-----------D-----------------T-----------VLEVKNI--
----------S------------------------------------G--------CGVH
N------------------------------------------------A--SFKLHRGE
ILGISGLMGAGRT--ELMKLIY------------------------GALP-KTAGEVFLK
QKQL--SIHSPQD----GLNNGIVYIS----------EDRKGDGLVL-----------GM
---------------------------------SIKEN----------------------
-----------------MT---LT-----------------------A---LKQL-----
-T--KHYSINHKA---------------------------------EKMTVNDFIL--LF
-----------------------------------------------NIKTPSMDQTIG-
--------------LLSGG-----NQQKVA----------------I-------------
--------A-KGLMTRPDVLILDEPTRGIDV--------------------------G--
-----------------------------------------------------A------
------------------------KKEIYQLIN---------------------------
-------K--FKEEGMSIIIVSSDMPEIIGMSDRVLVM-------------------NNG
EIRAEYL-RNEVTQ-------EK--L-----LT------------AAIT--Q--------
-IH---------------------------------------------------------
------------------------------------------------------------
------------------------------------------------------------
------------------------------------------------------------
------------------------------------------------------------
------------------------------------------------------------
------------------------------------------------------------
------------------------------------------------------------
------------------------------------------------------------
------------------------------------------------------------
----------------------------------------------------------
>ref_r_52
------------------------------------------------------------
------------------------------------------------------------
-----------------------------------------MKQAILELTDIV-------
---------------------KT-------------------------------------
------------------------------F-----PGVKALDG----------------
------------------------------------------------------------
------------------------ASLN--------------------------------
------------------------------------------------------------
------------------------------------------------------------
------------------------------------------------------------
------------------------------------------------------------
------------------------------------------------------------
------------------------------------------------------------
----------------------------V-------Y-----------------------
------------------------------------------------------------
------------------------------------------------------------
--AGKVMALMGENGAGKSTLMKVLSGVYQADS--GSI----RFK-D------QPV---QF
S--------NPRQSQLA-------------------------------------------
----------------------GIS----------------------IIHQEL--N----
-----LIEHLTIAENIFLGREPTTRMGR---I------D-W-QT---------MFSQADK
LLAKLKV------KH-------SAKT-LLS----ELSLGE---QQM--------------
------------------------------------------------------------
------------------------------------------------------------
------------------------------------------------------------
V-EIAK-------ALSMDAQ----------VIIMDEPTDALTD----------NET----
E-------------------------------------------------S---LF-NII
RELS-A-----------QG---CG-IV-----YISHRLKEIFTICD--------------
-------------------DITV------LR--DGKFIAQAA--------------I-AD
IDE-DKM----IEL----------------------------------------------
--------M-V--------------GRQLD-------------------EQY-------P
YQNSC-R--E-----------Q-----------------T-----------CLSVKGL--
----------S------------------------------------G--------HGID
N------------------------------------------------I--SFDLKQGE
ILGFSGLMGAGRT--ELMKLIF------------------------GALN-KHQGQVHLN
GVEL--KINNCRD----ALDQGIVYIS----------EDRKGDGLLL-----------SQ
---------------------------------SVKHN----------------------
-----------------MS---VC-----------------------S---LPLL-----
-S--KFGHINQQL---------------------------------EQQQVAQFIE--LF
-----------------------------------------------NIKTPHQNQTIG-
--------------LLSGG-----NQQKVA----------------I-------------
--------A-KALMLTPKVVILDEPTRGVDV--------------------------G--
-----------------------------------------------------A------
------------------------RKEIYQLIN---------------------------
-------Q--FKQQGLAIIMVSSDMPELLGLSDRIMVM-------------------HQG
QISAEFS-RQQATQ-------EK--L-----LA------------AAVG--K--------
-TQ---------------------------------------------------------
---------------------------------------CEEC-----------------
------------------------------------------------------------
------------------------------------------------------------
------------------------------------------------------------
------------------------------------------------------------
------------------------------------------------------------
------------------------------------------------------------
------------------------------------------------------------
------------------------------------------------------------
----------------------------------------------------------
>ref_r_28
------------------------------------------------------------
------------------------------------------------------------
-----------------------------------------MQSAILKLDKIV-------
---------------------KT-------------------------------------
------------------------------F-----PGVKALDG----------------
------------------------------------------------------------
------------------------ASLQ--------------------------------
------------------------------------------------------------
------------------------------------------------------------
------------------------------------------------------------
------------------------------------------------------------
------------------------------------------------------------
------------------------------------------------------------
----------------------------V-------Y-----------------------
------------------------------------------------------------
------------------------------------------------------------
--PGKVMALMGENGAGKSTLMKVLTGIYQSDS--GSI----EYQ-G------QAV---KF
S--------GPRQSQLA-------------------------------------------
----------------------GIS----------------------IIHQEL--N----
-----LIPELSIAENIFLGREPCHRFGA---I------N-W-QA---------MYQQADK
LLARLDV------KH-------SSRT-LLG----QLSLGE---QQL--------------
------------------------------------------------------------
------------------------------------------------------------
------------------------------------------------------------
V-EIAK-------AISFESK----------VIIMDEPTDALTD----------VET----
L-------------------------------------------------S---LF-RVI
NELK-Q-----------QG---CG-IV-----YISHRLKEIFTICD--------------
-------------------DVTV------LR--DGQFIAERS--------------I-DD
LSE-DTM----IEL----------------------------------------------
--------M-V--------------GRQLD-------------------EQY-------P
YQDHR-Q--D-----------S-----------------V-----------CLELKEL--
----------C------------------------------------A--------ADSS
A------------------------------------------------V--SFKLKQGE
LLGIAGLMGAGRT--ELMKLIF------------------------GAIP-IRSGNILLN
GQPL--NIKSSQD----ALANGIAYIS----------EDRKGEGLLL-----------EL
---------------------------------SVKEN----------------------
-----------------MS---LC-----------------------S---LGEL-----
-S--QFGQIQHKR---------------------------------EQAKVAEFIN--AF
-----------------------------------------------NIKTPTQDQAIG-
--------------LLSGG-----NQQKVA----------------I-------------
--------A-KGLMTQPKVLILDEPTRGVDV--------------------------G--
-----------------------------------------------------A------
------------------------RKEIYQLIN---------------------------
-------Q--FKAQGLAVIMVSSDMPELLGLSDRILVM-------------------HQG
QISAEFE-RHQAGQ-------EQ--I-----LA------------AAVG--K--------
-YQ---------------------------------------------------------
---------------------------------------TEGTL----------------
------------------------------------------------------------
------------------------------------------------------------
------------------------------------------------------------
------------------------------------------------------------
------------------------------------------------------------
------------------------------------------------------------
------------------------------------------------------------
------------------------------------------------------------
----------------------------------------------------------
>ref_r_63
------------------------------------------------------------
------------------------------------------------------------
-----------------------------------------MDNVLLRLEGIE-------
---------------------KS-------------------------------------
------------------------------F-----PGVKALDG----------------
------------------------------------------------------------
------------------------VNLT--------------------------------
------------------------------------------------------------
------------------------------------------------------------
------------------------------------------------------------
------------------------------------------------------------
------------------------------------------------------------
------------------------------------------------------------
----------------------------V-------T-----------------------
------------------------------------------------------------
------------------------------------------------------------
--AGRVMALIGENGAGKSTLMKVLTGIYKRDA--GTM----TYL-G------EKT---EF
K--------GPAQSQAA-------------------------------------------
----------------------GIS----------------------IIHQEL--N----
-----LLPELSIAENIFLGREQTGRLGN---I------R-W-DR---------MYRDADE
LLQRLGV------TH-------SSKI-RLG----ELGIGE---QQM--------------
------------------------------------------------------------
------------------------------------------------------------
------------------------------------------------------------
V-EIAK-------ALSFESR----------VIIMDEPTDALTD----------TET----
Q-------------------------------------------------A---LF-SVI
NELR-D-----------AN---YG-VV-----YISHRLKEIFEICD--------------
-------------------DVTI------LR--DGKFIAEMS--------------V-ND
INE-ETL----IEL----------------------------------------------
--------M-V--------------GRKLE-------------------EQY-------P
RIAVA-K--G-----------N-----------------V-----------LLRTKEL--
----------S------------------------------------A--------EGVD
K------------------------------------------------V--NLDICEGE
IVGVAGLMGAGRT--ELMKAIF------------------------GANP-VTAGDITLK
GKRI--HIRSPKD----ALDAGIAFIS----------EDRKADGLIL-----------GL
---------------------------------SVKEN----------------------
-----------------MT---LS-----------------------A---LKHF-----
-S-NVSGYVDHSK---------------------------------EREAVDDYIG--TF
-----------------------------------------------NIKTPSRRQPVG-
--------------NLSGG-----NQQKVA----------------I-------------
--------A-KGLMTRPKILILDEPTRGVDV--------------------------G--
-----------------------------------------------------A------
------------------------KKEIYQLIN---------------------------
-------T--FKKEGMSIILVSSDMPEILGMSDRIVVM-------------------HEG
RISGEFT-AAEATQ-------EN--I-----MA------------CAVG--K--------
-KR---------------------------------------------------------
------------------------------------------------------------
------------------------------------------------------------
------------------------------------------------------------
------------------------------------------------------------
------------------------------------------------------------
------------------------------------------------------------
------------------------------------------------------------
------------------------------------------------------------
------------------------------------------------------------
----------------------------------------------------------
>ref_r_85
------------------------------------------------------------
------------------------------------------------------------
-----------------------------------------MENELLRLEGIE-------
---------------------KS-------------------------------------
------------------------------F-----PGVKALDG----------------
------------------------------------------------------------
------------------------VNLT--------------------------------
------------------------------------------------------------
------------------------------------------------------------
------------------------------------------------------------
------------------------------------------------------------
------------------------------------------------------------
------------------------------------------------------------
----------------------------V-------T-----------------------
------------------------------------------------------------
------------------------------------------------------------
--AGRVMALVGENGAGKSTLMKVITGIYKRDA--GIM----TYL-G------QEV---DF
R--------GPAQSQDA-------------------------------------------
----------------------GIS----------------------IIHQEL--N----
-----LLPELSIAENIFLGREQTGMFGK---I------R-W-DQ---------MYHEADA
LLRRLSV------TR-------SSKT-RLG----DLGIGE---QQM--------------
------------------------------------------------------------
------------------------------------------------------------
------------------------------------------------------------
V-EIAK-------ALSFEAR----------VIIMDEPTDALTD----------TET----
Q-------------------------------------------------A---LF-SVI
NELR-D-----------AK---YG-VV-----YISHRLKEIFTICD--------------
-------------------DVTI------LR--DGKFIAEMP--------------V-SD
INE-DTL----IEL----------------------------------------------
--------M-V--------------GRKLE-------------------ELY-------P
RIAVA-K--G-----------D-----------------V-----------SLRTEKL--
----------S------------------------------------A--------HGVN
E------------------------------------------------V--SLEICEGE
IVGIAGLMGAGRT--ELMKAIF------------------------GANP-ITGGSIFIS
GKKV--DIYSPKD----ALEAGIALIS----------EDRKADGLIL-----------DL
---------------------------------SVKEN----------------------
-----------------MT---LS-----------------------A---LRHF-----
-S-NAIGYINSTT---------------------------------EREAVSEYID--TF
-----------------------------------------------NIKTPSRRQPIG-
--------------NLSGG-----NQQKVA----------------I-------------
--------A-KGLMTHPKILILDEPTRGVDV--------------------------G--
-----------------------------------------------------A------
------------------------KKEIYQLIN---------------------------
-------T--FKKEGMSIILVSSDMPEILGMSDRIVVM-------------------HEG
HISGEFT-AAEANQ-------EN--I-----MA------------CAVG--K--------
-KR---------------------------------------------------------
------------------------------------------------------------
------------------------------------------------------------
------------------------------------------------------------
------------------------------------------------------------
------------------------------------------------------------
------------------------------------------------------------
------------------------------------------------------------
------------------------------------------------------------
------------------------------------------------------------
----------------------------------------------------------
>ref_r_12
------------------------------------------------------------
------------------------------------------------------------
------------------------------------------MEELLRLDGIE-------
---------------------KS-------------------------------------
------------------------------F-----PGVKALDR----------------
------------------------------------------------------------
------------------------VNLR--------------------------------
------------------------------------------------------------
------------------------------------------------------------
------------------------------------------------------------
------------------------------------------------------------
------------------------------------------------------------
------------------------------------------------------------
----------------------------V-------E-----------------------
------------------------------------------------------------
------------------------------------------------------------
--AGRVMALVGENGAGKSTLMKVLTGIYQRDA--GTI----TYL-G------KER---QF
A--------GPRDSQQA-------------------------------------------
----------------------GIS----------------------IIHQEL--N----
-----LLPELSIAENIFLGREPSGFAGR---I------H-W-KA---------MYKQADA
LLARLGV------SR-------SSRT-RLG----DLSIGE---QQM--------------
------------------------------------------------------------
------------------------------------------------------------
------------------------------------------------------------
V-EIAK-------ALSFESR----------VIIMDEPTDTLTD----------TET----
E-------------------------------------------------A---LH-GVI
RELR-D-----------SG---RG-IV-----YISHRLKEIFEICD--------------
-------------------DVTV------LR--DGNFIGEAP--------------V-AD
MDE-EAL----IEM----------------------------------------------
--------M-V--------------GRRLE-------------------EQY-------P
RVEVT-P--G-----------R-----------------F-----------SLEVTDL--
----------V------------------------------------G--------PRLD
S------------------------------------------------V--SMAVREGE
ILGVSGLMGAGRT--ELMKAVF------------------------GAHP-IESGSVSMF
GEPV--RIRSPKD----ALEAGIAYIS----------EDRKRDGLIL-----------GM
---------------------------------SVQKN----------------------
-----------------MT---LA-----------------------A---LKMF-----
-S-TPTGHLRAAM---------------------------------ECEAASGYVA--AF
-----------------------------------------------NIRTPSLRQQVG-
--------------NLSGG-----NQQKVA----------------I-------------
--------A-KGLMDRPRVLILDEPTRGVDV--------------------------G--
-----------------------------------------------------A------
------------------------KKEIYQLIN---------------------------
-------R--FKSEGMSIILVSSEMPEILGMSDRIIVM-------------------HEG
RVRGEFT-AGEADQ-------ET--L-----MA------------CAIG--R--------
-AQ---------------------------------------------------------
---------------------------------------EEARA----------------
------------------------------------------------------------
------------------------------------------------------------
------------------------------------------------------------
------------------------------------------------------------
------------------------------------------------------------
------------------------------------------------------------
------------------------------------------------------------
------------------------------------------------------------
----------------------------------------------------------
>ref_r_54
------------------------------------------------------------
------------------------------------------------------------
------------------------------------------MSVLLRLEGIE-------
---------------------KS-------------------------------------
------------------------------F-----PGVKALDG----------------
------------------------------------------------------------
------------------------VNLN--------------------------------
------------------------------------------------------------
------------------------------------------------------------
------------------------------------------------------------
------------------------------------------------------------
------------------------------------------------------------
------------------------------------------------------------
----------------------------V-------S-----------------------
------------------------------------------------------------
------------------------------------------------------------
--AGKVMGLVGENGAGKSTLMKVLTGIYKRDA--GFI----NYL-G------QNR---NF
K--------SPRDSQQA-------------------------------------------
----------------------GIS----------------------IIHQEL--N----
-----LLPELSIAENIFLGREKVGTMGR---I------L-W-KD---------MYASADK
LLAKLGV------KR-------SSKI-RLG----ELGIGE---QQM--------------
------------------------------------------------------------
------------------------------------------------------------
------------------------------------------------------------
V-EIAK-------AISFESK----------VIIMDEPTDTLTE----------TET----
T-------------------------------------------------A---LF-NVI
NELR-D-----------SG---HG-IV-----YISHRLKEIFEICD--------------
-------------------DVTV------IR--DGQFIGESP--------------V-SD
IDE-DRL----IEM----------------------------------------------
--------M-V--------------GRRLD-------------------EQF-------P
RVEVQ-P--G-----------Q-----------------V-----------SLEVKEL--
----------S------------------------------------G--------PRLD
N------------------------------------------------I--SFSLHEGE
ILGVSGLMGAGRT--ELMKAIY------------------------GAYP-VTGGSVSLF
GETL--KIKSPHD----ALEAGIAYIS----------EDRKADGLVL-----------GL
---------------------------------SIIEN----------------------
-----------------MT---LA-----------------------A---LREF-----
-S-SAAGHIHRSR---------------------------------EKEAVDSYID--TF
-----------------------------------------------NIRTPSRDQAVG-
--------------NLSGG-----NQQKVA----------------I-------------
--------A-KGLMDRPKVFILDEPTRGVDV--------------------------G--
-----------------------------------------------------A------
------------------------KKEIYQLIN---------------------------
-------R--FKEEGMSIILVSSEMPEILGMSDRILVM-------------------HEG
RICGEYK-AEEADQ-------EK--L-----MA------------CAIG--R--------
-GR---------------------------------------------------------
------------------------------------------------------------
------------------------------------------------------------
------------------------------------------------------------
------------------------------------------------------------
------------------------------------------------------------
------------------------------------------------------------
------------------------------------------------------------
------------------------------------------------------------
------------------------------------------------------------
----------------------------------------------------------
>ref_r_30
------------------------------------------------------------
------------------------------------------------------------
-----------------------------------------MPQPILHLSGIE-------
---------------------KS-------------------------------------
------------------------------F-----PGVKALDA----------------
------------------------------------------------------------
------------------------VHLS--------------------------------
------------------------------------------------------------
------------------------------------------------------------
------------------------------------------------------------
------------------------------------------------------------
------------------------------------------------------------
------------------------------------------------------------
----------------------------V-------T-----------------------
------------------------------------------------------------
------------------------------------------------------------
--PGRVMALVGENGAGKSTLMKVLTGIYRADA--GHI----VYD-G------QEV---SF
P--------GPRHSQEA-------------------------------------------
----------------------GIG----------------------IIHQEL--N----
-----LLPELTIAENIFLGREKTSRFGR---I------L-W-GE---------MYAEADR
LLARLKV------PH-------NAKT-RLG----TLGIGA---QQM--------------
------------------------------------------------------------
------------------------------------------------------------
------------------------------------------------------------
V-EIAK-------ALSFESR----------VIIMDEPTDALTD----------TET----
E-------------------------------------------------A---LF-AVI
EELK-A-----------GG---RG-IV-----YISHRLAEIFAICD--------------
-------------------DVTV------LR--DGTFIAERP--------------V-AE
LDE-ETL----IEM----------------------------------------------
--------M-V--------------GRRLD-------------------EQY-------P
RVRSV-P--R-----------E-----------------T-----------SLKVSDL--
----------R------------------------------------A--------NGVN
G------------------------------------------------A--SFSVQRGE
ILGVSGLMGSGRT--ELMRAII------------------------GANP-ITRGTLRLF
GAPL--AVKSPKD----AIDAGIAYIS----------EDRKADGLVA-----------ML
---------------------------------SVKEN----------------------
-----------------MT---LA-----------------------A---LQTF-----
-C-STTGRLRHTA---------------------------------ERRAVDGFIA--RF
-----------------------------------------------AIKTPGQGQAIG-
--------------NLSGG-----NQQKVA----------------I-------------
--------A-KGLMTRPKVLILDEPTRGVDV--------------------------G--
-----------------------------------------------------A------
------------------------KKEIYQLIN---------------------------
-------T--FKEEGMSIILVSSEMPEILGMSDRIIVM-------------------HEG
RVTGEFP-AEDATQ-------EK--L-----MA------------CAVG--N--------
-M----------------------------------------------------------
---------------------------------------ETDAP----------------
------------------------------------------------------------
------------------------------------------------------------
------------------------------------------------------------
------------------------------------------------------------
------------------------------------------------------------
------------------------------------------------------------
------------------------------------------------------------
------------------------------------------------------------
----------------------------------------------------------
>ref_r_90
------------------------------------------------------------
------------------------------------------------------------
-----------------------------------------MSQAILQMQGVS-------
---------------------KT-------------------------------------
------------------------------F-----PGVKALDQ----------------
------------------------------------------------------------
------------------------ATLN--------------------------------
------------------------------------------------------------
------------------------------------------------------------
------------------------------------------------------------
------------------------------------------------------------
------------------------------------------------------------
------------------------------------------------------------
----------------------------V-------Y-----------------------
------------------------------------------------------------
------------------------------------------------------------
--PGEVMALLGENGAGKSTLMKVLTGIYHADS--GSI----HYF-G------SPM---TF
A--------GPRDSMEQ-------------------------------------------
----------------------GIS----------------------IIHQEL--N----
-----LIEELSIAENIFLGRELCAKGGR---I------D-W-PA---------MYREADK
LLAHLKV------GR-------SSRE-QIK----ALSLGE---KQM--------------
------------------------------------------------------------
------------------------------------------------------------
------------------------------------------------------------
V-EIAK-------ALSFEAK----------VIIMDEPTDALTL----------QET----
E-------------------------------------------------S---LF-KVI
NELR-E-----------QG---RG-IV-----YISHRLSEIFQICD--------------
-------------------KLTV------LR--DGEFIAERE--------------V-AE
MDE-DAV----IEL----------------------------------------------
--------M-V--------------GRRLD-------------------EYY-------P
TVEAS-Q--G-----------R-----------------V-----------SLKVDKL--
----------S------------------------------------G--------PGVN
K------------------------------------------------V--SFELHEGE
ILGFSGLMGAGRS--ELMRLLF------------------------GDTR-KTAGSVSLY
GETL--NLNHPSQ----GIAAGISYIS----------EDRKGDGLVL-----------GM
---------------------------------SVKTN----------------------
-----------------MS---LS-----------------------A---LAAL-----
-S-HVGGHIKRGE---------------------------------EAKQVARFID--AF
-----------------------------------------------NIKTPSEEQIIG-
--------------NLSGG-----NQQKVA----------------I-------------
--------A-KGLMTEPKVLILDEPTRGVDV--------------------------G--
-----------------------------------------------------A------
------------------------KKEIYELIN---------------------------
-------Q--FKQRGMSILLISSDMPEVLGMSDRILVM-------------------HEG
QISGEFD-VAEATQ-------EG--L-----LA------------AAVG--R--------
-NE---------------------------------------------------------
------------------------------------------------------------
------------------------------------------------------------
------------------------------------------------------------
------------------------------------------------------------
------------------------------------------------------------
------------------------------------------------------------
------------------------------------------------------------
------------------------------------------------------------
------------------------------------------------------------
----------------------------------------------------------
>ref_r_62
------------------------------------------------------------
------------------------------------------------------------
----------------------------------------MPNNVLLRLSGID-------
---------------------KS-------------------------------------
------------------------------F-----PGVKALDQ----------------
------------------------------------------------------------
------------------------AGLS--------------------------------
------------------------------------------------------------
------------------------------------------------------------
------------------------------------------------------------
------------------------------------------------------------
------------------------------------------------------------
------------------------------------------------------------
----------------------------I-------Y-----------------------
------------------------------------------------------------
------------------------------------------------------------
--AGRVMALMGENGAGKSTLMKVLTGIYTKDA--GSI----KYL-N------NEV---TF
K--------NPKESQKA-------------------------------------------
----------------------GIS----------------------IIHQEL--N----
-----LIANLTIAENIFLGREFKNKWGG---I------D-W-KT---------MYREADK
LLAKLGV------DH-------KSTQ-LAS----ELSIGQ---LQM--------------
------------------------------------------------------------
------------------------------------------------------------
------------------------------------------------------------
V-EIAK-------ALSFESK----------VIIMDEPTDALTD----------TET----
E-------------------------------------------------A---LF-KVI
NELK-A-----------QG---RG-IV-----YISHRLKEIFEICD--------------
-------------------DVTV------LR--DGQFIGEVP--------------V-AG
LTE-DRL----IEM----------------------------------------------
--------M-V--------------GRKLD-------------------EQY-------P
YLKQQ-K--G-----------G-----------------V-----------VLKVENL--
----------S------------------------------------G--------SGVK
N------------------------------------------------I--NFELHSGE
ILGISGLMGAGRT--ELMKVLY------------------------GALP-KEAGSIYLD
NLAI--HNKTPQD----GLANGIVYIS----------EDRKKDGLIL-----------GM
---------------------------------SVKEN----------------------
-----------------MS---LT-----------------------A---LDYF-----
-S-TL-GHIDQSA---------------------------------EKLAVEDFIK--LF
-----------------------------------------------NIKTPSQNQLIG-
--------------LLSGG-----NQQKVA----------------I-------------
--------A-KGLMTRPKVLIVDEPTRGVDV--------------------------G--
-----------------------------------------------------A------
------------------------RKEIYQLLN---------------------------
-------Q--FKEDGFSIILVSSDMPEVLGMSDRIMVM-------------------HEG
KIKAEFS-REEATQ-------EK--L-----LA------------AAIG--K--------
-NN---------------------------------------------------------
---------------------------------------EG-------------------
------------------------------------------------------------
------------------------------------------------------------
------------------------------------------------------------
------------------------------------------------------------
------------------------------------------------------------
------------------------------------------------------------
------------------------------------------------------------
------------------------------------------------------------
----------------------------------------------------------
>ref_r_37
------------------------------------------------------------
------------------------------------------------------------
-------------------------------------MADSSREFLLEMTDIC-------
---------------------KS-------------------------------------
------------------------------F-----PGVKALDN----------------
------------------------------------------------------------
------------------------VNLR--------------------------------
------------------------------------------------------------
------------------------------------------------------------
------------------------------------------------------------
------------------------------------------------------------
------------------------------------------------------------
------------------------------------------------------------
----------------------------V-------R-----------------------
------------------------------------------------------------
------------------------------------------------------------
--PHSIHALMGENGAGKSTLLKCLFGIYKKDS--GSI----VFQ-G------REI---DF
K--------SSKEALEH-------------------------------------------
----------------------GVS----------------------MVHQEL--N----
-----LVLQRTVMDNMWLGR-YPTKGLF---V------D-Q-DK---------MFKDTQA
IFDELDI------DI-------NPRE-KVG----NLSVSQ---MQM--------------
------------------------------------------------------------
------------------------------------------------------------
------------------------------------------------------------
I-EIAK-------AFSYDAK----------IVIMDEPTSSLTE----------KEV----
N-------------------------------------------------H---LF-TII
RKLK-E-----------RG---CG-IV-----YISHRLKEIFEICD--------------
-------------------DVTV------FR--DGQFIAERP--------------V-SE
LQE-DSL----IEM----------------------------------------------
--------M-V--------------GRKLE-------------------EQY-------P
RLDLP-R--G-----------E-----------------K-----------RLEVSHL--
----------S------------------------------------G--------PGVE
D------------------------------------------------V--SFTLYRGE
ILGVAGLMGAGRT--ELMKILY------------------------GAAP-RKAGTVSLD
GREV--VAHSPQD----GLANGIVYIS----------EDRKRDGLVL-----------GM
---------------------------------SVKEN----------------------
-----------------MS---LT-----------------------A---LRYF-----
-S-RADGSLKQAD---------------------------------ERQAVGDFIR--LF
-----------------------------------------------NIKTPSMEQPIG-
--------------LLSGG-----NQQKVA----------------I-------------
--------A-RGLMTRPKVLILDEPTRGVDV--------------------------G--
-----------------------------------------------------A------
------------------------KKEIYQLIN---------------------------
-------Q--FKQEGLSIILVSSEMPEVMGMSDRILVM-------------------HEG
HLSGEFP-IEQATQ-------EA--L-----MA------------AAVG--K--------
-QY---------------------------------------------------------
---------------------------------------GVKQE----------------
------------------------------------------------------------
------------------------------------------------------------
------------------------------------------------------------
------------------------------------------------------------
------------------------------------------------------------
------------------------------------------------------------
------------------------------------------------------------
------------------------------------------------------------
----------------------------------------------------------
>ref_r_47
------------------------------------------------------------
------------------------------------------------------------
-----------------------------------------MYPYVLEAEGIS-------
---------------------KQ-------------------------------------
------------------------------F-----PGVKALDK----------------
------------------------------------------------------------
------------------------VSIK--------------------------------
------------------------------------------------------------
------------------------------------------------------------
------------------------------------------------------------
------------------------------------------------------------
------------------------------------------------------------
------------------------------------------------------------
----------------------------I-------K-----------------------
------------------------------------------------------------
------------------------------------------------------------
--PGSVHALMGENGAGKSTLMKCLIGIYHPDE--GSI----KIK-G------RPV---TF
S--------DTLQALHS-------------------------------------------
----------------------GIS----------------------MIHQEL--N----
-----LVPYMTVAENIWLGR-EPARLGF---V------N-H-EQ---------LNENTRE
LLARLNI------KL-------QPDT-LVG----ELSIAN---QQM--------------
------------------------------------------------------------
------------------------------------------------------------
------------------------------------------------------------
V-EIAK-------VLSFESK----------VIIMDEPTDALTD----------TET----
A-------------------------------------------------S---LF-KVI
NELK-A-----------EG---RG-IV-----YISHRLKEIFEICD--------------
-------------------DVTV------FR--DGQFIAERP--------------V-SE
LQE-DSL----IEM----------------------------------------------
--------M-V--------------GRKLE-------------------EQY-------P
RLDLP-R--G-----------E-----------------K-----------RLEVSHL--
----------S------------------------------------G--------PGVE
D------------------------------------------------V--SFTLYRGE
ILGVAGLMGAGRT--ELMKILY------------------------GAAP-RKAGTVSLD
GREV--VAHSPQD----GLANGIVYIS----------EDRKRDGLVL-----------GM
---------------------------------SVKEN----------------------
-----------------MS---LT-----------------------A---LRYF-----
-S-RADGSLKQAD---------------------------------ERQAVGDFIR--LF
-----------------------------------------------NIKTPSMEQPIG-
--------------LLSGG-----NQQKVA----------------I-------------
--------A-RGLMTRPKVLILDEPTRGVDV--------------------------G--
-----------------------------------------------------A------
------------------------KKEIYQLIN---------------------------
-------Q--FKQEGLSIILVSSEMPEVMGMSDRILVM-------------------HEG
HLSGEFP-IEQATQ-------EA--L-----MA------------AAVG--K--------
-QY---------------------------------------------------------
---------------------------------------GVKQE----------------
------------------------------------------------------------
------------------------------------------------------------
------------------------------------------------------------
------------------------------------------------------------
------------------------------------------------------------
------------------------------------------------------------
------------------------------------------------------------
------------------------------------------------------------
----------------------------------------------------------
>ref_r_21
------------------------------------------------------------
------------------------------------------------------------
------------------------------------------MEALLELKNID-------
---------------------KS-------------------------------------
------------------------------F-----PGVKALSG----------------
------------------------------------------------------------
------------------------ATLR--------------------------------
------------------------------------------------------------
------------------------------------------------------------
------------------------------------------------------------
------------------------------------------------------------
------------------------------------------------------------
------------------------------------------------------------
----------------------------I-------Y-----------------------
------------------------------------------------------------
------------------------------------------------------------
--PGRVMALVGENGAGKSTLMKVLTGIYQKDA--GEI----IYQ-G------ERC---SF
N--------GPKSSQEA-------------------------------------------
----------------------GIG----------------------IIHQEL--N----
-----LIPELTIAENIFLGREFTRAFGA---I------D-W-KK---------MYAEADK
LLVRLNL------PY-------RSHR-LVS----ELSIGD---QQM--------------
------------------------------------------------------------
------------------------------------------------------------
------------------------------------------------------------
V-EIAK-------VLSFGSK----------VIIMDEPTDALTD----------TET----
R-------------------------------------------------S---LF-SVI
TELR-N-----------QG---CG-IV-----YISHRLKEIFDICD--------------
-------------------DVTV------LR--DGQFIGEKP--------------V-SS
LQE-ETL----IEM----------------------------------------------
--------M-V--------------GRKLE-------------------DQY-------P
RIHIP-A--G-----------K-----------------T-----------KLNVSHL--
----------S------------------------------------G--------ADIH
D------------------------------------------------V--SFSLYENE
ILGISGLMGAGRT--ELMKMIY------------------------GALP-KTQGSVALE
GKIC--QIKKPAD----ALAQGIVYIS----------EDRKRDGLVL-----------GM
---------------------------------SVKEN----------------------
-----------------MS---LT-----------------------A---LPYF-----
-S-RTMGILNHKE---------------------------------EQLTVSDFIK--LF
-----------------------------------------------NIKTPSINQIIG-
--------------FLSGG-----NQQKVA----------------I-------------
--------A-RGLMTRPKVLILDEPTRGVDV--------------------------G--
-----------------------------------------------------A------
------------------------KKEIYQLIN---------------------------
-------K--FKQEGLSIILISSEMPEVMGMSDRILVM-------------------HEG
RISGEFS-ANNVTQ-------EM--L-----MA------------AAVG--K--------
-QY---------------------------------------------------------
---------------------------------------GATVGV---------------
------------------------------------------------------------
------------------------------------------------------------
------------------------------------------------------------
------------------------------------------------------------
------------------------------------------------------------
------------------------------------------------------------
------------------------------------------------------------
------------------------------------------------------------
----------------------------------------------------------
>ref_r_93
------------------------------------------------------------
------------------------------------------------------------
------------------------------------------MEPLLELKGID-------
---------------------KA-------------------------------------
------------------------------F-----PGVKALSG----------------
------------------------------------------------------------
------------------------AALR--------------------------------
------------------------------------------------------------
------------------------------------------------------------
------------------------------------------------------------
------------------------------------------------------------
------------------------------------------------------------
------------------------------------------------------------
----------------------------V-------Y-----------------------
------------------------------------------------------------
------------------------------------------------------------
--PGRVMALVGENGAGKSTMMKVLTGIYKKDA--GQI----LFL-G------QER---QF
T--------GPKSSQEA-------------------------------------------
----------------------GIG----------------------IIHQEL--N----
-----LIPELTIAENIFLGREFTGRFGN---I------D-W-KK---------MYAEADK
LLARLNL------TY-------SSHR-LVA----ELSIGD---QQM--------------
------------------------------------------------------------
------------------------------------------------------------
------------------------------------------------------------
V-EIAK-------VLSFESK----------VIIMDEPTDALTD----------TET----
E-------------------------------------------------S---LF-SVI
RELR-E-----------QG---CG-IV-----YISHRLKEIFEICD--------------
-------------------DVTV------FR--DGQFIGEKP--------------V-SD
LTE-DTL----IEM----------------------------------------------
--------M-V--------------GRKLE-------------------DQY-------P
RLTLP-R--G-----------K-----------------E-----------KLVVKNL--
----------C------------------------------------G--------RDVH
D------------------------------------------------V--SFTLHENE
ILGVSGLMGAGRT--ELMKIIY------------------------GAMA-KTGGTVEMD
GKAC--QINSPKA----GLDNGIVYIS----------EDRKRDGLVL-----------GM
---------------------------------SVKEN----------------------
-----------------MS---LT-----------------------A---LPYF-----
-S-SKTGRLNHKE---------------------------------EHLTVSDFIQ--LF
-----------------------------------------------NIKTPGMDQIIG-
--------------FLSGG-----NQQKVA----------------I-------------
--------A-RGLMTRPKVLILDEPTRGVDV--------------------------G--
-----------------------------------------------------A------
------------------------KKEIYQLIN---------------------------
-------K--FKQEGLSIILISSEMPEVMGMSDRILVM-------------------HEG
RISGEFA-AENVTQ-------EA--L-----MA------------AAVG--K--------
-QY---------------------------------------------------------
---------------------------------------GAGQE----------------
------------------------------------------------------------
------------------------------------------------------------
------------------------------------------------------------
------------------------------------------------------------
------------------------------------------------------------
------------------------------------------------------------
------------------------------------------------------------
------------------------------------------------------------
----------------------------------------------------------
>ref_r_22
------------------------------------------------------------
------------------------------------------------------------
------------------------------------------MQPLLELIGID-------
---------------------KA-------------------------------------
------------------------------F-----PGVKALSG----------------
------------------------------------------------------------
------------------------AALK--------------------------------
------------------------------------------------------------
------------------------------------------------------------
------------------------------------------------------------
------------------------------------------------------------
------------------------------------------------------------
------------------------------------------------------------
----------------------------V-------Y-----------------------
------------------------------------------------------------
------------------------------------------------------------
--PGRVMALVGENGAGKSTMMKVLTGIYSKDA--GAI----RYL-G------KEV---AF
N--------GPKSSQEA-------------------------------------------
----------------------GIG----------------------IIHQEL--N----
-----LIPELTIAENIFLGREFVNKFGK---I------D-W-KK---------MFSESDK
LLKRLNL------DY-------DSHQ-TIA----ELSIGE---QQM--------------
------------------------------------------------------------
------------------------------------------------------------
------------------------------------------------------------
V-EIAK-------VLSFQSQ----------VIIMDEPTDALTD----------TET----
A-------------------------------------------------S---LF-RVI
EDLK-S-----------EG---CG-IV-----YISHRLKEIFEICD--------------
-------------------DVTV------FR--DGQFIGEKP--------------V-NE
LEE-EKL----IEM----------------------------------------------
--------M-V--------------GRKLE-------------------DQY-------P
RVQVP-V--G-----------E-----------------V-----------RLQIENI--
----------T------------------------------------G--------PGVS
N------------------------------------------------A--SFALRSGE
ILGISGLMGAGRT--ELMKIIY------------------------GAAP-KKSGSILLE
GKAI--TLKTPQD----GLNNGIVYIS----------EDRKRDGLVL-----------GM
---------------------------------SVKEN----------------------
-----------------MS---LT-----------------------A---LRYF-----
-S-RFGGSLKHAE---------------------------------EQMTVGDFIR--LF
-----------------------------------------------NIKTPSMDQIIG-
--------------HLSGG-----NQQKVA----------------I-------------
--------A-RGLMTRPKVLILDEPTRGVDV--------------------------G--
-----------------------------------------------------A------
------------------------KKEIYQLIN---------------------------
-------Q--FKKEGLSIILVSSEMPEVIGMSDRILVM-------------------HEG
HISGEFS-AKEATQ-------EA--L-----MA------------AAVG--K--------
-NY---------------------------------------------------------
---------------------------------------GSVQELTA-------------
------------------------------------------------------------
------------------------------------------------------------
------------------------------------------------------------
------------------------------------------------------------
------------------------------------------------------------
------------------------------------------------------------
------------------------------------------------------------
------------------------------------------------------------
----------------------------------------------------------
>ref_r_7
------------------------------------------------------------
------------------------------------------------------------
------------------------------------------MQPLLALTAID-------
---------------------KS-------------------------------------
------------------------------F-----PGVKALSG----------------
------------------------------------------------------------
------------------------ASLN--------------------------------
------------------------------------------------------------
------------------------------------------------------------
------------------------------------------------------------
------------------------------------------------------------
------------------------------------------------------------
------------------------------------------------------------
----------------------------V-------Y-----------------------
------------------------------------------------------------
------------------------------------------------------------
--PGRVMALVGENGAGKSTMMKVLTGIYQKDA--GSL----NYL-G------KET---AF
N--------GPKSSQEA-------------------------------------------
----------------------GIG----------------------IIHQEL--N----
-----LIPQLTIAENIFLGREFTNRLGR---I------D-W-KK---------MYAEADR
LLARLNL------DY-------GGRR-LVG----DLSIGE---QQM--------------
------------------------------------------------------------
------------------------------------------------------------
------------------------------------------------------------
V-EIAK-------VLSFESR----------VIIMDEPTDALTD----------TET----
E-------------------------------------------------S---LF-SVI
RELK-A-----------QG---RG-IV-----YISHRLKEIFEICD--------------
-------------------DVTI------FR--DGQFIAERP--------------V-SA
LCE-DSL----IEM----------------------------------------------
--------M-V--------------GRKLE-------------------EQY-------P
RLDSA-P--G-----------D-----------------L-----------RLQVSHL--
----------S------------------------------------G--------PGVR
D------------------------------------------------V--SFTLRSGE
ILGVSGLMGAGRS--ELMKILY------------------------GALP-RTQGSITQE
GNPI--QTRSPQE----GMANGIVYIS----------EDRKRDGLVL-----------GM
---------------------------------SVKEN----------------------
-----------------MS---LT-----------------------A---LRYF-----
-S-RLNGSLKHGE---------------------------------EREAVGDFIS--LF
-----------------------------------------------NIKTPSMDQAIG-
--------------LLSGG-----NQQKVA----------------I-------------
--------A-RGLMTRPKVLILDEPTRGVDV--------------------------G--
-----------------------------------------------------A------
------------------------KKEIYQLIN---------------------------
-------Q--FKAEGLSIILVSSEMPEVLGMSDRILVM-------------------HEG
RLSGEFP-IEQATQ-------EV--L-----MA------------AAVG--K--------
-QY---------------------------------------------------------
---------------------------------------GVKQE----------------
------------------------------------------------------------
------------------------------------------------------------
------------------------------------------------------------
------------------------------------------------------------
------------------------------------------------------------
------------------------------------------------------------
------------------------------------------------------------
------------------------------------------------------------
----------------------------------------------------------
>ref_r_60
------------------------------------------------------------
------------------------------------------------------------
------------------------------------------MQPLLQLKGID-------
---------------------KA-------------------------------------
------------------------------F-----PGVKALSG----------------
------------------------------------------------------------
------------------------AALS--------------------------------
------------------------------------------------------------
------------------------------------------------------------
------------------------------------------------------------
------------------------------------------------------------
------------------------------------------------------------
------------------------------------------------------------
----------------------------V-------Y-----------------------
------------------------------------------------------------
------------------------------------------------------------
--PGRVMALVGENGAGKSTMMKVLTGIYSKDA--GSQ----YFM-G------KEV---VF
N--------GPKDSQEA-------------------------------------------
----------------------GIG----------------------IIHQEL--N----
-----LIPQLTIAENIFLGREFVNRFGG---I------D-W-KK---------MYAEADL
LLARLNI------SY-------SSHR-LVG----ELSIGD---QQM--------------
------------------------------------------------------------
------------------------------------------------------------
------------------------------------------------------------
V-EIAK-------VLSFESK----------VIIMDEPTDALTD----------TET----
A-------------------------------------------------S---LF-NVI
KELK-A-----------EG---RG-IV-----YISHRLKEIFEICD--------------
-------------------DVTV------FR--DGQFIAEKP--------------V-DS
LTE-NAL----IEM----------------------------------------------
--------M-V--------------GRKLE-------------------EQY-------P
RLNIP-R--G-----------E-----------------K-----------RLQVKQL--
----------C------------------------------------G--------PGVK
D------------------------------------------------V--SFTLYSGE
ILGVAGLMGAGRT--ELMKIIY------------------------GALP-RKSGFVMLD
GREV--VTHSPQD----GLANGIVYIS----------EDRKRDGLVL-----------GM
---------------------------------SVKEN----------------------
-----------------MS---LT-----------------------A---LRYF-----
-S-RSGGSLKHAE---------------------------------EQQAVSDFIR--LF
-----------------------------------------------NIKTPSMEQPIG-
--------------LLSGG-----NQQKVA----------------I-------------
--------A-RGLMTRPKVLILDEPTRGVDV--------------------------G--
-----------------------------------------------------A------
------------------------KKEIYQLIN---------------------------
-------Q--FKQEGLSIILVSSEMPEVLGMSDRILVM-------------------HEG
QLSGEFS-IEQATQ-------EV--L-----MA------------AAVG--K--------
-RD---------------------------------------------------------
---------------------------------------VLKNNLFTL------------
------------------------------------------------------------
------------------------------------------------------------
------------------------------------------------------------
------------------------------------------------------------
------------------------------------------------------------
------------------------------------------------------------
------------------------------------------------------------
------------------------------------------------------------
----------------------------------------------------------
>ref_r_16
------------------------------------------------------------
------------------------------------------------------------
------------------------------------------MQPLLQLKGID-------
---------------------KS-------------------------------------
------------------------------F-----PGVKALSG----------------
------------------------------------------------------------
------------------------AALS--------------------------------
------------------------------------------------------------
------------------------------------------------------------
------------------------------------------------------------
------------------------------------------------------------
------------------------------------------------------------
------------------------------------------------------------
----------------------------V-------Y-----------------------
------------------------------------------------------------
------------------------------------------------------------
--PGRVMALVGENGAGKSTMMKVLTGIYARDA--GTF----SWR-G------QET---TF
S--------GPKESQEA-------------------------------------------
----------------------GIG----------------------IIHQEL--N----
-----LIPQLSIAENIFLGREFVNRFGR---I------Q-W-KK---------MHAEADT
LLKRLNL------RF-------SSHK-LVG----DLSIGD---QQM--------------
------------------------------------------------------------
------------------------------------------------------------
------------------------------------------------------------
V-EIAK-------VLSFESQ----------VIVMDEPTDALTD----------TET----
A-------------------------------------------------S---LF-RVI
NELK-A-----------QG---CG-IV-----YISHRMKEIFEICD--------------
-------------------DVTI------FR--DGQFIAERE--------------V-AT
LTE-ESL----IEM----------------------------------------------
--------M-V--------------GRKLE-------------------EQY-------P
RLDKA-P--G-----------E-----------------V-----------RLTVDHL--
----------S------------------------------------G--------SGVE
D------------------------------------------------I--SFTLRKGE
ILGVAGLMGAGRT--ELMKVLY------------------------GALP-RSSGTVMLD
GKAV--ISRSPEE----GLANGIVYIS----------EDRKRDGLVL-----------GM
---------------------------------SVKEN----------------------
-----------------MS---LT-----------------------A---LNYF-----
-S-HGGGRLKHAE---------------------------------EQLAVGDFIK--LF
-----------------------------------------------NVKTPSMNQPIG-
--------------LLSGG-----NQQKVA----------------I-------------
--------A-RGLMTRPKVLILDEPTRGVDV--------------------------G--
-----------------------------------------------------A------
------------------------KKEIYQLIN---------------------------
-------Q--FKQEGLSIILVSSEMPEVLGMSDRVLVM-------------------HEG
RLSGDFP-IEQASQ-------EI--L-----MA------------AAVG--K--------
-QH---------------------------------------------------------
-----------------------------------------SAELATL------------
------------------------------------------------------------
------------------------------------------------------------
------------------------------------------------------------
------------------------------------------------------------
------------------------------------------------------------
------------------------------------------------------------
------------------------------------------------------------
------------------------------------------------------------
----------------------------------------------------------
>ref_r_56
------------------------------------------------------------
------------------------------------------------------------
------------------------------------------MEALLQLKGID-------
---------------------KA-------------------------------------
------------------------------F-----PGVKALSG----------------
------------------------------------------------------------
------------------------AALN--------------------------------
------------------------------------------------------------
------------------------------------------------------------
------------------------------------------------------------
------------------------------------------------------------
------------------------------------------------------------
------------------------------------------------------------
----------------------------V-------Y-----------------------
------------------------------------------------------------
------------------------------------------------------------
--AGRVMALVGENGAGKSTMMKVLTGIYTRDA--GSL----LWL-G------KET---TF
N--------GPKSSQEA-------------------------------------------
----------------------GIG----------------------IIHQEL--N----
-----LIPQLTIAENIFLGREFVNRFGK---I------D-W-KQ---------MYAEADK
LLAKLNL------RF-------TSQK-LVG----DLSIGD---QQM--------------
------------------------------------------------------------
------------------------------------------------------------
------------------------------------------------------------
V-EIAK-------VLSFESK----------VIIMDEPTDALTD----------TET----
E-------------------------------------------------S---LF-RVI
RELK-S-----------QG---RG-IV-----YISHRMKEIFEICD--------------
-------------------DVTV------FR--DGQFIAERE--------------V-SS
LDE-DRL----IEM----------------------------------------------
--------M-V--------------GRKLE-------------------DQY-------P
HLDKA-P--G-----------A-----------------V-----------RLKVDNL--
----------C------------------------------------G--------PGVD
N------------------------------------------------V--TFTLRQGE
ILGVAGLMGAGRT--ELMKVLY------------------------GALP-RSSGSVTLD
GREV--VTRSPQD----GLANGIVYIS----------EDRKRDGLVL-----------GM
---------------------------------SVKEN----------------------
-----------------MS---LT-----------------------A---LRYF-----
-S-RAGGSLKHKD---------------------------------EQQAVSDFIR--LF
-----------------------------------------------NVKTPSMEQAIG-
--------------LLSGG-----NQQKVA----------------I-------------
--------A-RGLMTRPKVLILDEPTAASTS--------------------------G--
-----------------------------------------------------R------
------------------------RKR---------------------------------
----------------STSSSTSSKPTA--------------------------------
------------------------------------------------------------
------------------------------------------------------------
------------------------------------------------------------
------------------------------------------------------------
------------------------------------------------------------
------------------------------------------------------------
------------------------------------------------------------
------------------------------------------------------------
------------------------------------------------------------
------------------------------------------------------------
------------------------------------------------------------
----------------------------------------------------------
>ref_srbs0
------------------------------------------------------------
------------------------------------------------------------
------------------------------------------MEALLQLKGID-------
---------------------KA-------------------------------------
------------------------------F-----PGVKALSG----------------
------------------------------------------------------------
------------------------AALN--------------------------------
------------------------------------------------------------
------------------------------------------------------------
------------------------------------------------------------
------------------------------------------------------------
------------------------------------------------------------
------------------------------------------------------------
----------------------------V-------Y-----------------------
------------------------------------------------------------
------------------------------------------------------------
--PGRVMALVGENGAGKSTMMKVLTGIYTRDA--GTL----LWL-G------KET---TF
T--------GPKSSQEA-------------------------------------------
----------------------GIG----------------------IIHQEL--N----
-----LIPQLTIAENIFLGREFVNRFGK---I------D-W-KT---------MYAEADK
LLAKLNL------RF-------KSDK-LVG----DLSIGD---QQM--------------
------------------------------------------------------------
------------------------------------------------------------
------------------------------------------------------------
V-EIAK-------VLSFESK----------VIIMDEPTDALTD----------TET----
E-------------------------------------------------S---LF-RVI
RELK-S-----------QG---RG-IV-----YISHRMKEIFEICD--------------
-------------------DVTV------FR--DGQFIAERE--------------V-AS
LTE-DSL----IEM----------------------------------------------
--------M-V--------------GRKLE-------------------DQY-------P
HLDKA-P--G-----------D-----------------I-----------RLKVDNL--
----------C------------------------------------G--------PGVN
D------------------------------------------------V--SFTLRKGE
ILGVSGLMGAGRT--ELMKVLY------------------------GALP-RTSGYVTLD
GHEV--VTRSPQD----GLANGIVYIS----------EDRKRDGLVL-----------GM
---------------------------------SVKEN----------------------
-----------------MS---LT-----------------------A---LRYF-----
-S-RAGGSLKHAD---------------------------------EQQAVSDFIR--LF
-----------------------------------------------NVKTPSMEQAIG-
--------------LLSGG-----NQQKVA----------------I-------------
--------A-RGLMTRPKVLILDEPTRGVDV--------------------------G--
-----------------------------------------------------A------
------------------------KKEIYQLIN---------------------------
-------Q--FKADGLSIILVSSEMPEVLGMSDRIIVM-------------------HEG
HLSGEFT-REQATQ-------EV--L-----MA------------AAVG--K--------
-LN---------------------------------------------------------
-----------------------------------------RVNQE--------------
------------------------------------------------------------
------------------------------------------------------------
------------------------------------------------------------
------------------------------------------------------------
------------------------------------------------------------
------------------------------------------------------------
------------------------------------------------------------
------------------------------------------------------------
----------------------------------------------------------
>ref_r_88
------------------------------------------------------------
------------------------------------------------------------
---------------------------MRTSFFALALRSEAAMDALLQLKGID-------
---------------------KA-------------------------------------
------------------------------F-----PGVKALSG----------------
------------------------------------------------------------
------------------------AALN--------------------------------
------------------------------------------------------------
------------------------------------------------------------
------------------------------------------------------------
------------------------------------------------------------
------------------------------------------------------------
------------------------------------------------------------
----------------------------V-------Y-----------------------
------------------------------------------------------------
------------------------------------------------------------
--PGRVMALVGENGAGKSTMMKVLTGIYTRDA--GSL----LWL-G------KET---TF
N--------GPKSSQEA-------------------------------------------
----------------------GIG----------------------IIHQEL--N----
-----LIPQLTIAENIFLGREFVNRFGK---I------D-W-KK---------MYAEADH
LLAKLNL------RF-------KSDK-LVG----ELSIGD---QQM--------------
------------------------------------------------------------
------------------------------------------------------------
------------------------------------------------------------
V-EIAK-------VLSFESK----------VIIMDEPTDALTD----------TET----
D-------------------------------------------------S---LF-RVI
RELK-S-----------QG---RG-IV-----YISHRMKEIFEICD--------------
-------------------DVTV------FR--DGQFIAERE--------------V-AT
LTE-DSL----IEM----------------------------------------------
--------M-V--------------GRKLE-------------------DQY-------P
HLDNA-P--G-----------E-----------------I-----------RLKVDNL--
----------C------------------------------------G--------PGVN
D------------------------------------------------V--SFVLRKGE
ILGISGLMGAGRT--ELMKVLY------------------------GAMP-RTSGYVTLD
GHEV--VTRSPQD----GLANGIVYIS----------EDRKRDGLVL-----------GM
---------------------------------SVKEN----------------------
-----------------MS---LT-----------------------A---LDYF-----
-S-RAGGSLKHKD---------------------------------EQQAVGDFIR--LF
-----------------------------------------------NVKTPSMEQAIG-
--------------LLSGG-----NQQKVA----------------I-------------
--------A-RGLMTRPKVLILDEPTRGVDV--------------------------G--
-----------------------------------------------------A------
------------------------KKEIYQLIN---------------------------
-------Q--FKADGLSIILVSSEMPEVLGMSDRIIVM-------------------HEG
HLSGEFT-REQATQ-------EV--L-----MA------------AAVG--K--------
-LN---------------------------------------------------------
-----------------------------------------RVNQE--------------
------------------------------------------------------------
------------------------------------------------------------
------------------------------------------------------------
------------------------------------------------------------
------------------------------------------------------------
------------------------------------------------------------
------------------------------------------------------------
------------------------------------------------------------
----------------------------------------------------------
>ref_r_3
------------------------------------------------------------
------------------------------------------------------------
------------------------------------------MQPLLQLKGIE-------
---------------------KS-------------------------------------
------------------------------F-----PGVKALNG----------------
------------------------------------------------------------
------------------------ASLA--------------------------------
------------------------------------------------------------
------------------------------------------------------------
------------------------------------------------------------
------------------------------------------------------------
------------------------------------------------------------
------------------------------------------------------------
----------------------------V-------Y-----------------------
------------------------------------------------------------
------------------------------------------------------------
--PGRVMALVGENGAGKSTMMKVLTGIYSMDA--GSL----QWL-G------KDV---AF
S--------GPKASQEA-------------------------------------------
----------------------GIG----------------------IIHQEL--N----
-----LIPQLTVAENIFLGREFVNRFGR---I------Q-W-QR---------MYAEADA
LLHRLNL------RF-------NSHK-LVG----DLSIGD---QQM--------------
------------------------------------------------------------
------------------------------------------------------------
------------------------------------------------------------
V-EIAK-------VLSFESQ----------VIIMDEPTDALTD----------TET----
L-------------------------------------------------S---LF-RVI
NELK-A-----------QG---CG-IV-----YISHRMKEIFEICD--------------
-------------------DVTV------FR--DGQFIAERA--------------V-SD
LSE-ESL----IEM----------------------------------------------
--------M-V--------------GRKLE-------------------DQY-------P
HIDQA-P--G-----------E-----------------V-----------RLKVEHL--
----------S------------------------------------G--------PGVD
D------------------------------------------------V--SFTLRKGE
ILGISGLMGAGRT--ELMKVLY------------------------GALP-RTHGKVTLN
GREI--TTRSPQD----GLANGIVYIS----------EDRKRDGLVL-----------GM
---------------------------------SVKEN----------------------
-----------------MS---LT-----------------------A---LRYF-----
-S-RSAGNLKHSE---------------------------------EQLAVGDFIR--LF
-----------------------------------------------NVKTPSMEQPIG-
--------------LLSGG-----NQQKVA----------------I-------------
--------A-RGLMTRPDVLILDEPTRGVDV--------------------------G--
-----------------------------------------------------A------
------------------------KKEIYQLIN---------------------------
-------Q--FKAEGLSIILVSSEMPEVLGMSDRILVM-------------------HEG
HLSGEFS-REQATQ-------ES--L-----MA------------AAVG--K--------
-QH---------------------------------------------------------
-----------------------------------------SEELVV-------------
------------------------------------------------------------
------------------------------------------------------------
------------------------------------------------------------
------------------------------------------------------------
------------------------------------------------------------
------------------------------------------------------------
------------------------------------------------------------
------------------------------------------------------------
----------------------------------------------------------
>ref_r_89
------------------------------------------------------------
------------------------------------------------------------
------------------------------------------MQPLLQLKGIE-------
---------------------KS-------------------------------------
------------------------------F-----PGVKALNG----------------
------------------------------------------------------------
------------------------ASLA--------------------------------
------------------------------------------------------------
------------------------------------------------------------
------------------------------------------------------------
------------------------------------------------------------
------------------------------------------------------------
------------------------------------------------------------
----------------------------V-------Y-----------------------
------------------------------------------------------------
------------------------------------------------------------
--PGRVMALVGENGAGKSTMMKVLTGIYTMDA--GSF----QWL-G------KEI---RF
N--------GPKASQEA-------------------------------------------
----------------------GIG----------------------IIHQEL--N----
-----LIPQLTVAENIFLGREFVNRIGR---I------D-W-KR---------MYTEADA
LLQRLNL------RF-------NSHK-LVG----DLSIGD---QQM--------------
------------------------------------------------------------
------------------------------------------------------------
------------------------------------------------------------
V-EIAK-------VLSFQSQ----------VIIMDEPTDALTD----------TET----
L-------------------------------------------------S---LF-RVI
NELK-A-----------QG---CG-IV-----YISHRMKEIFEICD--------------
-------------------DVTV------FR--DGQFIAERE--------------V-SS
LSE-ESL----IEM----------------------------------------------
--------M-V--------------GRKLE-------------------EQY-------P
HLNQQ-P--G-----------D-----------------I-----------RLKVENL--
----------S------------------------------------G--------PGVD
Q------------------------------------------------V--SFNLRAGE
ILGVSGLMGAGRT--ELMKVLY------------------------GALP-HTAGQVWLD
GKPV--APRAPQD----GLENGIVYIS----------EDRKRDGLVL-----------GM
---------------------------------SVKEN----------------------
-----------------MS---LT-----------------------A---LRYF-----
-S-RHGGGLKHAD---------------------------------EQLAVGDFIR--LF
-----------------------------------------------NIKTPSMNQPIG-
--------------LLSGG-----NQQKVA----------------I-------------
--------A-RGLMTRPKVLILDEPTRGVDV--------------------------G--
-----------------------------------------------------A------
------------------------KKEIYQLIN---------------------------
-------E--FKADGLSIILVSSEMPEVIGMSDRILVM-------------------HEG
HLSGEFT-REQATQ-------EN--L-----MA------------AAVG--K--------
-QH---------------------------------------------------------
-----------------------------------------SEDLVI-------------
------------------------------------------------------------
------------------------------------------------------------
------------------------------------------------------------
------------------------------------------------------------
------------------------------------------------------------
------------------------------------------------------------
------------------------------------------------------------
------------------------------------------------------------
----------------------------------------------------------
>ref_r_46
------------------------------------------------------------
------------------------------------------------------------
------------------------------------------MEPILSLSGIE-------
---------------------KA-------------------------------------
------------------------------F-----PGVKALDQ----------------
------------------------------------------------------------
------------------------AGLN--------------------------------
------------------------------------------------------------
------------------------------------------------------------
------------------------------------------------------------
------------------------------------------------------------
------------------------------------------------------------
------------------------------------------------------------
----------------------------V-------Y-----------------------
------------------------------------------------------------
------------------------------------------------------------
--PGQVMALMGENGAGKSTMMKVLTGIYQPDA--GEI----HYR-G------QPC---RF
K--------GPRDSQQA-------------------------------------------
----------------------GIG----------------------IIHQEL--N----
-----LLNELTIAENIFLGREPVNAFGK---I------N-W-TQ---------LYANAQI
LLDRLQI------RQ-------SPRT-RVG----DLSIGA---QQM--------------
------------------------------------------------------------
------------------------------------------------------------
------------------------------------------------------------
V-EIAK-------ALSFKAD----------VIIMDEPTDALTD----------TET----
R-------------------------------------------------A---LF-RVI
EELR-A-----------DG---CG-IV-----YISHRLKEIFEICD--------------
-------------------RVTI------LR--DGKWIGEEA--------------V-SD
IDE-DHL----IEM----------------------------------------------
--------M-V--------------GRKLD-------------------EQY-------P
RIHVP-Q--G-----------P-----------------E-----------VLKVEGL--
----------S------------------------------------G--------AGVN
G------------------------------------------------V--SFSLHEGE
ILGFSGLMGAGRT--ELVKTLY------------------------GALP-RTEGQVWLA
GKPY--AANSPQQ----GLAAGIAYIS----------EDRKGDGLVL-----------DL
---------------------------------SVKVN----------------------
-----------------MS---LS-----------------------A---LADL-----
-S--RGPQLDHQA---------------------------------ERGAVDEFIS--LF
-----------------------------------------------KIRTPGREQLIG-
--------------NLSGG-----NQQKVA----------------I-------------
--------A-KGLMTRPRVLILDEPTRGVDV--------------------------G--
-----------------------------------------------------A------
------------------------KKEIYQLIN---------------------------
-------R--FKQEGMAIILVSSDMPEVLGISDRIMVM-------------------HEG
CIAGEFN-ATAATQ-------EQ--L-----LA------------AAVG--Q--------
-TQ---------------------------------------------------------
---------------------------------------QEEDA----------------
------------------------------------------------------------
------------------------------------------------------------
------------------------------------------------------------
------------------------------------------------------------
------------------------------------------------------------
------------------------------------------------------------
------------------------------------------------------------
------------------------------------------------------------
----------------------------------------------------------
>ref_r_51
------------------------------------------------------------
------------------------------------------------------------
--------------MAKEMSSTLPNSAAQDLSQIISQTVSHDSTPILSLTGID-------
---------------------KA-------------------------------------
------------------------------F-----PGVKALDQ----------------
------------------------------------------------------------
------------------------AGLN--------------------------------
------------------------------------------------------------
------------------------------------------------------------
------------------------------------------------------------
------------------------------------------------------------
------------------------------------------------------------
------------------------------------------------------------
----------------------------V-------Y-----------------------
------------------------------------------------------------
------------------------------------------------------------
--SGQVMALMGENGAGKSTMMKVLTGIYQPDA--GSI----VYR-G------QPC---HF
K--------GPRESQHA-------------------------------------------
----------------------GIG----------------------IIHQEL--N----
-----LLDELTIAENIFLGREPVNGFGK---I------N-W-TQ---------LYANAQV
LLDRLQI------RQ-------SPRT-RLG----DLSIGA---QQM--------------
------------------------------------------------------------
------------------------------------------------------------
------------------------------------------------------------
V-EIAK-------ALSFKAD----------VIVMDEPTDALTD----------TET----
Q-------------------------------------------------A---LF-RVI
EELR-A-----------GG---CA-IV-----YISHRLQEIFDICD--------------
-------------------RVTV------LR--DGKWIAEAA--------------V-SD
IDE-EQL----IEL----------------------------------------------
--------M-V--------------GRKLD-------------------EQY-------P
RIAVP-Q--G-----------S-----------------E-----------VLKVEKL--
----------C------------------------------------A--------PGIS
D------------------------------------------------V--SFSLHQGE
ILGFSGLMGAGRT--ELVKALY------------------------GAEP-RTQGQVWLS
GKPY--TANHPQQ----GLAAGIAYIS----------EDRKGDGLIL-----------GL
---------------------------------SVKIN----------------------
-----------------MS---LS-----------------------A---LTEY-----
-S--RGPQLDHGA---------------------------------ERSAVDDFIN--LF
-----------------------------------------------KIRTPGREQLIG-
--------------NLSGG-----NQQKVA----------------I-------------
--------A-KGLMTRPKVLILDEPTRGVDV--------------------------G--
-----------------------------------------------------A------
------------------------KKEIYQLIN---------------------------
-------R--FKQEGMAIILVSSDMPEVLGMSDRIMVM-------------------HQG
RINGEFN-ATTATQ-------EQ--L-----LA------------AAVG--K--------
-TH---------------------------------------------------------
---------------------------------------QKEQA----------------
------------------------------------------------------------
------------------------------------------------------------
------------------------------------------------------------
------------------------------------------------------------
------------------------------------------------------------
------------------------------------------------------------
------------------------------------------------------------
------------------------------------------------------------
----------------------------------------------------------
>ref_r_71
------------------------------------------------------------
------------------------------------------------------------
------------------------------------------MEPILSLTGID-------
---------------------KA-------------------------------------
------------------------------F-----PGVKALDQ----------------
------------------------------------------------------------
------------------------AGLK--------------------------------
------------------------------------------------------------
------------------------------------------------------------
------------------------------------------------------------
------------------------------------------------------------
------------------------------------------------------------
------------------------------------------------------------
----------------------------V-------Y-----------------------
------------------------------------------------------------
------------------------------------------------------------
--PGQVMALMGENGAGKSTLMKVLTGIYPLDA--GEI----RYR-G------RPC---DF
R--------GPRESQQV-------------------------------------------
----------------------GIG----------------------IIHQEL--N----
-----LLPELTIAENIFLGREPVNAVGK---I------D-W-RR---------LYADAQA
LLDRLQI------RH-------SPKT-RVG----DLSIGA---QQM--------------
------------------------------------------------------------
------------------------------------------------------------
------------------------------------------------------------
V-EIAK-------ALSFEAA----------VIIMDEPTDALTD----------TET----
R-------------------------------------------------A---LF-RVI
EELR-Q-----------AG---CG-IV-----YISHRLKEIFEICD--------------
-------------------RVTV------LR--DGKWIGEEA--------------V-AD
IDE-DRL----IEM----------------------------------------------
--------M-V--------------GRRLD-------------------EQY-------P
RLAVP-P--G-----------P-----------------V-----------VLEVGGL--
----------C------------------------------------G--------AGVK
D------------------------------------------------A--GFSLRQGE
ILGFSGLMGAGRT--ELMKLLC------------------------GALP-RTAGSVRLA
GRPY--HAKTPQQ----GLAAGIAYIS----------EDRKGDGLIL-----------GL
---------------------------------SVKVN----------------------
-----------------MS---LS-----------------------A---LAEL-----
-S--RGPQLDHDA---------------------------------ECTAVDDFIQ--LF
-----------------------------------------------NIKTPGREQLIG-
--------------NLSGG-----NQQKVA----------------I-------------
--------A-KGLMTRPRVLILDEPTRGVDV--------------------------G--
-----------------------------------------------------A------
------------------------RKEIYQLIN---------------------------
-------R--FKQEGMAILLVSSDMPEVLGISDRILVM-------------------REG
RINGEFP-ALGATQ-------EQ--L-----LA------------AAVG--Q--------
-AQ---------------------------------------------------------
---------------------------------------QEVTP----------------
------------------------------------------------------------
------------------------------------------------------------
------------------------------------------------------------
------------------------------------------------------------
------------------------------------------------------------
------------------------------------------------------------
------------------------------------------------------------
------------------------------------------------------------
----------------------------------------------------------
>ref_r_43
------------------------------------------------------------
------------------------------------------------------------
------------------------------------------MNAVLSLSGIE-------
---------------------KA-------------------------------------
------------------------------F-----PGVKALDQ----------------
------------------------------------------------------------
------------------------AGLN--------------------------------
------------------------------------------------------------
------------------------------------------------------------
------------------------------------------------------------
------------------------------------------------------------
------------------------------------------------------------
------------------------------------------------------------
----------------------------V-------Y-----------------------
------------------------------------------------------------
------------------------------------------------------------
--AGQVMALMGENGAGKSTLMKVLTGIYQADA--GTI----HYR-G------EAR---RF
K--------GPRESQQA-------------------------------------------
----------------------GIG----------------------IIHQEL--N----
-----LLPELTIAENIFLGQEPVNAFGK---I------D-W-RR---------LYADAQG
LLDRLQI------KH-------SPKT-RVG----DLSIGA---QQM--------------
------------------------------------------------------------
------------------------------------------------------------
------------------------------------------------------------
V-EIAK-------ALSFNAD----------VIIMDEPTDALTD----------TET----
R-------------------------------------------------A---LF-RVI
EELR-Q-----------SG---CG-IV-----YISHRLAEIFEICD--------------
-------------------RITV------LR--DGKWIGEEA--------------V-AD
IDE-DRL----IEM----------------------------------------------
--------M-V--------------GRRLD-------------------EQY-------P
RLAVD-S--G-----------P-----------------E-----------VLKVEHL--
----------A------------------------------------G--------AGVK
D------------------------------------------------V--SFTLKEGE
ILGFSGLMGAGRT--ELARILY------------------------GAEP-RHAGTVTLA
GQPY--HARTPHQ----GLDAGIAYIS----------EDRKGDGLVL-----------GL
---------------------------------SVLAN----------------------
-----------------MS---LS-----------------------A---LAEF-----
-S--RGPQLNHGA---------------------------------ERSAVDEFIR--LF
-----------------------------------------------NIKTPTREQLIG-
--------------NLSGG-----NQQKVA----------------I-------------
--------A-KGLMTNPKVLILDEPTRGVDV--------------------------G--
-----------------------------------------------------A------
------------------------KKEIYQLIN---------------------------
-------R--FKQQGMAILLLSSDMPEVLGISDRILVM-------------------HEG
RITGEFK-AAEATQ-------EQ--L-----LA------------AAVG--Q--------
-AQ---------------------------------------------------------
---------------------------------------QEEMA----------------
------------------------------------------------------------
------------------------------------------------------------
------------------------------------------------------------
------------------------------------------------------------
------------------------------------------------------------
------------------------------------------------------------
------------------------------------------------------------
------------------------------------------------------------
----------------------------------------------------------
>ref_r_59
------------------------------------------------------------
------------------------------------------------------------
------------------------------------------MNPILSLSGID-------
---------------------KA-------------------------------------
------------------------------F-----PGVKALDQ----------------
------------------------------------------------------------
------------------------AGLN--------------------------------
------------------------------------------------------------
------------------------------------------------------------
------------------------------------------------------------
------------------------------------------------------------
------------------------------------------------------------
------------------------------------------------------------
----------------------------V-------Y-----------------------
------------------------------------------------------------
------------------------------------------------------------
--SGQVMALMGENGAGKSTLMKVLTGIYQADA--GTI----EYR-G------QHC---HF
K--------GPRESQEA-------------------------------------------
----------------------GIG----------------------IIHQEL--N----
-----LLPHLTIAENIFLGREPTAALGR---I------N-W-RK---------LYADAQA
LLDRLQI------KH-------SPKT-RVG----DLSIGA---QQM--------------
------------------------------------------------------------
------------------------------------------------------------
------------------------------------------------------------
V-EIAK-------ALSFNAD----------VIIMDEPTDALTD----------TET----
R-------------------------------------------------A---LF-RVI
EELR-Q-----------DG---CG-IV-----YISHRLAEIFEICD--------------
-------------------RITV------LR--DGKWIGEKA--------------V-AE
IDE-DTL----IEM----------------------------------------------
--------M-V--------------GRRLD-------------------EQY-------P
RLVQP-A--G-----------K-----------------E-----------VLRVEKL--
----------S------------------------------------G--------PGVS
D------------------------------------------------V--SFTLHEGE
IVGFSGLMGAGRT--ELARILY------------------------GAVP-RTGGRTQLA
GQPY--RAGTPHQ----GLNAGIAYIS----------EDRKGDGLVL-----------GL
---------------------------------SVLAN----------------------
-----------------MS---LS-----------------------A---LGEF-----
-S--KGPQLLHGA---------------------------------EREAVDEFIG--LF
-----------------------------------------------NIKTPGREQLIG-
--------------HLSGG-----NQQKVA----------------I-------------
--------A-KGLMTHPRVLILDEPTRGVDV--------------------------G--
-----------------------------------------------------A------
------------------------KKEIYQLIN---------------------------
-------R--FKQQGMAILLLSSDMPEVLGISDRILVM-------------------HEG
RVTGEFK-AAEATQ-------EQ--L-----LA------------AAVG--Q--------
-TQ---------------------------------------------------------
---------------------------------------QEEKA----------------
------------------------------------------------------------
------------------------------------------------------------
------------------------------------------------------------
------------------------------------------------------------
------------------------------------------------------------
------------------------------------------------------------
------------------------------------------------------------
------------------------------------------------------------
----------------------------------------------------------
>ref_r_57
------------------------------------------------------------
------------------------------------------------------------
-----------------------------------------MTQAILQLQAIE-------
---------------------KS-------------------------------------
------------------------------F-----PGVKALDK----------------
------------------------------------------------------------
------------------------ASLN--------------------------------
------------------------------------------------------------
------------------------------------------------------------
------------------------------------------------------------
------------------------------------------------------------
------------------------------------------------------------
------------------------------------------------------------
----------------------------V-------Y-----------------------
------------------------------------------------------------
------------------------------------------------------------
--PGKVMALMGENGAGKSTLMKVLTGSYNLDA--GRI----VYQ-G------KAR---SF
D--------GPRDSQQA-------------------------------------------
----------------------GIS----------------------IIHQEL--N----
-----LLPELTIAENIFLGREITSRFGR---I------L-W-DE---------MNAQAAA
LLTRLSV------SH-------APQT-LLG----KLSLGE---QQM--------------
------------------------------------------------------------
------------------------------------------------------------
------------------------------------------------------------
V-EIAK-------AISFDSK----------VIIMDEPTDALTD----------IET----
Q-------------------------------------------------S---LF-KVI
HELR-E-----------QG---CG-IV-----YISHRMQEIFTICD--------------
-------------------AVTV------LR--DGGFIHECA--------------I-SD
INE-DQL----IER----------------------------------------------
--------M-V--------------GRKLA-------------------EQY-------P
RIANT-H--Q-----------G-----------------C-----------RLAVSEL--
----------S------------------------------------G--------PGVE
N------------------------------------------------V--SFTLNQGE
ILGFSGLMGAGRT--ELMKIIF------------------------GAGA-KTQGQITLN
GCDI--KINNPQQ----ALDAGIAYIS----------EDRKGDGLLL-----------EL
---------------------------------SVKEN----------------------
-----------------MS---IC-----------------------A---LAKL-----
-S--SGLQLRHRD---------------------------------EMAEVDRFID--AF
-----------------------------------------------NIKTPSRDARIG-
--------------NLSGG-----NQQKVS----------------I-------------
--------A-KGLMTLPQVLILDEPTRGVDV--------------------------G--
-----------------------------------------------------A------
------------------------KKEIYDLIN---------------------------
-------R--FKAQGMSIILVSSDMPELLGMSDRILVM-------------------HQG
QISGEFD-AAQADQ-------ET--I-----LA------------CAVG--K--------
-TL---------------------------------------------------------
---------------------------------------NKDIA----------------
------------------------------------------------------------
------------------------------------------------------------
------------------------------------------------------------
------------------------------------------------------------
------------------------------------------------------------
------------------------------------------------------------
------------------------------------------------------------
------------------------------------------------------------
----------------------------------------------------------
>ref_r_70
------------------------------------------------------------
------------------------------------------------------------
-----------------------------------------MTQAILQLQAIE-------
---------------------KS-------------------------------------
------------------------------F-----PGVKALDK----------------
------------------------------------------------------------
------------------------ACLN--------------------------------
------------------------------------------------------------
------------------------------------------------------------
------------------------------------------------------------
------------------------------------------------------------
------------------------------------------------------------
------------------------------------------------------------
----------------------------V-------Y-----------------------
------------------------------------------------------------
------------------------------------------------------------
--PGQVMALMGENGAGKSTLMKVLTGIYSLDA--GSI----RYQ-G------ESR---TF
N--------GPRDSQAA-------------------------------------------
----------------------GIS----------------------IIHQEL--N----
-----LLPELTIAENIFLGREITSRFGR---I------L-W-DE---------INAQATA
LLTRLGI------SH-------SPQT-LVG----SLSLGE---QQM--------------
------------------------------------------------------------
------------------------------------------------------------
------------------------------------------------------------
V-EIAK-------AISFDSK----------VIIMDEPTDALTD----------VET----
Q-------------------------------------------------A---LF-KVI
NELR-D-----------QG---CG-IV-----YISHRMQEIFTICD--------------
-------------------AVTV------LR--DGGFIDESA--------------I-AE
ITE-DQL----IER----------------------------------------------
--------M-V--------------GRKLA-------------------DQY-------P
RIAIT-H--Q-----------G-----------------C-----------RLAVNNL--
----------S------------------------------------G--------LGVE
N------------------------------------------------V--SFELNRGE
ILGFSGLMGAGRT--ELMKLIF------------------------GAAA-KTQGEVSLN
GELT--AINSPQQ----ALAAGIAYIS----------EDRKGDGLLL-----------DL
---------------------------------SVKEN----------------------
-----------------MS---IC-----------------------A---LSKL-----
-S--RGVQLRHQD---------------------------------EIAEVDQFIG--AF
-----------------------------------------------NIKTPNRDARIG-
--------------NLSGG-----NQQKVA----------------I-------------
--------A-KGLMIAPQVLILDEPTRGVDV--------------------------G--
-----------------------------------------------------A------
------------------------KKEIYDLIN---------------------------
-------R--FKADGMSIILVSSDMPELLGMSDRILVM-------------------HQG
QISGEFD-ASQADQ-------EA--I-----LA------------CAVG--K--------
-TS---------------------------------------------------------
---------------------------------------NKDIA----------------
------------------------------------------------------------
------------------------------------------------------------
------------------------------------------------------------
------------------------------------------------------------
------------------------------------------------------------
------------------------------------------------------------
------------------------------------------------------------
------------------------------------------------------------
----------------------------------------------------------
>ref_r_48
------------------------------------------------------------
------------------------------------------------------------
-----------------------------------------MTKAILQLNDIK-------
---------------------KS-------------------------------------
------------------------------F-----PGVKALDG----------------
------------------------------------------------------------
------------------------ASLN--------------------------------
------------------------------------------------------------
------------------------------------------------------------
------------------------------------------------------------
------------------------------------------------------------
------------------------------------------------------------
------------------------------------------------------------
----------------------------V-------Y-----------------------
------------------------------------------------------------
------------------------------------------------------------
--PGRVMALMGENGAGKSTLMKVLTGIYQMDS--GNI----IYQ-G------QST---QF
N--------GPRDSQLG-------------------------------------------
----------------------GIS----------------------IIHQEL--N----
-----LIPELSIAENIFLGREPTSLLGR---V------C-W-KQ---------MYHEADK
LLAKLGV------EH-------SSKT-LLG----TLSLGE---QQM--------------
------------------------------------------------------------
------------------------------------------------------------
------------------------------------------------------------
V-EIAK-------ALSFESK----------VIVMDEPTDALTE----------KET----
T-------------------------------------------------A---LF-QVI
NELR-Q-----------QG---CG-VV-----YISHRLKEIFDVCD--------------
-------------------DITV------LR--DGKFISQCS--------------V-ND
TDE-DSL----IEM----------------------------------------------
--------M-V--------------GRKLE-------------------DQY-------P
RIDVS-H--S-----------G-----------------D-----------CLEVNDL--
----------H------------------------------------G--------ECVY
G------------------------------------------------A--SFSLRRGE
ILGVSGLMGSGRT--ELMKLIC------------------------GALR-KDKGMVRLN
NKSI--EPSSAQD----GLTEGIAYIS----------EDRKGEGLIL-----------GL
---------------------------------SVKEN----------------------
-----------------MS---LS-----------------------S---LHTF-----
-S--KKLQIDHSK---------------------------------ERSSVDDFIN--LF
-----------------------------------------------NIKTPNREQVIG-
--------------HLSGG-----NQQKVA----------------I-------------
--------A-KGLMTNPKVLILDEPTRGVDV--------------------------G--
-----------------------------------------------------A------
------------------------KKEIYQLIN---------------------------
-------K--FKADGMSILLVSSEMPEVLGMSDRIIVM-------------------HEG
QVNGVFD-AKTVDQ-------ET--L-----LA------------CGVG--K--------
-KV---------------------------------------------------------
---------------------------------------NEELA----------------
------------------------------------------------------------
------------------------------------------------------------
------------------------------------------------------------
------------------------------------------------------------
------------------------------------------------------------
------------------------------------------------------------
------------------------------------------------------------
------------------------------------------------------------
----------------------------------------------------------
>ref_r_17
------------------------------------------------------------
------------------------------------------------------------
-----------------------------------------MTEALLELAQID-------
---------------------KA-------------------------------------
------------------------------F-----PGVKALDN----------------
------------------------------------------------------------
------------------------ACLS--------------------------------
------------------------------------------------------------
------------------------------------------------------------
------------------------------------------------------------
------------------------------------------------------------
------------------------------------------------------------
------------------------------------------------------------
----------------------------V-------Y-----------------------
------------------------------------------------------------
------------------------------------------------------------
--PGKVMALLGENGAGKSTLMKVLTGIYSKDK--GYI----RYQ-N------TPV---NF
T--------GPKHSQEA-------------------------------------------
----------------------GIS----------------------IIHQEL--N----
-----LIPELTIAENIFLGREKVSALGR---I------K-W-SE---------MYREADA
LLKRLRV------SR-------SSNI-PLG----DLSLGE---QQM--------------
------------------------------------------------------------
------------------------------------------------------------
------------------------------------------------------------
V-EIAK-------ALSFNSK----------IIIMDEPTDALTD----------TEA----
Q-------------------------------------------------S---LF-EVI
AELR-Q-----------QG---CG-IV-----YISHRLKEIFQVCD--------------
-------------------DITV------LR--DGKFVAQCA--------------V-SD
TNE-EKL----IEM----------------------------------------------
--------M-V--------------GRKLE-------------------EQY-------P
RIDSS-L--S-----------T-----------------T-----------CLEVKHL--
----------S------------------------------------G--------SCVK
D------------------------------------------------V--SFYLNHGE
ILGISGLMGAGRT--ELAKVIY------------------------GSLK-KDAGEVTLN
GKAI--HCKTPQE----GLACGIAYIS----------EDRKGEGLVL-----------GL
---------------------------------SVKEN----------------------
-----------------MT---LS-----------------------A---LAEL-----
-S--NMGQIQHKN---------------------------------EATAVEDFIK--IF
-----------------------------------------------NIKTPSRNQTIG-
--------------NLSGG-----NQQKVA----------------I-------------
--------A-KGLMTKPKVLILDEPTRGVDV--------------------------G--
-----------------------------------------------------A------
------------------------KKEIYQLVN---------------------------
-------Q--FKAEGMSIILVSSEMPEVLGMSDRIIVM-------------------HEG
RISGEFT-DKDANQ-------EK--L-----MA------------CAVG--K--------
-EF---------------------------------------------------------
---------------------------------------KEVAA----------------
------------------------------------------------------------
------------------------------------------------------------
------------------------------------------------------------
------------------------------------------------------------
------------------------------------------------------------
------------------------------------------------------------
------------------------------------------------------------
------------------------------------------------------------
----------------------------------------------------------
>ref_r_87
------------------------------------------------------------
------------------------------------------------------------
-----------------------------------------MRQAILSLNNIH-------
---------------------KS-------------------------------------
------------------------------F-----PGVKALDN----------------
------------------------------------------------------------
------------------------ACLN--------------------------------
------------------------------------------------------------
------------------------------------------------------------
------------------------------------------------------------
------------------------------------------------------------
------------------------------------------------------------
------------------------------------------------------------
----------------------------V-------Y-----------------------
------------------------------------------------------------
------------------------------------------------------------
--AGKVMALLGENGAGKSTLMKVLTGIYQLDS--GTI----CYA-D------KDV---NF
A--------GPRDSQLA-------------------------------------------
----------------------GIS----------------------IIHQEL--N----
-----LIAELSIAENIFLGREITHAWGA---I------D-W-KS---------MYAQADA
LLQRLNI------NY-------SSSK-LLG----ELSLGE---QQM--------------
------------------------------------------------------------
------------------------------------------------------------
------------------------------------------------------------
V-EIAK-------ALSFKAK----------VIIMDEPTDALTE----------TET----
Q-------------------------------------------------S---LF-KVI
NELR-A-----------EG---YG-IV-----YISHRLKEIFEICD--------------
-------------------DITI------LR--DGKFIAQEK--------------V-AD
IDE-DRL----IEL----------------------------------------------
--------M-V--------------GRKLE-------------------EQY-------P
RIAVQ-H--E-----------G-----------------I-----------CLDVKNL--
----------S------------------------------------G--------EGIE
N------------------------------------------------I--SFTLKEGE
ILGISGLMGAGRT--ELMKMIY------------------------GALK-RQQGELFLH
GKKI--DPKTPAQ----ALALGIAYIS----------EDRKAEGLIL-----------GL
---------------------------------SVQEN----------------------
-----------------MS---LC-----------------------A---LELF-----
-S--KGWQLDHAA---------------------------------EAMAVDDFIK--LF
-----------------------------------------------NIKTPSRKQIIG-
--------------HLSGG-----NQQKVA----------------I-------------
--------A-KGLLTRPKVLILDEPTRGVDV--------------------------G--
-----------------------------------------------------A------
------------------------KKEIYQLIN---------------------------
-------K--FKAQGMSIILVSSEMPEVLGMSDRILVM-------------------HQG
KISGEFS-AKDADQ-------EK--L-----MA------------CAIG--K--------
-NR---------------------------------------------------------
---------------------------------------EEISI----------------
------------------------------------------------------------
------------------------------------------------------------
------------------------------------------------------------
------------------------------------------------------------
------------------------------------------------------------
------------------------------------------------------------
------------------------------------------------------------
------------------------------------------------------------
----------------------------------------------------------
>ref_r_19
------------------------------------------------------------
------------------------------------------------------------
-----------------------------------------MKQPILKLNKIE-------
---------------------KS-------------------------------------
------------------------------F-----PGVKALDG----------------
------------------------------------------------------------
------------------------ASVN--------------------------------
------------------------------------------------------------
------------------------------------------------------------
------------------------------------------------------------
------------------------------------------------------------
------------------------------------------------------------
------------------------------------------------------------
----------------------------V-------Y-----------------------
------------------------------------------------------------
------------------------------------------------------------
--PAKVMALLGENGAGKSTLMKVLTGIYQMDS--GAI----EYQ-G------KTV---SF
T--------DPRHSQLS-------------------------------------------
----------------------GIS----------------------IIHQEL--N----
-----LLPELTIAENIFLGREKTNLFGG---I------N-W-PK---------MYQEADA
LLKRLNV------KH-------SARE-RLG----NLSLGE---QQM--------------
------------------------------------------------------------
------------------------------------------------------------
------------------------------------------------------------
V-EIAK-------ALSFKSQ----------VIIMDEPTDALTD----------TET----
E-------------------------------------------------S---LF-NVI
KELR-Q-----------EG---CG-VV-----YISHRLKEIFEICD--------------
-------------------DITV------LR--DGKFIAETP--------------V-SN
IDE-ESL----IEM----------------------------------------------
--------M-V--------------GRRLD-------------------ELY-------P
RIDAG-K--G-----------K-----------------C-----------SLAVKNL--
----------N------------------------------------A--------DGVK
D------------------------------------------------V--CFSLNQGE
ILGVCGLMGAGRT--ELMKVIY------------------------GALK-RHSGEILLE
GKKI--NPSSPKQ----ALDAGIAYIS----------EDRKGDGLVL-----------GL
---------------------------------SVKEN----------------------
-----------------MS---LC-----------------------S---LVSL-----
-S--KGLQLNHKE---------------------------------ESASVAKFIQ--SF
-----------------------------------------------NVKTPTQDQIIG-
--------------NLSGG-----NQQKVA----------------I-------------
--------A-KGLMTDPKVLILDEPTRGVDV--------------------------G--
-----------------------------------------------------A------
------------------------KKEIYQLIN---------------------------
-------Q--FKAKGMSIILVSSEMPEVLGMSDRILVM-------------------HEG
RISGEFN-TVDANQ-------EK--L-----MA------------CAVG--R--------
-NH---------------------------------------------------------
---------------------------------------NEVTQ----------------
------------------------------------------------------------
------------------------------------------------------------
------------------------------------------------------------
------------------------------------------------------------
------------------------------------------------------------
------------------------------------------------------------
------------------------------------------------------------
------------------------------------------------------------
----------------------------------------------------------
>ref_r_55
------------------------------------------------------------
------------------------------------------------------------
-----------------------------------------MKQAILTLNKIE-------
---------------------KS-------------------------------------
------------------------------F-----PGVKALDG----------------
------------------------------------------------------------
------------------------AYLN--------------------------------
------------------------------------------------------------
------------------------------------------------------------
------------------------------------------------------------
------------------------------------------------------------
------------------------------------------------------------
------------------------------------------------------------
----------------------------V-------Y-----------------------
------------------------------------------------------------
------------------------------------------------------------
--PGKVMALLGENGAGKSTLMKVLTGIYQMDK--GGI----EYQ-G------KQV---RF
N--------DPRHSQLS-------------------------------------------
----------------------GIS----------------------IIHQEL--N----
-----LLPELTIAENIFLGREKTNVFGA---I------S-W-NK---------MYQEADA
LLQRLNV------KH-------SARE-RLG----NLSLGE---QQM--------------
------------------------------------------------------------
------------------------------------------------------------
------------------------------------------------------------
V-EIAK-------ALSFKSQ----------VIIMDEPTDALTD----------TET----
A-------------------------------------------------S---LF-EVI
KELR-Q-----------EG---CG-VV-----YISHRLKEIFEICD--------------
-------------------DITV------LR--DGKFIAEHP--------------V-AD
IDE-ESL----IEK----------------------------------------------
--------M-V--------------GRRLD-------------------ELY-------P
RIGVQ-E--G-----------K-----------------P-----------SLEVKNL--
----------C------------------------------------A--------EGVK
D------------------------------------------------V--SFRLNQGE
ILGVCGLMGAGRT--ELMKVIY------------------------GALK-RDSGEVLLD
GKLV--SANTPKK----ALDSGIAYIS----------EDRKGDGLVL-----------GL
---------------------------------SVKEN----------------------
-----------------MS---LC-----------------------S---LADL-----
-S--KGLQLKHQE---------------------------------EASSVAEFIR--LF
-----------------------------------------------NVKTPSQNQIIG-
--------------NLSGG-----NQQKVA----------------I-------------
--------A-KGLMTDPKVLILDEPTRGVDV--------------------------G--
-----------------------------------------------------A------
------------------------KKEIYQLIN---------------------------
-------Q--FKAKGMSIILVSSEMPEVLGMSDRILVM-------------------HEG
RVSGEFN-AADANQ-------EK--L-----MA------------CAVG--R--------
-QY---------------------------------------------------------
---------------------------------------SEVTQ----------------
------------------------------------------------------------
------------------------------------------------------------
------------------------------------------------------------
------------------------------------------------------------
------------------------------------------------------------
------------------------------------------------------------
------------------------------------------------------------
------------------------------------------------------------
----------------------------------------------------------
>ref_r_5
------------------------------------------------------------
------------------------------------------------------------
-----------------------------------------MTQPILQLSQVV-------
---------------------KT-------------------------------------
------------------------------F-----PGVRALDE----------------
------------------------------------------------------------
------------------------ASLN--------------------------------
------------------------------------------------------------
------------------------------------------------------------
------------------------------------------------------------
------------------------------------------------------------
------------------------------------------------------------
------------------------------------------------------------
----------------------------V-------Y-----------------------
------------------------------------------------------------
------------------------------------------------------------
--PGEVMALLGENGAGKSTLMKVLTGIYHADS--GDV----NYQ-G------EPV---SF
K--------GPRDSQQA-------------------------------------------
----------------------GIS----------------------IIHQEL--N----
-----LIPELTIAENIFLGREFTNRFGK---I------D-W-TK---------MAEEADK
LLARLNV------KA-------RGTT-PLG----SLSLGE---QQM--------------
------------------------------------------------------------
------------------------------------------------------------
------------------------------------------------------------
V-EIAK-------ALSFESQ----------VIIMDEPTDALTD----------TET----
A-------------------------------------------------S---LF-AVI
NELR-A-----------QG---CG-IV-----YISHRLKEIFEICD--------------
-------------------RITV------LR--DGKFIGECP--------------V-SD
TDE-DGL----IEM----------------------------------------------
--------M-V--------------GRKLA-------------------EQY-------P
RSDVT-P--D-----------G-----------------I-----------SLEVENV--
----------S------------------------------------G--------HGVE
E------------------------------------------------V--SFQLHRSE
ILGVSGLMGAGRT--ELMKIIY------------------------GAMP-REAGVIRLD
GKVI--NPVSPQD----ALANGIAYIS----------EDRKGEGLVL-----------GL
---------------------------------SVKDN----------------------
-----------------MS---LS-----------------------A---LDKL-----
-T--HWGKIQPRD---------------------------------EVMAVDDFIR--LF
-----------------------------------------------NIKTPTREQIIG-
--------------NLSGG-----NQQKVA----------------I-------------
--------A-KGLMTKPKVLILDEPTRGVDV--------------------------G--
-----------------------------------------------------A------
------------------------KKEIYQLIN---------------------------
-------Q--FKAEGMSIILVSSEMPEVLGMSDRILVM-------------------HEG
RVCGEFD-AKDANQ-------ET--L-----LA------------CAVG--K--------
-NA---------------------------------------------------------
---------------------------------------NEDAA----------------
------------------------------------------------------------
------------------------------------------------------------
------------------------------------------------------------
------------------------------------------------------------
------------------------------------------------------------
------------------------------------------------------------
------------------------------------------------------------
------------------------------------------------------------
----------------------------------------------------------
>ref_r_32
------------------------------------------------------------
------------------------------------------------------------
-----------------------------------------MREPILKLTDIH-------
---------------------KS-------------------------------------
------------------------------F-----PGVKALDG----------------
------------------------------------------------------------
------------------------ASLN--------------------------------
------------------------------------------------------------
------------------------------------------------------------
------------------------------------------------------------
------------------------------------------------------------
------------------------------------------------------------
------------------------------------------------------------
----------------------------V-------Y-----------------------
------------------------------------------------------------
------------------------------------------------------------
--PGQVMALLGENGAGKSTLMKVITGIYSLDK--GEI----HYE-N------KPI---RF
K--------GPRDSQQA-------------------------------------------
----------------------GIS----------------------IIHQEL--N----
-----LLPALTIAENIFLGREMTNRFGA---I------N-W-SA---------MYQKSDQ
LLARLRV------KH-------KSST-ILS----ELSLGE---QQM--------------
------------------------------------------------------------
------------------------------------------------------------
------------------------------------------------------------
V-EIAK-------ALSFESK----------VIIMDEPTDALTD----------SEV----
E-------------------------------------------------A---LF-SVI
NELR-D-----------EG---YG-IV-----YISHRLKEIFEVCD--------------
-------------------DITI------LR--DGKFIAQKA--------------V-AE
IDE-DKL----IEL----------------------------------------------
--------M-V--------------GRRLD-------------------EQY-------P
RIPCV-H--Q-----------S-----------------N-----------CLTVSEL--
----------S------------------------------------G--------EAID
K------------------------------------------------V--SFTLKHGE
ILGISGLMGAGRT--ELMKVIY------------------------GALA-RHSGEVVLE
GEVI--NPDSALQ----GLQHGIAYIS----------EDRKGDGLVL-----------GL
---------------------------------SVKDN----------------------
-----------------MS---LC-----------------------A---LKSL-----
-S--SGWQLKHQE---------------------------------ERLAVNDFIG--LF
-----------------------------------------------NIKTPSMEQIIG-
--------------NLSGG-----NQQKVA----------------I-------------
--------A-KGLMTKPKVLILDEPTRGVDV--------------------------G--
-----------------------------------------------------A------
------------------------KKEIYQLIN---------------------------
-------K--FKAEGMSIILVSSEMPEVLGMSDRILVM-------------------HQG
QISGEFS-AQEADQ-------EK--L-----MA------------CAVG--K--------
-NH---------------------------------------------------------
---------------------------------------NEVAA----------------
------------------------------------------------------------
------------------------------------------------------------
------------------------------------------------------------
------------------------------------------------------------
------------------------------------------------------------
------------------------------------------------------------
------------------------------------------------------------
------------------------------------------------------------
----------------------------------------------------------
>ref_r_50
------------------------------------------------------------
------------------------------------------------------------
----------------------------------MVILRDKMKQPILQLTNIN-------
---------------------KS-------------------------------------
------------------------------F-----PGVKALDG----------------
------------------------------------------------------------
------------------------ACLN--------------------------------
------------------------------------------------------------
------------------------------------------------------------
------------------------------------------------------------
------------------------------------------------------------
------------------------------------------------------------
------------------------------------------------------------
----------------------------V-------Y-----------------------
------------------------------------------------------------
------------------------------------------------------------
--PGQVMALLGENGAGKSTLMKVITGIYSLDE--GEI----RYQ-D------QAV---NF
N--------GPRDSQQA-------------------------------------------
----------------------GIS----------------------IIHQEL--N----
-----LLPELTIAENIFLGREITNRFGA---I------N-W-SI---------MFEQADL
LLKRLKV------KH-------KSST-PLS----ELSLGE---QQM--------------
------------------------------------------------------------
------------------------------------------------------------
------------------------------------------------------------
V-EIAK-------ALSFKSK----------VIIMDEPTDALTD----------SEV----
E-------------------------------------------------S---LF-EVI
NELR-D-----------EG---YG-IV-----YISHRLKEIFEICD--------------
-------------------DITV------LR--DGKFIAEKA--------------V-SS
MDE-DKL----IEL----------------------------------------------
--------M-V--------------GRRLD-------------------EQY-------P
RIESS-H--G-----------T-----------------V-----------CLEVKEL--
----------Y------------------------------------A--------KATH
G------------------------------------------------V--SFTLNHGE
ILGISGLMGAGRT--ELMKVIY------------------------GALA-RESGDIILN
GQII--NPRTSQQ----ALESGIAYIS----------EDRKGDGLVL-----------GL
---------------------------------SVKDN----------------------
-----------------MS---LC-----------------------A---LKGL-----
-S--KGWQLDHKA---------------------------------EATSVNDFIR--LF
-----------------------------------------------NIKTPSMDQIIG-
--------------NLSGG-----NQQKVA----------------I-------------
--------A-KGLMTKPKVLILDEPTRGVDV--------------------------G--
-----------------------------------------------------A------
------------------------KKEIYQLIN---------------------------
-------K--FKAEGMSIILVSSEMPEVLGMSDRILVM-------------------HQG
QISGEFS-AQDADQ-------EK--L-----MA------------CAVG--K--------
-NN---------------------------------------------------------
---------------------------------------NEVAA----------------
------------------------------------------------------------
------------------------------------------------------------
------------------------------------------------------------
------------------------------------------------------------
------------------------------------------------------------
------------------------------------------------------------
------------------------------------------------------------
------------------------------------------------------------
----------------------------------------------------------
>ref_r_53
------------------------------------------------------------
------------------------------------------------------------
-----------------------------------------MQQPILELKEIH-------
---------------------KS-------------------------------------
------------------------------F-----PGVKALDG----------------
------------------------------------------------------------
------------------------ASLN--------------------------------
------------------------------------------------------------
------------------------------------------------------------
------------------------------------------------------------
------------------------------------------------------------
------------------------------------------------------------
------------------------------------------------------------
----------------------------V-------Y-----------------------
------------------------------------------------------------
------------------------------------------------------------
--PGKVMALLGENGAGKSTLMKVLTGIYQLDQ--GEV----CYQ-G------EQV---KF
S--------GPRDSQLA-------------------------------------------
----------------------GIS----------------------IIHQEL--N----
-----LISELTIAENIFLGREITNRFGA---I------N-W-PL---------MFKEADM
LLKRLNV------KH-------KSSQ-LLG----ELSVGE---QQM--------------
------------------------------------------------------------
------------------------------------------------------------
------------------------------------------------------------
V-EIAK-------ALSFKSK----------VIIMDEPTDALTD----------TET----
A-------------------------------------------------S---LF-TVI
NELR-D-----------EG---YG-IV-----YISHRLKEIFEICD--------------
-------------------DITV------LR--DGKYIDQRV--------------V-AD
IDE-DTL----IEL----------------------------------------------
--------M-V--------------GRRLD-------------------EQY-------P
RIDHT-H--S-----------S-----------------E-----------CLQVNNL--
----------S------------------------------------A--------EGVF
N------------------------------------------------V--SFSLSHGE
ILGVSGLMGAGRT--ELMKAIY------------------------GALS-CTQGEILLE
GKLV--NITNPQQ----GLANGIAYIS----------EDRKGDGLIL-----------GL
---------------------------------SVKEN----------------------
-----------------MS---LC-----------------------A---LQGL-----
-S--KKLQIDHQA---------------------------------EATSVNDFIR--LF
-----------------------------------------------NIKTPSMDQIIG-
--------------HLSGG-----NQQKVA----------------I-------------
--------A-KGLMTRPKVLILDEPTRGVDV--------------------------G--
-----------------------------------------------------A------
------------------------KKEIYQLIN---------------------------
-------K--FKAEGMSIILVSSEMPEVLGMSDRILVM-------------------HQG
RISGEFL-ADDANQ-------EK--L-----MA------------CAVG--K--------
-EI---------------------------------------------------------
---------------------------------------NEVAA----------------
------------------------------------------------------------
------------------------------------------------------------
------------------------------------------------------------
------------------------------------------------------------
------------------------------------------------------------
------------------------------------------------------------
------------------------------------------------------------
------------------------------------------------------------
----------------------------------------------------------
>ref_r_91
------------------------------------------------------------
------------------------------------------------------------
-----------------------------------------MQAPILALKHIH-------
---------------------KS-------------------------------------
------------------------------F-----PGVKALDD----------------
------------------------------------------------------------
------------------------ASLN--------------------------------
------------------------------------------------------------
------------------------------------------------------------
------------------------------------------------------------
------------------------------------------------------------
------------------------------------------------------------
------------------------------------------------------------
----------------------------V-------Y-----------------------
------------------------------------------------------------
------------------------------------------------------------
--PGKVMALLGENGAGKSTLMKVLTGIYQEDQ--GEI----TYQ-G------KTV---HY
S--------GPRESQLA-------------------------------------------
----------------------GIS----------------------IIHQEL--N----
-----LISELTIAENIFLGREITNRIGG---I------N-W-PL---------MFKEADI
LLKRLNV------KH-------KSSQ-LLS----ELSLGE---QQM--------------
------------------------------------------------------------
------------------------------------------------------------
------------------------------------------------------------
V-EIAK-------ALSFKSK----------VIIMDEPTDALTD----------TET----
A-------------------------------------------------F---LF-KII
NELR-D-----------EG---YG-IV-----YISHRLKEIFEICD--------------
-------------------DITV------LR--DGQFIDQCA--------------V-AD
IDE-DRL----IEL----------------------------------------------
--------M-V--------------GRRLE-------------------EQF-------P
RIDHT-Q--S-----------S-----------------L-----------CLQVKNL--
----------S------------------------------------A--------KGVY
D------------------------------------------------V--SFSLNRGE
ILGVSGLMGAGRT--ELMKAIY------------------------GAIP-CSQGDVFLE
EELV--NISNPQQ----GLAHGIAYIS----------EDRKGDGLVL-----------GL
---------------------------------SVKEN----------------------
-----------------MS---LC-----------------------A---LKDL-----
-S--HHLQINHQA---------------------------------ETLAVNDFIR--LF
-----------------------------------------------NIKTPTLDQIIG-
--------------NLSGG-----NQQKVA----------------I-------------
--------A-KGLMTRPKVLILDEPTRGVDV--------------------------G--
-----------------------------------------------------A------
------------------------KKEIYELIN---------------------------
-------K--FKAEGMSIILVSSEMPEVLGMSDRILVM-------------------HQG
RVSGEFL-ANEANQ-------EK--L-----MA------------CAVG--K--------
-KI---------------------------------------------------------
---------------------------------------NGVAA----------------
------------------------------------------------------------
------------------------------------------------------------
------------------------------------------------------------
------------------------------------------------------------
------------------------------------------------------------
------------------------------------------------------------
------------------------------------------------------------
------------------------------------------------------------
----------------------------------------------------------
>ref_r_64
------------------------------------------------------------
------------------------------------------------------------
-----------------------------------------MDQPILALKGIH-------
---------------------KS-------------------------------------
------------------------------F-----PGVKALDN----------------
------------------------------------------------------------
------------------------ACLN--------------------------------
------------------------------------------------------------
------------------------------------------------------------
------------------------------------------------------------
------------------------------------------------------------
------------------------------------------------------------
------------------------------------------------------------
----------------------------V-------Y-----------------------
------------------------------------------------------------
------------------------------------------------------------
--PGKVMALLGENGAGKSTLMKVLTGIYALDQ--GEV----RYQ-D------RKV---NF
A--------GPRESQEA-------------------------------------------
----------------------GIG----------------------IIHQEL--N----
-----LIPELTIAENIFLGREITNAFGG---I------K-W-SV---------MFDAADA
LLQRLNV------KH-------KSSQ-LLG----DLSLGE---QQM--------------
------------------------------------------------------------
------------------------------------------------------------
------------------------------------------------------------
V-EIAK-------ALSFKSN----------VIIMDEPTDALTD----------TET----
A-------------------------------------------------S---LF-KVI
NELR-D-----------AG---YG-IV-----YISHRLKEIFEICD--------------
-------------------DITV------LR--DGKFITERK--------------V-AE
IDE-DTL----IEL----------------------------------------------
--------M-V--------------GRRLD-------------------EQY-------P
RIDSS-H--G-----------T-----------------T-----------CLEVKNL--
----------S------------------------------------A--------ADVH
N------------------------------------------------V--SFTLNHGE
ILGVSGLMGAGRT--ELMKVIY------------------------GALK-RDSGELLLE
GTPI--HPRNPQQ----GLANGIAYIS----------EDRKGDGLIL-----------GL
---------------------------------SVKEN----------------------
-----------------MS---LC-----------------------A---LKQF-----
-S--KGIQLDHHA---------------------------------ETMVVEDFIG--LF
-----------------------------------------------NIKTPSKDQIIG-
--------------NLSGG-----NQQKVA----------------I-------------
--------A-KGLMTRPKVLILDEPTRGVDV--------------------------G--
-----------------------------------------------------A------
------------------------KKEIYQLIN---------------------------
-------Q--FKAEGMSIILVSSEMPEVLGMSDRIIVM-------------------HQG
RISGEFN-HADADQ-------EK--L-----MA------------CAVG--K--------
-IS---------------------------------------------------------
---------------------------------------NEVTA----------------
------------------------------------------------------------
------------------------------------------------------------
------------------------------------------------------------
------------------------------------------------------------
------------------------------------------------------------
------------------------------------------------------------
------------------------------------------------------------
------------------------------------------------------------
----------------------------------------------------------
>ref_r_69
------------------------------------------------------------
------------------------------------------------------------
-----------------------------------------MSQPILELKNIH-------
---------------------KS-------------------------------------
------------------------------F-----PGVKALDN----------------
------------------------------------------------------------
------------------------ACLN--------------------------------
------------------------------------------------------------
------------------------------------------------------------
------------------------------------------------------------
------------------------------------------------------------
------------------------------------------------------------
------------------------------------------------------------
----------------------------V-------Y-----------------------
------------------------------------------------------------
------------------------------------------------------------
--SGKVMALMGENGAGKSTLMKVLTGIYSLDE--GEI----FYE-N------KQV---SF
T--------GPRHSQQA-------------------------------------------
----------------------GIS----------------------IIHQEL--N----
-----LLPELTIAENIFLGREITNAFGR---I------K-W-SL---------MFAEAQV
LLDRLNV------KH-------KPSQ-RLG----ELSLGE---QQM--------------
------------------------------------------------------------
------------------------------------------------------------
------------------------------------------------------------
V-EIAK-------ALSFKSK----------IIVMDEPTDALTE----------TET----
A-------------------------------------------------S---LF-TVI
NELR-A-----------EG---VG-IV-----YISHRLKEIFEICD--------------
-------------------DITV------LR--DGKFIAQRA--------------V-SE
TDE-DSL----IEL----------------------------------------------
--------M-V--------------GRRLD-------------------EQY-------P
RVDSK-H--G-----------T-----------------R-----------CLEVKHL--
----------S------------------------------------S--------SDFN
D------------------------------------------------I--SFTLDHGE
ILGISGLMGAGRT--ELMKAIY------------------------GALP-YQSGEVLME
GKVI--TVNSPQQ----GLANRIAYIS----------EDRKGDGLIL-----------GL
---------------------------------SVKEN----------------------
-----------------MS---LC-----------------------S---LKQL-----
-S--HRLQLDHAA---------------------------------ETLAVEDFIH--LF
-----------------------------------------------NIKTPSKDQIIG-
--------------HLSGG-----NQQKVA----------------I-------------
--------A-KGLMTRPKVLILDEPTRGVDV--------------------------G--
-----------------------------------------------------A------
------------------------KKEIYQLIN---------------------------
-------K--FKQEGMSIILVSSEMPEVLGMSDRILVM-------------------YQG
QISGEFS-AEEADQ-------EK--L-----MA------------CAFG--N--------
-NI---------------------------------------------------------
---------------------------------------MEKTA----------------
------------------------------------------------------------
------------------------------------------------------------
------------------------------------------------------------
------------------------------------------------------------
------------------------------------------------------------
------------------------------------------------------------
------------------------------------------------------------
------------------------------------------------------------
----------------------------------------------------------
>ref_r_84
------------------------------------------------------------
------------------------------------------------------------
-----------------------------------------MKQPILELKGIH-------
---------------------KA-------------------------------------
------------------------------F-----PGVKALDD----------------
------------------------------------------------------------
------------------------ACLN--------------------------------
------------------------------------------------------------
------------------------------------------------------------
------------------------------------------------------------
------------------------------------------------------------
------------------------------------------------------------
------------------------------------------------------------
----------------------------V-------Y-----------------------
------------------------------------------------------------
------------------------------------------------------------
--PGKVMALMGENGAGKSTLMKVLTGIYSRDE--GEI----FYE-N------APV---NF
T--------GPRHSQEA-------------------------------------------
----------------------GIS----------------------IIHQEL--N----
-----LLPDLTIAENIFLGREITNVFGA---I------K-W-SV---------MFDEAQI
LLDRLNV------KH-------KPSQ-LLG----ELSLGE---QQM--------------
------------------------------------------------------------
------------------------------------------------------------
------------------------------------------------------------
V-EIAK-------ALSFKSQ----------VIVMDEPTDALTD----------TET----
A-------------------------------------------------S---LF-TVI
NELR-D-----------EG---YG-IV-----YISHRLKEIFEICD--------------
-------------------DITV------LR--DGKFIAERQ--------------V-AE
TDE-DSL----IEL----------------------------------------------
--------M-V--------------GRRLD-------------------EQY-------P
RVESK-H--G-----------T-----------------R-----------CLEVKNL--
----------S------------------------------------A--------ADID
D------------------------------------------------I--SFTLDHGE
ILGISGLMGAGRT--ELMKVIY------------------------GAMP-HHSGKMLVE
GKAV--NPRSPQE----GLANGIAYIS----------EDRKGDGLIL-----------GL
---------------------------------SVKEN----------------------
-----------------MS---LC-----------------------S---LQQL-----
-S--KGMQLDHGA---------------------------------ESVAVEDFIR--LF
-----------------------------------------------NIKTPSKNQIIG-
--------------NLSGG-----NQQKVA----------------I-------------
--------A-KGLMTRPKVLILDEPTRGVDV--------------------------G--
-----------------------------------------------------A------
------------------------KKEIYQLIN---------------------------
-------Q--FKEEGMSIILVSSEMPEVLGMSDRILVM-------------------HQG
RISGEFT-AIDADQ-------EK--L-----MA------------CAFG--N--------
-NI---------------------------------------------------------
---------------------------------------MEKTA----------------
------------------------------------------------------------
------------------------------------------------------------
------------------------------------------------------------
------------------------------------------------------------
------------------------------------------------------------
------------------------------------------------------------
------------------------------------------------------------
------------------------------------------------------------
----------------------------------------------------------
>ref_r_1
------------------------------------------------------------
------------------------------------------------------------
-----------------------------------------MTQAILELNQIE-------
---------------------KA-------------------------------------
------------------------------F-----PGVKALDK----------------
------------------------------------------------------------
------------------------ASLN--------------------------------
------------------------------------------------------------
------------------------------------------------------------
------------------------------------------------------------
------------------------------------------------------------
------------------------------------------------------------
------------------------------------------------------------
----------------------------V-------Y-----------------------
------------------------------------------------------------
------------------------------------------------------------
--PGRVMALMGENGAGKSTLMKVLTGIYSLDA--GEI----KYQ-N------QAV---AF
K--------GPRDSQLA-------------------------------------------
----------------------GIS----------------------IIHQEL--N----
-----LIPELSIAENIFLGREITNKFGR---I------L-W-HE---------MVAKADA
LLARLNV------KR-------SAKT-LLG----ELSLGQ---QQM--------------
------------------------------------------------------------
------------------------------------------------------------
------------------------------------------------------------
V-EIAK-------ALSFESK----------VIIMDEPTDALTD----------KET----
E-------------------------------------------------F---LF-KVI
NELR-D-----------QG---CG-IV-----YISHRLKEIFEICD--------------
-------------------DITV------LR--DGKFINECT--------------V-KS
TNE-DSL----IEM----------------------------------------------
--------M-V--------------GRKLE-------------------EQY-------P
RIAVQ-S--G-----------D-----------------T-----------RLDVKNL--
----------N------------------------------------G--------KGIH
D------------------------------------------------V--SFHLKRGE
ILGISGLMGAGRT--ELMKMIY------------------------GALP-YQSGDVFLE
GKPI--HSKSPQE----GLANGIAYIS----------EDRKGDGLVL-----------AL
---------------------------------SVKDN----------------------
-----------------MT---LS-----------------------A---LKHF-----
-S--KGAQIQHKS---------------------------------EVMAVDDFID--LF
-----------------------------------------------NIKTPSREQVIG-
--------------NLSGG-----NQQKVA----------------I-------------
--------A-KGLMTRPNVLILDEPTRGVDV--------------------------G--
-----------------------------------------------------A------
------------------------KKEIYQLIN---------------------------
-------K--FKAEGMSIILVSSEMPEVLGMSDRILVM-------------------HEG
KISGEFD-AKQANQ-------EL--L-----LA------------CAVG--K--------
-NI---------------------------------------------------------
---------------------------------------SKDVA----------------
------------------------------------------------------------
------------------------------------------------------------
------------------------------------------------------------
------------------------------------------------------------
------------------------------------------------------------
------------------------------------------------------------
------------------------------------------------------------
------------------------------------------------------------
----------------------------------------------------------
>ref_r_49
------------------------------------------------------------
------------------------------------------------------------
-----------------------------------------MTQPILELREIE-------
---------------------KT-------------------------------------
------------------------------F-----PGVKALDK----------------
------------------------------------------------------------
------------------------ASLN--------------------------------
------------------------------------------------------------
------------------------------------------------------------
------------------------------------------------------------
------------------------------------------------------------
------------------------------------------------------------
------------------------------------------------------------
----------------------------V-------Y-----------------------
------------------------------------------------------------
------------------------------------------------------------
--SGKVMALMGENGAGKSTLMKVLTGIYSCDS--GHI----RYQ-R------EPA---AF
K--------GPRDSQEA-------------------------------------------
----------------------GIS----------------------IIHQEL--N----
-----LIPELTIAENIFLGREFTGAAGK---I------Q-W-GK---------TYAEADR
LLARLNV------KR-------SSKT-LLG----ALSLGE---QQM--------------
------------------------------------------------------------
------------------------------------------------------------
------------------------------------------------------------
V-EIAK-------ALSFDSK----------VIIMDEPTDALTD----------NET----
A-------------------------------------------------S---LF-NVI
NELR-A-----------EG---RG-IV-----YISHRLKEIFEICD--------------
-------------------DITV------LR--DGRFIAECA--------------V-SE
TDE-DGL----IEM----------------------------------------------
--------M-V--------------GRKLE-------------------EQY-------P
RVDVR-H--G-----------A-----------------T-----------CLEVQGL--
----------T------------------------------------G--------SGVH
N------------------------------------------------V--SFLLQRGE
ILGVSGLMGAGRT--ELMKVLY------------------------GALP-RESGVTRLN
GKDI--HPATPYD----GLNAGIAYIS----------EDRKGDGLVL-----------GL
---------------------------------SVKEN----------------------
-----------------MS---LC-----------------------A---LAQL-----
-T--RHGKIRHED---------------------------------EAIAVEDFIR--LF
-----------------------------------------------NIKTPGRDQIIG-
--------------NLSGG-----NQQKVA----------------I-------------
--------A-KGLMTKPKVLILDEPTRGVDV--------------------------G--
-----------------------------------------------------A------
------------------------KKEIYQLIN---------------------------
-------Q--FKEEGMSIILVSSEMPEVLGMSDRIIVM-------------------HEG
RITGEFD-VKEANQ-------EK--L-----LA------------CAVG--K--------
-NI---------------------------------------------------------
---------------------------------------DEEAA----------------
------------------------------------------------------------
------------------------------------------------------------
------------------------------------------------------------
------------------------------------------------------------
------------------------------------------------------------
------------------------------------------------------------
------------------------------------------------------------
------------------------------------------------------------
----------------------------------------------------------
>ref_r_8
------------------------------------------------------------
------------------------------------------------------------
-----------------------------------------MTQPILKLSGIV-------
---------------------KS-------------------------------------
------------------------------F-----PGVKALDN----------------
------------------------------------------------------------
------------------------ACLN--------------------------------
------------------------------------------------------------
------------------------------------------------------------
------------------------------------------------------------
------------------------------------------------------------
------------------------------------------------------------
------------------------------------------------------------
----------------------------V-------Y-----------------------
------------------------------------------------------------
------------------------------------------------------------
--PGRVMAVLGENGAGKSTLMKVLTGIYSIDQ--GEI----YYQ-G------QVV---SF
D--------GPRHSQAV-------------------------------------------
----------------------GIS----------------------IIHQEL--N----
-----LLPELTIAENIFLGREKTNAFGG---I------K-W-AQ---------MYQDADA
LLQRLNV------KH-------SSRQ-LLG----ELSLGE---QQM--------------
------------------------------------------------------------
------------------------------------------------------------
------------------------------------------------------------
V-EIAK-------ALSFKSR----------VIIMDEPTDALTE----------TET----
Q-------------------------------------------------S---LF-QVI
KELR-N-----------DG---CG-VV-----YISHRLKEIFEICD--------------
-------------------DITV------LR--DGKFIAQTQ--------------V-TD
IDE-DGL----IEM----------------------------------------------
--------M-V--------------GRRLD-------------------ELY-------P
RVDAD-H--G-----------T-----------------T-----------CLEVKNL--
----------N------------------------------------A--------PGLN
D------------------------------------------------I--SFSLDHGE
ILGISGLMGAGRT--ELMKTIY------------------------GALA-RQSGEVIID
GKSI--CPKTPLE----GLANGIAYIS----------EDRKGDGLIL-----------GL
---------------------------------SVKEN----------------------
-----------------MS---LC-----------------------A---LKQL-----
-S--KGVQLDHAK---------------------------------EVAAVEDFIG--LF
-----------------------------------------------NIKTPSREQIIG-
--------------NLSGG-----NQQKVA----------------I-------------
--------A-KGLMTQPKVLILDEPTRGVDV--------------------------G--
-----------------------------------------------------A------
------------------------KKEIYQLIN---------------------------
-------Q--FKAKGMSIILVSSEMPEILGMSDRILVM-------------------HQG
GISGEFM-ADHATQ-------EK--L-----MA------------CAVG--K--------
-NI---------------------------------------------------------
---------------------------------------NEVAQ----------------
------------------------------------------------------------
------------------------------------------------------------
------------------------------------------------------------
------------------------------------------------------------
------------------------------------------------------------
------------------------------------------------------------
------------------------------------------------------------
------------------------------------------------------------
----------------------------------------------------------
>ref_r_58
------------------------------------------------------------
------------------------------------------------------------
--------------------------------------GTDMTQAILKLSGIE-------
---------------------KS-------------------------------------
------------------------------F-----PGVKALDN----------------
------------------------------------------------------------
------------------------ACLN--------------------------------
------------------------------------------------------------
------------------------------------------------------------
------------------------------------------------------------
------------------------------------------------------------
------------------------------------------------------------
------------------------------------------------------------
----------------------------V-------Y-----------------------
------------------------------------------------------------
------------------------------------------------------------
--PGKVMALLGENGAGKSTLMKVLTGIYHMDK--GNI----NYQ-G------SDV---SF
D--------GPRHSQEM-------------------------------------------
----------------------GIS----------------------IIHQEL--N----
-----LIPELTIAENIYLGREKTNAFGG---I------K-W-AE---------MYRDADV
LLQRLNV------KH-------SSRQ-LLG----ELSLGE---QQM--------------
------------------------------------------------------------
------------------------------------------------------------
------------------------------------------------------------
V-EIAK-------ALSFKSQ----------VIVMDEPTDALTE----------SET----
K-------------------------------------------------S---LF-NVI
NELR-N-----------DG---CG-IV-----YISHRLKEIFEICD--------------
-------------------DITV------LR--DGQFIAEIA--------------V-TD
IDE-DGL----IEK----------------------------------------------
--------M-V--------------GRRLD-------------------EIY-------P
RIDAK-H--G-----------T-----------------T-----------CMEVENI--
----------V------------------------------------A--------PGVH
D------------------------------------------------V--SFTLDHGE
ILGISGLMGAGRT--EFMKAIY------------------------GALP-RESGDVILD
GKVV--SPVTPRD----GLANGIAYIS----------EDRKGDGLVL-----------GL
---------------------------------SVKEN----------------------
-----------------MS---LC-----------------------A---LDYL-----
-S--KGLQLDHAK---------------------------------EATAVEDFMR--QF
-----------------------------------------------NIKTPSRDQIIG-
--------------NLSGG-----NQQKVA----------------I-------------
--------A-KGLMTRPKVLILDEPTRGVDV--------------------------G--
-----------------------------------------------------A------
------------------------KKEIYQLIN---------------------------
-------Q--FKAEGMSIILVSSEMPEVLGMSDRILVM-------------------HEG
RISGEFM-AEHANQ-------EK--L-----MA------------CAVG--K--------
-KI---------------------------------------------------------
---------------------------------------NEAGL----------------
------------------------------------------------------------
------------------------------------------------------------
------------------------------------------------------------
------------------------------------------------------------
------------------------------------------------------------
------------------------------------------------------------
------------------------------------------------------------
------------------------------------------------------------
----------------------------------------------------------
>ref_r_76
------------------------------------------------------------
------------------------------------------------------------
-----------------------------------------MVEPILALSQID-------
---------------------KA-------------------------------------
------------------------------F-----PGVKALDG----------------
------------------------------------------------------------
------------------------ASLN--------------------------------
------------------------------------------------------------
------------------------------------------------------------
------------------------------------------------------------
------------------------------------------------------------
------------------------------------------------------------
------------------------------------------------------------
----------------------------V-------Y-----------------------
------------------------------------------------------------
------------------------------------------------------------
--PGRVMALMGENGAGKSTLMKVLTGIYTKDA--GDI----LYQ-Q------ERA---AF
A--------GPRDSQEA-------------------------------------------
----------------------GIS----------------------IIHQEL--N----
-----LIPELTIAENIFLGREKTNRFGR---I------L-W-QE---------MYQEADR
LLHRLNV------RR-------SSKT-PLG----QLSLGE---QQM--------------
------------------------------------------------------------
------------------------------------------------------------
------------------------------------------------------------
V-EIAK-------ALSFESK----------VIIMDEPTDALTD----------TET----
E-------------------------------------------------S---LF-SVI
RELR-G-----------QG---CG-IV-----YISHRLKEIFEICD--------------
-------------------DVTV------LR--DGKFIGQRP--------------V-EE
IDE-DTL----IEM----------------------------------------------
--------M-V--------------GRKLD-------------------EQY-------P
RVDSM-N--G-----------D-----------------I-----------SMEVSGL--
----------T------------------------------------G--------AGVH
D------------------------------------------------V--SFVLKRGE
ILGVSGLMGAGRT--ELMKVIY------------------------GAFP-REKGEVKLN
GKVI--SPNTPQE----GLASGIAYIS----------EDRKGDGLVL-----------GL
---------------------------------SVKDN----------------------
-----------------MS---LC-----------------------A---LDYL-----
-SYANGLQINHHA---------------------------------EREAVSDFIR--LF
-----------------------------------------------NIKTPSQDQIIG-
--------------NLSGG-----NQQKVA----------------I-------------
--------A-KGLMTRPKVLILDEPTRGVDV--------------------------G--
-----------------------------------------------------A------
------------------------KKEIYQLIN---------------------------
-------K--FKAEGMSIILVSSEMPEVLGMSDRILVM-------------------HEG
RISGEFA-AQDANQ-------EN--L-----LA------------CAVG--K--------
-HI---------------------------------------------------------
---------------------------------------HEVAA----------------
------------------------------------------------------------
------------------------------------------------------------
------------------------------------------------------------
------------------------------------------------------------
------------------------------------------------------------
------------------------------------------------------------
------------------------------------------------------------
------------------------------------------------------------
----------------------------------------------------------
>ref_r_2
------------------------------------------------------------
------------------------------------------------------------
-----------------------------------------MTQPILALEGIE-------
---------------------KA-------------------------------------
------------------------------F-----PGVKALDN----------------
------------------------------------------------------------
------------------------ACLN--------------------------------
------------------------------------------------------------
------------------------------------------------------------
------------------------------------------------------------
------------------------------------------------------------
------------------------------------------------------------
------------------------------------------------------------
----------------------------V-------Y-----------------------
------------------------------------------------------------
------------------------------------------------------------
--PGRVMALMGENGAGKSTLMKVLTGIYSKDA--GEV----RYQ-G------APV---HF
H--------GPRHSQEA-------------------------------------------
----------------------GIS----------------------IIHQEL--N----
-----LIPELTIAENIFLGREKTNAFGG---I------K-W-AE---------MYREADA
LLKRLNV------KH-------SSRQ-LLG----ELSLGE---QQM--------------
------------------------------------------------------------
------------------------------------------------------------
------------------------------------------------------------
V-EIAK-------ALSFKSQ----------VIIMDEPTDALTD----------TET----
E-------------------------------------------------S---LF-NVI
NELR-S-----------EG---CG-IV-----YISHRLKEIFEICD--------------
-------------------DITV------LR--DGKFIGECR--------------V-AD
TDE-DGL----IEM----------------------------------------------
--------M-V--------------GRRLD-------------------EQY-------P
RIAVK-H--G-----------T-----------------T-----------CLEVKNL--
----------T------------------------------------G--------SGIN
D------------------------------------------------V--SFTLARGE
ILGISGLMGAGRT--ELMKVIY------------------------GALT-RESGDVILD
GKII--NPISPQD----GLANGIAYIS----------EDRKGDGLIL-----------GL
---------------------------------SVKEN----------------------
-----------------MS---LC-----------------------A---LEQL-----
-S--NGIKIDQQQ---------------------------------EVIAVEDFIR--LF
-----------------------------------------------NIKTPTRDQIIG-
--------------NLSGG-----NQQKVA----------------I-------------
--------A-KGLMTKPKVLILDEPTRGVDV--------------------------G--
-----------------------------------------------------A------
------------------------KKEIYQLIN---------------------------
-------Q--FKADGMSIILVSSEMPEVLGMSDRILVM-------------------HEG
RISGEFT-PEEANQ-------EK--L-----LA------------CAVG--K--------
-RI---------------------------------------------------------
---------------------------------------DEVAA----------------
------------------------------------------------------------
------------------------------------------------------------
------------------------------------------------------------
------------------------------------------------------------
------------------------------------------------------------
------------------------------------------------------------
------------------------------------------------------------
------------------------------------------------------------
----------------------------------------------------------
>ref_r_6
------------------------------------------------------------
------------------------------------------------------------
-----------------------------------------MTQAILELNGIE-------
---------------------KA-------------------------------------
------------------------------F-----PGVKALNG----------------
------------------------------------------------------------
------------------------ACLN--------------------------------
------------------------------------------------------------
------------------------------------------------------------
------------------------------------------------------------
------------------------------------------------------------
------------------------------------------------------------
------------------------------------------------------------
----------------------------V-------Y-----------------------
------------------------------------------------------------
------------------------------------------------------------
--PGKVMALMGENGAGKSTLMKSLTGIYAMDA--GEI----RYE-G------KAV---NF
N--------GPKHSQES-------------------------------------------
----------------------GIS----------------------IIHQEL--N----
-----LIPELTIAENIFLGREKTNAFGG---I------K-W-SE---------MYKDADV
LLKRLNV------KH-------HSRQ-LLG----ELSLGE---QQM--------------
------------------------------------------------------------
------------------------------------------------------------
------------------------------------------------------------
V-EIAK-------ALSFKSK----------VIIMDEPTDALTD----------TET----
E-------------------------------------------------S---LF-KVI
NELR-D-----------EG---CG-IV-----YISHRLKEIFEICD--------------
-------------------DITV------LR--DGKFIGERV--------------V-AD
IDE-DTL----IEM----------------------------------------------
--------M-V--------------GRRLD-------------------EQY-------P
RIDVQ-H--G-----------E-----------------K-----------SLELFDV--
----------S------------------------------------G--------PGVH
N------------------------------------------------V--SFSLDRGE
ILGISGLMGAGRT--ELMKIIY------------------------GALP-MTCGAIKLN
NKMI--NPISPRD----GLANGIAYIS----------EDRKGDGLVL-----------GL
---------------------------------SVKEN----------------------
-----------------MS---IC-----------------------S---LDQL-----
-S--KGIQLDHYA---------------------------------EVTAVEDFIR--LF
-----------------------------------------------NIKTPTRDQIIG-
--------------NLSGG-----NQQKVA----------------I-------------
--------A-KGLMTRPKVLILDEPTRGVDV--------------------------G--
-----------------------------------------------------A------
------------------------KKEIYQLIN---------------------------
-------Q--FKAEGMSIILVSSEMPEVLGMSDRILVM-------------------HEG
RISGEFM-AKDADQ-------EK--L-----LA------------CAVG--K--------
-TVEQN------------------------------------------------------
---------------------------------------VEVTA----------------
------------------------------------------------------------
------------------------------------------------------------
------------------------------------------------------------
------------------------------------------------------------
------------------------------------------------------------
------------------------------------------------------------
------------------------------------------------------------
------------------------------------------------------------
----------------------------------------------------------
>ref_r_25
------------------------------------------------------------
------------------------------------------------------------
-----------------------------------------MTQPILELKDIE-------
---------------------KA-------------------------------------
------------------------------F-----PGVKALDK----------------
------------------------------------------------------------
------------------------ASLN--------------------------------
------------------------------------------------------------
------------------------------------------------------------
------------------------------------------------------------
------------------------------------------------------------
------------------------------------------------------------
------------------------------------------------------------
----------------------------V-------Y-----------------------
------------------------------------------------------------
------------------------------------------------------------
--PGKVMALMGENGAGKSTLMKVLTGIYTMDA--GEL----RYQ-G------QNV---KF
N--------GPRHSQEA-------------------------------------------
----------------------GIS----------------------IIHQEL--N----
-----LIPELTIAENIFLGRERTNAFGG---I------K-W-NE---------MYREADA
LLQRLNV------KH-------SSKT-LLG----ALSLGE---QQM--------------
------------------------------------------------------------
------------------------------------------------------------
------------------------------------------------------------
V-EIAK-------ALSFKSQ----------VIIMDEPTDALTD----------TET----
E-------------------------------------------------S---LF-KVI
NELR-E-----------EG---TG-IV-----YISHRLKEIFEICD--------------
-------------------DITV------LR--DGKFIGQRR--------------V-AD
IDE-DGM----IEM----------------------------------------------
--------M-V--------------GRRLD-------------------EQY-------P
RIDVK-H--G-----------T-----------------T-----------CLEVKNL--
----------C------------------------------------G--------AGVN
N------------------------------------------------V--SFTLDRGE
ILGISGLMGAGRT--ELMKVIY------------------------GAQT-RESGDIILD
GKVI--NPINPQD----GLANGIAYIS----------EDRKGDGLIL-----------GL
---------------------------------SVKEN----------------------
-----------------MS---IC-----------------------S---LAQL-----
-S--KGIQLNHYE---------------------------------EVTAVEDFIR--LF
-----------------------------------------------NIKTPSRDQIIG-
--------------NLSGG-----NQQKVA----------------I-------------
--------A-KGLMTRPKVLILDEPTRGVDV--------------------------G--
-----------------------------------------------------A------
------------------------KKEIYQLIN---------------------------
-------Q--FKAEGMSIILVSSEMPEVLGMSDRILVM-------------------HEG
KISGEFM-ANEANQ-------EK--L-----LA------------CAVG--K--------
-HI---------------------------------------------------------
---------------------------------------NEVAA----------------
------------------------------------------------------------
------------------------------------------------------------
------------------------------------------------------------
------------------------------------------------------------
------------------------------------------------------------
------------------------------------------------------------
------------------------------------------------------------
------------------------------------------------------------
----------------------------------------------------------
>ref_r_18
------------------------------------------------------------
------------------------------------------------------------
-----------------------------------------MNQPILELKGIE-------
---------------------KA-------------------------------------
------------------------------F-----PGVKALDN----------------
------------------------------------------------------------
------------------------ACLN--------------------------------
------------------------------------------------------------
------------------------------------------------------------
------------------------------------------------------------
------------------------------------------------------------
------------------------------------------------------------
------------------------------------------------------------
----------------------------V-------Y-----------------------
------------------------------------------------------------
------------------------------------------------------------
--PGKVMALMGENGAGKSTLMKSLTGIYAMDA--GEI----RYQ-G------KAV---NF
D--------GPRHSQEA-------------------------------------------
----------------------GIS----------------------IIHQEL--N----
-----LIPELTIAENIFLGREKTNAFGG---I------K-W-AE---------MFREADD
LLKRLNV------KH-------HSRQ-LLG----ELSLGE---QQM--------------
------------------------------------------------------------
------------------------------------------------------------
------------------------------------------------------------
V-EIAK-------ALSFKSQ----------VIIMDEPTDALTD----------TET----
E-------------------------------------------------S---LF-KVI
NELR-A-----------EG---CG-IV-----YISHRLKEIFEICD--------------
-------------------DITV------LR--DGKFIGERA--------------V-AD
TDE-DGL----IEM----------------------------------------------
--------M-V--------------GRRLD-------------------EQY-------P
RIDVR-H--G-----------E-----------------T-----------CLEVTNL--
----------T------------------------------------G--------AGVN
N------------------------------------------------V--SFKLDRGE
ILGVSGLMGAGRS--ELMKVIY------------------------GALK-RESGDIKLN
GKTI--NPVTPQD----GLANGIAYIS----------EDRKGDGLVL-----------GL
---------------------------------SVKEN----------------------
-----------------MS---LC-----------------------S---LEQL-----
-S--KGVQLKHYE---------------------------------EVTAVEDFIR--LF
-----------------------------------------------NIKTPTRDQIIG-
--------------NLSGG-----NQQKVA----------------I-------------
--------A-KGLMTRPKVLILDEPTRGVDV--------------------------G--
-----------------------------------------------------A------
------------------------KKEIYQLIN---------------------------
-------Q--FKAEGMSIILVSSEMPEVLGMSDRIIVM-------------------HEG
RISGEFM-AADANQ-------EK--L-----LA------------CAVG--K--------
-TTEQN------------------------------------------------------
---------------------------------------NEVAA----------------
------------------------------------------------------------
------------------------------------------------------------
------------------------------------------------------------
------------------------------------------------------------
------------------------------------------------------------
------------------------------------------------------------
------------------------------------------------------------
------------------------------------------------------------
----------------------------------------------------------
>ref_r_35
------------------------------------------------------------
------------------------------------------------------------
-----------------------------------------MTQPILALTQIE-------
---------------------KA-------------------------------------
------------------------------F-----PGVKALDK----------------
------------------------------------------------------------
------------------------ASLN--------------------------------
------------------------------------------------------------
------------------------------------------------------------
------------------------------------------------------------
------------------------------------------------------------
------------------------------------------------------------
------------------------------------------------------------
----------------------------V-------Y-----------------------
------------------------------------------------------------
------------------------------------------------------------
--SGRVMALMGENGAGKSTLMKVLTGIYNKDA--GSI----EYQ-G------LPV---KF
K--------GPRESQHA-------------------------------------------
----------------------GIS----------------------IIHQEL--N----
-----LIPELTIAENIFLGREMVSPFGR---I------L-W-KT---------MYRKADE
LLARLNV------KH-------SAHT-LLG----ELSLGE---QQM--------------
------------------------------------------------------------
------------------------------------------------------------
------------------------------------------------------------
V-EIAK-------ALSFESK----------VIIMDEPTDALTD----------TET----
Q-------------------------------------------------S---LF-NVI
NELR-D-----------QG---CG-IV-----YISHRLKEIFEICD--------------
-------------------DITV------LR--DGKFIGQCA--------------V-KE
TDE-EGL----IEM----------------------------------------------
--------M-V--------------GRRLD-------------------EQY-------P
RVAVK-Q--G-----------D-----------------I-----------SLAVEHL--
----------S------------------------------------G--------QGVH
D------------------------------------------------V--SFTLRKGE
ILGISGLMGAGRT--ELMKTIY------------------------GALP-KTAGEVKVD
GQVV--DAHSPQD----GLNAGIAYIS----------EDRKGDGLIL-----------GL
---------------------------------SVKEN----------------------
-----------------MS---LC-----------------------A---LPQL-----
-S--KGIQIQHGA---------------------------------EKLAVDDFIQ--LF
-----------------------------------------------NIKTPKREQIIG-
--------------NLSGG-----NQQKVA----------------I-------------
--------A-KGLMTRPKILILDEPTRGVDV--------------------------G--
-----------------------------------------------------A------
------------------------KKEIYQLIN---------------------------
-------E--FKAEGMSIILVSSEMPEVLGMSDRILVM-------------------HEG
RISGEFS-ATEANQ-------EN--L-----LA------------CAVG--R--------
-LPQRPTENQPKNVS---------------------------------------------
---------------------------------------NEEPA----------------
------------------------------------------------------------
------------------------------------------------------------
------------------------------------------------------------
------------------------------------------------------------
------------------------------------------------------------
------------------------------------------------------------
------------------------------------------------------------
------------------------------------------------------------
----------------------------------------------------------
>ref_r_24
------------------------------------------------------------
------------------------------------------------------------
-----------------------------------------MLQPILQLSDIE-------
---------------------KA-------------------------------------
------------------------------F-----PGVKALDK----------------
------------------------------------------------------------
------------------------ASLN--------------------------------
------------------------------------------------------------
------------------------------------------------------------
------------------------------------------------------------
------------------------------------------------------------
------------------------------------------------------------
------------------------------------------------------------
----------------------------V-------Y-----------------------
------------------------------------------------------------
------------------------------------------------------------
--PGKVMALLGENGAGKSTLMKVLTGIYSKDS--GDL----RYQ-G------TEA---AF
Q--------GPRDSQQA-------------------------------------------
----------------------GIS----------------------IIHQEL--N----
-----LIPELTIAENIFLGREKTNAFGR---I------L-W-TE---------MYAEADR
LLARLNV------KH-------SSKT-PLG----ELSLGE---QQM--------------
------------------------------------------------------------
------------------------------------------------------------
------------------------------------------------------------
V-EIAK-------ALSFESK----------VIIMDEPTDALTD----------TET----
E-------------------------------------------------S---LF-SVI
NELR-D-----------QG---CG-IV-----YISHRLKEIFEICD--------------
-------------------DITV------LR--DGKFIGQRT--------------V-AE
TDE-DLL----IEM----------------------------------------------
--------M-V--------------GRKLD-------------------EQY-------P
RIDAV-H--G-----------K-----------------T-----------SLEVQNL--
----------S------------------------------------G--------PGVN
D------------------------------------------------V--SFTLDQGE
ILGISGLMGAGRT--ELMKIIY------------------------GARK-RESGSVILN
GKTI--NPSSPQD----GLANGIAYIS----------EDRKGDCLVL-----------GL
---------------------------------SVKEN----------------------
-----------------MS---LC-----------------------A---LEQL-----
-S--KGAQIQHGE---------------------------------EVIAVEDFIK--LF
-----------------------------------------------NIKTPSRDQIIG-
--------------NLSGG-----NQQKVA----------------I-------------
--------A-KGLMTKPKVLILDEPTRGVDV--------------------------G--
-----------------------------------------------------A------
------------------------KKEIYQLIN---------------------------
-------K--FKADGMSIILVSSEMPEVLGMSDRILVM-------------------HEG
HISGEFM-AHEADQ-------EK--L-----LA------------CAVG--K--------
-NV---------------------------------------------------------
---------------------------------------SEEAA----------------
------------------------------------------------------------
------------------------------------------------------------
------------------------------------------------------------
------------------------------------------------------------
------------------------------------------------------------
------------------------------------------------------------
------------------------------------------------------------
------------------------------------------------------------
----------------------------------------------------------
>ref_r_74
------------------------------------------------------------
------------------------------------------------------------
-----------------------------------------MLKPILQLSEIE-------
---------------------KA-------------------------------------
------------------------------F-----PGVKALDK----------------
------------------------------------------------------------
------------------------ASLN--------------------------------
------------------------------------------------------------
------------------------------------------------------------
------------------------------------------------------------
------------------------------------------------------------
------------------------------------------------------------
------------------------------------------------------------
----------------------------V-------Y-----------------------
------------------------------------------------------------
------------------------------------------------------------
--PGKVMALLGENGAGKSTLMKVLTGIYSKDA--GDL----RYQ-D------AEA---SF
E--------GPRESQQA-------------------------------------------
----------------------GIS----------------------IIHQEL--N----
-----LIPELTIAENIYLGREKTNAFGR---I------K-W-HE---------MYADADQ
LLARLNV------KH-------SAKT-LLG----ELSLGE---QQM--------------
------------------------------------------------------------
------------------------------------------------------------
------------------------------------------------------------
V-EIAK-------ALSFESK----------VIIMDEPTDALTD----------TET----
A-------------------------------------------------S---LF-NVI
NELR-A-----------QG---CG-IV-----YISHRLKEIFEICD--------------
-------------------DITV------LR--DGKFIGQTV--------------V-AE
TNE-DAL----IEM----------------------------------------------
--------M-V--------------GRKLD-------------------EQY-------P
RINAT-H--G-----------K-----------------R-----------SLEVRRV--
----------S------------------------------------G--------TGVR
D------------------------------------------------V--SFHVDQGE
ILGVSGLMGAGRT--ELMKMIY------------------------GALK-RDSGDVVLY
GKSI--NPISPQE----GLANGIAYIS----------EDRKGDGLVL-----------GL
---------------------------------SVKDN----------------------
-----------------MS---LC-----------------------T---LEQL-----
-S--KGWQLQHAD---------------------------------EVIAVEDFIT--LF
-----------------------------------------------NIKTPSRNQIIG-
--------------NLSGG-----NQQKVA----------------I-------------
--------A-KGLMTKPKVLILDEPTRGVDV--------------------------G--
-----------------------------------------------------A------
------------------------KKEIYQLIN---------------------------
-------K--FKADGMSIILVSSEMPEVLGMSDRIMVM-------------------HEG
RVSGEFM-ADEADQ-------EK--L-----LA------------CAVG--K--------
-KV---------------------------------------------------------
---------------------------------------SEATA----------------
------------------------------------------------------------
------------------------------------------------------------
------------------------------------------------------------
------------------------------------------------------------
------------------------------------------------------------
------------------------------------------------------------
------------------------------------------------------------
------------------------------------------------------------
----------------------------------------------------------
>ref_r_13
------------------------------------------------------------
------------------------------------------------------------
-----------------------------------------MTQAILQLNEIE-------
---------------------KA-------------------------------------
------------------------------F-----PGVKALDK----------------
------------------------------------------------------------
------------------------ASLN--------------------------------
------------------------------------------------------------
------------------------------------------------------------
------------------------------------------------------------
------------------------------------------------------------
------------------------------------------------------------
------------------------------------------------------------
----------------------------V-------Y-----------------------
------------------------------------------------------------
------------------------------------------------------------
--PGRVMALMGENGAGKSTLMKALTGIHALDG--GSI----HYQ-G------QPV---AF
K--------GPRDSQLA-------------------------------------------
----------------------GIS----------------------IIHQEL--N----
-----LIPQLTIAENIFLGREFTSKFGR---V------E-W-DK---------MYAEADK
LLARLNV------KH-------SAKT-LLG----DLSLGE---QQM--------------
------------------------------------------------------------
------------------------------------------------------------
------------------------------------------------------------
V-EIAK-------ALSFDSN----------VIIMDEPTDALTD----------TET----
E-------------------------------------------------S---LF-SVI
NELR-D-----------QG---CG-IV-----YISHRLKEIFTICD--------------
-------------------DVTV------LR--DGRFIGECQ--------------V-TD
IDE-DQL----IEM----------------------------------------------
--------M-V--------------GRKLD-------------------EQY-------P
RIKAT-H--G-----------E-----------------T-----------SLEVINV--
----------S------------------------------------G--------VGIN
D------------------------------------------------V--SFTLKRGE
ILGVSGLMGAGRT--ELMKAIY------------------------GAQP-LHSGDIKLN
GKAI--NPVSPRD----GLANGIAYIS----------EDRKGDGLIL-----------GL
---------------------------------SVKEN----------------------
-----------------MS---LC-----------------------T---LDTL-----
-S--NGMQIRHGD---------------------------------EVIAVDDFIK--LF
-----------------------------------------------NIKTPTREQLIG-
--------------NLSGG-----NQQKVA----------------I-------------
--------A-KGLMTKPHVLILDEPTRGVDV--------------------------G--
-----------------------------------------------------A------
------------------------KKEIYQLIN---------------------------
-------K--FKADGMSIILVSSDMPEVLGMSDRIMVM-------------------HQG
RITGEFD-AKDADQ-------ET--L-----LA------------CAVG--K--------
-YV---------------------------------------------------------
---------------------------------------KKDAA----------------
------------------------------------------------------------
------------------------------------------------------------
------------------------------------------------------------
------------------------------------------------------------
------------------------------------------------------------
------------------------------------------------------------
------------------------------------------------------------
------------------------------------------------------------
----------------------------------------------------------
>ref_r_39
------------------------------------------------------------
------------------------------------------------------------
-----------------------------------------MTQAILQLSEIE-------
---------------------KA-------------------------------------
------------------------------F-----PGVKALDK----------------
------------------------------------------------------------
------------------------ASLN--------------------------------
------------------------------------------------------------
------------------------------------------------------------
------------------------------------------------------------
------------------------------------------------------------
------------------------------------------------------------
------------------------------------------------------------
----------------------------V-------Y-----------------------
------------------------------------------------------------
------------------------------------------------------------
--PGRVMALMGENGAGKSTLMKVLTGIHALDG--GSI----HYE-G------KEA---AF
K--------GPRDSQQA-------------------------------------------
----------------------GIS----------------------IIHQEL--N----
-----LIPELTIAENIYLGREFTGPFGR---V------L-W-EK---------MYAEADK
LLARLNV------KH-------SSKT-LLG----ALSLGE---QQM--------------
------------------------------------------------------------
------------------------------------------------------------
------------------------------------------------------------
V-EIAK-------ALSFESK----------VIIMDEPTDALTD----------TET----
E-------------------------------------------------S---LF-KVI
RELR-D-----------EG---CG-IV-----YISHRLKEIFTICD--------------
-------------------DITV------LR--DGKFIGECQ--------------V-KD
IDE-DRL----IEM----------------------------------------------
--------M-V--------------GRKLE-------------------EQY-------P
RIAVT-H--G-----------D-----------------T-----------CLEVKNV--
----------S------------------------------------G--------VGVK
D------------------------------------------------V--SFTLKRGE
ILGVSGLMGAGRT--ELMKVIY------------------------GALS-RDGGDIILN
GKTV--NPISPRD----GLINGIAYIS----------EDRKGDGLIL-----------GL
---------------------------------SVKEN----------------------
-----------------MS---IC-----------------------S---LDKL-----
-S--KGMQIRHND---------------------------------EVMAVDDFIQ--LF
-----------------------------------------------NIKTPTREQLIG-
--------------NLSGG-----NQQKVA----------------I-------------
--------A-KGLMTKPRVLILDEPTRGVDV--------------------------G--
-----------------------------------------------------A------
------------------------KKEIYQLIN---------------------------
-------R--FKAEGMSIILVSSDMPEVLGMSDRIMVM-------------------HEG
RITGEFD-AKDADQ-------ET--L-----LA------------CAVG--K--------
-YV---------------------------------------------------------
---------------------------------------KKDAA----------------
------------------------------------------------------------
------------------------------------------------------------
------------------------------------------------------------
------------------------------------------------------------
------------------------------------------------------------
------------------------------------------------------------
------------------------------------------------------------
------------------------------------------------------------
----------------------------------------------------------
>ref_r_78
------------------------------------------------------------
------------------------------------------------------------
-----------------------------------------MTQPILALHQIE-------
---------------------KA-------------------------------------
------------------------------F-----PGVKALDQ----------------
------------------------------------------------------------
------------------------AGLS--------------------------------
------------------------------------------------------------
------------------------------------------------------------
------------------------------------------------------------
------------------------------------------------------------
------------------------------------------------------------
------------------------------------------------------------
----------------------------V-------Y-----------------------
------------------------------------------------------------
------------------------------------------------------------
--PGRVMALMGENGAGKSTLMKVLTGIYTKDA--GEI----TYQ-G------KSA---DF
K--------GPKDSQEA-------------------------------------------
----------------------GIS----------------------IIHQEL--N----
-----LIPELTIAENIFLGREKTNAFGR---I------L-W-PQ---------MYAEADK
LLKRLNV------RH-------SSKK-LLG----DLSLGE---QQM--------------
------------------------------------------------------------
------------------------------------------------------------
------------------------------------------------------------
V-EIAK-------ALSFDSK----------VIIMDEPTDALTD----------TET----
E-------------------------------------------------S---LF-SVI
RELR-S-----------QG---CG-IV-----YISHRLKEIFEICD--------------
-------------------DVTV------LR--DGKFIGQKA--------------V-SA
LDE-DQL----IEM----------------------------------------------
--------M-V--------------GRKLD-------------------EQY-------P
RIDAA-A--G-----------D-----------------V-----------SLEVIGL--
----------T------------------------------------G--------SGVR
D------------------------------------------------V--SFQLHKGE
ILGVSGLMGAGRT--ELMKVIY------------------------GALP-SEKGVINLE
GKTI--NPVSPQD----GLANGIAYIS----------EDRKGDGLVL-----------GL
---------------------------------SVKEN----------------------
-----------------MS---LC-----------------------A---LNHL-----
-T--QGWQIRHQD---------------------------------EKTAVEDFIR--LF
-----------------------------------------------NIKTPSKDQIIG-
--------------NLSGG-----NQQKVA----------------I-------------
--------A-KGLMTRPKVLILDEPTRGVDV--------------------------G--
-----------------------------------------------------A------
------------------------KKEIYQLIN---------------------------
-------Q--FKSEGMSIILVSSEMPEVLGMSDRILVM-------------------HEG
RISGVFD-AKDANQ-------EN--L-----LA------------CAVG--K--------
-QY---------------------------------------------------------
---------------------------------------HGEAA----------------
------------------------------------------------------------
------------------------------------------------------------
------------------------------------------------------------
------------------------------------------------------------
------------------------------------------------------------
------------------------------------------------------------
------------------------------------------------------------
------------------------------------------------------------
----------------------------------------------------------
>ref_r_73
------------------------------------------------------------
------------------------------------------------------------
-----------------------------------------MTEAILQLDSIE-------
---------------------KA-------------------------------------
------------------------------F-----PGVKALDK----------------
------------------------------------------------------------
------------------------ASLN--------------------------------
------------------------------------------------------------
------------------------------------------------------------
------------------------------------------------------------
------------------------------------------------------------
------------------------------------------------------------
------------------------------------------------------------
----------------------------V-------Y-----------------------
------------------------------------------------------------
------------------------------------------------------------
--SGRVMALLGENGAGKSTLMKVLTGIYAMDA--GSI----HYK-G------LPV---SF
K--------GPRESQHA-------------------------------------------
----------------------GIS----------------------IIHQEL--N----
-----LIPELTIAENIFLGREITGAFGR---V------L-W-GE---------MYRQADK
LLARLNV------KH-------SSKK-LLG----ELSLGE---QQM--------------
------------------------------------------------------------
------------------------------------------------------------
------------------------------------------------------------
V-EIAK-------ALSFESK----------VIIMDEPTDALTD----------TET----
E-------------------------------------------------S---LF-KVI
NELR-D-----------QG---CG-IV-----YISHRLKEIFEICD--------------
-------------------DITI------LR--DGKFINQCQ--------------V-SE
TDE-DHL----IEM----------------------------------------------
--------M-V--------------GRKLE-------------------EQY-------P
RIEAT-H--G-----------S-----------------V-----------CLQVSNL--
----------T------------------------------------G--------SGVH
D------------------------------------------------V--SFHLNKGE
ILGVSGLMGAGRT--ELMKVIY------------------------GALA-SESGSIQLN
GKTI--KPTSPQQ----GLASGIAYIS----------EDRKGDGLIL-----------GL
---------------------------------SVKEN----------------------
-----------------MS---LC-----------------------A---LDHL-----
-S--AGMQIQHSK---------------------------------EVLAVEDFVS--LF
-----------------------------------------------NIKTPSRNQIIG-
--------------NLSGG-----NQQKVA----------------I-------------
--------A-KGLMTRPKVLILDEPTRGVDV--------------------------G--
-----------------------------------------------------A------
------------------------KKEIYQLIN---------------------------
-------K--FKAEGMSIILVSSEMPEVLGMSDRILVM-------------------HEG
RISGEFD-ASEANQ-------EK--L-----LA------------CAVG--K--------
-KI---------------------------------------------------------
---------------------------------------NEEAA----------------
------------------------------------------------------------
------------------------------------------------------------
------------------------------------------------------------
------------------------------------------------------------
------------------------------------------------------------
------------------------------------------------------------
------------------------------------------------------------
------------------------------------------------------------
----------------------------------------------------------
>ref_r_75
------------------------------------------------------------
------------------------------------------------------------
-----------------------------------------MTQAILQLSEIE-------
---------------------KA-------------------------------------
------------------------------F-----PGVKALDK----------------
------------------------------------------------------------
------------------------ASLK--------------------------------
------------------------------------------------------------
------------------------------------------------------------
------------------------------------------------------------
------------------------------------------------------------
------------------------------------------------------------
------------------------------------------------------------
----------------------------V-------Y-----------------------
------------------------------------------------------------
------------------------------------------------------------
--PGRVMALMGENGAGKSTLMKVLTGIYSLDA--GSI----SYQ-G------QPA---AF
K--------GPRDSQQA-------------------------------------------
----------------------GIS----------------------IIHQEL--N----
-----LIPELTIAENIFLGREFTSALGR---I------Q-W-DK---------MYEQADQ
LLARLNV------RH-------SAKT-LLG----ELSLGE---QQM--------------
------------------------------------------------------------
------------------------------------------------------------
------------------------------------------------------------
V-EIAK-------ALSFESR----------VIIMDEPTDALTD----------TET----
D-------------------------------------------------S---LF-AVI
RELR-E-----------QG---CG-IV-----YISHRLKEIFEICD--------------
-------------------DITV------LR--DGKFIGECQ--------------V-SD
TNE-DGL----IEM----------------------------------------------
--------M-V--------------GRKLE-------------------EQY-------P
RIDVT-H--G-----------D-----------------V-----------CLEVERL--
----------T------------------------------------G--------AGVK
D------------------------------------------------V--SFTLQRGE
ILGISGLMGAGRT--ELMKVIY------------------------GALA-KQSGVVRLD
GEEI--NPTSPQG----GLASGIAYIS----------EDRKGDGLVL-----------GL
---------------------------------SVKEN----------------------
-----------------MS---LC-----------------------A---LDQL-----
-S--RGCQIRHAD---------------------------------EIMAVEDYIG--LF
-----------------------------------------------NIKTPSRDQIIG-
--------------NLSGG-----NQQKVA----------------I-------------
--------A-KGLMTRPKVLILDEPTRGVDV--------------------------G--
-----------------------------------------------------A------
------------------------KKEIYQLIN---------------------------
-------K--FKAAGMSIILVSSEMPEVLGMSDRILVM-------------------HEG
RISGEFD-AVDADQ-------EK--L-----LA------------CAVG--K--------
-MI---------------------------------------------------------
---------------------------------------NEEAA----------------
------------------------------------------------------------
------------------------------------------------------------
------------------------------------------------------------
------------------------------------------------------------
------------------------------------------------------------
------------------------------------------------------------
------------------------------------------------------------
------------------------------------------------------------
----------------------------------------------------------
>ref_r_67
------------------------------------------------------------
------------------------------------------------------------
----------------------------------------MTTEAVLNISEID-------
---------------------KA-------------------------------------
------------------------------F-----PGVKALDK----------------
------------------------------------------------------------
------------------------ASLN--------------------------------
------------------------------------------------------------
------------------------------------------------------------
------------------------------------------------------------
------------------------------------------------------------
------------------------------------------------------------
------------------------------------------------------------
----------------------------V-------Y-----------------------
------------------------------------------------------------
------------------------------------------------------------
--PGRVMALMGENGAGKSTLMKVLTGIYTADA--GTI----HYH-G------NPA---HF
S--------GPRESQQA-------------------------------------------
----------------------GIS----------------------IIHQEL--N----
-----LIPELTIAENIFLGREITGAFGR---V------L-W-QE---------MYQKADA
LLKRLNV------MH-------SSKK-LLG----ELSLGE---QQM--------------
------------------------------------------------------------
------------------------------------------------------------
------------------------------------------------------------
V-EIAK-------ALSFESK----------VIIMDEPTDALTD----------TET----
E-------------------------------------------------S---LF-NVI
RELR-E-----------QG---CG-IV-----YISHRLKEIFEICD--------------
-------------------DVTV------LR--DGKFIGECQ--------------V-EE
IDE-DGL----IEK----------------------------------------------
--------M-V--------------GRKLE-------------------EQY-------P
RIDVQ-H--G-----------D-----------------T-----------CLEVVGL--
----------T------------------------------------G--------SGVH
D------------------------------------------------V--NFTLKRGE
ILGISGLMGAGRT--ELMKIIY------------------------GALP-SEKGVINLD
NRTI--NPASPQD----GLANGIAYIS----------EDRKGDGLVL-----------GL
---------------------------------SVKEN----------------------
-----------------MS---LS-----------------------A---LNQL-----
-S--KGVQIQHGD---------------------------------EVTAVEDFIR--LF
-----------------------------------------------NIKTPTREQIIG-
--------------NLSGG-----NQQKVA----------------I-------------
--------A-KGLMTKPKVLILDEPTRGVDV--------------------------G--
-----------------------------------------------------A------
------------------------KKEIYQLIN---------------------------
-------Q--FKAEGMSIILVSSEMPEVLGMSDRILVM-------------------HEG
RISGEFD-AKDADQ-------EK--L-----LA------------CAVG--K--------
-HV---------------------------------------------------------
---------------------------------------NEEAA----------------
------------------------------------------------------------
------------------------------------------------------------
------------------------------------------------------------
------------------------------------------------------------
------------------------------------------------------------
------------------------------------------------------------
------------------------------------------------------------
------------------------------------------------------------
----------------------------------------------------------
>ref_r_42
------------------------------------------------------------
------------------------------------------------------------
-----------------------------------------MTQAILELDSIE-------
---------------------KA-------------------------------------
------------------------------F-----PGVKALDK----------------
------------------------------------------------------------
------------------------ASLN--------------------------------
------------------------------------------------------------
------------------------------------------------------------
------------------------------------------------------------
------------------------------------------------------------
------------------------------------------------------------
------------------------------------------------------------
----------------------------V-------Y-----------------------
------------------------------------------------------------
------------------------------------------------------------
--PGRVMALMGENGAGKSTLMKALTGIYAMDA--GSI----QYQ-G------QPA---SF
K--------GPRDSQQA-------------------------------------------
----------------------GIS----------------------IIHQEL--N----
-----LIPELTIAENIFLGREITGTMGR---I------L-W-NE---------MYQAADK
LLARLNV------KH-------SSKT-PLG----HLSLGE---QQM--------------
------------------------------------------------------------
------------------------------------------------------------
------------------------------------------------------------
V-EIAK-------ALSFESK----------VIIMDEPTDALTD----------TET----
E-------------------------------------------------S---LF-KVI
NELR-A-----------EG---CG-IV-----YISHRLKEIFEICD--------------
-------------------DITV------LR--DGKFIGQRT--------------V-AE
TDE-DML----IEM----------------------------------------------
--------M-V--------------GRKLD-------------------EQY-------P
RINAE-H--G-----------T-----------------V-----------CLDVKNL--
----------C------------------------------------G--------SGVN
N------------------------------------------------I--SFTLDHGE
ILGISGLMGAGRT--ELMKVIY------------------------GALP-YESGEIRLH
GKTI--NPISPQD----GLANGIAYIS----------EDRKGDGLVL-----------GL
---------------------------------SVKEN----------------------
-----------------MS---IC-----------------------A---LDKL-----
-T--KGMQIQHKD---------------------------------EAIAVEDFIK--LF
-----------------------------------------------NIKTPSRDQIIG-
--------------NLSGG-----NQQKVA----------------I-------------
--------A-KGLMTRPNVLILDEPTRGVDV--------------------------G--
-----------------------------------------------------A------
------------------------KKEIYQLIN---------------------------
-------K--FKAEGMSIILVSSEMPEVLGMSDRILVM-------------------HEG
HISGEFE-AKDANQ-------EL--L-----LA------------CAVG--K--------
-KI---------------------------------------------------------
---------------------------------------NEEAA----------------
------------------------------------------------------------
------------------------------------------------------------
------------------------------------------------------------
------------------------------------------------------------
------------------------------------------------------------
------------------------------------------------------------
------------------------------------------------------------
------------------------------------------------------------
----------------------------------------------------------
>ref_r_36
------------------------------------------------------------
------------------------------------------------------------
-----------------------------------------MRQATLQLANIE-------
---------------------KS-------------------------------------
------------------------------F-----PGVKALDK----------------
------------------------------------------------------------
------------------------ASLN--------------------------------
------------------------------------------------------------
------------------------------------------------------------
------------------------------------------------------------
------------------------------------------------------------
------------------------------------------------------------
------------------------------------------------------------
----------------------------V-------Y-----------------------
------------------------------------------------------------
------------------------------------------------------------
--PGQVMALIGENGAGKSTLMKVLTGIHNKDS--GSI----TYE-G------STV---AF
K--------GPKDSQEA-------------------------------------------
----------------------GIS----------------------IIHQEL--N----
-----LIPELSIAENIFLGREFTSKLGR---I------Q-W-SK---------MYHESDL
LLRRLNV------QH-------SSKK-LLG----ELSLGE---QQM--------------
------------------------------------------------------------
------------------------------------------------------------
------------------------------------------------------------
V-EIAK-------ALSFESK----------VIIMDEPTDALTD----------TET----
E-------------------------------------------------S---LF-AVI
RELR-E-----------QG---CG-IV-----YISHRLKEVFQICD--------------
-------------------DITV------LR--DGKFIAECS--------------V-AD
TNE-DGL----IEM----------------------------------------------
--------M-V--------------GRKLD-------------------EQY-------P
RIKVQ-H--G-----------E-----------------T-----------CLEVKGL--
----------T------------------------------------G--------SGIH
D------------------------------------------------V--SFHLKRGE
ILGVSGLMGAGRT--ELMKVIF------------------------GALP-SERGVINLN
NRTV--NPVSPQD----ALANGIAYIS----------EDRKGDGLVL-----------GL
---------------------------------SVKEN----------------------
-----------------MS---LC-----------------------A---LDKL-----
-T--KKGKIQHKD---------------------------------EVIAVDDFIR--LF
-----------------------------------------------NIKTPSREQIIG-
--------------NLSGG-----NQQKVA----------------I-------------
--------A-KGLMTKPTVLILDEPTRGVDV--------------------------G--
-----------------------------------------------------A------
------------------------KKEIYQLIN---------------------------
-------T--FKAEGMSIILVSSEMPEVLGMSDRILVM-------------------HEG
RISGEFD-ALDADQ-------EK--L-----MA------------CAVG--K--------
-KM---------------------------------------------------------
---------------------------------------KEVAA----------------
------------------------------------------------------------
------------------------------------------------------------
------------------------------------------------------------
------------------------------------------------------------
------------------------------------------------------------
------------------------------------------------------------
------------------------------------------------------------
------------------------------------------------------------
----------------------------------------------------------
>ref_r_65
------------------------------------------------------------
------------------------------------------------------------
-----------------------------------------MTQTILQLSEIE-------
---------------------KS-------------------------------------
------------------------------F-----PGVKALDK----------------
------------------------------------------------------------
------------------------ASLN--------------------------------
------------------------------------------------------------
------------------------------------------------------------
------------------------------------------------------------
------------------------------------------------------------
------------------------------------------------------------
------------------------------------------------------------
----------------------------V-------Y-----------------------
------------------------------------------------------------
------------------------------------------------------------
--SGRVMALMGENGAGKSTLMKVLTGIHQMEG--GSI----RYQ-D------QPR---AF
K--------GPRDSQEA-------------------------------------------
----------------------GIS----------------------IIHQEL--N----
-----LIPELTIAENIYLGREFTSAMGR---I------Q-W-DK---------MHTEADK
LLKRLNV------KH-------SSRT-LLG----DLSLGE---QQM--------------
------------------------------------------------------------
------------------------------------------------------------
------------------------------------------------------------
V-EIAK-------ALSFESK----------VIIMDEPTDALTD----------KET----
E-------------------------------------------------S---LF-KVI
NELR-G-----------QG---CG-IV-----YISHRLKEIFEICD--------------
-------------------DITV------LR--DGKFIAECR--------------V-QD
TNE-DDL----IEM----------------------------------------------
--------M-V--------------GRKLE-------------------EQY-------P
RVDVH-Y--G-----------D-----------------V-----------CLDVIGL--
----------T------------------------------------G--------CGIH
N------------------------------------------------V--SFTLKRGE
ILGISGLMGAGRT--ELMKILY------------------------GALP-SERGVIRLN
DKTI--NPTSPQD----GLAHGIAYIS----------EDRKGDGLVL-----------GL
---------------------------------SVKEN----------------------
-----------------MS---LC-----------------------A---LDKF-----
-S--KGLHIQHDA---------------------------------EITAVEDFIK--LF
-----------------------------------------------NIKTPTCNQIIG-
--------------NLSGG-----NQQKVA----------------I-------------
--------A-KGLMTKPKVLILDEPTRGVDV--------------------------G--
-----------------------------------------------------A------
------------------------KKEIYQLIN---------------------------
-------K--FKAAGMSIILVSSEMPEVLGMSDRIMVM-------------------HEG
RVTGEFD-AKDADQ-------EK--L-----LA------------CAVG--K--------
-KI---------------------------------------------------------
---------------------------------------NEEAA----------------
------------------------------------------------------------
------------------------------------------------------------
------------------------------------------------------------
------------------------------------------------------------
------------------------------------------------------------
------------------------------------------------------------
------------------------------------------------------------
------------------------------------------------------------
----------------------------------------------------------
>ref_r_27
------------------------------------------------------------
------------------------------------------------------------
-----------------------------------------MTQAILQLNDIE-------
---------------------KA-------------------------------------
------------------------------F-----PGVKALDR----------------
------------------------------------------------------------
------------------------ASLS--------------------------------
------------------------------------------------------------
------------------------------------------------------------
------------------------------------------------------------
------------------------------------------------------------
------------------------------------------------------------
------------------------------------------------------------
----------------------------V-------Y-----------------------
------------------------------------------------------------
------------------------------------------------------------
--AGRVMALMGENGAGKSTLMKVLTGIYQMDA--GSI----HYQ-G------QPA---AF
N--------GPRDSQEA-------------------------------------------
----------------------GIS----------------------IIHQEL--N----
-----LIPELTIAENIYLGREFTGMMGR---I------Q-W-GK---------MYDEADK
LLKRLNV------KH-------SSKT-LLG----DLSLGE---QQM--------------
------------------------------------------------------------
------------------------------------------------------------
------------------------------------------------------------
V-EIAK-------ALSFESK----------VIIMDEPTDALTD----------KET----
E-------------------------------------------------S---LF-NVI
NELR-E-----------QG---CG-IV-----YISHRLKEIFEICD--------------
-------------------DITV------LR--DGKFIGECQ--------------V-KE
TNE-DGL----IEM----------------------------------------------
--------M-V--------------GRKLE-------------------EQY-------P
RIAVK-H--G-----------E-----------------T-----------CLEVSGL--
----------T------------------------------------G--------SGVD
D------------------------------------------------V--SFSLKRGE
ILGVSGLMGAGRT--ELMKLIY------------------------GALP-AEAGVIKLN
SQVI--KPATPQD----GLNNGIAYIS----------EDRKGDGLVL-----------GL
---------------------------------SVKEN----------------------
-----------------MS---LC-----------------------A---LDNL-----
-T--KGVQIQHKE---------------------------------EVVAVDDFIK--IF
-----------------------------------------------NIKTPTHNQIIG-
--------------NLSGG-----NQQKVA----------------I-------------
--------A-KGLMTQPKVLILDEPTRGVDV--------------------------G--
-----------------------------------------------------A------
------------------------KKEIYQLIN---------------------------
-------K--FKSEGMSIILVSSEMPEVLGMSDRILVM-------------------HEG
RITGEFD-AKEADQ-------EQ--L-----LA------------CAVG--K--------
-NM---------------------------------------------------------
---------------------------------------NEEAA----------------
------------------------------------------------------------
------------------------------------------------------------
------------------------------------------------------------
------------------------------------------------------------
------------------------------------------------------------
------------------------------------------------------------
------------------------------------------------------------
------------------------------------------------------------
----------------------------------------------------------
>ref_r_0
------------------------------------------------------------
------------------------------------------------------------
-----------------------------------------MTQAILQLSDIE-------
---------------------KA-------------------------------------
------------------------------F-----PGVKALDK----------------
------------------------------------------------------------
------------------------ASLN--------------------------------
------------------------------------------------------------
------------------------------------------------------------
------------------------------------------------------------
------------------------------------------------------------
------------------------------------------------------------
------------------------------------------------------------
----------------------------V-------Y-----------------------
------------------------------------------------------------
------------------------------------------------------------
--SGRVMALMGENGAGKSTLMKVLTGIYHMDA--GSI----KYQ-G------QPA---AF
K--------GPRDSQEA-------------------------------------------
----------------------GIS----------------------IIHQEL--N----
-----LIPELTIAENIYLGREFTGKMGR---I------Q-W-SK---------MYEEADK
LLQRLNV------KH-------SSKT-LLG----DLSLGE---QQM--------------
------------------------------------------------------------
------------------------------------------------------------
------------------------------------------------------------
V-EIAK-------ALSFESK----------VIIMDEPTDALTD----------KET----
E-------------------------------------------------S---LF-KVI
NELR-D-----------QG---CG-IV-----YISHRLKEIFEICD--------------
-------------------DITV------LR--DGKFIGECE--------------V-KD
TNE-DGL----IEM----------------------------------------------
--------M-V--------------GRKLE-------------------EQY-------P
RIDVK-H--G-----------D-----------------V-----------CLEVIGL--
----------T------------------------------------G--------SGVH
D------------------------------------------------I--NFTLQRGE
ILGVSGLMGAGRT--ELMKVIY------------------------GALP-SERGVINLD
NKTI--NPVSPQD----GLANGIAYIS----------EDRKGDGLVL-----------GL
---------------------------------SVKEN----------------------
-----------------MS---LC-----------------------A---LDKL-----
-T--KGFQIQHGE---------------------------------EVVAVEDFIK--LF
-----------------------------------------------NIKTPTRDQIIG-
--------------NLSGG-----NQQKVA----------------I-------------
--------A-KGLMTKPKVLILDEPTRGVDV--------------------------G--
-----------------------------------------------------A------
------------------------KKEIYQLIN---------------------------
-------K--FKADGMSIILVSSEMPEVLGMSDRIMVM-------------------HEG
RITGEFD-AKDADQ-------ET--L-----LA------------CAVG--R--------
-KI---------------------------------------------------------
---------------------------------------NEEAA----------------
------------------------------------------------------------
------------------------------------------------------------
------------------------------------------------------------
------------------------------------------------------------
------------------------------------------------------------
------------------------------------------------------------
------------------------------------------------------------
------------------------------------------------------------
----------------------------------------------------------
>ref_r_10
------------------------------------------------------------
------------------------------------------------------------
-----------------------------------------MTQAILELSSIE-------
---------------------KA-------------------------------------
------------------------------F-----PGVKALDK----------------
------------------------------------------------------------
------------------------ASLN--------------------------------
------------------------------------------------------------
------------------------------------------------------------
------------------------------------------------------------
------------------------------------------------------------
------------------------------------------------------------
------------------------------------------------------------
----------------------------V-------Y-----------------------
------------------------------------------------------------
------------------------------------------------------------
--PGRVMALMGENGAGKSTLMKVLTGIYQLDG--GTI----AYQ-G------KPA---AF
K--------GPRDSQQA-------------------------------------------
----------------------GIS----------------------IIHQEL--N----
-----LIPELTIAENIYLGREITGTMGR---I------L-W-NE---------MYQEADK
LLKRLNV------KH-------SSKT-PLG----ELSLGE---QQM--------------
------------------------------------------------------------
------------------------------------------------------------
------------------------------------------------------------
V-EIAK-------ALSFESK----------VIIMDEPTDALTD----------TET----
E-------------------------------------------------S---LF-KVI
NELR-D-----------EG---CG-IV-----YISHRLKEIFEICD--------------
-------------------DITV------LR--DGKFIGQCE--------------V-KD
TDE-DGL----IEM----------------------------------------------
--------M-V--------------GRKLD-------------------EQY-------P
RIAPS-H--G-----------E-----------------T-----------CLEVIGL--
----------T------------------------------------G--------SGVH
D------------------------------------------------V--SFILKRGE
ILGVSGLMGAGRT--ELMKVIY------------------------GALP-SECGVINLE
NKTI--NPVSPKD----GLANGIAYIS----------EDRKGDGLVL-----------GL
---------------------------------SVKEN----------------------
-----------------MS---LC-----------------------S---LDLL-----
-T--KSGQIQHKD---------------------------------EVIAVDDFIK--LF
-----------------------------------------------NIKTPTREQIIG-
--------------NLSGG-----NQQKVA----------------I-------------
--------A-KGLMTKPKVLILDEPTRGVDV--------------------------G--
-----------------------------------------------------A------
------------------------KKEIYQLIN---------------------------
-------K--FKADGMSIILVSSEMPEVLGMSDRIMVM-------------------HEG
RISGEFD-AKEANQ-------EL--L-----LA------------CAVG--K--------
-KI---------------------------------------------------------
[truncated: 11,263,346 more chars]
