# Supplementary material for: Picoplankton nitrogen guilds in the tropical and subtropical oceans: From the surface to the deep
Source: PLoS One. 2025 Nov 5;20(11):e0335222. doi: 10.1371/journal.pone.0335222 (PMC12588538; doi:10.1371/journal.pone.0335222)
Supplement: S1 File — (ZIP) [file pone.0335222.s001.zip › supplementary info/N_cycle/G_livJ_branched_amino_acid_transporter/tree/ref_database_relabel.newick]

(MARdb_xyl_OceanDNA_b26665_0659_01_00121_01656_pos_d_Bacteria_p_Proteobacteria_c_Alphaproteobacteria_o_Rhizobiales_f_Beijerinckiaceae_g_Methylobacterium_s_:0.34418,((MARdb_xyl_OceanDNA_b33512_234_05_03873_05420_neg_d_Bacteria_p_Proteobacteria_c_Gammaproteobacteria_o_Burkholderiales_f_Burkholderiaceae_g_Ralstonia_s_Ralstonia_pickettii:0.11828,MARdb_xyl_OceanDNA_b33284_0530_02_00831_02378_neg_d_Bacteria_p_Proteobacteria_c_Gammaproteobacteria_o_Burkholderiales_f_Burkholderiaceae_g_Achromobacter_s_Achromobacter_insuavis:0.26275)100.00:0.17714,((MARdb_xyl_OceanDNA_b33391_0488_03_03400_04959_neg_d_Bacteria_p_Proteobacteria_c_Gammaproteobacteria_o_Burkholderiales_f_Burkholderiaceae_g_Paraburkholderia_s_Paraburkholderia_fungorum:0.10596,MARdb_xyl_OceanDNA_b33512_109_02_00981_02552_neg_d_Bacteria_p_Proteobacteria_c_Gammaproteobacteria_o_Burkholderiales_f_Burkholderiaceae_g_Ralstonia_s_Ralstonia_pickettii:0.12808)100.00:0.12749,((MARdb_xyl_Janthinobacterium_BJB303_MMP05294051_PDZI01000004_1_MMP05294051_163_0181372_0182958_pos_d_Bacteria_p_Proteobacteria_c_Gammaproteobacteria_o_Burkholderiales_f_Burkholderiaceae_g_Janthinobacterium_s_Janthinobacterium_sp002127585:0.14834,MARdb_xyl_Massilia_sp_MMP09453097_NZ_CP030092_1_MMP09453097_2481_2953365_2954885_pos_d_Bacteria_p_Proteobacteria_c_Gammaproteobacteria_o_Burkholderiales_f_Burkholderiaceae_g_Pseudoduganella_s_Pseudoduganella_sp003293715:0.18131)100.00:0.07069,(MARdb_xyl_Herbaspirillum_RS_355_MMP07619231_PBPP01000057_1_0MMP07619231_10_012074_013630_pos_d_Bacteria_p_Proteobacteria_c_Gammaproteobacteria_o_Burkholderiales_f_Burkholderiaceae_g_Herbaspirillum_s_Herbaspirillum_huttiense:0.14162,(MARdb_xyl_Pseudomonas_313_MMP02470875_NZ_0ANBZ01000026_1_87_083059_084615_neg_d_Bacteria_p_Proteobacteria_c_Gammaproteobacteria_o_Pseudomonadales_f_Pseudomonadaceae_g_Pseudomonas_B_s_Pseudomonas_B_oryzihabitans_B:0.17470,(MARdb_xyl_Pseudomonas_sp_A_ATCC_PTA_122608_MMP04346844_NZ_LPNO01000035_1_MMP04346844_143_173817_175376_neg_d_Bacteria_p_Proteobacteria_c_Gammaproteobacteria_o_Pseudomonadales_f_Pseudomonadaceae_g_Pseudomonas_E_s_Pseudomonas_E_sp001952855:0.05404,(MARdb_xyl_Pseudomonas_moraviensis_UCD_KL30_MMP06090297_NZ_MQUK01000009_1_162_182901_184457_pos_d_Bacteria_p_Proteobacteria_c_Gammaproteobacteria_o_Pseudomonadales_f_Pseudomonadaceae_g_Pseudomonas_E_s_Pseudomonas_E_koreensis_C:0.05793,MARdb_xyl_Pseudomonas_BTN1_MMP05967369_NZ_0MPBM01000021_1_21_026954_028507_pos_d_Bacteria_p_Proteobacteria_c_Gammaproteobacteria_o_Pseudomonadales_f_Pseudomonadaceae_g_Pseudomonas_E_s_Pseudomonas_E_sp002966775:0.06142)94.00:0.01738)100.00:0.08234)100.00:0.08988)100.00:0.03076)100.00:0.11580)100.00:0.06503)57.00:0.04205,(MARdb_xyl_Brucella_ceti_CRO350_MMP07270939_NZ_NKHE01000038_1_MMP07270939_203_210082_211617_neg_d_Bacteria_p_Proteobacteria_c_Alphaproteobacteria_o_Rhizobiales_f_Rhizobiaceae_g_Brucella_s_Brucella_melitensis:0.22160,((MARdb_xyl_Clostridium_diolis_strain_WST_MMP08493996_PRKY01000067_1_00MMP08493996_6_006783_008360_neg_d_Bacteria_p_Firmicutes_A_c_Clostridia_o_Clostridiales_f_Clostridiaceae_g_Clostridium_s_Clostridium_beijerinckii:0.39371,(MARdb_rbsA_OceanDNA_b29386_405_02_00102_02210_neg_d_Bacteria_p_Proteobacteria_c_Alphaproteobacteria_o_Rhodobacterales_f_Rhodobacteraceae_g_Jannaschia_s_:0.66834,(MARdb_rbsA_Zooshikella_ganghwensis_JC2044_MMP06761330_NZ_NDXW01000001_1_MMP06761330_1178_1396942_1398453_pos_d_Bacteria_p_Proteobacteria_c_Gammaproteobacteria_o_Pseudomonadales_f_Zooshikellaceae_g_Zooshikella_s_Zooshikella_ganghwensis:0.35054,(((((((MARdb_rbsA_Sinobacterium_caligoides_DSM_100316_MMP10362944_NZ_0RKHR01000004_1_MMP10362944_703_0799554_0801044_neg_d_Bacteria_p_Proteobacteria_c_Gammaproteobacteria_o_Pseudomonadales:0.38008,((MARdb_rbsA_Oceanisphaera_arctica_strain_V1_41_MMP03159268_MPZM01000014_1_0MMP03159268_24_022671_024173_neg_d_Bacteria_p_Proteobacteria_c_Gammaproteobacteria_o_Enterobacterales_f_Aeromonadaceae_g_Oceanisphaera_s_Oceanisphaera_arctica:0.04253,MARdb_rbsA_Oceanisphaera_profunda_MMP07139042_CP021377_1_0MMP07139042_499_0565577_0567163_pos_d_Bacteria_p_Proteobacteria_c_Gammaproteobacteria_o_Enterobacterales_f_Aeromonadaceae_g_Oceanisphaera_s_Oceanisphaera_profunda:0.12202)100.00:0.06171,(MARdb_rbsA_Zobellella_denitrificans_MMP04027252_CP012621_1_MMP04027252_1316_1453067_1454569_neg_d_Bacteria_p_Proteobacteria_c_Gammaproteobacteria_o_Enterobacterales_f_Aeromonadaceae_g_Zobellella_s_Zobellella_denitrificans:0.09868,(MARdb_rbsA_Oceanimonas_doudoroffii_ATCC_27123_MMP06648056_NBIM01000001_1_MMP06648056_1123_1240629_1242131_pos_d_Bacteria_p_Proteobacteria_c_Gammaproteobacteria_o_Enterobacterales_f_Aeromonadaceae_g_Oceanimonas_s_Oceanimonas_doudoroffii:0.05328,MARdb_rbsA_Oceanimonas_smirnovii_ATCC_BAA_899_MMP02440493_NZ_0KB908466_1_80_083579_085081_neg_d_Bacteria_p_Proteobacteria_c_Gammaproteobacteria_o_Enterobacterales_f_Aeromonadaceae_g_Oceanimonas_s_Oceanimonas_smirnovii:0.09670)100.00:0.06729)99.00:0.02635)100.00:0.13778)82.00:0.06849,(MARdb_rbsA_gamma_proteobacterium_L1E11_MMP03447955_LAPT01000060_1_00MMP03447955_2_001211_002704_neg_d_Bacteria_p_Proteobacteria_c_Gammaproteobacteria_o_Pseudomonadales_f_Nitrincolaceae_g_Balneatrix_s_Balneatrix_sp003194385:0.23313,(MARdb_rbsA_Aeromonas_allosaccharophila_CCM_4363_MMP05860754_MRZP01000010_1_120_130848_132383_pos_d_Bacteria_p_Proteobacteria_c_Gammaproteobacteria_o_Enterobacterales_f_Aeromonadaceae_g_Aeromonas_s_Aeromonas_allosaccharophila:0.07111,MARdb_rbsA_Aeromonas_molluscorum_848_MMP02471397_NZ_0AQGQ01000152_1_11_008000_009523_pos_d_Bacteria_p_Proteobacteria_c_Gammaproteobacteria_o_Enterobacterales_f_Aeromonadaceae_g_Aeromonas_s_Aeromonas_molluscorum:0.07797)100.00:0.17201)84.00:0.06073)58.00:0.04692,(((MARdb_rbsA_Ferrimonas_balearica_MMP00115627_CP002209_1_2713_3040812_3042314_neg_d_Bacteria_p_Proteobacteria_c_Gammaproteobacteria_o_Enterobacterales_f_Shewanellaceae_g_Ferrimonas_s_Ferrimonas_balearica:0.26055,(MARdb_rbsA_Ferrimonas_senticii_P2S11_MMP02440848_NZ_0AUGM01000013_1_19_030116_031609_pos_d_Bacteria_p_Proteobacteria_c_Gammaproteobacteria_o_Enterobacterales_f_Shewanellaceae_g_Ferrimonas_s_Ferrimonas_senticii:0.15098,MARdb_rbsA_Shewanella_psychrophila_MMP04370084_NZ_CP014782_1_MMP04370084_2696_3140413_3141897_neg_d_Bacteria_p_Proteobacteria_c_Gammaproteobacteria_o_Enterobacterales_f_Shewanellaceae_g_Shewanella_s_Shewanella_psychrophila:0.13629)100.00:0.11218)100.00:0.09784,MARdb_rbsA_Aliagarivorans_marinus_AAM1_MMP02440617_NZ_0000KE386908_1_283_320170_321663_pos_d_Bacteria_p_Proteobacteria_c_Gammaproteobacteria_o_Enterobacterales_f_Psychromonadaceae_A_g_Aliagarivorans_s_Aliagarivorans_marinus:0.24372)100.00:0.08737,((MARdb_rbsA_Shewanella_marina_JCM_15074_MMP00011086_NZ_0BALM01000004_1_87_082569_084071_neg_d_Bacteria_p_Proteobacteria_c_Gammaproteobacteria_o_Enterobacterales_f_Shewanellaceae_g_Shewanella_s_Shewanella_marina:0.23152,MARdb_rbsA_Shewanella_baltica_OS625_MMP02256537_AGEX01000002_1_025_034601_036106_neg_d_Bacteria_p_Proteobacteria_c_Gammaproteobacteria_o_Enterobacterales_f_Shewanellaceae_g_Shewanella_s_Shewanella_baltica:0.18297)100.00:0.10263,(MARdb_rbsA_Shewanella_halifaxensis_MMP02598431_CP000931_1_0598_0695169_0696674_pos_d_Bacteria_p_Proteobacteria_c_Gammaproteobacteria_o_Enterobacterales_f_Shewanellaceae_g_Shewanella_s_Shewanella_halifaxensis:0.06799,MARdb_rbsA_Shewanella_pealeana_MMP02598386_CP000851_1_0526_0628882_0630387_pos_d_Bacteria_p_Proteobacteria_c_Gammaproteobacteria_o_Enterobacterales_f_Shewanellaceae_g_Shewanella_s_Shewanella_pealeana:0.08621)100.00:0.21729)59.00:0.05207)54.00:0.06436)50.00:0.03111,(((MARdb_rbsA_Gallibacterium_anatis_F279_MMP03220400_NZ_0JTJO01000035_1_50_032023_033510_pos_d_Bacteria_p_Proteobacteria_c_Gammaproteobacteria_o_Enterobacterales_f_Pasteurellaceae_g_Gallibacterium_s_Gallibacterium_anatis:0.28361,MARdb_rbsA_Phocoenobacter_uteri_NCTC12872_MMP44539918_NZ_0UGTA01000001_1_MMP44539918_880_1022505_1024004_pos_d_Bacteria_p_Proteobacteria_c_Gammaproteobacteria_o_Enterobacterales_f_Pasteurellaceae_g_Pasteurella_A:0.20924)100.00:0.07167,(((((MARdb_rbsA_Serratia_marcescens_strain_EL120_MMP10149526_RCDZ01000177_1_0MMP10149526_7_06187_07704_neg_d_Bacteria_p_Proteobacteria_c_Gammaproteobacteria_o_Enterobacterales_f_Enterobacteriaceae_g_Serratia_s_Serratia_nematodiphila:0.19393,MARdb_rbsA_Serratia_marcescens_strain_EL95_MMP10149515_RCEL01000355_1_MMP10149515_20_013990_015495_pos_d_Bacteria_p_Proteobacteria_c_Gammaproteobacteria_o_Enterobacterales_f_Enterobacteriaceae_g_Serratia_s_Serratia_nematodiphila:0.08166)100.00:0.19126,MARdb_rbsA_Yersinia_intermedia_FCF202_MMP859946_NZ_00CQBP01000011_1_7_006364_007881_neg_d_Bacteria_p_Proteobacteria_c_Gammaproteobacteria_o_Enterobacterales_f_Enterobacteriaceae_g_Yersinia_s_Yersinia_intermedia:0.07295)100.00:0.02893,(MARdb_rbsA_Edwardsiella_ictaluri_GA_77_52_MMP02469763_NZ_00AFJI01000008_1_7_006298_007803_neg_d_Bacteria_p_Proteobacteria_c_Gammaproteobacteria_o_Enterobacterales_f_Enterobacteriaceae_g_Edwardsiella_s_Edwardsiella_ictaluri:0.10930,((MARdb_rbsA_OceanDNA_b35150_045_003_001635_003146_neg_d_Bacteria_p_Proteobacteria_c_Gammaproteobacteria_o_Enterobacterales_f_Enterobacteriaceae_g_Erwinia_s_:0.11065,(MARdb_rbsA_OceanDNA_b35159_46_006_005660_007168_neg_d_Bacteria_p_Proteobacteria_c_Gammaproteobacteria_o_Enterobacterales_f_Enterobacteriaceae_g_Pantoea_s_Pantoea_vagans_C:0.04835,MARdb_rbsA_OceanDNA_b35157_19_006_005804_007312_neg_d_Bacteria_p_Proteobacteria_c_Gammaproteobacteria_o_Enterobacterales_f_Enterobacteriaceae_g_Pantoea_s_Pantoea_sp000295955:0.08464)100.00:0.05062)99.00:0.03028,(MARdb_rbsA_Klebsiella_pneumoniae_HSL4_MMP02470999_NZ_0APFG01000100_1_46_042824_044161_pos_d_Bacteria_p_Proteobacteria_c_Gammaproteobacteria_o_Enterobacterales_f_Enterobacteriaceae_g_Klebsiella_s_Klebsiella_pneumoniae:0.08621,(ref_Swiss_rbsA_sp_P04983_RBSA_ECOLI_Ribose_import_ATP_binding_protein_RbsA_OS_Escherichia_coli_strain_K12_OX_83333_GN_rbsA_PE_1_SV_1_d_Bacteria_p_Proteobacteria_c_Gammaproteobacteria_o_Enterobacterales_f_Enterobacteriaceae_g_Escherichia_s_Escherichia_flexneri:0.01069,MARdb_rbsA_Salmonella_enterica_subsp_enterica_CFSAN024746_MMP03079691_NZ_00LIOR01000003_1_60_0069248_0070798_pos_d_Bacteria_p_Proteobacteria_c_Gammaproteobacteria_o_Enterobacterales_f_Enterobacteriaceae_g_Salmonella_s_Salmonella_enterica:0.02745)100.00:0.02002)100.00:0.05960)100.00:0.04629)100.00:0.02391)100.00:0.06906,MARdb_rbsA_Providencia_rustigianii_strain_NCTC11667_MMP3282966_UAUA01000018_1_00MMP3282966_52_0055395_0056909_pos_d_Bacteria_p_Proteobacteria_c_Gammaproteobacteria_o_Enterobacterales_f_Enterobacteriaceae_g_Providencia_s_Providencia_rustigianii:0.14985)100.00:0.03149,(MARdb_rbsA_Proteus_mirabilis_strain_11985_2_3_MMP09270740_QHLF01000011_1_0MMP09270740_55_061617_063125_neg_d_Bacteria_p_Proteobacteria_c_Gammaproteobacteria_o_Enterobacterales_f_Enterobacteriaceae_g_Proteus_s_Proteus_mirabilis:0.14569,MARdb_rbsA_Morganella_morganii_MMP08335225_CP025933_1_MMP08335225_3384_3711528_3713033_neg_d_Bacteria_p_Proteobacteria_c_Gammaproteobacteria_o_Enterobacterales_f_Enterobacteriaceae_g_Morganella_s_Morganella_morganii:0.07337)100.00:0.09041)100.00:0.11202)98.00:0.07400,(((MARdb_rbsA_OceanDNA_b35308_230_03_01849_03354_neg_d_Bacteria_p_Proteobacteria_c_Gammaproteobacteria_o_Enterobacterales_f_Vibrionaceae_g_Vibrio_s_Vibrio_caribbeanicus:0.26091,MARdb_rbsA_OceanDNA_b35288_10_048_049982_051487_pos_d_Bacteria_p_Proteobacteria_c_Gammaproteobacteria_o_Enterobacterales_f_Vibrionaceae_g_Vibrio_s_:0.13705)51.00:0.03114,((((((MARdb_rbsA_Alteromonadaceae_bacterium_KCTC_62397_MMP08917691_NZ_00RAQO01000011_1_MMP08917691_28_0028124_0029629_pos_d_Bacteria_p_Proteobacteria_c_Gammaproteobacteria_o_Enterobacterales_f_Psychromonadaceae_A:0.21925,((((((MARdb_rbsA_Psychromonas_CNPT3_MMP00622974_NC_020802_1_1152_1350680_1352185_pos_d_Bacteria_p_Proteobacteria_c_Gammaproteobacteria_o_Enterobacterales_f_Psychromonadaceae_g_Psychromonas_s_Psychromonas_sp000153405:0.21297,(MARdb_rbsA_Psychromonas_Urea_02u_13_MMP08125777_PJBZ01000046_1_0MMP08125777_20_023003_024508_neg_d_Bacteria_p_Proteobacteria_c_Gammaproteobacteria_o_Enterobacterales_f_Psychromonadaceae_g_Psychromonas_s_Psychromonas_sp002835995:0.04561,MARdb_rbsA_OceanDNA_b35228_001_182_203577_205082_pos_d_Bacteria_p_Proteobacteria_c_Gammaproteobacteria_o_Enterobacterales_f_Psychromonadaceae_g_Psychromonas_s_:0.11492)100.00:0.08361)100.00:0.02097,(MARdb_rbsA_Psychromonas_B3M02_MMP09522130_NZ_00QOCB01000016_1_MMP09522130_2_000772_002277_neg_d_Bacteria_p_Proteobacteria_c_Gammaproteobacteria_o_Enterobacterales_f_Psychromonadaceae_g_Psychromonas:0.14335,MARdb_rbsA_OceanDNA_b35229_11_004_002338_003864_pos_d_Bacteria_p_Proteobacteria_c_Gammaproteobacteria_o_Enterobacterales_f_Psychromonadaceae_g_Psychromonas_s_:0.06691)100.00:0.07669)100.00:0.03756,(MARdb_rbsA_Psychromonas_MB_3u_54_MMP08125766_PJBP01000178_1_0MMP08125766_86_102572_104077_pos_d_Bacteria_p_Proteobacteria_c_Gammaproteobacteria_o_Enterobacterales_f_Psychromonadaceae_g_Psychromonas_s_Psychromonas_sp002836415:0.08758,(MARdb_rbsA_Psychromonas_hadalis_ATCC_BAA_638_MMP02440919_NZ_0ATUO01000225_1_3_01339_02844_neg_d_Bacteria_p_Proteobacteria_c_Gammaproteobacteria_o_Enterobacterales_f_Psychromonadaceae_g_Psychromonas_s_Psychromonas_hadalis:0.09097,MARdb_rbsA_Psychromonas_ossibalaenae_ATCC_BAA_1528_MMP02441329_NZ_0KB906982_1_65_080624_082129_neg_d_Bacteria_p_Proteobacteria_c_Gammaproteobacteria_o_Enterobacterales_f_Psychromonadaceae_g_Psychromonas_s_Psychromonas_ossibalaenae:0.06284)100.00:0.07739)100.00:0.01779)100.00:0.06284,((MARdb_rbsA_Marinomonas_MED121_MMP02436165_NZ_000CH672429_1_620_0699002_0700507_neg_d_Bacteria_p_Proteobacteria_c_Gammaproteobacteria_o_Pseudomonadales_f_Marinomonadaceae_g_Marinomonas_s_Marinomonas_sp000153025:0.07874,MARdb_rbsA_Marinomonas_SBI22_MMP03107778_NZ_0JSEN01000007_1_88_103998_105503_pos_d_Bacteria_p_Proteobacteria_c_Gammaproteobacteria_o_Pseudomonadales_f_Marinomonadaceae_g_Marinomonas_s_Marinomonas_sp001624705:0.07244)100.00:0.15768,(MARdb_rbsA_OceanDNA_b35191_0340_04_02074_03579_pos_d_Bacteria_p_Proteobacteria_c_Gammaproteobacteria_o_Enterobacterales_f_Psychrobiaceae_g_Psychrobium_s_:0.10189,MARdb_rbsA_OceanDNA_b35203_061_07_05657_07171_neg_d_Bacteria_p_Proteobacteria_c_Gammaproteobacteria_o_Enterobacterales_f_Psychromonadaceae_g_Moritella_s_:0.09525)100.00:0.04017)90.00:0.02736)98.00:0.03458,((MARdb_rbsA_Aliivibrio_fischeri_ZF47_MMP04867925_MAJY01000012_1_058_074613_076127_neg_d_Bacteria_p_Proteobacteria_c_Gammaproteobacteria_o_Enterobacterales_f_Vibrionaceae_g_Aliivibrio_s_Aliivibrio_fischeri:0.09372,MARdb_rbsA_Photobacterium_profundum_MMP3138336_CR354532_1_1674_1707589_1709103_pos_d_Bacteria_p_Proteobacteria_c_Gammaproteobacteria_o_Enterobacterales_f_Vibrionaceae_g_Photobacterium_s_Photobacterium_profundum_A:0.04470)100.00:0.02694,MARdb_rbsA_Photobacterium_aquae_AE6_MMP03702590_NZ_0LDOT01000023_1_32_029838_031343_neg_d_Bacteria_p_Proteobacteria_c_Gammaproteobacteria_o_Enterobacterales_f_Vibrionaceae_g_Photobacterium_s_Photobacterium_aquae:0.06941)90.00:0.00894)89.00:0.02408,MARdb_rbsA_Photobacterium_damselae_subsp_damselae_LD_07_MMP04531897_NZ_LYBU01000045_1_179_180807_182312_pos_d_Bacteria_p_Proteobacteria_c_Gammaproteobacteria_o_Enterobacterales_f_Vibrionaceae_g_Photobacterium_s_Photobacterium_damselae:0.06843)98.00:0.04770)100.00:0.04495,(MARdb_rbsA_Vibrio_ER1A_MMP02898119_NZ_0JPJA01000086_1_330_0441015_0442520_pos_d_Bacteria_p_Proteobacteria_c_Gammaproteobacteria_o_Enterobacterales_f_Vibrionaceae_g_Vibrio_s_Vibrio_mediterranei:0.04438,MARdb_rbsA_Vibrio_sp_10N_286_49_C2_MMP05418174_MCUT01000116_1_0MMP05418174_13_014451_015956_neg_d_Bacteria_p_Proteobacteria_c_Gammaproteobacteria_o_Enterobacterales_f_Vibrionaceae_g_Vibrio_s_Vibrio_sp002873335:0.10534)100.00:0.05102)100.00:0.03714,MARdb_rbsA_Vibrionales_bacterium_C3R12_MMP09522132_NZ_0QOCD01000064_1_MMP09522132_32_037280_038785_neg_d_Bacteria_p_Proteobacteria_c_Gammaproteobacteria_o_Enterobacterales_f_Vibrionaceae_g_Vibrio_s_Vibrio_sp000272145:0.07760)81.00:0.01938,MARdb_rbsA_Vibrio_marisflavi_strain_CAIM_1886_MMP03338712_JYJM01000124_1_125_085190_086695_pos_d_Bacteria_p_Proteobacteria_c_Gammaproteobacteria_o_Enterobacterales_f_Vibrionaceae_g_Vibrio_s_Vibrio_marisflavi:0.10900)92.00:0.02424,((MARdb_rbsA_Vibrio_HA2012_MMP07822802_PFXK01000002_1_0MMP07822802_82_082831_084336_pos_d_Bacteria_p_Proteobacteria_c_Gammaproteobacteria_o_Enterobacterales_f_Vibrionaceae_g_Vibrio_s_Vibrio_sp002812955:0.15834,MARdb_rbsA_Vibrio_proteolyticus_NBRC_13287_MMP00041816_NZ_0BATJ01000013_1_13_021554_023059_neg_d_Bacteria_p_Proteobacteria_c_Gammaproteobacteria_o_Enterobacterales_f_Vibrionaceae_g_Vibrio_s_Vibrio_proteolyticus:0.09747)51.00:0.01566,((((((MARdb_rbsA_Vibrio_gazogenes_MMP06053751_CP018836_1_0MMP06053751_420_0477359_0478870_neg_d_Bacteria_p_Proteobacteria_c_Gammaproteobacteria_o_Enterobacterales_f_Vibrionaceae_g_Vibrio_s_Vibrio_gazogenes_A:0.12586,MARdb_rbsA_Vibrio_aerogenes_FG1_MMP4552037_NZ_0FQXZ01000039_1_82_089794_091299_neg_d_Bacteria_p_Proteobacteria_c_Gammaproteobacteria_o_Enterobacterales_f_Vibrionaceae_g_Vibrio_s_Vibrio_aerogenes:0.09943)100.00:0.05687,MARdb_rbsA_Vibrio_diazotrophicus_strain_65_7M_MMP08331699_POSL01000007_1_0MMP08331699_56_054503_056008_neg_d_Bacteria_p_Proteobacteria_c_Gammaproteobacteria_o_Enterobacterales_f_Vibrionaceae_g_Vibrio_s_Vibrio_diazotrophicus:0.06236)77.00:0.02004,((MARdb_rbsA_OceanDNA_b35292_013_42_49562_51103_pos_d_Bacteria_p_Proteobacteria_c_Gammaproteobacteria_o_Enterobacterales_f_Vibrionaceae_g_Vibrio_s_:0.14862,MARdb_rbsA_Vibrio_cholerae_TMA_21_MMP02393808_NZ_ACHY01000016_1_512_615000_616502_pos_d_Bacteria_p_Proteobacteria_c_Gammaproteobacteria_o_Enterobacterales_f_Vibrionaceae_g_Vibrio_s_Vibrio_cholerae:0.04510)100.00:0.05026,MARdb_rbsA_OceanDNA_b35291_011_006_004738_006246_neg_d_Bacteria_p_Proteobacteria_c_Gammaproteobacteria_o_Enterobacterales_f_Vibrionaceae_g_Vibrio_s_:0.05509)78.00:0.01721)83.00:0.02778,MARdb_rbsA_Vibrio_sonorensis_CAIM_1076_MMP04029016_NZ_0LJJE01000119_1_27_027058_028566_neg_d_Bacteria_p_Proteobacteria_c_Gammaproteobacteria_o_Enterobacterales_f_Vibrionaceae_g_Vibrio_s_Vibrio_sonorensis:0.10365)83.00:0.00964,((MARdb_rbsA_Vibrio_halioticoli_A431_MMP00041794_NZ_0BAUJ01000012_1_31_036295_037800_neg_d_Bacteria_p_Proteobacteria_c_Gammaproteobacteria_o_Enterobacterales_f_Vibrionaceae_g_Vibrio_s_Vibrio_halioticoli:0.09705,MARdb_rbsA_Vibrio_breoganii_strain_10N_222_51_A4_MMP05418004_MDBH01000063_1_0MMP05418004_42_048341_049846_neg_d_Bacteria_p_Proteobacteria_c_Gammaproteobacteria_o_Enterobacterales_f_Vibrionaceae_g_Vibrio_s_Vibrio_breoganii:0.04560)100.00:0.04148,MARdb_rbsA_Vibrio_vulnificus_106_2A_MMP04219563_NZ_LMTD01000091_1_127_136105_137610_pos_d_Bacteria_p_Proteobacteria_c_Gammaproteobacteria_o_Enterobacterales_f_Vibrionaceae_g_Vibrio_s_Vibrio_vulnificus:0.06179)100.00:0.01638)96.00:0.02034,(((MARdb_rbsA_Vibrio_azureus_LC2_005_MMP00036655_NZ_0BAOB01000178_1_6_07998_09503_pos_d_Bacteria_p_Proteobacteria_c_Gammaproteobacteria_o_Enterobacterales_f_Vibrionaceae_g_Vibrio_s_Vibrio_azureus:0.10328,MARdb_rbsA_Vibrio_harveyi_KC13_17_5_MMP00032033_NZ_0DF967931_1_836_0940796_0942301_pos_d_Bacteria_p_Proteobacteria_c_Gammaproteobacteria_o_Enterobacterales_f_Vibrionaceae_g_Vibrio_s_Vibrio_campbellii:0.03417)100.00:0.00556,MARdb_rbsA_Photobacterium_angustum_ATCC_33975_MMP03295483_NZ_0JZSM01000018_1_20_021797_023302_neg_d_Bacteria_p_Proteobacteria_c_Gammaproteobacteria_o_Enterobacterales_f_Vibrionaceae_g_Photobacterium_s_Photobacterium_angustum:0.09332)100.00:0.02465,MARdb_rbsA_Vibrio_HI00D65_MMP04580755_NZ_0LWEH01000002_1_12_011247_012752_neg_d_Bacteria_p_Proteobacteria_c_Gammaproteobacteria_o_Enterobacterales_f_Vibrionaceae_g_Vibrio_s_Vibrio_sp001635455:0.08143)99.00:0.02117)100.00:0.02025)47.00:0.01389)49.00:0.01503,(MARdb_rbsA_Enterovibrio_calviensis_1F_211_MMP02470452_NZ_0AJYG01000016_1_43_047231_048736_neg_d_Bacteria_p_Proteobacteria_c_Gammaproteobacteria_o_Enterobacterales_f_Vibrionaceae_g_Enterovibrio_s_Enterovibrio_norvegicus:0.08525,MARdb_rbsA_Grimontia_AD028_MMP03256165_NZ_0LASY01000077_1_28_029396_030901_pos_d_Bacteria_p_Proteobacteria_c_Gammaproteobacteria_o_Enterobacterales_f_Vibrionaceae_g_Grimontia_s_Grimontia_indica:0.05367)100.00:0.07672)52.00:0.02011)51.00:0.03594,MARdb_rbsA_Salinivibrio_sp_ML198_MMP06270280_NZ_0MUEZ01000012_1_MMP06270280_81_088972_090477_neg_d_Bacteria_p_Proteobacteria_c_Gammaproteobacteria_o_Enterobacterales_f_Vibrionaceae_g_Salinivibrio_s_Salinivibrio_siamensis:0.16067)59.00:0.07462)55.00:0.03619)92.00:0.04270,(((MARdb_rbsA_Desulfovibrio_acrylicus_W218_MMP02441474_NZ_AULY01000007_1_210_233382_234875_pos_d_Bacteria_p_Desulfobacterota_A_c_Desulfovibrionia_o_Desulfovibrionales_f_Desulfovibrionaceae_g_Halodesulfovibrio_s_Halodesulfovibrio_aestuarii:0.08002,MARdb_rbsA_Halodesulfovibrio_marinisediminis_C_L_2_MMP02745161_NZ_FSRG01000004_1_534_631986_633479_neg_d_Bacteria_p_Desulfobacterota_A_c_Desulfovibrionia_o_Desulfovibrionales_f_Desulfovibrionaceae_g_Halodesulfovibrio_s_Halodesulfovibrio_marinisediminis:0.09541)100.00:0.16796,(MARdb_rbsA_Pseudodesulfovibrio_profundus_MMP104288281_LT907975_1_MMP104288281_3413_3563851_3565356_pos_d_Bacteria_p_Desulfobacterota_A_c_Desulfovibrionia_o_Desulfovibrionales_f_Desulfovibrionaceae_g_Pseudodesulfovibrio_s_Pseudodesulfovibrio_profundus:0.20392,MARdb_rbsA_Desulfovibrio_salexigens_MMP00001870_CP001649_1_2554_2793178_2794668_neg_d_Bacteria_p_Desulfobacterota_A_c_Desulfovibrionia_o_Desulfovibrionales_f_Desulfovibrionaceae_g_Desulfovibrio_H_s_Desulfovibrio_H_salexigens:0.13276)100.00:0.06898)100.00:0.05934,MARdb_rbsA_Desulfoluna_spongiiphila_AA1_MMP05216233_FMUX01000002_1_394_506003_507508_neg_d_Bacteria_p_Desulfobacterota_c_Desulfobacteria_o_Desulfobacterales_f_Desulfobacteraceae_g_Desulfoluna_s_Desulfoluna_spongiiphila:0.24325)100.00:0.09777)92.00:0.05570,MARdb_rbsA_OceanDNA_b38900_004_114_125497_126996_pos_d_Bacteria_p_Proteobacteria_c_Gammaproteobacteria_o_Pseudomonadales_f_Nitrincolaceae_g_Rs1_s_:0.32492)99.00:0.06687,(MARdb_rbsA_Endozoicomonas_ab112_MMP03407264_NZ_0LASA01000086_1_85_105461_107032_neg_d_Bacteria_p_Proteobacteria_c_Gammaproteobacteria_o_Pseudomonadales_f_Endozoicomonadaceae_g_Endozoicomonas_s_Endozoicomonas_arenosclerae:0.30406,((((MARdb_rbsA_OceanDNA_b17190_005_06_05851_07341_pos_d_Bacteria_p_Fusobacteriota_c_Fusobacteriia_o_Fusobacteriales_f_Fusobacteriaceae_g_Cetobacterium_s_Cetobacterium_ceti:0.00827,(((((((((((MARdb_livJ_KEGGJishengella_endophytica_202201_MMP09786826_QVFT01000001_1_MMP09786826_1419_1508439_1509776_pos_d_Bacteria_p_Actinobacteriota_c_Actinobacteria_o_Mycobacteriales_f_Micromonosporaceae_g_Micromonospora_s_Micromonospora_chalcea:0.47989,MARdb_livJ_KEGGAsanoa_hainanensis_CGMCC_4_5593_MMP05421812_FZPH01000006_1_MMP05421812_187_203965_205311_neg_d_Bacteria_p_Actinobacteriota_c_Actinobacteria_o_Mycobacteriales_f_Micromonosporaceae_g_Asanoa_s_Asanoa_hainanensis:0.16963)97.00:0.08398,MARdb_livJ_KEGGAsanoa_hainanensis_CGMCC_4_5593_MMP05421812_FZPH01000007_1_MMP05421812_332_395938_397290_neg_d_Bacteria_p_Actinobacteriota_c_Actinobacteria_o_Mycobacteriales_f_Micromonosporaceae_g_Asanoa_s_Asanoa_hainanensis:0.10169)99.00:3.74089,((((((MARdb_livJ_KEGGGordonia_amicalis_CCMA_559_MMP02471693_NZ_0AWTB01000012_1_17_020465_021703_neg_d_Bacteria_p_Actinobacteriota_c_Actinobacteria_o_Mycobacteriales_f_Mycobacteriaceae_g_Gordonia_s_Gordonia_amicalis:0.99939,MARdb_livJ_KEGGGordonia_CNJ_863_MMP05830215_NZ_0MKKG01000023_1_21_017193_018434_pos_d_Bacteria_p_Actinobacteriota_c_Actinobacteria_o_Mycobacteriales_f_Mycobacteriaceae_g_Gordonia_s_Gordonia_alkanivorans:1.32620)95.00:0.40723,MARdb_livJ_KEGGHalodesulfovibrio_sp_strain_SZUA_473_MMP09288021_QKEJ01000164_1_17_16667_17182_pos_d_Bacteria_p_Desulfobacterota_A_c_Desulfovibrionia_o_Desulfovibrionales_f_Desulfovibrionaceae_g_Halodesulfovibrio_s_Halodesulfovibrio_sp003252375:4.65130)50.00:0.43140,(MARdb_livJ_KEGGAlbimonas_pacifica_P_50_3_MMP05216258_FOQH01000001_1_042_057273_058409_neg_d_Bacteria_p_Proteobacteria_c_Alphaproteobacteria_o_Rhodobacterales_f_Rhodobacteraceae_g_Albimonas_s_Albimonas_pacifica:0.28917,(MARdb_livJ_KEGGBordetella_bronchiseptica_M435_02_3_MMP02231460_NZ_0JGXE01000028_1_15_016258_017397_pos_d_Bacteria_p_Proteobacteria_c_Gammaproteobacteria_o_Burkholderiales_f_Burkholderiaceae_g_Bordetella_s_Bordetella_pertussis:0.07345,MARdb_livJ_KEGGAchromobacter_sp_HZ01_MMP04858689_NZ_0LWKV01000004_1_MMP04858689_334_0348186_0349337_neg_d_Bacteria_p_Proteobacteria_c_Gammaproteobacteria_o_Burkholderiales_f_Burkholderiaceae_g_Achromobacter_s_Achromobacter_pulmonis:0.10416)100.00:0.10060)99.00:1.30519)46.00:0.13492,((((((((((((((((MARdb_livJ_KEGGHaloquadratum_walsbyi_MMP2272799_FR746099_1_1973_2137767_2139098_pos_d_Archaea_p_Halobacterota_c_Halobacteria_o_Halobacteriales_f_Haloferacaceae_g_Haloquadratum_s_Haloquadratum_walsbyi:0.35602,MARdb_livJ_KEGGHalorussus_sp_HD8_83_MMP10721430_NZ_00000ML219773_1_MMP10721430_897_0875362_0876720_pos_d_Archaea_p_Halobacterota_c_Halobacteria_o_Halobacteriales_f_Haloadaptaceae_g_SW_6_65_15:0.33306)100.00:0.76030,((MARdb_livJ_KEGGDomibacillus_sp_SAB_38_MMP06134625_NZ_0MSFI01000011_1_MMP06134625_77_073961_075208_neg_d_Bacteria_p_Firmicutes_c_Bacilli_o_Bacillales_f_Domibacillaceae_g_Domibacillus_s_Domibacillus_epiphyticus:0.61517,(MARdb_livJ_KEGGBauldia_litoralis_524_16_MMP02982931_FMXQ01000007_1_294_275172_276431_pos_d_Bacteria_p_Proteobacteria_c_Alphaproteobacteria_o_Rhizobiales_f_Kaistiaceae_g_Bauldia_s_Bauldia_litoralis:0.30954,MARdb_livJ_KEGGGORG_SAMEA6069970_SAGS_AG893K07_01_085_081177_082430_pos_d_Bacteria_p_Proteobacteria_c_Alphaproteobacteria_o_Puniceispirillales_f_Puniceispirillaceae_g_UBA5951_s_:0.65303)100.00:0.46114)100.00:0.39953,((MARdb_livJ_KEGGHoeflea_sp_MMP03375744_NZ_CP011479_1_3483_3688643_3689854_neg_d_Bacteria_p_Proteobacteria_c_Alphaproteobacteria_o_Rhizobiales_f_Rhizobiaceae_g_Hoeflea_s_Hoeflea_sp001011155:0.27463,MARdb_livJ_KEGGAcuticoccus_sp_PTG4_2_MMP09079831_QHHQ01000002_1_0MMP09079831_301_0366102_0367319_pos_d_Bacteria_p_Proteobacteria_c_Alphaproteobacteria_o_Rhizobiales_f_Amorphaceae_g_Acuticoccus_s_Acuticoccus_sp003258595:0.21372)100.00:0.05462,(MARdb_livJ_KEGGBlastopirellula_NORP48_MMP07568862_NVWB01000091_1_0MMP07568862_19_013701_014924_neg_d_Bacteria_p_Planctomycetota_c_Planctomycetes_o_Pirellulales_f_Pirellulaceae_g_GCA_2733575_s_GCA_2733575_sp002733575:0.17417,MARdb_livJ_KEGGDefluviimonas_denitrificans_strain_DSM_18921_MMP05660818_PVEP01000006_1_0MMP05660818_143_0152955_0154175_pos_d_Bacteria_p_Proteobacteria_c_Alphaproteobacteria_o_Rhodobacterales_f_Rhodobacteraceae_g_Defluviimonas_s_Defluviimonas_denitrificans:0.15717)100.00:0.05032)100.00:0.83438)100.00:0.12609)46.00:0.11890,((MARdb_livJ_KEGGHaloquadratum_walsbyi_MMP2272799_FR746099_1_2666_2814269_2815615_neg_d_Archaea_p_Halobacterota_c_Halobacteria_o_Halobacteriales_f_Haloferacaceae_g_Haloquadratum_s_Haloquadratum_walsbyi:0.51791,MARdb_livJ_KEGGHalorussus_rarus_TBN4_MMP09702118_NZ_0QPMJ01000004_1_MMP09702118_115_0128071_0129318_pos_d_Archaea_p_Halobacterota_c_Halobacteria_o_Halobacteriales_f_Haloadaptaceae_g_SW_6_65_15:0.25968)100.00:0.06651,(MARdb_livJ_KEGGHaloplanus_sp_MMP09684805_NZ_0CP031150_1_MMP09684805_594_0584137_0585468_pos_d_Archaea_p_Halobacterota_c_Halobacteria_o_Halobacteriales_f_Haloferacaceae_g_Haloplanus:0.07090,MARdb_livJ_KEGGHaloplanus_salinus_JCM_18368_MMP09684816_NZ_QPHM01000001_1_MMP09684816_1561_1510528_1511859_neg_d_Archaea_p_Halobacterota_c_Halobacteria_o_Halobacteriales_f_Haloferacaceae_g_Haloplanus:0.10240)100.00:0.28005)100.00:0.54300)52.00:0.07152,MARdb_livJ_KEGGHaloferax_larsenii_CDM_5_MMP04488691_FOAD01000001_1_1061_1027611_1028990_pos_d_Archaea_p_Halobacterota_c_Halobacteria_o_Halobacteriales_f_Haloferacaceae_g_Haloferax_s_Haloferax_larsenii:1.34242)60.00:0.13026,(((MARdb_livJ_KEGGHwanghaeicola_aestuarii_strain_DSM_22009_MMP05660475_QKZL01000001_1_MMP05660475_318_314242_315432_pos_d_Bacteria_p_Proteobacteria_c_Alphaproteobacteria_o_Rhodobacterales_f_Rhodobacteraceae_g_Hwanghaeicola_s_Hwanghaeicola_aestuarii:0.23844,MARdb_livJ_KEGGAcuticoccus_sp_PTG4_2_MMP09079831_QHHQ01000001_1_0MMP09079831_285_0349969_0351171_neg_d_Bacteria_p_Proteobacteria_c_Alphaproteobacteria_o_Rhizobiales_f_Amorphaceae_g_Acuticoccus_s_Acuticoccus_sp003258595:0.15237)100.00:0.68089,(MARdb_livJ_KEGGAcuticoccus_sp_PTG4_2_MMP09079831_QHHQ01000002_1_0MMP09079831_916_1097675_1098895_neg_d_Bacteria_p_Proteobacteria_c_Alphaproteobacteria_o_Rhizobiales_f_Amorphaceae_g_Acuticoccus_s_Acuticoccus_sp003258595:0.40549,(MARdb_livJ_KEGGAnderseniella_sp_MMP19229668_NZ_LT703003_1_MMP19229668_2397_2540255_2541472_neg_d_Bacteria_p_Proteobacteria_c_Alphaproteobacteria_o_Rhizobiales_f_Anderseniellaceae_g_Anderseniella_s_Anderseniella_sp900149695:0.22439,MARdb_livJ_KEGGGranulosicoccus_antarcticus_MMP06112367_CP018632_1_MMP06112367_2754_3193018_3194226_pos_d_Bacteria_p_Proteobacteria_c_Gammaproteobacteria_o_Granulosicoccales_f_Granulosicoccaceae_g_Granulosicoccus_s_Granulosicoccus_antarcticus:0.19666)100.00:0.38373)100.00:0.45426)100.00:0.36191,(MARdb_livJ_KEGGAcuticoccus_sp_PTG4_2_MMP09079831_QHHQ01000011_1_0MMP09079831_126_0139883_0141112_pos_d_Bacteria_p_Proteobacteria_c_Alphaproteobacteria_o_Rhizobiales_f_Amorphaceae_g_Acuticoccus_s_Acuticoccus_sp003258595:0.67540,MARdb_livJ_KEGGBordetella_bronchiseptica_M435_02_3_MMP02231460_NZ_0JGXE01000081_1_18_014699_015937_neg_d_Bacteria_p_Proteobacteria_c_Gammaproteobacteria_o_Burkholderiales_f_Burkholderiaceae_g_Bordetella_s_Bordetella_pertussis:0.77288)100.00:0.38839)100.00:0.24909)55.00:0.08381,(((((MARdb_livJ_KEGGHalopenitus_persicus_MMP00053810_NZ_0AP017558_1_MMP00053810_719_0732514_0733875_pos_d_Archaea_p_Halobacterota_c_Halobacteria_o_Halobacteriales_f_Haloferacaceae_g_Halopenitus_s_Halopenitus_persicus_A:0.14592,(MARdb_livJ_KEGGHaloquadratum_walsbyi_MMP3138195_AM180088_1_2006_2118247_2119575_pos_d_Archaea_p_Halobacterota_c_Halobacteria_o_Halobacteriales_f_Haloferacaceae_g_Haloquadratum_s_Haloquadratum_walsbyi:0.17096,(MARdb_livJ_KEGGHaloplanus_salinus_JCM_18368_MMP09684816_NZ_QPHM01000001_1_MMP09684816_1019_0988027_0989367_pos_d_Archaea_p_Halobacterota_c_Halobacteria_o_Halobacteriales_f_Haloferacaceae_g_Haloplanus:0.06466,MARdb_livJ_KEGGHaloplanus_aerogenes_CGMCC_1_10124_MMP04488064_NZ_REFS01000002_1_MMP04488064_303_291156_292493_pos_d_Archaea_p_Halobacterota_c_Halobacteria_o_Halobacteriales_f_Haloferacaceae_g_Haloplanus:0.08803)100.00:0.06636)100.00:0.08347)100.00:0.40458,MARdb_livJ_KEGGHalorussus_rarus_TBN4_MMP09702118_NZ_0QPMJ01000002_1_MMP09702118_560_0568957_0570261_pos_d_Archaea_p_Halobacterota_c_Halobacteria_o_Halobacteriales_f_Haloadaptaceae_g_SW_6_65_15:0.26397)100.00:0.07138,(MARdb_livJ_KEGGHalorussus_rarus_TBN4_MMP09702118_NZ_00QPMJ01000002_1_MMP09702118_76_0079404_0080756_pos_d_Archaea_p_Halobacterota_c_Halobacteria_o_Halobacteriales_f_Haloadaptaceae_g_SW_6_65_15:0.26016,(MARdb_livJ_KEGGHalorussus_rarus_TBN4_MMP09702118_NZ_QPMJ01000001_1_MMP09702118_1039_1014598_1015920_pos_d_Archaea_p_Halobacterota_c_Halobacteria_o_Halobacteriales_f_Haloadaptaceae_g_SW_6_65_15:0.15053,MARdb_livJ_KEGGHalorussus_rarus_TBN4_MMP09702118_NZ_00QPMJ01000002_1_MMP09702118_77_0080913_0082277_pos_d_Archaea_p_Halobacterota_c_Halobacteria_o_Halobacteriales_f_Haloadaptaceae_g_SW_6_65_15:0.14735)100.00:0.05696)100.00:0.08585)100.00:0.23986,(MARdb_livJ_KEGGHalorussus_rarus_TBN4_MMP09702118_NZ_0QPMJ01000001_1_MMP09702118_254_0233849_0235093_neg_d_Archaea_p_Halobacterota_c_Halobacteria_o_Halobacteriales_f_Haloadaptaceae_g_SW_6_65_15:0.44960,(MARdb_livJ_KEGGHalopelagius_inordinatus_CGMCC_1_7739_MMP04488063_FOOQ01000001_1_0503_0468220_0469449_pos_d_Archaea_p_Halobacterota_c_Halobacteria_o_Halobacteriales_f_Haloferacaceae_g_Halopelagius_s_Halopelagius_inordinatus:0.33327,((((MARdb_livJ_KEGGHalogeometricum_rufum_RO1_4_MMP04487947_FOYT01000004_1_0123_0148207_0149451_pos_d_Archaea_p_Halobacterota_c_Halobacteria_o_Halobacteriales_f_Haloferacaceae_g_Halogeometricum_s_Halogeometricum_rufum:0.26035,MARdb_livJ_KEGGHalogeometricum_borinquense_MMP00002580_CP001691_1_0053_0055592_0056836_pos_d_Archaea_p_Halobacterota_c_Halobacteria_o_Halobacteriales_f_Haloferacaceae_g_Halogeometricum_s_Halogeometricum_borinquense:0.14959)100.00:0.09887,(MARdb_livJ_KEGGHaloferax_larsenii_CDM_5_MMP04488691_FOAD01000001_1_0165_0148863_0150107_pos_d_Archaea_p_Halobacterota_c_Halobacteria_o_Halobacteriales_f_Haloferacaceae_g_Haloferax_s_Haloferax_larsenii:0.19014,(MARdb_livJ_KEGGHaloferax_SB3_MMP04318428_LOPW01000059_1_212_203002_204246_neg_d_Archaea_p_Halobacterota_c_Halobacteria_o_Halobacteriales_f_Haloferacaceae_g_Haloferax_s_Haloferax_sp001469875:0.12620,(MARdb_livJ_KEGGHaloferax_mucosum_ATCC_BAA_1512_MMP02471642_AOLN01000018_1_802_767494_768684_neg_d_Archaea_p_Halobacterota_c_Halobacteria_o_Halobacteriales_f_Haloferacaceae_g_Haloferax_s_Haloferax_mucosum:0.11392,MARdb_livJ_KEGGHaloferax_mediterranei_MMP02603397_CP001868_2_0517_0486535_0487725_pos_d_Archaea_p_Halobacterota_c_Halobacteria_o_Halobacteriales_f_Haloferacaceae_g_Haloferax_s_Haloferax_mediterranei:0.07189)100.00:0.06155)100.00:0.10665)78.00:0.03884)72.00:0.01599,MARdb_livJ_KEGGHaloferax_SB29_MMP04318427_LOPV01000520_1_05_05599_06843_pos_d_Archaea_p_Halobacterota_c_Halobacteria_o_Halobacteriales_f_Haloferacaceae_g_Haloferax_s_Haloferax_sp001469865:0.18413)78.00:0.03823,(MARdb_livJ_KEGGHaloarcula_sinaiiensis_ATCC_33800_MMP02471645_AOLR01000018_1_304_294584_295822_pos_d_Archaea_p_Halobacterota_c_Halobacteria_o_Halobacteriales_f_Haloarculaceae_g_Haloarcula_s_Haloarcula_marismortui:0.21884,MARdb_livJ_KEGGHalomicrobium_mukohataei_strain_ZP12_2_MMP10653470_NZ_0RZNE01000002_1_MMP10653470_371_0361945_0363177_pos_d_Archaea_p_Halobacterota_c_Halobacteria_o_Halobacteriales_f_Haloarculaceae_g_Halomicrobium_s_Halomicrobium_mukohataei:0.21766)100.00:0.19960)99.00:0.15330)100.00:0.32004)100.00:0.35675)100.00:0.48851,(MARdb_livJ_KEGGHalorubrum_CBA1229_MMP10386377_NZ_RIZC01000001_1_MMP10386377_1114_1104963_1106315_neg_d_Archaea_p_Halobacterota_c_Halobacteria_o_Halobacteriales_f_Haloferacaceae_g_Halorubrum:0.19610,MARdb_livJ_KEGGHaloferax_elongans_ATCC_BAA_1513_MMP02471641_AOLK01000024_1_146_138187_139539_pos_d_Archaea_p_Halobacterota_c_Halobacteria_o_Halobacteriales_f_Haloferacaceae_g_Haloferax_s_Haloferax_elongans:0.25304)100.00:0.62880)56.00:0.14802)97.00:0.12866,(((((((MARdb_livJ_KEGGHalostagnicola_kamekurae_194_10_MMP04488556_FOZS01000002_1_0490_0462914_0464173_pos_d_Archaea_p_Halobacterota_c_Halobacteria_o_Halobacteriales_f_Natrialbaceae_g_Halostagnicola_s_Halostagnicola_kamekurae:0.95529,(MARdb_livJ_KEGGHalogranum_gelatinilyticum_TNN44_MMP04487949_FNHL01000002_1_0150_0162166_0163500_neg_d_Archaea_p_Halobacterota_c_Halobacteria_o_Halobacteriales_f_Haloferacaceae_g_Halogranum_s_Halogranum_gelatinilyticum:0.09207,(MARdb_livJ_KEGGHalogranum_amylolyticum_TNN58_MMP04487948_FODV01000004_1_352_326617_327909_pos_d_Archaea_p_Halobacterota_c_Halobacteria_o_Halobacteriales_f_Haloferacaceae_g_Halogranum_s_Halogranum_amylolyticum:0.08067,MARdb_livJ_KEGGHalogranum_rubrum_CGMCC_1_7738_MMP04487950_FOTC01000001_1_1513_1494019_1495362_pos_d_Archaea_p_Halobacterota_c_Halobacteria_o_Halobacteriales_f_Haloferacaceae_g_Halogranum_s_Halogranum_rubrum:0.05537)98.00:0.03952)100.00:0.19728)92.00:0.05454,MARdb_livJ_KEGGHaloquadratum_walsbyi_MMP3138195_AM180088_1_1338_1417857_1419161_pos_d_Archaea_p_Halobacterota_c_Halobacteria_o_Halobacteriales_f_Haloferacaceae_g_Haloquadratum_s_Haloquadratum_walsbyi:0.64145)77.00:0.08018,((((MARdb_livJ_KEGGHalorubrum_Atlit_28R_MMP09668319_NZ_QPLS01000003_1_MMP09668319_360_330251_331660_pos_d_Archaea_p_Halobacterota_c_Halobacteria_o_Halobacteriales_f_Haloferacaceae_g_Halorubrum_s_Halorubrum_tropicale:0.10945,MARdb_livJ_KEGGHalorubrum_CSM_61_MMP10346711_NZ_0RJJW01000004_1_MMP10346711_11_012469_013872_pos_d_Archaea_p_Halobacterota_c_Halobacteria_o_Halobacteriales_f_Haloferacaceae_g_Halorubrum:0.04445)75.00:0.02909,MARdb_livJ_KEGGHalorubrum_sp_MMP09425686_NZ_CP030064_1_MMP09425686_1992_2029984_2031381_pos_d_Archaea_p_Halobacterota_c_Halobacteria_o_Halobacteriales_f_Haloferacaceae_g_Halorubrum:0.02153)100.00:0.35671,MARdb_livJ_KEGGHalolamina_sediminis_MMP3451356_NZ_CVUA01000001_1_2300_2277122_2278360_neg_d_Archaea_p_Halobacterota_c_Halobacteria_o_Halobacteriales_f_Haloferacaceae_g_Halolamina_s_Halolamina_sediminis:0.30063)95.00:0.05230,((MARdb_livJ_KEGGHaloplanus_salinus_JCM_18368_MMP09684816_NZ_QPHM01000001_1_MMP09684816_2840_2728185_2729567_neg_d_Archaea_p_Halobacterota_c_Halobacteria_o_Halobacteriales_f_Haloferacaceae_g_Haloplanus:0.14297,(MARdb_livJ_KEGGHalorussus_sp_HD8_83_MMP10721430_NZ_000SBIU01000005_1_MMP10721430_9_0010422_0011810_pos_d_Archaea_p_Halobacterota_c_Halobacteria_o_Halobacteriales_f_Haloadaptaceae_g_SW_6_65_15:0.07175,(MARdb_livJ_KEGGHalostella_salina_CBA1114_MMP10220147_NZ_RCIH01000003_1_MMP10220147_401_382752_384068_neg_d_Archaea_p_Halobacterota_c_Halobacteria_o_Halobacteriales_f_QS_9_68_17_g_QS_9_68_17:0.10205,MARdb_livJ_KEGGHalorubrum_CBA1229_MMP10386377_NZ_0RIZC01000001_1_MMP10386377_841_0825616_0827004_neg_d_Archaea_p_Halobacterota_c_Halobacteria_o_Halobacteriales_f_Haloferacaceae_g_Halorubrum:0.07496)100.00:0.07372)100.00:0.07971)56.00:0.01338,(((((MARdb_livJ_KEGGHaloquadratum_walsbyi_MMP3138195_AM180088_1_2180_2269647_2271023_neg_d_Archaea_p_Halobacterota_c_Halobacteria_o_Halobacteriales_f_Haloferacaceae_g_Haloquadratum_s_Haloquadratum_walsbyi:0.16378,MARdb_livJ_KEGGHalobellus_limi_strain_CGMCC_1_10331_MMP04488133_FNVN01000001_1_0MMP04488133_606_0610899_0612308_pos_d_Archaea_p_Halobacterota_c_Halobacteria_o_Halobacteriales_f_Haloferacaceae_g_Halobellus_s_Halobellus_limi:0.07541)100.00:0.03278,MARdb_livJ_KEGGHaloferax_elongans_ATCC_BAA_1513_MMP02471641_AOLK01000021_1_129_130957_132270_neg_d_Archaea_p_Halobacterota_c_Halobacteria_o_Halobacteriales_f_Haloferacaceae_g_Haloferax_s_Haloferax_elongans:0.08454)100.00:0.04613,MARdb_livJ_KEGGHalopelagius_inordinatus_CGMCC_1_7739_MMP04488063_FOOQ01000002_1_0125_0118334_0119665_neg_d_Archaea_p_Halobacterota_c_Halobacteria_o_Halobacteriales_f_Haloferacaceae_g_Halopelagius_s_Halopelagius_inordinatus:0.05038)98.00:0.02964,MARdb_livJ_KEGGHalogeometricum_limi_RO1_6_MMP04488124_FOYS01000004_1_170_177657_178979_neg_d_Archaea_p_Halobacterota_c_Halobacteria_o_Halobacteriales_f_Haloferacaceae_g_Halogeometricum_s_Halogeometricum_limi:0.03781)98.00:0.07087,MARdb_livJ_KEGGHaloprofundus_marisrubri_SB9_MMP04318426_LOPU01000030_1_157_141253_142629_neg_d_Archaea_p_Halobacterota_c_Halobacteria_o_Halobacteriales_f_Haloferacaceae_g_Haloprofundus_s_Haloprofundus_marisrubri:0.08375)98.00:0.02791)100.00:0.21704)95.00:0.06745)77.00:0.11006,(MARdb_livJ_KEGGHalonotius_F13_13_MMP09370719_NZ_QKNY01000013_1_MMP09370719_137_118903_120129_pos_d_Archaea_p_Halobacterota_c_Halobacteria_o_Halobacteriales_f_Haloferacaceae_g_Halonotius:0.08826,MARdb_livJ_KEGGHalonotius_pteroides_CECT_7525_MMP09473900_NZ_QMDW01000001_1_MMP09473900_124_110746_111972_neg_d_Archaea_p_Halobacterota_c_Halobacteria_o_Halobacteriales_f_Haloferacaceae_g_Halonotius:0.09464)100.00:0.27431)73.00:0.06019,(MARdb_livJ_KEGGHalococcus_hamelinensis_100A6T_MMP02470884_AJRK01000391_1_047_041370_042803_pos_d_Archaea_p_Halobacterota_c_Halobacteria_o_Halobacteriales_f_Halococcaceae_g_Halococcus_s_Halococcus_hamelinensis:0.12065,MARdb_livJ_KEGGHalococcus_morrhuae_DSM_1307_MMP02471675_AOMC01000040_1_026_028120_029475_neg_d_Archaea_p_Halobacterota_c_Halobacteria_o_Halobacteriales_f_Halococcaceae_g_Halococcus_s_Halococcus_morrhuae:0.19630)100.00:0.22446)76.00:0.10361,MARdb_livJ_KEGGHaloarcula_hispanica_MMP02602960_CP002922_1_0317_0309756_0311006_neg_d_Archaea_p_Halobacterota_c_Halobacteria_o_Halobacteriales_f_Haloarculaceae_g_Haloarcula_s_Haloarcula_hispanica:0.50197)100.00:0.52321,(MARdb_livJ_KEGGHalorussus_rarus_TBN4_MMP09702118_NZ_0QPMJ01000004_1_MMP09702118_140_0151254_0152543_neg_d_Archaea_p_Halobacterota_c_Halobacteria_o_Halobacteriales_f_Haloadaptaceae_g_SW_6_65_15:0.47069,(((((MARdb_livJ_KEGGHaloferax_larsenii_CDM_5_MMP04488691_FOAD01000001_1_0829_0800686_0802014_pos_d_Archaea_p_Halobacterota_c_Halobacteria_o_Halobacteriales_f_Haloferacaceae_g_Haloferax_s_Haloferax_larsenii:0.10216,(MARdb_livJ_KEGGHalofera_Atlit_47N_MMP08382981_NZ_0PSYS01000001_1_MMP08382981_526_0511070_0512404_neg_d_Archaea_p_Halobacterota_c_Halobacteria_o_Halobacteriales_f_Haloferacaceae_g_Haloferax_s_Haloferax_volcanii:0.08380,MARdb_livJ_KEGGHaloferax_SB29_MMP04318427_LOPV01000661_1_09_05676_06386_pos_d_Archaea_p_Halobacterota_c_Halobacteria_o_Halobacteriales_f_Haloferacaceae_g_Haloferax_s_Haloferax_sp001469865:0.05847)100.00:0.03933)100.00:0.01009,MARdb_livJ_KEGGHaloferax_mediterranei_MMP02603397_CP001868_2_1201_1138972_1140282_pos_d_Archaea_p_Halobacterota_c_Halobacteria_o_Halobacteriales_f_Haloferacaceae_g_Haloferax_s_Haloferax_mediterranei:0.07545)100.00:0.12277,(MARdb_livJ_KEGGHalopelagius_inordinatus_CGMCC_1_7739_MMP04488063_FOOQ01000001_1_1156_1116936_1118246_pos_d_Archaea_p_Halobacterota_c_Halobacteria_o_Halobacteriales_f_Haloferacaceae_g_Halopelagius_s_Halopelagius_inordinatus:0.12478,(MARdb_livJ_KEGGHalogeometricum_borinquense_MMP00002580_CP001690_1_2022_1963497_1964807_neg_d_Archaea_p_Halobacterota_c_Halobacteria_o_Halobacteriales_f_Haloferacaceae_g_Halogeometricum_s_Halogeometricum_borinquense:0.08201,(MARdb_livJ_KEGGHalogeometricum_limi_RO1_6_MMP04488124_FOYS01000002_1_363_346464_347801_neg_d_Archaea_p_Halobacterota_c_Halobacteria_o_Halobacteriales_f_Haloferacaceae_g_Halogeometricum_s_Halogeometricum_limi:0.06716,MARdb_livJ_KEGGHalogeometricum_rufum_RO1_4_MMP04487947_FOYT01000001_1_1540_1457976_1459229_pos_d_Archaea_p_Halobacterota_c_Halobacteria_o_Halobacteriales_f_Haloferacaceae_g_Halogeometricum_s_Halogeometricum_rufum:0.07709)100.00:0.03189)100.00:0.05666)100.00:0.11191)100.00:0.10613,(MARdb_livJ_KEGGHaloprofundus_marisrubri_SB9_MMP04318426_LOPU01000018_1_630_596195_597511_pos_d_Archaea_p_Halobacterota_c_Halobacteria_o_Halobacteriales_f_Haloferacaceae_g_Haloprofundus_s_Haloprofundus_marisrubri:0.19317,(MARdb_livJ_KEGGHalogranum_gelatinilyticum_TNN44_MMP04487949_FNHL01000003_1_0004_0002426_0003763_pos_d_Archaea_p_Halobacterota_c_Halobacteria_o_Halobacteriales_f_Haloferacaceae_g_Halogranum_s_Halogranum_gelatinilyticum:0.13536,MARdb_livJ_KEGGHalogranum_rubrum_CGMCC_1_7738_MMP04487950_FOTC01000002_1_0934_0889036_0890376_pos_d_Archaea_p_Halobacterota_c_Halobacteria_o_Halobacteriales_f_Haloferacaceae_g_Halogranum_s_Halogranum_rubrum:0.10566)100.00:0.10186)98.00:0.05297)98.00:0.13782,((MARdb_livJ_KEGGHalanaeroarchaeum_sulfurireducens_MMP03701450_NZ_0CP011564_1_779_0762259_0763521_neg_d_Archaea_p_Halobacterota_c_Halobacteria_o_Halobacteriales_f_Halobacteriaceae_g_Halanaeroarchaeum_s_Halanaeroarchaeum_sulfurireducens:0.35158,MARdb_livJ_KEGGHaloarcula_Atlit_120R_MMP09668325_NZ_QPLN01000001_1_MMP09668325_1027_0978360_0979667_neg_d_Archaea_p_Halobacterota_c_Halobacteria_o_Halobacteriales_f_Haloarculaceae_g_Haloarcula_s_Haloarcula_taiwanensis:0.25844)100.00:0.09675,(MARdb_livJ_KEGGHalolamina_sediminis_MMP3451356_NZ_0CVUA01000001_1_337_0327284_0328531_neg_d_Archaea_p_Halobacterota_c_Halobacteria_o_Halobacteriales_f_Haloferacaceae_g_Halolamina_s_Halolamina_sediminis:0.22595,(MARdb_livJ_KEGGHalonotius_pteroides_CECT_7525_MMP09473900_NZ_0QMDW01000017_1_MMP09473900_19_013666_014916_neg_d_Archaea_p_Halobacterota_c_Halobacteria_o_Halobacteriales_f_Haloferacaceae_g_Halonotius:0.16834,((MARdb_livJ_KEGGHalorubrum_CSM_61_MMP10346711_NZ_0RJJW01000011_1_MMP10346711_58_054298_055626_neg_d_Archaea_p_Halobacterota_c_Halobacteria_o_Halobacteriales_f_Haloferacaceae_g_Halorubrum:0.09589,(MARdb_livJ_KEGGHalorubrum_Atlit_8R_MMP09668316_NZ_0QPLV01000001_1_MMP09668316_779_0813264_0814607_neg_d_Archaea_p_Halobacterota_c_Halobacteria_o_Halobacteriales_f_Haloferacaceae_g_Halorubrum_s_Halorubrum_tropicale:0.05664,MARdb_livJ_KEGGHalorubrum_CBA1229_MMP10386377_NZ_RIZC01000001_1_MMP10386377_3125_3146044_3147363_pos_d_Archaea_p_Halobacterota_c_Halobacteria_o_Halobacteriales_f_Haloferacaceae_g_Halorubrum:0.05920)100.00:0.02817)99.00:0.02166,MARdb_livJ_KEGGHalorubrum_sp_MMP09425686_NZ_0CP030064_1_MMP09425686_953_0974581_0975912_pos_d_Archaea_p_Halobacterota_c_Halobacteria_o_Halobacteriales_f_Haloferacaceae_g_Halorubrum:0.04957)100.00:0.10676)100.00:0.11536)100.00:0.12343)100.00:0.16557)100.00:0.38119)100.00:0.37696)46.00:0.07208)81.00:0.09135,(((MARdb_livJ_KEGGANME_1_cluster_archaeon_CONS3730B06UFb1_MMP08574241_QENH01000129_1_0MMP08574241_9_08139_09611_pos_d_Archaea_p_Halobacterota_c_Syntrophoarchaeia_o_ANME_1_f_ANME_1:0.41531,MARdb_livJ_KEGGANME_1_cluster_archaeon_CONS3730B06UFb1_MMP08574241_QENH01000092_1_0MMP08574241_2_01345_02766_pos_d_Archaea_p_Halobacterota_c_Syntrophoarchaeia_o_ANME_1_f_ANME_1:0.21521)100.00:0.17701,MARdb_livJ_KEGGANME_2_cluster_archaeon_HR1_MMP06562579_MZXQ01000297_1_MMP06562579_27_23385_24476_pos_d_Archaea_p_Halobacterota_c_Methanosarcinia_o_Methanosarcinales_f_HR1_g_HR1_s_HR1_sp002926195:0.29108)100.00:0.31188,(MARdb_livJ_KEGGAcaryochloris_marina_MMP02604308_CP000828_1_4022_4351635_4352924_neg_d_Bacteria_p_Cyanobacteria_c_Cyanobacteriia_o_Thermosynechococcales_f_Thermosynechococcaceae_g_Acaryochloris_s_Acaryochloris_marina:0.35114,(MARdb_livJ_KEGGCyanothece_ATCC_51472_MMP02256525_NZ_AGJC02000001_1_1428_1538726_1540048_neg_d_Bacteria_p_Cyanobacteria_c_Cyanobacteriia_o_Cyanobacteriales_f_Microcystaceae_g_Crocosphaera_s_Crocosphaera_sp000017845:0.30888,(MARdb_livJ_KEGGAcaryochloris_marina_MMP02604308_CP000828_1_5889_6443192_6444502_neg_d_Bacteria_p_Cyanobacteria_c_Cyanobacteriia_o_Thermosynechococcales_f_Thermosynechococcaceae_g_Acaryochloris_s_Acaryochloris_marina:0.34778,(MARdb_livJ_KEGGChroococcales_cyanobacterium_CENA595_MMP03354289_NZ_0JYON01000017_1_83_091802_093103_pos_d_Bacteria_p_Cyanobacteria_c_Cyanobacteriia_o_Cyanobacteriales_f_Chroococcidiopsidaceae_g_Aliterella_s_Aliterella_atlantica:0.18339,(MARdb_livJ_KEGGAnabaena_4_3_MMP04536954_NZ_00LUHJ01000027_1_3_003093_004412_pos_d_Bacteria_p_Cyanobacteria_c_Cyanobacteriia_o_Cyanobacteriales_f_Nostocaceae_g_Trichormus_s_Trichormus_sp001597745:0.12312,(MARdb_livJ_KEGGCalothrix_rhizosoleniae_SC01_MMP94537168_NZ_FYBH01000100_1_MMP94537168_12_14551_15852_neg_d_Bacteria_p_Cyanobacteria_c_Cyanobacteriia_o_Cyanobacteriales_f_Nostocaceae_g_Calothrix_A_s_Calothrix_A_rhizosoleniae:0.16152,MARdb_livJ_KEGGAnabaena_PCC_7108_MMP02261341_NZ_KB235896_1_4251_4828568_4829890_pos_d_Bacteria_p_Cyanobacteria_c_Cyanobacteriia_o_Cyanobacteriales_f_Nostocaceae_g_Anabaena_s_Anabaena_sp000332135:0.09637)100.00:0.07832)100.00:0.11571)100.00:0.08285)100.00:0.06056)100.00:0.30468)100.00:0.38170)100.00:0.38266)43.00:0.05768,((((((((((MARdb_livJ_KEGGBGEO_SAMN07136555_METAG_NPEABCKB_102_01_00002_01552_neg_d_Archaea_p_Thermoplasmatota_c_Poseidoniia_o_Poseidoniales_f_Thalassoarchaeaceae_g_MGIIb_O1_s_:0.80019,MARdb_livJ_KEGGOceanDNA_a4942_061_01_00001_01695_neg_d_Archaea_p_Thermoplasmatota_c_Poseidoniia_o_Poseidoniales_f_Thalassarchaeaceae_g_Thalassarchaeum_s_:0.57834)100.00:0.22968,(((MARdb_livJ_KEGGGORG_SAMEA6078267_SAGS_AG343L08_28_002_000643_001920_pos_d_Bacteria_p_Proteobacteria_c_Gammaproteobacteria_o_Coxiellales_f_Coxiellaceae_g__s_:0.42410,MARdb_livJ_KEGGGORG_SAMEA6078267_SAGS_AG343L08_28_003_002063_003361_pos_d_Bacteria_p_Proteobacteria_c_Gammaproteobacteria_o_Coxiellales_f_Coxiellaceae_g__s_:0.16141)100.00:0.43658,(MARdb_livJ_KEGGBGEO_SAMN07136633_METAG_MEBLICNP_53_02_02426_04162_neg_d_Archaea_p_Thermoplasmatota_c_Poseidoniia_o_Poseidoniales_f_Thalassoarchaeaceae_g_MGIIb_O2_s_MGIIb_O2_sp002498985:0.15709,(MARdb_livJ_KEGGBGEO_SAMN07136758_METAG_ONOFHHPB_037_04_05139_06875_neg_d_Archaea_p_Thermoplasmatota_c_Poseidoniia_o_Poseidoniales_f_Thalassoarchaeaceae_g_MGIIb_O5_s_MGIIb_O5_sp002499325:0.12319,MARdb_livJ_KEGGHOTS_SAMN07137033_METAG_KKFFFBAI_019_01_00003_01595_pos_d_Archaea_p_Thermoplasmatota_c_Poseidoniia_o_Poseidoniales_f_Thalassoarchaeaceae_g_MGIIb_O3_s_MGIIb_O3_sp001629235:0.12217)100.00:0.08711)100.00:0.10362)100.00:0.09657,MARdb_livJ_KEGGMALA_SAMN05422107_METAG_APDJIHBC_063_02_02014_03798_neg_d_Archaea_p_Thermoplasmatota_c_Poseidoniia_o_Poseidoniales_f_Thalassoarchaeaceae_g_MGIIb_O1_s_MGIIb_O1_sp002498525:0.25239)100.00:0.15450)100.00:0.12706,(MARdb_livJ_KEGGBGEO_SAMN07136799_METAG_HHEDPHJE_088_01_00001_01674_pos_d_Archaea_p_Thermoplasmatota_c_Poseidoniia_o_MGIII_f_CG_Epi1_g_UBA8886_s_UBA8886_sp003193815:0.27609,(MARdb_livJ_KEGGDehalococcoidia_bacterium_RS_420_MMP07618648_PBVQ01000010_1_00MMP07618648_1_000272_001405_neg_d_Bacteria_p_Chloroflexota_c_Dehalococcoidia_o_UBA1151_f_Bin127_g_GCA_002708145_s_GCA_002708145_sp002728715:0.30972,((MARdb_livJ_KEGGChloroflexi_bacterium_NP_132_MMP07618469_PCAM01000003_1_0MMP07618469_33_037620_038777_pos_d_Bacteria_p_Chloroflexota_c_Dehalococcoidia_o_UBA1151_f_UBA1151_g_GCA_2730555_s_GCA_2730555_sp002730555:0.22224,MARdb_livJ_KEGGMALA_SAMN05422149_METAG_JIADBIOF_294_01_00748_02016_pos_d_Bacteria_p_Chloroflexota_c_Dehalococcoidia_o_UBA1151_f_Bin127_g_UBA9455_s_UBA9455_sp002313245:0.15109)100.00:0.06616,(MARdb_livJ_KEGGBGEO_SAMN07136571_METAG_GAPKBCAB_126_04_02422_03573_pos_d_Bacteria_p_Chloroflexota_c_Dehalococcoidia_o_UBA3495_f_UBA2588_g_UBA2588_s_UBA2588_sp002723125:0.21545,MARdb_livJ_KEGGChloroflexi_bacterium_SP_4360_MMP07618538_PBAZ01000030_1_0MMP07618538_34_032059_033210_pos_d_Bacteria_p_Chloroflexota_c_Dehalococcoidia_o_GCA_2717565_f_GCA_2717565_g_GCA_2717565_s_GCA_2717565_sp002717565:0.10738)100.00:0.06675)100.00:0.20090)100.00:0.28429)66.00:0.10312)100.00:1.08052,((MARdb_livJ_KEGGLabrenzia_sp_Alg231_36_strain_Labrenzia_sp_Alg231_36_MMP19231168_NZ_0FREW01000009_1_MMP19231168_117_0104277_0105470_neg_d_Bacteria_p_Proteobacteria_c_Alphaproteobacteria_o_Rhizobiales_f_Stappiaceae_g_Labrenzia_s_Labrenzia_alba:0.50787,MARdb_livJ_KEGGJannaschia_12N15_MMP09580375_NZ_0QPLJ01000033_1_MMP09580375_19_017079_018272_pos_d_Bacteria_p_Proteobacteria_c_Alphaproteobacteria_o_Rhodobacterales_f_Rhodobacteraceae_g_Jannaschia:0.44692)100.00:0.12029,((((((MARdb_livJ_KEGGGORG_SAMEA6075694_SAGS_AG390G02_02_042_041005_042189_neg_d_Bacteria_p_Proteobacteria_c_Gammaproteobacteria_o_Thiomicrospirales_f_Thioglobaceae_g_Thioglobus_s_:0.20534,MARdb_livJ_KEGGGORG_SAMEA6075671_SAGS_AG390E20_20_013_011051_012232_neg_d_Bacteria_p_Proteobacteria_c_Gammaproteobacteria_o_Thiomicrospirales_f_Thioglobaceae_g_Thioglobus_s_:0.12284)77.00:0.03350,(MARdb_livJ_KEGGGamma_proteobacterium_SCGC_AAA076_D02_MMP02440972_NZ_0ARQW01000005_1_13_009945_011129_neg_d_Bacteria_p_Proteobacteria_c_Gammaproteobacteria_o_Thiomicrospirales_f_Thioglobaceae_g_Thioglobus_s_Thioglobus_singularis:0.07047,MARdb_livJ_KEGGBGEO_SAMN07136936_METAG_AHGKOMLC_030_13_12278_13459_neg_d_Bacteria_p_Proteobacteria_c_Gammaproteobacteria_o_Thiomicrospirales_f_Thioglobaceae_g_Thioglobus_s_:0.08016)100.00:0.03688)100.00:0.22644,MARdb_livJ_KEGGMALA_SAMN05422111_METAG_MHJMLNGI_094_01_00170_01354_pos_d_Bacteria_p_Proteobacteria_c_Gammaproteobacteria_o_Thiomicrospirales_f_Thioglobaceae_g_Thioglobus_s_:0.11294)99.00:0.04766,MARdb_livJ_KEGGGORG_SAMEA6079207_SAGS_AG464J09_14_16_17680_18864_neg_d_Bacteria_p_Proteobacteria_c_Gammaproteobacteria_o_Thiomicrospirales_f_Thioglobaceae_g_Thioglobus_s_:0.11638)100.00:0.07684,MARdb_livJ_KEGGGORG_SAMEA6076997_SAGS_AG319E10_08_21_16259_17440_pos_d_Bacteria_p_Proteobacteria_c_Gammaproteobacteria_o_Thiomicrospirales_f_Thioglobaceae_g_Thioglobus_s_:0.16659)100.00:0.48518,(((((((((((((MARdb_livJ_KEGGGORG_SAMEA6079662_SAGS_AG426K19_07_035_031231_032412_neg_d_Bacteria_p_Proteobacteria_c_Alphaproteobacteria_o_Pelagibacterales_f_Pelagibacteraceae_g_Pelagibacter_s_:0.40597,MARdb_livJ_KEGGGORG_SAMEA6075596_SAGS_AG390A20_03_049_050718_051902_pos_d_Bacteria_p_Proteobacteria_c_Alphaproteobacteria_o_Pelagibacterales_f_Pelagibacteraceae_g_Pelagibacter_s_:0.38140)95.00:0.09579,(MARdb_livJ_KEGGGORG_SAMEA6077383_SAGS_AG325K07_07_007_003733_004914_pos_d_Bacteria_p_Proteobacteria_c_Alphaproteobacteria_o_Pelagibacterales_f_Pelagibacteraceae_g_Pelagibacter_s_:0.06289,MARdb_livJ_KEGGGORG_SAMEA6077928_SAGS_AG337I13_03_055_047377_048558_pos_d_Bacteria_p_Proteobacteria_c_Alphaproteobacteria_o_Pelagibacterales_f_Pelagibacteraceae_g_Pelagibacter_s_:0.06752)100.00:0.36890)93.00:0.07312,(MARdb_livJ_KEGGGORG_SAMEA6073801_SAGS_AG914L04_01_225_205882_207060_pos_d_Bacteria_p_Proteobacteria_c_Alphaproteobacteria_o_Pelagibacterales_f_Pelagibacteraceae_g_Pelagibacter_s_:0.40593,((MARdb_livJ_KEGGGORG_SAMEA6077595_SAGS_AG333E22_02_102_86808_87998_pos_d_Bacteria_p_Proteobacteria_c_Alphaproteobacteria_o_Pelagibacterales_f_Pelagibacteraceae_g_Pelagibacter_s_:0.24476,MARdb_livJ_KEGGGORG_SAMEA6068715_SAGS_AG365E17_18_02_00300_01481_neg_d_Bacteria_p_Proteobacteria_c_Alphaproteobacteria_o_Pelagibacterales_f_Pelagibacteraceae_g_Pelagibacter_s_:0.22766)89.00:0.06671,MARdb_livJ_KEGGGORG_SAMEA6077372_SAGS_AG325J17_02_075_069901_071082_pos_d_Bacteria_p_Proteobacteria_c_Alphaproteobacteria_o_Pelagibacterales_f_Pelagibacteraceae_g_Pelagibacter_s_Pelagibacter_sp003282825:0.24304)85.00:0.03250)91.00:0.06206)100.00:0.13109,MARdb_livJ_KEGGGORG_SAMEA6076484_SAGS_AG447E02_03_089_084258_085439_pos_d_Bacteria_p_Proteobacteria_c_Alphaproteobacteria_o_Pelagibacterales_f_Pelagibacteraceae_g_Pelagibacter_s_:0.23922)91.00:0.04450,(((MARdb_livJ_KEGGGORG_SAMEA6070784_SAGS_AG897N19_01_174_156101_157282_pos_d_Bacteria_p_Proteobacteria_c_Alphaproteobacteria_o_Pelagibacterales_f_Pelagibacteraceae_g_Pelagibacter_s_:0.16929,MARdb_livJ_KEGGGORG_SAMEA6070077_SAGS_AG894B13_03_110_104275_105540_neg_d_Bacteria_p_Proteobacteria_c_Alphaproteobacteria_o_Pelagibacterales_f_Pelagibacteraceae_g_Pelagibacter_s_:0.04184)91.00:0.02193,MARdb_livJ_KEGGGORG_SAMEA6072319_SAGS_AG907I02_02_050_054726_055967_neg_d_Bacteria_p_Proteobacteria_c_Alphaproteobacteria_o_Pelagibacterales_f_Pelagibacteraceae_g_Pelagibacter_s_:0.03914)91.00:0.02178,MARdb_livJ_KEGGGORG_SAMEA6077133_SAGS_AG319M14_30_004_003392_004573_neg_d_Bacteria_p_Proteobacteria_c_Alphaproteobacteria_o_Pelagibacterales_f_Pelagibacteraceae_g_Pelagibacter_s_:0.09942)59.00:0.00827)97.00:0.02236,((((MARdb_livJ_KEGGGORG_SAMEA6079156_SAGS_AG464E06_20_11_09517_10749_neg_d_Bacteria_p_Proteobacteria_c_Alphaproteobacteria_o_Pelagibacterales_f_Pelagibacteraceae_g_Pelagibacter_s_:0.11493,(MARdb_livJ_KEGGGORG_SAMEA6079203_SAGS_AG464J02_07_022_022160_023392_pos_d_Bacteria_p_Proteobacteria_c_Alphaproteobacteria_o_Pelagibacterales_f_Pelagibacteraceae_g_Pelagibacter_s_:0.05767,(MARdb_livJ_KEGGGORG_SAMEA6069682_SAGS_AG892D03_01_040_041309_042538_pos_d_Bacteria_p_Proteobacteria_c_Alphaproteobacteria_o_Pelagibacterales_f_Pelagibacteraceae_g_Pelagibacter_s_:0.07039,MARdb_livJ_KEGGGORG_SAMEA6073804_SAGS_AG914L09_07_060_058518_059750_pos_d_Bacteria_p_Proteobacteria_c_Alphaproteobacteria_o_Pelagibacterales_f_Pelagibacteraceae_g_Pelagibacter_s_:0.06806)100.00:0.05282)100.00:0.06894)100.00:0.11083,(((((MARdb_livJ_KEGGGORG_SAMEA6070928_SAGS_AG898J19_07_027_022272_023462_neg_d_Bacteria_p_Proteobacteria_c_Alphaproteobacteria_o_Pelagibacterales_f_Pelagibacteraceae_g_Pelagibacter_s_:0.16420,(MARdb_livJ_KEGGGORG_SAMEA6074543_SAGS_AG918C15_09_024_023949_025184_pos_d_Bacteria_p_Proteobacteria_c_Alphaproteobacteria_o_Pelagibacterales_f_Pelagibacteraceae_g_Pelagibacter_s_:0.12921,MARdb_livJ_KEGGGORG_SAMEA6079655_SAGS_AG426K09_02_027_026359_027549_pos_d_Bacteria_p_Proteobacteria_c_Alphaproteobacteria_o_Pelagibacterales_f_Pelagibacteraceae_g_Pelagibacter_s_:0.01210)100.00:0.09012)100.00:0.09451,MARdb_livJ_KEGGGORG_SAMEA6068850_SAGS_AG365P03_12_001_000111_001325_pos_d_Bacteria_p_Proteobacteria_c_Alphaproteobacteria_o_Pelagibacterales_f_Pelagibacteraceae_g_Pelagibacter_s_:0.05281)95.00:0.04492,MARdb_livJ_KEGGGORG_SAMEA6079484_SAGS_AG470O10_03_091_093328_094509_pos_d_Bacteria_p_Proteobacteria_c_Alphaproteobacteria_o_Pelagibacterales_f_Pelagibacteraceae_g_Pelagibacter_s_:0.06388)54.00:0.01151,(MARdb_livJ_KEGGGORG_SAMEA6079447_SAGS_AG470L20_02_038_038306_039496_neg_d_Bacteria_p_Proteobacteria_c_Alphaproteobacteria_o_Pelagibacterales_f_Pelagibacteraceae_g_Pelagibacter_s_:0.06302,MARdb_livJ_KEGGGORG_SAMEA6073575_SAGS_AG913J17_06_024_022771_023964_neg_d_Bacteria_p_Proteobacteria_c_Alphaproteobacteria_o_Pelagibacterales_f_Pelagibacteraceae_g_Pelagibacter_s_Pelagibacter_ubique_I:0.07826)92.00:0.02997)57.00:0.01573,MARdb_livJ_KEGGGORG_SAMEA6079865_SAGS_AG430G21_05_014_11365_12555_neg_d_Bacteria_p_Proteobacteria_c_Alphaproteobacteria_o_Pelagibacterales_f_Pelagibacteraceae_g_Pelagibacter_s_:0.05845)100.00:0.03206)97.00:0.02886,((((MARdb_livJ_KEGGGORG_SAMEA6079727_SAGS_AG426O18_03_20_19166_20347_pos_d_Bacteria_p_Proteobacteria_c_Alphaproteobacteria_o_Pelagibacterales_f_Pelagibacteraceae_g_Pelagibacter_s_:0.13007,MARdb_livJ_KEGGGORG_SAMEA6076075_SAGS_AG410D23_47_02_00192_01373_neg_d_Bacteria_p_Proteobacteria_c_Alphaproteobacteria_o_Pelagibacterales_f_Pelagibacteraceae_g_Pelagibacter_s_Pelagibacter_sp003215185:0.04536)99.00:0.02529,MARdb_livJ_KEGGGORG_SAMEA6075975_SAGS_AG414J16_01_095_093727_094908_neg_d_Bacteria_p_Proteobacteria_c_Alphaproteobacteria_o_Pelagibacterales_f_Pelagibacteraceae_g_Pelagibacter_s_:0.09288)100.00:0.02949,(MARdb_livJ_KEGGMALA_SAMN05421699_METAG_FMHAGMGE_145_02_00773_01954_pos_d_Bacteria_p_Proteobacteria_c_Alphaproteobacteria_o_Pelagibacterales_f_Pelagibacteraceae_g_AG_414_E02_s_:0.09273,MARdb_livJ_KEGGGORG_SAMEA6079209_SAGS_AG464J13_51_02_00406_01599_neg_d_Bacteria_p_Proteobacteria_c_Alphaproteobacteria_o_Pelagibacterales_f_Pelagibacteraceae_g_AG_414_E02_s_:0.04570)100.00:0.03531)98.00:0.03330,MARdb_livJ_KEGGGORG_SAMEA6080237_SAGS_AG439C22_06_060_062508_063713_pos_d_Bacteria_p_Proteobacteria_c_Alphaproteobacteria_o_Pelagibacterales_f_Pelagibacteraceae_g_Pelagibacter_s_:0.05863)58.00:0.00550)67.00:0.01421,MARdb_livJ_KEGGAlpha_proteobacterium_SCGC_AAA240_E13_MMP02597172_AZHR01000005_1_015_015476_016657_pos_d_Bacteria_p_Proteobacteria_c_Alphaproteobacteria_o_Pelagibacterales_f_Pelagibacteraceae_g_AAA240_E13_s_AAA240_E13_sp000504625:0.06982)95.00:0.04525)84.00:0.02720,(MARdb_livJ_KEGGGORG_SAMEA6071827_SAGS_AG904A08_13_019_016886_018220_neg_d_Bacteria_p_Proteobacteria_c_Alphaproteobacteria_o_Pelagibacterales_f_Pelagibacteraceae_g_Pelagibacter_s_Pelagibacter_sp003209915:0.14909,MARdb_livJ_KEGGGORG_SAMEA6069949_SAGS_AG893I20_03_141_127077_128303_pos_d_Bacteria_p_Proteobacteria_c_Alphaproteobacteria_o_Pelagibacterales_f_Pelagibacteraceae_g_Pelagibacter_s_:0.09798)92.00:0.05644)62.00:0.01781,MARdb_livJ_KEGGGORG_SAMEA6076619_SAGS_AG447M05_01_103_105647_106825_pos_d_Bacteria_p_Proteobacteria_c_Alphaproteobacteria_o_Pelagibacterales_f_Pelagibacteraceae_g_Pelagibacter_s_:0.10994)98.00:0.15756,MARdb_livJ_KEGGGORG_SAMEA6070275_SAGS_AG895A09_15_017_014185_015360_pos_d_Bacteria_p_Proteobacteria_c_Alphaproteobacteria_o_HIMB59_f_HIMB59_g_HIMB59_s_:0.31754)100.00:0.08694,(MARdb_livJ_KEGGGORG_SAMEA6075413_SAGS_AG404D18_47_003_002499_003680_neg_d_Bacteria_p_Proteobacteria_c_Alphaproteobacteria_o_HIMB59_f_GCA_002718135_g_AG_337_I02_s_:0.15241,(MARdb_livJ_KEGGGORG_SAMEA6075917_SAGS_AG414E06_07_049_045370_046551_pos_d_Bacteria_p_Proteobacteria_c_Alphaproteobacteria_o_HIMB59_f_GCA_002718135_g_MarineAlpha5_Bin3_s_:0.08321,(MARdb_livJ_KEGGGORG_SAMEA6068836_SAGS_AG365O06_24_06_05200_06174_pos_d_Bacteria_p_Proteobacteria_c_Alphaproteobacteria_o_HIMB59_f_GCA_002718135_g_AG_337_I02_s_:0.01396,(MARdb_livJ_KEGGGORG_SAMEA6071157_SAGS_AG899L06_02_52_51026_52261_neg_d_Bacteria_p_Proteobacteria_c_Alphaproteobacteria_o_HIMB59_f_GCA_002718135_g_AG_337_I02_s_:0.01595,(MARdb_livJ_KEGGGORG_SAMEA6072274_SAGS_AG907D22_04_011_009413_010594_neg_d_Bacteria_p_Proteobacteria_c_Alphaproteobacteria_o_HIMB59_f_GCA_002718135_g_AG_337_I02_s_:0.09418,MARdb_livJ_KEGGGORG_SAMEA6069936_SAGS_AG893I03_02_056_053420_054601_pos_d_Bacteria_p_Proteobacteria_c_Alphaproteobacteria_o_HIMB59_f_GCA_002718135_g_AG_337_I02_s_:0.04446)100.00:0.11143)77.00:0.01610)100.00:0.06460)100.00:0.09787)100.00:0.27907)100.00:0.15674,MARdb_livJ_KEGGMALA_SAMN05422149_METAG_CFOFNMIM_41_014_014893_016077_pos_d_Bacteria_p_Proteobacteria_c_Alphaproteobacteria_o_Rhizobiales_f_Rhizobiaceae_g_Ahrensia_s_Ahrensia_sp002706335:0.25074)90.00:0.04642,(((((((((((((((((MARdb_livJ_KEGGCandidatus_Endolissoclinum_MMP02604248_CP003539_1_545_0933935_0935140_neg_d_Bacteria_p_Proteobacteria_c_Alphaproteobacteria_o_Thalassobaculales_f_Thalassobaculaceae_g_Endolissoclinum_s_Endolissoclinum_faulkneri_B:0.09840,MARdb_livJ_KEGGCandidatus_Endolissoclinum_MMP02641640_CP006745_1_550_0954788_0955993_neg_d_Bacteria_p_Proteobacteria_c_Alphaproteobacteria_o_Thalassobaculales_f_Thalassobaculaceae_g_Endolissoclinum_s_Endolissoclinum_faulkneri_A:0.09021)100.00:0.45217,MARdb_livJ_KEGGGORG_SAMEA6072675_SAGS_AG909D07_14_020_027949_029172_pos_d_Bacteria_p_Proteobacteria_c_Gammaproteobacteria_o_Pseudomonadales_f_Litoricolaceae_g_Litoricola_s_:0.31825)98.00:0.07619,MARdb_livJ_KEGGGORG_SAMEA6070005_SAGS_AG893M18_33_005_003247_004509_neg_d_Bacteria_p_Proteobacteria_c_Alphaproteobacteria_o_Puniceispirillales_f_Puniceispirillaceae_g__s_:0.27458)94.00:0.04229,(((MARdb_livJ_KEGGDefluviimonas_20V17_MMP02749527_NZ_00AYXI01000019_1_2_000486_001670_neg_d_Bacteria_p_Proteobacteria_c_Alphaproteobacteria_o_Rhodobacterales_f_Rhodobacteraceae_g_Defluviimonas_A_s_Defluviimonas_A_indica:0.37146,((MARdb_livJ_KEGGGORG_SAMEA6073655_SAGS_AG913P21_16_002_00640_01866_neg_d_Bacteria_p_Proteobacteria_c_Alphaproteobacteria_o_Puniceispirillales_f_AAA536_G10_g_AAA536_G10_s_:0.09837,MARdb_livJ_KEGGGORG_SAMEA6071067_SAGS_AG899E11_27_006_004841_006019_neg_d_Bacteria_p_Proteobacteria_c_Alphaproteobacteria_o_Puniceispirillales_f_AAA536_G10_g_AAA536_G10_s_:0.12118)100.00:0.14176,(MARdb_livJ_KEGGGORG_SAMEA6069602_SAGS_AG891N20_22_009_006598_007812_neg_d_Bacteria_p_Proteobacteria_c_Alphaproteobacteria_o_Puniceispirillales_f_AAA536_G10_g_TMED54_s_:0.17938,MARdb_livJ_KEGGGORG_SAMEA6078318_SAGS_AG343O03_24_09_06471_07679_neg_d_Bacteria_p_Proteobacteria_c_Alphaproteobacteria_o_Puniceispirillales_f_AAA536_G10_g__s_:0.20241)100.00:0.09293)100.00:0.10245)99.00:0.03274,(MARdb_livJ_KEGGGORG_SAMEA6075906_SAGS_AG414C21_04_033_29108_30283_neg_d_Bacteria_p_Proteobacteria_c_Alphaproteobacteria_o_Rhodobacterales_f_Rhodobacteraceae_g_GCA_002705045_s_:0.07811,MARdb_livJ_KEGGGORG_SAMEA6073941_SAGS_AG915E13_05_050_046864_048039_pos_d_Bacteria_p_Proteobacteria_c_Alphaproteobacteria_o_Rhodobacterales_f_Rhodobacteraceae_g_GCA_002705045_s_:0.06258)100.00:0.20367)99.00:0.04690,MARdb_livJ_KEGGAlphaproteobacteria_bacterium_46_93_T64_MMP05179561_MAAN01000035_1_0MMP05179561_50_047938_049119_pos_d_Bacteria_p_Proteobacteria_c_Alphaproteobacteria_o_Sneathiellales_f_Sneathiellaceae_g_Sneathiella_s_Sneathiella_sp002163135:0.20207)59.00:0.02772)96.00:0.06691,(MARdb_livJ_KEGGLabrenzia_DG1229_MMP02589594_NZ_00000KI928942_1_67_071824_073011_neg_d_Bacteria_p_Proteobacteria_c_Alphaproteobacteria_o_Rhizobiales_f_Stappiaceae_g_Labrenzia_s_Labrenzia_sp000521215:0.43954,MARdb_livJ_KEGGGORG_SAMEA6076414_SAGS_AG447A06_35_006_003528_004748_pos_d_Bacteria_p_Proteobacteria_c_Alphaproteobacteria_o_Puniceispirillales_f_Puniceispirillaceae_g_Puniceispirillum_s_Puniceispirillum_sp003212345:0.22426)96.00:0.06219)98.00:0.05676,(MARdb_livJ_KEGGHoeflea_NORP7_MMP07568821_NVXQ01000003_1_MMP07568821_258_289123_290307_pos_d_Bacteria_p_Proteobacteria_c_Alphaproteobacteria_o_Rhizobiales_f_Rhizobiaceae_g_Hoeflea_s_Hoeflea_sp002733955:0.14430,MARdb_livJ_KEGGAhrensia_LZD062_MMP03285044_NZ_00JXMU01000016_1_8_006607_007797_neg_d_Bacteria_p_Proteobacteria_c_Alphaproteobacteria_o_Rhizobiales_f_Rhizobiaceae_g_Ahrensia_s_Ahrensia_marina:0.14521)100.00:0.15043)93.00:0.06403,(((MARdb_livJ_KEGGAcuticoccus_yangtzensis_JL1095_MMP05818643_NZ_00MJUX01000002_1_68_0081914_0083101_pos_d_Bacteria_p_Proteobacteria_c_Alphaproteobacteria_o_Rhizobiales_f_Amorphaceae_g_Acuticoccus_s_Acuticoccus_yangtzensis:0.08922,MARdb_livJ_KEGGAcuticoccus_sp_PTG4_2_MMP09079831_QHHQ01000001_1_MMP09079831_1234_1427053_1428240_pos_d_Bacteria_p_Proteobacteria_c_Alphaproteobacteria_o_Rhizobiales_f_Amorphaceae_g_Acuticoccus_s_Acuticoccus_sp003258595:0.06352)100.00:0.22049,(MARdb_livJ_KEGGLoktanella_marina_CECT_8899_MMP104102533_FXZK01000002_1_0MMP104102533_146_0153029_0154225_neg_d_Bacteria_p_Proteobacteria_c_Alphaproteobacteria_o_Rhodobacterales_f_Rhodobacteraceae_g_Flavimaricola_s_Flavimaricola_marinus:0.29040,MARdb_livJ_KEGGLoktanella_pyoseonensis_JJM85_MMP04488567_FNAT01000001_1_399_410952_412148_neg_d_Bacteria_p_Proteobacteria_c_Alphaproteobacteria_o_Rhodobacterales_f_Rhodobacteraceae_g_Limimaricola_s_Limimaricola_pyoseonensis:0.18349)100.00:0.08427)94.00:0.05442,MARdb_livJ_KEGGLeisingera_methylohalidivorans_MMP02769646_CP006773_1_1597_1599685_1600878_neg_d_Bacteria_p_Proteobacteria_c_Alphaproteobacteria_o_Rhodobacterales_f_Rhodobacteraceae_g_Leisingera_s_Leisingera_methylohalidivorans:0.24499)88.00:0.03186)84.00:0.02982,(MARdb_livJ_KEGGGemmobacter_YJ_T1_11_MMP09939799_NZ_QXXQ01000001_1_MMP09939799_131_141886_143070_pos_d_Bacteria_p_Proteobacteria_c_Alphaproteobacteria_o_Rhodobacterales_f_Rhodobacteraceae_g_Gemmobacter:0.28188,(MARdb_livJ_KEGGGranulosicoccus_antarcticus_MMP06112367_CP018632_1_MMP06112367_2529_2915501_2916685_neg_d_Bacteria_p_Proteobacteria_c_Gammaproteobacteria_o_Granulosicoccales_f_Granulosicoccaceae_g_Granulosicoccus_s_Granulosicoccus_antarcticus:0.12194,MARdb_livJ_KEGGAmylibacter_4G11_MMP05567576_MDGM01000013_1_00MMP05567576_47_0051101_0052285_pos_d_Bacteria_p_Proteobacteria_c_Alphaproteobacteria_o_Rhodobacterales_f_Rhodobacteraceae_g_Amylibacter_A_s_Amylibacter_A_kogurei:0.11453)100.00:0.13482)93.00:0.06147)84.00:0.03226,((MARdb_livJ_KEGGActibacterium_22II_S11_Z10_MMP02742681_NZ_AQQY01000001_1_560_557822_559003_neg_d_Bacteria_p_Proteobacteria_c_Alphaproteobacteria_o_Rhodobacterales_f_Rhodobacteraceae_g_Actibacterium_s_Actibacterium_atlanticum:0.28590,MARdb_livJ_KEGGCeleribacter_marinus_DSM_100036_MMP05444421_FOSM01000008_1_037_038650_039834_pos_d_Bacteria_p_Proteobacteria_c_Alphaproteobacteria_o_Rhodobacterales_f_Rhodobacteraceae_g_Celeribacter_A_s_Celeribacter_A_marinus:0.26925)100.00:0.10852,(MARdb_livJ_KEGGLutimaribacter_saemankumensis_SMK_117_MMP05421850_FNEB01000001_1_519_539876_541057_pos_d_Bacteria_p_Proteobacteria_c_Alphaproteobacteria_o_Rhodobacterales_f_Rhodobacteraceae_g_Lutimaribacter_s_Lutimaribacter_saemankumensis:0.25561,MARdb_livJ_KEGGDonghicola_JL3646_MMP04633453_LZFQ01000001_1_040_043710_044885_pos_d_Bacteria_p_Proteobacteria_c_Alphaproteobacteria_o_Rhodobacterales_f_Rhodobacteraceae_g_Marivivens_s_Marivivens_sp001908835:0.26200)100.00:0.07321)99.00:0.05650)89.00:0.04014,((MARdb_livJ_KEGGAliiroseovarius_sediminilitoris_M_M10_MMP05444851_FOJB01000001_1_1775_1788073_1789257_neg_d_Bacteria_p_Proteobacteria_c_Alphaproteobacteria_o_Rhodobacterales_f_Rhodobacteraceae_g_Aliiroseovarius_s_Aliiroseovarius_sediminilitoris:0.26925,MARdb_livJ_KEGGLeisingera_nanhaiensis_NH52F_MMP02440717_NZ_000KI421509_1_640_0657387_0658574_neg_d_Bacteria_p_Proteobacteria_c_Alphaproteobacteria_o_Rhodobacterales_f_Rhodobacteraceae_g_Sedimentitalea_s_Sedimentitalea_nanhaiensis:0.23776)96.00:0.05787,(((MARdb_livJ_KEGGActibacterium_mucosum_R46_MMP02671722_NZ_JFKE01000002_1_561_549290_550483_pos_d_Bacteria_p_Proteobacteria_c_Alphaproteobacteria_o_Rhodobacterales_f_Rhodobacteraceae_g_Actibacterium_s_Actibacterium_mucosum:0.22796,MARdb_livJ_KEGGGemmobacter_megaterium_CF17_MMP05421774_NZ_FTOT01000001_1_MMP05421774_271_293539_294723_neg_d_Bacteria_p_Proteobacteria_c_Alphaproteobacteria_o_Rhodobacterales_f_Rhodobacteraceae_g_Gemmobacter_A_s_Gemmobacter_A_megaterium:0.22818)100.00:0.08996,MARdb_livJ_KEGGDinoroseobacter_shibae_MMP02598387_CP000830_1_1543_1582914_1584101_neg_d_Bacteria_p_Proteobacteria_c_Alphaproteobacteria_o_Rhodobacterales_f_Rhodobacteraceae_g_Dinoroseobacter_s_Dinoroseobacter_shibae:0.16713)96.00:0.03947,(MARdb_livJ_KEGGJannaschia_sp_MMP02598279_CP000264_1_2206_2171220_2172416_neg_d_Bacteria_p_Proteobacteria_c_Alphaproteobacteria_o_Rhodobacterales_f_Rhodobacteraceae_g_EhC01_s_EhC01_sp000013565:0.23218,((MARdb_livJ_KEGGJannaschia_rubra_4SM3_MMP04488517_FOOS01000003_1_034_023933_025120_pos_d_Bacteria_p_Proteobacteria_c_Alphaproteobacteria_o_Rhodobacterales_f_Rhodobacteraceae_g_Jannaschia_s_Jannaschia_rubra:0.17693,(MARdb_livJ_KEGGJannaschia_pohangensis_H1_M8_MMP04488095_FORA01000004_1_0357_0333368_0334558_pos_d_Bacteria_p_Proteobacteria_c_Alphaproteobacteria_o_Rhodobacterales_f_Rhodobacteraceae_g_Jannaschia_s_Jannaschia_pohangensis:0.06172,MARdb_livJ_KEGGJannaschia_faecimaris_HD_22_MMP05444004_FNPX01000012_1_093_086358_087548_pos_d_Bacteria_p_Proteobacteria_c_Alphaproteobacteria_o_Rhodobacterales_f_Rhodobacteraceae_g_Jannaschia_s_Jannaschia_faecimaris:0.07139)100.00:0.05384)96.00:0.03576,(MARdb_livJ_KEGGJannaschia_aquimarina_GSW_M26_MMP03329626_NZ_0JYFE01000020_1_84_090324_091514_pos_d_Bacteria_p_Proteobacteria_c_Alphaproteobacteria_o_Rhodobacterales_f_Rhodobacteraceae_g_Jannaschia_s_Jannaschia_aquimarina:0.13791,MARdb_livJ_KEGGJannaschia_12N15_MMP09580375_NZ_0QPLJ01000023_1_MMP09580375_38_040122_041312_neg_d_Bacteria_p_Proteobacteria_c_Alphaproteobacteria_o_Rhodobacterales_f_Rhodobacteraceae_g_Jannaschia:0.10058)100.00:0.05046)100.00:0.08928)99.00:0.05325)94.00:0.05674)51.00:0.02142)47.00:0.01184,MARdb_livJ_KEGGGORG_SAMEA6078256_SAGS_AG343K16_001_11_10428_011618_pos_d_Bacteria_p_Proteobacteria_c_Alphaproteobacteria_o_Puniceispirillales_f_GCA_002684695_g_GCA_002684695_s_:0.40687)60.00:0.03095,((MARdb_livJ_KEGGHalocynthiibacter_PAMC_20958_MMP03252591_NZ_0JWIE01000121_1_19_017827_019011_pos_d_Bacteria_p_Proteobacteria_c_Alphaproteobacteria_o_Rhodobacterales_f_Rhodobacteraceae_g_Halocynthiibacter_B_s_Halocynthiibacter_B_arcticus:0.23298,((MARdb_livJ_KEGGLoktanella_atrilutea_IG8_MMP05444339_NZ_0FQUE01000001_1_702_0720124_0721320_pos_d_Bacteria_p_Proteobacteria_c_Alphaproteobacteria_o_Rhodobacterales_f_Rhodobacteraceae_g_Loktanella_s_Loktanella_atrilutea:0.05953,MARdb_livJ_KEGGLoktanella_3ANDIMAR09_MMP03988185_NZ_0LJAK01000015_1_32_029863_031059_neg_d_Bacteria_p_Proteobacteria_c_Alphaproteobacteria_o_Rhodobacterales_f_Rhodobacteraceae_g_Loktanella_s_Loktanella_sp001420005:0.10480)100.00:0.14513,((((MARdb_livJ_KEGGLentibacter_algarum_ZXM098_MMP05444486_FNPR01000002_1_0762_0747809_0748993_neg_d_Bacteria_p_Proteobacteria_c_Alphaproteobacteria_o_Rhodobacterales_f_Rhodobacteraceae_g_Lentibacter_s_Lentibacter_algarum:0.14659,MARdb_livJ_KEGGLoktanella_vestfoldensis_SKA53_MMP02436109_NZ_00CH672414_1_936_0964667_0965851_pos_d_Bacteria_p_Proteobacteria_c_Alphaproteobacteria_o_Rhodobacterales_f_Rhodobacteraceae_g_Yoonia_s_Yoonia_vestfoldensis_A:0.10842)96.00:0.03583,((MARdb_livJ_KEGGLitoreibacter_janthinus_KMM_3842_MMP04488002_FOYO01000001_1_2563_2570065_2571261_pos_d_Bacteria_p_Proteobacteria_c_Alphaproteobacteria_o_Rhodobacterales_f_Rhodobacteraceae_g_Litoreibacter_s_Litoreibacter_janthinus:0.14010,MARdb_livJ_KEGGLoktanella_sp_Alg231_35_strain_Loktanella_sp_Alg231_35_MMP19235668_NZ_FREV01000002_1_MMP19235668_341_359572_360765_neg_d_Bacteria_p_Proteobacteria_c_Alphaproteobacteria_o_Rhodobacterales_f_Rhodobacteraceae_g_Yoonia_s_Yoonia_sp900143545:0.05502)100.00:0.02938,(MARdb_livJ_KEGGLoktanella_maritima_strain_YPC211_MMP08202528_NZ_PKFN01000007_1_MMP08202528_695_680546_681742_pos_d_Bacteria_p_Proteobacteria_c_Alphaproteobacteria_o_Rhodobacterales_f_Rhodobacteraceae_g_Yoonia_s_Yoonia_maritima_A:0.11529,MARdb_livJ_KEGGLoktanella_D2R18_MMP09522135_NZ_0QOCG01000011_1_MMP09522135_90_094216_095400_pos_d_Bacteria_p_Proteobacteria_c_Alphaproteobacteria_o_Rhodobacterales_f_Rhodobacteraceae_g_Yoonia:0.04155)100.00:0.04350)98.00:0.02168)95.00:0.01817,MARdb_livJ_KEGGLoktanella_koreensis_GA2_M3_MMP04488515_FOIZ01000001_1_0996_0991244_0992440_neg_d_Bacteria_p_Proteobacteria_c_Alphaproteobacteria_o_Rhodobacterales_f_Rhodobacteraceae_g_Cognatiyoonia_s_Cognatiyoonia_koreensis:0.08458)100.00:0.07862,MARdb_livJ_KEGGDefluviimonas_aquaemixtae_strain_CECT_8626_MMP104628688_OMOQ01000001_1_MMP104628688_1367_1380856_1382040_pos_d_Bacteria_p_Proteobacteria_c_Alphaproteobacteria_o_Rhodobacterales_f_Rhodobacteraceae_g_Defluviimonas_C_s_Defluviimonas_C_aquaemixtae:0.14961)84.00:0.04701)84.00:0.02936)80.00:0.04682,(MARdb_livJ_KEGGDefluviimonas_denitrificans_strain_DSM_18921_MMP05660818_PVEP01000001_1_0MMP05660818_470_0493602_0494786_pos_d_Bacteria_p_Proteobacteria_c_Alphaproteobacteria_o_Rhodobacterales_f_Rhodobacteraceae_g_Defluviimonas_s_Defluviimonas_denitrificans:0.11833,MARdb_livJ_KEGGAlbidovulum_inexpectatum_strain_DSM_12048_MMP03080611_PRDS01000002_1_0MMP03080611_52_056270_057454_neg_d_Bacteria_p_Proteobacteria_c_Alphaproteobacteria_o_Rhodobacterales_f_Rhodobacteraceae_g_Albidovulum_s_Albidovulum_inexpectatum:0.13875)100.00:0.08683)76.00:0.03728)61.00:0.02724,(((MARdb_livJ_KEGGAliiroseovarius_crassostreae_CV919_312_MMP03952659_NZ_LKBA01000019_1_569_579475_580662_pos_d_Bacteria_p_Proteobacteria_c_Alphaproteobacteria_o_Rhodobacterales_f_Rhodobacteraceae_g_Aliiroseovarius_s_Aliiroseovarius_crassostreae:0.08738,MARdb_livJ_KEGGAliiroseovarius_pelagivivens_strain_CECT_8811_MMP104628693_OMOI01000001_1_MMP104628693_1315_1343733_1344920_neg_d_Bacteria_p_Proteobacteria_c_Alphaproteobacteria_o_Rhodobacterales_f_Rhodobacteraceae_g_Aliiroseovarius_s_Aliiroseovarius_pelagivivens:0.08136)100.00:0.15471,MARdb_livJ_KEGGBrevirhabdus_pacifica_22DY15_MMP06216425_NZ_00MTCO01000230_1_MMP06216425_4_03019_04212_pos_d_Bacteria_p_Proteobacteria_c_Alphaproteobacteria_o_Rhodobacterales_f_Rhodobacteraceae_g_Brevirhabdus_s_Brevirhabdus_pacifica:0.16027)79.00:0.01898,(((MARdb_livJ_KEGGLitoreibacter_ponti_strain_DSM_100977_MMP08776943_QBKS01000001_1_0MMP08776943_673_0666304_0667500_pos_d_Bacteria_p_Proteobacteria_c_Alphaproteobacteria_o_Rhodobacterales_f_Rhodobacteraceae_g_Litoreibacter_s_Litoreibacter_ponti:0.23618,((MARdb_livJ_KEGGCribrihabitans_marinus_CZ_AM5_MMP05444007_FNYD01000017_1_042_039579_040775_neg_d_Bacteria_p_Proteobacteria_c_Alphaproteobacteria_o_Rhodobacterales_f_Rhodobacteraceae_g_Cribrihabitans_s_Cribrihabitans_marinus:0.17920,MARdb_livJ_KEGGAscidiaceihabitans_donghaensis_strain_CECT_8599_MMP104628687_OMOR01000001_1_MMP104628687_2125_2126267_2127460_neg_d_Bacteria_p_Proteobacteria_c_Alphaproteobacteria_o_Rhodobacterales_f_Rhodobacteraceae_g_Ascidiaceihabitans_s_Ascidiaceihabitans_donghaensis:0.10280)75.00:0.03011,MARdb_livJ_KEGGAestuariivita_boseongensis_BS_B2_MMP03325920_NZ_0JXYH01000039_1_23_029825_031024_pos_d_Bacteria_p_Proteobacteria_c_Alphaproteobacteria_o_Rhodobacterales_f_Rhodobacteraceae_g_Aestuariivita_s_Aestuariivita_boseongensis:0.06798)72.00:0.00826)90.00:0.03163,(((MARdb_livJ_KEGGBoseongicola_aestuarii_CECT_8489_MMP104098235_FXXQ01000001_1_MMP104098235_302_302363_303556_pos_d_Bacteria_p_Proteobacteria_c_Alphaproteobacteria_o_Rhodobacterales_f_Rhodobacteraceae_g_Boseongicola_s_Boseongicola_aestuarii:0.14386,MARdb_livJ_KEGGLitoreibacter_ascidiaceicola_RSS4_C1_MMP05444273_NZ_0FQUV01000001_1_MMP05444273_14_016110_017303_pos_d_Bacteria_p_Proteobacteria_c_Alphaproteobacteria_o_Rhodobacterales_f_Rhodobacteraceae_g_Litoreibacter_s_Litoreibacter_ascidiaceicola:0.14759)96.00:0.06088,MARdb_livJ_KEGGAestuariivita_atlantica_22II_S11_z3_MMP03323757_NZ_0AQQZ01000006_1_76_082952_084151_pos_d_Bacteria_p_Proteobacteria_c_Alphaproteobacteria_o_Rhodobacterales_f_Rhodobacteraceae_g_Pseudaestuariivita_s_Pseudaestuariivita_atlantica:0.11474)78.00:0.01458,MARdb_livJ_KEGGMarinibacterium_profundimaris_22II1_22F33_MMP07274261_AQQR01000001_1_0MMP07274261_190_0192751_0193932_pos_d_Bacteria_p_Proteobacteria_c_Alphaproteobacteria_o_Rhodobacterales_f_Rhodobacteraceae_g_Marinibacterium_s_Marinibacterium_profundimaris:0.11517)72.00:0.01320)89.00:0.03239,(MARdb_livJ_KEGGJhaorihella_thermophila_strain_DSM_23413_MMP05421751_FNVD01000001_1_MMP05421751_501_524449_525630_pos_d_Bacteria_p_Proteobacteria_c_Alphaproteobacteria_o_Rhodobacterales_f_Rhodobacteraceae_g_Jhaorihella_s_Jhaorihella_thermophila:0.11349,MARdb_livJ_KEGGDonghicola_xiamenensis_DSM_18339_MMP02440615_NZ_AUBS01000001_1_526_573546_574727_pos_d_Bacteria_p_Proteobacteria_c_Alphaproteobacteria_o_Rhodobacterales_f_Rhodobacteraceae_g_Pseudodonghicola_s_Pseudodonghicola_xiamenensis:0.13537)58.00:0.02487)80.00:0.04564)96.00:0.05621)83.00:0.03301,MARdb_livJ_KEGGActibacterium_ureilyticum_LS_811_MMP07514661_NZ_0NSBT01000037_1_MMP07514661_119_0119841_0121037_neg_d_Bacteria_p_Proteobacteria_c_Alphaproteobacteria_o_Rhodobacterales_f_Rhodobacteraceae_g_Actibacterium_s_Actibacterium_ureilyticum:0.20986)97.00:0.02368,(MARdb_livJ_KEGGLitorimicrobium_taeanense_G4_MMP04488092_FOEP01000001_1_265_293373_294569_neg_d_Bacteria_p_Proteobacteria_c_Alphaproteobacteria_o_Rhodobacterales_f_Rhodobacteraceae_g_Litorimicrobium_s_Litorimicrobium_taeanense:0.12556,(MARdb_livJ_KEGGConfluentimicrobium_lipolyticum_CECT_8621_MMP104098236_FXYE01000001_1_MMP104098236_1576_1595882_1597078_neg_d_Bacteria_p_Proteobacteria_c_Alphaproteobacteria_o_Rhodobacterales_f_Rhodobacteraceae_g_Confluentimicrobium_s_Confluentimicrobium_lipolyticum:0.13223,MARdb_livJ_KEGGConfluentimicrobium_sp_MMP03323603_NZ_CP010869_1_1744_1778011_1779207_neg_d_Bacteria_p_Proteobacteria_c_Alphaproteobacteria_o_Rhodobacterales_f_Rhodobacteraceae_g_Confluentimicrobium_s_Confluentimicrobium_sp001305615:0.08111)100.00:0.05246)100.00:0.04773)99.00:0.04922,((MARdb_livJ_KEGGHasllibacter_halocynthiae_strain_DSM_29318_MMP05421851_PVTT01000001_1_0MMP05421851_713_0716161_0717351_neg_d_Bacteria_p_Proteobacteria_c_Alphaproteobacteria_o_Rhodobacterales_f_Rhodobacteraceae_g_Hasllibacter_s_Hasllibacter_halocynthiae:0.21031,MARdb_livJ_KEGGMaribius_MOLA_401_MMP02997978_NZ_JQEY01000003_1_207_210332_211516_neg_d_Bacteria_p_Proteobacteria_c_Alphaproteobacteria_o_Rhodobacterales_f_Rhodobacteraceae_g_Palleronia_s_Palleronia_sp000743715:0.14509)100.00:0.10209,MARdb_livJ_KEGGMarivita_geojedonensis_DPG_138_MMP02671740_JFKC01000016_1_0MMP02671740_14_013532_014728_pos_d_Bacteria_p_Proteobacteria_c_Alphaproteobacteria_o_Rhodobacterales_f_Rhodobacteraceae_g_Marivita_s_Marivita_geojedonensis:0.10928)100.00:0.13174)100.00:0.07886,((((MARdb_livJ_KEGGMethylococcaceae_bacterium_UBA2778_MMP06451510_DEII01000226_1_026_027064_028245_pos_d_Bacteria_p_Proteobacteria_c_Gammaproteobacteria_o_Methylococcales_f_UBA2778_g_UBA2778_s_UBA2778_sp002352385:0.48249,(((MARdb_livJ_KEGGCitreimonas_salinaria_CL_SP20_MMP05444340_FNPF01000005_1_041_046262_047446_pos_d_Bacteria_p_Proteobacteria_c_Alphaproteobacteria_o_Rhodobacterales_f_Rhodobacteraceae_g_Citreimonas_s_Citreimonas_salinaria:0.24703,(MARdb_livJ_KEGGMameliella_NP_29_MMP07619316_PBYN01000017_1_0MMP07619316_25_023736_024923_pos_d_Bacteria_p_Proteobacteria_c_Alphaproteobacteria_o_Rhodobacterales_f_Rhodobacteraceae_g_Antarctobacter_s_Antarctobacter_heliothermus_B:0.08484,MARdb_livJ_KEGGMaliponia_aquimaris_CECT_8898_MMP104102235_FXYF01000024_1_0MMP104102235_35_034870_036054_neg_d_Bacteria_p_Proteobacteria_c_Alphaproteobacteria_o_Rhodobacterales_f_Rhodobacteraceae_g_Maliponia_s_Maliponia_aquimaris:0.12843)100.00:0.13801)83.00:0.04210,(MARdb_livJ_KEGGCitreicella_marina_DSM_26424_MMP04487993_FNEJ01000013_1_044_044816_046000_neg_d_Bacteria_p_Proteobacteria_c_Alphaproteobacteria_o_Rhodobacterales_f_Rhodobacteraceae_g_Salipiger_s_Salipiger_marinus:0.13827,MARdb_livJ_KEGGCitreicella_357_MMP02471399_NZ_00AJKJ01000061_1_4_003432_004616_pos_d_Bacteria_p_Proteobacteria_c_Alphaproteobacteria_o_Rhodobacterales_f_Rhodobacteraceae_g_Salipiger_s_Salipiger_aestuarii:0.14548)100.00:0.05349)83.00:0.03624,(MARdb_livJ_KEGGMALA_SAMN05421706_METAG_DECGBFOP_086_03_01632_02828_pos_d_Bacteria_p_Proteobacteria_c_Alphaproteobacteria_o_Rhodobacterales_f_Rhodobacteraceae_g_Maritimibacter_s_Maritimibacter_alkaliphilus:0.22727,MARdb_livJ_KEGGMaritimibacter_REDSEA_S28_B5_MMP04534590_LUOO01000004_1_020_022368_023564_neg_d_Bacteria_p_Proteobacteria_c_Alphaproteobacteria_o_Rhodobacterales_f_Rhodobacteraceae_g_Maritimibacter_s_Maritimibacter_sp001626765:0.15374)99.00:0.08703)99.00:0.04745)66.00:0.02052,(MARdb_livJ_KEGGAquimixticola_soesokkakensis_CECT_8620_MMP102344668_FWFS01000005_1_0MMP102344668_74_078614_079792_neg_d_Bacteria_p_Proteobacteria_c_Alphaproteobacteria_o_Rhodobacterales_f_Rhodobacteraceae_g_Aquimixticola_s_Aquimixticola_soesokkakensis:0.18294,((MARdb_livJ_KEGGCeleribacter_indicus_MMP03280159_CP004393_1_2599_2571736_2572920_pos_d_Bacteria_p_Proteobacteria_c_Alphaproteobacteria_o_Rhodobacterales_f_Rhodobacteraceae_g_Celeribacter_s_Celeribacter_indicus:0.19236,MARdb_livJ_KEGGCeleribacter_baekdonensis_MMP08792291_CP028475_1_0MMP08792291_931_0887950_0889137_pos_d_Bacteria_p_Proteobacteria_c_Alphaproteobacteria_o_Rhodobacterales_f_Rhodobacteraceae_g_Celeribacter_s_Celeribacter_baekdonensis_B:0.08179)100.00:0.02348,MARdb_livJ_KEGGCeleribacter_halophilus_ZXM137_MMP04432131_NZ_0LRUD01000013_1_93_099463_100638_neg_d_Bacteria_p_Proteobacteria_c_Alphaproteobacteria_o_Rhodobacterales_f_Rhodobacteraceae_g_Celeribacter_s_Celeribacter_halophilus:0.03629)100.00:0.07398)100.00:0.12023)70.00:0.03895,(MARdb_livJ_KEGGMaribius_salinus_CL_SP27_MMP04488012_NZ_FQZA01000001_1_259_269599_270795_neg_d_Bacteria_p_Proteobacteria_c_Alphaproteobacteria_o_Rhodobacterales_f_Rhodobacteraceae_g_Maribius_s_Maribius_salinus:0.31352,(MARdb_livJ_KEGGDonghicola_tyrosinivorans_strain_DSM_100212_MMP07621402_PVTQ01000005_1_0MMP07621402_18_016455_017648_pos_d_Bacteria_p_Proteobacteria_c_Alphaproteobacteria_o_Rhodobacterales_f_Rhodobacteraceae_g_Donghicola_s_Donghicola_tyrosinivorans:0.12044,MARdb_livJ_KEGGDonghicola_eburneus_SW_277_MMP05421764_FOXY01000005_1_389_381495_382691_neg_d_Bacteria_p_Proteobacteria_c_Alphaproteobacteria_o_Rhodobacterales_f_Rhodobacteraceae_g_Donghicola_s_Donghicola_eburneus:0.06728)100.00:0.05971)100.00:0.07138)82.00:0.04647,MARdb_livJ_KEGGCandidatus_Synechococcus_spongiarum_SP3_MMP03003633_JXQG01000084_1_005_03342_04526_pos_d_Bacteria_p_Cyanobacteria_c_Cyanobacteriia_o_Synechococcales_f_Cyanobiaceae_g_Synechococcus_B_s_Synechococcus_B_spongiarum_B:0.41046)100.00:0.08828)100.00:0.07023)97.00:0.05767,(((MARdb_livJ_KEGGCandidatus_Thioglobus_perditus_strain_CMC_S_2018_MMP08136125_PNQY01000129_1_002_000750_001940_neg_d_Bacteria_p_Proteobacteria_c_Gammaproteobacteria_o_Thiomicrospirales_f_Thioglobaceae_g_Thioglobus_B_s_Thioglobus_B_perditus:0.51683,(((MARdb_livJ_KEGGLeucothrix_pacifica_strain_JCM_18388_MMP09228920_QGKM01000004_1_MMP09228920_131_153401_154600_neg_d_Bacteria_p_Proteobacteria_c_Gammaproteobacteria_o_Thiotrichales_f_Thiotrichaceae_g_Leucothrix_s_Leucothrix_pacifica:0.08674,MARdb_livJ_KEGGLeucothrix_mucor_Le_m9_MMP02440559_NZ_ATTE01000001_1_1868_2144851_2146050_neg_d_Bacteria_p_Proteobacteria_c_Gammaproteobacteria_o_Thiotrichales_f_Thiotrichaceae_g_Leucothrix_s_Leucothrix_mucor:0.06747)100.00:0.22784,(MARdb_livJ_KEGGGORG_SAMEA6077575_SAGS_AG333D21_11_009_006973_008166_neg_d_Bacteria_p_Proteobacteria_c_Alphaproteobacteria_o_Pelagibacterales_f_AG_422_B15_g__s_:0.12164,(MARdb_livJ_KEGGGORG_SAMEA6074108_SAGS_AG916B07_07_019_018060_019274_pos_d_Bacteria_p_Proteobacteria_c_Alphaproteobacteria_o_Pelagibacterales_f_AG_422_B15_g_AG_422_B15_s_:0.10383,MARdb_livJ_KEGGGORG_SAMEA6076743_SAGS_AG313D09_18_12_09321_10532_neg_d_Bacteria_p_Proteobacteria_c_Alphaproteobacteria_o_Pelagibacterales_f_AG_422_B15_g__s_:0.05913)100.00:0.08614)100.00:0.11870)85.00:0.06305,(MARdb_livJ_KEGGMALA_SAMN05422107_METAG_FBEHOPOB_344_01_00002_00946_neg_d_Bacteria_p_SAR324_c_SAR324_o_SAR324_f_NAC60_12_g_Arctic96AD_7_s_:0.09932,MARdb_livJ_KEGGGORG_SAMEA6080343_SAGS_AG439L22_009_18_18768_19967_pos_d_Bacteria_p_SAR324_c_SAR324_o_SAR324_f_NAC60_12_g__s_:0.15830)100.00:0.23658)77.00:0.03915)100.00:0.08568,MARdb_livJ_KEGGGammaproteobacteria_bacterium_LS_SOB_MMP03777285_LFLB01000021_1_066_064179_065414_neg_d_Bacteria_p_Proteobacteria_c_Gammaproteobacteria_o_UBA10353_f_LS_SOB_g_LS_SOB_s_LS_SOB_sp001543005:0.27459)90.00:0.07591,(MARdb_livJ_KEGGAhrensia_R2A130_MMP00010388_NZ_AEEB01000003_1_649_679848_681032_neg_d_Bacteria_p_Proteobacteria_c_Alphaproteobacteria_o_Rhizobiales_f_Rhizobiaceae_g_R2A130_s_R2A130_sp000179775:0.23201,MARdb_livJ_KEGGAlphaproteobacteria_bacterium_UBA2662_MMP06456268_DEMU01000004_1_167_178803_179996_pos_d_Bacteria_p_Proteobacteria_c_Alphaproteobacteria_o_UBA8366_f_GCA_2696645_g_GCA_2696645_s_GCA_2696645_sp002709955:0.20731)52.00:0.03188)100.00:0.07371)99.00:0.09217)100.00:0.10039)100.00:0.28338)44.00:0.22568,(MARdb_livJ_KEGGDevosia_sp_CM5_1_MMP08781006_NZ_PYVW01000005_1_MMP08781006_140_161384_162592_neg_d_Bacteria_p_Proteobacteria_c_Alphaproteobacteria_o_Rhizobiales_f_Devosiaceae_g_Devosia_s_Devosia_sp003056355:0.53090,((MARdb_livJ_KEGGMaritalea_myrionectae_CL_SK30_MMP02441170_NZ_00AUHV01000006_1_10_0011214_0012413_neg_d_Bacteria_p_Proteobacteria_c_Alphaproteobacteria_o_Rhizobiales_f_Devosiaceae_g_Maritalea_s_Maritalea_myrionectae:0.24272,MARdb_livJ_KEGGCucumibacter_marinus_CL_GR60_MMP02441550_NZ_000000KE386979_1_1_000474_001676_neg_d_Bacteria_p_Proteobacteria_c_Alphaproteobacteria_o_Rhizobiales_f_Devosiaceae_g_Cucumibacter_s_Cucumibacter_marinus:0.17049)100.00:0.27882,((MARdb_livJ_KEGGMarinospirillum_F3212_MMP09078362_NZ_0QFWJ01000007_1_MMP09078362_21_021563_022771_neg_d_Bacteria_p_Proteobacteria_c_Gammaproteobacteria_o_Pseudomonadales_f_Halomonadaceae_g_Marinospirillum:0.29769,(MARdb_livJ_KEGGHalomonas_PBN3_MMP02345636_NZ_0AXCA01000030_1_11_009121_010341_neg_d_Bacteria_p_Proteobacteria_c_Gammaproteobacteria_o_Pseudomonadales_f_Halomonadaceae_g_Halomonas_s_Halomonas_shengliensis:0.20661,(((((MARdb_livJ_KEGGHalomonas_cupida_DSM_4740_MMP05660971_NZ_0FRCA01000005_1_46_047969_049183_neg_d_Bacteria_p_Proteobacteria_c_Gammaproteobacteria_o_Pseudomonadales_f_Halomonadaceae_g_Halomonas_s_Halomonas_cupida:0.15836,MARdb_livJ_KEGGHalomonas_NAT_30_MMP07619222_NZXT01000066_1_0MMP07619222_26_031701_032903_neg_d_Bacteria_p_Proteobacteria_c_Gammaproteobacteria_o_Pseudomonadales_f_Halomonadaceae_g_Halomonas_s_Halomonas_sp003045775:0.06651)100.00:0.06104,MARdb_livJ_KEGGHalomonas_nitroreducens_strain_11S_MMP10599891_RXNS01000021_1_0MMP10599891_32_031048_032259_neg_d_Bacteria_p_Proteobacteria_c_Gammaproteobacteria_o_Pseudomonadales_f_Halomonadaceae_g_Halomonas:0.09111)96.00:0.01840,(MARdb_livJ_KEGGHalomonas_elongata_MMP2272784_FN869568_1_0118_0131650_0132885_pos_d_Bacteria_p_Proteobacteria_c_Gammaproteobacteria_o_Pseudomonadales_f_Halomonadaceae_g_Halomonas_s_Halomonas_elongata:0.14443,MARdb_livJ_KEGGHalomonas_denitrificans_strain_DSM_18045_MMP08781011_NZ_00PYVX01000008_1_MMP08781011_65_0084262_0085467_neg_d_Bacteria_p_Proteobacteria_c_Gammaproteobacteria_o_Pseudomonadales_f_Halomonadaceae_g_Halomonas_s_Halomonas_denitrificans:0.06078)98.00:0.03055)96.00:0.02467,MARdb_livJ_KEGGHalomonas_zhanjiangensis_JSM_078169_MMP02441684_NZ_KB898650_1_239_246845_248056_neg_d_Bacteria_p_Proteobacteria_c_Gammaproteobacteria_o_Pseudomonadales_f_Halomonadaceae_g_Halomonas_s_Halomonas_zhanjiangensis:0.09727)100.00:0.03851,MARdb_livJ_KEGGHalomonas_daqiaonensis_CGMCC_1_9150_MMP04488129_FOBC01000004_1_170_175334_176548_pos_d_Bacteria_p_Proteobacteria_c_Gammaproteobacteria_o_Pseudomonadales_f_Halomonadaceae_g_Halomonas_s_Halomonas_daqiaonensis:0.09385)100.00:0.03895)100.00:0.04787)78.00:0.03155,MARdb_livJ_KEGGKushneria_aurantia_A10_MMP02440978_NZ_0KB907886_1_28_026552_027754_pos_d_Bacteria_p_Proteobacteria_c_Gammaproteobacteria_o_Pseudomonadales_f_Halomonadaceae_g_Kushneria_s_Kushneria_aurantia:0.20514)100.00:0.16514)95.00:0.08888)74.00:0.10114)70.00:0.12630,((MARdb_livJ_KEGGAnderseniella_sp_MMP19229668_NZ_0LT703003_1_MMP19229668_885_0935251_0936459_pos_d_Bacteria_p_Proteobacteria_c_Alphaproteobacteria_o_Rhizobiales_f_Anderseniellaceae_g_Anderseniella_s_Anderseniella_sp900149695:0.41394,(MARdb_livJ_KEGGGORG_SAMEA6076038_SAGS_AG414O15_01_144_147126_148322_neg_d_Bacteria_p_Proteobacteria_c_Alphaproteobacteria_o_Rhodobacterales_f_Rhodobacteraceae_g_GCA_002705045_s_:0.20091,MARdb_livJ_KEGGLoktanella_sediminilitoris_strain_DSM_29955_MMP08779099_QBUD01000003_1_0MMP08779099_114_0113668_0114861_neg_d_Bacteria_p_Proteobacteria_c_Alphaproteobacteria_o_Rhodobacterales_f_Rhodobacteraceae_g_Yoonia_s_Yoonia_sediminilitoris:0.24775)100.00:0.28276)100.00:0.24086,(MARdb_livJ_KEGGLabrenzia_alexandrii_CECT_5112_MMP3495742_NZ_0CXWD01000002_1_93_104620_105825_neg_d_Bacteria_p_Proteobacteria_c_Alphaproteobacteria_o_Rhizobiales_f_Stappiaceae_g_Labrenzia_s_Labrenzia_alexandrii:0.04373,(MARdb_livJ_KEGGLabrenzia_OB1_MMP03107784_NZ_0JSEP01000023_1_35_035467_036672_neg_d_Bacteria_p_Proteobacteria_c_Alphaproteobacteria_o_Rhizobiales_f_Stappiaceae_g_Labrenzia_s_Labrenzia_sp001624695:0.07366,MARdb_livJ_KEGGLabrenzia_DG1229_MMP02589594_NZ_0000KI928919_1_846_857470_858675_neg_d_Bacteria_p_Proteobacteria_c_Alphaproteobacteria_o_Rhizobiales_f_Stappiaceae_g_Labrenzia_s_Labrenzia_sp000521215:0.07134)91.00:0.03710)100.00:0.55494)68.00:0.06804)70.00:0.11969,(MARdb_livJ_KEGGMaritalea_myrionectae_CL_SK30_MMP02441170_NZ_0AUHV01000003_1_526_0503762_0504970_pos_d_Bacteria_p_Proteobacteria_c_Alphaproteobacteria_o_Rhizobiales_f_Devosiaceae_g_Maritalea_s_Maritalea_myrionectae:0.29375,(MARdb_livJ_KEGGLabrenzia_aggregata_B1_MMP02436089_NZ_AAUW01000001_1_204_226338_227540_pos_d_Bacteria_p_Proteobacteria_c_Alphaproteobacteria_o_Rhizobiales_f_Stappiaceae_g_Labrenzia_s_Labrenzia_aggregata:0.07302,MARdb_livJ_KEGGLabrenzia_DG1229_MMP02589594_NZ_00000KI928949_1_43_039626_040825_pos_d_Bacteria_p_Proteobacteria_c_Alphaproteobacteria_o_Rhizobiales_f_Stappiaceae_g_Labrenzia_s_Labrenzia_sp000521215:0.09171)100.00:0.25496)100.00:0.28109)100.00:0.21710,(MARdb_livJ_KEGGAestuariispira_insulae_AH_MY2_MMP09074965_NZ_0QRDW01000004_1_MMP09074965_331_0378090_0379298_neg_d_Bacteria_p_Proteobacteria_c_Alphaproteobacteria_o_UBA8366_f_GCA_2696645:0.50753,(MARdb_livJ_KEGGMagnetospira_sp_MMP3283111_NZ_FO538765_1_1858_1962403_1963611_pos_d_Bacteria_p_Proteobacteria_c_Alphaproteobacteria_o_Rhodospirillales_A_f_Magnetospiraceae_g_Magnetospira_s_Magnetospira_sp000968135:0.38723,(MARdb_livJ_KEGGAmorphus_coralli_R5_Sph_026_MMP02440442_NZ_KB894571_1_557_582021_583226_neg_d_Bacteria_p_Proteobacteria_c_Alphaproteobacteria_o_Rhizobiales_f_Amorphaceae_g_Amorphus_s_Amorphus_coralli:0.34135,(MARdb_livJ_KEGGHalomonas_taeanensis_BH539_MMP05216571_FNCI01000001_1_005_003782_005002_pos_d_Bacteria_p_Proteobacteria_c_Gammaproteobacteria_o_Pseudomonadales_f_Halomonadaceae_g_Halomonas_E_s_Halomonas_E_taeanensis:0.16642,MARdb_livJ_KEGGHalomonas_zincidurans_B6_MMP02741068_NZ_JNCK01000001_1_1843_2040858_2042072_neg_d_Bacteria_p_Proteobacteria_c_Gammaproteobacteria_o_Pseudomonadales_f_Halomonadaceae_g_Halomonas_C_s_Halomonas_C_zincidurans:0.12504)100.00:0.24256)76.00:0.08396)100.00:0.13547)77.00:0.12696)100.00:0.13237,(((MARdb_livJ_KEGGDesulfobulbus_mediterraneus_86FS1_MMP02441536_NZ_0AUCW01000023_1_26_028385_029635_pos_d_Bacteria_p_Desulfobacterota_c_Desulfobulbia_o_Desulfobulbales_f_Desulfobulbaceae_g_Desulfobulbus_A_s_Desulfobulbus_A_mediterraneus:0.46477,MARdb_livJ_KEGGDesulfobacula_TS_MMP02692668_NZ_0KL662012_1_39_036089_037303_neg_d_Bacteria_p_Desulfobacterota_c_Desulfobacteria_o_Desulfobacterales_f_Desulfobacteraceae_g_Desulfobacula:0.37941)100.00:0.33394,(MARdb_livJ_KEGGGammaproteobacteria_bacterium_B38_G9_MMP09215292_QNEN01000335_1_0MMP09215292_4_07323_08831_neg_d_Bacteria_p_Proteobacteria_c_Gammaproteobacteria_o_Beggiatoales_f_Beggiatoaceae_g_UBA10656_s_UBA10656_sp002085445:0.74513,((MARdb_livJ_KEGGCandidatus_Marithrix_Canyon_246_MMP05176298_NZ_00MCBV01000039_1_5_002953_003963_neg_d_Bacteria_p_Proteobacteria_c_Gammaproteobacteria_o_Beggiatoales_f_Beggiatoaceae_g_Marithrix_s_Marithrix_sp001723685:0.47130,(MARdb_livJ_KEGGGammaproteobacteria_bacterium_B38_G9_MMP09215292_QNEN01000437_1_0MMP09215292_3_02871_04205_pos_d_Bacteria_p_Proteobacteria_c_Gammaproteobacteria_o_Beggiatoales_f_Beggiatoaceae_g_UBA10656_s_UBA10656_sp002085445:0.32827,MARdb_livJ_KEGGGammaproteobacteria_bacterium_B38_G9_MMP09215292_QNEN01000033_1_MMP09215292_15_12870_14204_neg_d_Bacteria_p_Proteobacteria_c_Gammaproteobacteria_o_Beggiatoales_f_Beggiatoaceae_g_UBA10656_s_UBA10656_sp002085445:0.34837)100.00:0.09592)100.00:0.05342,(MARdb_livJ_KEGGGammaproteobacteria_bacterium_B38_G9_MMP09215292_QNEN01000725_1_0MMP09215292_3_02282_03571_pos_d_Bacteria_p_Proteobacteria_c_Gammaproteobacteria_o_Beggiatoales_f_Beggiatoaceae_g_UBA10656_s_UBA10656_sp002085445:0.04766,MARdb_livJ_KEGGGammaproteobacteria_bacterium_B55_G1_MMP09214818_QNEJ01000164_1_MMP09214818_10_08540_09460_pos_d_Bacteria_p_Proteobacteria_c_Gammaproteobacteria_o_Beggiatoales_f_Beggiatoaceae:0.07861)100.00:0.26137)100.00:0.28022)100.00:0.29728)100.00:0.20095,(MARdb_livJ_KEGGHOTS_SAMN07137042_METAG_NOCJAECO_113_02_00453_01685_pos_d_Bacteria_p_Chloroflexota_c_Dehalococcoidia_o_UBA2979_f_UBA2979_g_UBA6955_s_UBA6955_sp002707835:0.67126,MARdb_livJ_KEGGChloroflexi_bacterium_strain_SZUA_185_MMP09240169_QIFC01000093_1_020_022890_024317_pos_d_Bacteria_p_Chloroflexota_c_Dehalococcoidia_o_SM23_28_2_f_RBG_16_68_14_g_SZUA_185_s_SZUA_185_sp003228685:0.62571)100.00:0.16433)100.00:0.15928)93.00:0.07258,((((MARdb_livJ_KEGGAlphaproteobacteria_bacterium_casp_alpha6_MMP03702588_LFER01000066_1_038_031414_032676_neg_d_Bacteria_p_Proteobacteria_c_Alphaproteobacteria_o_Rhodobacterales_f_Rhodobacteraceae_g_HIMB11_s_HIMB11_sp001510135:0.45436,((((MARdb_livJ_KEGGGemmobacter_megaterium_CF17_MMP05421774_NZ_FTOT01000003_1_MMP05421774_243_267303_268565_neg_d_Bacteria_p_Proteobacteria_c_Alphaproteobacteria_o_Rhodobacterales_f_Rhodobacteraceae_g_Gemmobacter_A_s_Gemmobacter_A_megaterium:0.39082,MARdb_livJ_KEGGGranulosicoccus_antarcticus_MMP06112367_CP018632_1_0MMP06112367_580_0658781_0660058_neg_d_Bacteria_p_Proteobacteria_c_Gammaproteobacteria_o_Granulosicoccales_f_Granulosicoccaceae_g_Granulosicoccus_s_Granulosicoccus_antarcticus:0.30900)92.00:0.10076,MARdb_livJ_KEGGMarivita_hallyeonensis_DPG_28_MMP05443551_NZ_0FQXC01000006_1_117_0098344_0099606_pos_d_Bacteria_p_Proteobacteria_c_Alphaproteobacteria_o_Rhodobacterales_f_Rhodobacteraceae_g_Marivita_s_Marivita_hallyeonensis:0.20039)62.00:0.05099,(MARdb_livJ_KEGGDinoroseobacter_shibae_MMP02598387_CP000830_1_2012_2090945_2092207_neg_d_Bacteria_p_Proteobacteria_c_Alphaproteobacteria_o_Rhodobacterales_f_Rhodobacteraceae_g_Dinoroseobacter_s_Dinoroseobacter_shibae:0.15887,(((MARdb_livJ_KEGGMaliponia_aquimaris_CECT_8898_MMP104102235_FXYF01000002_1_MMP104102235_490_524588_525856_neg_d_Bacteria_p_Proteobacteria_c_Alphaproteobacteria_o_Rhodobacterales_f_Rhodobacteraceae_g_Maliponia_s_Maliponia_aquimaris:0.10430,(MARdb_livJ_KEGGLabrenzia_alba_5OM6_MMP3495629_NZ_00CXWE01000018_1_23_0024802_0026058_neg_d_Bacteria_p_Proteobacteria_c_Alphaproteobacteria_o_Rhizobiales_f_Stappiaceae_g_Labrenzia_s_Labrenzia_alba:0.09243,MARdb_livJ_KEGGLabrenzia_alexandrii_CECT_5112_MMP3495742_NZ_CXWD01000002_1_128_147353_148609_neg_d_Bacteria_p_Proteobacteria_c_Alphaproteobacteria_o_Rhizobiales_f_Stappiaceae_g_Labrenzia_s_Labrenzia_alexandrii:0.08668)100.00:0.06789)100.00:0.09523,MARdb_livJ_KEGGCribrihabitans_marinus_CZ_AM5_MMP05444007_FNYD01000005_1_022_021162_022430_neg_d_Bacteria_p_Proteobacteria_c_Alphaproteobacteria_o_Rhodobacterales_f_Rhodobacteraceae_g_Cribrihabitans_s_Cribrihabitans_marinus:0.08852)99.00:0.02498,MARdb_livJ_KEGGDefluviimonas_aquaemixtae_strain_CECT_8626_MMP104628688_OMOQ01000001_1_MMP104628688_1042_1052043_1053305_neg_d_Bacteria_p_Proteobacteria_c_Alphaproteobacteria_o_Rhodobacterales_f_Rhodobacteraceae_g_Defluviimonas_C_s_Defluviimonas_C_aquaemixtae:0.15815)100.00:0.04849)100.00:0.04873)62.00:0.05757,MARdb_livJ_KEGGCitreimonas_salinaria_CL_SP20_MMP05444340_FNPF01000014_1_099_094890_096164_pos_d_Bacteria_p_Proteobacteria_c_Alphaproteobacteria_o_Rhodobacterales_f_Rhodobacteraceae_g_Citreimonas_s_Citreimonas_salinaria:0.12571)99.00:0.39840)100.00:0.32953,(MARdb_livJ_KEGGAurantimonas_sp_22II_16_19i_MMP03097527_AQQS01000005_1_MMP03097527_113_135754_137028_neg_d_Bacteria_p_Proteobacteria_c_Alphaproteobacteria_o_Rhizobiales_f_Rhizobiaceae_g_Fulvimarina_s_Fulvimarina_sp002088275:0.18461,(MARdb_livJ_KEGGLabrenzia_aggregata_B1_MMP02436089_NZ_AAUW01000022_1_118_117220_118470_pos_d_Bacteria_p_Proteobacteria_c_Alphaproteobacteria_o_Rhizobiales_f_Stappiaceae_g_Labrenzia_s_Labrenzia_aggregata:0.17438,MARdb_livJ_KEGGCohaesibacter_marisflavi_CGMCC_1_9157_MMP04488056_FOVR01000006_1_035_036539_037801_neg_d_Bacteria_p_Proteobacteria_c_Alphaproteobacteria_o_Rhizobiales_f_Cohaesibacteraceae_g_Cohaesibacter_s_Cohaesibacter_marisflavi:0.15145)100.00:0.09506)100.00:0.51062)68.00:0.07847,MARdb_livJ_KEGGMangrovitalea_sediminis_M11_4_MMP07614990_NZ_00NTLB01000001_1_MMP07614990_65_0069675_0070943_pos_d_Bacteria_p_Proteobacteria_c_Gammaproteobacteria_o_Pseudomonadales_f_Oleiphilaceae_g_Mangrovitalea_s_Mangrovitalea_sediminis:0.56724)100.00:0.38891,MARdb_livJ_KEGGAcetothermia_bacterium_UBA3574_MMP06455819_DFNF01000011_1_11_08970_10247_neg_d_Bacteria_p_Bipolaricaulota_c_Bipolaricaulia_o_Bipolaricaulales_f_Bipolaricaulaceae_g_UBA3574_s_UBA3574_sp002375935:0.66119)97.00:0.15056)74.00:0.12434)63.00:0.07787,(((MARdb_livJ_KEGGFulvivirga_imtechensis_AK7_MMP02469986_NZ_0AMZN01000072_1_99_108093_109412_neg_d_Bacteria_p_Bacteroidota_c_Bacteroidia_o_Cytophagales_f_Cyclobacteriaceae_g_Fulvivirga_s_Fulvivirga_imtechensis:0.77900,(MARdb_livJ_KEGGFulvivirga_imtechensis_AK7_MMP02469986_NZ_0AMZN01000045_1_63_073837_075144_pos_d_Bacteria_p_Bacteroidota_c_Bacteroidia_o_Cytophagales_f_Cyclobacteriaceae_g_Fulvivirga_s_Fulvivirga_imtechensis:0.37225,(MARdb_livJ_KEGGFulvivirga_imtechensis_AK7_MMP02469986_NZ_0AMZN01000002_1_92_118418_119734_neg_d_Bacteria_p_Bacteroidota_c_Bacteroidia_o_Cytophagales_f_Cyclobacteriaceae_g_Fulvivirga_s_Fulvivirga_imtechensis:0.28598,MARdb_livJ_KEGGFulvivirga_imtechensis_AK7_MMP02469986_NZ_0AMZN01000002_1_94_119835_121151_neg_d_Bacteria_p_Bacteroidota_c_Bacteroidia_o_Cytophagales_f_Cyclobacteriaceae_g_Fulvivirga_s_Fulvivirga_imtechensis:0.27042)100.00:0.17494)100.00:0.21700)100.00:0.89908,((MARdb_livJ_KEGGDeltaproteobacteria_bacterium_RS_363_MMP07618673_PBPL01000061_1_0MMP07618673_8_06833_08359_pos_d_Bacteria_p_Myxococcota_c_UBA796_o_UBA9615_f_UBA9615_g_GCA_2724675_s_GCA_2724675_sp002724675:1.31230,(MARdb_livJ_KEGGBradymonadales_bacterium_B210_MMP09269811_QHKO01000002_1_MMP09269811_393_0529425_0531092_neg_d_Bacteria_p_Myxococcota_c_Bradimonadia_o_Bradymonadales_f_Bradymonadaceae_g_B210_s_B210_sp003260125:0.44952,MARdb_livJ_KEGGBradymonadales_bacterium_B210_MMP09269811_QHKO01000002_1_MMP09269811_394_0531136_0532614_neg_d_Bacteria_p_Myxococcota_c_Bradimonadia_o_Bradymonadales_f_Bradymonadaceae_g_B210_s_B210_sp003260125:0.53126)100.00:0.77808)100.00:0.28533,MARdb_livJ_KEGGDeltaproteobacteria_bacterium_strain_SZUA_265_MMP09287813_QJWJ01000487_1_019_031275_032543_pos_d_Bacteria_p_Myxococcota_c_Polyangia_o_Polyangiales_f_Polyangiaceae_g_SZUA_265_s_SZUA_265_sp003235365:1.69976)100.00:0.18026)70.00:0.07905,(((((((((MARdb_livJ_KEGGMicrocella_alkaliphila_MMP00044342_AP017315_1_0MMP00044342_535_0550856_0552160_pos_d_Bacteria_p_Actinobacteriota_c_Actinobacteria_o_Actinomycetales_f_Microbacteriaceae_g_Microcella_s_Microcella_alkaliphila:0.92647,MARdb_livJ_KEGGMarine_actinobacterium_PHSC20C1_MMP02436159_NZ_CH672415_1_1422_1462782_1464080_neg_d_Bacteria_p_Actinobacteriota_c_Actinobacteria_o_Actinomycetales_f_Microbacteriaceae_g_Salinibacterium_s_Salinibacterium_sp000153145:0.82068)100.00:0.31642,MARdb_livJ_KEGGArthrobacter_enclensis_NIO_08_MMP04263892_NZ_0KQ758607_1_11_0009520_0010800_pos_d_Bacteria_p_Actinobacteriota_c_Actinobacteria_o_Actinomycetales_f_Micrococcaceae_g_Pseudarthrobacter_s_Pseudarthrobacter_enclensis:1.03065)100.00:0.22251,MARdb_livJ_KEGGDemequina_flava_HR08_7_MMP00022564_NZ_0BBRA01000001_1_332_0361891_0363171_neg_d_Bacteria_p_Actinobacteriota_c_Actinobacteria_o_Actinomycetales_f_Demequinaceae_g_Demequina_s_Demequina_flava:0.91387)99.00:0.16023,(((((((MARdb_livJ_KEGGMarine_actinobacterium_PHSC20C1_MMP02436159_NZ_CH672415_1_1421_1461392_1462651_neg_d_Bacteria_p_Actinobacteriota_c_Actinobacteria_o_Actinomycetales_f_Microbacteriaceae_g_Salinibacterium_s_Salinibacterium_sp000153145:0.85834,MARdb_livJ_KEGGHomoserinimonas_OAct_916_MMP09279555_NZ_QJHB01000010_1_MMP09279555_181_192065_193342_neg_d_Bacteria_p_Actinobacteriota_c_Actinobacteria_o_Actinomycetales_f_Microbacteriaceae_g_Homoserinimonas_s_Homoserinimonas_sp003260275:0.38127)97.00:0.04161,MARdb_livJ_KEGGHomoserinimonas_OAct_916_MMP09279555_NZ_0QJHB01000009_1_MMP09279555_76_067565_068842_pos_d_Bacteria_p_Actinobacteriota_c_Actinobacteria_o_Actinomycetales_f_Microbacteriaceae_g_Homoserinimonas_s_Homoserinimonas_sp003260275:0.22880)98.00:0.11295,MARdb_livJ_KEGGMicrocella_alkaliphila_MMP00044342_AP017315_1_0MMP00044342_536_0552391_0553662_pos_d_Bacteria_p_Actinobacteriota_c_Actinobacteria_o_Actinomycetales_f_Microbacteriaceae_g_Microcella_s_Microcella_alkaliphila:0.22460)98.00:0.05165,((MARdb_livJ_KEGGMicrobacterium_UBA6741_MMP06457279_DKHP01000054_1_218_234077_235333_neg_d_Bacteria_p_Actinobacteriota_c_Actinobacteria_o_Actinomycetales_f_Microbacteriaceae_g_Microbacterium_s_Microbacterium_maritypicum:0.13812,MARdb_livJ_KEGGMicrobacterium_profundi_Shh49_MMP02947407_NZ_0JPSY01000001_1_595_0643719_0644972_neg_d_Bacteria_p_Actinobacteriota_c_Actinobacteria_o_Actinomycetales_f_Microbacteriaceae_g_Microbacterium_s_Microbacterium_profundi:0.37618)100.00:0.34155,((MARdb_livJ_KEGGMicrobacterium_enclense_NIO_1002_MMP04263881_NZ_KQ758467_1_487_514430_515779_pos_d_Bacteria_p_Actinobacteriota_c_Actinobacteria_o_Actinomycetales_f_Microbacteriaceae_g_Microbacterium_s_Microbacterium_enclense:0.43714,MARdb_livJ_KEGGLeifsonia_NAT_116_MMP07619300_PABQ01000018_1_0MMP07619300_51_035442_036707_pos_d_Bacteria_p_Actinobacteriota_c_Actinobacteria_o_Actinomycetales_f_Microbacteriaceae_g_UBA1487_s_UBA1487_sp002325245:0.13750)100.00:0.07893,(MARdb_livJ_KEGGMicrobacterium_sediminis_YLB_01_MMP04939663_NZ_0KV744793_1_11_013243_014520_neg_d_Bacteria_p_Actinobacteriota_c_Actinobacteria_o_Actinomycetales_f_Microbacteriaceae_g_Microbacterium_s_Microbacterium_sediminis:0.20143,MARdb_livJ_KEGGMicrobacterium_indicum_BBH6_MMP02440686_NZ_AULR01000001_1_336_383768_385051_pos_d_Bacteria_p_Actinobacteriota_c_Actinobacteria_o_Actinomycetales_f_Microbacteriaceae_g_Microbacterium_s_Microbacterium_indicum:0.24131)100.00:0.11411)100.00:0.17329)100.00:0.11613)100.00:0.15412,((MARdb_livJ_KEGGArthrobacter_enclensis_NIO_08_MMP04263892_NZ_KQ758603_1_188_0208352_0209707_pos_d_Bacteria_p_Actinobacteriota_c_Actinobacteria_o_Actinomycetales_f_Micrococcaceae_g_Pseudarthrobacter_s_Pseudarthrobacter_enclensis:0.09457,MARdb_livJ_KEGGArthrobacter_MWB30_MMP02980920_NZ_JPZK01000018_1_238_259917_261275_pos_d_Bacteria_p_Actinobacteriota_c_Actinobacteria_o_Actinomycetales_f_Micrococcaceae_g_Paenarthrobacter_s_Paenarthrobacter_sp001423565:0.06380)100.00:0.21124,(MARdb_livJ_KEGGArthrobacter_CAL618_MMP02471756_NZ_0ASZW01000117_1_1_00046_01431_neg_d_Bacteria_p_Actinobacteriota_c_Actinobacteria_o_Actinomycetales_f_Micrococcaceae_g_Arthrobacter_D_s_Arthrobacter_D_sp003075455:0.10501,MARdb_livJ_KEGGArthrobacter_subterraneus_NP_1H_MMP04488693_FNDT01000014_1_006_005270_006652_neg_d_Bacteria_p_Actinobacteriota_c_Actinobacteria_o_Actinomycetales_f_Micrococcaceae_g_Arthrobacter_D_s_Arthrobacter_D_subterraneus:0.10544)100.00:0.13605)100.00:0.19454)99.00:0.07564,(MARdb_livJ_KEGGLabedella_gwakjiensis_strain_DSM_21548_MMP07621113_NZ_0PYAU01000001_1_MMP07621113_288_0320837_0322183_neg_d_Bacteria_p_Actinobacteriota_c_Actinobacteria_o_Actinomycetales_f_Microbacteriaceae_g_Labedella_s_Labedella_gwakjiensis:0.28613,(MARdb_livJ_KEGGMicrobacterium_enclense_strain_ZYFD042_MMP10160273_RBZY01000008_1_0MMP10160273_32_028227_029507_neg_d_Bacteria_p_Actinobacteriota_c_Actinobacteria_o_Actinomycetales_f_Microbacteriaceae_g_Microbacterium:0.22047,MARdb_livJ_KEGGAgrococcus_lahaulensis_strain_LZB059_MMP10160272_RBZZ01000055_1_0MMP10160272_5_003231_004505_pos_d_Bacteria_p_Actinobacteriota_c_Actinobacteria_o_Actinomycetales_f_Microbacteriaceae_g_Agrococcus:0.27267)100.00:0.21712)100.00:0.11710)99.00:0.07594,(((MARdb_livJ_KEGGIsoptericola_jiangsuensis_DSM_21863_MMP04488560_PDJJ01000001_1_MMP04488560_3487_3983661_3984959_neg_d_Bacteria_p_Actinobacteriota_c_Actinobacteria_o_Actinomycetales_f_Cellulomonadaceae_g_Isoptericola_s_Isoptericola_jiangsuensis:0.14194,MARdb_livJ_KEGGKrasilnikoviella_flava_CC_0387_MMP04324258_FUZQ01000008_1_MMP04324258_225_0257784_0259100_neg_d_Bacteria_p_Actinobacteriota_c_Actinobacteria_o_Actinomycetales_f_Cellulomonadaceae_g_Krasilnikoviella_s_Krasilnikoviella_flava:0.19132)100.00:0.33735,MARdb_livJ_KEGGMicrobacterium_IN_25_MMP07619480_NZLX01000051_1_00MMP07619480_8_005198_006526_pos_d_Bacteria_p_Actinobacteriota_c_Actinobacteria_o_Actinomycetales_f_Microbacteriaceae_g_Microbacterium_s_Microbacterium_ginsengisoli:0.47357)98.00:0.09670,(MARdb_livJ_KEGGCellulomonas_bogoriensis_69B4_MMP03113094_NZ_0AXCZ01000002_1_5_04185_05462_pos_d_Bacteria_p_Actinobacteriota_c_Actinobacteria_o_Actinomycetales_f_Cellulomonadaceae_g_Actinotalea_s_Actinotalea_bogoriensis:0.32564,((((MARdb_livJ_KEGGLysinimicrobium_mangrovi_HI08_69_MMP05421637_FNZI01000001_1_037_046091_047371_pos_d_Bacteria_p_Actinobacteriota_c_Actinobacteria_o_Actinomycetales_f_Demequinaceae_g_Demequina_s_Demequina_mangrovi:0.44892,MARdb_livJ_KEGGDemequina_lutea_strain_SZUA_383_MMP09287931_QKAX01000203_1_07_07468_08739_neg_d_Bacteria_p_Actinobacteriota_c_Actinobacteria_o_Actinomycetales_f_Demequinaceae_g_Demequina_s_Demequina_lutea_A:0.16498)100.00:0.04175,MARdb_livJ_KEGGDemequina_aestuarii_NBRC_106260_MMP00022562_NZ_BBRD01000001_1_1338_1435162_1436430_neg_d_Bacteria_p_Actinobacteriota_c_Actinobacteria_o_Actinomycetales_f_Demequinaceae_g_Demequina_s_Demequina_aestuarii:0.19093)100.00:0.08381,MARdb_livJ_KEGGDemequina_oxidasica_YM05_1041_MMP00022567_NZ_00BBRE01000004_1_85_0085657_0086946_pos_d_Bacteria_p_Actinobacteriota_c_Actinobacteria_o_Actinomycetales_f_Demequinaceae_g_Demequina_s_Demequina_oxidasica:0.37044)95.00:0.03842,(MARdb_livJ_KEGGDemequina_sediminicola_HR08_43_MMP00022569_NZ_BBRB01000005_1_145_0157336_0158610_neg_d_Bacteria_p_Actinobacteriota_c_Actinobacteria_o_Actinomycetales_f_Demequinaceae_g_Demequina_s_Demequina_sediminicola:0.09273,(MARdb_livJ_KEGGDemequina_flava_HR08_7_MMP00022564_NZ_00BBRA01000002_1_77_0078322_0079605_pos_d_Bacteria_p_Actinobacteriota_c_Actinobacteria_o_Actinomycetales_f_Demequinaceae_g_Demequina_s_Demequina_flava:0.07729,MARdb_livJ_KEGGDemequina_globuliformis_YM24_125_MMP00022565_NZ_00BBRG01000002_1_80_0081511_0082788_pos_d_Bacteria_p_Actinobacteriota_c_Actinobacteria_o_Actinomycetales_f_Demequinaceae_g_Demequina_s_Demequina_globuliformis:0.05069)100.00:0.07223)100.00:0.17527)100.00:0.15458)100.00:0.09015)100.00:0.25911)97.00:0.06744)97.00:0.13859,(MARdb_livJ_KEGGMarmoricola_aequoreus_NRRL_B24464_MMP02645230_NZ_0JOJN01000010_1_75_079319_080605_neg_d_Bacteria_p_Actinobacteriota_c_Actinobacteria_o_Propionibacteriales_f_Nocardioidaceae_g_Marmoricola_s_Marmoricola_aequoreus:0.19131,(MARdb_livJ_KEGGAeromicrobium_REDSEA_S35_B1_MMP04534556_LUNG01000021_1_067_069761_071035_neg_d_Bacteria_p_Actinobacteriota_c_Actinobacteria_o_Propionibacteriales_f_Nocardioidaceae_g_Aeromicrobium_s_Aeromicrobium_erythreum:0.13031,MARdb_livJ_KEGGAeromicrobium_sp_MMP08624593_NZ_CP027482_1_MMP08624593_1179_1203983_1205257_pos_d_Bacteria_p_Actinobacteriota_c_Actinobacteria_o_Propionibacteriales_f_Nocardioidaceae_g_Aeromicrobium:0.17581)100.00:0.12821)100.00:0.34949)97.00:0.13761,((MARdb_livJ_KEGGGordonia_SGD_V_85_MMP04263916_NZ_LNQO01000008_1_177_191877_193241_pos_d_Bacteria_p_Actinobacteriota_c_Actinobacteria_o_Mycobacteriales_f_Mycobacteriaceae_g_Gordonia_s_Gordonia_sp002009645:0.56269,MARdb_livJ_KEGGBlastococcus_sp_GP_S2_8_MMP08954526_NZ_0QCZF01000009_1_MMP08954526_84_096462_097790_pos_d_Bacteria_p_Actinobacteriota_c_Actinobacteria_o_Mycobacteriales_f_Geodermatophilaceae_g_Blastococcus_s_Blastococcus_sp003075095:0.34270)100.00:0.19442,(MARdb_livJ_KEGGIlumatobacter_coccineum_MMP00060985_AP012057_1_1976_2228101_2229513_neg_d_Bacteria_p_Actinobacteriota_c_Acidimicrobiia_o_Microtrichales_f_Ilumatobacteraceae_g_Ilumatobacter_s_Ilumatobacter_coccineus:0.20481,MARdb_livJ_KEGGIlumatobacter_nonamiense_YM16_303_MMP00036665_NZ_0BAOL01000057_1_1_00003_01235_pos_d_Bacteria_p_Actinobacteriota_c_Acidimicrobiia_o_Microtrichales_f_Ilumatobacteraceae_g_Ilumatobacter_s_Ilumatobacter_nonamiensis:0.18733)100.00:0.22276)100.00:0.12073)97.00:0.19539,((MARdb_livJ_KEGGEuzebya_sp_MMP09691332_NZ_CP031165_1_MMP09691332_2327_2757809_2759194_neg_d_Bacteria_p_Actinobacteriota_c_Actinobacteria_o_Euzebyales_f_Euzebyaceae_g_Euzebya:0.14069,MARdb_livJ_KEGGEuzebya_tangerina_strain_F10_MMP08366825_NZ_0PPDK01000002_1_MMP08366825_419_0483531_0484922_neg_d_Bacteria_p_Actinobacteriota_c_Actinobacteria_o_Euzebyales_f_Euzebyaceae_g_Euzebya_s_Euzebya_tangerina:0.09642)100.00:0.45496,((MARdb_livJ_KEGGMarinactinospora_thermotolerans_SCSIO_00652_MMP02745673_NZ_FUWS01000001_1_MMP02745673_487_563154_564395_pos_d_Bacteria_p_Actinobacteriota_c_Actinobacteria_o_Streptosporangiales_f_Streptosporangiaceae_g_Marinactinospora_s_Marinactinospora_thermotolerans:0.20014,MARdb_livJ_KEGGMarinateneraspora_sediminis_TPS16_MMP08979296_NZ_QEIO01000071_1_MMP08979296_22_023187_024419_pos_d_Bacteria_p_Actinobacteriota_c_Actinobacteria_o_Streptosporangiales_f_Streptosporangiaceae_g_Marinactinospora:0.15364)100.00:0.32009,(MARdb_livJ_KEGGAmycolatopsis_marina_Ms392A_MMP05216266_FOKG01000016_1_081_084984_086264_pos_d_Bacteria_p_Actinobacteriota_c_Actinobacteria_o_Mycobacteriales_f_Pseudonocardiaceae_g_Amycolatopsis_s_Amycolatopsis_marina:0.32506,MARdb_livJ_KEGGJanibacter_corallicola_04PA2_C05_61_MMP00046480_NZ_00BCSR01000011_1_7_007888_009144_neg_d_Bacteria_p_Actinobacteriota_c_Actinobacteria_o_Actinomycetales_f_Dermatophilaceae_g_Janibacter_s_Janibacter_corallicola:0.33689)100.00:0.15008)100.00:0.19496)97.00:0.11735)65.00:0.14348,MARdb_livJ_KEGGAcidimicrobiia_bacterium_UBA2766_MMP06454303_DEIU01000074_1_061_068648_070042_pos_d_Bacteria_p_Actinobacteriota_c_Acidimicrobiia_o_UBA2766_f_UBA2766_g_UBA2766_s_UBA2766_sp002352645:0.80281)99.00:0.21790,(MARdb_livJ_KEGGGORG_SAMEA6076840_SAGS_AG313L14_05_027_024799_026085_pos_d_Bacteria_p_Actinobacteriota_c_Acidimicrobiia_o_TMED189_f_TMED189_g_TMED189_s_:0.07299,(MARdb_livJ_KEGGGORG_SAMEA6071714_SAGS_AG903G18_06_036_030268_031566_pos_d_Bacteria_p_Actinobacteriota_c_Acidimicrobiia_o_TMED189_f_TMED189_g_TMED189_s_TMED189_sp003213625:0.09693,MARdb_livJ_KEGGBGEO_SAMN07136706_METAG_BJEOPPJD_119_03_01139_02470_neg_d_Bacteria_p_Actinobacteriota_c_Acidimicrobiia_o_TMED189_f_TMED189_g_TMED189_s_:0.02962)100.00:0.03394)100.00:0.77106)100.00:0.38634)65.00:0.14342)96.00:0.21507,((MARdb_livJ_KEGGMameliella_NP_29_MMP07619316_PBYN01000056_1_MMP07619316_153_146845_147963_neg_d_Bacteria_p_Proteobacteria_c_Alphaproteobacteria_o_Rhodobacterales_f_Rhodobacteraceae_g_Antarctobacter_s_Antarctobacter_heliothermus_B:0.38994,MARdb_livJ_KEGGBauldia_litoralis_524_16_MMP02982931_FMXQ01000002_1_599_632052_633173_neg_d_Bacteria_p_Proteobacteria_c_Alphaproteobacteria_o_Rhizobiales_f_Kaistiaceae_g_Bauldia_s_Bauldia_litoralis:0.34696)100.00:0.58580,(MARdb_livJ_KEGGMangrovibacter_MFB070_MMP02719562_NZ_0JJMI01000044_1_26_022705_023832_pos_d_Bacteria_p_Proteobacteria_c_Gammaproteobacteria_o_Enterobacterales_f_Enterobacteriaceae_g_Mangrovibacter_s_Mangrovibacter_plantisponsor:0.77726,MARdb_livJ_KEGGBlastococcus_sp_GP_S2_8_MMP08954526_NZ_QCZF01000003_1_MMP08954526_188_185400_186575_pos_d_Bacteria_p_Actinobacteriota_c_Actinobacteria_o_Mycobacteriales_f_Geodermatophilaceae_g_Blastococcus_s_Blastococcus_sp003075095:0.35638)100.00:0.36504)100.00:0.46362)100.00:0.27849,(((((((((((MARdb_livJ_KEGGDesulfovibrio_inopinatus_HHQ_20_MMP02441548_NZ_AUBP01000021_1_117_137765_139159_pos_d_Bacteria_p_Desulfobacterota_A_c_Desulfovibrionia_o_Desulfovibrionales_f_Desulfovibrionaceae_g_Desulfovibrio_M_s_Desulfovibrio_M_inopinatus:0.53226,MARdb_livJ_KEGGDesulfovibrio_fructosovorans_JJ_MMP00103625_NZ_0AECZ01000014_1_61_068971_070263_neg_d_Bacteria_p_Desulfobacterota_A_c_Desulfovibrionia_o_Desulfovibrionales_f_Desulfovibrionaceae_g_Desulfovibrio_F_s_Desulfovibrio_F_fructosivorans:0.63555)100.00:0.64332,(MARdb_livJ_KEGGANME_1_cluster_archaeon_CONS3730B06UFb1_MMP08574241_QENH01000132_1_MMP08574241_11_10022_11293_neg_d_Archaea_p_Halobacterota_c_Syntrophoarchaeia_o_ANME_1_f_ANME_1:0.50295,(MARdb_livJ_KEGGMethanoculleus_UBA208_MMP06027575_DAFZ01000045_1_09_07768_09009_pos_d_Archaea_p_Halobacterota_c_Methanomicrobia_o_Methanomicrobiales_f_Methanocullaceae_g_Methanoculleus_s_Methanoculleus_sp002498065:0.10466,(MARdb_livJ_KEGGMethanoculleus_MH98A_MMP02738432_JMIO01000017_1_002_000560_001825_neg_d_Archaea_p_Halobacterota_c_Methanomicrobia_o_Methanomicrobiales_f_Methanocullaceae_g_Methanoculleus_s_Methanoculleus_sp000691865:0.06600,MARdb_livJ_KEGGMethanoculleus_sediminis_S3Fa_MMP03288802_JXOJ01000001_1_303_308635_309897_pos_d_Archaea_p_Halobacterota_c_Methanomicrobia_o_Methanomicrobiales_f_Methanocullaceae_g_Methanoculleus_s_Methanoculleus_sediminis:0.06910)100.00:0.08198)100.00:0.70813)100.00:0.11610)83.00:0.11324,(MARdb_livJ_KEGGMethanohalophilus_halophilus_DSM_3094_MMP10345420_NZ_RJJG01000004_1_MMP10345420_267_268115_269350_pos_d_Archaea_p_Halobacterota_c_Methanosarcinia_o_Methanosarcinales_f_Methanosarcinaceae_g_Methanohalophilus_s_Methanohalophilus_halophilus:0.27237,(MARdb_livJ_KEGGMethanolobus_vulcani_PL_12_M_MMP04488589_FNCA01000002_1_060_048144_049406_neg_d_Archaea_p_Halobacterota_c_Methanosarcinia_o_Methanosarcinales_f_Methanosarcinaceae_g_Methanolobus_s_Methanolobus_vulcani:0.15921,(MARdb_livJ_KEGGMethanosarcina_1_H_A_2_2_MMP02708993_JJQL01000008_1_028_031939_033204_pos_d_Archaea_p_Halobacterota_c_Methanosarcinia_o_Methanosarcinales_f_Methanosarcinaceae_g_Methanosarcina_s_Methanosarcina_sp000979455:0.15126,(MARdb_livJ_KEGGMethanococcoides_sp_AM1_MMP5522909_NZ_CAAGSW010000003_1_MMP5522909_365_386609_387874_neg_d_Archaea_p_Halobacterota_c_Methanosarcinia_o_Methanosarcinales_f_Methanosarcinaceae_g_Methanococcoides:0.04456,MARdb_livJ_KEGGMethanococcoides_methylutens_DSM_2657_MMP03067868_JRHO01000013_1_119_0125442_0126707_pos_d_Archaea_p_Halobacterota_c_Methanosarcinia_o_Methanosarcinales_f_Methanosarcinaceae_g_Methanococcoides_s_Methanococcoides_methylutens:0.08117)100.00:0.06880)100.00:0.07142)100.00:0.13256)100.00:0.50161)100.00:0.21526,(((MARdb_livJ_KEGGCenarchaeum_symbiosum_A_MMP02744041_DP000238_1_0445_0408568_0409836_pos_d_Archaea_p_Crenarchaeota_c_Nitrososphaeria_o_Nitrososphaerales_f_Nitrosopumilaceae_g_Cenarchaeum_s_Cenarchaeum_symbiosum:0.36703,MARdb_livJ_KEGGCenarchaeum_symbiosum_A_MMP02744041_DP000238_1_1127_1251268_1252533_neg_d_Archaea_p_Crenarchaeota_c_Nitrososphaeria_o_Nitrososphaerales_f_Nitrosopumilaceae_g_Cenarchaeum_s_Cenarchaeum_symbiosum:0.11074)83.00:0.03455,MARdb_livJ_KEGGCenarchaeum_symbiosum_A_MMP02744041_DP000238_1_0564_0562176_0563447_neg_d_Archaea_p_Crenarchaeota_c_Nitrososphaeria_o_Nitrososphaerales_f_Nitrosopumilaceae_g_Cenarchaeum_s_Cenarchaeum_symbiosum:0.17068)100.00:0.11587,MARdb_livJ_KEGGCenarchaeum_symbiosum_A_MMP02744041_DP000238_1_1250_1384437_1385690_pos_d_Archaea_p_Crenarchaeota_c_Nitrososphaeria_o_Nitrososphaerales_f_Nitrosopumilaceae_g_Cenarchaeum_s_Cenarchaeum_symbiosum:0.21861)100.00:0.70890)100.00:0.24958,MARdb_livJ_KEGGAeropyrum_pernix_MMP00061092_BA000002_3_0652_0600515_0602017_pos_d_Archaea_p_Crenarchaeota_c_Thermoprotei_o_Desulfurococcales_f_Acidilobaceae_g_Aeropyrum_s_Aeropyrum_pernix:0.76981)100.00:0.20201,((((MARdb_livJ_KEGGArchaeoglobus_profundus_MMP00017459_CP001857_1_1335_1136962_1138362_pos_d_Archaea_p_Halobacterota_c_Archaeoglobi_o_Archaeoglobales_f_Archaeoglobaceae_g_Archaeoglobus_B_s_Archaeoglobus_B_profundus:0.32482,(MARdb_livJ_KEGGArchaeoglobus_veneficus_MMP00713598_CP002588_1_0820_0699318_0700709_pos_d_Archaea_p_Halobacterota_c_Archaeoglobi_o_Archaeoglobales_f_Archaeoglobaceae_g_Archaeoglobus_C_s_Archaeoglobus_C_veneficus:0.16053,(MARdb_livJ_KEGGFerroglobus_placidus_MMP02598503_CP001899_1_2175_1854549_1855955_neg_d_Archaea_p_Halobacterota_c_Archaeoglobi_o_Archaeoglobales_f_Archaeoglobaceae_g_Ferroglobus_s_Ferroglobus_placidus:0.19908,((MARdb_livJ_KEGGGeoglobus_ahangari_MMP02988852_NZ_0CP011267_1_824_0705627_0707039_neg_d_Archaea_p_Halobacterota_c_Archaeoglobi_o_Archaeoglobales_f_Archaeoglobaceae_g_Geoglobus_s_Geoglobus_ahangari:0.10025,MARdb_livJ_KEGGGeoglobus_UBA235_MMP06027494_DACG01000019_1_068_057635_059068_neg_d_Archaea_p_Halobacterota_c_Archaeoglobi_o_Archaeoglobales_f_Archaeoglobaceae_g_Geoglobus_s_Geoglobus_sp002494725:0.11197)100.00:0.04239,MARdb_livJ_KEGGGeoglobus_acetivorans_MMP03070125_CP009552_1_1795_1500184_1501536_pos_d_Archaea_p_Halobacterota_c_Archaeoglobi_o_Archaeoglobales_f_Archaeoglobaceae_g_Geoglobus_s_Geoglobus_acetivorans:0.11425)100.00:0.12380)100.00:0.10512)100.00:0.06021)97.00:0.04956,(MARdb_livJ_KEGGArchaeoglobus_UBA230_MMP06027201_DAVR01000019_1_019_016583_017953_pos_d_Archaea_p_Halobacterota_c_Archaeoglobi_o_Archaeoglobales_f_Archaeoglobaceae_g_Archaeoglobus_s_Archaeoglobus_sp002507545:0.22179,MARdb_livJ_KEGGArchaeoglobus_fulgidus_MMP02603985_AE000782_1_1439_1240776_1242053_neg_d_Archaea_p_Halobacterota_c_Archaeoglobi_o_Archaeoglobales_f_Archaeoglobaceae_g_Archaeoglobus_s_Archaeoglobus_fulgidus:0.16504)100.00:0.05404)97.00:0.10344,(MARdb_livJ_KEGGCandidatus_Syntrophoarchaeum_caldarius_BOX2_MMP04880560_LYOS01000001_1_053_055899_057161_pos_d_Archaea_p_Halobacterota_c_Syntrophoarchaeia_o_Syntrophoarchaeales_f_Syntrophoarchaeaceae_g_Syntrophoarchaeum_s_Syntrophoarchaeum_caldarius:0.42134,(MARdb_livJ_KEGGArchaeoglobus_UBA234_MMP06027495_DACH01000022_1_036_034294_035607_pos_d_Archaea_p_Halobacterota_c_Archaeoglobi_o_Archaeoglobales_f_Archaeoglobaceae_g_Archaeoglobus_A_s_Archaeoglobus_A_sp002494625:0.24077,MARdb_livJ_KEGGArchaeoglobales_archaeon_B5_G16_MMP09214939_QMZC01000055_1_MMP09214939_15_12425_13804_pos_d_Archaea_p_Halobacterota_c_Archaeoglobi_o_Archaeoglobales_f_Archaeoglobaceae:0.18778)100.00:0.12801)99.00:0.09464)99.00:0.22860,((MARdb_livJ_KEGGMethanothermococcus_thermolithotrophicus_DSM_2095_MMP02440415_AQXV01000055_1_046_047434_048711_pos_d_Archaea_p_Euryarchaeota_c_Methanococci_o_Methanococcales_f_Methanococcaceae_g_Methanothermococcus_s_Methanothermococcus_thermolithotrophicus:0.39908,MARdb_livJ_KEGGMethanotorris_igneus_MMP00713627_CP002737_1_0579_0581461_0582735_neg_d_Archaea_p_Euryarchaeota_c_Methanococci_o_Methanococcales_f_Methanococcaceae_g_Methanotorris_s_Methanotorris_igneus:0.31058)100.00:0.10080,((MARdb_livJ_KEGGMethanocaldococcus_villosus_DSM_22612_MMP02261307_AQUK01000001_1_0675_0594462_0595682_neg_d_Archaea_p_Euryarchaeota_c_Methanococci_o_Methanococcales_f_Methanocaldococcaceae_g_Methanocaldococcus_A_s_Methanocaldococcus_A_villosus:0.37258,(MARdb_livJ_KEGGMethanocaldococcus_vulcanius_MMP02598493_CP001787_1_0685_0644757_0645977_neg_d_Archaea_p_Euryarchaeota_c_Methanococci_o_Methanococcales_f_Methanocaldococcaceae_g_Methanocaldococcus_s_Methanocaldococcus_vulcanius:0.08312,(MARdb_livJ_KEGGMethanocaldococcus_sp_MMP02951366_CP009149_1_0469_0457496_0458686_neg_d_Archaea_p_Euryarchaeota_c_Methanococci_o_Methanococcales_f_Methanocaldococcaceae_g_Methanocaldococcus_s_Methanocaldococcus_bathoardescens:0.11084,MARdb_livJ_KEGGMethanocaldococcus_sp_MMP02598520_CP001901_1_0683_0670385_0671611_neg_d_Archaea_p_Euryarchaeota_c_Methanococci_o_Methanococcales_f_Methanocaldococcaceae_g_Methanocaldococcus_s_Methanocaldococcus_sp000025525:0.04708)100.00:0.05154)100.00:0.07602)100.00:0.19774,(MARdb_livJ_KEGGMethanocaldococcus_infernus_MMP00017484_CP002009_1_0640_0568575_0569828_pos_d_Archaea_p_Euryarchaeota_c_Methanococci_o_Methanococcales_f_Methanocaldococcaceae_g_Methanocaldococcus_A_s_Methanocaldococcus_A_infernus:0.32246,(MARdb_livJ_KEGGMethanotorris_formicicus_JCM_11930T_MMP02261372_AGJL01000002_1_09_09033_10310_pos_d_Archaea_p_Euryarchaeota_c_Methanococci_o_Methanococcales_f_Methanococcaceae_g_Methanotorris_s_Methanotorris_formicicus:0.11351,(MARdb_livJ_KEGGMethanocaldococcus_vulcanius_MMP02598493_CP001787_1_0684_0643273_0644571_neg_d_Archaea_p_Euryarchaeota_c_Methanococci_o_Methanococcales_f_Methanocaldococcaceae_g_Methanocaldococcus_s_Methanocaldococcus_vulcanius:0.15084,MARdb_livJ_KEGGMethanocaldococcus_sp_MMP02598520_CP001901_1_0682_0668942_0670243_neg_d_Archaea_p_Euryarchaeota_c_Methanococci_o_Methanococcales_f_Methanocaldococcaceae_g_Methanocaldococcus_s_Methanocaldococcus_sp000025525:0.07407)100.00:0.09101)100.00:0.06915)100.00:0.08325)100.00:0.19776)100.00:0.07311)100.00:0.37921)100.00:0.15174,MARdb_livJ_KEGGPyrobaculum_aerophilum_MMP02604075_AE009441_1_2384_2005342_2006691_pos_d_Archaea_p_Crenarchaeota_c_Thermoprotei_o_Thermoproteales_f_Thermoproteaceae_g_Pyrobaculum_s_Pyrobaculum_aerophilum:0.90646)100.00:0.28081,MARdb_livJ_KEGGHyperthermus_butylicus_MMP02604082_CP000493_1_0647_0592039_0593364_pos_d_Archaea_p_Crenarchaeota_c_Thermoprotei_o_Desulfurococcales_f_Pyrodictiaceae_g_Hyperthermus_s_Hyperthermus_butylicus:0.92992)99.00:0.15464,(MARdb_livJ_KEGGIgnicoccus_hospitalis_MMP02598324_CP000816_1_0139_0125234_0126523_neg_d_Archaea_p_Crenarchaeota_c_Thermoprotei_o_Ignicoccales_f_Ignicoccaceae_g_Ignicoccus_A_s_Ignicoccus_A_hospitalis:0.49808,MARdb_livJ_KEGGIgnicoccus_hospitalis_MMP02598324_CP000816_1_0140_0126575_0127870_neg_d_Archaea_p_Crenarchaeota_c_Thermoprotei_o_Ignicoccales_f_Ignicoccaceae_g_Ignicoccus_A_s_Ignicoccus_A_hospitalis:0.57119)100.00:0.78623)100.00:0.15691,MARdb_livJ_KEGGAnaerolineales_bacterium_UBA6055_MMP06455368_DIYL01000016_1_058_065721_066926_neg_d_Bacteria_p_Chloroflexota_c_Anaerolineae_o_SBR1031_f_A4b_g_UBA6055_s_UBA6055_sp002428985:1.39964)100.00:0.14425,(MARdb_livJ_KEGGMethanotorris_igneus_MMP00713627_CP002737_1_0075_0087008_0088171_neg_d_Archaea_p_Euryarchaeota_c_Methanococci_o_Methanococcales_f_Methanococcaceae_g_Methanotorris_s_Methanotorris_igneus:0.58608,((MARdb_livJ_KEGGDehalogenimonas_alkenigignens_strain_BRE15M_MMP08998225_QEFQ01000003_1_MMP08998225_192_180166_181350_pos_d_Bacteria_p_Chloroflexota_c_Dehalococcoidia_o_Dehalococcoidales_f_Dehalococcoidaceae_g_Dehalogenimonas_s_Dehalogenimonas_alkenigignens:0.69714,(MARdb_livJ_KEGGCandidatus_Desulfopertinax_cowenii_modA32_MMP06016028_MPOA01000001_1_026_031096_032277_pos_d_Bacteria_p_Firmicutes_B_c_Desulfotomaculia_o_Ammonifexales_f_Desulforudaceae_g_Desulfopertinax_s_Desulfopertinax_cowenii:0.06677,MARdb_livJ_KEGGFirmicutes_bacterium_UBA3572_MMP06455817_DFNH01000036_1_091_100724_101911_pos_d_Bacteria_p_Firmicutes_B_c_Desulfotomaculia_o_Ammonifexales_f_Desulforudaceae_g_Desulfopertinax_s_Desulfopertinax_sp002375985:0.08563)100.00:0.46508)100.00:0.16312,MARdb_livJ_KEGGCandidatus_Bathyarchaeota_archaeon_MMP04412733_LUCB01000017_1_013_011556_012848_neg_d_Archaea_p_Crenarchaeota_c_Bathyarchaeia_o_B24_f_B24_g_B24_s_B24_sp001593865:0.49607)100.00:0.22709)100.00:0.20059)100.00:0.13956)63.00:0.12701,(MARdb_livJ_KEGGDesulfarculus_SPR_MMP02419822_NZ_AZAC01000067_1_157_182100_183209_neg_d_Bacteria_p_Desulfobacterota_c_Desulfarculia_o_Desulfarculales_f_Desulfarculaceae_g_Dethiosulfatarculus_s_Dethiosulfatarculus_sandiegensis:0.25851,(MARdb_livJ_KEGGDesulfobacterium_autotrophicum_MMP02603282_CP001087_1_4797_5502966_5504081_neg_d_Bacteria_p_Desulfobacterota_c_Desulfobacteria_o_Desulfobacterales_f_Desulfobacteraceae_g_Desulfobacterium_B_s_Desulfobacterium_B_autotrophicum:0.18916,MARdb_livJ_KEGGDesulfospira_joergensenii_B331_MMP02440566_NZ_ATUG01000001_1_2063_2297352_2298452_neg_d_Bacteria_p_Desulfobacterota_c_Desulfobacteria_o_Desulfobacterales_f_Desulfobacteraceae_g_Desulfospira_s_Desulfospira_joergensenii:0.12424)100.00:0.07656)100.00:0.79064)94.00:0.10202,MARdb_livJ_KEGGDeltaproteobacteria_bacterium_strain_E20SeepSRB2_MMP08435001_PQXE01000076_1_00MMP08435001_3_001740_002858_neg_d_Bacteria_p_Desulfobacterota_c_Dissulfuribacteria_o_Dissulfuribacterales_f_UBA3076_g_UBA3076_s_UBA3076_sp003194495:0.91191)57.00:0.08311,((((((MARdb_livJ_KEGGDesulfobulbus_mediterraneus_86FS1_MMP02441536_NZ_0AUCW01000012_1_96_118045_119082_pos_d_Bacteria_p_Desulfobacterota_c_Desulfobulbia_o_Desulfobulbales_f_Desulfobulbaceae_g_Desulfobulbus_A_s_Desulfobulbus_A_mediterraneus:1.59543,MARdb_livJ_KEGGDeltaproteobacteria_bacterium_UBA3076_MMP06455131_DFBQ01000002_1_02_00987_02114_neg_d_Bacteria_p_Desulfobacterota_c_Dissulfuribacteria_o_Dissulfuribacterales_f_UBA3076_g_UBA3076_s_UBA3076_sp002367355:0.75743)98.00:0.37573,(MARdb_livJ_KEGGAcidobacteria_bacterium_strain_SZUA_115_MMP09240099_QIHU01000399_1_08_08140_09324_neg_d_Bacteria_p_Acidobacteriota_c_Thermoanaerobaculia_o_UBA5704_f_UBA5704_g_SZUA_115_s_SZUA_115_sp003231035:0.53724,MARdb_livJ_KEGGAcidobacteria_bacterium_strain_SZUA_115_MMP09240099_QIHU01000797_1_06_06600_07856_pos_d_Bacteria_p_Acidobacteriota_c_Thermoanaerobaculia_o_UBA5704_f_UBA5704_g_SZUA_115_s_SZUA_115_sp003231035:0.77063)100.00:0.60139)81.00:0.11086,MARdb_livJ_KEGGChlorobium_phaeobacteroides_MMP02598272_CP001101_1_0708_0734796_0735929_pos_d_Bacteria_p_Bacteroidota_c_Chlorobia_o_Chlorobiales_f_Chlorobiaceae_g_Chlorobium_A_s_Chlorobium_A_phaeobacteroides:0.99528)92.00:0.10263,MARdb_livJ_KEGGANME_1_cluster_archaeon_CONS3730B06UFb1_MMP08574241_QENH01000191_1_MMP08574241_10_06858_07994_pos_d_Archaea_p_Halobacterota_c_Syntrophoarchaeia_o_ANME_1_f_ANME_1:0.59072)92.00:0.17807,MARdb_livJ_KEGGEuryarchaeota_archaeon_strain_SZUA_158_MMP09240142_QIGD01000030_1_10_08598_09737_neg_d_Archaea_p_Hydrothermarchaeota_c_Hydrothermarchaeia_o_Hydrothermarchaeales_f_BMS3B_g_BMS3B_s_BMS3B_sp003229935:0.57316)55.00:0.07842,MARdb_livJ_KEGGBacteroidetes_bacterium_Glo_2_MMP08108693_PIVJ01000046_1_14_13692_14807_neg_d_Bacteria_p_Bacteroidota_c_Bacteroidia_o_Bacteroidales_f_GCA_002840985_g_GCA_002840985:1.24268)56.00:0.08077)92.00:0.17628,((MARdb_livJ_KEGGAgrobacterium_tumefaciens_UBA6735_MMP06451997_DKHV01000072_1_114_105913_107070_neg_d_Bacteria_p_Proteobacteria_c_Alphaproteobacteria_o_Rhizobiales_f_Rhizobiaceae_g_Agrobacterium_s_Agrobacterium_tumefaciens_F:1.33599,MARdb_livJ_KEGGBordetella_bronchiseptica_M435_02_3_MMP02231460_NZ_0JGXE01000136_1_79_074133_075278_pos_d_Bacteria_p_Proteobacteria_c_Gammaproteobacteria_o_Burkholderiales_f_Burkholderiaceae_g_Bordetella_s_Bordetella_pertussis:0.91082)57.00:0.17448,(((MARdb_livJ_KEGGDethiosulfovibrio_peptidovorans_DOLJORAL78_54_10_MMP07757462_PDTB01000018_1_0MMP07757462_25_024330_025469_pos_d_Bacteria_p_Synergistota_c_Synergistia_o_Synergistales_f_Dethiosulfovibrionaceae_g_Dethiosulfovibrio_s_Dethiosulfovibrio_peptidovorans_A:0.56546,MARdb_livJ_KEGGDesulfatitalea_tepidiphila_S28bF_MMP00039863_NZ_BCAG01000003_1_1536_1725688_1726839_neg_d_Bacteria_p_Desulfobacterota_c_Desulfobacteria_o_Desulfobacterales_f_Desulfosarcinaceae_g_Desulfatitalea_s_Desulfatitalea_tepidiphila:0.58978)100.00:0.36097,MARdb_livJ_KEGGAlcanivorax_UBA1913_MMP06455530_DDGB01000004_1_046_046173_047336_pos_d_Bacteria_p_Proteobacteria_c_Gammaproteobacteria_o_Pseudomonadales_f_Alcanivoracaceae_g_Alcanivorax_s_Alcanivorax_sp002337465:0.87844)100.00:0.25052,(MARdb_livJ_KEGGKyrpidia_sp_MMP08045872_CP024955_1_MMP08045872_3023_3098373_3099533_pos_d_Bacteria_p_Firmicutes_K_c_Alicyclobacillia_o_Kyrpidiales_f_Kyrpidiaceae_g_Kyrpidia_s_Kyrpidia_sp002804065:0.46430,MARdb_livJ_KEGGBrevibacillus_fluminis_KACC_13381_MMP10330925_NZ_RHHQ01000025_1_MMP10330925_198_211117_212313_neg_d_Bacteria_p_Firmicutes_I_c_Bacilli_A_o_Brevibacillales_f_Brevibacillaceae:0.43645)100.00:0.18423)97.00:0.12540)56.00:0.09742)91.00:0.16715)47.00:0.11426,(((MARdb_livJ_KEGGDesulfovibrio_frigidus_18_MMP02745701_NZ_JONL01000002_1_283_332748_333719_pos_d_Bacteria_p_Desulfobacterota_A_c_Desulfovibrionia_o_Desulfovibrionales_f_Desulfovibrionaceae_g_Desulfovibrio_H_s_Desulfovibrio_H_frigidus:1.06221,(((MARdb_livJ_KEGGDeltaproteobacteria_bacterium_tcs_42_MMP03267311_LLYT01000078_1_02_000285_001457_pos_d_Bacteria_p_Desulfuromonadota_c_Desulfuromonadia_o_Desulfuromonadales_f_Geopsychrobacteraceae_g_Desulfuromusa_s_Desulfuromusa_sp002049545:0.99891,MARdb_livJ_KEGGDenitrovibrio_acetiphilus_MMP02598464_CP001968_1_2737_2904590_2905669_neg_d_Bacteria_p_Deferribacterota_c_Deferribacteres_o_Deferribacterales_f_Denitrovibrionaceae_g_Denitrovibrio_s_Denitrovibrio_acetiphilus:1.02583)100.00:0.35964,MARdb_livJ_KEGGDesulfovibrio_frigidus_18_MMP02745701_NZ_JONL01000002_1_118_144783_145904_neg_d_Bacteria_p_Desulfobacterota_A_c_Desulfovibrionia_o_Desulfovibrionales_f_Desulfovibrionaceae_g_Desulfovibrio_H_s_Desulfovibrio_H_frigidus:1.13198)85.00:0.12487,((MARdb_livJ_KEGGIlyobacter_polytropus_MMP00116458_CP002281_1_0213_0242172_0243329_pos_d_Bacteria_p_Fusobacteriota_c_Fusobacteriia_o_Fusobacteriales_f_Fusobacteriaceae_g_Ilyobacter_s_Ilyobacter_polytropus:0.97224,(((MARdb_livJ_KEGGEpsilonproteobacteria_LFT_1_7_MMP04555171_NZ_0MKCO01000004_1_247_0243946_0245049_pos_d_Bacteria_p_Campylobacterota_c_Campylobacteria_o_Campylobacterales_f_Arcobacteraceae_g_Poseidonibacter_s_Poseidonibacter_lekithochrous:0.33304,MARdb_livJ_KEGGArcobacter_LA11_MMP00065689_NZ_0BDIR01000007_1_35_032562_033674_neg_d_Bacteria_p_Campylobacterota_c_Campylobacteria_o_Campylobacterales_f_Arcobacteraceae_g_Halarcobacter_s_Halarcobacter_sp001895145:0.26133)100.00:0.07687,MARdb_livJ_KEGGArcobacter_EP1_MMP03763493_LPNY01000076_1_056_048280_049383_pos_d_Bacteria_p_Campylobacterota_c_Campylobacteria_o_Campylobacterales_f_Arcobacteraceae_g_Arcobacter_A_s_Arcobacter_A_sp001655195:0.20628)100.00:0.39703,(MARdb_livJ_KEGGArcobacter_sp_31_11_sub10_T18_MMP05179554_MAAG01000192_1_0MMP05179554_3_03062_04165_neg_d_Bacteria_p_Campylobacterota_c_Campylobacteria_o_Campylobacterales_f_Arcobacteraceae_g_NORP36_s_NORP36_sp002163065:0.46238,MARdb_livJ_KEGGArcobacter_F138_33_MMP07360936_NWVW01000010_1_0MMP07360936_47_041605_042717_neg_d_Bacteria_p_Campylobacterota_c_Campylobacteria_o_Campylobacterales_f_Arcobacteraceae_g_Malaciobacter_s_Malaciobacter_canalis:0.54918)100.00:0.15285)100.00:0.38162)92.00:0.29348,(MARdb_livJ_KEGGDesulfopila_aestuarii_MSL86_MMP02745220_NZ_0FRFE01000009_1_67_073454_074587_neg_d_Bacteria_p_Desulfobacterota_c_Desulfobulbia_o_Desulfobulbales_f_Desulfocapsaceae_g_Desulfopila_s_Desulfopila_aestuarii:0.89775,((MARdb_livJ_KEGGDesulfatitalea_tepidiphila_S28bF_MMP00039863_NZ_0BCAG01000003_1_420_0469941_0471077_neg_d_Bacteria_p_Desulfobacterota_c_Desulfobacteria_o_Desulfobacterales_f_Desulfosarcinaceae_g_Desulfatitalea_s_Desulfatitalea_tepidiphila:0.46348,MARdb_livJ_KEGGDesulfobulbus_japonicus_Pro1_MMP02440624_NZ_AUCV01000004_1_123_135049_136179_neg_d_Bacteria_p_Desulfobacterota_c_Desulfobulbia_o_Desulfobulbales_f_Desulfobulbaceae_g_Desulfobulbus_A_s_Desulfobulbus_A_japonicus:0.55037)100.00:0.16739,(MARdb_livJ_KEGGDesulfobacter_curvatus_AcRM3_MMP02441374_NZ_0KB893065_1_38_037792_038940_neg_d_Bacteria_p_Desulfobacterota_c_Desulfobacteria_o_Desulfobacterales_f_Desulfobacteraceae_g_Desulfobacter_s_Desulfobacter_curvatus:0.50781,MARdb_livJ_KEGGDesulfospira_joergensenii_B331_MMP02440566_NZ_0ATUG01000002_1_490_0550781_0551920_pos_d_Bacteria_p_Desulfobacterota_c_Desulfobacteria_o_Desulfobacterales_f_Desulfobacteraceae_g_Desulfospira_s_Desulfospira_joergensenii:0.46358)100.00:0.15228)100.00:0.34745)100.00:0.26326)54.00:0.04426)98.00:0.08599)52.00:0.09201,(((MARdb_livJ_KEGGDissulfuribacter_thermophilus_S69_MMP05251087_NZ_MAGO01000009_1_107_119293_120411_pos_d_Bacteria_p_Desulfobacterota_c_Dissulfuribacteria_o_Dissulfuribacterales_f_Dissulfuribacteraceae_g_Dissulfuribacter_s_Dissulfuribacter_thermophilus:0.72751,MARdb_livJ_KEGGDesulfocapsa_sulfexigens_MMP02602964_CP003985_1_0388_0463189_0464307_pos_d_Bacteria_p_Desulfobacterota_c_Desulfobulbia_o_Desulfobulbales_f_Desulfocapsaceae_g_Desulfocapsa_s_Desulfocapsa_sulfexigens:0.45956)100.00:0.77725,(((((MARdb_livJ_KEGGDesulfomicrobium_norvegicum_Norway_4_MMP05421830_FOTO01000016_1_063_076170_077315_pos_d_Bacteria_p_Desulfobacterota_A_c_Desulfovibrionia_o_Desulfovibrionales_f_Desulfomicrobiaceae_g_Desulfomicrobium_s_Desulfomicrobium_norvegicum:0.76717,MARdb_livJ_KEGGDesulfovibrio_X2_MMP02207452_NZ_0ATHV01000036_1_39_043254_044402_neg_d_Bacteria_p_Desulfobacterota_A_c_Desulfovibrionia_o_Desulfovibrionales_f_Desulfovibrionaceae_g_Desulfohalovibrio_s_Desulfohalovibrio_sp000422205:0.63452)100.00:0.21770,MARdb_livJ_KEGGHalodesulfovibrio_sp_strain_SZUA_473_MMP09288021_QKEJ01000052_1_04_03712_04845_neg_d_Bacteria_p_Desulfobacterota_A_c_Desulfovibrionia_o_Desulfovibrionales_f_Desulfovibrionaceae_g_Halodesulfovibrio_s_Halodesulfovibrio_sp003252375:0.80198)56.00:0.10910,MARdb_livJ_KEGGDesulfovibrio_salexigens_MMP00001870_CP001649_1_3154_3503935_3505080_neg_d_Bacteria_p_Desulfobacterota_A_c_Desulfovibrionia_o_Desulfovibrionales_f_Desulfovibrionaceae_g_Desulfovibrio_H_s_Desulfovibrio_H_salexigens:0.69325)43.00:0.04477,(MARdb_livJ_KEGGDesulfovibrio_piezophilus_MMP2272703_FO203427_1_0429_0456472_0457605_neg_d_Bacteria_p_Desulfobacterota_A_c_Desulfovibrionia_o_Desulfovibrionales_f_Desulfovibrionaceae_g_Pseudodesulfovibrio_s_Pseudodesulfovibrio_piezophilus:0.68804,MARdb_livJ_KEGGDesulfofaba_hansenii_P1_MMP07546017_PESK01000019_1_0MMP07546017_70_087342_088469_pos_d_Bacteria_p_Desulfobacterota_c_Desulfobacteria_o_Desulfobacterales_f_Desulfobacteraceae_g_Desulfofaba_s_Desulfofaba_hansenii:0.76098)74.00:0.10796)100.00:0.16905,((MARdb_livJ_KEGGDesulfacinum_infernum_DSM_9756_MMP02745206_NZ_00FQVB01000061_1_3_000926_002071_pos_d_Bacteria_p_Desulfobacterota_c_Syntrophobacteria_o_Syntrophobacterales_f_Syntrophobacteraceae_g_Desulfacinum_s_Desulfacinum_infernum:0.25225,MARdb_livJ_KEGGDesulfacinum_hydrothermale_MT_96_MMP02746041_FWXF01000006_1_00MMP02746041_2_000854_001990_pos_d_Bacteria_p_Desulfobacterota_c_Syntrophobacteria_o_Syntrophobacterales_f_Syntrophobacteraceae_g_Desulfacinum_s_Desulfacinum_hydrothermale:0.34265)100.00:0.76092,MARdb_livJ_KEGGDesulfovibrio_africanus_MMP00713616_CP003221_1_3566_3955744_3956901_pos_d_Bacteria_p_Desulfobacterota_A_c_Desulfovibrionia_o_Desulfovibrionales_f_Desulfovibrionaceae_g_Desulfocurvibacter_s_Desulfocurvibacter_africanus:0.83761)100.00:0.10723)98.00:0.11978)100.00:0.18736,MARdb_livJ_KEGGDesulfonema_ishimotonii_strain_Tokyo_01_MMP00098745_BEXT01000001_1_0MMP00098745_521_0677458_0678654_pos_d_Bacteria_p_Desulfobacterota_c_Desulfobacteria_o_Desulfobacterales_f_Desulfococcaceae:0.96632)85.00:0.09673)86.00:0.36246,(MARdb_livJ_KEGGBGEO_SAMN07136961_METAG_MADCCAJI_056_003_002724_003953_pos_d_Bacteria_p_Proteobacteria_c_Alphaproteobacteria_o_Rhodobacterales_f_Rhodobacteraceae_g_GCA_2697345_s_:0.16541,MARdb_livJ_KEGGGORG_SAMEA6069014_SAGS_AG359L15_127_02_00933_02162_neg_d_Bacteria_p_Proteobacteria_c_Alphaproteobacteria_o_Rhodobacterales_f_Rhodobacteraceae_g_HIMB11_s_:0.15365)100.00:1.54186)74.00:0.35919)40.00:0.03925,((((((MARdb_livJ_KEGGAgrobacterium_tumefaciens_UBA6735_MMP06451997_DKHV01000019_1_061_057979_059148_neg_d_Bacteria_p_Proteobacteria_c_Alphaproteobacteria_o_Rhizobiales_f_Rhizobiaceae_g_Agrobacterium_s_Agrobacterium_tumefaciens_F:1.76310,(MARdb_livJ_KEGGAsanoa_hainanensis_CGMCC_4_5593_MMP05421812_FZPH01000002_1_MMP05421812_720_754722_755924_pos_d_Bacteria_p_Actinobacteriota_c_Actinobacteria_o_Mycobacteriales_f_Micromonosporaceae_g_Asanoa_s_Asanoa_hainanensis:1.28118,MARdb_livJ_KEGGAsanoa_hainanensis_CGMCC_4_5593_MMP05421812_FZPH01000003_1_MMP05421812_642_683081_684289_pos_d_Bacteria_p_Actinobacteriota_c_Actinobacteria_o_Mycobacteriales_f_Micromonosporaceae_g_Asanoa_s_Asanoa_hainanensis:1.16465)100.00:0.46014)63.00:0.25020,(((((((((((((((MARdb_livJ_KEGGConfluentimicrobium_sp_MMP03323603_NZ_CP010869_1_3145_3244532_3245674_pos_d_Bacteria_p_Proteobacteria_c_Alphaproteobacteria_o_Rhodobacterales_f_Rhodobacteraceae_g_Confluentimicrobium_s_Confluentimicrobium_sp001305615:0.74074,MARdb_livJ_KEGGBreoghania_corrubedonensis_strain_DSM_23382_MMP08776944_QAYG01000011_1_00MMP08776944_85_0118456_0119664_neg_d_Bacteria_p_Proteobacteria_c_Alphaproteobacteria_o_Rhizobiales_f_Stappiaceae_g_Breoghania_s_Breoghania_corrubedonensis:0.75229)100.00:0.23791,MARdb_livJ_KEGGAfipia_MED_728_MMP07618278_NZFD01000027_1_MMP07618278_235_248777_249922_pos_d_Bacteria_p_Proteobacteria_c_Alphaproteobacteria_o_Rhizobiales_f_Xanthobacteraceae_g_Afipia_s_Afipia_broomeae:0.47380)70.00:0.11434,MARdb_livJ_KEGGHerbaspirillum_RS_355_MMP07619231_PBPP01000015_1_00MMP07619231_9_008233_009378_neg_d_Bacteria_p_Proteobacteria_c_Gammaproteobacteria_o_Burkholderiales_f_Burkholderiaceae_g_Herbaspirillum_s_Herbaspirillum_huttiense:0.53058)71.00:0.09083,MARdb_livJ_KEGGAzoarcus_toluclasticus_MF63_MMP02441344_NZ_KB899495_1_357_398217_399356_neg_d_Bacteria_p_Proteobacteria_c_Gammaproteobacteria_o_Burkholderiales_f_Rhodocyclaceae_g_Azoarcus_A_s_Azoarcus_A_toluclasticus:0.35542)100.00:0.18691,((MARdb_livJ_KEGGAcinetobacter_sp_MB5_MMP08295223_NZ_POVU01000004_1_MMP08295223_183_196747_197892_neg_d_Bacteria_p_Proteobacteria_c_Gammaproteobacteria_o_Pseudomonadales_f_Moraxellaceae_g_Acinetobacter_s_Acinetobacter_sp003261585:0.40052,(MARdb_livJ_KEGGMarinobacterium_lutimaris_strain_DSM_22012_MMP05444390_FNVQ01000005_1_0MMP05444390_225_0247218_0248363_pos_d_Bacteria_p_Proteobacteria_c_Gammaproteobacteria_o_Pseudomonadales_f_Nitrincolaceae_g_Marinobacterium_s_Marinobacterium_lutimaris:0.16494,(MARdb_livJ_KEGGMarinomonas_MCCC_1A12712_MMP09377739_NZ_QKRA01000001_1_MMP09377739_124_155278_156423_neg_d_Bacteria_p_Proteobacteria_c_Gammaproteobacteria_o_Pseudomonadales_f_Marinomonadaceae_g_Marinomonas:0.12604,MARdb_livJ_KEGGMarinomonas_mediterranea_MMP00713593_CP002583_1_3622_3995907_3997055_pos_d_Bacteria_p_Proteobacteria_c_Gammaproteobacteria_o_Pseudomonadales_f_Marinomonadaceae_g_Marinomonas_s_Marinomonas_mediterranea:0.19279)100.00:0.09642)100.00:0.11196)100.00:0.07905,(MARdb_livJ_KEGGAlcaligenes_aquatilis_strain_BU33N_MMP06948887_CP022390_1_0MMP06948887_580_0622437_0623588_pos_d_Bacteria_p_Proteobacteria_c_Gammaproteobacteria_o_Burkholderiales_f_Burkholderiaceae_g_Alcaligenes_s_Alcaligenes_aquatilis:0.29038,(MARdb_livJ_KEGGAzoarcus_toluclasticus_MF63_MMP02441344_NZ_0KB899507_1_28_033477_034628_pos_d_Bacteria_p_Proteobacteria_c_Gammaproteobacteria_o_Burkholderiales_f_Rhodocyclaceae_g_Azoarcus_A_s_Azoarcus_A_toluclasticus:0.15023,MARdb_livJ_KEGGAchromobacter_sp_HZ01_MMP04858689_NZ_0LWKV01000003_1_MMP04858689_156_0187155_0188306_neg_d_Bacteria_p_Proteobacteria_c_Gammaproteobacteria_o_Burkholderiales_f_Burkholderiaceae_g_Achromobacter_s_Achromobacter_pulmonis:0.16931)100.00:0.08079)100.00:0.07302)100.00:0.37039)99.00:0.09528,((MARdb_livJ_KEGGAchromobacter_sp_HZ01_MMP04858689_NZ_0LWKV01000002_1_MMP04858689_217_0220124_0221284_neg_d_Bacteria_p_Proteobacteria_c_Gammaproteobacteria_o_Burkholderiales_f_Burkholderiaceae_g_Achromobacter_s_Achromobacter_pulmonis:0.52706,((MARdb_livJ_KEGGAchromobacter_sp_HZ01_MMP04858689_NZ_0LWKV01000003_1_MMP04858689_461_0514336_0515499_pos_d_Bacteria_p_Proteobacteria_c_Gammaproteobacteria_o_Burkholderiales_f_Burkholderiaceae_g_Achromobacter_s_Achromobacter_pulmonis:0.17965,MARdb_livJ_KEGGAlcaligenes_aquatilis_strain_BU33N_MMP06948887_CP022390_1_MMP06948887_1651_1780876_1782045_neg_d_Bacteria_p_Proteobacteria_c_Gammaproteobacteria_o_Burkholderiales_f_Burkholderiaceae_g_Alcaligenes_s_Alcaligenes_aquatilis:0.19035)100.00:0.24291,((MARdb_livJ_KEGGHerbaspirillum_RS_355_MMP07619231_PBPP01000085_1_0MMP07619231_25_021911_023056_pos_d_Bacteria_p_Proteobacteria_c_Gammaproteobacteria_o_Burkholderiales_f_Burkholderiaceae_g_Herbaspirillum_s_Herbaspirillum_huttiense:0.35205,MARdb_livJ_KEGGAzoarcus_toluclasticus_MF63_MMP02441344_NZ_KB899494_1_337_402483_403631_pos_d_Bacteria_p_Proteobacteria_c_Gammaproteobacteria_o_Burkholderiales_f_Rhodocyclaceae_g_Azoarcus_A_s_Azoarcus_A_toluclasticus:0.16187)78.00:0.09109,MARdb_livJ_KEGGCupriavidus_UBA2526_MMP06457331_DDNG01000026_1_105_113631_114779_neg_d_Bacteria_p_Proteobacteria_c_Gammaproteobacteria_o_Burkholderiales_f_Burkholderiaceae_g_Cupriavidus_s_Cupriavidus_metallidurans:0.19968)77.00:0.03717)77.00:0.03480)99.00:0.07746,(MARdb_livJ_KEGGBurkholderiaceae_bacterium_NORP183_MMP07568997_NVQW01000083_1_MMP07568997_15_12806_13975_pos_d_Bacteria_p_Proteobacteria_c_Gammaproteobacteria_o_Burkholderiales_f_Burkholderiaceae_g_Cupriavidus_s_Cupriavidus_metallidurans:0.25787,(MARdb_livJ_KEGGAchromobacter_sp_HZ01_MMP04858689_NZ_0LWKV01000001_1_MMP04858689_463_0496657_0497811_pos_d_Bacteria_p_Proteobacteria_c_Gammaproteobacteria_o_Burkholderiales_f_Burkholderiaceae_g_Achromobacter_s_Achromobacter_pulmonis:0.12726,MARdb_livJ_KEGGBordetella_bronchiseptica_M435_02_3_MMP02231460_NZ_0JGXE01000004_1_51_052093_053253_neg_d_Bacteria_p_Proteobacteria_c_Gammaproteobacteria_o_Burkholderiales_f_Burkholderiaceae_g_Bordetella_s_Bordetella_pertussis:0.03537)100.00:0.29886)100.00:0.31015)94.00:0.04169)100.00:0.17310,MARdb_livJ_KEGGMarinithermus_hydrothermalis_MMP00713602_CP002630_1_1275_1264804_1265988_pos_d_Bacteria_p_Deinococcota_c_Deinococci_o_Deinococcales_f_Marinithermaceae_g_Marinithermus_s_Marinithermus_hydrothermalis:0.43796)100.00:0.68559,MARdb_livJ_KEGGDesulfotomaculum_arcticum_15_MMP05660649_FOOX01000002_1_417_465325_466536_pos_d_Bacteria_p_Firmicutes_B_c_Desulfotomaculia_o_Desulfotomaculales_f_Desulfotomaculaceae_A_g_Desulfotomaculum_C_s_Desulfotomaculum_C_arcticum:0.59703)65.00:0.09257,(MARdb_livJ_KEGGKyrpidia_sp_MMP08045872_CP024955_1_MMP08045872_1679_1674421_1675620_neg_d_Bacteria_p_Firmicutes_K_c_Alicyclobacillia_o_Kyrpidiales_f_Kyrpidiaceae_g_Kyrpidia_s_Kyrpidia_sp002804065:0.61844,(MARdb_livJ_KEGGBacillus_encimensis_SGD_V_25_MMP04489741_NZ_0MAIG01000053_1_32_036339_037547_neg_d_Bacteria_p_Firmicutes_c_Bacilli_o_Bacillales_f_Domibacillaceae_g_Bacillus_N_s_Bacillus_N_badius:0.28969,(MARdb_livJ_KEGGGeobacillus_thermodenitrificans_strain_OS27_MMP08135953_NZ_0PIZS01000100_1_MMP08135953_44_039857_041026_neg_d_Bacteria_p_Firmicutes_c_Bacilli_o_Bacillales_f_Anoxybacillaceae_g_Geobacillus_s_Geobacillus_thermodenitrificans:0.08395,MARdb_livJ_KEGGGeobacillus_G1w1_MMP02850065_NZ_00JPYA01000112_1_8_005209_006381_neg_d_Bacteria_p_Firmicutes_c_Bacilli_o_Bacillales_f_Anoxybacillaceae_g_Geobacillus_s_Geobacillus_icigianus:0.11019)100.00:0.15846)100.00:0.35756)90.00:0.09771)73.00:0.07044,(((((((MARdb_livJ_KEGGDeltaproteobacteria_bacterium_UBA3076_MMP06455131_DFBQ01000045_1_02_01062_02276_pos_d_Bacteria_p_Desulfobacterota_c_Dissulfuribacteria_o_Dissulfuribacterales_f_UBA3076_g_UBA3076_s_UBA3076_sp002367355:1.94244,MARdb_livJ_KEGGDesulfacinum_hydrothermale_MT_96_MMP02746041_FWXF01000001_1_MMP02746041_363_379344_380531_neg_d_Bacteria_p_Desulfobacterota_c_Syntrophobacteria_o_Syntrophobacterales_f_Syntrophobacteraceae_g_Desulfacinum_s_Desulfacinum_hydrothermale:0.15342)74.00:0.12087,(MARdb_livJ_KEGGDesulfarculus_SPR_MMP02419822_NZ_0AZAC01000033_1_27_030284_031474_pos_d_Bacteria_p_Desulfobacterota_c_Desulfarculia_o_Desulfarculales_f_Desulfarculaceae_g_Dethiosulfatarculus_s_Dethiosulfatarculus_sandiegensis:0.35810,MARdb_livJ_KEGGDesulfobacteraceae_bacterium_strain_BM002_MMP07982680_PPDG01000259_1_MMP07982680_30_30294_31493_pos_d_Bacteria_p_Desulfobacterota_c_Syntrophobacteria_o_BM002_f_BM002_g_BM002_s_BM002_sp002899795:0.28991)75.00:0.09312)38.00:0.04777,(MARdb_livJ_KEGGDesulfomicrobium_norvegicum_Norway_4_MMP05421830_FOTO01000005_1_087_093751_094902_neg_d_Bacteria_p_Desulfobacterota_A_c_Desulfovibrionia_o_Desulfovibrionales_f_Desulfomicrobiaceae_g_Desulfomicrobium_s_Desulfomicrobium_norvegicum:0.18077,((MARdb_livJ_KEGGDesulfuromusa_kysingii_Kysw2_MMP05660420_FNQN01000005_1_102_115895_117046_neg_d_Bacteria_p_Desulfuromonadota_c_Desulfuromonadia_o_Desulfuromonadales_f_Geopsychrobacteraceae_g_Desulfuromusa_s_Desulfuromusa_kysingii:0.16041,MARdb_livJ_KEGGGeothermobacter_sp_HR_1_MMP08372522_PPFX01000038_1_00MMP08372522_8_005809_006963_neg_d_Bacteria_p_Desulfuromonadota_c_Desulfuromonadia_o_Desulfuromonadales_f_Geothermobacteraceae_g_Geothermobacter_s_Geothermobacter_sp002898515:0.14229)68.00:0.03118,(MARdb_livJ_KEGGDesulfuromonas_acetoxidans_11070_MMP02441806_NZ_0AAEW02000014_1_45_047632_048783_neg_d_Bacteria_p_Desulfuromonadota_c_Desulfuromonadia_o_Desulfuromonadales_f_Desulfuromonadaceae_g_Desulfuromonas_s_Desulfuromonas_acetoxidans:0.13079,(MARdb_livJ_KEGGMalonomonas_rubra_GraMal1_MMP02745165_NZ_FQZT01000009_1_123_122363_123514_neg_d_Bacteria_p_Desulfuromonadota_c_Desulfuromonadia_o_Desulfuromonadales_f_Geopsychrobacteraceae_g_Malonomonas_s_Malonomonas_rubra:0.13003,MARdb_livJ_KEGGMalonomonas_rubra_strain_SZUA_375_MMP09287923_QKAP01000073_1_041_034778_035929_neg_d_Bacteria_p_Desulfuromonadota_c_Desulfuromonadia_o_Desulfuromonadales_f_Geopsychrobacteraceae_g_Malonomonas_s_Malonomonas_rubra_A:0.09825)92.00:0.04863)57.00:0.03035)93.00:0.04733)100.00:0.16824)100.00:0.12736,(MARdb_livJ_KEGGDesulfovibrio_fructosovorans_JJ_MMP00103625_NZ_00AECZ01000053_1_7_006933_008159_neg_d_Bacteria_p_Desulfobacterota_A_c_Desulfovibrionia_o_Desulfovibrionales_f_Desulfovibrionaceae_g_Desulfovibrio_F_s_Desulfovibrio_F_fructosivorans:0.37030,MARdb_livJ_KEGGDesulfovibrio_africanus_MMP00713616_CP003221_1_1197_1323207_1324370_pos_d_Bacteria_p_Desulfobacterota_A_c_Desulfovibrionia_o_Desulfovibrionales_f_Desulfovibrionaceae_g_Desulfocurvibacter_s_Desulfocurvibacter_africanus:0.35395)100.00:0.27063)100.00:0.18375,MARdb_livJ_KEGGDeferribacter_desulfuricans_MMP00060965_AP011529_1_1113_1122136_1123245_neg_d_Bacteria_p_Deferribacterota_c_Deferribacteres_o_Deferribacterales_f_Deferribacteraceae_g_Deferribacter_s_Deferribacter_desulfuricans:0.75387)100.00:0.24481,((((MARdb_livJ_KEGGMarinobacterium_jannaschii_207_MMP02952989_NZ_JHVJ01000005_1_169_181902_183086_neg_d_Bacteria_p_Proteobacteria_c_Gammaproteobacteria_o_Pseudomonadales_f_Nitrincolaceae_g_Marinobacterium_B_s_Marinobacterium_B_jannaschii:0.84718,(((((MARdb_livJ_KEGGArcobacter_LA11_MMP00065689_NZ_0BDIR01000001_1_51_050451_051596_pos_d_Bacteria_p_Campylobacterota_c_Campylobacteria_o_Campylobacterales_f_Arcobacteraceae_g_Halarcobacter_s_Halarcobacter_sp001895145:0.06531,MARdb_livJ_KEGGArcobacter_sp_strain_SZUA_449_MMP09287997_QKDL01000050_1_023_016337_017485_pos_d_Bacteria_p_Campylobacterota_c_Campylobacteria_o_Campylobacterales_f_Arcobacteraceae_g_Halarcobacter_s_Halarcobacter_sp003252105:0.16804)100.00:0.38557,(((((MARdb_livJ_KEGGBreoghania_corrubedonensis_strain_DSM_23382_MMP08776944_QAYG01000003_1_0MMP08776944_171_0204197_0205336_neg_d_Bacteria_p_Proteobacteria_c_Alphaproteobacteria_o_Rhizobiales_f_Stappiaceae_g_Breoghania_s_Breoghania_corrubedonensis:0.21442,(MARdb_livJ_KEGGLoktanella_pyoseonensis_JJM85_MMP04488567_FNAT01000005_1_215_224340_225482_neg_d_Bacteria_p_Proteobacteria_c_Alphaproteobacteria_o_Rhodobacterales_f_Rhodobacteraceae_g_Limimaricola_s_Limimaricola_pyoseonensis:0.07367,MARdb_livJ_KEGGLoktanella_soesokkakensis_CECT_8367_MMP102341668_FWFY01000003_1_MMP102341668_198_203056_204198_pos_d_Bacteria_p_Proteobacteria_c_Alphaproteobacteria_o_Rhodobacterales_f_Rhodobacteraceae_g_Limimaricola_s_Limimaricola_soesokkakensis:0.05959)100.00:0.06924)100.00:0.28164,((MARdb_livJ_KEGGBordetella_bronchiseptica_M435_02_3_MMP02231460_NZ_0JGXE01000039_1_47_046452_047591_neg_d_Bacteria_p_Proteobacteria_c_Gammaproteobacteria_o_Burkholderiales_f_Burkholderiaceae_g_Bordetella_s_Bordetella_pertussis:0.36938,MARdb_livJ_KEGGDefluviimonas_denitrificans_strain_DSM_18921_MMP05660818_PVEP01000012_1_00MMP05660818_69_0066835_0067980_neg_d_Bacteria_p_Proteobacteria_c_Alphaproteobacteria_o_Rhodobacterales_f_Rhodobacteraceae_g_Defluviimonas_s_Defluviimonas_denitrificans:0.10473)100.00:0.05288,(MARdb_livJ_KEGGCohaesibacter_marisflavi_CGMCC_1_9157_MMP04488056_FOVR01000013_1_107_109220_110368_pos_d_Bacteria_p_Proteobacteria_c_Alphaproteobacteria_o_Rhizobiales_f_Cohaesibacteraceae_g_Cohaesibacter_s_Cohaesibacter_marisflavi:0.19543,(MARdb_livJ_KEGGCeleribacter_baekdonensis_MMP08792291_CP028477_1_00MMP08792291_85_0084024_0085169_neg_d_Bacteria_p_Proteobacteria_c_Alphaproteobacteria_o_Rhodobacterales_f_Rhodobacteraceae_g_Celeribacter_s_Celeribacter_baekdonensis_B:0.16390,(MARdb_livJ_KEGGCeleribacter_persicus_strain_DSM_100434_MMP08779098_QAOH01000009_1_0MMP08779098_29_030247_031383_pos_d_Bacteria_p_Proteobacteria_c_Alphaproteobacteria_o_Rhodobacterales_f_Rhodobacteraceae_g_Celeribacter_s_Celeribacter_persicus:0.11555,MARdb_livJ_KEGGLabrenzia_alexandrii_CECT_5112_MMP3495742_NZ_CXWD01000003_1_181_210466_211605_neg_d_Bacteria_p_Proteobacteria_c_Alphaproteobacteria_o_Rhizobiales_f_Stappiaceae_g_Labrenzia_s_Labrenzia_alexandrii:0.11749)100.00:0.06155)100.00:0.02209)100.00:0.08358)100.00:0.03773)64.00:0.06195,MARdb_livJ_KEGGAgrobacterium_tumefaciens_UBA6735_MMP06451997_DKHV01000077_1_018_017166_018314_pos_d_Bacteria_p_Proteobacteria_c_Alphaproteobacteria_o_Rhizobiales_f_Rhizobiaceae_g_Agrobacterium_s_Agrobacterium_tumefaciens_F:0.19634)64.00:0.06242,MARdb_livJ_KEGGGemmobacter_YJ_T1_11_MMP09939799_NZ_00QXXQ01000004_1_MMP09939799_7_008074_009213_pos_d_Bacteria_p_Proteobacteria_c_Alphaproteobacteria_o_Rhodobacterales_f_Rhodobacteraceae_g_Gemmobacter:0.13593)100.00:0.14357,(MARdb_livJ_KEGGCohaesibacter_gelatinilyticus_DSM_18289_MMP06265368_OBEL01000001_1_0MMP06265368_816_0930438_0931592_pos_d_Bacteria_p_Proteobacteria_c_Alphaproteobacteria_o_Rhizobiales_f_Cohaesibacteraceae_g_Cohaesibacter_s_Cohaesibacter_gelatinilyticus:0.23962,(MARdb_livJ_KEGGAfipia_MED_728_MMP07618278_NZFD01000043_1_MMP07618278_176_177202_178368_pos_d_Bacteria_p_Proteobacteria_c_Alphaproteobacteria_o_Rhizobiales_f_Xanthobacteraceae_g_Afipia_s_Afipia_broomeae:0.24146,MARdb_livJ_KEGGAfifella_pfennigii_AR2102_MMP02743903_NZ_00JHZK01000027_1_9_011624_012772_pos_d_Bacteria_p_Proteobacteria_c_Alphaproteobacteria_o_Rhizobiales_f_Afifellaceae_g_Afifella_s_Afifella_pfennigii:0.21908)100.00:0.08972)95.00:0.03349)100.00:0.12960)90.00:0.06234,MARdb_livJ_KEGGMagnetospira_sp_MMP3283111_NZ_FO538765_1_3002_3192569_3193747_pos_d_Bacteria_p_Proteobacteria_c_Alphaproteobacteria_o_Rhodospirillales_A_f_Magnetospiraceae_g_Magnetospira_s_Magnetospira_sp000968135:0.33915)88.00:0.04324,MARdb_livJ_KEGGMarinobacterium_jannaschii_207_MMP02952989_NZ_0JHVJ01000007_1_42_057332_058480_neg_d_Bacteria_p_Proteobacteria_c_Gammaproteobacteria_o_Pseudomonadales_f_Nitrincolaceae_g_Marinobacterium_B_s_Marinobacterium_B_jannaschii:0.31902)67.00:0.03201,(MARdb_livJ_KEGGAlcanivorax_dieselolei_KS_293_MMP3500511_NZ_0CZHF01000035_1_168_0186709_0187866_pos_d_Bacteria_p_Proteobacteria_c_Gammaproteobacteria_o_Pseudomonadales_f_Alcanivoracaceae_g_Alcanivorax_s_Alcanivorax_xenomutans:0.26472,((MARdb_livJ_KEGGMarinospirillum_F3212_MMP09078362_NZ_QFWJ01000002_1_MMP09078362_288_315387_316541_pos_d_Bacteria_p_Proteobacteria_c_Gammaproteobacteria_o_Pseudomonadales_f_Halomonadaceae_g_Marinospirillum:0.21663,(MARdb_livJ_KEGGMangrovitalea_sediminis_M11_4_MMP07614990_NZ_0NTLB01000004_1_MMP07614990_528_0587388_0588545_neg_d_Bacteria_p_Proteobacteria_c_Gammaproteobacteria_o_Pseudomonadales_f_Oleiphilaceae_g_Mangrovitalea_s_Mangrovitalea_sediminis:0.17545,MARdb_livJ_KEGGMarinobacter_daqiaonensis_CGMCC_1_9167_MMP05216203_FOYW01000002_1_0002_0001431_0002588_pos_d_Bacteria_p_Proteobacteria_c_Gammaproteobacteria_o_Pseudomonadales_f_Oleiphilaceae_g_Marinobacter_s_Marinobacter_daqiaonensis:0.11127)100.00:0.05276)95.00:0.02336,(((MARdb_livJ_KEGGMarinobacter_sp_ES_048_MMP04487881_FYFA01000001_1_MMP04487881_1463_1568660_1569817_pos_d_Bacteria_p_Proteobacteria_c_Gammaproteobacteria_o_Pseudomonadales_f_Oleiphilaceae_g_Marinobacter_s_Marinobacter_sp900188435:0.10157,MARdb_livJ_KEGGMarinobacter_PWS21_MMP07602843_KZ319370_1_MMP07602843_427_491667_492821_pos_d_Bacteria_p_Proteobacteria_c_Gammaproteobacteria_o_Pseudomonadales_f_Oleiphilaceae_g_Marinobacter_s_Marinobacter_sp002744715:0.07573)100.00:0.03641,MARdb_livJ_KEGGMarinobacter_santoriniensis_NKSG1_MMP02471869_NZ_00APAT01000003_1_56_0058783_0059943_pos_d_Bacteria_p_Proteobacteria_c_Gammaproteobacteria_o_Pseudomonadales_f_Oleiphilaceae_g_Marinobacter_s_Marinobacter_santoriniensis:0.05237)100.00:0.02654,(MARdb_livJ_KEGGMarinobacter_psychrophilus_MMP03701403_NZ_CP011494_1_3145_3453107_3454267_neg_d_Bacteria_p_Proteobacteria_c_Gammaproteobacteria_o_Pseudomonadales_f_Oleiphilaceae_g_Marinobacter_s_Marinobacter_psychrophilus:0.11019,(MARdb_livJ_KEGGMarinobacter_X15_166B_MMP05725121_NZ_MEIY01000001_1_1569_1629141_1630298_pos_d_Bacteria_p_Proteobacteria_c_Gammaproteobacteria_o_Pseudomonadales_f_Oleiphilaceae_g_Marinobacter_s_Marinobacter_sp001752365:0.07989,MARdb_livJ_KEGGMarinobacter_aromaticivorans_D15_8P_MMP07193047_NZ_NIHD01000002_1_MMP07193047_133_131633_132793_neg_d_Bacteria_p_Proteobacteria_c_Gammaproteobacteria_o_Pseudomonadales_f_Oleiphilaceae_g_Marinobacter_s_Marinobacter_aromaticivorans:0.06315)100.00:0.03246)100.00:0.05761)100.00:0.04225)99.00:0.10515)100.00:0.21972)68.00:0.04476)87.00:0.03271,(MARdb_livJ_KEGGGammaproteobacteria_bacterium_B23_G6_MMP09215160_QNFE01000043_1_0MMP09215160_9_06964_08103_neg_d_Bacteria_p_Proteobacteria_c_Gammaproteobacteria:0.37890,(MARdb_livJ_KEGGAmphritea_balenae_strain_JAMM_1525_MMP10458233_RQXV01000009_1_MMP10458233_157_151705_152859_neg_d_Bacteria_p_Proteobacteria_c_Gammaproteobacteria_o_Pseudomonadales_f_Nitrincolaceae_g_Amphritea:0.21002,(MARdb_livJ_KEGGDissulfuribacter_thermophilus_S69_MMP05251087_NZ_0MAGO01000008_1_96_109958_111112_pos_d_Bacteria_p_Desulfobacterota_c_Dissulfuribacteria_o_Dissulfuribacterales_f_Dissulfuribacteraceae_g_Dissulfuribacter_s_Dissulfuribacter_thermophilus:0.23361,MARdb_livJ_KEGGInmirania_thermothiophila_DSM_100275_MMP10362945_NZ_0RJVI01000002_1_MMP10362945_539_0570349_0571503_neg_d_Bacteria_p_Proteobacteria_c_Gammaproteobacteria_o_21_64_14_f_21_64_14:0.17651)100.00:0.06491)100.00:0.03915)100.00:0.07783)100.00:0.33246,((MARdb_livJ_KEGGDesulfonema_ishimotonii_strain_Tokyo_01_MMP00098745_BEXT01000001_1_MMP00098745_2670_3415495_3416643_neg_d_Bacteria_p_Desulfobacterota_c_Desulfobacteria_o_Desulfobacterales_f_Desulfococcaceae:0.56140,((MARdb_livJ_KEGGDesulfotalea_psychrophila_MMP3138217_CR522870_1_2216_2518131_2519273_neg_d_Bacteria_p_Desulfobacterota_c_Desulfobulbia_o_Desulfobulbales_f_Desulfocapsaceae_g_Desulfotalea_s_Desulfotalea_psychrophila:0.42729,(MARdb_livJ_KEGGDesulfobulbus_japonicus_Pro1_MMP02440624_NZ_0AUCV01000039_1_46_045646_046806_pos_d_Bacteria_p_Desulfobacterota_c_Desulfobulbia_o_Desulfobulbales_f_Desulfobulbaceae_g_Desulfobulbus_A_s_Desulfobulbus_A_japonicus:0.20432,MARdb_livJ_KEGGDesulfobulbus_mediterraneus_86FS1_MMP02441536_NZ_0AUCW01000004_1_51_062259_063416_neg_d_Bacteria_p_Desulfobacterota_c_Desulfobulbia_o_Desulfobulbales_f_Desulfobulbaceae_g_Desulfobulbus_A_s_Desulfobulbus_A_mediterraneus:0.19132)100.00:0.08354)98.00:0.08792,((MARdb_livJ_KEGGDesulfobulbus_japonicus_Pro1_MMP02440624_NZ_AUCV01000001_1_217_274772_275989_pos_d_Bacteria_p_Desulfobacterota_c_Desulfobulbia_o_Desulfobulbales_f_Desulfobulbaceae_g_Desulfobulbus_A_s_Desulfobulbus_A_japonicus:0.33818,MARdb_livJ_KEGGDesulfobulbus_mediterraneus_86FS1_MMP02441536_NZ_0AUCW01000014_1_46_047326_048483_neg_d_Bacteria_p_Desulfobacterota_c_Desulfobulbia_o_Desulfobulbales_f_Desulfobulbaceae_g_Desulfobulbus_A_s_Desulfobulbus_A_mediterraneus:0.11726)100.00:0.10901,MARdb_livJ_KEGGDesulfocapsa_sulfexigens_MMP02602964_CP003985_1_0090_0111276_0112424_neg_d_Bacteria_p_Desulfobacterota_c_Desulfobulbia_o_Desulfobulbales_f_Desulfocapsaceae_g_Desulfocapsa_s_Desulfocapsa_sulfexigens:0.15790)98.00:0.08911)100.00:0.38606)98.00:0.13757,((MARdb_livJ_KEGGDesulfacinum_hydrothermale_MT_96_MMP02746041_FWXF01000004_1_0MMP02746041_59_059660_060841_pos_d_Bacteria_p_Desulfobacterota_c_Syntrophobacteria_o_Syntrophobacterales_f_Syntrophobacteraceae_g_Desulfacinum_s_Desulfacinum_hydrothermale:0.07786,MARdb_livJ_KEGGDesulfacinum_infernum_DSM_9756_MMP02745206_NZ_0FQVB01000032_1_22_021140_022321_neg_d_Bacteria_p_Desulfobacterota_c_Syntrophobacteria_o_Syntrophobacterales_f_Syntrophobacteraceae_g_Desulfacinum_s_Desulfacinum_infernum:0.06981)100.00:0.22549,(MARdb_livJ_KEGGDesulfobacteraceae_bacterium_strain_BM002_MMP07982680_PPDG01000638_1_0MMP07982680_5_03185_04345_neg_d_Bacteria_p_Desulfobacterota_c_Syntrophobacteria_o_BM002_f_BM002_g_BM002_s_BM002_sp002899795:0.24252,(MARdb_livJ_KEGGDesulfatitalea_tepidiphila_S28bF_MMP00039863_NZ_0BCAG01000003_1_755_0875666_0876823_pos_d_Bacteria_p_Desulfobacterota_c_Desulfobacteria_o_Desulfobacterales_f_Desulfosarcinaceae_g_Desulfatitalea_s_Desulfatitalea_tepidiphila:0.25402,(MARdb_livJ_KEGGDeltaproteobacteria_bacterium_B60_G16_MMP09214967_QMMN01000001_1_0MMP09214967_20_018737_019927_neg_d_Bacteria_p_Desulfobacterota_c_Desulfobacteria_o_C00003060_f_C00003060:0.12768,MARdb_livJ_KEGGDesulfobacterales_S7086C20_MMP05301627_MAVP01000050_1_13_10830_12023_pos_d_Bacteria_p_Desulfobacterota_c_Desulfobacteria_o_C00003060_f_S7086C20_g_S7086C20_s_S7086C20_sp001751075:0.15703)100.00:0.11065)100.00:0.15714)100.00:0.11235)100.00:0.26555)95.00:0.08709)47.00:0.04667,(((((MARdb_livJ_KEGGDenitrovibrio_acetiphilus_MMP02598464_CP001968_1_2468_2597969_2599087_pos_d_Bacteria_p_Deferribacterota_c_Deferribacteres_o_Deferribacterales_f_Denitrovibrionaceae_g_Denitrovibrio_s_Denitrovibrio_acetiphilus:0.24743,MARdb_livJ_KEGGDenitrovibrio_acetiphilus_MMP02598464_CP001968_1_2467_2596569_2597687_pos_d_Bacteria_p_Deferribacterota_c_Deferribacteres_o_Deferribacterales_f_Denitrovibrionaceae_g_Denitrovibrio_s_Denitrovibrio_acetiphilus:0.36838)100.00:0.31912,((MARdb_livJ_KEGGDeferribacter_desulfuricans_MMP00060965_AP011529_1_0949_0960430_0961551_neg_d_Bacteria_p_Deferribacterota_c_Deferribacteres_o_Deferribacterales_f_Deferribacteraceae_g_Deferribacter_s_Deferribacter_desulfuricans:0.31945,MARdb_livJ_KEGGFlexistipes_sinusarabici_MMP02232022_CP002858_1_1211_1261819_1262943_pos_d_Bacteria_p_Deferribacterota_c_Deferribacteres_o_Deferribacterales_f_Flexistipitaceae_g_Flexistipes_s_Flexistipes_sinusarabici:0.20705)99.00:0.08371,MARdb_livJ_KEGGFlexistipes_sinusarabici_MMP02232022_CP002858_1_1212_1263089_1264210_pos_d_Bacteria_p_Deferribacterota_c_Deferribacteres_o_Deferribacterales_f_Flexistipitaceae_g_Flexistipes_s_Flexistipes_sinusarabici:0.27575)100.00:0.10845)100.00:0.23669,((MARdb_livJ_KEGGHippea_jasoniae_Mar08_272r_MMP02745989_NZ_0JQLX01000014_1_14_012454_013584_neg_d_Bacteria_p_Campylobacterota_c_Desulfurellia_o_Desulfurellales_f_Hippeaceae_g_Hippea_A_s_Hippea_A_jasoniae:0.16451,MARdb_livJ_KEGGHippea_alviniae_EP5_r_MMP02440906_NZ_0ATUV01000001_1_152_0140252_0141385_neg_d_Bacteria_p_Campylobacterota_c_Desulfurellia_o_Desulfurellales_f_Hippeaceae_g_Hippea_s_Hippea_alviniae:0.14413)94.00:0.04204,MARdb_livJ_KEGGHippea_maritima_MMP00713597_CP002606_1_1198_1188586_1189716_pos_d_Bacteria_p_Campylobacterota_c_Desulfurellia_o_Desulfurellales_f_Hippeaceae_g_Hippea_s_Hippea_maritima:0.07404)100.00:0.35837)100.00:0.14931,(MARdb_livJ_KEGGHalodesulfovibrio_sp_strain_SZUA_473_MMP09288021_QKEJ01000120_1_35_37705_38841_neg_d_Bacteria_p_Desulfobacterota_A_c_Desulfovibrionia_o_Desulfovibrionales_f_Desulfovibrionaceae_g_Halodesulfovibrio_s_Halodesulfovibrio_sp003252375:0.37907,((((MARdb_livJ_KEGGDesulfomicrobium_norvegicum_Norway_4_MMP05421830_FOTO01000007_1_050_052680_053819_neg_d_Bacteria_p_Desulfobacterota_A_c_Desulfovibrionia_o_Desulfovibrionales_f_Desulfomicrobiaceae_g_Desulfomicrobium_s_Desulfomicrobium_norvegicum:0.36835,MARdb_livJ_KEGGDesulfovibrio_inopinatus_HHQ_20_MMP02441548_NZ_0AUBP01000011_1_53_056533_057678_neg_d_Bacteria_p_Desulfobacterota_A_c_Desulfovibrionia_o_Desulfovibrionales_f_Desulfovibrionaceae_g_Desulfovibrio_M_s_Desulfovibrio_M_inopinatus:0.23565)100.00:0.09284,MARdb_livJ_KEGGDesulfovibrio_inopinatus_HHQ_20_MMP02441548_NZ_0AUBP01000011_1_52_055261_056397_neg_d_Bacteria_p_Desulfobacterota_A_c_Desulfovibrionia_o_Desulfovibrionales_f_Desulfovibrionaceae_g_Desulfovibrio_M_s_Desulfovibrio_M_inopinatus:0.24403)100.00:0.08137,MARdb_livJ_KEGGDesulfovibrio_fructosovorans_JJ_MMP00103625_NZ_0AECZ01000029_1_12_011504_012649_neg_d_Bacteria_p_Desulfobacterota_A_c_Desulfovibrionia_o_Desulfovibrionales_f_Desulfovibrionaceae_g_Desulfovibrio_F_s_Desulfovibrio_F_fructosivorans:0.29403)100.00:0.06229,MARdb_livJ_KEGGDesulfovibrio_X2_MMP02207452_NZ_00ATHV01000025_1_9_010354_011490_neg_d_Bacteria_p_Desulfobacterota_A_c_Desulfovibrionia_o_Desulfovibrionales_f_Desulfovibrionaceae_g_Desulfohalovibrio_s_Desulfohalovibrio_sp000422205:0.26332)100.00:0.08746)100.00:0.22607)51.00:0.01561,(MARdb_livJ_KEGGDesulfobacteraceae_bacterium_strain_BM002_MMP07982680_PPDG01000044_1_0MMP07982680_2_01279_02448_neg_d_Bacteria_p_Desulfobacterota_c_Syntrophobacteria_o_BM002_f_BM002_g_BM002_s_BM002_sp002899795:0.28569,(((MARdb_livJ_KEGGDesulfatibacillum_aliphaticivorans_CV2803_MMP02441551_NZ_AUCT01000001_1_378_478721_479878_neg_d_Bacteria_p_Desulfobacterota_c_Desulfobacteria_o_Desulfobacterales_f_Desulfatibacillaceae_g_Desulfatibacillum_s_Desulfatibacillum_aliphaticivorans:0.37347,MARdb_livJ_KEGGDesulfonema_ishimotonii_strain_Tokyo_01_MMP00098745_BEXT01000001_1_MMP00098745_1470_1880695_1881861_pos_d_Bacteria_p_Desulfobacterota_c_Desulfobacteria_o_Desulfobacterales_f_Desulfococcaceae:0.20343)100.00:0.07014,(MARdb_livJ_KEGGDesulfofaba_hansenii_P1_MMP07546017_PESK01000078_1_00MMP07546017_7_006459_007625_pos_d_Bacteria_p_Desulfobacterota_c_Desulfobacteria_o_Desulfobacterales_f_Desulfobacteraceae_g_Desulfofaba_s_Desulfofaba_hansenii:0.24636,((MARdb_livJ_KEGGDesulfobacterium_autotrophicum_MMP02603282_CP001087_1_4600_5256882_5258039_neg_d_Bacteria_p_Desulfobacterota_c_Desulfobacteria_o_Desulfobacterales_f_Desulfobacteraceae_g_Desulfobacterium_B_s_Desulfobacterium_B_autotrophicum:0.32068,MARdb_livJ_KEGGDesulfobacterium_vacuolatum_IbRM_MMP02746065_FWXY01000018_1_0MMP02746065_20_020808_021950_pos_d_Bacteria_p_Desulfobacterota_c_Desulfobacteria_o_Desulfobacterales_f_Desulfobacteraceae_g_Desulfobacterium_A_s_Desulfobacterium_A_vacuolatum:0.12826)100.00:0.06228,MARdb_livJ_KEGGDesulfobacter_hydrogenophilus_strain_DSM_3380_MMP09433089_QLNI01000018_1_0MMP09433089_78_082324_083469_neg_d_Bacteria_p_Desulfobacterota_c_Desulfobacteria_o_Desulfobacterales_f_Desulfobacteraceae_g_Desulfobacter_s_Desulfobacter_hydrogenophilus:0.18780)100.00:0.11684)100.00:0.08424)100.00:0.08581,MARdb_livJ_KEGGDesulfacinum_infernum_DSM_9756_MMP02745206_NZ_0FQVB01000031_1_37_036373_037533_pos_d_Bacteria_p_Desulfobacterota_c_Syntrophobacteria_o_Syntrophobacterales_f_Syntrophobacteraceae_g_Desulfacinum_s_Desulfacinum_infernum:0.24108)100.00:0.14104)100.00:0.19821)90.00:0.04320)62.00:0.07140)42.00:0.04848,MARdb_livJ_KEGGDesulfobacteraceae_bacterium_UBA5681_MMP06455111_DIIB01000011_1_001_000035_001177_pos_d_Bacteria_p_Desulfobacterota_c_Desulfobacteria_o_Desulfobacterales_f_UBA2156_g_UBA2156_s_UBA2156_sp002328165:0.87718)75.00:0.04334)72.00:0.09210,MARdb_livJ_KEGGBacillus_NSP2_1_MMP02469742_NZ_00000KI301974_1_62_0072710_0073909_neg_d_Bacteria_p_Firmicutes_I_c_Bacilli_A_o_Brevibacillales_f_Brevibacillaceae_g_Brevibacillus_s_Brevibacillus_agri:0.77841)64.00:0.07388,((MARdb_livJ_KEGGBordetella_bronchiseptica_M435_02_3_MMP02231460_NZ_00JGXE01000109_1_8_007346_008491_pos_d_Bacteria_p_Proteobacteria_c_Gammaproteobacteria_o_Burkholderiales_f_Burkholderiaceae_g_Bordetella_s_Bordetella_pertussis:0.33506,MARdb_livJ_KEGGMarinobacterium_AK27_MMP02745957_NZ_0JMQN01000016_1_14_012752_013900_neg_d_Bacteria_p_Proteobacteria_c_Gammaproteobacteria_o_Pseudomonadales_f_Nitrincolaceae_g_Marinobacterium_s_Marinobacterium_sp000705555:0.23506)100.00:0.57683,(MARdb_livJ_KEGGMarinobacter_EhC06_MMP04965934_NZ_000LXYO01000025_1_3_0001045_0002229_pos_d_Bacteria_p_Proteobacteria_c_Gammaproteobacteria_o_Pseudomonadales_f_Oleiphilaceae_g_Marinobacter_s_Marinobacter_sp001650915:0.19117,(MARdb_livJ_KEGGMarinobacter_EhC06_MMP04965934_NZ_000LXYO01000030_1_1_0000216_0001094_neg_d_Bacteria_p_Proteobacteria_c_Gammaproteobacteria_o_Pseudomonadales_f_Oleiphilaceae_g_Marinobacter_s_Marinobacter_sp001650915:0.20967,MARdb_livJ_KEGGMarinobacter_EhC06_MMP04965934_NZ_00LXYO01000008_1_14_0009471_0010661_neg_d_Bacteria_p_Proteobacteria_c_Gammaproteobacteria_o_Pseudomonadales_f_Oleiphilaceae_g_Marinobacter_s_Marinobacter_sp001650915:0.23128)100.00:0.08604)100.00:0.61916)53.00:0.13504)53.00:0.08757,MARdb_livJ_KEGGDesulfobacterium_anilini_DSM_4660_MMP02441472_NZ_0AULM01000023_1_34_043201_044346_pos_d_Bacteria_p_Desulfobacterota_c_Desulfobacteria_o_Desulfatiglandales_f_Desulfatiglandaceae_g_Desulfatiglans_s_Desulfatiglans_anilini:1.20418)55.00:0.04867,MARdb_livJ_KEGGArthrobacter_sp_MMP03196588_CP007595_1_3383_3644996_3646222_pos_d_Bacteria_p_Actinobacteriota_c_Actinobacteria_o_Actinomycetales_f_Micrococcaceae_g_Arthrobacter_A_s_Arthrobacter_A_sp000785535:1.13739)63.00:0.07510,MARdb_livJ_KEGGActinomadura_CNU_125_MMP05830207_NZ_0MKJY01000594_1_26_023041_024225_neg_d_Bacteria_p_Actinobacteriota_c_Actinobacteria_o_Streptosporangiales_f_Streptosporangiaceae_g_Spirillospora_s_Spirillospora_sp001942465:1.05830)89.00:0.09681)50.00:0.06598,MARdb_livJ_KEGGActinomadura_CNU_125_MMP05830207_NZ_0MKJY01000022_1_50_054126_055217_pos_d_Bacteria_p_Actinobacteriota_c_Actinobacteria_o_Streptosporangiales_f_Streptosporangiaceae_g_Spirillospora_s_Spirillospora_sp001942465:1.73179)56.00:0.14272,((MARdb_livJ_KEGGHoeflea_BAL378_MMP03069733_NZ_00JRJG01000148_1_3_000854_002056_pos_d_Bacteria_p_Proteobacteria_c_Alphaproteobacteria_o_Rhizobiales_f_Rhizobiaceae_g_Hoeflea_s_Hoeflea_sp000759435:0.56481,MARdb_livJ_KEGGHoeflea_BAL378_MMP03069733_NZ_0JRJG01000010_1_28_026933_028114_pos_d_Bacteria_p_Proteobacteria_c_Alphaproteobacteria_o_Rhizobiales_f_Rhizobiaceae_g_Hoeflea_s_Hoeflea_sp000759435:0.49887)100.00:0.78965,MARdb_livJ_KEGGActinobacteria_bacterium_UBA4426_MMP06451604_DGQA01000005_1_242_227336_228592_neg_d_Bacteria_p_Actinobacteriota_c_Actinobacteria_o_Nanopelagicales_f_S36_B12_g_UBA4592_s_UBA4592_sp002390705:1.43124)55.00:0.29255)71.00:0.06456,((MARdb_livJ_KEGGAlpha_proteobacterium_BAL199_MMP02436095_NZ_ABHC01000003_1_398_412916_414037_neg_d_Bacteria_p_Proteobacteria_c_Alphaproteobacteria_o_Thalassobaculales_f_Thalassobaculaceae_g_BAL199_s_BAL199_sp000171835:1.49810,MARdb_livJ_KEGGBordetella_bronchiseptica_M435_02_3_MMP02231460_NZ_JGXE01000123_1_107_099703_100842_pos_d_Bacteria_p_Proteobacteria_c_Gammaproteobacteria_o_Burkholderiales_f_Burkholderiaceae_g_Bordetella_s_Bordetella_pertussis:0.85362)83.00:0.15008,((((MARdb_livJ_KEGGCitreicella_357_MMP02471399_NZ_0AJKJ01000170_1_19_014825_016021_pos_d_Bacteria_p_Proteobacteria_c_Alphaproteobacteria_o_Rhodobacterales_f_Rhodobacteraceae_g_Salipiger_s_Salipiger_aestuarii:0.51596,(MARdb_livJ_KEGGBordetella_bronchiseptica_M435_02_3_MMP02231460_NZ_JGXE01000118_1_278_306753_307922_pos_d_Bacteria_p_Proteobacteria_c_Gammaproteobacteria_o_Burkholderiales_f_Burkholderiaceae_g_Bordetella_s_Bordetella_pertussis:0.36822,MARdb_livJ_KEGGBordetella_sp_MMP08912484_CP028901_1_0MMP08912484_688_0765377_0766585_pos_d_Bacteria_p_Proteobacteria_c_Gammaproteobacteria_o_Burkholderiales_f_Burkholderiaceae_g_SCGC_AAA027_K21_s_SCGC_AAA027_K21_sp003058465:0.26380)100.00:0.21849)99.00:0.07425,MARdb_livJ_KEGGBordetella_bronchiseptica_M435_02_3_MMP02231460_NZ_0JGXE01000118_1_71_080359_081567_pos_d_Bacteria_p_Proteobacteria_c_Gammaproteobacteria_o_Burkholderiales_f_Burkholderiaceae_g_Bordetella_s_Bordetella_pertussis:0.35985)100.00:0.80598,(MARdb_livJ_KEGGAlcaligenes_aquatilis_MMP09984971_NZ_00CP032153_1_MMP09984971_17_0024166_0025323_pos_d_Bacteria_p_Proteobacteria_c_Gammaproteobacteria_o_Burkholderiales_f_Burkholderiaceae_g_Alcaligenes_s_Alcaligenes_aquatilis:0.70494,MARdb_livJ_KEGGHoeflea_BAL378_MMP03069733_NZ_0JRJG01000074_1_12_014846_016015_neg_d_Bacteria_p_Proteobacteria_c_Alphaproteobacteria_o_Rhizobiales_f_Rhizobiaceae_g_Hoeflea_s_Hoeflea_sp000759435:0.57914)100.00:0.15075)100.00:0.48123,MARdb_livJ_KEGGAcuticoccus_sp_PTG4_2_MMP09079831_QHHQ01000009_1_00MMP09079831_85_0092692_0093849_pos_d_Bacteria_p_Proteobacteria_c_Alphaproteobacteria_o_Rhizobiales_f_Amorphaceae_g_Acuticoccus_s_Acuticoccus_sp003258595:1.09169)97.00:0.23431)76.00:0.12799)79.00:0.08232,((MARdb_livJ_KEGGAzoarcus_toluclasticus_MF63_MMP02441344_NZ_0KB899497_1_75_072488_073666_neg_d_Bacteria_p_Proteobacteria_c_Gammaproteobacteria_o_Burkholderiales_f_Rhodocyclaceae_g_Azoarcus_A_s_Azoarcus_A_toluclasticus:0.39694,(MARdb_livJ_KEGGMethylobacterium_NP_6_MMP07619460_PBTN01000017_1_0MMP07619460_16_016258_017469_pos_d_Bacteria_p_Proteobacteria_c_Alphaproteobacteria_o_Rhizobiales_f_Beijerinckiaceae_g_Methylobacterium_s_Methylobacterium_purpurogeneiscleroticus:0.30972,(MARdb_livJ_KEGGJanthinobacterium_BJB303_MMP05294051_PDZI01000013_1_0MMP05294051_66_0084766_0085923_neg_d_Bacteria_p_Proteobacteria_c_Gammaproteobacteria_o_Burkholderiales_f_Burkholderiaceae_g_Janthinobacterium_s_Janthinobacterium_sp002127585:0.16799,MARdb_livJ_KEGGAchromobacter_sp_HZ01_MMP04858689_NZ_0LWKV01000004_1_MMP04858689_418_0431833_0432996_pos_d_Bacteria_p_Proteobacteria_c_Gammaproteobacteria_o_Burkholderiales_f_Burkholderiaceae_g_Achromobacter_s_Achromobacter_pulmonis:0.19801)92.00:0.06420)100.00:0.05976)100.00:0.59011,(MARdb_livJ_KEGGAchromobacter_sp_HZ01_MMP04858689_NZ_0LWKV01000004_1_MMP04858689_581_0598995_0600182_neg_d_Bacteria_p_Proteobacteria_c_Gammaproteobacteria_o_Burkholderiales_f_Burkholderiaceae_g_Achromobacter_s_Achromobacter_pulmonis:0.94581,((MARdb_livJ_KEGGLeptolyngbya_PCC_7375_MMP02256520_NZ_JH993797_1_4381_4899511_4900770_pos_d_Bacteria_p_Cyanobacteria_c_Cyanobacteriia_o_Phormidesmiales_f_Phormidesmiaceae_g_PCC_7375_s_PCC_7375_sp000316115:0.45504,(MARdb_livJ_KEGGAcuticoccus_yangtzensis_JL1095_MMP05818643_NZ_0MJUX01000003_1_400_0437205_0438389_neg_d_Bacteria_p_Proteobacteria_c_Alphaproteobacteria_o_Rhizobiales_f_Amorphaceae_g_Acuticoccus_s_Acuticoccus_yangtzensis:0.32788,((((MARdb_livJ_KEGGMethylobacterium_salsuginis_CGMCC_1_6474_MMP04488125_FOSV01000020_1_035_039921_041111_pos_d_Bacteria_p_Proteobacteria_c_Alphaproteobacteria_o_Rhizobiales_f_Beijerinckiaceae_g_Methylobacterium_s_Methylobacterium_salsuginis:0.16712,MARdb_livJ_KEGGMethylobacterium_NP_6_MMP07619460_PBTN01000040_1_00MMP07619460_5_002701_003882_pos_d_Bacteria_p_Proteobacteria_c_Alphaproteobacteria_o_Rhizobiales_f_Beijerinckiaceae_g_Methylobacterium_s_Methylobacterium_purpurogeneiscleroticus:0.09674)100.00:0.22023,(MARdb_livJ_KEGGLabrenzia_aggregata_CECT_4801_MMP3492688_NZ_CXST01000001_1_1145_1261249_1262436_neg_d_Bacteria_p_Proteobacteria_c_Alphaproteobacteria_o_Rhizobiales_f_Stappiaceae_g_Labrenzia_s_Labrenzia_aggregata_A:0.31852,(MARdb_livJ_KEGGMarinobacterium_lutimaris_strain_DSM_22012_MMP05444390_FNVQ01000004_1_0MMP05444390_402_0445065_0446252_neg_d_Bacteria_p_Proteobacteria_c_Gammaproteobacteria_o_Pseudomonadales_f_Nitrincolaceae_g_Marinobacterium_s_Marinobacterium_lutimaris:0.23042,(MARdb_livJ_KEGGMarinobacter_psychrophilus_MMP03701403_NZ_CP011494_1_2810_3102003_3103181_neg_d_Bacteria_p_Proteobacteria_c_Gammaproteobacteria_o_Pseudomonadales_f_Oleiphilaceae_g_Marinobacter_s_Marinobacter_psychrophilus:0.24455,(MARdb_livJ_KEGGAlteromonadaceae_bacterium_2052S_S_stab0a_01_MMP02745681_NZ_RBIO01000001_1_MMP02745681_3590_4395673_4396863_neg_d_Bacteria_p_Proteobacteria_c_Gammaproteobacteria_o_Pseudomonadales_f_Cellvibrionaceae_g_Teredinibacter:0.20898,MARdb_livJ_KEGGMarinomonas_foliarum_CECT_7731_MMP09074955_NZ_0QPJQ01000017_1_MMP09074955_55_057428_058609_neg_d_Bacteria_p_Proteobacteria_c_Gammaproteobacteria_o_Pseudomonadales_f_Marinomonadaceae_g_Marinomonas:0.13919)100.00:0.09348)100.00:0.08766)100.00:0.07507)100.00:0.06381)100.00:0.13561,(MARdb_livJ_KEGGAfipia_MED_728_MMP07618278_NZFD01000033_1_MMP07618278_153_166084_167292_pos_d_Bacteria_p_Proteobacteria_c_Alphaproteobacteria_o_Rhizobiales_f_Xanthobacteraceae_g_Afipia_s_Afipia_broomeae:0.33259,MARdb_livJ_KEGGHerbaspirillum_RS_355_MMP07619231_PBPP01000132_1_00MMP07619231_2_001002_002186_neg_d_Bacteria_p_Proteobacteria_c_Gammaproteobacteria_o_Burkholderiales_f_Burkholderiaceae_g_Herbaspirillum_s_Herbaspirillum_huttiense:0.17715)100.00:0.05390)98.00:0.05948,(MARdb_livJ_KEGGAlcanivorax_UBA1913_MMP06455530_DDGB01000005_1_213_227439_228623_pos_d_Bacteria_p_Proteobacteria_c_Gammaproteobacteria_o_Pseudomonadales_f_Alcanivoracaceae_g_Alcanivorax_s_Alcanivorax_sp002337465:0.14550,MARdb_livJ_KEGGAlcanivorax_dieselolei_MMP02603961_CP003466_1_0011_0010442_0011704_pos_d_Bacteria_p_Proteobacteria_c_Gammaproteobacteria_o_Pseudomonadales_f_Alcanivoracaceae_g_Alcanivorax_s_Alcanivorax_dieselolei:0.20000)100.00:0.10921)100.00:0.21137)78.00:0.10966)100.00:0.25553,((MARdb_livJ_KEGGChromatiales_bacterium_strain_SZUA_493_MMP09288041_QKFD01000024_1_139_149911_151083_pos_d_Bacteria_p_Proteobacteria_c_Gammaproteobacteria_o_Thiohalomonadales_f_Thiohalomonadaceae_g_SZUA_493_s_SZUA_493_sp003251535:0.41212,(MARdb_livJ_KEGGMagnetovibrio_blakemorei_MV_1_MMP05467120_NZ_00MCGG01000078_1_3_004759_005967_neg_d_Bacteria_p_Proteobacteria_c_Alphaproteobacteria_o_Rhodospirillales_A_f_Magnetovibrionaceae_g_Magnetovibrio_s_Magnetovibrio_blakemorei:0.47551,MARdb_livJ_KEGGMagnetococcus_marinus_MMP02598452_CP000471_1_2759_3346109_3347302_pos_d_Bacteria_p_Proteobacteria_c_Magnetococcia_o_Magnetococcales_f_Magnetococcaceae_g_Magnetococcus_s_Magnetococcus_marinus:0.39756)100.00:0.29557)100.00:0.38656,(MARdb_livJ_KEGGEnterovibrio_nigricans_CAIM_661_MMP04311938_PIYP01000001_1_00MMP04311938_1_000003_001214_pos_d_Bacteria_p_Proteobacteria_c_Gammaproteobacteria_o_Enterobacterales_f_Vibrionaceae_g_Enterovibrio_A_s_Enterovibrio_A_nigricans:0.94625,((MARdb_livJ_KEGGAzoarcus_toluclasticus_MF63_MMP02441344_NZ_KB899492_1_221_241673_242881_neg_d_Bacteria_p_Proteobacteria_c_Gammaproteobacteria_o_Burkholderiales_f_Rhodocyclaceae_g_Azoarcus_A_s_Azoarcus_A_toluclasticus:0.67216,((MARdb_livJ_KEGGAlphaproteobacteria_bacterium_46_93_T64_MMP05179561_MAAN01000015_1_0MMP05179561_65_058993_060180_pos_d_Bacteria_p_Proteobacteria_c_Alphaproteobacteria_o_Sneathiellales_f_Sneathiellaceae_g_Sneathiella_s_Sneathiella_sp002163135:0.59737,MARdb_livJ_KEGGDesulfotignum_balticum_SAX_MMP02440581_NZ_ATWO01000001_1_1252_1323277_1324539_pos_d_Bacteria_p_Desulfobacterota_c_Desulfobacteria_o_Desulfobacterales_f_Desulfobacteraceae_g_Desulfotignum_s_Desulfotignum_balticum:0.49138)98.00:0.12147,MARdb_livJ_KEGGAestuariispira_insulae_AH_MY2_MMP09074965_NZ_0QRDW01000001_1_MMP09074965_866_0886224_0887414_pos_d_Bacteria_p_Proteobacteria_c_Alphaproteobacteria_o_UBA8366_f_GCA_2696645:0.43744)98.00:0.13590)81.00:0.07353,(((MARdb_livJ_KEGGGlaciecola_sp_KUL10_MMP00115722_BGNG01000001_1_MMP00115722_649_722716_723888_neg_d_Bacteria_p_Proteobacteria_c_Gammaproteobacteria_o_Enterobacterales_f_Alteromonadaceae_g_Glaciecola_s_Glaciecola_sp003203515:0.75922,MARdb_livJ_KEGGAlteromonas_P0213_MMP07816203_NZ_0PEAY01000003_1_MMP07816203_123_0140453_0141652_pos_d_Bacteria_p_Proteobacteria_c_Gammaproteobacteria_o_Enterobacterales_f_Alteromonadaceae_g_P0211_s_P0211_sp002807665:0.43990)99.00:0.13332,((MARdb_livJ_KEGGAlteromonas_stellipolaris_MMP04098991_NZ_CP013120_1_2637_3127252_3128469_pos_d_Bacteria_p_Proteobacteria_c_Gammaproteobacteria_o_Enterobacterales_f_Alteromonadaceae_g_Alteromonas_s_Alteromonas_stellipolaris:0.37167,(MARdb_livJ_KEGGAlteromonas_V450_MMP05931236_NZ_MODU01000004_1_3640_4166362_4167537_neg_d_Bacteria_p_Proteobacteria_c_Gammaproteobacteria_o_Enterobacterales_f_Alteromonadaceae_g_Alteromonas_s_Alteromonas_sp001885075:0.29394,(MARdb_livJ_KEGGAlteromonas_gracilis_strain_9a2_MMP08634502_PVNO01000024_1_0MMP08634502_58_073096_074274_pos_d_Bacteria_p_Proteobacteria_c_Gammaproteobacteria_o_Enterobacterales_f_Alteromonadaceae_g_Alteromonas_s_Alteromonas_gracilis:0.18164,(MARdb_livJ_KEGGAlteromonas_marina_AD001_MMP03254451_NZ_0JWLW01000014_1_52_065099_066277_pos_d_Bacteria_p_Proteobacteria_c_Gammaproteobacteria_o_Enterobacterales_f_Alteromonadaceae_g_Alteromonas_s_Alteromonas_marina:0.07661,(MARdb_livJ_KEGGAlteromonas_ALT199_MMP02849407_NZ_JFBK01000001_1_2600_3097080_3098258_pos_d_Bacteria_p_Proteobacteria_c_Gammaproteobacteria_o_Enterobacterales_f_Alteromonadaceae_g_Alteromonas_s_Alteromonas_sp000597705:0.10807,MARdb_livJ_KEGGAlteromonas_sp_MMP09780815_NZ_0CP031967_1_MMP09780815_739_0883741_0884919_pos_d_Bacteria_p_Proteobacteria_c_Gammaproteobacteria_o_Enterobacterales_f_Alteromonadaceae_g_Alteromonas:0.07856)100.00:0.04963)100.00:0.13517)100.00:0.10473)100.00:0.21162)100.00:0.19180,(MARdb_livJ_KEGGAlteromonas_confluentis_KCTC_42603_MMP05511237_NZ_MDHN01000041_1_467_554425_555630_pos_d_Bacteria_p_Proteobacteria_c_Gammaproteobacteria_o_Enterobacterales_f_Alteromonadaceae_g_Alteromonas_B_s_Alteromonas_B_confluentis:0.36827,MARdb_livJ_KEGGAlteromonas_sp_IO390401_MMP08781045_NZ_0PYVY01000013_1_MMP08781045_13_017457_018644_neg_d_Bacteria_p_Proteobacteria_c_Gammaproteobacteria_o_Enterobacterales_f_Alteromonadaceae_g_Salinimonas_s_Salinimonas_sp003056425:0.43987)100.00:0.13361)100.00:0.11950)100.00:0.11993,(MARdb_livJ_KEGGCatenovulum_agarivorans_DS_2_MMP02952949_NZ_0ARZY01000033_1_22_027302_028498_neg_d_Bacteria_p_Proteobacteria_c_Gammaproteobacteria_o_Enterobacterales_f_Alteromonadaceae_g_Catenovulum_s_Catenovulum_agarivorans_A:0.23753,MARdb_livJ_KEGGCatenovulum_agarivorans_YM01_MMP02470761_NZ_0000JH767528_1_158_208213_209409_neg_d_Bacteria_p_Proteobacteria_c_Gammaproteobacteria_o_Enterobacterales_f_Alteromonadaceae_g_Catenovulum_s_Catenovulum_agarivorans:0.19312)100.00:0.37457)100.00:0.26183)89.00:0.06363)89.00:0.05644)100.00:0.36202)100.00:0.18210)100.00:0.19415)100.00:0.56993)93.00:0.08828)52.00:0.20340)78.00:0.09412,((((((MARdb_livJ_KEGGMALA_SAMN05422104_METAG_HIONBNBB_034_011_008851_010131_pos_d_Bacteria_p_Proteobacteria_c_Alphaproteobacteria_o_Rhodobacterales_f_Rhodobacteraceae_g_Thalassococcus_s_Thalassococcus_halodurans:0.37942,MARdb_livJ_KEGGCitreicella_357_MMP02471399_NZ_0AJKJ01000117_1_33_037439_038626_neg_d_Bacteria_p_Proteobacteria_c_Alphaproteobacteria_o_Rhodobacterales_f_Rhodobacteraceae_g_Salipiger_s_Salipiger_aestuarii:0.32991)100.00:0.68157,((MARdb_livJ_KEGGFilomicrobium_sp_MMP3234138_NZ_0LN829118_1_785_0789854_0791182_pos_d_Bacteria_p_Proteobacteria_c_Alphaproteobacteria_o_Rhizobiales_f_Hyphomicrobiaceae_g_Filomicrobium_s_Filomicrobium_insigne:0.73238,MARdb_livJ_KEGGAfifella_marina_BN_126_MMP03080610_FMVW01000003_1_294_0332342_0333514_pos_d_Bacteria_p_Proteobacteria_c_Alphaproteobacteria_o_Rhizobiales_f_Afifellaceae_g_Afifella_s_Afifella_marina:0.55654)100.00:0.27437,MARdb_livJ_KEGGCandidatus_Endolissoclinum_MMP02641640_CP006745_1_603_1065249_1066445_pos_d_Bacteria_p_Proteobacteria_c_Alphaproteobacteria_o_Thalassobaculales_f_Thalassobaculaceae_g_Endolissoclinum_s_Endolissoclinum_faulkneri_A:1.00817)92.00:0.17227)100.00:0.74541,MARdb_livJ_KEGGBalneola_EAC_52_MMP07618411_NZQV01000010_1_MMP07618411_485_578057_579754_pos_d_Bacteria_p_Bacteroidota_c_Rhodothermia_o_Balneolales_f_Balneolaceae_g_Gracilimonas_s_Gracilimonas_sp002696035:1.76643)63.00:0.18806,(((MARdb_livJ_KEGGMALA_SAMN05422104_METAG_HGLFHJJK_120_01_000002_001579_pos_d_Bacteria_p_Myxococcota_c_Bradimonadia_o_Bradymonadales_f__g__s_:1.62294,(MARdb_livJ_KEGGBdellovibrio_bacteriovorus_MMP02743506_CP007656_1_2312_2450878_2452548_pos_d_Bacteria_p_Bdellovibrionota_c_Bdellovibrionia_o_Bdellovibrionales_f_Bdellovibrionaceae_g_Bdellovibrio_s_Bdellovibrio_bacteriovorus:1.15662,(MARdb_livJ_KEGGDesulfobacterium_vacuolatum_IbRM_MMP02746065_FWXY01000003_1_0MMP02746065_32_039313_040953_neg_d_Bacteria_p_Desulfobacterota_c_Desulfobacteria_o_Desulfobacterales_f_Desulfobacteraceae_g_Desulfobacterium_A_s_Desulfobacterium_A_vacuolatum:0.61426,(MARdb_livJ_KEGGDesulfobacterium_autotrophicum_MMP02603282_CP001087_1_2195_2497323_2498924_pos_d_Bacteria_p_Desulfobacterota_c_Desulfobacteria_o_Desulfobacterales_f_Desulfobacteraceae_g_Desulfobacterium_B_s_Desulfobacterium_B_autotrophicum:0.51870,(MARdb_livJ_KEGGDesulfotignum_balticum_SAX_MMP02440581_NZ_ATWO01000001_1_1972_2105771_2107372_pos_d_Bacteria_p_Desulfobacterota_c_Desulfobacteria_o_Desulfobacterales_f_Desulfobacteraceae_g_Desulfotignum_s_Desulfotignum_balticum:0.38704,(MARdb_livJ_KEGGDesulfospira_joergensenii_B331_MMP02440566_NZ_0ATUG01000003_1_395_0450509_0452218_neg_d_Bacteria_p_Desulfobacterota_c_Desulfobacteria_o_Desulfobacterales_f_Desulfobacteraceae_g_Desulfospira_s_Desulfospira_joergensenii:0.29945,MARdb_livJ_KEGGDesulfobacula_toluolica_MMP2272293_FO203503_1_2540_2821656_2823317_neg_d_Bacteria_p_Desulfobacterota_c_Desulfobacteria_o_Desulfobacterales_f_Desulfobacteraceae_g_Desulfobacula_s_Desulfobacula_toluolica:0.39166)100.00:0.12956)100.00:0.22284)100.00:0.10982)100.00:0.46636)100.00:0.26318)100.00:0.24786,MARdb_livJ_KEGGCandidatus_Coatesbacteria_bacterium_B28_G9_MMP09215210_QMNI01000019_1_MMP09215210_10_09225_10946_neg_d_Bacteria_p_Fermentibacterota:1.35611)85.00:0.17598,MARdb_livJ_KEGGDesulfuromonas_SDBY1_MMP04125646_LKUE01000215_1_02_00435_02111_pos_d_Bacteria_p_WOR_3_B_c_SDB_A_o_SDB_A_f_SDB_A_g_SDB_A_s_SDB_A_sp001412365:1.68660)62.00:0.07975)100.00:0.24583,(MARdb_livJ_KEGGMethanospirillum_lacunae_strain_Ki8_1_MMP09236929_QGMY01000002_1_MMP09236929_601_637517_638857_neg_d_Archaea_p_Halobacterota_c_Methanomicrobia_o_Methanomicrobiales_f_Methanospirillaceae_g_Methanospirillum_s_Methanospirillum_lacunae:1.99565,((MARdb_livJ_KEGGMethanomicrobiaceae_archaeon_UBA206_MMP06027567_DAQY01000028_1_41_35362_36672_pos_d_Archaea_p_Halobacterota_c_Methanomicrobia_o_Methanomicrobiales_f_Methanocullaceae_g_UBA206_s_UBA206_sp002503105:0.07056,MARdb_livJ_KEGGMethanoculleus_MMP04125645_LKUD01000018_1_007_07113_08423_neg_d_Archaea_p_Halobacterota_c_Methanomicrobia_o_Methanomicrobiales_f_Methanomicrobiaceae_g_LKUD01_s_LKUD01_sp001412355:0.19745)100.00:1.39658,(MARdb_livJ_KEGGAgrobacterium_tumefaciens_UBA6735_MMP06451997_DKHV01000076_1_033_038561_039751_pos_d_Bacteria_p_Proteobacteria_c_Alphaproteobacteria_o_Rhizobiales_f_Rhizobiaceae_g_Agrobacterium_s_Agrobacterium_tumefaciens_F:0.21465,MARdb_livJ_KEGGAquimixticola_soesokkakensis_CECT_8620_MMP102344668_FWFS01000011_1_0MMP102344668_85_085687_086865_pos_d_Bacteria_p_Proteobacteria_c_Alphaproteobacteria_o_Rhodobacterales_f_Rhodobacteraceae_g_Aquimixticola_s_Aquimixticola_soesokkakensis:0.34387)100.00:0.77457)67.00:0.09748)72.00:0.13063)57.00:0.02852,(((((((((((MARdb_livJ_KEGGDonghicola_eburneus_SW_277_MMP05421764_FOXY01000009_1_135_147898_149193_pos_d_Bacteria_p_Proteobacteria_c_Alphaproteobacteria_o_Rhodobacterales_f_Rhodobacteraceae_g_Donghicola_s_Donghicola_eburneus:0.56530,(MARdb_livJ_KEGGLeisingera_nanhaiensis_NH52F_MMP02440717_NZ_00KI421509_1_3916_3986319_3987554_neg_d_Bacteria_p_Proteobacteria_c_Alphaproteobacteria_o_Rhodobacterales_f_Rhodobacteraceae_g_Sedimentitalea_s_Sedimentitalea_nanhaiensis:0.27980,MARdb_livJ_KEGGMarivita_sp_XM_24bin2_MMP08724828_QCWH01000012_1_0MMP08724828_32_031077_032387_pos_d_Bacteria_p_Proteobacteria_c_Alphaproteobacteria_o_Rhodobacterales_f_Rhodobacteraceae_g_Marivita_s_Marivita_sp003149565:0.27965)100.00:0.12676)100.00:0.34537,(MARdb_livJ_KEGGMethyloceanibacter_sp_MMP08944420_NZ_CP028960_1_MMP08944420_2534_2623431_2624723_pos_d_Bacteria_p_Proteobacteria_c_Alphaproteobacteria_o_Rhizobiales_f_Methyloligellaceae_g_Methyloceanibacter_s_Methyloceanibacter_sp003071365:0.24297,(MARdb_livJ_KEGGLeisingera_nanhaiensis_NH52F_MMP02440717_NZ_00KI421509_1_3914_3983811_3985103_neg_d_Bacteria_p_Proteobacteria_c_Alphaproteobacteria_o_Rhodobacterales_f_Rhodobacteraceae_g_Sedimentitalea_s_Sedimentitalea_nanhaiensis:0.08425,MARdb_livJ_KEGGDefluviimonas_aquaemixtae_strain_CECT_8626_MMP104628688_OMOQ01000001_1_MMP104628688_1657_1690252_1691544_neg_d_Bacteria_p_Proteobacteria_c_Alphaproteobacteria_o_Rhodobacterales_f_Rhodobacteraceae_g_Defluviimonas_C_s_Defluviimonas_C_aquaemixtae:0.08485)69.00:0.16257)69.00:0.14431)100.00:1.65796,(MARdb_livJ_KEGGActinomadura_CNU_125_MMP05830207_NZ_0MKJY01000566_1_41_038880_040052_neg_d_Bacteria_p_Actinobacteriota_c_Actinobacteria_o_Streptosporangiales_f_Streptosporangiaceae_g_Spirillospora_s_Spirillospora_sp001942465:0.75039,MARdb_livJ_KEGGAcuticoccus_sp_PTG4_2_MMP09079831_QHHQ01000003_1_0MMP09079831_426_0449342_0450499_pos_d_Bacteria_p_Proteobacteria_c_Alphaproteobacteria_o_Rhizobiales_f_Amorphaceae_g_Acuticoccus_s_Acuticoccus_sp003258595:0.76532)100.00:0.59855)99.00:0.18018,(MARdb_livJ_KEGGAlbimonas_donghaensis_DS2_MMP05444336_FNMZ01000002_1_0584_0676975_0678156_neg_d_Bacteria_p_Proteobacteria_c_Alphaproteobacteria_o_Rhodobacterales_f_Rhodobacteraceae_g_Albimonas_s_Albimonas_donghaensis:0.39429,(MARdb_livJ_KEGGGORG_SAMEA6078191_SAGS_AG343G05_04_016_013825_015000_neg_d_Bacteria_p_Proteobacteria_c_Alphaproteobacteria_o_Rhodobacterales_f_Rhodobacteraceae_g_GCA_002705045_s_:0.05893,MARdb_livJ_KEGGGORG_SAMEA6076038_SAGS_AG414O15_01_078_083111_084286_neg_d_Bacteria_p_Proteobacteria_c_Alphaproteobacteria_o_Rhodobacterales_f_Rhodobacteraceae_g_GCA_002705045_s_:0.06709)100.00:0.47922)100.00:1.11015)94.00:0.09880,MARdb_livJ_KEGGBordetella_bronchiseptica_M435_02_3_MMP02231460_NZ_0JGXE01000049_1_22_018521_019735_pos_d_Bacteria_p_Proteobacteria_c_Gammaproteobacteria_o_Burkholderiales_f_Burkholderiaceae_g_Bordetella_s_Bordetella_pertussis:1.34303)51.00:0.06815,(((MARdb_livJ_KEGGMALA_SAMN05422195_METAG_GDKEPMCO_003_102_103199_104515_neg_d_Bacteria_p_Proteobacteria_c_Gammaproteobacteria_o_UBA10353_f_LS_SOB_g_REDSEA_S09_B13_s_REDSEA_S09_B13_sp003447825:2.16498,(MARdb_livJ_KEGGAcuticoccus_yangtzensis_JL1095_MMP05818643_NZ_00MJUX01000010_1_30_0034408_0035595_pos_d_Bacteria_p_Proteobacteria_c_Alphaproteobacteria_o_Rhizobiales_f_Amorphaceae_g_Acuticoccus_s_Acuticoccus_yangtzensis:0.70708,MARdb_livJ_KEGGAcuticoccus_sp_PTG4_2_MMP09079831_QHHQ01000005_1_00MMP09079831_42_0039579_0040793_pos_d_Bacteria_p_Proteobacteria_c_Alphaproteobacteria_o_Rhizobiales_f_Amorphaceae_g_Acuticoccus_s_Acuticoccus_sp003258595:0.47394)100.00:0.65908)85.00:0.30133,((MARdb_livJ_KEGGGORG_SAMEA6077419_SAGS_AG325M05_15_013_011830_013029_pos_d_Bacteria_p_Proteobacteria_c_Alphaproteobacteria_o_Puniceispirillales_f_Puniceispirillaceae_g_UBA5951_s_:0.06485,MARdb_livJ_KEGGGORG_SAMEA6070339_SAGS_AG895F06_02_030_024639_025844_neg_d_Bacteria_p_Proteobacteria_c_Alphaproteobacteria_o_Puniceispirillales_f_Puniceispirillaceae_g_HIMB100_s_:0.08706)100.00:0.39055,((MARdb_livJ_KEGGGORG_SAMEA6072862_SAGS_AG910C06_14_002_00265_01455_neg_d_Bacteria_p_Proteobacteria_c_Alphaproteobacteria_o_Pelagibacterales_f_Pelagibacteraceae_g_Pelagibacter_A_s_:0.07287,MARdb_livJ_KEGGGORG_SAMEA6077861_SAGS_AG337D23_03_056_050516_051718_neg_d_Bacteria_p_Proteobacteria_c_Alphaproteobacteria_o_Pelagibacterales_f_Pelagibacteraceae_g_Pelagibacter_A_s_:0.08012)100.00:0.08236,(MARdb_livJ_KEGGGORG_SAMEA6071818_SAGS_AG903P17_05_023_020775_021971_pos_d_Bacteria_p_Proteobacteria_c_Alphaproteobacteria_o_Pelagibacterales_f_Pelagibacteraceae_g_Pelagibacter_A_s_:0.10383,(MARdb_livJ_KEGGGORG_SAMEA6079833_SAGS_AG430F03_02_035_032946_034196_neg_d_Bacteria_p_Proteobacteria_c_Alphaproteobacteria_o_Pelagibacterales_f_Pelagibacteraceae_g_GCA_2704625_s_:0.11931,MARdb_livJ_KEGGBATS_SAMN08390925_METAG_NPNHKMIP_346_02_00783_01973_neg_d_Bacteria_p_Proteobacteria_c_Alphaproteobacteria_o_Rhodospirillales_A_f_UBA2165_g_GCA_002721295_s_GCA_002721295_sp002937995:0.07375)99.00:0.04549)98.00:0.09713)99.00:0.32763)100.00:1.02686)61.00:0.12258,MARdb_livJ_KEGGMesotoga_BH458_6_3_2_1_MMP02643415_NZ_JFHL01000029_1_MMP02643415_157_184266_185384_neg_d_Bacteria_p_Thermotogota_c_Thermotogae_o_Petrotogales_f_Kosmotogaceae_g_Mesotoga:1.28211)48.00:0.06997)84.00:0.07609,((MARdb_livJ_KEGGIlumatobacter_nonamiense_YM16_303_MMP00036665_NZ_0BAOL01000028_1_9_08223_09500_neg_d_Bacteria_p_Actinobacteriota_c_Acidimicrobiia_o_Microtrichales_f_Ilumatobacteraceae_g_Ilumatobacter_s_Ilumatobacter_nonamiensis:1.01423,(MARdb_livJ_KEGGJannaschia_sp_MMP02598279_CP000264_1_2305_2271424_2272533_neg_d_Bacteria_p_Proteobacteria_c_Alphaproteobacteria_o_Rhodobacterales_f_Rhodobacteraceae_g_EhC01_s_EhC01_sp000013565:0.65341,MARdb_livJ_KEGGMaritimibacter_EAC_76_MMP07619455_NZNT01000017_1_0MMP07619455_20_016141_017283_neg_d_Bacteria_p_Proteobacteria_c_Alphaproteobacteria_o_Rhodobacterales_f_Rhodobacteraceae_g_Maritimibacter_s_Maritimibacter_sp002695005:0.80643)100.00:0.62201)98.00:0.25396,(((((MARdb_livJ_KEGGAnabaena_4_3_MMP04536954_NZ_LUHJ01000042_1_126_148700_149917_pos_d_Bacteria_p_Cyanobacteria_c_Cyanobacteriia_o_Cyanobacteriales_f_Nostocaceae_g_Trichormus_s_Trichormus_sp001597745:0.13243,MARdb_livJ_KEGGChroococcales_cyanobacterium_CENA595_MMP03354289_NZ_0JYON01000019_1_60_059006_060226_pos_d_Bacteria_p_Cyanobacteria_c_Cyanobacteriia_o_Cyanobacteriales_f_Chroococcidiopsidaceae_g_Aliterella_s_Aliterella_atlantica:0.16044)100.00:0.34325,MARdb_livJ_KEGGDesulfovibrio_X2_MMP02207452_NZ_0ATHV01000022_1_14_009493_010668_pos_d_Bacteria_p_Desulfobacterota_A_c_Desulfovibrionia_o_Desulfovibrionales_f_Desulfovibrionaceae_g_Desulfohalovibrio_s_Desulfohalovibrio_sp000422205:0.21823)74.00:0.08177,MARdb_livJ_KEGGDesulfomicrobium_norvegicum_Norway_4_MMP05421830_FOTO01000016_1_046_055036_056208_neg_d_Bacteria_p_Desulfobacterota_A_c_Desulfovibrionia_o_Desulfovibrionales_f_Desulfomicrobiaceae_g_Desulfomicrobium_s_Desulfomicrobium_norvegicum:0.27731)100.00:0.88484,(MARdb_livJ_KEGGAchromobacter_sp_HZ01_MMP04858689_NZ_00LWKV01000004_1_MMP04858689_97_0095054_0096208_neg_d_Bacteria_p_Proteobacteria_c_Gammaproteobacteria_o_Burkholderiales_f_Burkholderiaceae_g_Achromobacter_s_Achromobacter_pulmonis:0.64286,(MARdb_livJ_KEGGBacillus_NSP2_1_MMP02469742_NZ_0000KI301971_1_260_0261443_0262639_pos_d_Bacteria_p_Firmicutes_I_c_Bacilli_A_o_Brevibacillales_f_Brevibacillaceae_g_Brevibacillus_s_Brevibacillus_agri:0.44544,(MARdb_livJ_KEGGBacillus_solimangrovi_GH2_4_MMP05526266_NZ_0MJEH01000022_1_18_015096_016250_neg_d_Bacteria_p_Firmicutes_c_Bacilli_o_Bacillales_f_Bacillaceae_N_g_Bacillus_AV_s_Bacillus_AV_solimangrovi:0.20547,MARdb_livJ_KEGGBacillus_oceanisediminis_15_T_MMP09074692_NZ_0QGTW01000013_1_MMP09074692_47_046435_047589_neg_d_Bacteria_p_Firmicutes_c_Bacilli_o_Bacillales_f_Bacillaceae_A_g_Bacillus_AA_s_Bacillus_AA_oceanisediminis_A:0.18013)100.00:0.31397)100.00:0.13579)100.00:0.09981)100.00:0.14902,((((MARdb_livJ_KEGGCandidatus_Poribacteria_bacterium_PCPOR4_MMP08660835_PYIY01000195_1_00MMP08660835_3_006676_007863_neg_d_Bacteria_p_Poribacteria_c_WGA_4E_o_WGA_4E_f_WGA_3G_g_WGA_3G:0.36201,MARdb_livJ_KEGGCandidatus_Poribacteria_bacterium_PCPOR4_MMP08660835_PYIY01000092_1_00MMP08660835_9_011042_012202_pos_d_Bacteria_p_Poribacteria_c_WGA_4E_o_WGA_4E_f_WGA_3G_g_WGA_3G:0.29211)100.00:0.30302,(MARdb_livJ_KEGGCandidatus_Poribacteria_bacterium_PCPOR4_MMP08660835_PYIY01000009_1_0MMP08660835_14_011372_012520_neg_d_Bacteria_p_Poribacteria_c_WGA_4E_o_WGA_4E_f_WGA_3G_g_WGA_3G:0.28546,MARdb_livJ_KEGGCandidatus_Poribacteria_bacterium_PCPOR4_MMP08660835_PYIY01000097_1_0MMP08660835_15_013621_014784_pos_d_Bacteria_p_Poribacteria_c_WGA_4E_o_WGA_4E_f_WGA_3G_g_WGA_3G:0.27701)100.00:0.14733)67.00:0.07846,MARdb_livJ_KEGGCandidatus_Poribacteria_bacterium_PCPOR4_MMP08660835_PYIY01000076_1_0MMP08660835_15_012406_013578_neg_d_Bacteria_p_Poribacteria_c_WGA_4E_o_WGA_4E_f_WGA_3G_g_WGA_3G:0.34891)61.00:0.02997,MARdb_livJ_KEGGCandidatus_Poribacteria_bacterium_PCPOR4_MMP08660835_PYIY01000119_1_00MMP08660835_3_002038_003222_pos_d_Bacteria_p_Poribacteria_c_WGA_4E_o_WGA_4E_f_WGA_3G_g_WGA_3G:0.44649)100.00:0.57330)100.00:0.14119)90.00:0.11337)92.00:0.04110,MARdb_livJ_KEGGDesulfotignum_balticum_SAX_MMP02440581_NZ_ATWO01000001_1_3941_4257079_4258230_pos_d_Bacteria_p_Desulfobacterota_c_Desulfobacteria_o_Desulfobacterales_f_Desulfobacteraceae_g_Desulfotignum_s_Desulfotignum_balticum:1.15043)78.00:0.06020,(((((((((MARdb_livJ_KEGGAcidimicrobiia_bacterium_strain_SZUA_35_MMP09240019_QIKW01000214_1_12_10687_11946_pos_d_Bacteria_p_Actinobacteriota_c_Acidimicrobiia_o_Microtrichales_f_SZUA_35_g_SZUA_35_s_SZUA_35_sp003231975:1.23253,(MARdb_livJ_KEGGLabrenzia_alba_5OM6_MMP3495629_NZ_0CXWE01000004_1_735_0752079_0753233_neg_d_Bacteria_p_Proteobacteria_c_Alphaproteobacteria_o_Rhizobiales_f_Stappiaceae_g_Labrenzia_s_Labrenzia_alba:0.55350,MARdb_livJ_KEGGGemmobacter_megaterium_CF17_MMP05421774_NZ_0FTOT01000003_1_MMP05421774_53_058284_059432_pos_d_Bacteria_p_Proteobacteria_c_Alphaproteobacteria_o_Rhodobacterales_f_Rhodobacteraceae_g_Gemmobacter_A_s_Gemmobacter_A_megaterium:0.53029)100.00:0.59586)97.00:0.19453,(MARdb_livJ_KEGGLeifsonia_NP_56_MMP07619301_PBTR01000051_1_MMP07619301_13_12058_13239_neg_d_Bacteria_p_Actinobacteriota_c_Actinobacteria_o_Actinomycetales_f_Microbacteriaceae_g_Yonghaparkia_s_Yonghaparkia_sp002729155:1.16203,((MARdb_livJ_KEGGMarivita_hallyeonensis_DPG_28_MMP05443551_NZ_0FQXC01000005_1_178_0184573_0185724_pos_d_Bacteria_p_Proteobacteria_c_Alphaproteobacteria_o_Rhodobacterales_f_Rhodobacteraceae_g_Marivita_s_Marivita_hallyeonensis:0.25883,MARdb_livJ_KEGGAcuticoccus_sp_PTG4_2_MMP09079831_QHHQ01000001_1_0MMP09079831_469_0548696_0549850_neg_d_Bacteria_p_Proteobacteria_c_Alphaproteobacteria_o_Rhizobiales_f_Amorphaceae_g_Acuticoccus_s_Acuticoccus_sp003258595:0.19820)100.00:0.54261,(MARdb_livJ_KEGGDesulfospira_joergensenii_B331_MMP02440566_NZ_ATUG01000001_1_1707_1880197_1881369_neg_d_Bacteria_p_Desulfobacterota_c_Desulfobacteria_o_Desulfobacterales_f_Desulfobacteraceae_g_Desulfospira_s_Desulfospira_joergensenii:0.29997,((((MARdb_livJ_KEGGMaritalea_myrionectae_MMP06853988_NZ_00CP021332_1_MMP06853988_58_0063650_0064807_neg_d_Bacteria_p_Proteobacteria_c_Alphaproteobacteria_o_Rhizobiales_f_Devosiaceae_g_Maritalea_s_Maritalea_myrionectae:0.22993,MARdb_livJ_KEGGCohaesibacter_gelatinilyticus_DSM_18289_MMP06265368_OBEL01000005_1_00MMP06265368_26_0029273_0030427_pos_d_Bacteria_p_Proteobacteria_c_Alphaproteobacteria_o_Rhizobiales_f_Cohaesibacteraceae_g_Cohaesibacter_s_Cohaesibacter_gelatinilyticus:0.19021)94.00:0.06846,MARdb_livJ_KEGGCohaesibacter_marisflavi_CGMCC_1_9157_MMP04488056_FOVR01000001_1_053_056070_057227_pos_d_Bacteria_p_Proteobacteria_c_Alphaproteobacteria_o_Rhizobiales_f_Cohaesibacteraceae_g_Cohaesibacter_s_Cohaesibacter_marisflavi:0.16999)89.00:0.03384,MARdb_livJ_KEGGLeisingera_nanhaiensis_NH52F_MMP02440717_NZ_00KI421509_1_2696_2765215_2766372_pos_d_Bacteria_p_Proteobacteria_c_Alphaproteobacteria_o_Rhodobacterales_f_Rhodobacteraceae_g_Sedimentitalea_s_Sedimentitalea_nanhaiensis:0.20277)86.00:0.04484,MARdb_livJ_KEGGDefluviimonas_denitrificans_strain_DSM_18921_MMP05660818_PVEP01000006_1_0MMP05660818_212_0226543_0227697_pos_d_Bacteria_p_Proteobacteria_c_Alphaproteobacteria_o_Rhodobacterales_f_Rhodobacteraceae_g_Defluviimonas_s_Defluviimonas_denitrificans:0.11925)99.00:0.14536)100.00:0.29909)100.00:0.23570)64.00:0.04251)99.00:0.22727,(MARdb_livJ_KEGGHomoserinimonas_OAct_916_MMP09279555_NZ_0QJHB01000011_1_MMP09279555_79_084290_085507_neg_d_Bacteria_p_Actinobacteriota_c_Actinobacteria_o_Actinomycetales_f_Microbacteriaceae_g_Homoserinimonas_s_Homoserinimonas_sp003260275:0.75278,(MARdb_livJ_KEGGMarine_actinobacterium_PHSC20C1_MMP02436159_NZ_CH672415_1_1707_1754424_1755671_neg_d_Bacteria_p_Actinobacteriota_c_Actinobacteria_o_Actinomycetales_f_Microbacteriaceae_g_Salinibacterium_s_Salinibacterium_sp000153145:0.81134,(((MARdb_livJ_KEGGDefluviimonas_denitrificans_strain_DSM_18921_MMP05660818_PVEP01000001_1_0MMP05660818_636_0655390_0656571_neg_d_Bacteria_p_Proteobacteria_c_Alphaproteobacteria_o_Rhodobacterales_f_Rhodobacteraceae_g_Defluviimonas_s_Defluviimonas_denitrificans:0.38487,MARdb_livJ_KEGGGemmobacter_YJ_T1_11_MMP09939799_NZ_0QXXQ01000008_1_MMP09939799_33_033837_035012_pos_d_Bacteria_p_Proteobacteria_c_Alphaproteobacteria_o_Rhodobacterales_f_Rhodobacteraceae_g_Gemmobacter:0.16826)64.00:0.07435,MARdb_livJ_KEGGCeleribacter_baekdonensis_MMP08792291_CP028472_1_0MMP08792291_223_0213525_0214694_neg_d_Bacteria_p_Proteobacteria_c_Alphaproteobacteria_o_Rhodobacterales_f_Rhodobacteraceae_g_Celeribacter_s_Celeribacter_baekdonensis_B:0.11762)64.00:0.07832,MARdb_livJ_KEGGAliiroseovarius_pelagivivens_strain_CECT_8811_MMP104628693_OMOI01000001_1_MMP104628693_1825_1877122_1878291_neg_d_Bacteria_p_Proteobacteria_c_Alphaproteobacteria_o_Rhodobacterales_f_Rhodobacteraceae_g_Aliiroseovarius_s_Aliiroseovarius_pelagivivens:0.08400)100.00:0.76392)100.00:0.38193)100.00:0.28850)100.00:0.21679,((MARdb_livJ_KEGGMethanospirillum_lacunae_strain_Ki8_1_MMP09236929_QGMY01000009_1_0MMP09236929_12_009662_010831_neg_d_Archaea_p_Halobacterota_c_Methanomicrobia_o_Methanomicrobiales_f_Methanospirillaceae_g_Methanospirillum_s_Methanospirillum_lacunae:1.22646,((MARdb_livJ_KEGGDesulfovibrio_salexigens_MMP00001870_CP001649_1_3201_3558569_3559699_neg_d_Bacteria_p_Desulfobacterota_A_c_Desulfovibrionia_o_Desulfovibrionales_f_Desulfovibrionaceae_g_Desulfovibrio_H_s_Desulfovibrio_H_salexigens:0.23104,(MARdb_livJ_KEGGDesulfovibrio_frigidus_18_MMP02745701_NZ_JONL01000004_1_275_316047_317174_pos_d_Bacteria_p_Desulfobacterota_A_c_Desulfovibrionia_o_Desulfovibrionales_f_Desulfovibrionaceae_g_Desulfovibrio_H_s_Desulfovibrio_H_frigidus:0.18838,MARdb_livJ_KEGGDesulfovibrio_ferrireducens_61_MMP05660337_FNGA01000005_1_098_0124801_0125928_neg_d_Bacteria_p_Desulfobacterota_A_c_Desulfovibrionia_o_Desulfovibrionales_f_Desulfovibrionaceae_g_Desulfovibrio_H_s_Desulfovibrio_H_ferrireducens:0.09276)100.00:0.14467)96.00:0.06620,MARdb_livJ_KEGGDesulfovibrio_hydrothermalis_AM13_MMP02440858_NZ_0AUDB01000005_1_20_025986_027116_neg_d_Bacteria_p_Desulfobacterota_A_c_Desulfovibrionia_o_Desulfovibrionales_f_Desulfovibrionaceae_g_Desulfovibrio_H_s_Desulfovibrio_H_hydrothermalis:0.12465)100.00:0.62862)96.00:0.12973,(((MARdb_livJ_KEGGDesulfuromonas_TF_MMP02469593_NZ_0KI421415_1_52_059450_060631_neg_d_Bacteria_p_Desulfuromonadota_c_Desulfuromonadia_o_Desulfuromonadales_f_ATBO01_g_ATBO01_s_ATBO01_sp000472285:1.15920,MARdb_livJ_KEGGDesulfotomaculum_arcticum_15_MMP05660649_FOOX01000010_1_168_179944_181134_neg_d_Bacteria_p_Firmicutes_B_c_Desulfotomaculia_o_Desulfotomaculales_f_Desulfotomaculaceae_A_g_Desulfotomaculum_C_s_Desulfotomaculum_C_arcticum:0.34211)98.00:0.14434,MARdb_livJ_KEGGMesotoga_BH458_6_3_2_1_MMP02643415_NZ_00JFHL01000021_1_MMP02643415_8_008306_009475_neg_d_Bacteria_p_Thermotogota_c_Thermotogae_o_Petrotogales_f_Kosmotogaceae_g_Mesotoga:0.75302)93.00:0.11921,(MARdb_livJ_KEGGBreoghania_corrubedonensis_strain_DSM_23382_MMP08776944_QAYG01000002_1_00MMP08776944_55_0066370_0067533_pos_d_Bacteria_p_Proteobacteria_c_Alphaproteobacteria_o_Rhizobiales_f_Stappiaceae_g_Breoghania_s_Breoghania_corrubedonensis:0.51452,(MARdb_livJ_KEGGDesulfarculus_SPR_MMP02419822_NZ_0AZAC01000032_1_23_023050_024204_neg_d_Bacteria_p_Desulfobacterota_c_Desulfarculia_o_Desulfarculales_f_Desulfarculaceae_g_Dethiosulfatarculus_s_Dethiosulfatarculus_sandiegensis:0.21654,MARdb_livJ_KEGGDesulfospira_joergensenii_B331_MMP02440566_NZ_0ATUG01000001_1_665_0737237_0738391_neg_d_Bacteria_p_Desulfobacterota_c_Desulfobacteria_o_Desulfobacterales_f_Desulfobacteraceae_g_Desulfospira_s_Desulfospira_joergensenii:0.26546)100.00:0.29794)100.00:0.27282)98.00:0.10131)100.00:0.18076)100.00:0.22097,(((MARdb_livJ_KEGGDesulfomicrobium_norvegicum_Norway_4_MMP05421830_FOTO01000007_1_111_122113_123342_neg_d_Bacteria_p_Desulfobacterota_A_c_Desulfovibrionia_o_Desulfovibrionales_f_Desulfomicrobiaceae_g_Desulfomicrobium_s_Desulfomicrobium_norvegicum:0.87710,MARdb_livJ_KEGGGammaproteobacteria_bacterium_MMP08931231_NZ_0CP028897_1_MMP08931231_808_0793221_0794345_pos_d_Bacteria_p_Proteobacteria_c_Gammaproteobacteria_o_Enterobacterales_f_DM2_g_DM2_s_DM2_sp003072645:0.64517)78.00:0.11084,(((MARdb_livJ_KEGGDesulfobacterium_vacuolatum_IbRM_MMP02746065_FWXY01000017_1_0MMP02746065_56_061665_062876_pos_d_Bacteria_p_Desulfobacterota_c_Desulfobacteria_o_Desulfobacterales_f_Desulfobacteraceae_g_Desulfobacterium_A_s_Desulfobacterium_A_vacuolatum:0.77195,MARdb_livJ_KEGGDesulfarculus_SPR_MMP02419822_NZ_00AZAC01000004_1_4_005131_006246_pos_d_Bacteria_p_Desulfobacterota_c_Desulfarculia_o_Desulfarculales_f_Desulfarculaceae_g_Dethiosulfatarculus_s_Dethiosulfatarculus_sandiegensis:0.50708)100.00:0.10543,MARdb_livJ_KEGGBeggiatoa_sp_strain_SZUA_411_MMP09287959_QKBZ01000254_1_05_05097_06320_neg_d_Bacteria_p_Proteobacteria_c_Gammaproteobacteria_o_Beggiatoales_f_Beggiatoaceae_g_SZUA_411_s_SZUA_411_sp003245895:0.71918)100.00:0.18467,((((MARdb_livJ_KEGGDesulfocapsa_sulfexigens_MMP02602964_CP003985_1_0685_0804765_0805868_pos_d_Bacteria_p_Desulfobacterota_c_Desulfobulbia_o_Desulfobulbales_f_Desulfocapsaceae_g_Desulfocapsa_s_Desulfocapsa_sulfexigens:0.61604,MARdb_livJ_KEGGDesulfovibrio_inopinatus_HHQ_20_MMP02441548_NZ_0AUBP01000002_1_66_082348_083466_pos_d_Bacteria_p_Desulfobacterota_A_c_Desulfovibrionia_o_Desulfovibrionales_f_Desulfovibrionaceae_g_Desulfovibrio_M_s_Desulfovibrio_M_inopinatus:0.57831)99.00:0.11525,(MARdb_livJ_KEGGDesulfatibacillum_aliphaticivorans_CV2803_MMP02441551_NZ_0AUCT01000012_1_82_098709_099842_pos_d_Bacteria_p_Desulfobacterota_c_Desulfobacteria_o_Desulfobacterales_f_Desulfatibacillaceae_g_Desulfatibacillum_s_Desulfatibacillum_aliphaticivorans:0.72556,(MARdb_livJ_KEGGDesulfobacterium_vacuolatum_IbRM_MMP02746065_FWXY01000017_1_0MMP02746065_55_060324_061442_pos_d_Bacteria_p_Desulfobacterota_c_Desulfobacteria_o_Desulfobacterales_f_Desulfobacteraceae_g_Desulfobacterium_A_s_Desulfobacterium_A_vacuolatum:0.55502,MARdb_livJ_KEGGDesulfopila_aestuarii_MSL86_MMP02745220_NZ_0FRFE01000008_1_29_037132_038343_neg_d_Bacteria_p_Desulfobacterota_c_Desulfobulbia_o_Desulfobulbales_f_Desulfocapsaceae_g_Desulfopila_s_Desulfopila_aestuarii:0.60917)100.00:0.19730)99.00:0.08837)79.00:0.05196,MARdb_livJ_KEGGGammaproteobacteria_bacterium_MMP08931231_NZ_CP028897_1_MMP08931231_3143_3133579_3134691_pos_d_Bacteria_p_Proteobacteria_c_Gammaproteobacteria_o_Enterobacterales_f_DM2_g_DM2_s_DM2_sp003072645:0.56961)79.00:0.07923,(MARdb_livJ_KEGGBeggiatoa_sp_strain_SZUA_411_MMP09287959_QKBZ01000300_1_02_00646_01833_pos_d_Bacteria_p_Proteobacteria_c_Gammaproteobacteria_o_Beggiatoales_f_Beggiatoaceae_g_SZUA_411_s_SZUA_411_sp003245895:0.72170,(MARdb_livJ_KEGGBeggiatoa_sp_strain_SZUA_411_MMP09287959_QKBZ01000449_1_02_01357_02508_pos_d_Bacteria_p_Proteobacteria_c_Gammaproteobacteria_o_Beggiatoales_f_Beggiatoaceae_g_SZUA_411_s_SZUA_411_sp003245895:0.17070,MARdb_livJ_KEGGBeggiatoa_sp_strain_SZUA_411_MMP09287959_QKBZ01000449_1_03_02654_03355_pos_d_Bacteria_p_Proteobacteria_c_Gammaproteobacteria_o_Beggiatoales_f_Beggiatoaceae_g_SZUA_411_s_SZUA_411_sp003245895:0.22183)100.00:0.36195)67.00:0.14824)49.00:0.03803)87.00:0.08016)100.00:0.36867,(((MARdb_livJ_KEGGCandidatus_Poribacteria_bacterium_PCPOR4_MMP08660835_PYIY01000098_1_0MMP08660835_42_050990_052171_neg_d_Bacteria_p_Poribacteria_c_WGA_4E_o_WGA_4E_f_WGA_3G_g_WGA_3G:0.41981,(MARdb_livJ_KEGGCandidatus_Poribacteria_bacterium_PCPOR4_MMP08660835_PYIY01000119_1_00MMP08660835_2_000815_001993_pos_d_Bacteria_p_Poribacteria_c_WGA_4E_o_WGA_4E_f_WGA_3G_g_WGA_3G:0.48443,MARdb_livJ_KEGGCandidatus_Poribacteria_bacterium_PCPOR4_MMP08660835_PYIY01000029_1_0MMP08660835_31_040974_042176_neg_d_Bacteria_p_Poribacteria_c_WGA_4E_o_WGA_4E_f_WGA_3G_g_WGA_3G:0.33485)100.00:0.28211)100.00:0.12503,MARdb_livJ_KEGGCandidatus_Poribacteria_bacterium_PCPOR4_MMP08660835_PYIY01000036_1_0MMP08660835_32_039167_040339_pos_d_Bacteria_p_Poribacteria_c_WGA_4E_o_WGA_4E_f_WGA_3G_g_WGA_3G:0.45348)100.00:0.34391,((MARdb_livJ_KEGGCandidatus_Poribacteria_bacterium_PCPOR4_MMP08660835_PYIY01000143_1_00MMP08660835_3_003745_004947_pos_d_Bacteria_p_Poribacteria_c_WGA_4E_o_WGA_4E_f_WGA_3G_g_WGA_3G:0.60477,MARdb_livJ_KEGGCandidatus_Poribacteria_bacterium_NP_60_MMP07619762_PBTM01000054_1_00MMP07619762_3_009944_011098_neg_d_Bacteria_p_Poribacteria_c_WGA_4E_o_WGA_4E_f_UBA9662_g_TMED15_s_TMED15_sp002714785:0.57460)88.00:0.05796,(MARdb_livJ_KEGGCandidatus_Poribacteria_bacterium_PCPOR4_MMP08660835_PYIY01000213_1_0MMP08660835_18_020648_021820_pos_d_Bacteria_p_Poribacteria_c_WGA_4E_o_WGA_4E_f_WGA_3G_g_WGA_3G:0.44992,MARdb_livJ_KEGGCandidatus_Poribacteria_bacterium_PCPOR4_MMP08660835_PYIY01000213_1_0MMP08660835_19_021858_023012_pos_d_Bacteria_p_Poribacteria_c_WGA_4E_o_WGA_4E_f_WGA_3G_g_WGA_3G:0.20573)100.00:0.34623)94.00:0.10909)100.00:0.40171)99.00:0.06165)74.00:0.12102,((MARdb_livJ_KEGGDesulfovibrio_fructosovorans_JJ_MMP00103625_NZ_0AECZ01000021_1_41_042645_043874_pos_d_Bacteria_p_Desulfobacterota_A_c_Desulfovibrionia_o_Desulfovibrionales_f_Desulfovibrionaceae_g_Desulfovibrio_F_s_Desulfovibrio_F_fructosivorans:1.14280,((MARdb_livJ_KEGGDesulfovibrio_frigidus_18_MMP02745701_NZ_JONL01000002_1_219_256491_257645_neg_d_Bacteria_p_Desulfobacterota_A_c_Desulfovibrionia_o_Desulfovibrionales_f_Desulfovibrionaceae_g_Desulfovibrio_H_s_Desulfovibrio_H_frigidus:0.17670,MARdb_livJ_KEGGDesulfovibrio_ferrireducens_61_MMP05660337_FNGA01000001_1_118_0133211_0134395_neg_d_Bacteria_p_Desulfobacterota_A_c_Desulfovibrionia_o_Desulfovibrionales_f_Desulfovibrionaceae_g_Desulfovibrio_H_s_Desulfovibrio_H_ferrireducens:0.16488)100.00:0.15786,(MARdb_livJ_KEGGDesulfovibrio_salexigens_MMP00001870_CP001649_1_0620_0675846_0676991_pos_d_Bacteria_p_Desulfobacterota_A_c_Desulfovibrionia_o_Desulfovibrionales_f_Desulfovibrionaceae_g_Desulfovibrio_H_s_Desulfovibrio_H_salexigens:0.25553,MARdb_livJ_KEGGDesulfovibrio_hydrothermalis_AM13_MMP02440858_NZ_0AUDB01000012_1_40_044326_045480_pos_d_Bacteria_p_Desulfobacterota_A_c_Desulfovibrionia_o_Desulfovibrionales_f_Desulfovibrionaceae_g_Desulfovibrio_H_s_Desulfovibrio_H_hydrothermalis:0.20438)100.00:0.14364)100.00:0.56707)100.00:0.41809,((MARdb_livJ_KEGGDesulfoluna_spongiiphila_AA1_MMP05216233_FMUX01000002_1_310_391498_392760_pos_d_Bacteria_p_Desulfobacterota_c_Desulfobacteria_o_Desulfobacterales_f_Desulfobacteraceae_g_Desulfoluna_s_Desulfoluna_spongiiphila:0.85148,MARdb_livJ_KEGGAmphritea_balenae_strain_JAMM_1525_MMP10458233_RQXV01000004_1_0MMP10458233_73_089244_090410_pos_d_Bacteria_p_Proteobacteria_c_Gammaproteobacteria_o_Pseudomonadales_f_Nitrincolaceae_g_Amphritea:0.58740)99.00:0.27544,((MARdb_livJ_KEGGArdenticatena_maritima_110S_MMP03274860_NZ_0LGKN01000006_1_22_0025083_0026264_pos_d_Bacteria_p_Chloroflexota_c_Anaerolineae_o_Ardenticatenales_f_Ardenticatenaceae_g_Ardenticatena_s_Ardenticatena_maritima:0.77568,MARdb_livJ_KEGGDesulfonauticus_submarinus_6N_MMP04488516_FNIN01000002_1_188_171610_172788_neg_d_Bacteria_p_Desulfobacterota_A_c_Desulfovibrionia_o_Desulfovibrionales_f_Desulfonauticaceae_g_Desulfonauticus_s_Desulfonauticus_submarinus:0.59336)52.00:0.11049,((((((MARdb_livJ_KEGGDesulfotalea_NORP6_MMP07568820_NVXR01000030_1_0MMP07568820_13_015548_016726_neg_d_Bacteria_p_Desulfobacterota_c_Desulfobulbia_o_Desulfobulbales_f_Desulfocapsaceae_g_Desulforhopalus_s_Desulforhopalus_sp002733995:0.26116,MARdb_livJ_KEGGDesulfopila_aestuarii_MSL86_MMP02745220_NZ_0FRFE01000015_1_91_099013_100197_pos_d_Bacteria_p_Desulfobacterota_c_Desulfobulbia_o_Desulfobulbales_f_Desulfocapsaceae_g_Desulfopila_s_Desulfopila_aestuarii:0.27652)100.00:0.48260,((MARdb_livJ_KEGGDesulfobulbus_japonicus_Pro1_MMP02440624_NZ_00AUCV01000069_1_5_005306_006472_neg_d_Bacteria_p_Desulfobacterota_c_Desulfobulbia_o_Desulfobulbales_f_Desulfobulbaceae_g_Desulfobulbus_A_s_Desulfobulbus_A_japonicus:0.23723,MARdb_livJ_KEGGDesulfobulbus_japonicus_Pro1_MMP02440624_NZ_00AUCV01000069_1_6_006874_008010_neg_d_Bacteria_p_Desulfobacterota_c_Desulfobulbia_o_Desulfobulbales_f_Desulfobulbaceae_g_Desulfobulbus_A_s_Desulfobulbus_A_japonicus:0.41321)100.00:0.17635,(MARdb_livJ_KEGGDesulfobulbus_mediterraneus_86FS1_MMP02441536_NZ_00AUCW01000003_1_4_005222_006394_neg_d_Bacteria_p_Desulfobacterota_c_Desulfobulbia_o_Desulfobulbales_f_Desulfobulbaceae_g_Desulfobulbus_A_s_Desulfobulbus_A_mediterraneus:0.38773,(MARdb_livJ_KEGGDesulfopila_aestuarii_MSL86_MMP02745220_NZ_FRFE01000017_1_106_118631_119800_pos_d_Bacteria_p_Desulfobacterota_c_Desulfobulbia_o_Desulfobulbales_f_Desulfocapsaceae_g_Desulfopila_s_Desulfopila_aestuarii:0.29068,MARdb_livJ_KEGGDesulfotalea_NORP6_MMP07568820_NVXR01000033_1_MMP07568820_124_143975_145147_pos_d_Bacteria_p_Desulfobacterota_c_Desulfobulbia_o_Desulfobulbales_f_Desulfocapsaceae_g_Desulforhopalus_s_Desulforhopalus_sp002733995:0.30023)100.00:0.18503)100.00:0.11505)100.00:0.23307)94.00:0.11238,(MARdb_livJ_KEGGDesulfovibrio_inopinatus_HHQ_20_MMP02441548_NZ_0AUBP01000021_1_43_046685_047845_neg_d_Bacteria_p_Desulfobacterota_A_c_Desulfovibrionia_o_Desulfovibrionales_f_Desulfovibrionaceae_g_Desulfovibrio_M_s_Desulfovibrio_M_inopinatus:0.15732,MARdb_livJ_KEGGDesulfovibrio_fructosovorans_JJ_MMP00103625_NZ_0AECZ01000009_1_96_114086_115252_pos_d_Bacteria_p_Desulfobacterota_A_c_Desulfovibrionia_o_Desulfovibrionales_f_Desulfovibrionaceae_g_Desulfovibrio_F_s_Desulfovibrio_F_fructosivorans:0.17363)100.00:0.13655)44.00:0.05115,((((MARdb_livJ_KEGGDesulfatitalea_tepidiphila_S28bF_MMP00039863_NZ_BCAG01000003_1_1818_2035162_2036340_neg_d_Bacteria_p_Desulfobacterota_c_Desulfobacteria_o_Desulfobacterales_f_Desulfosarcinaceae_g_Desulfatitalea_s_Desulfatitalea_tepidiphila:0.20705,((MARdb_livJ_KEGGDesulfobacter_hydrogenophilus_strain_DSM_3380_MMP09433089_QLNI01000010_1_0MMP09433089_21_025728_026903_neg_d_Bacteria_p_Desulfobacterota_c_Desulfobacteria_o_Desulfobacterales_f_Desulfobacteraceae_g_Desulfobacter_s_Desulfobacter_hydrogenophilus:0.08426,(MARdb_livJ_KEGGDesulfobacula_phenolica_PhO1_MMP04487931_FNLL01000003_1_409_474104_475279_neg_d_Bacteria_p_Desulfobacterota_c_Desulfobacteria_o_Desulfobacterales_f_Desulfobacteraceae_g_Desulfobacula_s_Desulfobacula_toluolica:0.08413,MARdb_livJ_KEGGDesulfospira_joergensenii_B331_MMP02440566_NZ_0ATUG01000003_1_257_0285060_0286235_pos_d_Bacteria_p_Desulfobacterota_c_Desulfobacteria_o_Desulfobacterales_f_Desulfobacteraceae_g_Desulfospira_s_Desulfospira_joergensenii:0.06354)100.00:0.04167)100.00:0.07755,(MARdb_livJ_KEGGDesulfobacterium_autotrophicum_MMP02603282_CP001087_1_2492_2861685_2862866_neg_d_Bacteria_p_Desulfobacterota_c_Desulfobacteria_o_Desulfobacterales_f_Desulfobacteraceae_g_Desulfobacterium_B_s_Desulfobacterium_B_autotrophicum:0.10803,MARdb_livJ_KEGGDeltaproteobacteria_bacterium_tcs_42_MMP03267311_LLYT01000022_1_12_010119_011300_neg_d_Bacteria_p_Desulfuromonadota_c_Desulfuromonadia_o_Desulfuromonadales_f_Geopsychrobacteraceae_g_Desulfuromusa_s_Desulfuromusa_sp002049545:0.09992)100.00:0.03783)100.00:0.04003)100.00:0.06409,MARdb_livJ_KEGGDesulfatibacillum_aliphaticivorans_CV2803_MMP02441551_NZ_0AUCT01000046_1_26_018603_019781_neg_d_Bacteria_p_Desulfobacterota_c_Desulfobacteria_o_Desulfobacterales_f_Desulfatibacillaceae_g_Desulfatibacillum_s_Desulfatibacillum_aliphaticivorans:0.15185)49.00:0.01133,(MARdb_livJ_KEGGDesulfobacteraceae_bacterium_strain_BM002_MMP07982680_PPDG01000446_1_0MMP07982680_6_04873_06045_neg_d_Bacteria_p_Desulfobacterota_c_Syntrophobacteria_o_BM002_f_BM002_g_BM002_s_BM002_sp002899795:0.11330,MARdb_livJ_KEGGDesulfarculus_SPR_MMP02419822_NZ_AZAC01000014_1_286_345817_346977_neg_d_Bacteria_p_Desulfobacterota_c_Desulfarculia_o_Desulfarculales_f_Desulfarculaceae_g_Dethiosulfatarculus_s_Dethiosulfatarculus_sandiegensis:0.16734)96.00:0.04419)100.00:0.22019,MARdb_livJ_KEGGDesulfacinum_infernum_DSM_9756_MMP02745206_NZ_0FQVB01000032_1_29_027485_028657_pos_d_Bacteria_p_Desulfobacterota_c_Syntrophobacteria_o_Syntrophobacterales_f_Syntrophobacteraceae_g_Desulfacinum_s_Desulfacinum_infernum:0.14533)43.00:0.02733)33.00:0.03501,(MARdb_livJ_KEGGDesulfovibrio_X2_MMP02207452_NZ_0ATHV01000036_1_21_022655_023848_pos_d_Bacteria_p_Desulfobacterota_A_c_Desulfovibrionia_o_Desulfovibrionales_f_Desulfovibrionaceae_g_Desulfohalovibrio_s_Desulfohalovibrio_sp000422205:0.14469,MARdb_livJ_KEGGDesulfovibrio_africanus_MMP00713616_CP003221_1_0617_0687610_0688797_pos_d_Bacteria_p_Desulfobacterota_A_c_Desulfovibrionia_o_Desulfovibrionales_f_Desulfovibrionaceae_g_Desulfocurvibacter_s_Desulfocurvibacter_africanus:0.21584)100.00:0.10822)33.00:0.06520,((((((MARdb_livJ_KEGGDesulfovibrio_dechloracetivorans_BerOc1_MMP04041570_NZ_LKAQ01000004_1_1495_1634672_1635847_neg_d_Bacteria_p_Desulfobacterota_A_c_Desulfovibrionia_o_Desulfovibrionales_f_Desulfovibrionaceae_g_Pseudodesulfovibrio_s_Pseudodesulfovibrio_dechloracetivorans:0.10642,((MARdb_livJ_KEGGDesulfuromusa_kysingii_Kysw2_MMP05660420_FNQN01000002_1_160_179307_180470_pos_d_Bacteria_p_Desulfuromonadota_c_Desulfuromonadia_o_Desulfuromonadales_f_Geopsychrobacteraceae_g_Desulfuromusa_s_Desulfuromusa_kysingii:0.08085,MARdb_livJ_KEGGMalonomonas_rubra_GraMal1_MMP02745165_NZ_FQZT01000008_1_101_110431_111597_pos_d_Bacteria_p_Desulfuromonadota_c_Desulfuromonadia_o_Desulfuromonadales_f_Geopsychrobacteraceae_g_Malonomonas_s_Malonomonas_rubra:0.07514)100.00:0.03842,MARdb_livJ_KEGGMalonomonas_rubra_strain_SZUA_375_MMP09287923_QKAP01000027_1_010_006849_008012_neg_d_Bacteria_p_Desulfuromonadota_c_Desulfuromonadia_o_Desulfuromonadales_f_Geopsychrobacteraceae_g_Malonomonas_s_Malonomonas_rubra_A:0.03857)100.00:0.05585)100.00:0.18104,((MARdb_livJ_KEGGDesulfovibrio_frigidus_18_MMP02745701_NZ_JONL01000001_1_674_739352_740533_pos_d_Bacteria_p_Desulfobacterota_A_c_Desulfovibrionia_o_Desulfovibrionales_f_Desulfovibrionaceae_g_Desulfovibrio_H_s_Desulfovibrio_H_frigidus:0.10953,MARdb_livJ_KEGGDesulfovibrio_salexigens_MMP00001870_CP001649_1_2948_3260971_3262152_pos_d_Bacteria_p_Desulfobacterota_A_c_Desulfovibrionia_o_Desulfovibrionales_f_Desulfovibrionaceae_g_Desulfovibrio_H_s_Desulfovibrio_H_salexigens:0.08413)100.00:0.13056,MARdb_livJ_KEGGDesulfovibrio_bizertensis_MB3_MMP02745702_NZ_0FUYA01000014_1_MMP02745702_25_025619_026785_pos_d_Bacteria_p_Desulfobacterota_A_c_Desulfovibrionia_o_Desulfovibrionales_f_Desulfovibrionaceae_g_Desulfovibrio_O_s_Desulfovibrio_O_bizertensis:0.17657)100.00:0.04999)71.00:0.02402,MARdb_livJ_KEGGHalodesulfovibrio_sp_strain_SZUA_473_MMP09288021_QKEJ01000136_1_20_20893_22053_neg_d_Bacteria_p_Desulfobacterota_A_c_Desulfovibrionia_o_Desulfovibrionales_f_Desulfovibrionaceae_g_Halodesulfovibrio_s_Halodesulfovibrio_sp003252375:0.16390)100.00:0.05819,(MARdb_livJ_KEGGDeferrisoma_camini_S3R1_MMP02584914_NZ_0JAFN01000001_1_160_0195627_0196787_neg_d_Bacteria_p_Deferrisomatota_c_Defferisomatia_o_Defferisomatales_f_Defferisomataceae_g_Deferrisoma_s_Deferrisoma_camini:0.12282,(MARdb_livJ_KEGGDesulfobulbus_japonicus_Pro1_MMP02440624_NZ_0AUCV01000045_1_25_023815_024981_pos_d_Bacteria_p_Desulfobacterota_c_Desulfobulbia_o_Desulfobulbales_f_Desulfobulbaceae_g_Desulfobulbus_A_s_Desulfobulbus_A_japonicus:0.08881,MARdb_livJ_KEGGGeothermobacter_sp_HR_1_MMP08372522_PPFX01000022_1_00MMP08372522_7_007593_008762_neg_d_Bacteria_p_Desulfuromonadota_c_Desulfuromonadia_o_Desulfuromonadales_f_Geothermobacteraceae_g_Geothermobacter_s_Geothermobacter_sp002898515:0.12924)100.00:0.06672)99.00:0.03078)72.00:0.03209,(MARdb_livJ_KEGGDesulfomicrobium_norvegicum_Norway_4_MMP05421830_FOTO01000015_1_030_033328_034491_neg_d_Bacteria_p_Desulfobacterota_A_c_Desulfovibrionia_o_Desulfovibrionales_f_Desulfomicrobiaceae_g_Desulfomicrobium_s_Desulfomicrobium_norvegicum:0.16483,(MARdb_livJ_KEGGDesulfofaba_hansenii_P1_MMP07546017_PESK01000021_1_00MMP07546017_6_005322_006485_neg_d_Bacteria_p_Desulfobacterota_c_Desulfobacteria_o_Desulfobacterales_f_Desulfobacteraceae_g_Desulfofaba_s_Desulfofaba_hansenii:0.11884,(MARdb_livJ_KEGGDesulfonema_ishimotonii_strain_Tokyo_01_MMP00098745_BEXT01000001_1_MMP00098745_1649_2110087_2111253_pos_d_Bacteria_p_Desulfobacterota_c_Desulfobacteria_o_Desulfobacterales_f_Desulfococcaceae:0.09865,MARdb_livJ_KEGGDesulfobacterium_vacuolatum_IbRM_MMP02746065_FWXY01000001_1_MMP02746065_229_255630_256793_pos_d_Bacteria_p_Desulfobacterota_c_Desulfobacteria_o_Desulfobacterales_f_Desulfobacteraceae_g_Desulfobacterium_A_s_Desulfobacterium_A_vacuolatum:0.16713)100.00:0.05213)99.00:0.04827)100.00:0.07393)96.00:0.03851,MARdb_livJ_KEGGDesulfonauticus_submarinus_6N_MMP04488516_FNIN01000004_1_008_005212_006381_neg_d_Bacteria_p_Desulfobacterota_A_c_Desulfovibrionia_o_Desulfovibrionales_f_Desulfonauticaceae_g_Desulfonauticus_s_Desulfonauticus_submarinus:0.15735)99.00:0.14848)50.00:0.13062)100.00:0.31291)99.00:0.09772)97.00:0.21905)48.00:0.01452,(((((((MARdb_livJ_KEGGHippea_jasoniae_Mar08_272r_MMP02745989_NZ_JQLX01000013_1_191_195379_196473_pos_d_Bacteria_p_Campylobacterota_c_Desulfurellia_o_Desulfurellales_f_Hippeaceae_g_Hippea_A_s_Hippea_A_jasoniae:0.37118,(MARdb_livJ_KEGGHippea_maritima_MMP00713597_CP002606_1_0822_0810752_0811849_pos_d_Bacteria_p_Campylobacterota_c_Desulfurellia_o_Desulfurellales_f_Hippeaceae_g_Hippea_s_Hippea_maritima:0.29914,MARdb_livJ_KEGGHippea_alviniae_EP5_r_MMP02440906_NZ_0ATUV01000001_1_650_0635193_0636293_neg_d_Bacteria_p_Campylobacterota_c_Desulfurellia_o_Desulfurellales_f_Hippeaceae_g_Hippea_s_Hippea_alviniae:0.21864)100.00:0.15277)100.00:0.83010,((((MARdb_livJ_KEGGArcobacter_molluscorum_F98_3_MMP07701800_NXFY01000001_1_MMP07701800_117_118429_119544_pos_d_Bacteria_p_Campylobacterota_c_Campylobacteria_o_Campylobacterales_f_Arcobacteraceae_g_Malaciobacter_s_Malaciobacter_molluscorum:0.18555,(MARdb_livJ_KEGGArcobacter_sp_31_11_sub10_T18_MMP05179554_MAAG01000178_1_0MMP05179554_3_01071_02189_pos_d_Bacteria_p_Campylobacterota_c_Campylobacteria_o_Campylobacterales_f_Arcobacteraceae_g_NORP36_s_NORP36_sp002163065:0.09561,(MARdb_livJ_KEGGArcobacter_EP1_MMP03763493_LPNY01000122_1_084_095077_096192_pos_d_Bacteria_p_Campylobacterota_c_Campylobacteria_o_Campylobacterales_f_Arcobacteraceae_g_Arcobacter_A_s_Arcobacter_A_sp001655195:0.05752,(MARdb_livJ_KEGGArcobacter_SM1702_MMP10233606_NZ_RCWF01000002_1_MMP10233606_210_204412_205530_neg_d_Bacteria_p_Campylobacterota_c_Campylobacteria_o_Campylobacterales_f_Arcobacteraceae_g_Poseidonibacter:0.08754,MARdb_livJ_KEGGArcobacter_haliotis_strain_LMG_28652_MMP08848610_NZ_0PZYW01000002_1_MMP08848610_86_077897_079012_neg_d_Bacteria_p_Campylobacterota_c_Campylobacteria_o_Campylobacterales_f_Arcobacteraceae_g_Poseidonibacter_s_Poseidonibacter_lekithochrous:0.03705)100.00:0.04626)100.00:0.06411)100.00:0.16338)100.00:0.16190,((MARdb_livJ_KEGGCampylobacter_lari_MMP03580996_NZ_CP011372_1_1125_1089734_1090846_pos_d_Bacteria_p_Campylobacterota_c_Campylobacteria_o_Campylobacterales_f_Campylobacteraceae_g_Campylobacter_D_s_Campylobacter_D_lari_C:0.06837,MARdb_livJ_KEGGCampylobacter_insulaenigrae_MMP48403168_NZ_LR134471_1_MMP48403168_1050_1019176_1020288_pos_d_Bacteria_p_Campylobacterota_c_Campylobacteria_o_Campylobacterales_f_Campylobacteraceae_g_Campylobacter_D_s_Campylobacter_D_insulaenigrae:0.05705)100.00:0.24452,(MARdb_livJ_KEGGCampylobacter_lari_MMP03580996_NZ_CP011372_1_1126_1090858_1091973_pos_d_Bacteria_p_Campylobacterota_c_Campylobacteria_o_Campylobacterales_f_Campylobacteraceae_g_Campylobacter_D_s_Campylobacter_D_lari_C:0.09443,MARdb_livJ_KEGGCampylobacter_insulaenigrae_MMP48403168_NZ_LR134471_1_MMP48403168_1051_1020299_1021414_pos_d_Bacteria_p_Campylobacterota_c_Campylobacteria_o_Campylobacterales_f_Campylobacteraceae_g_Campylobacter_D_s_Campylobacter_D_insulaenigrae:0.05700)100.00:0.30057)100.00:0.18470)100.00:0.17351,(MARdb_livJ_KEGGKlebsiella_pneumoniae_C14_15_09Ph_MMP09710960_NZ_0QVFQ01000008_1_MMP09710960_40_038916_040052_neg_d_Bacteria_p_Proteobacteria_c_Gammaproteobacteria_o_Enterobacterales_f_Enterobacteriaceae_g_Klebsiella_s_Klebsiella_pneumoniae:0.54901,(MARdb_livJ_KEGGArcobacter_sp_strain_SZUA_449_MMP09287997_QKDL01000009_1_045_040107_041225_neg_d_Bacteria_p_Campylobacterota_c_Campylobacteria_o_Campylobacterales_f_Arcobacteraceae_g_Halarcobacter_s_Halarcobacter_sp003252105:0.19313,MARdb_livJ_KEGGGammaproteobacteria_bacterium_B23_G6_MMP09215160_QNFE01000027_1_0MMP09215160_5_03754_04875_neg_d_Bacteria_p_Proteobacteria_c_Gammaproteobacteria:0.25663)100.00:0.17192)100.00:0.15269)100.00:0.15311,((MARdb_livJ_KEGGLebetimonas_JS032_MMP02203751_NZ_00ATHS01000002_1_19_0016058_0017197_neg_d_Bacteria_p_Campylobacterota_c_Campylobacteria_o_Nautiliales_f_Nautiliaceae_g_Lebetimonas_s_Lebetimonas_sp000523275:0.12310,MARdb_livJ_KEGGCaminibacter_mediatlanticus_TB_2_MMP02436122_NZ_0ABCJ01000006_1_29_034432_035574_pos_d_Bacteria_p_Campylobacterota_c_Campylobacteria_o_Nautiliales_f_Nautiliaceae_g_Caminibacter_s_Caminibacter_mediatlanticus:0.06167)63.00:0.03145,MARdb_livJ_KEGGCetia_pacifica_DSM_27783_MMP10362946_NZ_RJVK01000005_1_MMP10362946_113_089734_090876_pos_d_Bacteria_p_Campylobacterota_c_Campylobacteria_o_Nautiliales_f_Nautiliaceae_g_Caminibacter:0.07124)100.00:0.61033)100.00:0.13026)100.00:0.09866,((MARdb_livJ_KEGGHippea_jasoniae_Mar08_272r_MMP02745989_NZ_JQLX01000011_1_220_220304_221494_neg_d_Bacteria_p_Campylobacterota_c_Desulfurellia_o_Desulfurellales_f_Hippeaceae_g_Hippea_A_s_Hippea_A_jasoniae:0.13369,MARdb_livJ_KEGGHippea_alviniae_EP5_r_MMP02440906_NZ_0ATUV01000002_1_151_0158276_0159409_pos_d_Bacteria_p_Campylobacterota_c_Desulfurellia_o_Desulfurellales_f_Hippeaceae_g_Hippea_s_Hippea_alviniae:0.10947)99.00:0.04070,MARdb_livJ_KEGGHippea_maritima_MMP00713597_CP002606_1_0128_0126974_0128107_neg_d_Bacteria_p_Campylobacterota_c_Desulfurellia_o_Desulfurellales_f_Hippeaceae_g_Hippea_s_Hippea_maritima:0.05548)100.00:0.30838)100.00:0.19407,(MARdb_livJ_KEGGMarinitoga_hydrogenitolerans_AT_1271_MMP02745164_NZ_0FQUI01000005_1_82_066567_067673_neg_d_Bacteria_p_Thermotogota_c_Thermotogae_o_Petrotogales_f_Petrotogaceae_g_Marinitoga_s_Marinitoga_hydrogenitolerans:0.26180,(MARdb_livJ_KEGGMesotoga_BH458_6_3_2_1_MMP02643415_NZ_0JFHL01000026_1_MMP02643415_97_115577_116680_pos_d_Bacteria_p_Thermotogota_c_Thermotogae_o_Petrotogales_f_Kosmotogaceae_g_Mesotoga:0.27784,(MARdb_livJ_KEGGKosmotoga_olearia_MMP00001868_CP001634_1_1101_1170511_1171614_pos_d_Bacteria_p_Thermotogota_c_Thermotogae_o_Petrotogales_f_Kosmotogaceae_g_Kosmotoga_s_Kosmotoga_olearia:0.09739,(MARdb_livJ_KEGGKosmotoga_arenicorallina_S304_MMP02643424_JFHK01000003_1_136_157524_158627_neg_d_Bacteria_p_Thermotogota_c_Thermotogae_o_Petrotogales_f_Kosmotogaceae_g_Kosmotoga_B_s_Kosmotoga_B_arenicorallina:0.06869,MARdb_livJ_KEGGKosmotoga_pacifica_MMP02940556_NZ_CP011232_1_1502_1634721_1635824_pos_d_Bacteria_p_Thermotogota_c_Thermotogae_o_Petrotogales_f_Kosmotogaceae_g_Kosmotoga_B_s_Kosmotoga_B_pacifica:0.10234)100.00:0.11583)100.00:0.11108)100.00:0.20514)100.00:0.17621)100.00:0.08851,(MARdb_livJ_KEGGAcetothermia_bacterium_UBA3571_MMP06455816_DFNI01000043_1_008_005755_006975_pos_d_Bacteria_p_Bipolaricaulota_c_Bipolaricaulia_o_Bipolaricaulales_f_Bipolaricaulaceae_g_UBA3571_s_UBA3571_sp002375995:0.79872,(MARdb_livJ_KEGGDesulfobacteraceae_bacterium_strain_BM002_MMP07982680_PPDG01000041_1_MMP07982680_16_15651_16820_pos_d_Bacteria_p_Desulfobacterota_c_Syntrophobacteria_o_BM002_f_BM002_g_BM002_s_BM002_sp002899795:0.51170,MARdb_livJ_KEGGDesulfacinum_infernum_DSM_9756_MMP02745206_NZ_FQVB01000005_1_114_127930_129060_pos_d_Bacteria_p_Desulfobacterota_c_Syntrophobacteria_o_Syntrophobacterales_f_Syntrophobacteraceae_g_Desulfacinum_s_Desulfacinum_infernum:0.24614)100.00:0.10085)100.00:0.11099)100.00:0.09896,((((((MARdb_livJ_KEGGAcidaminobacter_hydrogenoformans_Glu_65_MMP03080599_FMWL01000001_1_371_411031_412215_pos_d_Bacteria_p_Firmicutes_A_c_Clostridia_o_Peptostreptococcales_f_Acidaminobacteraceae_g_Acidaminobacter_s_Acidaminobacter_hydrogenoformans:0.89828,MARdb_livJ_KEGGClostridiales_bacterium_MMP4890528_NZ_LR130778_1_MMP4890528_2623_2843615_2844787_pos_d_Bacteria_p_Firmicutes_A_c_Clostridia_o_Lachnospirales_f_Vallitaleaceae_g_HGW_2:0.20454)100.00:0.08493,(MARdb_livJ_KEGGClostridium_beijerinckii_strain_WB_MMP08107721_NZ_00PIQP01000025_1_MMP08107721_5_005763_006929_pos_d_Bacteria_p_Firmicutes_A_c_Clostridia_o_Clostridiales_f_Clostridiaceae_g_Clostridium_s_Clostridium_beijerinckii:0.07791,MARdb_livJ_KEGGClostridium_beijerinckii_strain_WB_MMP08107721_NZ_0PIQP01000025_1_MMP08107721_10_010665_011828_pos_d_Bacteria_p_Firmicutes_A_c_Clostridia_o_Clostridiales_f_Clostridiaceae_g_Clostridium_s_Clostridium_beijerinckii:0.08230)100.00:0.21133)76.00:0.05562,(MARdb_livJ_KEGGAnaeromicrobium_sediminis_DY2726D_MMP07184001_NIBG01000013_1_0MMP07184001_58_067692_068876_neg_d_Bacteria_p_Firmicutes_A_c_Clostridia_o_Peptostreptococcales_f_Thermotaleaceae_g_Anaeromicrobium_s_Anaeromicrobium_sediminis:0.23035,MARdb_livJ_KEGGClostridium_caminithermale_DViRD3_MMP02745912_NZ_00FRAG01000020_1_6_004225_005412_neg_d_Bacteria_p_Firmicutes_A_c_Clostridia_o_Peptostreptococcales_f_Caminicellaceae_g_Paramaledivibacter_s_Paramaledivibacter_caminithermalis:0.28049)97.00:0.07618)100.00:0.06853,((MARdb_livJ_KEGGClostridia_bacterium_strain_SZUA_373_MMP09287921_QKAN01000213_1_14_013126_014328_neg_d_Bacteria_p_Firmicutes_A_c_Clostridia_o_Christensenellales_f_CAG_138_g_UBA7703_s_UBA7703_sp003246365:0.78926,MARdb_livJ_KEGGClostridium_propionicum_VPI_5303_MMP02745151_NZ_FQUA01000001_1_153_166821_168053_pos_d_Bacteria_p_Firmicutes_A_c_Clostridia_o_Lachnospirales_f_Anaerotignaceae_g_Anaerotignum_s_Anaerotignum_propionicum:0.30077)100.00:0.09722,MARdb_livJ_KEGGAcidaminobacter_hydrogenoformans_Glu_65_MMP03080599_FMWL01000010_1_025_021897_023066_neg_d_Bacteria_p_Firmicutes_A_c_Clostridia_o_Peptostreptococcales_f_Acidaminobacteraceae_g_Acidaminobacter_s_Acidaminobacter_hydrogenoformans:0.23406)100.00:0.48371)100.00:0.08386,MARdb_livJ_KEGGDesulfotomaculum_reducens_MMP02598304_CP000612_1_3120_3178219_3179379_neg_d_Bacteria_p_Firmicutes_B_c_Desulfotomaculia_o_Desulfotomaculales_f_Desulfotomaculaceae_g_Desulfotomaculum_H_s_Desulfotomaculum_H_reducens:0.38189)100.00:0.12240,(MARdb_livJ_KEGGDethiosulfovibrio_peptidovorans_DOLJORAL78_54_10_MMP07757462_PDTB01000018_1_MMP07757462_107_106124_107269_pos_d_Bacteria_p_Synergistota_c_Synergistia_o_Synergistales_f_Dethiosulfovibrionaceae_g_Dethiosulfovibrio_s_Dethiosulfovibrio_peptidovorans_A:0.28819,(MARdb_livJ_KEGGDesulfomicrobium_norvegicum_Norway_4_MMP05421830_FOTO01000001_1_150_165169_166284_neg_d_Bacteria_p_Desulfobacterota_A_c_Desulfovibrionia_o_Desulfovibrionales_f_Desulfomicrobiaceae_g_Desulfomicrobium_s_Desulfomicrobium_norvegicum:0.17108,MARdb_livJ_KEGGDesulfovibrio_X2_MMP02207452_NZ_0ATHV01000015_1_63_088425_089558_neg_d_Bacteria_p_Desulfobacterota_A_c_Desulfovibrionia_o_Desulfovibrionales_f_Desulfovibrionaceae_g_Desulfohalovibrio_s_Desulfohalovibrio_sp000422205:0.13469)100.00:0.15206)100.00:0.36906)100.00:0.14767)100.00:0.29576,((MARdb_livJ_KEGGDethiosulfovibrio_peptidovorans_DOLJORAL78_54_10_MMP07757462_PDTB01000015_1_MMP07757462_232_252607_253758_neg_d_Bacteria_p_Synergistota_c_Synergistia_o_Synergistales_f_Dethiosulfovibrionaceae_g_Dethiosulfovibrio_s_Dethiosulfovibrio_peptidovorans_A:0.99646,((((MARdb_livJ_KEGGClostridia_bacterium_strain_SZUA_373_MMP09287921_QKAN01000213_1_01_000125_001357_pos_d_Bacteria_p_Firmicutes_A_c_Clostridia_o_Christensenellales_f_CAG_138_g_UBA7703_s_UBA7703_sp003246365:0.62149,MARdb_livJ_KEGGClostridia_bacterium_strain_SZUA_610_MMP09288158_QKJQ01000015_1_029_028057_029244_neg_d_Bacteria_p_Firmicutes_A_c_Clostridia_o_Lachnospirales_f_Lachnospiraceae_g_SZUA_448_s_SZUA_448_sp003249225:0.26976)100.00:0.57401,((MARdb_livJ_KEGGClostridiales_bacterium_MMP4890528_NZ_LR130778_1_MMP4890528_2040_2204232_2205419_pos_d_Bacteria_p_Firmicutes_A_c_Clostridia_o_Lachnospirales_f_Vallitaleaceae_g_HGW_2:0.48937,MARdb_livJ_KEGGFirmicutes_bacterium_strain_SZUA_431_MMP09287979_QKCT01000097_1_14_12843_13997_pos_d_Bacteria_p_Firmicutes_c_Bacilli_o_Izemoplasmatales_f_UBA5603_g_4572_104_s_4572_104_sp003245625:0.66879)100.00:0.18363,(MARdb_livJ_KEGGFusobacterium_sp_strain_clos_1_1_MMP3672562_NZ_FAUS01000008_1_MMP3672562_1549_1702862_1703983_pos_d_Bacteria_p_Fusobacteriota_c_Fusobacteriia_o_Fusobacteriales_f_Fusobacteriaceae_g_Fusobacterium_A_s_Fusobacterium_A_sp900015295:0.53018,MARdb_livJ_KEGGDefluviitalea_phaphyphila_Alg1_MMP03165200_NZ_JWID01000002_1_199_193700_194950_pos_d_Bacteria_p_Firmicutes_A_c_Clostridia_o_Lachnospirales_f_Defluviitaleaceae_g_Defluviitalea_s_Defluviitalea_phaphyphila:0.32829)100.00:0.18455)91.00:0.08241)100.00:0.08616,(MARdb_livJ_KEGGClostridium_diolis_strain_WST_MMP08493996_PRKY01000002_1_0MMP08493996_80_098044_099225_pos_d_Bacteria_p_Firmicutes_A_c_Clostridia_o_Clostridiales_f_Clostridiaceae_g_Clostridium_s_Clostridium_beijerinckii:0.58769,(MARdb_livJ_KEGGClostridium_diolis_strain_WST_MMP08493996_PRKY01000037_1_0MMP08493996_52_048509_049663_neg_d_Bacteria_p_Firmicutes_A_c_Clostridia_o_Clostridiales_f_Clostridiaceae_g_Clostridium_s_Clostridium_beijerinckii:0.53593,(MARdb_livJ_KEGGClostridium_grantii_A_1_MMP02745207_NZ_0FQXM01000034_1_37_031902_033062_pos_d_Bacteria_p_Firmicutes_A_c_Clostridia_o_Clostridiales_f_Clostridiaceae_g_Clostridium_AF_s_Clostridium_AF_grantii:0.46227,(MARdb_livJ_KEGGClostridium_grantii_A_1_MMP02745207_NZ_FQXM01000002_1_197_225564_226715_neg_d_Bacteria_p_Firmicutes_A_c_Clostridia_o_Clostridiales_f_Clostridiaceae_g_Clostridium_AF_s_Clostridium_AF_grantii:0.19947,MARdb_livJ_KEGGIlyobacter_polytropus_MMP00116458_CP002281_1_0417_0470717_0471859_pos_d_Bacteria_p_Fusobacteriota_c_Fusobacteriia_o_Fusobacteriales_f_Fusobacteriaceae_g_Ilyobacter_s_Ilyobacter_polytropus:0.24760)100.00:0.11065)100.00:0.14070)98.00:0.05917)98.00:0.09744)100.00:0.12208,(((MARdb_livJ_KEGGBacteriovoracaceae_bacterium_UBA3083_MMP06453907_DFBJ01000012_1_214_235852_236988_pos_d_Bacteria_p_Bdellovibrionota_c_Bacteriovoracia_o_Bacteriovoracales_f_Bacteriovoracaceae_g_Halobacteriovorax_s_Halobacteriovorax_sp002366565:0.07994,MARdb_livJ_KEGGBacteriovorax_marinus_MMP3138385_FQ312005_1_1591_1667855_1668991_neg_d_Bacteria_p_Bdellovibrionota_c_Bacteriovoracia_o_Bacteriovoracales_f_Bacteriovoracaceae_g_Halobacteriovorax_s_Halobacteriovorax_marinus:0.06518)100.00:0.08736,(MARdb_livJ_KEGGHalobacteriovorax_marinus_36_234_T64_MMP05179562_MAAO01000011_1_00MMP05179562_73_0081061_0082194_pos_d_Bacteria_p_Bdellovibrionota_c_Bacteriovoracia_o_Bacteriovoracales_f_Bacteriovoracaceae_g_Halobacteriovorax_s_Halobacteriovorax_marinus_A:0.14542,MARdb_livJ_KEGGHalobacteriovorax_sp_HLS_MMP09464251_NZ_QOCL01000003_1_MMP09464251_368_385814_386944_neg_d_Bacteria_p_Bdellovibrionota_c_Bacteriovoracia_o_Bacteriovoracales_f_Bacteriovoracaceae:0.14077)100.00:0.05184)100.00:0.55475,(((((((MARdb_livJ_KEGGLactobacillus_plantarum_MHO2_4_MMP03654489_NZ_LEBI01000011_1_264_277101_278294_pos_d_Bacteria_p_Firmicutes_c_Bacilli_o_Lactobacillales_f_Lactobacillaceae_g_Lactobacillus_F_s_Lactobacillus_F_plantarum:0.49484,((MARdb_livJ_KEGGLactococcus_piscium_DSM_6634_MMP03267152_JXJW01000005_1_0MMP03267152_92_101085_102266_neg_d_Bacteria_p_Firmicutes_c_Bacilli_o_Lactobacillales_f_Streptococcaceae_g_Lactococcus_s_Lactococcus_piscium:0.47416,MARdb_livJ_KEGGLactococcus_piscium_DSM_6634_MMP03267152_JXJW01000005_1_0MMP03267152_93_102574_103746_neg_d_Bacteria_p_Firmicutes_c_Bacilli_o_Lactobacillales_f_Streptococcaceae_g_Lactococcus_s_Lactococcus_piscium:0.34027)93.00:0.06932,MARdb_livJ_KEGGLactococcus_piscium_DSM_6634_MMP03267152_JXJW01000005_1_0MMP03267152_94_103820_105004_neg_d_Bacteria_p_Firmicutes_c_Bacilli_o_Lactobacillales_f_Streptococcaceae_g_Lactococcus_s_Lactococcus_piscium:0.27809)100.00:0.23915)100.00:0.16102,MARdb_livJ_KEGGEnterococcus_aquimarinus_API_8407116_MMP03267160_NZ_JXKD01000003_1_105_107964_109151_neg_d_Bacteria_p_Firmicutes_c_Bacilli_o_Lactobacillales_f_Enterococcaceae_g_Enterococcus_I_s_Enterococcus_I_aquimarinus:0.30465)100.00:0.20399,MARdb_livJ_KEGGCarnobacterium_maltaromaticum_ML_1_97_MMP3339669_CVNA01000011_1_MMP3339669_14_15041_16186_pos_d_Bacteria_p_Firmicutes_c_Bacilli_o_Lactobacillales_f_Carnobacteriaceae_g_Carnobacterium_s_Carnobacterium_maltaromaticum:0.21608)92.00:0.05872,(MARdb_livJ_KEGGMarinilactibacillus_piezotolerans_LT20_MMP04488569_FOSJ01000020_1_036_032472_033638_pos_d_Bacteria_p_Firmicutes_c_Bacilli_o_Lactobacillales_f_Carnobacteriaceae_g_Marinilactibacillus_s_Marinilactibacillus_piezotolerans:0.42628,((MARdb_livJ_KEGGCarnobacterium_sp_MMP02603266_CP002563_1_1603_1734783_1735928_neg_d_Bacteria_p_Firmicutes_c_Bacilli_o_Lactobacillales_f_Carnobacteriaceae_g_Carnobacterium_A_s_Carnobacterium_A_sp000195575:0.07432,MARdb_livJ_KEGGCarnobacterium_AT7_MMP02436145_NZ_0ABHH01000001_1_54_058643_059788_neg_d_Bacteria_p_Firmicutes_c_Bacilli_o_Lactobacillales_f_Carnobacteriaceae_g_Carnobacterium_A_s_Carnobacterium_A_jeotgali:0.07193)98.00:0.02165,MARdb_livJ_KEGGCarnobacterium_inhibens_K1_MMP02787092_NZ_0JQIV01000006_1_795_0848624_0849772_neg_d_Bacteria_p_Firmicutes_c_Bacilli_o_Lactobacillales_f_Carnobacteriaceae_g_Carnobacterium_A_s_Carnobacterium_A_inhibens:0.04621)99.00:0.24542)100.00:0.12776)100.00:0.21987,MARdb_livJ_KEGGClostridia_bacterium_strain_SZUA_584_MMP09288132_QKIQ01000028_1_015_014724_015890_neg_d_Bacteria_p_Firmicutes_A_c_Clostridia_o_Christensenellales_f_SZUA_584_g_SZUA_584_s_SZUA_584_sp003249555:0.47299)95.00:0.14607,((MARdb_livJ_KEGGKyrpidia_sp_MMP08045872_CP024955_1_MMP08045872_1550_1544065_1545240_neg_d_Bacteria_p_Firmicutes_K_c_Alicyclobacillia_o_Kyrpidiales_f_Kyrpidiaceae_g_Kyrpidia_s_Kyrpidia_sp002804065:0.40496,MARdb_livJ_KEGGDesulfotomaculum_reducens_MMP02598304_CP000612_1_2390_2448829_2450013_neg_d_Bacteria_p_Firmicutes_B_c_Desulfotomaculia_o_Desulfotomaculales_f_Desulfotomaculaceae_g_Desulfotomaculum_H_s_Desulfotomaculum_H_reducens:0.38381)68.00:0.06144,(MARdb_livJ_KEGGLysinibacillus_F5_MMP03976055_NZ_0LKIE01000096_1_93_079296_080516_neg_d_Bacteria_p_Firmicutes_c_Bacilli_o_Bacillales_A_f_Planococcaceae_g_Lysinibacillus_s_Lysinibacillus_fusiformis_D:0.26436,((MARdb_livJ_KEGGBacillus_YLB_04_MMP09531617_NZ_0QNQT01000002_1_MMP09531617_164_0172142_0173329_pos_d_Bacteria_p_Firmicutes_c_Bacilli_o_Bacillales_f_Bacillaceae_A_g_Bacillus_D:0.22058,(MARdb_livJ_KEGGFictibacillus_enclensis_NIO_1003_MMP04263890_NZ_0KQ758620_1_145_0138448_0139620_neg_d_Bacteria_p_Firmicutes_c_Bacilli_o_Bacillales_f_Fictibacillaceae_g_Fictibacillus_C_s_Fictibacillus_C_enclensis:0.10521,MARdb_livJ_KEGGBacillus_MUM_13_MMP05915829_NZ_00MLYQ01000009_1_1_000060_001229_neg_d_Bacteria_p_Firmicutes_c_Bacilli_o_Bacillales_f_Bacillaceae_A_g_MUM_13_s_MUM_13_sp900112495:0.18399)100.00:0.08981)100.00:0.05260,(MARdb_livJ_KEGGGeobacillus_kaustophilus_MMP00061072_BA000043_1_3002_3003924_3005156_neg_d_Bacteria_p_Firmicutes_c_Bacilli_o_Bacillales_f_Anoxybacillaceae_g_Geobacillus_s_Geobacillus_thermoleovorans:0.05021,MARdb_livJ_KEGGGeobacillus_thermodenitrificans_strain_OS27_MMP08135953_NZ_0PIZS01000105_1_MMP08135953_11_006901_008091_pos_d_Bacteria_p_Firmicutes_c_Bacilli_o_Bacillales_f_Anoxybacillaceae_g_Geobacillus_s_Geobacillus_thermodenitrificans:0.06949)100.00:0.08932)100.00:0.13869)100.00:0.13920)65.00:0.04500)96.00:0.08670,MARdb_livJ_KEGGCalderihabitans_maritimus_KKC1_MMP00053944_BDGJ01000168_1_0MMP00053944_44_045317_046555_pos_d_Bacteria_p_Firmicutes_B_c_Moorellia_o_Calderihabitantales_f_Calderihabitantaceae_g_Calderihabitans_s_Calderihabitans_maritimus:0.38760)100.00:0.14787)97.00:0.07394)61.00:0.02561)67.00:0.04124,((MARdb_livJ_KEGGGemmatimonadales_bacterium_UBA2988_MMP06452558_DEAG01000028_1_099_097154_098293_neg_d_Bacteria_p_Gemmatimonadota_c_Gemmatimonadetes_o_SG8_23_f_UBA6960_g_UBA2988_s_UBA2988_sp002346665:0.26602,MARdb_livJ_KEGGCandidatus_Eisenbacteria_bacterium_strain_SZUA_252_MMP09287800_QJVW01000007_1_020_016184_017377_pos_d_Bacteria_p_Eisenbacteria_c_RBG_16_71_46_o_SZUA_252_f_SZUA_252_g_SZUA_252_s_SZUA_252_sp003235575:0.45369)100.00:0.16633,(MARdb_livJ_KEGGBdellovibrionaceae_bacterium_NAT_178_MMP07618421_PAHM01000018_1_0MMP07618421_23_019621_020772_pos_d_Bacteria_p_Bdellovibrionota_c_Bdellovibrionia_o_Bdellovibrionales_f_UBA1609_g_UBA6776_s_UBA6776_sp002453155:0.35722,MARdb_livJ_KEGGBdellovibrio_bacteriovorus_MMP02743506_CP007656_1_0411_0452941_0454062_pos_d_Bacteria_p_Bdellovibrionota_c_Bdellovibrionia_o_Bdellovibrionales_f_Bdellovibrionaceae_g_Bdellovibrio_s_Bdellovibrio_bacteriovorus:0.32290)100.00:0.10009)100.00:0.26806)71.00:0.07816)79.00:0.05083)95.00:0.10541,(MARdb_livJ_KEGGDeferribacter_desulfuricans_MMP00060965_AP011529_1_1048_1056651_1057793_pos_d_Bacteria_p_Deferribacterota_c_Deferribacteres_o_Deferribacterales_f_Deferribacteraceae_g_Deferribacter_s_Deferribacter_desulfuricans:0.61490,(MARdb_livJ_KEGGDesulfotomaculum_arcticum_15_MMP05660649_FOOX01000005_1_033_029122_030303_pos_d_Bacteria_p_Firmicutes_B_c_Desulfotomaculia_o_Desulfotomaculales_f_Desulfotomaculaceae_A_g_Desulfotomaculum_C_s_Desulfotomaculum_C_arcticum:0.35756,(MARdb_livJ_KEGGDesulfotomaculum_reducens_MMP02598304_CP000612_1_1833_1879555_1880745_pos_d_Bacteria_p_Firmicutes_B_c_Desulfotomaculia_o_Desulfotomaculales_f_Desulfotomaculaceae_g_Desulfotomaculum_H_s_Desulfotomaculum_H_reducens:0.22048,(MARdb_livJ_KEGGFirmicutes_bacterium_UBA3572_MMP06455817_DFNH01000020_1_008_005023_006195_neg_d_Bacteria_p_Firmicutes_B_c_Desulfotomaculia_o_Ammonifexales_f_Desulforudaceae_g_Desulfopertinax_s_Desulfopertinax_sp002375985:0.08803,MARdb_livJ_KEGGCandidatus_Desulfopertinax_cowenii_modA32_MMP06016028_MPOA01000006_1_016_014774_015946_neg_d_Bacteria_p_Firmicutes_B_c_Desulfotomaculia_o_Ammonifexales_f_Desulforudaceae_g_Desulfopertinax_s_Desulfopertinax_cowenii:0.09949)100.00:0.25870)100.00:0.21799)100.00:0.17329)100.00:0.42270)99.00:0.09906,((((MARdb_livJ_KEGGAcetothermia_bacterium_UBA3571_MMP06455816_DFNI01000041_1_055_061426_062568_pos_d_Bacteria_p_Bipolaricaulota_c_Bipolaricaulia_o_Bipolaricaulales_f_Bipolaricaulaceae_g_UBA3571_s_UBA3571_sp002375995:0.51670,((MARdb_livJ_KEGGHippea_jasoniae_Mar08_272r_MMP02745989_NZ_0JQLX01000010_1_99_107418_108554_pos_d_Bacteria_p_Campylobacterota_c_Desulfurellia_o_Desulfurellales_f_Hippeaceae_g_Hippea_A_s_Hippea_A_jasoniae:0.16115,MARdb_livJ_KEGGHippea_alviniae_EP5_r_MMP02440906_NZ_0ATUV01000002_1_391_0387139_0388287_neg_d_Bacteria_p_Campylobacterota_c_Desulfurellia_o_Desulfurellales_f_Hippeaceae_g_Hippea_s_Hippea_alviniae:0.13020)95.00:0.05015,MARdb_livJ_KEGGHippea_maritima_MMP00713597_CP002606_1_1634_1594624_1595766_neg_d_Bacteria_p_Campylobacterota_c_Desulfurellia_o_Desulfurellales_f_Hippeaceae_g_Hippea_s_Hippea_maritima:0.07978)100.00:0.33363)86.00:0.09527,MARdb_livJ_KEGGDesulfacinum_infernum_DSM_9756_MMP02745206_NZ_0FQVB01000024_1_22_025396_026547_neg_d_Bacteria_p_Desulfobacterota_c_Syntrophobacteria_o_Syntrophobacterales_f_Syntrophobacteraceae_g_Desulfacinum_s_Desulfacinum_infernum:0.45034)100.00:0.16298,((MARdb_livJ_KEGGDeferribacter_desulfuricans_MMP00060965_AP011529_1_0915_0928539_0929678_pos_d_Bacteria_p_Deferribacterota_c_Deferribacteres_o_Deferribacterales_f_Deferribacteraceae_g_Deferribacter_s_Deferribacter_desulfuricans:0.26645,MARdb_livJ_KEGGDesulfospira_joergensenii_B331_MMP02440566_NZ_0ATUG01000002_1_180_0198643_0199788_pos_d_Bacteria_p_Desulfobacterota_c_Desulfobacteria_o_Desulfobacterales_f_Desulfobacteraceae_g_Desulfospira_s_Desulfospira_joergensenii:0.23094)98.00:0.03881,((MARdb_livJ_KEGGGORG_SAMEA6069959_SAGS_AG893J17_12_009_007170_008321_neg_d_Bacteria_p_Proteobacteria_c_Alphaproteobacteria_o_Puniceispirillales_f_Puniceispirillaceae_g_Puniceispirillum_s_:0.10956,MARdb_livJ_KEGGCandidatus_Puniceispirillum_MMP02603472_CP001751_1_0350_0363820_0364971_pos_d_Bacteria_p_Proteobacteria_c_Alphaproteobacteria_o_Puniceispirillales_f_Puniceispirillaceae_g_Puniceispirillum_s_Puniceispirillum_marinum:0.07119)100.00:0.21869,(MARdb_livJ_KEGGAlpha_proteobacterium_BAL199_MMP02436095_NZ_ABHC01000010_1_133_136963_138168_neg_d_Bacteria_p_Proteobacteria_c_Alphaproteobacteria_o_Thalassobaculales_f_Thalassobaculaceae_g_BAL199_s_BAL199_sp000171835:0.22240,(MARdb_livJ_KEGGKiloniella_laminariae_LD81_MMP02441694_NZ_0KB893137_1_64_071898_073046_pos_d_Bacteria_p_Proteobacteria_c_Alphaproteobacteria_o_Kiloniellales_f_Kiloniellaceae_g_Kiloniella_s_Kiloniella_laminariae:0.09129,MARdb_livJ_KEGGKiloniella_sp_EL199_MMP104692614_NZ_OMPU01000010_1_MMP104692614_637_698696_699844_pos_d_Bacteria_p_Proteobacteria_c_Alphaproteobacteria_o_Kiloniellales_f_Kiloniellaceae_g_Kiloniella:0.13316)100.00:0.16689)51.00:0.03320)98.00:0.06325)100.00:0.34269)73.00:0.07559,MARdb_livJ_KEGGMarinithermus_hydrothermalis_MMP00713602_CP002630_1_2073_2073114_2074238_neg_d_Bacteria_p_Deinococcota_c_Deinococci_o_Deinococcales_f_Marinithermaceae_g_Marinithermus_s_Marinithermus_hydrothermalis:0.59460)100.00:0.42144)43.00:0.02085)50.00:0.07820,((((((((MARdb_livJ_KEGGBeggiatoa_sp_strain_SZUA_411_MMP09287959_QKBZ01000349_1_02_00675_02477_pos_d_Bacteria_p_Proteobacteria_c_Gammaproteobacteria_o_Beggiatoales_f_Beggiatoaceae_g_SZUA_411_s_SZUA_411_sp003245895:0.89338,MARdb_livJ_KEGGLabrenzia_alba_5OM6_MMP3495629_NZ_0CXWE01000001_1_750_0862610_0864016_pos_d_Bacteria_p_Proteobacteria_c_Alphaproteobacteria_o_Rhizobiales_f_Stappiaceae_g_Labrenzia_s_Labrenzia_alba:1.54342)100.00:0.18816,MARdb_livJ_KEGGGammaproteobacteria_bacterium_B38_G9_MMP09215292_QNEN01000370_1_0MMP09215292_2_01489_02985_pos_d_Bacteria_p_Proteobacteria_c_Gammaproteobacteria_o_Beggiatoales_f_Beggiatoaceae_g_UBA10656_s_UBA10656_sp002085445:1.04847)100.00:0.19137,MARdb_livJ_KEGGGammaproteobacteria_bacterium_B20_G6_MMP09215165_QNES01000111_1_0MMP09215165_6_04361_05641_pos_d_Bacteria_p_Proteobacteria_c_Gammaproteobacteria_o_Beggiatoales_f_Beggiatoaceae:0.81890)100.00:0.20717,((MARdb_livJ_KEGGHalioglobus_HI00S01_MMP04580752_NZ_0LWEE01000006_1_35_046843_048081_pos_d_Bacteria_p_Proteobacteria_c_Gammaproteobacteria_o_Pseudomonadales_f_Halieaceae_g_Halioglobus_s_Halioglobus_japonicus:1.00390,MARdb_livJ_KEGGDesulfofaba_hansenii_P1_MMP07546017_PESK01000063_1_00MMP07546017_5_008509_009618_pos_d_Bacteria_p_Desulfobacterota_c_Desulfobacteria_o_Desulfobacterales_f_Desulfobacteraceae_g_Desulfofaba_s_Desulfofaba_hansenii:0.68228)100.00:0.16249,(MARdb_livJ_KEGGDesulfotomaculum_arcticum_15_MMP05660649_FOOX01000002_1_282_308380_309519_pos_d_Bacteria_p_Firmicutes_B_c_Desulfotomaculia_o_Desulfotomaculales_f_Desulfotomaculaceae_A_g_Desulfotomaculum_C_s_Desulfotomaculum_C_arcticum:0.54840,MARdb_livJ_KEGGDesulfotomaculum_arcticum_15_MMP05660649_FOOX01000017_1_040_043013_044710_neg_d_Bacteria_p_Firmicutes_B_c_Desulfotomaculia_o_Desulfotomaculales_f_Desulfotomaculaceae_A_g_Desulfotomaculum_C_s_Desulfotomaculum_C_arcticum:0.72124)100.00:0.17821)100.00:0.22203)100.00:0.36311,(MARdb_livJ_KEGGLeptolyngbya_PCC_7375_MMP02256520_NZ_JH993797_1_1997_2296532_2298226_neg_d_Bacteria_p_Cyanobacteria_c_Cyanobacteriia_o_Phormidesmiales_f_Phormidesmiaceae_g_PCC_7375_s_PCC_7375_sp000316115:0.78515,((MARdb_livJ_KEGGChroococcales_cyanobacterium_CENA595_MMP03354289_NZ_00JYON01000011_1_4_002938_004359_pos_d_Bacteria_p_Cyanobacteria_c_Cyanobacteriia_o_Cyanobacteriales_f_Chroococcidiopsidaceae_g_Aliterella_s_Aliterella_atlantica:0.51200,MARdb_livJ_KEGGCyanothece_CCY0110_MMP02436157_NZ_00AAXW01000035_1_9_009109_010509_neg_d_Bacteria_p_Cyanobacteria_c_Cyanobacteriia_o_Cyanobacteriales_f_Microcystaceae_g_Crocosphaera_s_Crocosphaera_sp000169335:0.28302)100.00:0.17109,((((MARdb_livJ_KEGGLeptolyngbya_PCC_7375_MMP02256520_NZ_JH993797_1_4933_5519373_5520803_pos_d_Bacteria_p_Cyanobacteria_c_Cyanobacteriia_o_Phormidesmiales_f_Phormidesmiaceae_g_PCC_7375_s_PCC_7375_sp000316115:0.57521,((MARdb_livJ_KEGGCalothrix_rhizosoleniae_SC01_MMP94537168_NZ_FYBH01000249_1_MMP94537168_27_27667_29070_pos_d_Bacteria_p_Cyanobacteria_c_Cyanobacteriia_o_Cyanobacteriales_f_Nostocaceae_g_Calothrix_A_s_Calothrix_A_rhizosoleniae:0.25206,MARdb_livJ_KEGGAnabaena_PCC_7108_MMP02261341_NZ_KB235896_1_2283_2608008_2609423_neg_d_Bacteria_p_Cyanobacteria_c_Cyanobacteriia_o_Cyanobacteriales_f_Nostocaceae_g_Anabaena_s_Anabaena_sp000332135:0.24443)100.00:0.05706,MARdb_livJ_KEGGChroococcales_cyanobacterium_CENA595_MMP03354289_NZ_00JYON01000011_1_2_000448_001833_pos_d_Bacteria_p_Cyanobacteria_c_Cyanobacteriia_o_Cyanobacteriales_f_Chroococcidiopsidaceae_g_Aliterella_s_Aliterella_atlantica:0.21089)100.00:0.18333)89.00:0.03821,(MARdb_livJ_KEGGLyngbya_PCC8106_MMP02436090_NZ_0AAVU01000009_1_37_038663_040087_neg_d_Bacteria_p_Cyanobacteria_c_Cyanobacteriia_o_Cyanobacteriales_f_Phormidiaceae_g_Lyngbya_s_Lyngbya_sp000169095:0.33836,MARdb_livJ_KEGGArthrospira_TJSD091_MMP03463612_NZ_00LAYT01000141_1_1_000002_001408_pos_d_Bacteria_p_Cyanobacteria_c_Cyanobacteriia_o_Cyanobacteriales_f_Phormidiaceae_g_Arthrospira_s_Arthrospira_maxima:0.31226)93.00:0.10572)73.00:0.02685,(MARdb_livJ_KEGGCyanothece_ATCC_51472_MMP02256525_NZ_AGJC02000001_1_3935_4188502_4189920_pos_d_Bacteria_p_Cyanobacteria_c_Cyanobacteriia_o_Cyanobacteriales_f_Microcystaceae_g_Crocosphaera_s_Crocosphaera_sp000017845:0.46524,(MARdb_livJ_KEGGFilamentous_cyanobacterium_ESFC_1_MMP02256433_NZ_KB904821_1_4397_5048832_5050253_pos_d_Bacteria_p_Cyanobacteria_c_Cyanobacteriia_o_Cyanobacteriales_f_Spirulinaceae_g_ESFC_1_s_ESFC_1_sp000380225:0.14237,MARdb_livJ_KEGGFilamentous_cyanobacterium_ESFC_1_MMP02256433_NZ_KB904821_1_4398_5050310_5051722_pos_d_Bacteria_p_Cyanobacteria_c_Cyanobacteriia_o_Cyanobacteriales_f_Spirulinaceae_g_ESFC_1_s_ESFC_1_sp000380225:0.14001)100.00:0.23292)75.00:0.05605)91.00:0.07689,MARdb_livJ_KEGGCyanobacteria_bacterium_UBA6047_MMP06450364_DIYT01000013_1_120_108684_110096_pos_d_Bacteria_p_Cyanobacteria_c_Cyanobacteriia_o_Cyanobacteriales_f_Desertifilaceae_g_Roseofilum_s_Roseofilum_reptotaenium:0.46372)100.00:0.15790)100.00:0.16360)100.00:1.10719)70.00:0.12478,(MARdb_livJ_KEGGCandidatus_Electrothrix_aarhusiensis_strain_MCF_MMP06205154_MTKO01000064_1_0MMP06205154_17_015757_017139_neg_d_Bacteria_p_Desulfobacterota_c_Desulfobulbia_o_Desulfobulbales_f_Desulfobulbaceae_g_UBA5173:1.85878,((MARdb_livJ_KEGGCandidatus_Poribacteria_bacterium_PCPOR4_MMP08660835_PYIY01000203_1_0MMP08660835_14_012911_014113_neg_d_Bacteria_p_Poribacteria_c_WGA_4E_o_WGA_4E_f_WGA_3G_g_WGA_3G:0.60694,MARdb_livJ_KEGGCandidatus_Coatesbacteria_bacterium_B28_G9_MMP09215210_QMNI01000140_1_0MMP09215210_4_02613_03785_pos_d_Bacteria_p_Fermentibacterota:0.48849)100.00:0.15835,((MARdb_livJ_KEGGDelta_proteobacterium_NapHS2_MMP02436561_NZ_0ADZZ01000067_1_19_016491_017609_neg_d_Bacteria_p_Desulfobacterota_c_Desulfobacteria_o_Desulfatiglandales_f_NaphS2_g_NaphS2_s_NaphS2_sp000179315:0.24875,MARdb_livJ_KEGGDeferrisoma_camini_S3R1_MMP02584914_NZ_JAFN01000001_1_3574_4079703_4080824_neg_d_Bacteria_p_Deferrisomatota_c_Defferisomatia_o_Defferisomatales_f_Defferisomataceae_g_Deferrisoma_s_Deferrisoma_camini:0.18756)100.00:0.26218,(MARdb_livJ_KEGGDesulfarculus_SPR_MMP02419822_NZ_0AZAC01000011_1_64_085997_087148_pos_d_Bacteria_p_Desulfobacterota_c_Desulfarculia_o_Desulfarculales_f_Desulfarculaceae_g_Dethiosulfatarculus_s_Dethiosulfatarculus_sandiegensis:0.37794,(MARdb_livJ_KEGGDesulfovibrio_X2_MMP02207452_NZ_ATHV01000019_1_187_164696_165847_pos_d_Bacteria_p_Desulfobacterota_A_c_Desulfovibrionia_o_Desulfovibrionales_f_Desulfovibrionaceae_g_Desulfohalovibrio_s_Desulfohalovibrio_sp000422205:0.27345,(MARdb_livJ_KEGGDesulfovibrio_inopinatus_HHQ_20_MMP02441548_NZ_0AUBP01000025_1_41_038959_040134_neg_d_Bacteria_p_Desulfobacterota_A_c_Desulfovibrionia_o_Desulfovibrionales_f_Desulfovibrionaceae_g_Desulfovibrio_M_s_Desulfovibrio_M_inopinatus:0.21153,MARdb_livJ_KEGGDesulfovibrio_fructosovorans_JJ_MMP00103625_NZ_AECZ01000011_1_114_123873_125042_neg_d_Bacteria_p_Desulfobacterota_A_c_Desulfovibrionia_o_Desulfovibrionales_f_Desulfovibrionaceae_g_Desulfovibrio_F_s_Desulfovibrio_F_fructosivorans:0.16164)100.00:0.16473)100.00:0.13400)100.00:0.13934)100.00:0.13203)100.00:0.13960)91.00:0.16233)73.00:0.06172,(((MARdb_livJ_KEGGDesulfonema_ishimotonii_strain_Tokyo_01_MMP00098745_BEXT01000001_1_MMP00098745_4099_5223826_5224944_neg_d_Bacteria_p_Desulfobacterota_c_Desulfobacteria_o_Desulfobacterales_f_Desulfococcaceae:0.85854,(MARdb_livJ_KEGGDesulfovibrio_inopinatus_HHQ_20_MMP02441548_NZ_AUBP01000006_1_214_237171_238289_neg_d_Bacteria_p_Desulfobacterota_A_c_Desulfovibrionia_o_Desulfovibrionales_f_Desulfovibrionaceae_g_Desulfovibrio_M_s_Desulfovibrio_M_inopinatus:0.26031,(MARdb_livJ_KEGGAcuticoccus_sp_PTG4_2_MMP09079831_QHHQ01000005_1_0MMP09079831_250_0257283_0258392_neg_d_Bacteria_p_Proteobacteria_c_Alphaproteobacteria_o_Rhizobiales_f_Amorphaceae_g_Acuticoccus_s_Acuticoccus_sp003258595:0.21095,(MARdb_livJ_KEGGCohaesibacter_sp_MMP04515647_LT907844_1_MMP04515647_3154_3438959_3440071_pos_d_Bacteria_p_Proteobacteria_c_Alphaproteobacteria_o_Rhizobiales_f_Cohaesibacteraceae_g_Cohaesibacter_s_Cohaesibacter_sp900215505:0.10388,(MARdb_livJ_KEGGCohaesibacter_marisflavi_CGMCC_1_9157_MMP04488056_FOVR01000015_1_084_108379_109491_neg_d_Bacteria_p_Proteobacteria_c_Alphaproteobacteria_o_Rhizobiales_f_Cohaesibacteraceae_g_Cohaesibacter_s_Cohaesibacter_marisflavi:0.11511,MARdb_livJ_KEGGCeleribacter_baekdonensis_MMP08792291_CP028475_1_MMP08792291_3424_3353369_3354481_neg_d_Bacteria_p_Proteobacteria_c_Alphaproteobacteria_o_Rhodobacterales_f_Rhodobacteraceae_g_Celeribacter_s_Celeribacter_baekdonensis_B:0.08685)100.00:0.06216)100.00:0.17713)100.00:0.31909)100.00:0.38457)100.00:0.15072,(MARdb_livJ_KEGGClostridiales_bacterium_MCWD3_MMP04316851_NZ_0LOHE01000060_1_13_012905_014026_neg_d_Bacteria_p_Firmicutes_A_c_Clostridia_o_Tissierellales_f_MCWD3_g_MCWD3_s_MCWD3_sp001559865:0.91604,MARdb_livJ_KEGGClostridiales_bacterium_MCWD3_MMP04316851_NZ_0LOHE01000032_1_31_027461_028615_neg_d_Bacteria_p_Firmicutes_A_c_Clostridia_o_Tissierellales_f_MCWD3_g_MCWD3_s_MCWD3_sp001559865:0.45805)100.00:0.15176)100.00:0.19104,(MARdb_livJ_KEGGClostridium_botulinum_Walls_8G_MMP03779992_NZ_0LFPF01000012_1_71_081637_082779_neg_d_Bacteria_p_Firmicutes_A_c_Clostridia_o_Clostridiales_f_Clostridiaceae_g_Clostridium_F_s_Clostridium_F_botulinum:0.86368,MARdb_livJ_KEGGAcidaminobacter_hydrogenoformans_Glu_65_MMP03080599_FMWL01000006_1_034_037268_038401_neg_d_Bacteria_p_Firmicutes_A_c_Clostridia_o_Peptostreptococcales_f_Acidaminobacteraceae_g_Acidaminobacter_s_Acidaminobacter_hydrogenoformans:0.85227)98.00:0.09499)92.00:0.09759)70.00:0.10165,(((MARdb_livJ_KEGGBacteroidetes_bacterium_B1_G11_MMP09214828_QMOV01000011_1_MMP09214828_13_13115_14224_pos_d_Bacteria_p_Bacteroidota_c_Bacteroidia_o_Flavobacteriales_f_Flavobacteriaceae:1.31858,(MARdb_livJ_KEGGDesulfofaba_hansenii_P1_MMP07546017_PESK01000059_1_00MMP07546017_3_003547_004872_pos_d_Bacteria_p_Desulfobacterota_c_Desulfobacteria_o_Desulfobacterales_f_Desulfobacteraceae_g_Desulfofaba_s_Desulfofaba_hansenii:0.64985,(MARdb_livJ_KEGGLutibacter_sp_1KV19_MMP08813454_NZ_0QEIH01000006_1_MMP08813454_64_094912_096225_pos_d_Bacteria_p_Bacteroidota_c_Bacteroidia_o_Flavobacteriales_f_Flavobacteriaceae_g_Lutibacter_s_Lutibacter_sp003260195:0.14455,(MARdb_livJ_KEGGMaribacter_polysiphoniae_strain_DSM_23514_MMP05660747_QGGQ01000002_1_0MMP05660747_80_0086658_0087977_neg_d_Bacteria_p_Bacteroidota_c_Bacteroidia_o_Flavobacteriales_f_Flavobacteriaceae_g_Maribacter_A_s_Maribacter_A_polysiphoniae:0.18806,MARdb_livJ_KEGGBacteroidetes_bacterium_B1_G11_MMP09214828_QMOV01000011_1_MMP09214828_11_10925_12238_pos_d_Bacteria_p_Bacteroidota_c_Bacteroidia_o_Flavobacteriales_f_Flavobacteriaceae:0.14446)100.00:0.05315)100.00:0.28464)100.00:0.41016)100.00:0.52084,(MARdb_livJ_KEGGChloroflexi_bacterium_strain_SAR202_VII_2_MMP08332066_QEVV01000002_1_MMP08332066_262_292306_293568_neg_d_Bacteria_p_Chloroflexota_c_Dehalococcoidia_o_SAR202_VII_2_f_SAR202_VII_2_g_SAR202_VII_2_s_SAR202_VII_2_sp003228115:0.43085,MARdb_livJ_KEGGChloroflexi_bacterium_strain_SAR202_VII_2_MMP08332066_QEVV01000005_1_MMP08332066_132_136322_137605_neg_d_Bacteria_p_Chloroflexota_c_Dehalococcoidia_o_SAR202_VII_2_f_SAR202_VII_2_g_SAR202_VII_2_s_SAR202_VII_2_sp003228115:0.24185)100.00:1.06946)98.00:0.16368,MARdb_livJ_KEGGKyrpidia_sp_MMP08045872_CP024955_1_MMP08045872_1995_1998645_1999808_neg_d_Bacteria_p_Firmicutes_K_c_Alicyclobacillia_o_Kyrpidiales_f_Kyrpidiaceae_g_Kyrpidia_s_Kyrpidia_sp002804065:1.10937)85.00:0.05987)96.00:0.11287)85.00:0.07710,(((MARdb_livJ_KEGGBizionia_paragorgiae_KMM_6029_MMP04487990_FNQK01000008_1_122_128760_129911_neg_d_Bacteria_p_Bacteroidota_c_Bacteroidia_o_Flavobacteriales_f_Flavobacteriaceae_g_Bizionia_s_Bizionia_paragorgiae:0.34230,((MARdb_livJ_KEGGGillisia_mitskevichiae_DSM_19839_MMP05444482_NZ_0RBLG01000002_1_MMP05444482_269_0301766_0302905_pos_d_Bacteria_p_Bacteroidota_c_Bacteroidia_o_Flavobacteriales_f_Flavobacteriaceae_g_Gillisia:0.14655,MARdb_livJ_KEGGGillisia_CAL575_MMP02471749_NZ_0APHJ01000018_1_36_037911_039050_neg_d_Bacteria_p_Bacteroidota_c_Bacteroidia_o_Flavobacteriales_f_Flavobacteriaceae_g_Gillisia_s_Gillisia_sp000403785:0.12439)100.00:0.22242,(MARdb_livJ_KEGGArenibacter_hampyeongensis_strain_JCM_17788_MMP08100003_NZ_0PIOB01000002_1_MMP08100003_132_0191073_0192239_pos_d_Bacteria_p_Bacteroidota_c_Bacteroidia_o_Flavobacteriales_f_Flavobacteriaceae_g_Arenibacter_s_Arenibacter_hampyeongensis:0.29809,MARdb_livJ_KEGGKriegella_aquimaris_DSM_19886_MMP04488514_FNGV01000001_1_0964_1094618_1095757_pos_d_Bacteria_p_Bacteroidota_c_Bacteroidia_o_Flavobacteriales_f_Flavobacteriaceae_g_Kriegella_s_Kriegella_aquimaris:0.23478)98.00:0.06778)98.00:0.15700)100.00:1.26474,(((MARdb_livJ_KEGGArchaeoglobus_fulgidus_MMP02603985_AE000782_1_0867_0736645_0738030_neg_d_Archaea_p_Halobacterota_c_Archaeoglobi_o_Archaeoglobales_f_Archaeoglobaceae_g_Archaeoglobus_s_Archaeoglobus_fulgidus:0.80801,MARdb_livJ_KEGGDesulfatitalea_tepidiphila_S28bF_MMP00039863_NZ_0BCAG01000006_1_278_0279121_0280317_pos_d_Bacteria_p_Desulfobacterota_c_Desulfobacteria_o_Desulfobacterales_f_Desulfosarcinaceae_g_Desulfatitalea_s_Desulfatitalea_tepidiphila:0.78780)99.00:0.14101,MARdb_livJ_KEGGDesulfatitalea_tepidiphila_S28bF_MMP00039863_NZ_0BCAG01000001_1_853_0974549_0975811_neg_d_Bacteria_p_Desulfobacterota_c_Desulfobacteria_o_Desulfobacterales_f_Desulfosarcinaceae_g_Desulfatitalea_s_Desulfatitalea_tepidiphila:0.89682)96.00:0.11707,((MARdb_livJ_KEGGBGEO_SAMN07136727_METAG_DFLFBMEC_018_09_08273_09475_neg_d_Bacteria_p_Actinobacteriota_c_Rubrobacteria_o_Rubrobacterales_f_Rubrobacteraceae_g_Rubrobacter_B_s_:0.65546,(((MARdb_livJ_KEGGGeomicrobium_JCM_19055_MMP00000386_NZ_BAXL01000001_1_314_225126_226382_pos_d_Bacteria_p_Firmicutes_c_Bacilli_o_Bacillales_f_Marinococcaceae_g_Geomicrobium_s_Geomicrobium_sp000698185:0.17572,MARdb_livJ_KEGGBacillus_JCM_19041_MMP00000377_NZ_0BAXC01000035_1_33_25099_25983_pos_d_Bacteria_p_Firmicutes_c_Bacilli_o_Bacillales_f_Bacillaceae_D_g_Bacillus_H_s_Bacillus_H_sp001310375:0.22465)100.00:0.34370,((MARdb_livJ_KEGGHalobacillus_mangrovi_MMP06640208_CP020772_1_MMP06640208_1247_1316833_1318062_pos_d_Bacteria_p_Firmicutes_c_Bacilli_o_Bacillales_f_Halobacillaceae_g_Halobacillus_s_Halobacillus_mangrovi:0.17243,MARdb_livJ_KEGGHalobacillus_kuroshimensis_JS_Hb7_MMP02441195_NZ_0AUDY01000009_1_342_0363600_0364823_pos_d_Bacteria_p_Firmicutes_c_Bacilli_o_Bacillales_f_Halobacillaceae_g_Halobacillus_s_Halobacillus_kuroshimensis:0.15025)100.00:0.12421,(MARdb_livJ_KEGGBacillus_oceanisediminis_15_T_MMP09074692_NZ_QGTW01000009_1_MMP09074692_172_178958_180148_pos_d_Bacteria_p_Firmicutes_c_Bacilli_o_Bacillales_f_Bacillaceae_A_g_Bacillus_AA_s_Bacillus_AA_oceanisediminis_A:0.22638,(MARdb_livJ_KEGGGeobacillus_kaustophilus_MMP00061072_BA000043_1_1679_1690591_1691805_pos_d_Bacteria_p_Firmicutes_c_Bacilli_o_Bacillales_f_Anoxybacillaceae_g_Geobacillus_s_Geobacillus_thermoleovorans:0.04255,MARdb_livJ_KEGGGeobacillus_sp_MMP03400067_NZ_CP011832_1_1615_1650927_1652138_pos_d_Bacteria_p_Firmicutes_c_Bacilli_o_Bacillales_f_Anoxybacillaceae_g_Geobacillus_s_Geobacillus_lituanicus:0.10334)100.00:0.16273)100.00:0.14266)100.00:0.12117)100.00:0.07166,MARdb_livJ_KEGGMelghirimyces_profundicolus_strain_DSM_45787_MMP08776942_QBKR01000021_1_0MMP08776942_35_032240_033481_pos_d_Bacteria_p_Firmicutes_I_c_Bacilli_A_o_Thermoactinomycetales_f_Thermoactinomycetaceae_g_Melghirimyces_s_Melghirimyces_profundicolus:0.40740)100.00:0.18058)99.00:0.09358,(((MARdb_livJ_KEGGHydrogenophaga_LPB0072_MMP04390147_NZ_LVWD01000026_1_221_229848_231017_pos_d_Bacteria_p_Proteobacteria_c_Gammaproteobacteria_o_Burkholderiales_f_Burkholderiaceae_g_Hydrogenophaga_s_Hydrogenophaga_crassostreae:0.36035,MARdb_livJ_KEGGMassilia_sp_MMP09453097_NZ_CP030092_1_MMP09453097_4874_5717266_5718426_neg_d_Bacteria_p_Proteobacteria_c_Gammaproteobacteria_o_Burkholderiales_f_Burkholderiaceae_g_Pseudoduganella_s_Pseudoduganella_sp003293715:0.31319)100.00:0.07976,MARdb_livJ_KEGGCupriavidus_UBA2526_MMP06457331_DDNG01000031_1_260_280431_281603_pos_d_Bacteria_p_Proteobacteria_c_Gammaproteobacteria_o_Burkholderiales_f_Burkholderiaceae_g_Cupriavidus_s_Cupriavidus_metallidurans:0.25095)100.00:0.21125,((MARdb_livJ_KEGGAlteromonadaceae_bacterium_EAC_69_MMP07618328_NZOQ01000025_1_0MMP07618328_70_057880_059046_pos_d_Bacteria_p_Proteobacteria_c_Gammaproteobacteria_o_Pseudomonadales_f_Oleiphilaceae_g_GCA_2695345_s_GCA_2695345_sp002695345:0.24062,(((((MARdb_livJ_KEGGMarinobacter_daqiaonensis_CGMCC_1_9167_MMP05216203_FOYW01000001_1_2410_2680333_2681478_pos_d_Bacteria_p_Proteobacteria_c_Gammaproteobacteria_o_Pseudomonadales_f_Oleiphilaceae_g_Marinobacter_s_Marinobacter_daqiaonensis:0.12582,MARdb_livJ_KEGGMarinobacter_segnicrescens_SS011B1_4_MMP04487962_FOHZ01000010_1_085_091037_092176_neg_d_Bacteria_p_Proteobacteria_c_Gammaproteobacteria_o_Pseudomonadales_f_Oleiphilaceae_g_Marinobacter_s_Marinobacter_segnicrescens:0.10749)100.00:0.11878,MARdb_livJ_KEGGMarinobacter_santoriniensis_NKSG1_MMP02471869_NZ_00APAT01000023_1_89_0093586_0094734_pos_d_Bacteria_p_Proteobacteria_c_Gammaproteobacteria_o_Pseudomonadales_f_Oleiphilaceae_g_Marinobacter_s_Marinobacter_santoriniensis:0.21755)93.00:0.03144,(MARdb_livJ_KEGGMarinobacter_zhejiangensis_CGMCC_1_7061_MMP04487963_FOUE01000001_1_0815_0906794_0907939_pos_d_Bacteria_p_Proteobacteria_c_Gammaproteobacteria_o_Pseudomonadales_f_Oleiphilaceae_g_Marinobacter_s_Marinobacter_zhejiangensis:0.22195,(MARdb_livJ_KEGGMarinobacter_PWS21_MMP07602843_KZ319370_1_MMP07602843_295_334213_335361_pos_d_Bacteria_p_Proteobacteria_c_Gammaproteobacteria_o_Pseudomonadales_f_Oleiphilaceae_g_Marinobacter_s_Marinobacter_sp002744715:0.14245,MARdb_livJ_KEGGMarinobacter_AK21_MMP02854799_NZ_ANIE01000009_1_142_161269_162417_pos_d_Bacteria_p_Proteobacteria_c_Gammaproteobacteria_o_Pseudomonadales_f_Oleiphilaceae_g_Marinobacter_s_Marinobacter_nitratireducens:0.06677)100.00:0.03833)98.00:0.02280)96.00:0.06177,(MARdb_livJ_KEGGMarinobacter_nanhaiticus_D15_8W_MMP02469788_NZ_0KB822693_1_380_0426313_0427470_neg_d_Bacteria_p_Proteobacteria_c_Gammaproteobacteria_o_Pseudomonadales_f_Oleiphilaceae_g_Tamilnaduibacter_s_Tamilnaduibacter_nanhaiticus:0.06672,(MARdb_livJ_KEGGMarinobacter_R17_MMP10320203_NZ_0RHGZ01000021_1_MMP10320203_15_014827_015981_neg_d_Bacteria_p_Proteobacteria_c_Gammaproteobacteria_o_Pseudomonadales_f_Oleiphilaceae_g_Tamilnaduibacter:0.11538,MARdb_livJ_KEGGMarinobacter_bohaiensis_strain_T17_MMP09218204_NZ_00QGEH01000001_1_MMP09218204_80_0087520_0088677_pos_d_Bacteria_p_Proteobacteria_c_Gammaproteobacteria_o_Pseudomonadales_f_Oleiphilaceae_g_Tamilnaduibacter_s_Tamilnaduibacter_bohaiensis:0.05798)100.00:0.08655)100.00:0.06881)95.00:0.03112,MARdb_livJ_KEGGAlteromonadaceae_bacterium_CPC_69_MMP07618326_NYTK01000040_1_0MMP07618326_60_060446_061594_pos_d_Bacteria_p_Proteobacteria_c_Gammaproteobacteria_o_Pseudomonadales_f_Oleiphilaceae_g_Tamilnaduibacter_s_Tamilnaduibacter_sp002717955:0.17204)100.00:0.14663)100.00:0.22787,(MARdb_livJ_KEGGAlcanivorax_UBA1913_MMP06455530_DDGB01000034_1_020_032573_033736_neg_d_Bacteria_p_Proteobacteria_c_Gammaproteobacteria_o_Pseudomonadales_f_Alcanivoracaceae_g_Alcanivorax_s_Alcanivorax_sp002337465:0.28322,(MARdb_livJ_KEGGAlcanivorax_UBA3183_MMP06454272_DEXN01000013_1_008_010375_011562_neg_d_Bacteria_p_Proteobacteria_c_Gammaproteobacteria_o_Pseudomonadales_f_Alcanivoracaceae_g_Alcanivorax_s_Alcanivorax_jadensis:0.20903,MARdb_livJ_KEGGAlcanivorax_hongdengensis_A_11_3_MMP02471206_NZ_0AMRJ01000006_1_36_036624_037805_pos_d_Bacteria_p_Proteobacteria_c_Gammaproteobacteria_o_Pseudomonadales_f_Alcanivoracaceae_g_Alcanivorax_s_Alcanivorax_hongdengensis:0.20318)100.00:0.08904)100.00:0.15833)100.00:0.09559)100.00:0.16407)100.00:0.17740)100.00:0.71303)99.00:0.13491,MARdb_livJ_KEGGMethylobacterium_NP_6_MMP07619460_PBTN01000043_1_00MMP07619460_8_008000_009157_pos_d_Bacteria_p_Proteobacteria_c_Alphaproteobacteria_o_Rhizobiales_f_Beijerinckiaceae_g_Methylobacterium_s_Methylobacterium_purpurogeneiscleroticus:1.37517)82.00:0.13103)49.00:0.04390)99.00:0.26752)86.00:0.28237,((MARdb_livJ_KEGGMarinithermus_hydrothermalis_MMP00713602_CP002630_1_1025_0998247_0999386_neg_d_Bacteria_p_Deinococcota_c_Deinococci_o_Deinococcales_f_Marinithermaceae_g_Marinithermus_s_Marinithermus_hydrothermalis:1.14835,MARdb_livJ_KEGGFirmicutes_bacterium_UBA3575_MMP06455820_DFNE01000118_1_01_00145_01284_pos_d_Bacteria_p_Firmicutes_E_c_UBA3569_o_UBA3575_f_UBA3575_g_UBA3575_s_UBA3575_sp002375925:0.68849)86.00:0.17972,MARdb_livJ_KEGGDesulfonauticus_submarinus_6N_MMP04488516_FNIN01000001_1_358_377128_378258_pos_d_Bacteria_p_Desulfobacterota_A_c_Desulfovibrionia_o_Desulfovibrionales_f_Desulfonauticaceae_g_Desulfonauticus_s_Desulfonauticus_submarinus:1.82289)41.00:0.00000)68.00:0.05199,((MARdb_livJ_KEGGAcidobacteria_bacterium_DOLJORAL78_46_51_MMP07757424_PDUC01000025_1_0MMP07757424_84_089283_090575_pos_d_Bacteria_p_Acidobacteriota_c_GCA_2747255_o_GCA_2747255_f_GCA_2747255_g_GCA_2747255_s_GCA_2747255_sp002747255:1.46684,MARdb_livJ_KEGGMethanoplanus_petrolearius_MMP00017400_CP002117_1_2145_2168226_2169416_pos_d_Archaea_p_Halobacterota_c_Methanomicrobia_o_Methanomicrobiales_f_Methanomicrobiaceae_g_Methanolacinia_s_Methanolacinia_petrolearia:1.28544)95.00:0.20746,(((MARdb_livJ_KEGGGORG_SAMEA6068604_SAGS_AH326N16_04_031_028579_029730_neg_d_Bacteria_p_Proteobacteria_c_Alphaproteobacteria_o_Puniceispirillales_f_Puniceispirillaceae_g_UBA5951_s_:1.06206,(MARdb_livJ_KEGGMALA_SAMN05422133_METAG_FNEHNFBK_003_08_06150_07361_neg_d_Bacteria_p_Proteobacteria_c_Alphaproteobacteria_o_Rhizobiales_f_Rhizobiaceae_g_B7_s_:0.85766,((MARdb_livJ_KEGGBordetella_sp_MMP08912484_CP028901_1_MMP08912484_3572_3851787_3852905_pos_d_Bacteria_p_Proteobacteria_c_Gammaproteobacteria_o_Burkholderiales_f_Burkholderiaceae_g_SCGC_AAA027_K21_s_SCGC_AAA027_K21_sp003058465:0.15614,MARdb_livJ_KEGGBordetella_sp_MMP08912484_CP028901_1_MMP08912484_3096_3345692_3346807_pos_d_Bacteria_p_Proteobacteria_c_Gammaproteobacteria_o_Burkholderiales_f_Burkholderiaceae_g_SCGC_AAA027_K21_s_SCGC_AAA027_K21_sp003058465:0.15213)100.00:0.30126,(MARdb_livJ_KEGGMarinobacter_sp_NH169_3_MMP08661773_PXNP01000019_1_0MMP08661773_38_044040_045164_pos_d_Bacteria_p_Proteobacteria_c_Gammaproteobacteria_o_Pseudomonadales_f_Oleiphilaceae_g_Marinobacter_s_Marinobacter_sp003007675:0.26822,(MARdb_livJ_KEGGDefluviimonas_20V17_MMP02749527_NZ_0AYXI01000230_1_11_011708_012847_pos_d_Bacteria_p_Proteobacteria_c_Alphaproteobacteria_o_Rhodobacterales_f_Rhodobacteraceae_g_Defluviimonas_A_s_Defluviimonas_A_indica:0.27226,MARdb_livJ_KEGGBreoghania_corrubedonensis_strain_DSM_23382_MMP08776944_QAYG01000001_1_0MMP08776944_663_0755804_0756946_neg_d_Bacteria_p_Proteobacteria_c_Alphaproteobacteria_o_Rhizobiales_f_Stappiaceae_g_Breoghania_s_Breoghania_corrubedonensis:0.13599)100.00:0.21523)100.00:0.12348)100.00:0.55343)100.00:0.22497)100.00:0.18947,(MARdb_livJ_KEGGKribbia_dieselivorans_NBRC_106261_MMP00046500_NZ_00BCRE01000123_1_8_006348_007499_pos_d_Bacteria_p_Actinobacteriota_c_Actinobacteria_o_Actinomycetales_f_Dermatophilaceae_g_Kribbia_s_Kribbia_dieselivorans:0.88393,MARdb_livJ_KEGGHoeflea_marina_strain_DSM_16791_MMP09074944_QGTR01000004_1_0MMP09074944_112_0123597_0124721_neg_d_Bacteria_p_Proteobacteria_c_Alphaproteobacteria_o_Rhizobiales_f_Rhizobiaceae_g_Hoeflea_s_Hoeflea_marina:1.11154)100.00:0.18274)100.00:0.27910,(MARdb_livJ_KEGGAlbimonas_donghaensis_DS2_MMP05444336_FNMZ01000008_1_0055_0064240_0065394_neg_d_Bacteria_p_Proteobacteria_c_Alphaproteobacteria_o_Rhodobacterales_f_Rhodobacteraceae_g_Albimonas_s_Albimonas_donghaensis:0.20902,MARdb_livJ_KEGGCitreicella_thiooxidans_CHLG_1_MMP04488105_FNAV01000006_1_285_289727_290887_pos_d_Bacteria_p_Proteobacteria_c_Alphaproteobacteria_o_Rhodobacterales_f_Rhodobacteraceae_g_Salipiger_s_Salipiger_thiooxidans:0.27457)100.00:1.03533)70.00:0.13192)49.00:0.04773)54.00:0.09537,(((((((MARdb_livJ_KEGGAsanoa_hainanensis_CGMCC_4_5593_MMP05421812_FZPH01000012_1_MMP05421812_253_267879_269183_pos_d_Bacteria_p_Actinobacteriota_c_Actinobacteria_o_Mycobacteriales_f_Micromonosporaceae_g_Asanoa_s_Asanoa_hainanensis:2.06309,((MARdb_livJ_KEGGDeferrisoma_camini_S3R1_MMP02584914_NZ_JAFN01000001_1_1935_2217329_2218510_pos_d_Bacteria_p_Deferrisomatota_c_Defferisomatia_o_Defferisomatales_f_Defferisomataceae_g_Deferrisoma_s_Deferrisoma_camini:0.28642,(MARdb_livJ_KEGGDesulfacinum_infernum_DSM_9756_MMP02745206_NZ_0FQVB01000009_1_88_095326_096522_pos_d_Bacteria_p_Desulfobacterota_c_Syntrophobacteria_o_Syntrophobacterales_f_Syntrophobacteraceae_g_Desulfacinum_s_Desulfacinum_infernum:0.23097,MARdb_livJ_KEGGDesulfarculus_SPR_MMP02419822_NZ_0AZAC01000002_1_36_048259_049452_pos_d_Bacteria_p_Desulfobacterota_c_Desulfarculia_o_Desulfarculales_f_Desulfarculaceae_g_Dethiosulfatarculus_s_Dethiosulfatarculus_sandiegensis:0.23290)100.00:0.12140)100.00:0.68526,(MARdb_livJ_KEGGFulvimarina_pelagi_HTCC_2506_MMP00028750_NZ_0BBWO01000007_1_34_032092_033312_neg_d_Bacteria_p_Proteobacteria_c_Alphaproteobacteria_o_Rhizobiales_f_Rhizobiaceae_g_Fulvimarina_s_Fulvimarina_pelagi:0.81365,(MARdb_livJ_KEGGAchromobacter_sp_HZ01_MMP04858689_NZ_LWKV01000001_1_MMP04858689_1627_1756731_1757942_pos_d_Bacteria_p_Proteobacteria_c_Gammaproteobacteria_o_Burkholderiales_f_Burkholderiaceae_g_Achromobacter_s_Achromobacter_pulmonis:0.89285,MARdb_livJ_KEGGMALA_SAMN05422171_METAG_MBNBPBCA_274_01_00001_01002_neg_d_Bacteria_p_Proteobacteria_c_Gammaproteobacteria_o_UBA10353_f_LS_SOB_g_REDSEA_S09_B13_s_REDSEA_S09_B13_sp003447825:0.78114)100.00:0.20652)100.00:0.28934)100.00:0.24072)56.00:0.16999,(((((MARdb_livJ_KEGGArchaeoglobus_UBA234_MMP06027495_DACH01000001_1_081_075684_076880_pos_d_Archaea_p_Halobacterota_c_Archaeoglobi_o_Archaeoglobales_f_Archaeoglobaceae_g_Archaeoglobus_A_s_Archaeoglobus_A_sp002494625:0.38020,MARdb_livJ_KEGGArchaeoglobales_archaeon_B5_G16_MMP09214939_QMZC01000014_1_MMP09214939_16_19876_21081_neg_d_Archaea_p_Halobacterota_c_Archaeoglobi_o_Archaeoglobales_f_Archaeoglobaceae:0.25628)100.00:0.13586,MARdb_livJ_KEGGFerroglobus_placidus_MMP02598503_CP001899_1_0052_0039613_0040776_neg_d_Archaea_p_Halobacterota_c_Archaeoglobi_o_Archaeoglobales_f_Archaeoglobaceae_g_Ferroglobus_s_Ferroglobus_placidus:0.27661)99.00:0.09515,(MARdb_livJ_KEGGGeoglobus_ahangari_MMP02988852_NZ_CP011267_1_1804_1572856_1574025_pos_d_Archaea_p_Halobacterota_c_Archaeoglobi_o_Archaeoglobales_f_Archaeoglobaceae_g_Geoglobus_s_Geoglobus_ahangari:0.08686,MARdb_livJ_KEGGGeoglobus_UBA235_MMP06027494_DACG01000015_1_108_100900_102072_neg_d_Archaea_p_Halobacterota_c_Archaeoglobi_o_Archaeoglobales_f_Archaeoglobaceae_g_Geoglobus_s_Geoglobus_sp002494725:0.23116)100.00:0.26381)98.00:0.10550,(MARdb_livJ_KEGGArchaeoglobus_fulgidus_MMP02603985_AE000782_1_1002_0862223_0863395_neg_d_Archaea_p_Halobacterota_c_Archaeoglobi_o_Archaeoglobales_f_Archaeoglobaceae_g_Archaeoglobus_s_Archaeoglobus_fulgidus:0.10791,MARdb_livJ_KEGGArchaeoglobus_UBA230_MMP06027201_DAVR01000004_1_003_001482_002633_pos_d_Archaea_p_Halobacterota_c_Archaeoglobi_o_Archaeoglobales_f_Archaeoglobaceae_g_Archaeoglobus_s_Archaeoglobus_sp002507545:0.17011)100.00:0.17314)100.00:1.80002,((((((MARdb_livJ_KEGGDelta_proteobacterium_NapHS2_MMP02436561_NZ_00ADZZ01000790_1_6_004175_005452_pos_d_Bacteria_p_Desulfobacterota_c_Desulfobacteria_o_Desulfatiglandales_f_NaphS2_g_NaphS2_s_NaphS2_sp000179315:0.35835,(MARdb_livJ_KEGGDesulfobacterium_anilini_DSM_4660_MMP02441472_NZ_0AULM01000027_1_45_051089_052369_pos_d_Bacteria_p_Desulfobacterota_c_Desulfobacteria_o_Desulfatiglandales_f_Desulfatiglandaceae_g_Desulfatiglans_s_Desulfatiglans_anilini:0.24957,(MARdb_livJ_KEGGDesulfarculus_SPR_MMP02419822_NZ_0AZAC01000016_1_57_071660_072922_neg_d_Bacteria_p_Desulfobacterota_c_Desulfarculia_o_Desulfarculales_f_Desulfarculaceae_g_Dethiosulfatarculus_s_Dethiosulfatarculus_sandiegensis:0.34009,(MARdb_livJ_KEGGDesulfarculus_SPR_MMP02419822_NZ_0AZAC01000016_1_58_073220_074473_neg_d_Bacteria_p_Desulfobacterota_c_Desulfarculia_o_Desulfarculales_f_Desulfarculaceae_g_Dethiosulfatarculus_s_Dethiosulfatarculus_sandiegensis:0.53434,MARdb_livJ_KEGGDesulfobacterium_anilini_DSM_4660_MMP02441472_NZ_0AULM01000006_1_79_100726_102039_pos_d_Bacteria_p_Desulfobacterota_c_Desulfobacteria_o_Desulfatiglandales_f_Desulfatiglandaceae_g_Desulfatiglans_s_Desulfatiglans_anilini:0.49434)100.00:0.31184)73.00:0.06486)91.00:0.11948)100.00:0.28415,MARdb_livJ_KEGGDesulfobacterium_anilini_DSM_4660_MMP02441472_NZ_00AULM01000056_1_3_001489_002757_neg_d_Bacteria_p_Desulfobacterota_c_Desulfobacteria_o_Desulfatiglandales_f_Desulfatiglandaceae_g_Desulfatiglans_s_Desulfatiglans_anilini:0.72462)100.00:0.12932,(MARdb_livJ_KEGGDesulfobacterium_anilini_DSM_4660_MMP02441472_NZ_0AULM01000013_1_49_055147_056424_neg_d_Bacteria_p_Desulfobacterota_c_Desulfobacteria_o_Desulfatiglandales_f_Desulfatiglandaceae_g_Desulfatiglans_s_Desulfatiglans_anilini:0.65136,((MARdb_livJ_KEGGDesulfobacterium_anilini_DSM_4660_MMP02441472_NZ_0AULM01000020_1_17_014220_015500_neg_d_Bacteria_p_Desulfobacterota_c_Desulfobacteria_o_Desulfatiglandales_f_Desulfatiglandaceae_g_Desulfatiglans_s_Desulfatiglans_anilini:0.66320,(MARdb_livJ_KEGGDeferrisoma_camini_S3R1_MMP02584914_NZ_JAFN01000001_1_3614_4128476_4129753_pos_d_Bacteria_p_Deferrisomatota_c_Defferisomatia_o_Defferisomatales_f_Defferisomataceae_g_Deferrisoma_s_Deferrisoma_camini:0.36314,(MARdb_livJ_KEGGDesulfarculus_SPR_MMP02419822_NZ_AZAC01000014_1_267_329059_330336_pos_d_Bacteria_p_Desulfobacterota_c_Desulfarculia_o_Desulfarculales_f_Desulfarculaceae_g_Dethiosulfatarculus_s_Dethiosulfatarculus_sandiegensis:0.24253,((MARdb_livJ_KEGGDesulfospira_joergensenii_B331_MMP02440566_NZ_0ATUG01000001_1_872_0978766_0980046_neg_d_Bacteria_p_Desulfobacterota_c_Desulfobacteria_o_Desulfobacterales_f_Desulfobacteraceae_g_Desulfospira_s_Desulfospira_joergensenii:0.24773,MARdb_livJ_KEGGDelta_proteobacterium_NapHS2_MMP02436561_NZ_00ADZZ01000140_1_4_002566_003843_pos_d_Bacteria_p_Desulfobacterota_c_Desulfobacteria_o_Desulfatiglandales_f_NaphS2_g_NaphS2_s_NaphS2_sp000179315:0.18369)100.00:0.06394,MARdb_livJ_KEGGDesulfobacterium_anilini_DSM_4660_MMP02441472_NZ_0AULM01000013_1_57_063662_064939_neg_d_Bacteria_p_Desulfobacterota_c_Desulfobacteria_o_Desulfatiglandales_f_Desulfatiglandaceae_g_Desulfatiglans_s_Desulfatiglans_anilini:0.20376)100.00:0.07933)100.00:0.09097)97.00:0.05992)100.00:0.14302,MARdb_livJ_KEGGFerroglobus_placidus_MMP02598503_CP001899_1_0078_0058373_0059674_pos_d_Archaea_p_Halobacterota_c_Archaeoglobi_o_Archaeoglobales_f_Archaeoglobaceae_g_Ferroglobus_s_Ferroglobus_placidus:0.36499)96.00:0.12057)97.00:0.09582)100.00:0.63208,MARdb_livJ_KEGGFerroglobus_placidus_MMP02598503_CP001899_1_1181_1012006_1013304_pos_d_Archaea_p_Halobacterota_c_Archaeoglobi_o_Archaeoglobales_f_Archaeoglobaceae_g_Ferroglobus_s_Ferroglobus_placidus:1.21579)84.00:0.15992,MARdb_livJ_KEGGGeoglobus_UBA235_MMP06027494_DACG01000029_1_034_030846_032099_pos_d_Archaea_p_Halobacterota_c_Archaeoglobi_o_Archaeoglobales_f_Archaeoglobaceae_g_Geoglobus_s_Geoglobus_sp002494725:1.24049)43.00:0.06981,(((((MARdb_livJ_KEGGArchaeoglobus_UBA230_MMP06027201_DAVR01000033_1_069_055556_056926_neg_d_Archaea_p_Halobacterota_c_Archaeoglobi_o_Archaeoglobales_f_Archaeoglobaceae_g_Archaeoglobus_s_Archaeoglobus_sp002507545:0.94255,MARdb_livJ_KEGGDesulfatitalea_tepidiphila_S28bF_MMP00039863_NZ_0BCAG01000003_1_535_0617467_0618750_neg_d_Bacteria_p_Desulfobacterota_c_Desulfobacteria_o_Desulfobacterales_f_Desulfosarcinaceae_g_Desulfatitalea_s_Desulfatitalea_tepidiphila:0.59808)100.00:0.27541,MARdb_livJ_KEGGDesulfatitalea_tepidiphila_S28bF_MMP00039863_NZ_0BCAG01000003_1_376_0417999_0419270_pos_d_Bacteria_p_Desulfobacterota_c_Desulfobacteria_o_Desulfobacterales_f_Desulfosarcinaceae_g_Desulfatitalea_s_Desulfatitalea_tepidiphila:0.81342)100.00:0.90011,(MARdb_livJ_KEGGArchaeoglobus_profundus_MMP00017459_CP001857_1_0204_0170584_0171822_pos_d_Archaea_p_Halobacterota_c_Archaeoglobi_o_Archaeoglobales_f_Archaeoglobaceae_g_Archaeoglobus_B_s_Archaeoglobus_B_profundus:0.60563,((((MARdb_livJ_KEGGArchaeoglobus_fulgidus_MMP03081472_CP006577_1_0206_0176125_0177384_pos_d_Archaea_p_Halobacterota_c_Archaeoglobi_o_Archaeoglobales_f_Archaeoglobaceae_g_Archaeoglobus_s_Archaeoglobus_fulgidus:0.06671,MARdb_livJ_KEGGArchaeoglobus_UBA230_MMP06027201_DAVR01000042_1_015_018481_019740_neg_d_Archaea_p_Halobacterota_c_Archaeoglobi_o_Archaeoglobales_f_Archaeoglobaceae_g_Archaeoglobus_s_Archaeoglobus_sp002507545:0.08611)100.00:0.12471,(MARdb_livJ_KEGGArchaeoglobales_archaeon_B5_G16_MMP09214939_QMZC01000038_1_MMP09214939_21_13924_15297_neg_d_Archaea_p_Halobacterota_c_Archaeoglobi_o_Archaeoglobales_f_Archaeoglobaceae:0.15811,(MARdb_livJ_KEGGArchaeoglobus_UBA234_MMP06027495_DACH01000001_1_280_258330_259634_neg_d_Archaea_p_Halobacterota_c_Archaeoglobi_o_Archaeoglobales_f_Archaeoglobaceae_g_Archaeoglobus_A_s_Archaeoglobus_A_sp002494625:0.14413,(MARdb_livJ_KEGGFerroglobus_placidus_MMP02598503_CP001899_1_1061_0916853_0918178_neg_d_Archaea_p_Halobacterota_c_Archaeoglobi_o_Archaeoglobales_f_Archaeoglobaceae_g_Ferroglobus_s_Ferroglobus_placidus:0.14741,(MARdb_livJ_KEGGGeoglobus_UBA235_MMP06027494_DACG01000017_1_072_060256_061593_neg_d_Archaea_p_Halobacterota_c_Archaeoglobi_o_Archaeoglobales_f_Archaeoglobaceae_g_Geoglobus_s_Geoglobus_sp002494725:0.06825,MARdb_livJ_KEGGGeoglobus_acetivorans_MMP03070125_CP009552_1_0778_0671108_0672430_pos_d_Archaea_p_Halobacterota_c_Archaeoglobi_o_Archaeoglobales_f_Archaeoglobaceae_g_Geoglobus_s_Geoglobus_acetivorans:0.12099)100.00:0.03794)100.00:0.07348)100.00:0.09126)96.00:0.08052)100.00:0.40135,MARdb_livJ_KEGGArchaeoglobus_veneficus_MMP00713598_CP002588_1_0046_0043297_0044580_pos_d_Archaea_p_Halobacterota_c_Archaeoglobi_o_Archaeoglobales_f_Archaeoglobaceae_g_Archaeoglobus_C_s_Archaeoglobus_C_veneficus:0.37757)53.00:0.04447,MARdb_livJ_KEGGArchaeoglobus_veneficus_MMP00713598_CP002588_1_1945_1724777_1726042_pos_d_Archaea_p_Halobacterota_c_Archaeoglobi_o_Archaeoglobales_f_Archaeoglobaceae_g_Archaeoglobus_C_s_Archaeoglobus_C_veneficus:0.23032)100.00:0.25070)100.00:0.39355)83.00:0.10319,(((MARdb_livJ_KEGGDesulfatitalea_tepidiphila_S28bF_MMP00039863_NZ_BCAG01000003_1_1851_2081785_2083131_pos_d_Bacteria_p_Desulfobacterota_c_Desulfobacteria_o_Desulfobacterales_f_Desulfosarcinaceae_g_Desulfatitalea_s_Desulfatitalea_tepidiphila:0.50466,MARdb_livJ_KEGGDesulfatitalea_tepidiphila_S28bF_MMP00039863_NZ_0BCAG01000001_1_351_0392877_0394193_neg_d_Bacteria_p_Desulfobacterota_c_Desulfobacteria_o_Desulfobacterales_f_Desulfosarcinaceae_g_Desulfatitalea_s_Desulfatitalea_tepidiphila:0.20902)100.00:0.17885,(MARdb_livJ_KEGGDesulfatibacillum_aliphaticivorans_CV2803_MMP02441551_NZ_AUCT01000008_1_111_115038_116318_pos_d_Bacteria_p_Desulfobacterota_c_Desulfobacteria_o_Desulfobacterales_f_Desulfatibacillaceae_g_Desulfatibacillum_s_Desulfatibacillum_aliphaticivorans:0.05428,MARdb_livJ_KEGGDesulfatibacillum_alkenivorans_DSM_16219_MMP02745216_NZ_0FQZU01000019_1_11_008948_010225_pos_d_Bacteria_p_Desulfobacterota_c_Desulfobacteria_o_Desulfobacterales_f_Desulfatibacillaceae_g_Desulfatibacillum_s_Desulfatibacillum_alkenivorans:0.07296)100.00:0.23751)100.00:0.70164,MARdb_livJ_KEGGAfipia_MED_728_MMP07618278_NZFD01000047_1_0MMP07618278_39_041369_042580_neg_d_Bacteria_p_Proteobacteria_c_Alphaproteobacteria_o_Rhizobiales_f_Xanthobacteraceae_g_Afipia_s_Afipia_broomeae:0.89914)99.00:0.13232)78.00:0.08842,(MARdb_livJ_KEGGMangrovitalea_sediminis_M11_4_MMP07614990_NZ_0NTLB01000007_1_MMP07614990_323_0377448_0378710_pos_d_Bacteria_p_Proteobacteria_c_Gammaproteobacteria_o_Pseudomonadales_f_Oleiphilaceae_g_Mangrovitalea_s_Mangrovitalea_sediminis:0.54978,MARdb_livJ_KEGGDefluviimonas_20V17_MMP02749527_NZ_00AYXI01000195_1_7_003765_005027_pos_d_Bacteria_p_Proteobacteria_c_Alphaproteobacteria_o_Rhodobacterales_f_Rhodobacteraceae_g_Defluviimonas_A_s_Defluviimonas_A_indica:0.43010)100.00:0.48949)99.00:0.12155)53.00:0.16413)56.00:0.09202)63.00:0.05871,((MARdb_livJ_KEGGHaloarcula_hispanica_MMP02602960_CP002921_1_2478_2419679_2421049_pos_d_Archaea_p_Halobacterota_c_Halobacteria_o_Halobacteriales_f_Haloarculaceae_g_Haloarcula_s_Haloarcula_hispanica:0.75332,(MARdb_livJ_KEGGHalostagnicola_kamekurae_194_10_MMP04488556_FOZS01000001_1_0249_0250054_0251331_pos_d_Archaea_p_Halobacterota_c_Halobacteria_o_Halobacteriales_f_Natrialbaceae_g_Halostagnicola_s_Halostagnicola_kamekurae:0.76547,(MARdb_livJ_KEGGHalorussus_rarus_TBN4_MMP09702118_NZ_0QPMJ01000001_1_MMP09702118_218_0199980_0201338_neg_d_Archaea_p_Halobacterota_c_Halobacteria_o_Halobacteriales_f_Haloadaptaceae_g_SW_6_65_15:0.32010,MARdb_livJ_KEGGHalococcus_hamelinensis_100A6T_MMP02470884_AJRK01000357_1_016_012250_013734_neg_d_Archaea_p_Halobacterota_c_Halobacteria_o_Halobacteriales_f_Halococcaceae_g_Halococcus_s_Halococcus_hamelinensis:0.36536)100.00:0.15684)100.00:0.19735)100.00:0.96728,(((((((MARdb_livJ_KEGGGORG_SAMEA6080343_SAGS_AG439L22_040_06_04418_05758_neg_d_Bacteria_p_SAR324_c_SAR324_o_SAR324_f_NAC60_12_g__s_:0.29367,((MARdb_livJ_KEGGCeleribacter_baekdonensis_L_6_MMP04488117_FNBL01000010_1_031_035144_036436_neg_d_Bacteria_p_Proteobacteria_c_Alphaproteobacteria_o_Rhodobacterales_f_Rhodobacteraceae_g_Celeribacter_s_Celeribacter_baekdonensis:0.33912,MARdb_livJ_KEGGGammaproteobacteria_bacterium_LS_SOB_MMP03777285_LFLB01000008_1_085_091165_092478_pos_d_Bacteria_p_Proteobacteria_c_Gammaproteobacteria_o_UBA10353_f_LS_SOB_g_LS_SOB_s_LS_SOB_sp001543005:0.21452)100.00:0.06049,(((MARdb_livJ_KEGGDefluviimonas_20V17_MMP02749527_NZ_0AYXI01000220_1_23_023029_024321_neg_d_Bacteria_p_Proteobacteria_c_Alphaproteobacteria_o_Rhodobacterales_f_Rhodobacteraceae_g_Defluviimonas_A_s_Defluviimonas_A_indica:0.31737,((MARdb_livJ_KEGGDefluviimonas_denitrificans_strain_DSM_18921_MMP05660818_PVEP01000005_1_0MMP05660818_220_0206406_0207692_pos_d_Bacteria_p_Proteobacteria_c_Alphaproteobacteria_o_Rhodobacterales_f_Rhodobacteraceae_g_Defluviimonas_s_Defluviimonas_denitrificans:0.11464,(MARdb_livJ_KEGGAlbidovulum_inexpectatum_strain_DSM_12048_MMP03080611_PRDS01000001_1_MMP03080611_233_233926_235218_pos_d_Bacteria_p_Proteobacteria_c_Alphaproteobacteria_o_Rhodobacterales_f_Rhodobacteraceae_g_Albidovulum_s_Albidovulum_inexpectatum:0.16997,MARdb_livJ_KEGGDefluviimonas_aquaemixtae_strain_CECT_8626_MMP104628688_OMOQ01000003_1_0MMP104628688_508_0503414_0504706_pos_d_Bacteria_p_Proteobacteria_c_Alphaproteobacteria_o_Rhodobacterales_f_Rhodobacteraceae_g_Defluviimonas_C_s_Defluviimonas_C_aquaemixtae:0.09316)100.00:0.07802)99.00:0.04703,(MARdb_livJ_KEGGGemmobacter_megaterium_CF17_MMP05421774_NZ_0FTOT01000007_1_MMP05421774_91_087941_089230_neg_d_Bacteria_p_Proteobacteria_c_Alphaproteobacteria_o_Rhodobacterales_f_Rhodobacteraceae_g_Gemmobacter_A_s_Gemmobacter_A_megaterium:0.11244,MARdb_livJ_KEGGGemmobacter_YJ_T1_11_MMP09939799_NZ_QXXQ01000002_1_MMP09939799_402_405218_406507_pos_d_Bacteria_p_Proteobacteria_c_Alphaproteobacteria_o_Rhodobacterales_f_Rhodobacteraceae_g_Gemmobacter:0.11445)100.00:0.03881)67.00:0.07331)100.00:0.13469,(((MARdb_livJ_KEGGHoeflea_phototrophica_DFL_43_MMP02436119_NZ_CM002917_1_1149_1247577_1248881_neg_d_Bacteria_p_Proteobacteria_c_Alphaproteobacteria_o_Rhizobiales_f_Rhizobiaceae_g_Hoeflea_s_Hoeflea_phototrophica:0.26887,(MARdb_livJ_KEGGBGEO_SAMN07136922_METAG_MKBINFPI_063_06_03893_05191_neg_d_Bacteria_p_Proteobacteria_c_Alphaproteobacteria_o_Rhodobacterales_f_Rhodobacteraceae_g_HIMB11_s_:0.16584,(MARdb_livJ_KEGGGORG_SAMEA6074121_SAGS_AG916C06_008_03_002815_004155_pos_d_Bacteria_p_Proteobacteria_c_Alphaproteobacteria_o_Puniceispirillales_f_Puniceispirillaceae_g__s_:0.12496,MARdb_livJ_KEGGGORG_SAMEA6078256_SAGS_AG343K16_007_60_61065_062357_neg_d_Bacteria_p_Proteobacteria_c_Alphaproteobacteria_o_Puniceispirillales_f_GCA_002684695_g_GCA_002684695_s_:0.16183)100.00:0.08050)68.00:0.02373)38.00:0.01779,(MARdb_livJ_KEGGJannaschia_12N15_MMP09580375_NZ_0QPLJ01000021_1_MMP09580375_59_048514_049788_pos_d_Bacteria_p_Proteobacteria_c_Alphaproteobacteria_o_Rhodobacterales_f_Rhodobacteraceae_g_Jannaschia:0.18214,MARdb_livJ_KEGGHalocynthiibacter_namhaensis_RA2_3_MMP03254441_NZ_0JWIF01000012_1_22_021337_022626_pos_d_Bacteria_p_Proteobacteria_c_Alphaproteobacteria_o_Rhodobacterales_f_Rhodobacteraceae_g_Halocynthiibacter_s_Halocynthiibacter_namhaensis:0.14395)57.00:0.02275)61.00:0.03291,(((MARdb_livJ_KEGGMarinibacterium_profundimaris_22II1_22F33_MMP07274261_AQQR01000001_1_0MMP07274261_645_0664307_0665581_pos_d_Bacteria_p_Proteobacteria_c_Alphaproteobacteria_o_Rhodobacterales_f_Rhodobacteraceae_g_Marinibacterium_s_Marinibacterium_profundimaris:0.16296,MARdb_livJ_KEGGDonghicola_xiamenensis_DSM_18339_MMP02440615_NZ_0AUBS01000014_1_80_073457_074743_pos_d_Bacteria_p_Proteobacteria_c_Alphaproteobacteria_o_Rhodobacterales_f_Rhodobacteraceae_g_Pseudodonghicola_s_Pseudodonghicola_xiamenensis:0.14681)72.00:0.02120,(MARdb_livJ_KEGGLitorimicrobium_taeanense_G4_MMP04488092_FOEP01000002_1_167_164207_165502_neg_d_Bacteria_p_Proteobacteria_c_Alphaproteobacteria_o_Rhodobacterales_f_Rhodobacteraceae_g_Litorimicrobium_s_Litorimicrobium_taeanense:0.13372,MARdb_livJ_KEGGLeisingera_nanhaiensis_NH52F_MMP02440717_NZ_00KI421509_1_1616_1647752_1649044_neg_d_Bacteria_p_Proteobacteria_c_Alphaproteobacteria_o_Rhodobacterales_f_Rhodobacteraceae_g_Sedimentitalea_s_Sedimentitalea_nanhaiensis:0.07919)96.00:0.03980)71.00:0.02453,MARdb_livJ_KEGGJhaorihella_thermophila_strain_DSM_23413_MMP05421751_FNVD01000010_1_0MMP05421751_21_020788_022080_neg_d_Bacteria_p_Proteobacteria_c_Alphaproteobacteria_o_Rhodobacterales_f_Rhodobacteraceae_g_Jhaorihella_s_Jhaorihella_thermophila:0.10134)86.00:0.04486)55.00:0.03313)63.00:0.04960,MARdb_livJ_KEGGActibacterium_22II_S11_Z10_MMP02742681_NZ_0AQQY01000012_1_53_049741_051018_neg_d_Bacteria_p_Proteobacteria_c_Alphaproteobacteria_o_Rhodobacterales_f_Rhodobacteraceae_g_Actibacterium_s_Actibacterium_atlanticum:0.17015)100.00:0.10699)100.00:0.15840)100.00:0.81891,(MARdb_livJ_KEGGDeferrisoma_camini_S3R1_MMP02584914_NZ_JAFN01000001_1_3192_3626693_3627994_pos_d_Bacteria_p_Deferrisomatota_c_Defferisomatia_o_Defferisomatales_f_Defferisomataceae_g_Deferrisoma_s_Deferrisoma_camini:0.81376,MARdb_livJ_KEGGFilomicrobium_sp_MMP3234138_NZ_LN829118_1_1517_1563838_1565172_pos_d_Bacteria_p_Proteobacteria_c_Alphaproteobacteria_o_Rhizobiales_f_Hyphomicrobiaceae_g_Filomicrobium_s_Filomicrobium_insigne:0.57980)100.00:0.19795)100.00:0.81386,(MARdb_livJ_KEGGFabibacter_4D4_MMP05567581_NZ_MDGP01000001_1_3574_4071584_4072807_neg_d_Bacteria_p_Bacteroidota_c_Bacteroidia_o_Cytophagales_f_Cyclobacteriaceae_g_Fabibacter_s_Fabibacter_sp001747095:1.57711,((((MARdb_livJ_KEGGMarinateneraspora_sediminis_TPS16_MMP08979296_NZ_QEIO01000009_1_MMP08979296_24_027341_028816_neg_d_Bacteria_p_Actinobacteriota_c_Actinobacteria_o_Streptosporangiales_f_Streptosporangiaceae_g_Marinactinospora:1.23040,(MARdb_livJ_KEGGEpibacterium_ulvae_U95_MMP08054670_NZ_PHJF01000004_1_MMP08054670_262_252514_253683_pos_d_Bacteria_p_Proteobacteria_c_Alphaproteobacteria_o_Rhodobacterales_f_Rhodobacteraceae_g_Epibacterium_s_Epibacterium_ulvae:0.39237,(MARdb_livJ_KEGGGORG_SAMEA6078312_SAGS_AG343N19_17_013_013421_014656_pos_d_Bacteria_p_Proteobacteria_c_Alphaproteobacteria_o_Rhodobacterales_f_Rhodobacteraceae_g_GCA_002705045_s_GCA_002705045_sp002725175:0.40370,(MARdb_livJ_KEGGGrimontia_CECT_9029_MMP3872802_NZ_0FIZX01000002_1_655_0742631_0743797_pos_d_Bacteria_p_Proteobacteria_c_Gammaproteobacteria_o_Enterobacterales_f_Vibrionaceae_g_Grimontia_s_Grimontia_celer:0.08668,MARdb_livJ_KEGGEnterovibrio_norvegicus_DSM_15893_MMP03084138_FOWR01000031_1_037_040427_041596_pos_d_Bacteria_p_Proteobacteria_c_Gammaproteobacteria_o_Enterobacterales_f_Vibrionaceae_g_Enterovibrio_s_Enterovibrio_norvegicus:0.13577)100.00:0.23918)100.00:0.11435)100.00:0.39565)100.00:0.19043,((MARdb_livJ_KEGGMarinobacter_psychrophilus_MMP03701403_NZ_CP011494_1_1898_2122382_2123539_pos_d_Bacteria_p_Proteobacteria_c_Gammaproteobacteria_o_Pseudomonadales_f_Oleiphilaceae_g_Marinobacter_s_Marinobacter_psychrophilus:0.09641,MARdb_livJ_KEGGHalomonas_KO116_MMP02821277_NZ_0JNVS01000029_1_32_035835_036995_neg_d_Bacteria_p_Proteobacteria_c_Gammaproteobacteria_o_Pseudomonadales_f_Halomonadaceae_g_Halomonas_s_Halomonas_sp000734975:0.06424)100.00:0.25407,((MARdb_livJ_KEGGAurantimonas_sp_22II_16_19i_MMP03097527_AQQS01000025_1_0MMP03097527_41_043675_044829_pos_d_Bacteria_p_Proteobacteria_c_Alphaproteobacteria_o_Rhizobiales_f_Rhizobiaceae_g_Fulvimarina_s_Fulvimarina_sp002088275:0.10134,MARdb_livJ_KEGGFulvimarina_pelagi_HTCC_2506_MMP00028750_NZ_0BBWO01000007_1_21_018429_019583_pos_d_Bacteria_p_Proteobacteria_c_Alphaproteobacteria_o_Rhizobiales_f_Rhizobiaceae_g_Fulvimarina_s_Fulvimarina_pelagi:0.18017)100.00:0.11433,((MARdb_livJ_KEGGMethylobacterium_NP_6_MMP07619460_PBTN01000063_1_00MMP07619460_9_010892_012046_neg_d_Bacteria_p_Proteobacteria_c_Alphaproteobacteria_o_Rhizobiales_f_Beijerinckiaceae_g_Methylobacterium_s_Methylobacterium_purpurogeneiscleroticus:0.21108,MARdb_livJ_KEGGDefluviimonas_20V17_MMP02749527_NZ_0AYXI01000038_1_20_021842_022990_pos_d_Bacteria_p_Proteobacteria_c_Alphaproteobacteria_o_Rhodobacterales_f_Rhodobacteraceae_g_Defluviimonas_A_s_Defluviimonas_A_indica:0.16044)98.00:0.06323,(MARdb_livJ_KEGGAlbimonas_donghaensis_DS2_MMP05444336_FNMZ01000006_1_0141_0174269_0175441_neg_d_Bacteria_p_Proteobacteria_c_Alphaproteobacteria_o_Rhodobacterales_f_Rhodobacteraceae_g_Albimonas_s_Albimonas_donghaensis:0.13756,(MARdb_livJ_KEGGMarinibacterium_profundimaris_22II1_22F33_MMP07274261_AQQR01000003_1_0MMP07274261_421_0498152_0499306_neg_d_Bacteria_p_Proteobacteria_c_Alphaproteobacteria_o_Rhodobacterales_f_Rhodobacteraceae_g_Marinibacterium_s_Marinibacterium_profundimaris:0.10369,MARdb_livJ_KEGGAcuticoccus_sp_PTG4_2_MMP09079831_QHHQ01000009_1_00MMP09079831_57_0061580_0062746_pos_d_Bacteria_p_Proteobacteria_c_Alphaproteobacteria_o_Rhizobiales_f_Amorphaceae_g_Acuticoccus_s_Acuticoccus_sp003258595:0.10435)100.00:0.03968)100.00:0.04835)100.00:0.12746)100.00:0.10740)100.00:0.62936)100.00:0.15129,(((MARdb_livJ_KEGGDefluviimonas_aquaemixtae_strain_CECT_8626_MMP104628688_OMOQ01000001_1_0MMP104628688_975_0981861_0982994_pos_d_Bacteria_p_Proteobacteria_c_Alphaproteobacteria_o_Rhodobacterales_f_Rhodobacteraceae_g_Defluviimonas_C_s_Defluviimonas_C_aquaemixtae:0.63249,(MARdb_livJ_KEGGGORG_SAMEA6075754_SAGS_AG390K05_15_017_015263_016477_neg_d_Bacteria_p_Proteobacteria_c_Alphaproteobacteria_o_TMED109_f_TMED131_g_GCA_2732015_s_:0.16819,(MARdb_livJ_KEGGGORG_SAMEA6074123_SAGS_AG916C10_05_038_031467_032699_pos_d_Bacteria_p_Proteobacteria_c_Alphaproteobacteria_o_Rhodobacterales_f_Rhodobacteraceae_g_GCA_002705045_s_:0.09068,(MARdb_livJ_KEGGGORG_SAMEA6080110_SAGS_AG435J13_11_018_015714_016943_neg_d_Bacteria_p_Proteobacteria_c_Alphaproteobacteria_o_Rhodobacterales_f_Rhodobacteraceae_g_GCA_002705045_s_:0.05313,MARdb_livJ_KEGGGORG_SAMEA6070946_SAGS_AG898K23_01_032_029942_031177_neg_d_Bacteria_p_Proteobacteria_c_Alphaproteobacteria_o_Rhodobacterales_f_Rhodobacteraceae_g_GCA_002705045_s_:0.11748)100.00:0.04057)100.00:0.14472)100.00:0.43669)100.00:0.50123,((((MARdb_fmdD_Spiribacter_sp_MMP02603231_CP005990_1_0417_0422761_0423987_pos_d_Bacteria_p_Proteobacteria_c_Gammaproteobacteria_o_Nitrococcales_f_Nitrococcaceae_g_Spiribacter_s_Spiribacter_curvatus:0.13902,MARdb_fmdD_Spiribacter_sp_E85_MMP09041437_QFFI01000001_1_MMP09041437_109_127885_129126_neg_d_Bacteria_p_Proteobacteria_c_Gammaproteobacteria_o_Nitrococcales_f_Nitrococcaceae_g_E85_s_E85_sp003149435:0.12079)100.00:0.29580,((((MARdb_fmdD_Arcobacter_NORP36_MMP07568850_NVWN01000005_1_MMP07568850_116_122215_123426_neg_d_Bacteria_p_Campylobacterota_c_Campylobacteria_o_Campylobacterales_f_Arcobacteraceae_g_NORP36_s_NORP36_sp002733685:0.00000,MARdb_livJ_KEGGArcobacter_NORP36_MMP07568850_NVWN01000005_1_MMP07568850_116_122215_123426_neg_d_Bacteria_p_Campylobacterota_c_Campylobacteria_o_Campylobacterales_f_Arcobacteraceae_g_NORP36_s_NORP36_sp002733685:0.00000)100.00:0.09117,MARdb_fmdD_OceanDNA_b13438_014_01_00056_01270_neg_d_Bacteria_p_Campylobacterota_c_Campylobacteria_o_Campylobacterales_f_Arcobacteraceae_g_NORP36_s_NORP36_sp004566295:0.05387)100.00:0.42901,(((MARdb_fmdD_Grimontia_CECT_9029_MMP3872802_NZ_0FIZX01000001_1_751_0868650_0869852_pos_d_Bacteria_p_Proteobacteria_c_Gammaproteobacteria_o_Enterobacterales_f_Vibrionaceae_g_Grimontia_s_Grimontia_celer:0.00000,MARdb_livJ_KEGGGrimontia_CECT_9029_MMP3872802_NZ_0FIZX01000001_1_751_0868650_0869852_pos_d_Bacteria_p_Proteobacteria_c_Gammaproteobacteria_o_Enterobacterales_f_Vibrionaceae_g_Grimontia_s_Grimontia_celer:0.00000)100.00:0.20995,MARdb_fmdD_OceanDNA_b31443_010_020_014208_015416_pos_d_Bacteria_p_Proteobacteria_c_Alphaproteobacteria_o_Sneathiellales_f_Sneathiellaceae_g_Sneathiella_s_:0.17659)100.00:0.06416,(((MARdb_fmdD_Roseovarius_mucosus_DFL_24_MMP02708827_NZ_0KN293982_1_31_032409_033614_neg_d_Bacteria_p_Proteobacteria_c_Alphaproteobacteria_o_Rhodobacterales_f_Rhodobacteraceae_g_Roseovarius_s_Roseovarius_mucosus:0.20050,((MARdb_fmdD_Actibacterium_mucosum_R46_MMP02671722_NZ_JFKE01000006_1_109_104921_106138_neg_d_Bacteria_p_Proteobacteria_c_Alphaproteobacteria_o_Rhodobacterales_f_Rhodobacteraceae_g_Actibacterium_s_Actibacterium_mucosum:0.00000,MARdb_livJ_KEGGActibacterium_mucosum_R46_MMP02671722_NZ_JFKE01000006_1_109_104921_106138_neg_d_Bacteria_p_Proteobacteria_c_Alphaproteobacteria_o_Rhodobacterales_f_Rhodobacteraceae_g_Actibacterium_s_Actibacterium_mucosum:0.00000)100.00:0.12243,MARdb_fmdD_Octadecabacter_antarcticus_307_MMP02603621_NC_020911_1_2114_1990156_1991361_neg_d_Bacteria_p_Proteobacteria_c_Alphaproteobacteria_o_Rhodobacterales_f_Rhodobacteraceae_g_Octadecabacter_s_Octadecabacter_antarcticus:0.05391)100.00:0.03267)100.00:0.16044,(MARdb_fmdD_OceanDNA_b28200_0001_17_11856_13064_pos_d_Bacteria_p_Proteobacteria_c_Alphaproteobacteria_o_Rhodobacterales_f_Rhodobacteraceae_g_EhC02_s_:0.03648,MARdb_fmdD_OceanDNA_b28110_12_063_061068_062276_neg_d_Bacteria_p_Proteobacteria_c_Alphaproteobacteria_o_Rhodobacterales_f_Rhodobacteraceae_g_Celeribacter_s_Celeribacter_baekdonensis_B:0.08859)100.00:0.05681)100.00:0.04723,MARdb_fmdD_Neptunomonas_Rs1_MMP02470760_ASZJ01000007_1_070_075478_076677_pos_d_Bacteria_p_Proteobacteria_c_Gammaproteobacteria_o_Pseudomonadales_f_Nitrincolaceae_g_Rs1_s_Rs1_sp000416275:0.20182)100.00:0.06314)100.00:0.06993)99.00:0.07118,MARdb_fmdD_Variovorax_NP_4_MMP07620176_PBYB01000066_1_0MMP07620176_30_027931_029178_neg_d_Bacteria_p_Proteobacteria_c_Gammaproteobacteria_o_Burkholderiales_f_Burkholderiaceae_g_Variovorax_s_Variovorax_sp900115375:0.38261)100.00:0.12543)100.00:0.35887,((((((MARdb_fmdD_MALA_SAMN05422138_METAG_AOLCCCOE_136_02_00613_01896_neg_d_Archaea_p_Crenarchaeota_c_Nitrososphaeria_o_Nitrososphaerales_f_UBA57_g_UBA57_s_:0.11072,MARdb_fmdD_OceanDNA_b32956_803_02_00557_01549_neg_d_Bacteria_p_Proteobacteria_c_Alphaproteobacteria_o_UBA828_f_UBA828_g_PTKB01_s_PTKB01_sp002937555:0.19567)100.00:0.24199,(MARdb_fmdD_OceanDNA_b32916_001_15_12635_13966_neg_d_Bacteria_p_Proteobacteria_c_Alphaproteobacteria_o_UBA828_f_UBA828_g_GCA_2717225_s_GCA_2717225_sp002717225:0.28290,((MARdb_fmdD_Pontibaca_methylaminivorans_GRP21_MMP05421849_NZ_FTPS01000001_1_MMP05421849_1728_1787578_1788846_pos_d_Bacteria_p_Proteobacteria_c_Alphaproteobacteria_o_Rhodobacterales_f_Rhodobacteraceae_g_Pontibaca_s_Pontibaca_methylaminivorans:0.28069,MARdb_fmdD_TARA_SAMN05326650_METAG_MED00011_012_04_02494_03777_neg_d_Bacteria_p_Proteobacteria_c_Alphaproteobacteria_o_Rhodobacterales_f_Rhodobacteraceae_g_GCA_002705045_s_:0.26183)100.00:0.08539,(MARdb_fmdD_OceanDNA_b32943_028_07_05011_06300_pos_d_Bacteria_p_Proteobacteria_c_Alphaproteobacteria_o_UBA828_f_UBA828_g_PTKB01_s_:0.18477,MARdb_fmdD_OceanDNA_b32922_053_05_03779_05071_neg_d_Bacteria_p_Proteobacteria_c_Alphaproteobacteria_o_UBA828_f_UBA828_g_GCA_2728135_s_GCA_2728135_sp002728135:0.11335)99.00:0.05255)100.00:0.17822)100.00:0.45741)100.00:0.38312,(MARdb_fmdD_OceanDNA_b45102_0411_03_01850_03382_neg_d_Bacteria_p_SAR324_c_SAR324_o_SAR324_f_NAC60_12_g_JCVI_SCAAA005_s_JCVI_SCAAA005_sp000224765:0.17901,MARdb_fmdD_OceanDNA_b19704_202_03_01284_02816_neg_d_Bacteria_p_Marinisomatota_c_Marinisomatia_o_Marinisomatales_f_UBA1611_g_GCA_002717915_s_:0.20196)100.00:0.36997)71.00:0.13303,(((MARdb_fmdD_Haloplanus_salinus_JCM_18368_MMP09684816_NZ_0QPHM01000001_1_MMP09684816_143_0142023_0143327_pos_d_Archaea_p_Halobacterota_c_Halobacteria_o_Halobacteriales_f_Haloferacaceae_g_Haloplanus:0.00000,MARdb_livJ_KEGGHaloplanus_salinus_JCM_18368_MMP09684816_NZ_0QPHM01000001_1_MMP09684816_143_0142023_0143327_pos_d_Archaea_p_Halobacterota_c_Halobacteria_o_Halobacteriales_f_Haloferacaceae_g_Haloplanus:0.00000)100.00:0.16210,(MARdb_fmdD_Haloplanus_aerogenes_CGMCC_1_10124_MMP04488064_NZ_REFS01000001_1_MMP04488064_199_201180_202490_neg_d_Archaea_p_Halobacterota_c_Halobacteria_o_Halobacteriales_f_Haloferacaceae_g_Haloplanus:0.00000,MARdb_livJ_KEGGHaloplanus_aerogenes_CGMCC_1_10124_MMP04488064_NZ_REFS01000001_1_MMP04488064_199_201180_202490_neg_d_Archaea_p_Halobacterota_c_Halobacteria_o_Halobacteriales_f_Haloferacaceae_g_Haloplanus:0.00000)100.00:0.08731)100.00:0.23660,((MARdb_fmdD_Halonotius_pteroides_CECT_7525_MMP09473900_NZ_QMDW01000001_1_MMP09473900_156_140776_143121_neg_d_Archaea_p_Halobacterota_c_Halobacteria_o_Halobacteriales_f_Haloferacaceae_g_Halonotius:0.51134,((MARdb_fmdD_Natrialba_asiatica_DSM_12278_MMP02471653_AOIO01000007_1_097_113595_114860_pos_d_Archaea_p_Halobacterota_c_Halobacteria_o_Halobacteriales_f_Natrialbaceae_g_Natrialba_s_Natrialba_asiatica:0.21674,(MARdb_fmdD_Halostagnicola_kamekurae_194_10_MMP04488556_FOZS01000002_1_1024_0977837_0979105_neg_d_Archaea_p_Halobacterota_c_Halobacteria_o_Halobacteriales_f_Natrialbaceae_g_Halostagnicola_s_Halostagnicola_kamekurae:0.00000,MARdb_livJ_KEGGHalostagnicola_kamekurae_194_10_MMP04488556_FOZS01000002_1_1024_0977837_0979105_neg_d_Archaea_p_Halobacterota_c_Halobacteria_o_Halobacteriales_f_Natrialbaceae_g_Halostagnicola_s_Halostagnicola_kamekurae:0.00000)100.00:0.25610)98.00:0.07688,(MARdb_fmdD_Natrinema_salaciae_MDB25_MMP04489841_FOFD01000001_1_0216_0201092_0202318_neg_d_Archaea_p_Halobacterota_c_Halobacteria_o_Halobacteriales_f_Natrialbaceae_g_Natrinema_s_Natrinema_salaciae:0.12882,MARdb_fmdD_Halonotius_pteroides_CECT_7525_MMP09473900_NZ_00QMDW01000056_1_MMP09473900_4_001522_002169_pos_d_Archaea_p_Halobacterota_c_Halobacteria_o_Halobacteriales_f_Haloferacaceae_g_Halonotius:0.05185)100.00:0.23727)100.00:0.07716)98.00:0.03662,((((MARdb_fmdD_Halomicrobium_zhouii_TBN51_MMP05216559_FOZK01000001_1_0314_0302702_0304015_pos_d_Archaea_p_Halobacterota_c_Halobacteria_o_Halobacteriales_f_Haloarculaceae_g_Halomicrobium_s_Halomicrobium_zhouii:0.00000,MARdb_livJ_KEGGHalomicrobium_zhouii_TBN51_MMP05216559_FOZK01000001_1_0314_0302702_0304015_pos_d_Archaea_p_Halobacterota_c_Halobacteria_o_Halobacteriales_f_Haloarculaceae_g_Halomicrobium_s_Halomicrobium_zhouii:0.00000)100.00:0.11658,(MARdb_fmdD_Haloarcula_hispanica_MMP02602960_CP002923_1_0082_0088102_0089409_pos_d_Archaea_p_Halobacterota_c_Halobacteria_o_Halobacteriales_f_Haloarculaceae_g_Haloarcula_s_Haloarcula_hispanica:0.00541,MARdb_livJ_KEGGHaloarcula_sp_MMP03278120_CP010530_1_0125_0138614_0139921_neg_d_Archaea_p_Halobacterota_c_Halobacteria_o_Halobacteriales_f_Haloarculaceae_g_Haloarcula_s_Haloarcula_hispanica:0.00693)100.00:0.08066)100.00:0.10406,((MARdb_fmdD_Halobellus_limi_strain_CGMCC_1_10331_MMP04488133_FNVN01000001_1_MMP04488133_1364_1354267_1355583_neg_d_Archaea_p_Halobacterota_c_Halobacteria_o_Halobacteriales_f_Haloferacaceae_g_Halobellus_s_Halobellus_limi:0.00000,MARdb_livJ_KEGGHalobellus_limi_strain_CGMCC_1_10331_MMP04488133_FNVN01000001_1_MMP04488133_1364_1354267_1355583_neg_d_Archaea_p_Halobacterota_c_Halobacteria_o_Halobacteriales_f_Haloferacaceae_g_Halobellus_s_Halobellus_limi:0.00000)100.00:0.12031,((MARdb_fmdD_Halogranum_gelatinilyticum_TNN44_MMP04487949_FNHL01000004_1_0131_0158171_0159445_pos_d_Archaea_p_Halobacterota_c_Halobacteria_o_Halobacteriales_f_Haloferacaceae_g_Halogranum_s_Halogranum_gelatinilyticum:0.00000,MARdb_livJ_KEGGHalogranum_gelatinilyticum_TNN44_MMP04487949_FNHL01000004_1_0131_0158171_0159445_pos_d_Archaea_p_Halobacterota_c_Halobacteria_o_Halobacteriales_f_Haloferacaceae_g_Halogranum_s_Halogranum_gelatinilyticum:0.00000)100.00:0.10192,(MARdb_fmdD_Halofera_Atlit_47N_MMP08382981_NZ_PSYS01000001_1_MMP08382981_1528_1447189_1448466_pos_d_Archaea_p_Halobacterota_c_Halobacteria_o_Halobacteriales_f_Haloferacaceae_g_Haloferax_s_Haloferax_volcanii:0.00000,MARdb_livJ_KEGGHalofera_Atlit_105R_MMP09668323_NZ_0QPLP01000001_1_MMP09668323_226_0215226_0216503_neg_d_Archaea_p_Halobacterota_c_Halobacteria_o_Halobacteriales_f_Haloferacaceae_g_Haloferax_s_Haloferax_volcanii:0.00254)100.00:0.06050)89.00:0.03751)89.00:0.03098)100.00:0.12035,((MARdb_fmdD_Halarchaeum_CBA1220_MMP10386251_NZ_0RIZB01000002_1_MMP10386251_430_0474380_0475651_pos_d_Archaea_p_Halobacterota_c_Halobacteria_o_Halobacteriales_f_Halobacteriaceae_g_Halarchaeum:0.00000,MARdb_livJ_KEGGHalarchaeum_CBA1220_MMP10386251_NZ_0RIZB01000002_1_MMP10386251_430_0474380_0475651_pos_d_Archaea_p_Halobacterota_c_Halobacteria_o_Halobacteriales_f_Halobacteriaceae_g_Halarchaeum:0.00000)100.00:0.15909,((MARdb_fmdD_Halonotius_F13_13_MMP09370719_NZ_0QKNY01000018_1_MMP09370719_64_056281_057564_pos_d_Archaea_p_Halobacterota_c_Halobacteria_o_Halobacteriales_f_Haloferacaceae_g_Halonotius:0.00000,MARdb_livJ_KEGGHalonotius_F13_13_MMP09370719_NZ_0QKNY01000018_1_MMP09370719_64_056281_057564_pos_d_Archaea_p_Halobacterota_c_Halobacteria_o_Halobacteriales_f_Haloferacaceae_g_Halonotius:0.00000)100.00:0.09873,(MARdb_fmdD_Haloquadratum_walsbyi_MMP3138195_AM180088_1_2895_2994180_2995457_neg_d_Archaea_p_Halobacterota_c_Halobacteria_o_Halobacteriales_f_Haloferacaceae_g_Haloquadratum_s_Haloquadratum_walsbyi:0.00383,MARdb_livJ_KEGGHaloquadratum_walsbyi_MMP2272799_FR746099_1_2861_3012362_3013639_neg_d_Archaea_p_Halobacterota_c_Halobacteria_o_Halobacteriales_f_Haloferacaceae_g_Haloquadratum_s_Haloquadratum_walsbyi:0.00125)100.00:0.05449)100.00:0.14835)100.00:0.12175)98.00:0.06361)100.00:0.25765)100.00:0.18664)72.00:0.09153,MARdb_fmdD_Paenibacillus_naphthalenovorans_PR_N1_MMP05421868_FNDY01000007_1_172_153412_154692_neg_d_Bacteria_p_Firmicutes_I_c_Bacilli_A_o_Paenibacillales_f_Paenibacillaceae_g_Paenibacillus_G_s_Paenibacillus_G_naphthalenovorans:0.34237)100.00:0.07947,((((MARdb_fmdD_OceanDNA_b32793_157_01_00001_01044_pos_d_Bacteria_p_Proteobacteria_c_Alphaproteobacteria_o_UBA7887_f_GCA_2721365_g_GCA_2721365_s_GCA_2721365_sp002721365:0.13690,(MARdb_fmdD_Variovorax_NP_4_MMP07620176_PBYB01000020_1_0MMP07620176_91_094894_096117_neg_d_Bacteria_p_Proteobacteria_c_Gammaproteobacteria_o_Burkholderiales_f_Burkholderiaceae_g_Variovorax_s_Variovorax_sp900115375:0.11283,MARdb_fmdD_TARA_SAMEA2622656_METAG_JDDFFOHG_137_08_07607_08809_pos_d_Bacteria_p_Proteobacteria_c_Gammaproteobacteria_o_Burkholderiales_f_Burkholderiaceae_g__s_:0.11492)100.00:0.17079)100.00:0.30911,MARdb_fmdD_Rhodospirillaceae_bacterium_HHTR118_MMP08917673_NZ_0QXNY01000002_1_MMP08917673_851_0903575_0904825_neg_d_Bacteria_p_Proteobacteria_c_Alphaproteobacteria_o_Kiloniellales_f_Fodinicurvataceae:0.19657)97.00:0.05681,(((MARdb_fmdD_Brucellaceae_bacterium_UBA6728_MMP06457014_DKIC01000010_1_007_004692_005927_neg_d_Bacteria_p_Proteobacteria_c_Alphaproteobacteria_o_Rhizobiales_f_Rhizobiaceae_g_Ochrobactrum_A_s_Ochrobactrum_A_sp002278035:0.00000,MARdb_livJ_KEGGBrucellaceae_bacterium_UBA6728_MMP06457014_DKIC01000010_1_007_004692_005927_neg_d_Bacteria_p_Proteobacteria_c_Alphaproteobacteria_o_Rhizobiales_f_Rhizobiaceae_g_Ochrobactrum_A_s_Ochrobactrum_A_sp002278035:0.00000)100.00:0.15239,(MARdb_fmdD_OceanDNA_b38217_042_03_02070_03305_pos_d_Bacteria_p_Proteobacteria_c_Gammaproteobacteria_o_Pseudomonadales_f_Halomonadaceae_g_Halomonas_s_:0.17830,(((MARdb_fmdD_OceanDNA_b30235_127_06_03578_04819_neg_d_Bacteria_p_Proteobacteria_c_Alphaproteobacteria_o_Rhodobacterales_f_Rhodobacteraceae_g_Sulfitobacter_s_:0.08225,MARdb_fmdD_Octadecabacter_antarcticus_307_MMP02603621_NC_020911_1_2024_1888417_1889655_pos_d_Bacteria_p_Proteobacteria_c_Alphaproteobacteria_o_Rhodobacterales_f_Rhodobacteraceae_g_Octadecabacter_s_Octadecabacter_antarcticus:0.07313)60.00:0.03248,MARdb_fmdD_Rhodobacteraceae_bacterium_LMIT002_MMP08969185_NZ_00QDFI01000110_1_MMP08969185_3_002174_003412_pos_d_Bacteria_p_Proteobacteria_c_Alphaproteobacteria_o_Rhodobacterales_f_Rhodobacteraceae_g_Mangrovicoccus_s_Mangrovicoccus_sp003254465:0.05163)61.00:0.03635,(MARdb_fmdD_Hwanghaeicola_aestuarii_strain_DSM_22009_MMP05660475_QKZL01000043_1_00MMP05660475_5_002519_003763_pos_d_Bacteria_p_Proteobacteria_c_Alphaproteobacteria_o_Rhodobacterales_f_Rhodobacteraceae_g_Hwanghaeicola_s_Hwanghaeicola_aestuarii:0.00000,MARdb_livJ_KEGGHwanghaeicola_aestuarii_strain_DSM_22009_MMP05660475_QKZL01000043_1_00MMP05660475_5_002519_003763_pos_d_Bacteria_p_Proteobacteria_c_Alphaproteobacteria_o_Rhodobacterales_f_Rhodobacteraceae_g_Hwanghaeicola_s_Hwanghaeicola_aestuarii:0.00000)100.00:0.08456)100.00:0.06910)100.00:0.09260)99.00:0.03225,((MARdb_fmdD_Celeribacter_neptunius_H_14_MMP04487991_FORH01000001_1_0702_0707152_0708390_pos_d_Bacteria_p_Proteobacteria_c_Alphaproteobacteria_o_Rhodobacterales_f_Rhodobacteraceae_g_Celeribacter_s_Celeribacter_neptunius:0.12395,MARdb_fmdD_Confluentimicrobium_sp_MMP03323603_NZ_CP010869_1_2052_2105094_2106329_neg_d_Bacteria_p_Proteobacteria_c_Alphaproteobacteria_o_Rhodobacterales_f_Rhodobacteraceae_g_Confluentimicrobium_s_Confluentimicrobium_sp001305615:0.05959)100.00:0.09965,((MARdb_fmdD_Rhodopseudomonas_palustris_strain_XCP_MMP09388146_QKQS01000016_1_0MMP09388146_154_0186812_0188050_pos_d_Bacteria_p_Proteobacteria_c_Alphaproteobacteria_o_Rhizobiales_f_Xanthobacteraceae_g_Rhodopseudomonas_s_Rhodopseudomonas_palustris_I:0.11339,(MARdb_fmdD_OceanDNA_b26664_096_02_00158_01339_neg_d_Bacteria_p_Proteobacteria_c_Alphaproteobacteria_o_Rhizobiales_f_Beijerinckiaceae_g_Lichenihabitans_s_:0.06733,(MARdb_fmdD_Methylobacterium_NP_6_MMP07619460_PBTN01000041_1_00MMP07619460_8_006470_007717_neg_d_Bacteria_p_Proteobacteria_c_Alphaproteobacteria_o_Rhizobiales_f_Beijerinckiaceae_g_Methylobacterium_s_Methylobacterium_purpurogeneiscleroticus:0.00266,MARdb_livJ_KEGGMethylobacterium_NP_6_MMP07619460_PBTN01000007_1_MMP07619460_283_281274_282521_neg_d_Bacteria_p_Proteobacteria_c_Alphaproteobacteria_o_Rhizobiales_f_Beijerinckiaceae_g_Methylobacterium_s_Methylobacterium_purpurogeneiscleroticus:0.00000)100.00:0.11762)100.00:0.04296)100.00:0.06885,(MARdb_fmdD_OceanDNA_b26824_111_008_006871_008112_neg_d_Bacteria_p_Proteobacteria_c_Alphaproteobacteria_o_Rhizobiales_f_Rhizobiaceae_g_Jiella_s_:0.11329,MARdb_fmdD_Salinicola_peritrichatus_strain_JCM_18795_MMP06299117_NZ_0PZJU01000050_1_MMP06299117_19_020289_021515_pos_d_Bacteria_p_Proteobacteria_c_Gammaproteobacteria_o_Pseudomonadales_f_Halomonadaceae_g_Salinicola_s_Salinicola_peritrichatus:0.09638)100.00:0.03900)100.00:0.03409)99.00:0.02199)99.00:0.10793)100.00:0.11489,(((MARdb_fmdD_GORG_SAMEA6079114_SAGS_AG464B04_02_24_25338_26600_pos_d_Bacteria_p_Proteobacteria_c_Alphaproteobacteria_o_Pelagibacterales_f_Pelagibacteraceae_g_AAA240_E13_s_AAA240_E13_sp003209225:0.00000,MARdb_livJ_KEGGGORG_SAMEA6079114_SAGS_AG464B04_02_24_25338_26600_pos_d_Bacteria_p_Proteobacteria_c_Alphaproteobacteria_o_Pelagibacterales_f_Pelagibacteraceae_g_AAA240_E13_s_AAA240_E13_sp003209225:0.00000)100.00:0.05623,(MARdb_fmdD_GORG_SAMEA6077667_SAGS_AG333J17_01_070_054588_055826_pos_d_Bacteria_p_Proteobacteria_c_Alphaproteobacteria_o_Pelagibacterales_f_Pelagibacteraceae_g_Pelagibacter_s_:0.03529,MARdb_livJ_KEGGGORG_SAMEA6077471_SAGS_AG325O19_05_27_21101_22339_pos_d_Bacteria_p_Proteobacteria_c_Alphaproteobacteria_o_Pelagibacterales_f_Pelagibacteraceae_g_Pelagibacter_s_:0.01411)100.00:0.14135)100.00:0.20717,MARdb_fmdD_Yersinia_kristensenii_FCF580_MMP859932_NZ_0CQEO01000017_1_41_047365_048627_pos_d_Bacteria_p_Proteobacteria_c_Gammaproteobacteria_o_Enterobacterales_f_Enterobacteriaceae_g_Yersinia_s_Yersinia_kristensenii:0.21287)99.00:0.07026)100.00:0.17650)100.00:0.28307)97.00:0.07930,(((((((MARdb_fmdD_OceanDNA_b28366_138_02_00615_01853_pos_d_Bacteria_p_Proteobacteria_c_Alphaproteobacteria_o_Rhodobacterales_f_Rhodobacteraceae_g_GCA_002712045_s_:0.41423,(((MARdb_fmdD_TARA_SAMEA4397023_METAG_FKHJIAFJ_18_040_032375_033616_neg_d_Bacteria_p_Proteobacteria_c_Alphaproteobacteria_o_Rhodobacterales_f_Rhodobacteraceae_g_Sulfitobacter_s_Sulfitobacter_sp002731875:0.08281,MARdb_fmdD_OceanDNA_b30217_087_002_001764_003002_pos_d_Bacteria_p_Proteobacteria_c_Alphaproteobacteria_o_Rhodobacterales_f_Rhodobacteraceae_g_Sulfitobacter_s_:0.09004)100.00:0.20822,(MARdb_fmdD_OceanDNA_b32793_053_20_16628_17869_neg_d_Bacteria_p_Proteobacteria_c_Alphaproteobacteria_o_UBA7887_f_GCA_2721365_g_GCA_2721365_s_GCA_2721365_sp002721365:0.12820,(MARdb_fmdD_OceanDNA_b32933_201_001_000242_001489_pos_d_Bacteria_p_Proteobacteria_c_Alphaproteobacteria_o_UBA828_f_UBA828_g_PTKB01_s_:0.11423,(MARdb_fmdD_OceanDNA_b32960_02_104_108749_109987_neg_d_Bacteria_p_Proteobacteria_c_Alphaproteobacteria_o_UBA828_f_UBA828_g_UBA828_s_UBA828_sp002296185:0.11911,(MARdb_fmdD_OceanDNA_b32909_40_003_001174_002415_neg_d_Bacteria_p_Proteobacteria_c_Alphaproteobacteria_o_UBA828_f_UBA828_g_GCA_2714015_s_GCA_2714015_sp002714015:0.07782,MARdb_fmdD_OceanDNA_b32921_14_003_001884_003125_pos_d_Bacteria_p_Proteobacteria_c_Alphaproteobacteria_o_UBA828_f_UBA828_g_GCA_2728135_s_GCA_2728135_sp002728135:0.06812)100.00:0.05559)100.00:0.11986)100.00:0.11719)100.00:0.05004)79.00:0.02790,(MARdb_fmdD_OceanDNA_b24594_022_08_06317_08080_neg_d_Bacteria_p_Proteobacteria_c_Alphaproteobacteria_o_Kiloniellales_f_Rhodovibrionaceae_g__s_:0.18615,MARdb_fmdD_OceanDNA_b24172_0062_03_02491_03750_pos_d_Bacteria_p_Proteobacteria_c_Alphaproteobacteria_o_Ferrovibrionales_f__g__s_:0.17991)100.00:0.08187)93.00:0.05770)100.00:0.50608,((MARdb_fmdD_OceanDNA_b32852_096_06_02912_04144_neg_d_Bacteria_p_Proteobacteria_c_Alphaproteobacteria_o_UBA7887_f_UBA7887_g_UBA7887_s_UBA7887_sp002501105:0.35466,MARdb_fmdD_OceanDNA_b32794_241_01_00159_01415_pos_d_Bacteria_p_Proteobacteria_c_Alphaproteobacteria_o_UBA7887_f_UBA7887_g__s_:0.21936)91.00:0.10574,((((MARdb_fmdD_Rhodopseudomonas_palustris_BAL398_MMP03072170_NZ_JXXE01000360_1_15_13962_15215_neg_d_Bacteria_p_Proteobacteria_c_Alphaproteobacteria_o_Rhizobiales_f_Xanthobacteraceae_g_Rhodopseudomonas_s_Rhodopseudomonas_palustris_E:0.18467,((MARdb_fmdD_Acuticoccus_sp_PTG4_2_MMP09079831_QHHQ01000004_1_0MMP09079831_409_0470168_0471424_neg_d_Bacteria_p_Proteobacteria_c_Alphaproteobacteria_o_Rhizobiales_f_Amorphaceae_g_Acuticoccus_s_Acuticoccus_sp003258595:0.00000,MARdb_livJ_KEGGAcuticoccus_sp_PTG4_2_MMP09079831_QHHQ01000004_1_0MMP09079831_409_0470168_0471424_neg_d_Bacteria_p_Proteobacteria_c_Alphaproteobacteria_o_Rhizobiales_f_Amorphaceae_g_Acuticoccus_s_Acuticoccus_sp003258595:0.00000)100.00:0.05463,(MARdb_fmdD_Stappia_sp_22II_S9_Z10_MMP03082094_AQRB01000001_1_0MMP03082094_887_1020978_1022231_neg_d_Bacteria_p_Proteobacteria_c_Alphaproteobacteria_o_Rhizobiales_f_Amorphaceae_g_Acuticoccus_s_Acuticoccus_yangtzensis:0.01032,MARdb_livJ_KEGGAcuticoccus_yangtzensis_JL1095_MMP05818643_NZ_0MJUX01000004_1_138_0146847_0148100_neg_d_Bacteria_p_Proteobacteria_c_Alphaproteobacteria_o_Rhizobiales_f_Amorphaceae_g_Acuticoccus_s_Acuticoccus_yangtzensis:0.00000)100.00:0.07796)100.00:0.10107)100.00:0.16538,((MARdb_fmdD_OceanDNA_b28165_113_06_05100_06347_pos_d_Bacteria_p_Proteobacteria_c_Alphaproteobacteria_o_Rhodobacterales_f_Rhodobacteraceae_g_EhC02_s_:0.15058,(MARdb_fmdD_Rhodobacteraceae_EhC02_MMP04965933_LXYH01000059_1_072_085223_086470_pos_d_Bacteria_p_Proteobacteria_c_Alphaproteobacteria_o_Rhodobacterales_f_Rhodobacteraceae_g_EhC02_s_EhC02_sp001650895:0.06349,((MARdb_fmdD_OceanDNA_b30020_021_02_02082_03326_pos_d_Bacteria_p_Proteobacteria_c_Alphaproteobacteria_o_Rhodobacterales_f_Rhodobacteraceae_g_Albibacillus_s_:0.07551,((MARdb_fmdD_OceanDNA_b30622_057_05_04290_05534_neg_d_Bacteria_p_Proteobacteria_c_Alphaproteobacteria_o_Rhodobacterales_f_Rhodobacteraceae_g_Amylibacter_s_:0.07765,MARdb_fmdD_TARA_SAMEA2621401_METAG_HMOFNEGP_037_004_004083_005327_pos_d_Bacteria_p_Proteobacteria_c_Alphaproteobacteria_o_Rhodobacterales_f_Rhodobacteraceae_g_Planktomarina_s_:0.05492)100.00:0.03153,MARdb_fmdD_OceanDNA_b30629_0439_02_0365_1609_neg_d_Bacteria_p_Proteobacteria_c_Alphaproteobacteria_o_Rhodobacterales_f_Rhodobacteraceae_g_Amylibacter_s_Amylibacter_sp003447515:0.04915)100.00:0.02390)92.00:0.01628,MARdb_fmdD_OceanDNA_b29493_014_10_08879_10081_neg_d_Bacteria_p_Proteobacteria_c_Alphaproteobacteria_o_Rhodobacterales_f_Rhodobacteraceae_g_Loktanella_s_:0.07239)92.00:0.03309)100.00:0.05356)100.00:0.16464,(MARdb_fmdD_OceanDNA_b27524_083_06_06165_07412_neg_d_Bacteria_p_Proteobacteria_c_Alphaproteobacteria_o_Rhodobacterales_f_Rhodobacteraceae_g__s_:0.08403,(MARdb_fmdD_OceanDNA_b27591_0143_02_02111_03370_pos_d_Bacteria_p_Proteobacteria_c_Alphaproteobacteria_o_Rhodobacterales_f_Rhodobacteraceae_g__s_:0.08548,(MARdb_fmdD_OceanDNA_b28825_0606_01_0001_1263_pos_d_Bacteria_p_Proteobacteria_c_Alphaproteobacteria_o_Rhodobacterales_f_Rhodobacteraceae_g_LFER01_s_LFER01_sp001510135:0.03212,MARdb_fmdD_OceanDNA_b28571_186_01_0079_01335_pos_d_Bacteria_p_Proteobacteria_c_Alphaproteobacteria_o_Rhodobacterales_f_Rhodobacteraceae_g_LFER01_s_:0.10225)100.00:0.07033)100.00:0.03563)100.00:0.04575)83.00:0.03735)82.00:0.01878,((MARdb_fmdD_OceanDNA_b24726_252_02_01305_02561_pos_d_Bacteria_p_Proteobacteria_c_Alphaproteobacteria_o_Minwuiales_f_Minwuiaceae_g_Minwuia_s_:0.12619,MARdb_fmdD_OceanDNA_b24723_0061_02_0428_01684_pos_d_Bacteria_p_Proteobacteria_c_Alphaproteobacteria_o_Minwuiales_f_Minwuiaceae_g_Minwuia_s_:0.14812)100.00:0.09838,(MARdb_fmdD_Anderseniella_sp_MMP19229668_NZ_0LT703005_1_MMP19229668_192_0201923_0203176_neg_d_Bacteria_p_Proteobacteria_c_Alphaproteobacteria_o_Rhizobiales_f_Anderseniellaceae_g_Anderseniella_s_Anderseniella_sp900149695:0.00000,MARdb_livJ_KEGGAnderseniella_sp_MMP19229668_NZ_0LT703005_1_MMP19229668_192_0201923_0203176_neg_d_Bacteria_p_Proteobacteria_c_Alphaproteobacteria_o_Rhizobiales_f_Anderseniellaceae_g_Anderseniella_s_Anderseniella_sp900149695:0.00000)100.00:0.18318)89.00:0.04279)76.00:0.03147,MARdb_fmdD_OceanDNA_b43564_014_01_00003_01307_pos_d_Bacteria_p_Proteobacteria_c_Gammaproteobacteria_o_UBA10353_f_LS_SOB_g_REDSEA_S09_B13_s_REDSEA_S09_B13_sp002731295:0.17444)100.00:0.09434)100.00:0.05797)62.00:0.04927,(((MARdb_fmdD_OceanDNA_b32899_328_02_00651_01889_neg_d_Bacteria_p_Proteobacteria_c_Alphaproteobacteria_o_UBA828_f_UBA828_g__s_:0.05607,MARdb_fmdD_OceanDNA_b32956_223_02_00538_01779_neg_d_Bacteria_p_Proteobacteria_c_Alphaproteobacteria_o_UBA828_f_UBA828_g_PTKB01_s_PTKB01_sp002937555:0.07554)100.00:0.44949,MARdb_fmdD_Rhodobacter_CCB_MM2_MMP04440486_NZ_LRRR01000002_1_283_319157_320425_neg_d_Bacteria_p_Proteobacteria_c_Alphaproteobacteria_o_Rhodobacterales_f_Rhodobacteraceae_g_Pararhodobacter_s_Pararhodobacter_sp001691415:0.43613)100.00:0.22845,(((MARdb_fmdD_Agrobacterium_tumefaciens_UBA6735_MMP06451997_DKHV01000023_1_001_000509_001759_pos_d_Bacteria_p_Proteobacteria_c_Alphaproteobacteria_o_Rhizobiales_f_Rhizobiaceae_g_Agrobacterium_s_Agrobacterium_tumefaciens_F:0.00000,MARdb_livJ_KEGGAgrobacterium_tumefaciens_UBA6735_MMP06451997_DKHV01000023_1_001_000509_001759_pos_d_Bacteria_p_Proteobacteria_c_Alphaproteobacteria_o_Rhizobiales_f_Rhizobiaceae_g_Agrobacterium_s_Agrobacterium_tumefaciens_F:0.00000)100.00:0.53615,(((MARdb_fmdD_Tistrella_mobilis_MCCC_1A02139_MMP04332635_NZ_0LPZR01000157_1_39_036963_038216_pos_d_Bacteria_p_Proteobacteria_c_Alphaproteobacteria_o_Tistrellales_f_Tistrellaceae_g_Tistrella_s_Tistrella_mobilis:0.26411,(MARdb_fmdD_Breoghania_corrubedonensis_strain_DSM_23382_MMP08776944_QAYG01000002_1_00MMP08776944_72_0084000_0085238_neg_d_Bacteria_p_Proteobacteria_c_Alphaproteobacteria_o_Rhizobiales_f_Stappiaceae_g_Breoghania_s_Breoghania_corrubedonensis:0.00000,MARdb_livJ_KEGGBreoghania_corrubedonensis_strain_DSM_23382_MMP08776944_QAYG01000002_1_00MMP08776944_72_0084000_0085238_neg_d_Bacteria_p_Proteobacteria_c_Alphaproteobacteria_o_Rhizobiales_f_Stappiaceae_g_Breoghania_s_Breoghania_corrubedonensis:0.00000)100.00:0.11210)98.00:0.05650,((MARdb_fmdD_Defluviimonas_20V17_MMP02749527_NZ_0AYXI01000191_1_34_034213_035454_pos_d_Bacteria_p_Proteobacteria_c_Alphaproteobacteria_o_Rhodobacterales_f_Rhodobacteraceae_g_Defluviimonas_A_s_Defluviimonas_A_indica:0.00000,MARdb_livJ_KEGGDefluviimonas_20V17_MMP02749527_NZ_0AYXI01000191_1_34_034213_035454_pos_d_Bacteria_p_Proteobacteria_c_Alphaproteobacteria_o_Rhodobacterales_f_Rhodobacteraceae_g_Defluviimonas_A_s_Defluviimonas_A_indica:0.00000)100.00:0.18843,(MARdb_fmdD_Aurantimonas_sp_22II_16_19i_MMP03097527_AQQS01000025_1_0MMP03097527_31_033195_034436_pos_d_Bacteria_p_Proteobacteria_c_Alphaproteobacteria_o_Rhizobiales_f_Rhizobiaceae_g_Fulvimarina_s_Fulvimarina_sp002088275:0.00000,MARdb_livJ_KEGGAurantimonas_sp_22II_16_19i_MMP03097527_AQQS01000025_1_0MMP03097527_31_033195_034436_pos_d_Bacteria_p_Proteobacteria_c_Alphaproteobacteria_o_Rhizobiales_f_Rhizobiaceae_g_Fulvimarina_s_Fulvimarina_sp002088275:0.00000)100.00:0.20157)85.00:0.04301)100.00:0.08656,MARdb_fmdD_Puniceibacterium_sediminis_RU_1_R_18_MMP06265370_FZNN01000002_1_MMP06265370_109_114024_115262_neg_d_Bacteria_p_Proteobacteria_c_Alphaproteobacteria_o_Rhodobacterales_f_Rhodobacteraceae_g_Puniceibacterium_s_Puniceibacterium_sediminis:0.18109)100.00:0.08457)100.00:0.08494,((MARdb_fmdD_Ruegeria_ZGT108_MMP04376033_NZ_0LQBP01000006_1_17_017599_018837_pos_d_Bacteria_p_Proteobacteria_c_Alphaproteobacteria_o_Rhodobacterales_f_Rhodobacteraceae_g_Ruegeria_s_Ruegeria_profundi:0.43916,MARdb_fmdD_OceanDNA_b24172_0360_02_00633_01889_pos_d_Bacteria_p_Proteobacteria_c_Alphaproteobacteria_o_Ferrovibrionales_f__g__s_:0.21704)96.00:0.06413,((((MARdb_fmdD_Pelagibaca_bermudensis_HTCC260_MMP02436105_NZ_DS022276_1_1149_1207500_1208735_neg_d_Bacteria_p_Proteobacteria_c_Alphaproteobacteria_o_Rhodobacterales_f_Rhodobacteraceae_g_Salipiger_s_Salipiger_bermudensis:0.06395,MARdb_fmdD_Citreicella_357_MMP02471399_NZ_00AJKJ01000065_1_8_009530_010765_pos_d_Bacteria_p_Proteobacteria_c_Alphaproteobacteria_o_Rhodobacterales_f_Rhodobacteraceae_g_Salipiger_s_Salipiger_aestuarii:0.06490)100.00:0.23984,MARdb_fmdD_Oceanicella_SM1341_MMP09759695_NZ_QRGC01000002_1_MMP09759695_139_167653_168891_pos_d_Bacteria_p_Proteobacteria_c_Alphaproteobacteria_o_Rhodobacterales_f_Rhodobacteraceae:0.10570)100.00:0.08543,(MARdb_fmdD_GORG_SAMEA6071980_SAGS_AG904M20_01_228_218310_219557_pos_d_Bacteria_p_Proteobacteria_c_Alphaproteobacteria_o_Rhodobacterales_f_Rhodobacteraceae_g_GCA_002705045_s_:0.00000,MARdb_livJ_KEGGGORG_SAMEA6071980_SAGS_AG904M20_01_228_218310_219557_pos_d_Bacteria_p_Proteobacteria_c_Alphaproteobacteria_o_Rhodobacterales_f_Rhodobacteraceae_g_GCA_002705045_s_:0.00000)100.00:0.10462)100.00:0.08099,(((MARdb_fmdD_OceanDNA_b24311_107_06_03987_05231_neg_d_Bacteria_p_Proteobacteria_c_Alphaproteobacteria_o_GCA_2731375_f_GCA_2731375_g_GCA_2731375_s_:0.07273,MARdb_fmdD_OceanDNA_b24307_098_09_08736_09980_neg_d_Bacteria_p_Proteobacteria_c_Alphaproteobacteria_o_GCA_2731375_f_GCA_2731375_g_GCA_2731375_s_:0.07202)100.00:0.06111,MARdb_fmdD_OceanDNA_b23290_0261_03_1275_02522_neg_d_Bacteria_p_Proteobacteria_c_Alphaproteobacteria_o_Bin95_f_Bin95_g__s_:0.12924)100.00:0.03138,MARdb_fmdD_OceanDNA_b24239_002_109_115686_116942_pos_d_Bacteria_p_Proteobacteria_c_Alphaproteobacteria_o_GCA_2731375_f_GCA_2731375_g__s_:0.08488)100.00:0.06053)100.00:0.21637)100.00:0.17430)97.00:0.05884)60.00:0.02785)43.00:0.04723,((((MARdb_fmdD_Alcanivorax_dieselolei_MMP02603961_CP003466_1_3943_4411218_4412441_pos_d_Bacteria_p_Proteobacteria_c_Gammaproteobacteria_o_Pseudomonadales_f_Alcanivoracaceae_g_Alcanivorax_s_Alcanivorax_dieselolei:0.00000,MARdb_livJ_KEGGAlcanivorax_dieselolei_MMP02603961_CP003466_1_3943_4411218_4412441_pos_d_Bacteria_p_Proteobacteria_c_Gammaproteobacteria_o_Pseudomonadales_f_Alcanivoracaceae_g_Alcanivorax_s_Alcanivorax_dieselolei:0.00000)100.00:0.38287,MARdb_fmdD_OceanDNA_b41305_03_085_094961_096199_pos_d_Bacteria_p_Proteobacteria_c_Gammaproteobacteria_o_Pseudomonadales_f_Pseudomonadaceae_g_Pseudomonas_E_s_Pseudomonas_E_sp002255865:0.15602)100.00:0.07694,MARdb_fmdD_OceanDNA_b35155_25_010_010930_012171_pos_d_Bacteria_p_Proteobacteria_c_Gammaproteobacteria_o_Enterobacterales_f_Enterobacteriaceae_g_Pantoea_s_Pantoea_ludwigii_B:0.23646)100.00:0.08840,MARdb_fmdD_Pseudacidovorax_intermedius_NH_1_MMP02469492_NZ_0ANOY01001510_1_3_02840_04066_pos_d_Bacteria_p_Proteobacteria_c_Gammaproteobacteria_o_Burkholderiales_f_Burkholderiaceae_g_Pseudacidovorax:0.23930)100.00:0.12239)47.00:0.04300,(MARdb_fmdD_OceanDNA_b37979_292_02_00210_01445_neg_d_Bacteria_p_Proteobacteria_c_Gammaproteobacteria_o_Pseudomonadales_f_Halieaceae_g_Luminiphilus_s_:0.42797,((((MARdb_fmdD_Rhodospirillaceae_bacterium_Spongia_Bin9_strain_Spongia_Bin9_MMP104144055_NZ_0FZLR01000007_1_MMP104144055_5_03634_04854_neg_d_Bacteria_p_Proteobacteria_c_Alphaproteobacteria_o_Bin65_f_Bin65_g_Bin65_s_Bin65_sp900197615:0.37855,(MARdb_fmdD_Neptunomonas_Rs1_MMP02470760_ASZJ01000062_1_002_002381_003601_pos_d_Bacteria_p_Proteobacteria_c_Gammaproteobacteria_o_Pseudomonadales_f_Nitrincolaceae_g_Rs1_s_Rs1_sp000416275:0.36093,(MARdb_fmdD_Alphaproteobacteria_bacterium_46_93_T64_MMP05179561_MAAN01000011_1_MMP05179561_258_287613_288842_pos_d_Bacteria_p_Proteobacteria_c_Alphaproteobacteria_o_Sneathiellales_f_Sneathiellaceae_g_Sneathiella_s_Sneathiella_sp002163135:0.00000,MARdb_livJ_KEGGAlphaproteobacteria_bacterium_46_93_T64_MMP05179561_MAAN01000011_1_MMP05179561_258_287613_288842_pos_d_Bacteria_p_Proteobacteria_c_Alphaproteobacteria_o_Sneathiellales_f_Sneathiellaceae_g_Sneathiella_s_Sneathiella_sp002163135:0.00000)100.00:0.12741)100.00:0.04536)40.00:0.03280,(MARdb_fmdD_Oceanibacterium_hippocampi_CECT_7691_MMP102070168_FWFR01000002_1_0MMP102070168_459_0494653_0495879_neg_d_Bacteria_p_Proteobacteria_c_Alphaproteobacteria_o_Sneathiellales_f_Sneathiellaceae_g_Oceanibacterium_s_Oceanibacterium_hippocampi:0.20301,(MARdb_fmdD_Nitratireductor_sp_StC3_MMP08730821_PYBP01000004_1_MMP08730821_208_186252_187475_neg_d_Bacteria_p_Proteobacteria_c_Alphaproteobacteria_o_Rhizobiales_f_Rhizobiaceae_g_STC3_s_STC3_sp003015025:0.15971,MARdb_fmdD_Phyllobacteriaceae_bacterium_X9_2_2_MMP07809790_PDVP01000001_1_MMP07809790_249_251563_252795_pos_d_Bacteria_p_Proteobacteria_c_Alphaproteobacteria_o_Rhizobiales_f_Rhizobiaceae_g_Notoacmeibacter_s_Notoacmeibacter_sp002727065:0.14328)99.00:0.05633)32.00:0.03509)68.00:0.04853,(MARdb_fmdD_OceanDNA_b26822_0508_03_02770_04071_pos_d_Bacteria_p_Proteobacteria_c_Alphaproteobacteria_o_Rhizobiales_f_Rhizobiaceae_g_Mesorhizobium_E_s_:0.16692,(MARdb_fmdD_MALA_SAMN05422133_METAG_FNEHNFBK_191_03_02751_03989_pos_d_Bacteria_p_Proteobacteria_c_Alphaproteobacteria_o_Rhizobiales_f_Rhizobiaceae_g_B7_s_:0.00000,MARdb_livJ_KEGGMALA_SAMN05422133_METAG_FNEHNFBK_191_03_02751_03989_pos_d_Bacteria_p_Proteobacteria_c_Alphaproteobacteria_o_Rhizobiales_f_Rhizobiaceae_g_B7_s_:0.00000)100.00:0.00316)100.00:0.28823)45.00:0.02623,((((MARdb_fmdD_Rhodobacteraceae_bacterium_AsT_22_MMP09425313_QLIW01000002_1_MMP09425313_424_425322_426542_neg_d_Bacteria_p_Proteobacteria_c_Alphaproteobacteria_o_Rhodobacterales_f_Rhodobacteraceae_g_HLUCCO07_s_HLUCCO07_sp003258925:0.23027,(((((((MARdb_fmdD_OceanDNA_b30006_11_061_067862_069082_neg_d_Bacteria_p_Proteobacteria_c_Alphaproteobacteria_o_Rhodobacterales_f_Rhodobacteraceae_g_Pseudooceanicola_s_:0.17926,MARdb_fmdD_OceanDNA_b27519_179_003_001301_002521_neg_d_Bacteria_p_Proteobacteria_c_Alphaproteobacteria_o_Rhodobacterales_f_Rhodobacteraceae_g_56_14_T64_s_:0.14280)61.00:0.02340,((MARdb_fmdD_TARA_SAMEA2623116_METAG_GCHAHDDH_056_04_03115_04335_pos_d_Bacteria_p_Proteobacteria_c_Alphaproteobacteria_o_Rhodobacterales_f_Rhodobacteraceae_g_HIMB11_s_HIMB11_sp002726375:0.09958,MARdb_fmdD_OceanDNA_b30623_241_05_02860_04080_neg_d_Bacteria_p_Proteobacteria_c_Alphaproteobacteria_o_Rhodobacterales_f_Rhodobacteraceae_g_Amylibacter_s_Amylibacter_sp002387535:0.02703)100.00:0.08229,(((MARdb_fmdD_Aestuariivita_boseongensis_BS_B2_MMP03325920_NZ_0JXYH01000018_1_24_023871_025091_neg_d_Bacteria_p_Proteobacteria_c_Alphaproteobacteria_o_Rhodobacterales_f_Rhodobacteraceae_g_Aestuariivita_s_Aestuariivita_boseongensis:0.00000,MARdb_livJ_KEGGAestuariivita_boseongensis_BS_B2_MMP03325920_NZ_0JXYH01000018_1_24_023871_025091_neg_d_Bacteria_p_Proteobacteria_c_Alphaproteobacteria_o_Rhodobacterales_f_Rhodobacteraceae_g_Aestuariivita_s_Aestuariivita_boseongensis:0.00000)100.00:0.06016,MARdb_fmdD_OceanDNA_b30169_01_368_379333_380559_pos_d_Bacteria_p_Proteobacteria_c_Alphaproteobacteria_o_Rhodobacterales_f_Rhodobacteraceae_g_Sulfitobacter_s_:0.07683)100.00:0.06654,(MARdb_fmdD_Pseudophaeobacter_leonis_306_MMP06545315_NZ_00MWVJ01000058_1_MMP06545315_5_006030_007268_pos_d_Bacteria_p_Proteobacteria_c_Alphaproteobacteria_o_Rhodobacterales_f_Rhodobacteraceae_g_Pseudophaeobacter_s_Pseudophaeobacter_leonis:0.10105,(MARdb_fmdD_OceanDNA_b26839_0351_02_01343_02563_pos_d_Bacteria_p_Proteobacteria_c_Alphaproteobacteria_o_Rhizobiales_f_Rhizobiaceae_g_Hoeflea_s_:0.09025,MARdb_fmdD_OceanDNA_b26889_033_010_008355_009575_pos_d_Bacteria_p_Proteobacteria_c_Alphaproteobacteria_o_Rhizobiales_f_Rhizobiaceae_g_SPNT01_s_:0.06496)100.00:0.02567)100.00:0.02532)99.00:0.03255)56.00:0.01877)93.00:0.01593,MARdb_fmdD_Phaeobacter_arcticus_20188_MMP02441118_NZ_0000KI421507_1_583_0646435_0647655_pos_d_Bacteria_p_Proteobacteria_c_Alphaproteobacteria_o_Rhodobacterales_f_Rhodobacteraceae_g_Pseudophaeobacter_s_Pseudophaeobacter_arcticus:0.10852)97.00:0.01469,MARdb_fmdD_Phaeobacter_11ANDIMAR09_MMP03996103_NZ_00LIKT01000041_1_4_003922_005142_pos_d_Bacteria_p_Proteobacteria_c_Alphaproteobacteria_o_Rhodobacterales_f_Rhodobacteraceae_g_Pseudophaeobacter_s_Pseudophaeobacter_sp001294455:0.06558)90.00:0.01177,MARdb_fmdD_OceanDNA_b28946_175_03_02540_03763_pos_d_Bacteria_p_Proteobacteria_c_Alphaproteobacteria_o_Rhodobacterales_f_Rhodobacteraceae_g_LFER01_s_LFER01_sp001642945:0.14194)93.00:0.02370,MARdb_fmdD_Phaeobacter_CECT_5382_MMP3535146_NZ_0CYSG01000012_1_33_038095_039318_neg_d_Bacteria_p_Proteobacteria_c_Alphaproteobacteria_o_Rhodobacterales_f_Rhodobacteraceae_g_Pseudophaeobacter_s_Pseudophaeobacter_sp001457775:0.13466)98.00:0.02087,MARdb_fmdD_Pseudooceanicola_SAT_54_MMP07619846_PALA01000031_1_0MMP07619846_21_026169_027389_pos_d_Bacteria_p_Proteobacteria_c_Alphaproteobacteria_o_Rhodobacterales_f_Rhodobacteraceae_g_Pseudooceanicola_B_s_Pseudooceanicola_B_sp002706905:0.14062)100.00:0.03663)44.00:0.01797,MARdb_fmdD_Ruegeria_marina_CGMCC_1_9108_MMP04488239_FMZV01000021_1_005_003796_005019_pos_d_Bacteria_p_Proteobacteria_c_Alphaproteobacteria_o_Rhodobacterales_f_Rhodobacteraceae_g_Ruegeria_B_s_Ruegeria_B_marina:0.16177)70.00:0.03184,(((MARdb_fmdD_Oceanicola_22II_s11g_MMP02954390_NZ_0AQQX01000001_1_75_086515_087735_neg_d_Bacteria_p_Proteobacteria_c_Alphaproteobacteria_o_Rhodobacterales_f_Rhodobacteraceae_g_Pseudooceanicola_s_Pseudooceanicola_atlanticus:0.06737,MARdb_fmdD_OceanDNA_b29507_0036_05_04232_05452_pos_d_Bacteria_p_Proteobacteria_c_Alphaproteobacteria_o_Rhodobacterales_f_Rhodobacteraceae_g_Marinibacterium_s_:0.08618)100.00:0.05981,MARdb_fmdD_Sulfitobacter_sp_DFL_23_MMP08918501_NZ_00QBFE01000010_1_MMP08918501_41_0036630_0037850_pos_d_Bacteria_p_Proteobacteria_c_Alphaproteobacteria_o_Rhodobacterales_f_Rhodobacteraceae_g_Sulfitobacter_C_s_Sulfitobacter_C_pseudonitzschiae_A:0.09898)100.00:0.01950,MARdb_fmdD_Planktotalea_sp_IMCC9565_IMCC9565_MMP05194549_NZ_0MUHR01000021_1_MMP05194549_32_027159_028379_pos_d_Bacteria_p_Proteobacteria_c_Alphaproteobacteria_o_Rhodobacterales_f_Rhodobacteraceae_g_Planktotalea_s_Planktotalea_arctica:0.06661)100.00:0.06784)90.00:0.02058,MARdb_fmdD_OceanDNA_b26888_063_014_14876_16105_neg_d_Bacteria_p_Proteobacteria_c_Alphaproteobacteria_o_Rhizobiales_f_Rhizobiaceae_g_Notoacmeibacter_s_:0.20690)100.00:0.07969)66.00:0.06897)100.00:0.16391)49.00:0.07480,((MARdb_fmdD_Phyllobacteriaceae_bacterium_Z3_1_MMP10169377_NZ_RBVY01000001_1_MMP10169377_487_524875_526170_pos_d_Bacteria_p_Proteobacteria_c_Alphaproteobacteria_o_Rhizobiales_f_Rhizobiaceae_g_STC3_s_STC3_sp003015025:0.56062,((MARdb_fmdD_OceanDNA_b14645_211_01_00003_01337_pos_d_Bacteria_p_Chloroflexota_c_Dehalococcoidia_o_UBA1151_f_Bin127_g_UBA1328_s_UBA1328_sp002306815:0.09557,(MARdb_fmdD_OceanDNA_b24096_086_05_03678_04916_pos_d_Bacteria_p_Proteobacteria_c_Alphaproteobacteria_o_Defluviicoccales_f_Defluviicoccaceae_g__s_:0.09254,MARdb_fmdD_OceanDNA_b24099_029_13_10176_11414_neg_d_Bacteria_p_Proteobacteria_c_Alphaproteobacteria_o_Defluviicoccales_f_Defluviicoccaceae_g_GCA_2689465_s_:0.09170)65.00:0.02540)100.00:0.42719,(MARdb_fmdD_OceanDNA_b32688_392_02_02034_03272_pos_d_Bacteria_p_Proteobacteria_c_Alphaproteobacteria_o_UBA2966_f_UBA2966_g_GCA_2690215_s_GCA_2690215_sp002690215:0.21459,(MARdb_fmdD_OceanDNA_b32684_006_045_051411_052640_pos_d_Bacteria_p_Proteobacteria_c_Alphaproteobacteria_o_UBA2966_f__g__s_:0.06275,MARdb_fmdD_OceanDNA_b32685_010_04_02719_03948_neg_d_Bacteria_p_Proteobacteria_c_Alphaproteobacteria_o_UBA2966_f__g__s_:0.10981)100.00:0.38921)99.00:0.11494)78.00:0.09299)100.00:0.10801,MARdb_fmdD_OceanDNA_b43730_025_11_09705_10946_neg_d_Bacteria_p_Proteobacteria_c_Gammaproteobacteria_o_UBA10353_f_LS_SOB_g_UBA868_s_UBA868_sp002346525:0.62064)98.00:0.10178)99.00:0.11513,(MARdb_fmdD_Roseovarius_indicus_B108_MMP03481072_NZ_00LAXI01000024_1_6_003680_004912_neg_d_Bacteria_p_Proteobacteria_c_Alphaproteobacteria_o_Rhodobacterales_f_Rhodobacteraceae_g_Roseovarius_s_Roseovarius_indicus:0.25994,((MARdb_fmdD_GORG_SAMEA6076767_SAGS_AG313F06_16_024_024870_026201_pos_d_Bacteria_p_Proteobacteria_c_Alphaproteobacteria_o_Rhodobacterales_f_Rhodobacteraceae_g_HIMB11_s_:0.00000,MARdb_livJ_KEGGGORG_SAMEA6076767_SAGS_AG313F06_16_024_024870_026201_pos_d_Bacteria_p_Proteobacteria_c_Alphaproteobacteria_o_Rhodobacterales_f_Rhodobacteraceae_g_HIMB11_s_:0.00000)100.00:0.20523,(MARdb_fmdD_OceanDNA_b32956_217_05_03445_04677_neg_d_Bacteria_p_Proteobacteria_c_Alphaproteobacteria_o_UBA828_f_UBA828_g_PTKB01_s_PTKB01_sp002937555:0.10063,MARdb_fmdD_OceanDNA_b32920_17_034_039288_040520_pos_d_Bacteria_p_Proteobacteria_c_Alphaproteobacteria_o_UBA828_f_UBA828_g_GCA_2728135_s_GCA_2728135_sp002728135:0.10782)100.00:0.15273)97.00:0.07204)100.00:0.30767)100.00:0.14225)100.00:0.29538)100.00:0.14885,(((MARdb_livJ_KEGGGordonia_lacunae_BS2_MMP06928587_NGFO01000017_1_0MMP06928587_79_090128_091246_pos_d_Bacteria_p_Actinobacteriota_c_Actinobacteria_o_Mycobacteriales_f_Mycobacteriaceae_g_Gordonia_s_Gordonia_lacunae:1.43156,((((MARdb_livJ_KEGGAcaryochloris_marina_MMP02604308_CP000828_1_5558_6067649_6069040_neg_d_Bacteria_p_Cyanobacteria_c_Cyanobacteriia_o_Thermosynechococcales_f_Thermosynechococcaceae_g_Acaryochloris_s_Acaryochloris_marina:0.15588,MARdb_livJ_KEGGChroococcales_cyanobacterium_CENA595_MMP03354289_NZ_JYON01000004_1_194_205088_206482_neg_d_Bacteria_p_Cyanobacteria_c_Cyanobacteriia_o_Cyanobacteriales_f_Chroococcidiopsidaceae_g_Aliterella_s_Aliterella_atlantica:0.11504)100.00:0.51780,((((((((MARdb_livJ_KEGGMethylomicrobium_buryatense_5G_MMP02261325_NZ_KB455575_1_4052_4620075_4621373_pos_d_Bacteria_p_Proteobacteria_c_Gammaproteobacteria_o_Methylococcales_f_Methylomonadaceae_g_Methylomicrobium_A_s_Methylomicrobium_A_buryatense:0.73049,MARdb_livJ_KEGGEndosymbiont_of_Riftia_pachyptila_MMP02469822_AFOC01000014_1_26_22160_23428_neg_d_Bacteria_p_Proteobacteria_c_Gammaproteobacteria_o_Chromatiales_f_Sedimenticolaceae_g_Endoriftia_s_Endoriftia_persephone:0.37328)100.00:0.12339,MARdb_livJ_KEGGHaliangium_ochraceum_MMP00002596_CP001804_1_5252_7260405_7261682_neg_d_Bacteria_p_Myxococcota_c_Polyangia_o_Haliangiales_f_Haliangiaceae_g_Haliangium_s_Haliangium_ochraceum:0.60226)74.00:0.10202,MARdb_livJ_KEGGAnabaena_PCC_7108_MMP02261341_NZ_KB235896_1_2337_2676170_2677468_pos_d_Bacteria_p_Cyanobacteria_c_Cyanobacteriia_o_Cyanobacteriales_f_Nostocaceae_g_Anabaena_s_Anabaena_sp000332135:0.37871)55.00:0.07823,MARdb_livJ_KEGGGammaproteobacteria_bacterium_45_16_T64_MMP05179577_MABD01000018_1_MMP05179577_251_283528_284733_pos_d_Bacteria_p_Proteobacteria_c_Gammaproteobacteria_o_Pseudomonadales_f_Ketobacteraceae_g_42_54_T18_s_42_54_T18_sp002162955:0.42873)82.00:0.08069,MARdb_livJ_KEGGCandidatus_Nitrosopumilus_MMP02603137_CP003842_1_1549_1241292_1242560_neg_d_Archaea_p_Crenarchaeota_c_Nitrososphaeria_o_Nitrososphaerales_f_Nitrosopumilaceae_g_Nitrosopumilus_s_Nitrosopumilus_koreensis:0.68138)99.00:0.09266,MARdb_livJ_KEGGMariprofundus_ferrinatatus_MMP06046393_CP018800_1_MMP06046393_1753_1814560_1815909_pos_d_Bacteria_p_Proteobacteria_c_Zetaproteobacteria_o_Mariprofundales_f_Mariprofundaceae_g_Mariprofundus_s_Mariprofundus_ferrinatatus:0.89839)87.00:0.15911,((((MARdb_livJ_KEGGBATS_SAMN07137092_METAG_LFPPLGME_022_01_00001_01290_pos_d_Bacteria_p_Verrucomicrobiota_c_Verrucomicrobiae_o_Opitutales_f_Puniceicoccaceae_g_BACL24_s_:0.51845,MARdb_livJ_KEGGFlammeovirga_OC4_MMP03177400_NZ_0JTAM01000095_1_14_020155_021408_neg_d_Bacteria_p_Bacteroidota_c_Bacteroidia_o_Cytophagales_f_Flammeovirgaceae_g_Flammeovirga_s_Flammeovirga_sp000812565:0.32404)100.00:0.12205,(((((MARdb_livJ_KEGGDefluviimonas_20V17_MMP02749527_NZ_00AYXI01000005_1_2_001356_002666_neg_d_Bacteria_p_Proteobacteria_c_Alphaproteobacteria_o_Rhodobacterales_f_Rhodobacteraceae_g_Defluviimonas_A_s_Defluviimonas_A_indica:0.23269,(((((((MARdb_livJ_KEGGJannaschia_EhC01_MMP04957307_LXYJ01000025_1_012_009537_010802_neg_d_Bacteria_p_Proteobacteria_c_Alphaproteobacteria_o_Rhodobacterales_f_Rhodobacteraceae_g_EhC01_s_EhC01_sp001650845:0.20016,MARdb_livJ_KEGGConfluentimicrobium_SAT_198_MMP07618559_PARZ01000026_1_MMP07618559_133_137298_138563_pos_d_Bacteria_p_Proteobacteria_c_Alphaproteobacteria_o_Rhodobacterales_f_Rhodobacteraceae_g_Confluentimicrobium_s_Confluentimicrobium_sp001305615:0.07833)77.00:0.03046,(MARdb_livJ_KEGGActibacterium_22II_S11_Z10_MMP02742681_NZ_0AQQY01000012_1_36_030489_031754_pos_d_Bacteria_p_Proteobacteria_c_Alphaproteobacteria_o_Rhodobacterales_f_Rhodobacteraceae_g_Actibacterium_s_Actibacterium_atlanticum:0.09919,MARdb_livJ_KEGGMaritalea_myrionectae_CL_SK30_MMP02441170_NZ_0AUHV01000002_1_961_0970005_0971270_pos_d_Bacteria_p_Proteobacteria_c_Alphaproteobacteria_o_Rhizobiales_f_Devosiaceae_g_Maritalea_s_Maritalea_myrionectae:0.06589)48.00:0.02507)61.00:0.04167,(((((MARdb_livJ_KEGGJannaschia_aquimarina_GSW_M26_MMP03329626_NZ_00JYFE01000017_1_2_001191_002474_pos_d_Bacteria_p_Proteobacteria_c_Alphaproteobacteria_o_Rhodobacterales_f_Rhodobacteraceae_g_Jannaschia_s_Jannaschia_aquimarina:0.12086,((MARdb_livJ_KEGGJannaschia_donghaensis_CECT_7802_MMP3490732_NZ_0CXSU01000005_1_415_0378124_0379401_pos_d_Bacteria_p_Proteobacteria_c_Alphaproteobacteria_o_Rhodobacterales_f_Rhodobacteraceae_g_Jannaschia_s_Jannaschia_donghaensis:0.07714,MARdb_livJ_KEGGBoseongicola_aestuarii_CECT_8489_MMP104098235_FXXQ01000013_1_00MMP104098235_1_000783_002054_pos_d_Bacteria_p_Proteobacteria_c_Alphaproteobacteria_o_Rhodobacterales_f_Rhodobacteraceae_g_Boseongicola_s_Boseongicola_aestuarii:0.06998)49.00:0.01525,MARdb_livJ_KEGGJannaschia_12N15_MMP09580375_NZ_0QPLJ01000035_1_MMP09580375_14_014246_015526_pos_d_Bacteria_p_Proteobacteria_c_Alphaproteobacteria_o_Rhodobacterales_f_Rhodobacteraceae_g_Jannaschia:0.07115)95.00:0.04271)100.00:0.06931,MARdb_livJ_KEGGMarivita_sp_XM_24bin2_MMP08724828_QCWH01000029_1_0MMP08724828_13_009474_010760_neg_d_Bacteria_p_Proteobacteria_c_Alphaproteobacteria_o_Rhodobacterales_f_Rhodobacteraceae_g_Marivita_s_Marivita_sp003149565:0.05696)80.00:0.03644,((MARdb_livJ_KEGGLoktanella_pyoseonensis_JJM85_MMP04488567_FNAT01000013_1_032_037083_038369_neg_d_Bacteria_p_Proteobacteria_c_Alphaproteobacteria_o_Rhodobacterales_f_Rhodobacteraceae_g_Limimaricola_s_Limimaricola_pyoseonensis:0.13672,MARdb_livJ_KEGGAlphaproteobacteria_MedPE_SWcel_MMP05219281_MPDC01000003_1_084_089941_091221_pos_d_Bacteria_p_Proteobacteria_c_Alphaproteobacteria_o_Rhodobacterales_f_Rhodobacteraceae_g_Tritonibacter_s_Tritonibacter_sp001874255:0.07141)75.00:0.01227,(((MARdb_livJ_KEGGHwanghaeicola_aestuarii_strain_DSM_22009_MMP05660475_QKZL01000005_1_MMP05660475_265_303783_305066_pos_d_Bacteria_p_Proteobacteria_c_Alphaproteobacteria_o_Rhodobacterales_f_Rhodobacteraceae_g_Hwanghaeicola_s_Hwanghaeicola_aestuarii:0.13734,MARdb_livJ_KEGGMaribius_pelagius_B5_6_MMP04488011_FOCM01000001_1_329_322235_323518_pos_d_Bacteria_p_Proteobacteria_c_Alphaproteobacteria_o_Rhodobacterales_f_Rhodobacteraceae_g_Maribius_s_Maribius_pelagius:0.05487)100.00:0.06168,(MARdb_livJ_KEGGDonghicola_eburneus_SW_277_MMP05421764_FOXY01000004_1_352_365558_366853_neg_d_Bacteria_p_Proteobacteria_c_Alphaproteobacteria_o_Rhodobacterales_f_Rhodobacteraceae_g_Donghicola_s_Donghicola_eburneus:0.08701,((MARdb_livJ_KEGGCeleribacter_marinus_DSM_100036_MMP05444421_FOSM01000001_1_375_370711_372066_neg_d_Bacteria_p_Proteobacteria_c_Alphaproteobacteria_o_Rhodobacterales_f_Rhodobacteraceae_g_Celeribacter_A_s_Celeribacter_A_marinus:0.10174,(MARdb_livJ_KEGGCeleribacter_halophilus_ZXM137_MMP04432131_NZ_0LRUD01000031_1_30_032615_033961_pos_d_Bacteria_p_Proteobacteria_c_Alphaproteobacteria_o_Rhodobacterales_f_Rhodobacteraceae_g_Celeribacter_s_Celeribacter_halophilus:0.05844,(MARdb_livJ_KEGGDonghicola_xiamenensis_DSM_18339_MMP02440615_NZ_0AUBS01000016_1_76_084017_085300_pos_d_Bacteria_p_Proteobacteria_c_Alphaproteobacteria_o_Rhodobacterales_f_Rhodobacteraceae_g_Pseudodonghicola_s_Pseudodonghicola_xiamenensis:0.10306,MARdb_livJ_KEGGCeleribacter_ethanolicus_MMP07267288_CP022196_1_MMP07267288_2101_2151285_2152868_neg_d_Bacteria_p_Proteobacteria_c_Alphaproteobacteria_o_Rhodobacterales_f_Rhodobacteraceae_g_Celeribacter_s_Celeribacter_ethanolicus:0.03727)99.00:0.05456)87.00:0.03460)96.00:0.04575,MARdb_livJ_KEGGMaritimibacter_EAC_76_MMP07619455_NZNT01000020_1_0MMP07619455_26_025693_026976_pos_d_Bacteria_p_Proteobacteria_c_Alphaproteobacteria_o_Rhodobacterales_f_Rhodobacteraceae_g_Maritimibacter_s_Maritimibacter_sp002695005:0.06024)83.00:0.02733)66.00:0.01353)92.00:0.01558,(((MARdb_livJ_KEGGDonghicola_JL3646_MMP04633453_LZFQ01000023_1_106_101329_102618_neg_d_Bacteria_p_Proteobacteria_c_Alphaproteobacteria_o_Rhodobacterales_f_Rhodobacteraceae_g_Marivivens_s_Marivivens_sp001908835:0.09713,MARdb_livJ_KEGGLoktanella_marina_CECT_8899_MMP104102533_FXZK01000009_1_00MMP104102533_83_0086875_0088161_neg_d_Bacteria_p_Proteobacteria_c_Alphaproteobacteria_o_Rhodobacterales_f_Rhodobacteraceae_g_Flavimaricola_s_Flavimaricola_marinus:0.09668)82.00:0.02442,(MARdb_livJ_KEGGLoktanella_atrilutea_IG8_MMP05444339_NZ_0FQUE01000002_1_342_0335033_0336472_neg_d_Bacteria_p_Proteobacteria_c_Alphaproteobacteria_o_Rhodobacterales_f_Rhodobacteraceae_g_Loktanella_s_Loktanella_atrilutea:0.13174,MARdb_livJ_KEGGLoktanella_3ANDIMAR09_MMP03988185_NZ_LJAK01000006_1_205_202198_203490_pos_d_Bacteria_p_Proteobacteria_c_Alphaproteobacteria_o_Rhodobacterales_f_Rhodobacteraceae_g_Loktanella_s_Loktanella_sp001420005:0.03864)100.00:0.07581)82.00:0.02244,(MARdb_livJ_KEGGJannaschia_pohangensis_H1_M8_MMP04488095_FORA01000003_1_0418_0400857_0402143_neg_d_Bacteria_p_Proteobacteria_c_Alphaproteobacteria_o_Rhodobacterales_f_Rhodobacteraceae_g_Jannaschia_s_Jannaschia_pohangensis:0.07276,(MARdb_livJ_KEGGLitoreibacter_ponti_strain_DSM_100977_MMP08776943_QBKS01000001_1_0MMP08776943_794_0803088_0804371_pos_d_Bacteria_p_Proteobacteria_c_Alphaproteobacteria_o_Rhodobacterales_f_Rhodobacteraceae_g_Litoreibacter_s_Litoreibacter_ponti:0.08983,(MARdb_livJ_KEGGLoktanella_sediminilitoris_strain_DSM_29955_MMP08779099_QBUD01000002_1_0MMP08779099_574_0641966_0643387_pos_d_Bacteria_p_Proteobacteria_c_Alphaproteobacteria_o_Rhodobacterales_f_Rhodobacteraceae_g_Yoonia_s_Yoonia_sediminilitoris:0.02818,MARdb_livJ_KEGGLoktanella_tamlensis_SSW_35_MMP04488005_FOYP01000003_1_0207_0193936_0195483_pos_d_Bacteria_p_Proteobacteria_c_Alphaproteobacteria_o_Rhodobacterales_f_Rhodobacteraceae_g_Yoonia_s_Yoonia_tamlensis:0.10778)100.00:0.04815)100.00:0.04333)60.00:0.03217)91.00:0.05383)84.00:0.03957)48.00:0.00815)76.00:0.02114,(MARdb_livJ_KEGGEpibacterium_mobile_MMP4921595_NZ_00LR027555_1_MMP4921595_39_0048638_0049918_neg_d_Bacteria_p_Proteobacteria_c_Alphaproteobacteria_o_Rhodobacterales_f_Rhodobacteraceae_g_Tritonibacter_s_Tritonibacter_mobile:0.08741,MARdb_livJ_KEGGAliiroseovarius_pelagivivens_strain_CECT_8811_MMP104628693_OMOI01000001_1_MMP104628693_2231_2338685_2339965_neg_d_Bacteria_p_Proteobacteria_c_Alphaproteobacteria_o_Rhodobacterales_f_Rhodobacteraceae_g_Aliiroseovarius_s_Aliiroseovarius_pelagivivens:0.05558)100.00:0.02542)95.00:0.02840,((MARdb_livJ_KEGGGORG_SAMEA6075473_SAGS_AG404I19_32_013_12388_13686_neg_d_Bacteria_p_Proteobacteria_c_Alphaproteobacteria_o_UBA7887_f_UBA7887_g_GCA_2728255_s_:0.20800,MARdb_livJ_KEGGActibacterium_ureilyticum_LS_811_MMP07514661_NZ_0NSBT01000026_1_MMP07514661_609_0596485_0597765_pos_d_Bacteria_p_Proteobacteria_c_Alphaproteobacteria_o_Rhodobacterales_f_Rhodobacteraceae_g_Actibacterium_s_Actibacterium_ureilyticum:0.02979)28.00:0.01974,(MARdb_livJ_KEGGGORG_SAMEA6079509_SAGS_AG470P20_077_02_00496_01773_neg_d_Bacteria_p_Proteobacteria_c_Alphaproteobacteria_o_Rhodobacterales_f_Rhodobacteraceae_g_HIMB11_s_:0.11799,MARdb_livJ_KEGGLitoreibacter_janthinus_KMM_3842_MMP04488002_FOYO01000001_1_3322_3322879_3324162_neg_d_Bacteria_p_Proteobacteria_c_Alphaproteobacteria_o_Rhodobacterales_f_Rhodobacteraceae_g_Litoreibacter_s_Litoreibacter_janthinus:0.10276)42.00:0.02212)38.00:0.02842)36.00:0.02170)27.00:0.03148,(MARdb_livJ_KEGGAhrensia_kielensis_B9_MMP02441016_NZ_0KB894530_1_467_0479192_0480490_pos_d_Bacteria_p_Proteobacteria_c_Alphaproteobacteria_o_Rhizobiales_f_Rhizobiaceae_g_Ahrensia_s_Ahrensia_kielensis:0.09191,MARdb_livJ_KEGGDonghicola_tyrosinivorans_strain_DSM_100212_MMP07621402_PVTQ01000003_1_0MMP07621402_37_035188_036465_neg_d_Bacteria_p_Proteobacteria_c_Alphaproteobacteria_o_Rhodobacterales_f_Rhodobacteraceae_g_Donghicola_s_Donghicola_tyrosinivorans:0.09813)98.00:0.03404)22.00:0.01845,((((MARdb_livJ_KEGGGORG_SAMEA6074555_SAGS_AG918D16_18_006_005549_006814_neg_d_Bacteria_p_Proteobacteria_c_Alphaproteobacteria_o_Pelagibacterales_f_AG_422_B15_g_AG_422_B15_s_:0.08240,(MARdb_livJ_KEGGGORG_SAMEA6071027_SAGS_AG899B02_08_042_044745_046019_pos_d_Bacteria_p_Proteobacteria_c_Alphaproteobacteria_o_Rhodobacterales_f_Rhodobacteraceae_g_GCA_002705045_s_:0.06179,(MARdb_livJ_KEGGBGEO_SAMN07136583_METAG_KDMAPKLI_77_02_01393_02682_pos_d_Bacteria_p_Proteobacteria_c_Alphaproteobacteria_o_HIMB59_f_HIMB59_g_HIMB59_s_HIMB59_sp002690585:0.04294,MARdb_livJ_KEGGGORG_SAMEA6079515_SAGS_AG426A06_012_08_06381_07655_pos_d_Bacteria_p_Proteobacteria_c_Alphaproteobacteria_o_Puniceispirillales_f_AAA536_G10_g_TMED54_s_TMED54_sp003210115:0.09601)98.00:0.04736)98.00:0.03835)100.00:0.10328,MARdb_livJ_KEGGHoeflea_marina_strain_DSM_16791_MMP09074944_QGTR01000002_1_0MMP09074944_697_0744016_0745308_neg_d_Bacteria_p_Proteobacteria_c_Alphaproteobacteria_o_Rhizobiales_f_Rhizobiaceae_g_Hoeflea_s_Hoeflea_marina:0.07611)55.00:0.03777,MARdb_livJ_KEGGHoeflea_phototrophica_DFL_43_MMP02436119_NZ_CM002917_1_2783_2945511_2946803_neg_d_Bacteria_p_Proteobacteria_c_Alphaproteobacteria_o_Rhizobiales_f_Rhizobiaceae_g_Hoeflea_s_Hoeflea_phototrophica:0.05781)55.00:0.03491,MARdb_livJ_KEGGGemmobacter_megaterium_CF17_MMP05421774_NZ_0FTOT01000017_1_MMP05421774_11_009839_011113_neg_d_Bacteria_p_Proteobacteria_c_Alphaproteobacteria_o_Rhodobacterales_f_Rhodobacteraceae_g_Gemmobacter_A_s_Gemmobacter_A_megaterium:0.10766)54.00:0.02796)26.00:0.01858,MARdb_livJ_KEGGLitorimicrobium_taeanense_G4_MMP04488092_FOEP01000004_1_216_211297_212574_neg_d_Bacteria_p_Proteobacteria_c_Alphaproteobacteria_o_Rhodobacterales_f_Rhodobacteraceae_g_Litorimicrobium_s_Litorimicrobium_taeanense:0.07482)69.00:0.05294,MARdb_livJ_KEGGGemmobacter_YJ_T1_11_MMP09939799_NZ_QXXQ01000010_1_MMP09939799_153_154624_155922_neg_d_Bacteria_p_Proteobacteria_c_Alphaproteobacteria_o_Rhodobacterales_f_Rhodobacteraceae_g_Gemmobacter:0.09982)55.00:0.03458)67.00:0.03821,MARdb_livJ_KEGGAquimixticola_soesokkakensis_CECT_8620_MMP102344668_FWFS01000007_1_0MMP102344668_54_060020_061288_neg_d_Bacteria_p_Proteobacteria_c_Alphaproteobacteria_o_Rhodobacterales_f_Rhodobacteraceae_g_Aquimixticola_s_Aquimixticola_soesokkakensis:0.09609)100.00:0.21057,(((((MARdb_livJ_KEGGAlgiphilus_aromaticivorans_DG1253_MMP02744755_NZ_JPOG01000001_1_2726_2920308_2921597_pos_d_Bacteria_p_Proteobacteria_c_Gammaproteobacteria_o_Nevskiales_f_Algiphilaceae_g_Algiphilus_s_Algiphilus_aromaticivorans:0.17228,(MARdb_livJ_KEGGAlcanivorax_pacificus_W11_5_MMP02471159_NZ_0CP004387_1_548_0585152_0586444_pos_d_Bacteria_p_Proteobacteria_c_Gammaproteobacteria_o_Pseudomonadales_f_Alcanivoracaceae_g_Alcanivorax_A_s_Alcanivorax_A_pacificus:0.08884,MARdb_livJ_KEGGAlcanivorax_sp_SW127_MMP09228975_NZ_0QGMP01000004_1_MMP09228975_155_0150194_0151483_neg_d_Bacteria_p_Proteobacteria_c_Gammaproteobacteria_o_Pseudomonadales_f_Alcanivoracaceae_g_Alcanivorax_A_s_Alcanivorax_A_sp003259185:0.11101)100.00:0.08306)99.00:0.07403,((MARdb_livJ_KEGGMangrovitalea_sediminis_M11_4_MMP07614990_NZ_0NTLB01000001_1_MMP07614990_184_0181831_0183126_neg_d_Bacteria_p_Proteobacteria_c_Gammaproteobacteria_o_Pseudomonadales_f_Oleiphilaceae_g_Mangrovitalea_s_Mangrovitalea_sediminis:0.22261,MARdb_livJ_KEGGMethylothermaceae_bacteria_B42_MMP04448867_LSNW01000039_1_061_050061_051362_neg_d_Bacteria_p_Proteobacteria_c_Gammaproteobacteria_o_Methylococcales_f_Methylothermaceae_g_Methylohalobius_s_Methylohalobius_sp001566965:0.15680)96.00:0.04800,(((((MARdb_livJ_KEGGAlteromonadaceae_bacterium_KCTC_62397_MMP08917691_NZ_00RAQO01000013_1_MMP08917691_58_0055290_0056585_neg_d_Bacteria_p_Proteobacteria_c_Gammaproteobacteria_o_Enterobacterales_f_Psychromonadaceae_A:0.14424,(MARdb_livJ_KEGGEnterovibrio_pacificus_CAIM_1920_MMP05007540_NZ_0LYBM01000029_1_19_017803_019095_neg_d_Bacteria_p_Proteobacteria_c_Gammaproteobacteria_o_Enterobacterales_f_Vibrionaceae_g_Enterovibrio_B_s_Enterovibrio_B_pacificus:0.09130,MARdb_livJ_KEGGGrimontia_AD028_MMP03256165_NZ_0LASY01000063_1_24_020819_022114_pos_d_Bacteria_p_Proteobacteria_c_Gammaproteobacteria_o_Enterobacterales_f_Vibrionaceae_g_Grimontia_s_Grimontia_indica:0.08774)100.00:0.07444)100.00:0.07248,(MARdb_livJ_KEGGGammaproteobacteria_bacterium_MED_690_MMP07620339_NZGG01000019_1_0MMP07620339_84_094647_095930_neg_d_Bacteria_p_Proteobacteria_c_Gammaproteobacteria_o_Pseudomonadales_f_HTCC2089_g_UBA7455_s_UBA7455_sp002690865:0.11637,(MARdb_livJ_KEGGHOTS_SAMN07137059_METAG_OHHJIMLB_501_02_01198_02481_neg_d_Bacteria_p_Proteobacteria_c_Gammaproteobacteria_o_Pseudomonadales_f_HTCC2089_g_GCA_002728675_s_GCA_002728675_sp002728675:0.10032,MARdb_livJ_KEGGBGEO_SAMN07136555_METAG_MFFEDPOA_261_01_00038_01318_neg_d_Bacteria_p_Actinobacteriota_c_Acidimicrobiia_o_Microtrichales_f_TK06_g_UBA2110_s_UBA2110_sp002705305:0.10114)100.00:0.03441)100.00:0.05409)95.00:0.03267,(((((MARdb_livJ_KEGGGranulosicoccus_antarcticus_MMP06112367_CP018632_1_MMP06112367_5302_6125572_6126870_pos_d_Bacteria_p_Proteobacteria_c_Gammaproteobacteria_o_Granulosicoccales_f_Granulosicoccaceae_g_Granulosicoccus_s_Granulosicoccus_antarcticus:0.14749,MARdb_livJ_KEGGCycloclasticus_pugetii_PS_1_MMP02261262_NZ_000ARVU01000001_1_6_0008087_0009373_pos_d_Bacteria_p_Proteobacteria_c_Gammaproteobacteria_o_Methylococcales_f_Cycloclasticaceae_g_Cycloclasticus_s_Cycloclasticus_pugetii:0.11288)98.00:0.04358,MARdb_livJ_KEGGHalothiobacillaceae_bacterium_UBA5337_MMP06453066_DHQN01000022_1_023_022080_023372_neg_d_Bacteria_p_Proteobacteria_c_Gammaproteobacteria_o_Granulosicoccales_f_Granulosicoccaceae_g_UBA5861_s_UBA5861_sp002432635:0.09044)57.00:0.01747,(MARdb_livJ_KEGGAlteromonadaceae_bacterium_MMP06351224_NZ_CP019936_1_MMP06351224_4415_4686294_4687589_neg_d_Bacteria_p_Proteobacteria_c_Gammaproteobacteria_o_Chromatiales_f_Sedimenticolaceae_g_41T_STBD_0c_01a_s_41T_STBD_0c_01a_sp002009425:0.09597,MARdb_livJ_KEGGDesulfobulbus_japonicus_Pro1_MMP02440624_NZ_0AUCV01000019_1_19_022305_023594_pos_d_Bacteria_p_Desulfobacterota_c_Desulfobulbia_o_Desulfobulbales_f_Desulfobulbaceae_g_Desulfobulbus_A_s_Desulfobulbus_A_japonicus:0.09449)60.00:0.01315)74.00:0.02926,MARdb_livJ_KEGGKangiellaceae_bacterium_SAT_2587_MMP07619269_PANT01000086_1_MMP07619269_29_23314_24594_neg_d_Bacteria_p_Proteobacteria_c_Gammaproteobacteria_o_Enterobacterales_f_UBA3532_g_UBA3532_s_UBA3532_sp002376965:0.10053)99.00:0.02410,MARdb_livJ_KEGGMarinobacterium_AK27_MMP02745957_NZ_0JMQN01000059_1_32_031071_032357_pos_d_Bacteria_p_Proteobacteria_c_Gammaproteobacteria_o_Pseudomonadales_f_Nitrincolaceae_g_Marinobacterium_s_Marinobacterium_sp000705555:0.11614)96.00:0.02739)70.00:0.00416,(MARdb_livJ_KEGGChromatiales_bacterium_strain_SZUA_493_MMP09288041_QKFD01000070_1_013_010116_011414_neg_d_Bacteria_p_Proteobacteria_c_Gammaproteobacteria_o_Thiohalomonadales_f_Thiohalomonadaceae_g_SZUA_493_s_SZUA_493_sp003251535:0.10580,MARdb_livJ_KEGGHahella_sp_MMP10666572_NZ_CP034836_1_MMP10666572_4008_4566989_4568278_neg_d_Bacteria_p_Proteobacteria_c_Gammaproteobacteria_o_Pseudomonadales_f_Oleiphilaceae_g_Hahella:0.09188)95.00:0.02821)99.00:0.02701,(((MARdb_livJ_KEGGHalieaceae_bacterium_UBA6060_MMP06450631_DIYG01000135_1_018_019865_021148_pos_d_Bacteria_p_Proteobacteria_c_Gammaproteobacteria_o_Pseudomonadales_f_Halieaceae_g_Congregibacter_s_Congregibacter_sp002428935:0.09093,(MARdb_livJ_KEGGCongregibacter_litoralis_KT71_MMP02436113_NZ_CM002299_1_2571_2807268_2808557_neg_d_Bacteria_p_Proteobacteria_c_Gammaproteobacteria_o_Pseudomonadales_f_Halieaceae_g_Congregibacter_s_Congregibacter_litoralis:0.06560,MARdb_livJ_KEGGGamma_proteobacterium_NOR5_3_MMP02436223_NZ_DS999405_1_1115_1266343_1267656_neg_d_Bacteria_p_Proteobacteria_c_Gammaproteobacteria_o_Pseudomonadales_f_Halieaceae_g_Congregibacter_s_Congregibacter_sp000158155:0.09177)100.00:0.06720)100.00:0.18932,((((MARdb_livJ_KEGGKushneria_indalinina_DSM_14324_MMP08776247_NZ_0QRDJ01000007_1_MMP08776247_133_0154978_0156315_neg_d_Bacteria_p_Proteobacteria_c_Gammaproteobacteria_o_Pseudomonadales_f_Halomonadaceae_g_Kushneria:0.14352,(MARdb_livJ_KEGGHalomonas_zincidurans_B6_MMP02741068_NZ_0JNCK01000001_1_706_0791607_0792902_pos_d_Bacteria_p_Proteobacteria_c_Gammaproteobacteria_o_Pseudomonadales_f_Halomonadaceae_g_Halomonas_C_s_Halomonas_C_zincidurans:0.05246,MARdb_livJ_KEGGChromohalobacter_israelensis_6768_MMP03000030_NZ_0JQNW01000002_1_78_0088287_0089573_pos_d_Bacteria_p_Proteobacteria_c_Gammaproteobacteria_o_Pseudomonadales_f_Halomonadaceae_g_Chromohalobacter_s_Chromohalobacter_salexigens:0.06612)100.00:0.08298)100.00:0.14789,MARdb_livJ_KEGGMarinobacterium_litorale_IMCC1877_MMP02440877_NZ_0AUAZ01000038_1_21_023789_025087_neg_d_Bacteria_p_Proteobacteria_c_Gammaproteobacteria_o_Pseudomonadales_f_Nitrincolaceae_g_Marinobacterium_s_Marinobacterium_litorale:0.06939)92.00:0.03717,MARdb_livJ_KEGGMarinobacter_R17_MMP10320203_NZ_0RHGZ01000015_1_MMP10320203_67_078337_079650_pos_d_Bacteria_p_Proteobacteria_c_Gammaproteobacteria_o_Pseudomonadales_f_Oleiphilaceae_g_Tamilnaduibacter:0.07262)68.00:0.02529,(((MARdb_livJ_KEGGMarinobacter_daqiaonensis_CGMCC_1_9167_MMP05216203_FOYW01000001_1_1285_1412952_1414268_neg_d_Bacteria_p_Proteobacteria_c_Gammaproteobacteria_o_Pseudomonadales_f_Oleiphilaceae_g_Marinobacter_s_Marinobacter_daqiaonensis:0.12374,(MARdb_livJ_KEGGMALA_SAMN05422188_METAG_HFKKKKGB_256_02_01151_02572_neg_d_Bacteria_p_Proteobacteria_c_Gammaproteobacteria_o_Pseudomonadales_f_Halomonadaceae_g_Halomonas_s_Halomonas_aquamarina:0.15213,(MARdb_livJ_KEGGHalomonas_PBN3_MMP02345636_NZ_00AXCA01000038_1_6_005227_006549_neg_d_Bacteria_p_Proteobacteria_c_Gammaproteobacteria_o_Pseudomonadales_f_Halomonadaceae_g_Halomonas_s_Halomonas_shengliensis:0.05723,MARdb_livJ_KEGGHalomonas_nitroreducens_strain_11S_MMP10599891_RXNS01000017_1_0MMP10599891_83_082621_083943_neg_d_Bacteria_p_Proteobacteria_c_Gammaproteobacteria_o_Pseudomonadales_f_Halomonadaceae_g_Halomonas:0.07492)61.00:0.03360)82.00:0.02873)57.00:0.03468,MARdb_livJ_KEGGHalomonas_cupida_DSM_4740_MMP05660971_NZ_FRCA01000001_1_532_624522_625868_pos_d_Bacteria_p_Proteobacteria_c_Gammaproteobacteria_o_Pseudomonadales_f_Halomonadaceae_g_Halomonas_s_Halomonas_cupida:0.10898)96.00:0.08194,((MARdb_livJ_KEGGMarinobacter_sp_MMP02603049_CP003735_1_2927_3170907_3172253_neg_d_Bacteria_p_Proteobacteria_c_Gammaproteobacteria_o_Pseudomonadales_f_Oleiphilaceae_g_Marinobacter_s_Marinobacter_psychrophilus:0.10080,(MARdb_livJ_KEGGMarinobacter_sp_NH169_3_MMP08661773_PXNP01000076_1_0MMP08661773_19_015934_017247_neg_d_Bacteria_p_Proteobacteria_c_Gammaproteobacteria_o_Pseudomonadales_f_Oleiphilaceae_g_Marinobacter_s_Marinobacter_sp003007675:0.07648,MARdb_livJ_KEGGMarinobacter_AK21_MMP02854799_NZ_ANIE01000004_1_143_155337_156701_pos_d_Bacteria_p_Proteobacteria_c_Gammaproteobacteria_o_Pseudomonadales_f_Oleiphilaceae_g_Marinobacter_s_Marinobacter_nitratireducens:0.04380)99.00:0.02840)100.00:0.03118,MARdb_livJ_KEGGMarinobacter_zhejiangensis_CGMCC_1_7061_MMP04487963_FOUE01000006_1_0016_0012580_0013878_neg_d_Bacteria_p_Proteobacteria_c_Gammaproteobacteria_o_Pseudomonadales_f_Oleiphilaceae_g_Marinobacter_s_Marinobacter_zhejiangensis:0.07027)99.00:0.03967)36.00:0.00640)97.00:0.09116)68.00:0.02672,MARdb_livJ_KEGGAlteromonadaceae_bacterium_EAC_69_MMP07618328_NZOQ01000009_1_0MMP07618328_99_106221_107519_neg_d_Bacteria_p_Proteobacteria_c_Gammaproteobacteria_o_Pseudomonadales_f_Oleiphilaceae_g_GCA_2695345_s_GCA_2695345_sp002695345:0.15805)100.00:0.07075)97.00:0.02583)98.00:0.03763)83.00:0.02601,(((((MARdb_livJ_KEGGDevosia_sp_CM5_1_MMP08781006_NZ_PYVW01000001_1_MMP08781006_133_117841_119145_neg_d_Bacteria_p_Proteobacteria_c_Alphaproteobacteria_o_Rhizobiales_f_Devosiaceae_g_Devosia_s_Devosia_sp003056355:0.16543,(MARdb_livJ_KEGGDevosia_subaequoris_HST3_14_MMP03448625_NZ_LANK01000036_1_494_502121_503425_neg_d_Bacteria_p_Proteobacteria_c_Alphaproteobacteria_o_Rhizobiales_f_Devosiaceae_g_Devosia_s_Devosia_soli:0.10426,MARdb_livJ_KEGGDevosia_submarina_strain_JCM_18935_MMP08781060_NZ_0PYWB01000012_1_MMP08781060_73_076318_077619_pos_d_Bacteria_p_Proteobacteria_c_Alphaproteobacteria_o_Rhizobiales_f_Devosiaceae_g_Devosia_s_Devosia_submarina:0.06609)100.00:0.05711)100.00:0.09085,(((((MARdb_livJ_KEGGMethylobacterium_NP_6_MMP07619460_PBTN01000008_1_0MMP07619460_12_010816_012111_neg_d_Bacteria_p_Proteobacteria_c_Alphaproteobacteria_o_Rhizobiales_f_Beijerinckiaceae_g_Methylobacterium_s_Methylobacterium_purpurogeneiscleroticus:0.10815,MARdb_livJ_KEGGAfipia_MED_728_MMP07618278_NZFD01000027_1_MMP07618278_289_312742_314061_pos_d_Bacteria_p_Proteobacteria_c_Alphaproteobacteria_o_Rhizobiales_f_Xanthobacteraceae_g_Afipia_s_Afipia_broomeae:0.13899)100.00:0.08670,(MARdb_livJ_KEGGAurantimonas_sp_22II_16_19i_MMP03097527_AQQS01000014_1_0MMP03097527_37_044698_046008_neg_d_Bacteria_p_Proteobacteria_c_Alphaproteobacteria_o_Rhizobiales_f_Rhizobiaceae_g_Fulvimarina_s_Fulvimarina_sp002088275:0.08605,(MARdb_livJ_KEGGFulvimarina_manganoxydans_CGMCC_1_10972_MMP06297251_FWXR01000011_1_0MMP06297251_26_025159_026466_neg_d_Bacteria_p_Proteobacteria_c_Alphaproteobacteria_o_Rhizobiales_f_Rhizobiaceae_g_Fulvimarina_s_Fulvimarina_manganoxydans:0.03363,(MARdb_livJ_KEGGAurantimonas_manganoxydans_SI85_9A1_MMP00028747_NZ_0BBWP01000010_1_74_089606_090919_neg_d_Bacteria_p_Proteobacteria_c_Alphaproteobacteria_o_Rhizobiales_f_Rhizobiaceae_g_Aurantimonas_s_Aurantimonas_manganoxydans:0.09649,MARdb_livJ_KEGGFulvimarina_pelagi_HTCC_2506_MMP00028750_NZ_BBWO01000008_1_320_345463_346836_pos_d_Bacteria_p_Proteobacteria_c_Alphaproteobacteria_o_Rhizobiales_f_Rhizobiaceae_g_Fulvimarina_s_Fulvimarina_pelagi:0.10282)100.00:0.09501)100.00:0.04700)100.00:0.09756)66.00:0.03082,MARdb_livJ_KEGGAhrensia_R2A130_MMP00010388_NZ_0AEEB01000014_1_48_049158_050441_neg_d_Bacteria_p_Proteobacteria_c_Alphaproteobacteria_o_Rhizobiales_f_Rhizobiaceae_g_R2A130_s_R2A130_sp000179775:0.14573)69.00:0.01654,MARdb_livJ_KEGGFilomicrobium_sp_MMP3234138_NZ_LN829118_1_1580_1634216_1635511_pos_d_Bacteria_p_Proteobacteria_c_Alphaproteobacteria_o_Rhizobiales_f_Hyphomicrobiaceae_g_Filomicrobium_s_Filomicrobium_insigne:0.16549)95.00:0.04941,((MARdb_livJ_KEGGDinoroseobacter_shibae_MMP02598387_CP000830_1_2744_2854595_2855953_pos_d_Bacteria_p_Proteobacteria_c_Alphaproteobacteria_o_Rhodobacterales_f_Rhodobacteraceae_g_Dinoroseobacter_s_Dinoroseobacter_shibae:0.13561,MARdb_livJ_KEGGAlbidovulum_inexpectatum_strain_DSM_12048_MMP03080611_PRDS01000004_1_MMP03080611_120_128969_130258_neg_d_Bacteria_p_Proteobacteria_c_Alphaproteobacteria_o_Rhodobacterales_f_Rhodobacteraceae_g_Albidovulum_s_Albidovulum_inexpectatum:0.10846)100.00:0.05706,((MARdb_livJ_KEGGAlpha_proteobacterium_BAL199_MMP02436095_NZ_ABHC01000002_1_123_132888_134186_pos_d_Bacteria_p_Proteobacteria_c_Alphaproteobacteria_o_Thalassobaculales_f_Thalassobaculaceae_g_BAL199_s_BAL199_sp000171835:0.15872,MARdb_livJ_KEGGAmorphus_coralli_R5_Sph_026_MMP02440442_NZ_KB894576_1_162_178751_180049_neg_d_Bacteria_p_Proteobacteria_c_Alphaproteobacteria_o_Rhizobiales_f_Amorphaceae_g_Amorphus_s_Amorphus_coralli:0.11095)97.00:0.04853,((MARdb_livJ_KEGGBauldia_litoralis_524_16_MMP02982931_FMXQ01000005_1_049_049611_050918_pos_d_Bacteria_p_Proteobacteria_c_Alphaproteobacteria_o_Rhizobiales_f_Kaistiaceae_g_Bauldia_s_Bauldia_litoralis:0.05861,MARdb_livJ_KEGGMALA_SAMN05422133_METAG_FNEHNFBK_041_02_00495_01793_neg_d_Bacteria_p_Proteobacteria_c_Alphaproteobacteria_o_Rhizobiales_f_Rhizobiaceae_g_B7_s_:0.10133)100.00:0.04540,((MARdb_livJ_KEGGCohaesibacter_marisflavi_CGMCC_1_9157_MMP04488056_FOVR01000015_1_026_034317_035609_pos_d_Bacteria_p_Proteobacteria_c_Alphaproteobacteria_o_Rhizobiales_f_Cohaesibacteraceae_g_Cohaesibacter_s_Cohaesibacter_marisflavi:0.13120,MARdb_livJ_KEGGBreoghania_corrubedonensis_strain_DSM_23382_MMP08776944_QAYG01000008_1_0MMP08776944_105_0127339_0128670_pos_d_Bacteria_p_Proteobacteria_c_Alphaproteobacteria_o_Rhizobiales_f_Stappiaceae_g_Breoghania_s_Breoghania_corrubedonensis:0.04633)100.00:0.03039,MARdb_livJ_KEGGLabrenzia_sp_011_MMP08946991_QCYM01000002_1_0MMP08946991_23_027963_029267_pos_d_Bacteria_p_Proteobacteria_c_Alphaproteobacteria_o_Rhizobiales_f_Stappiaceae_g_Labrenzia_s_Labrenzia_sp003075075:0.08173)100.00:0.04783)81.00:0.02262)93.00:0.03149)99.00:0.05771)87.00:0.02561)100.00:0.07380,((MARdb_livJ_KEGGMarinimicrobium_sp_SW121_MMP09228976_NZ_QGMQ01000006_1_MMP09228976_107_153656_154954_pos_d_Bacteria_p_Proteobacteria_c_Gammaproteobacteria_o_Pseudomonadales_f_Cellvibrionaceae_g_SW121_s_SW121_sp003259155:0.17370,MARdb_livJ_KEGGMarinimicrobium_koreense_DSM_16974_MMP10363429_NZ_0RJUK01000002_1_MMP10363429_142_0180908_0182218_pos_d_Bacteria_p_Proteobacteria_c_Gammaproteobacteria_o_Pseudomonadales_f_Cellvibrionaceae_g_Marinimicrobium_s_Marinimicrobium_sp000463525:0.06508)100.00:0.04291,MARdb_livJ_KEGGGilvimarinus_chinensis_QM42_MMP02441352_NZ_0KB898707_1_445_0499457_0500758_neg_d_Bacteria_p_Proteobacteria_c_Gammaproteobacteria_o_Pseudomonadales_f_Cellvibrionaceae_g_Gilvimarinus_s_Gilvimarinus_chinensis:0.08155)100.00:0.05962)96.00:0.04360,(((((((MARdb_livJ_KEGGMethyloprofundus_sedimenti_WF1_MMP04347413_LPUF01000003_1_00MMP04347413_79_0070964_0072265_neg_d_Bacteria_p_Proteobacteria_c_Gammaproteobacteria_o_Methylococcales_f_Methylomonadaceae_g_Methyloprofundus_s_Methyloprofundus_sedimenti:0.05425,MARdb_livJ_KEGGMethylococcales_symbiont_of_Hymedesmia_L1_MMP09389142_QPIM01000084_1_106_092630_093928_pos_d_Bacteria_p_Proteobacteria_c_Gammaproteobacteria_o_Methylococcales_f_Methylomonadaceae_g_Methylomarinum:0.07525)100.00:0.07132,MARdb_livJ_KEGGMethylobacter_marinus_A45_MMP02261244_NZ_KB912877_1_3091_3391859_3393157_pos_d_Bacteria_p_Proteobacteria_c_Gammaproteobacteria_o_Methylococcales_f_Methylomonadaceae_g_Methylobacter_s_Methylobacter_marinus:0.07618)100.00:0.02842,MARdb_livJ_KEGGMethylomonas_methanica_MMP00713628_CP002738_1_2542_2789808_2791112_pos_d_Bacteria_p_Proteobacteria_c_Gammaproteobacteria_o_Methylococcales_f_Methylomonadaceae_g_Methylomonas_s_Methylomonas_methanica_B:0.06602)100.00:0.01866,MARdb_livJ_KEGGMethylomicrobium_buryatense_5G_MMP02261325_NZ_00KB455575_1_62_0072818_0074116_pos_d_Bacteria_p_Proteobacteria_c_Gammaproteobacteria_o_Methylococcales_f_Methylomonadaceae_g_Methylomicrobium_A_s_Methylomicrobium_A_buryatense:0.06002)86.00:0.02817,MARdb_livJ_KEGGMethylovulum_miyakonense_HT12_MMP02261317_NZ_0KB913025_1_558_0577418_0578710_neg_d_Bacteria_p_Proteobacteria_c_Gammaproteobacteria_o_Methylococcales_f_Methylomonadaceae_g_Methylovulum_s_Methylovulum_miyakonense:0.05295)100.00:0.03928,MARdb_livJ_KEGGMethylocaldum_marinum_MMP00066775_NZ_AP017928_1_MMP00066775_2720_3095799_3097094_neg_d_Bacteria_p_Proteobacteria_c_Gammaproteobacteria_o_Methylococcales_f_Methylococcaceae_g_Methylocaldum:0.11068)100.00:0.04764,MARdb_livJ_KEGGLeucothrix_sp_IMCC9719_MMP09228919_QGKL01000038_1_0MMP09228919_34_033074_034378_pos_d_Bacteria_p_Proteobacteria_c_Gammaproteobacteria_o_Thiotrichales_f_Thiotrichaceae_g_Leucothrix_s_Leucothrix_sp003172895:0.17124)75.00:0.02131)96.00:0.03294,((((((((MARdb_livJ_KEGGGammaproteobacteria_bacterium_SAT_35_MMP07620381_PALV01000022_1_MMP07620381_179_196223_197524_pos_d_Bacteria_p_Proteobacteria_c_Gammaproteobacteria_o_Pseudomonadales_f_Pseudohongiellaceae_g_Pseudohongiella_s_Pseudohongiella_sp002706685:0.19019,MARdb_livJ_KEGGCellvibrionaceae_bacterium_SAT_230_MMP07618438_PANW01000050_1_0MMP07618438_18_015867_017144_pos_d_Bacteria_p_Proteobacteria_c_Gammaproteobacteria_o_Pseudomonadales_f_Cellvibrionaceae_g_GCA_2707785_s_GCA_2707785_sp002707785:0.15094)88.00:0.03821,MARdb_livJ_KEGGMarinobacterium_georgiense_KW_40_MMP02745729_FNRJ01000011_1_005_002491_003777_pos_d_Bacteria_p_Proteobacteria_c_Gammaproteobacteria_o_Pseudomonadales_f_Nitrincolaceae_g_Marinobacterium_s_Marinobacterium_georgiense:0.08431)88.00:0.02440,(MARdb_livJ_KEGGAlcanivorax_43B_GOM_46m_MMP02584985_NZ_0JADM01000012_1_20_016370_017668_neg_d_Bacteria_p_Proteobacteria_c_Gammaproteobacteria_o_Pseudomonadales_f_Alcanivoracaceae_g_Alcanivorax_s_Alcanivorax_xenomutans:0.10876,((MARdb_livJ_KEGGMALA_SAMN05422115_METAG_PNECAIAI_011_04_03009_04310_pos_d_Bacteria_p_Proteobacteria_c_Gammaproteobacteria_o_Pseudomonadales_f_Alcanivoracaceae_g_Alcanivorax_s_Alcanivorax_sp900107995:0.10124,MARdb_livJ_KEGGAlcanivorax_19_m_6_MMP03076215_NZ_ARXV01000005_1_170_203960_205258_pos_d_Bacteria_p_Proteobacteria_c_Gammaproteobacteria_o_Pseudomonadales_f_Alcanivoracaceae_g_Alcanivorax_s_Alcanivorax_nanhaiticus:0.02514)100.00:0.02521,MARdb_livJ_KEGGAlcanivorax_hongdengensis_A_11_3_MMP02471206_NZ_AMRJ01000001_1_213_243073_244374_pos_d_Bacteria_p_Proteobacteria_c_Gammaproteobacteria_o_Pseudomonadales_f_Alcanivoracaceae_g_Alcanivorax_s_Alcanivorax_hongdengensis:0.07521)100.00:0.04235)100.00:0.08302)72.00:0.01312,MARdb_livJ_KEGGMicrobulbifer_HZ11_MMP02641169_NZ_0JELR01000002_1_560_0723490_0724776_neg_d_Bacteria_p_Proteobacteria_c_Gammaproteobacteria_o_Pseudomonadales_f_Cellvibrionaceae_g_Microbulbifer_s_Microbulbifer_sp000708675:0.11648)85.00:0.02813,((((MARdb_livJ_KEGGMarinomonas_pollencensis_CECT_7375_MMP09074958_NZ_QUNG01000001_1_MMP09074958_521_564425_565705_pos_d_Bacteria_p_Proteobacteria_c_Gammaproteobacteria_o_Pseudomonadales_f_Marinomonadaceae_g_Marinomonas:0.05847,MARdb_livJ_KEGGMarinomonas_spartinae_CECT_8886_MMP4029002_NZ_FLOB01000002_1_341_388233_389513_neg_d_Bacteria_p_Proteobacteria_c_Gammaproteobacteria_o_Pseudomonadales_f_Marinomonadaceae_g_Marinomonas_s_Marinomonas_spartinae:0.07783)100.00:0.13198,MARdb_livJ_KEGGMarinomonas_hwangdonensis_HDW_15_MMP10284718_NZ_RIZG01000001_1_MMP10284718_169_190021_191304_pos_d_Bacteria_p_Proteobacteria_c_Gammaproteobacteria_o_Pseudomonadales_f_Marinomonadaceae_g_Marinomonas:0.05246)98.00:0.02075,(MARdb_livJ_KEGGMarinomonas_MED121_MMP02436165_NZ_000CH672431_1_165_0184291_0185574_pos_d_Bacteria_p_Proteobacteria_c_Gammaproteobacteria_o_Pseudomonadales_f_Marinomonadaceae_g_Marinomonas_s_Marinomonas_sp000153025:0.12906,MARdb_livJ_KEGGMarinomonas_fungiae_JCM_18476_MMP03840741_NZ_LIQF01000005_1_205_213873_215159_neg_d_Bacteria_p_Proteobacteria_c_Gammaproteobacteria_o_Pseudomonadales_f_Marinomonadaceae_g_Marinomonas_s_Marinomonas_fungiae:0.05328)99.00:0.03221)93.00:0.01386,MARdb_livJ_KEGGAmphritea_atlantica_M41_MMP03080615_FOGB01000004_1_306_315096_316382_pos_d_Bacteria_p_Proteobacteria_c_Gammaproteobacteria_o_Pseudomonadales_f_Nitrincolaceae_g_Amphritea_s_Amphritea_atlantica:0.07566)100.00:0.02608)84.00:0.03490,MARdb_livJ_KEGGAlteromonadaceae_bacterium_NORP12_MMP07568826_NVXL01000062_1_0MMP07568826_12_014734_016026_pos_d_Bacteria_p_Proteobacteria_c_Gammaproteobacteria_o_Pseudomonadales_f_Cellvibrionaceae_g_GCA_2746115_s_GCA_2746115_sp002746115:0.12865)34.00:0.01142,(MARdb_livJ_KEGGGammaproteobacteria_bacterium_UBA3067_MMP06450394_DFBZ01000023_1_004_004505_005797_pos_d_Bacteria_p_Proteobacteria_c_Gammaproteobacteria_o_Pseudomonadales_f_UBA3067_g_UBA3067_s_UBA3067_sp002366835:0.08885,(MARdb_livJ_KEGGHalieaceae_bacterium_UBA2614_MMP06452323_DDJW01000010_1_016_014912_016198_neg_d_Bacteria_p_Proteobacteria_c_Gammaproteobacteria_o_Pseudomonadales_f_Halieaceae_g_Halioglobus_s_Halioglobus_sp002699145:0.07502,(MARdb_livJ_KEGGGORG_SAMEA6069956_SAGS_AG893J13_38_04_04443_005732_pos_d_Bacteria_p_Proteobacteria_c_Gammaproteobacteria_o_Pseudomonadales_f_Porticoccaceae_g_TMED48_s_:0.13267,(((MARdb_livJ_KEGGColwellia_A3T_MMP08114792_NZ_0PJAI01000081_1_MMP08114792_21_023442_024725_neg_d_Bacteria_p_Proteobacteria_c_Gammaproteobacteria_o_Enterobacterales_f_Alteromonadaceae_g_Colwellia_s_Colwellia_echini:0.06435,MARdb_livJ_KEGGAlteromonas_macleodii_MMP02603915_CP001103_3_2830_3199882_3201156_neg_d_Bacteria_p_Proteobacteria_c_Gammaproteobacteria_o_Enterobacterales_f_Alteromonadaceae_g_Alteromonas_s_Alteromonas_mediterranea:0.07463)100.00:0.02208,MARdb_livJ_KEGGCatenovulum_sp_RQJ05_MMP09469620_NZ_QMED01000006_1_MMP09469620_147_175692_176975_neg_d_Bacteria_p_Proteobacteria_c_Gammaproteobacteria_o_Enterobacterales_f_Alteromonadaceae_g_RQJ05_s_RQJ05_sp003286125:0.04269)100.00:0.03354,(MARdb_livJ_KEGGGayadomonas_joobiniege_G7_MMP02472144_NZ_AMRX01000001_1_588_0633913_0635238_pos_d_Bacteria_p_Proteobacteria_c_Gammaproteobacteria_o_Enterobacterales_f_Alteromonadaceae_g_Catenovulum_s_Catenovulum_joobiniege:0.09377,MARdb_livJ_KEGGCatenovulum_agarivorans_YM01_MMP02470761_NZ_00000JH767533_1_72_084672_085955_pos_d_Bacteria_p_Proteobacteria_c_Gammaproteobacteria_o_Enterobacterales_f_Alteromonadaceae_g_Catenovulum_s_Catenovulum_agarivorans:0.03522)100.00:0.02016)100.00:0.05372)100.00:0.06565)88.00:0.01688)51.00:0.02744)99.00:0.04731,MARdb_livJ_KEGGGammaproteobacteria_bacterium_strain_SZUA_272_MMP09287820_QJWQ01000108_1_007_006286_007587_neg_d_Bacteria_p_Proteobacteria_c_Gammaproteobacteria_o_Pseudomonadales_f_Porticoccaceae_g_SZUA_272_s_SZUA_272_sp003235325:0.10567)97.00:0.03478)63.00:0.02360)56.00:0.00881,(MARdb_livJ_KEGGArcobacter_molluscorum_F98_3_MMP07701800_NXFY01000005_1_MMP07701800_104_111396_112673_neg_d_Bacteria_p_Campylobacterota_c_Campylobacteria_o_Campylobacterales_f_Arcobacteraceae_g_Malaciobacter_s_Malaciobacter_molluscorum:0.15574,(MARdb_livJ_KEGGArcobacter_sp_31_11_sub10_T18_MMP05179554_MAAG01000036_1_0MMP05179554_8_06603_07883_pos_d_Bacteria_p_Campylobacterota_c_Campylobacteria_o_Campylobacterales_f_Arcobacteraceae_g_NORP36_s_NORP36_sp002163065:0.14264,(MARdb_livJ_KEGGArcobacter_sp_MMP10031634_NZ_CP032363_1_MMP10031634_2203_2266561_2267838_pos_d_Bacteria_p_Campylobacterota_c_Campylobacteria_o_Campylobacterales_f_Arcobacteraceae_g_Poseidonibacter_s_Poseidonibacter_sp001956695:0.07650,MARdb_livJ_KEGGArcobacter_LA11_MMP00065689_NZ_BDIR01000001_1_388_377586_378866_pos_d_Bacteria_p_Campylobacterota_c_Campylobacteria_o_Campylobacterales_f_Arcobacteraceae_g_Halarcobacter_s_Halarcobacter_sp001895145:0.06881)98.00:0.02008)99.00:0.03733)99.00:0.04461)95.00:0.02643,(((MARdb_livJ_KEGGCellvibrionaceae_bacterium_AOL6_MMP07415057_NZ_NOXC01000001_1_MMP07415057_445_486518_487807_pos_d_Bacteria_p_Proteobacteria_c_Gammaproteobacteria_o_Pseudomonadales_f_Cellvibrionaceae_g_Agaribacterium_s_Agaribacterium_sp003265435:0.07802,MARdb_livJ_KEGGAlteromonadaceae_bacterium_Bs31_MMP02745866_FXAI01000002_1_0MMP02745866_68_073477_074787_neg_d_Bacteria_p_Proteobacteria_c_Gammaproteobacteria_o_Pseudomonadales_f_Cellvibrionaceae_g_Teredinibacter_s_Teredinibacter_sp900177435:0.15115)100.00:0.12839,MARdb_livJ_KEGGKetobacter_BinD_MMP10101899_RAHY01000004_1_0MMP10101899_41_054634_055938_pos_d_Bacteria_p_Proteobacteria_c_Gammaproteobacteria_o_Pseudomonadales_f_Ketobacteraceae_g_Ketobacter:0.09924)72.00:0.02543,((((MARdb_livJ_KEGGAgarivorans_gilvus_MMP04215004_NZ_CP013021_1_2843_2988806_2990101_pos_d_Bacteria_p_Proteobacteria_c_Gammaproteobacteria_o_Enterobacterales_f_Psychromonadaceae_A_g_Agarivorans_s_Agarivorans_gilvus:0.07927,MARdb_livJ_KEGGAliagarivorans_taiwanensis_AAT1_MMP02440618_NZ_0AUBZ01000032_1_25_025905_027215_neg_d_Bacteria_p_Proteobacteria_c_Gammaproteobacteria_o_Enterobacterales_f_Psychromonadaceae_A_g_Aliagarivorans_s_Aliagarivorans_taiwanensis:0.08199)100.00:0.05553,(MARdb_livJ_KEGGBGEO_SAMN07136708_METAG_JGHHNJEM_002_027_023403_024701_neg_d_Bacteria_p_Proteobacteria_c_Gammaproteobacteria_o_Pseudomonadales_f_Marinomonadaceae_g__s_:0.09048,MARdb_livJ_KEGGEndozoicomonas_elysicola_MKT110_MMP02440436_NZ_KB892872_1_157_164758_166221_pos_d_Bacteria_p_Proteobacteria_c_Gammaproteobacteria_o_Pseudomonadales_f_Endozoicomonadaceae_g_Endozoicomonas_s_Endozoicomonas_elysicola:0.12959)100.00:0.06408)100.00:0.05335,(MARdb_livJ_KEGGBacterioplanes_sanyensis_MMP07372106_CP022530_1_0MMP07372106_997_1084423_1085721_pos_d_Bacteria_p_Proteobacteria_c_Gammaproteobacteria_o_Pseudomonadales_f_Saccharospirillaceae_g_Bacterioplanes_s_Bacterioplanes_sanyensis:0.14250,(MARdb_livJ_KEGGBermanella_CPC_64_MMP07618424_NYTP01000060_1_0MMP07618424_9_07475_08758_neg_d_Bacteria_p_Proteobacteria_c_Gammaproteobacteria_o_Pseudomonadales_f_Saccharospirillaceae_g_Bermanella_s_Bermanella_sp002683575:0.09912,MARdb_livJ_KEGGBermanella_marisrubri_RED65_MMP02436132_NZ_00AAQH01000021_1_2_000644_001930_pos_d_Bacteria_p_Proteobacteria_c_Gammaproteobacteria_o_Pseudomonadales_f_Saccharospirillaceae_g_Bermanella_s_Bermanella_marisrubri:0.05417)100.00:0.05337)100.00:0.04867)96.00:0.03809,MARdb_livJ_KEGGCellvibrionales_bacterium_UBA5860_MMP06453427_DJFY01000120_1_004_002246_003565_pos_d_Bacteria_p_Proteobacteria_c_Gammaproteobacteria_o_Pseudomonadales_f_Porticoccaceae_g_HB2_32_21_s_HB2_32_21_sp002431545:0.10211)59.00:0.02664)84.00:0.04633)83.00:0.03599)100.00:0.07768,(MARdb_livJ_KEGGMagnetococcus_marinus_MMP02598452_CP000471_1_1059_1250201_1251475_pos_d_Bacteria_p_Proteobacteria_c_Magnetococcia_o_Magnetococcales_f_Magnetococcaceae_g_Magnetococcus_s_Magnetococcus_marinus:0.07660,(MARdb_livJ_KEGGMagnetospira_sp_MMP3283111_NZ_0FO538765_1_716_0741027_0742316_pos_d_Bacteria_p_Proteobacteria_c_Alphaproteobacteria_o_Rhodospirillales_A_f_Magnetospiraceae_g_Magnetospira_s_Magnetospira_sp000968135:0.07066,MARdb_livJ_KEGGMagnetovibrio_blakemorei_MV_1_MMP05467120_NZ_00MCGG01000006_1_8_009874_011157_pos_d_Bacteria_p_Proteobacteria_c_Alphaproteobacteria_o_Rhodospirillales_A_f_Magnetovibrionaceae_g_Magnetovibrio_s_Magnetovibrio_blakemorei:0.06043)100.00:0.04913)100.00:0.06416)100.00:0.16981,((MARdb_livJ_KEGGAcinetobacter_guillouiae_MSP4_18_MMP02469989_NZ_0ASQG01000004_1_60_059139_060431_pos_d_Bacteria_p_Proteobacteria_c_Gammaproteobacteria_o_Pseudomonadales_f_Moraxellaceae_g_Acinetobacter_s_Acinetobacter_guillouiae:0.18970,(MARdb_livJ_KEGGBurkholderiaceae_bacterium_NORP183_MMP07568997_NVQW01000106_1_0MMP07568997_6_04745_06004_neg_d_Bacteria_p_Proteobacteria_c_Gammaproteobacteria_o_Burkholderiales_f_Burkholderiaceae_g_Cupriavidus_s_Cupriavidus_metallidurans:0.18054,(MARdb_livJ_KEGGMangrovibacter_MFB070_MMP02719562_NZ_JJMI01000039_1_175_201237_202508_neg_d_Bacteria_p_Proteobacteria_c_Gammaproteobacteria_o_Enterobacterales_f_Enterobacteriaceae_g_Mangrovibacter_s_Mangrovibacter_plantisponsor:0.13532,(MARdb_livJ_KEGGAchromobacter_sp_HZ01_MMP04858689_NZ_0LWKV01000002_1_MMP04858689_288_0295349_0296602_pos_d_Bacteria_p_Proteobacteria_c_Gammaproteobacteria_o_Burkholderiales_f_Burkholderiaceae_g_Achromobacter_s_Achromobacter_pulmonis:0.10927,(MARdb_livJ_KEGGJanthinobacterium_BJB303_MMP05294051_PDZI01000015_1_0MMP05294051_93_0102504_0103757_neg_d_Bacteria_p_Proteobacteria_c_Gammaproteobacteria_o_Burkholderiales_f_Burkholderiaceae_g_Janthinobacterium_s_Janthinobacterium_sp002127585:0.09661,MARdb_livJ_KEGGHerbaspirillum_RS_355_MMP07619231_PBPP01000112_1_0MMP07619231_16_017820_019073_pos_d_Bacteria_p_Proteobacteria_c_Gammaproteobacteria_o_Burkholderiales_f_Burkholderiaceae_g_Herbaspirillum_s_Herbaspirillum_huttiense:0.04429)97.00:0.02891)100.00:0.07620)97.00:0.02252)100.00:0.05682)100.00:0.08375,(((MARdb_livJ_KEGGDeltaproteobacteria_bacterium_strain_SZUA_265_MMP09287813_QJWJ01000530_1_034_041816_043204_pos_d_Bacteria_p_Myxococcota_c_Polyangia_o_Polyangiales_f_Polyangiaceae_g_SZUA_265_s_SZUA_265_sp003235365:0.20825,MARdb_livJ_KEGGBeggiatoa_sp_strain_SZUA_411_MMP09287959_QKBZ01000041_1_06_04347_05651_pos_d_Bacteria_p_Proteobacteria_c_Gammaproteobacteria_o_Beggiatoales_f_Beggiatoaceae_g_SZUA_411_s_SZUA_411_sp003245895:0.13073)99.00:0.05008,MARdb_livJ_KEGGDeferrisoma_camini_S3R1_MMP02584914_NZ_JAFN01000001_1_3354_3823604_3824911_neg_d_Bacteria_p_Deferrisomatota_c_Defferisomatia_o_Defferisomatales_f_Defferisomataceae_g_Deferrisoma_s_Deferrisoma_camini:0.11658)87.00:0.03613,(MARdb_livJ_KEGGDesulfovibrio_fructosovorans_JJ_MMP00103625_NZ_AECZ01000004_1_100_118061_119362_neg_d_Bacteria_p_Desulfobacterota_A_c_Desulfovibrionia_o_Desulfovibrionales_f_Desulfovibrionaceae_g_Desulfovibrio_F_s_Desulfovibrio_F_fructosivorans:0.12597,MARdb_livJ_KEGGDesulfovibrio_dechloracetivorans_BerOc1_MMP04041570_NZ_00LKAQ01000004_1_33_0035002_0036297_pos_d_Bacteria_p_Desulfobacterota_A_c_Desulfovibrionia_o_Desulfovibrionales_f_Desulfovibrionaceae_g_Pseudodesulfovibrio_s_Pseudodesulfovibrio_dechloracetivorans:0.11298)97.00:0.03475)82.00:0.02357)86.00:0.02981)100.00:0.15532)100.00:0.36006,MARdb_livJ_KEGGFlavobacterium_ALD4_MMP08125742_PJBJ01000030_1_0MMP08125742_989_1126302_1127516_neg_d_Bacteria_p_Bacteroidota_c_Bacteroidia_o_Flavobacteriales_f_Flavobacteriaceae_g_Flavobacterium_s_Flavobacterium_sp002836475:0.48775)63.00:0.09174,(((MARdb_livJ_KEGGDeltaproteobacteria_bacterium_UBA4427_MMP06451213_DGPZ01000069_1_010_011007_012341_neg_d_Bacteria_p_Myxococcota_c_UBA9160_o_UBA9160_f_UBA4427_g_UBA4427_s_UBA4427_sp002390675:0.67227,(MARdb_livJ_KEGGCandidatus_Synechococcus_spongiarum_SP3_MMP03003633_JXQG01000098_1_005_02252_03556_pos_d_Bacteria_p_Cyanobacteria_c_Cyanobacteriia_o_Synechococcales_f_Cyanobiaceae_g_Synechococcus_B_s_Synechococcus_B_spongiarum_B:0.14556,(MARdb_livJ_KEGGGORG_SAMEA6076364_SAGS_AG422M23_33_004_001744_003027_pos_d_Bacteria_p_Cyanobacteria_c_Cyanobacteriia_o_Synechococcales_f_Cyanobiaceae_g_Prochlorococcus_A_s_:0.22896,(MARdb_livJ_KEGGGORG_SAMEA6067710_SAGS_AH287B22_45_005_003876_005156_neg_d_Bacteria_p_Cyanobacteria_c_Cyanobacteriia_o_Synechococcales_f_Cyanobiaceae_g_Prochlorococcus_A_s_:0.08742,MARdb_livJ_KEGGGORG_SAMEA6076170_SAGS_AG422A04_08_19_11226_12620_neg_d_Bacteria_p_Cyanobacteria_c_Cyanobacteriia_o_Synechococcales_f_Cyanobiaceae_g_Prochlorococcus_A_s_Prochlorococcus_A_sp003213955:0.04938)100.00:0.05685)100.00:0.14910)100.00:0.16422)99.00:0.08791,(((MARdb_livJ_KEGGAcaryochloris_marina_MMP02604308_CP000828_1_0787_0842159_0843451_neg_d_Bacteria_p_Cyanobacteria_c_Cyanobacteriia_o_Thermosynechococcales_f_Thermosynechococcaceae_g_Acaryochloris_s_Acaryochloris_marina:0.04863,MARdb_livJ_KEGGAcaryochloris_RCC1774_MMP08384890_NZ_0PQWO01000019_1_MMP08384890_24_025834_027117_pos_d_Bacteria_p_Cyanobacteria_c_Cyanobacteriia_o_Thermosynechococcales_f_Thermosynechococcaceae_g_RCC1774_s_RCC1774_sp003231495:0.08399)100.00:0.17262,(MARdb_livJ_KEGGCyanobacteria_bacterium_UBA6047_MMP06450364_DIYT01000089_1_025_027748_029070_neg_d_Bacteria_p_Cyanobacteria_c_Cyanobacteriia_o_Cyanobacteriales_f_Desertifilaceae_g_Roseofilum_s_Roseofilum_reptotaenium:0.15162,MARdb_livJ_KEGGColeofasciculus_chthonoplastes_PCC_7420_MMP02436227_NZ_0DS989869_1_65_071630_072952_pos_d_Bacteria_p_Cyanobacteria_c_Cyanobacteriia_o_Cyanobacteriales_f_Coleofasciculaceae_g_Coleofasciculus_s_Coleofasciculus_chthonoplastes:0.11335)100.00:0.03724)99.00:0.03925,((MARdb_livJ_KEGGLeptolyngbya_PCC_7375_MMP02256520_NZ_JH993797_1_5553_6175553_6176866_neg_d_Bacteria_p_Cyanobacteria_c_Cyanobacteriia_o_Phormidesmiales_f_Phormidesmiaceae_g_PCC_7375_s_PCC_7375_sp000316115:0.15909,MARdb_livJ_KEGGFilamentous_cyanobacterium_ESFC_1_MMP02256433_NZ_KB904821_1_2716_3148623_3149945_neg_d_Bacteria_p_Cyanobacteria_c_Cyanobacteriia_o_Cyanobacteriales_f_Spirulinaceae_g_ESFC_1_s_ESFC_1_sp000380225:0.12383)58.00:0.02639,(MARdb_livJ_KEGGArthrospira_TJSD091_MMP03463612_NZ_0LAYT01000265_1_32_036033_037325_pos_d_Bacteria_p_Cyanobacteria_c_Cyanobacteriia_o_Cyanobacteriales_f_Phormidiaceae_g_Arthrospira_s_Arthrospira_maxima:0.12128,MARdb_livJ_KEGGGeitlerinema_BBD_1991_9_MMP04892670_LWRO01000005_1_065_083642_084952_pos_d_Bacteria_p_Cyanobacteria_c_Cyanobacteriia_o_Cyanobacteriales_f_Geitlerinemaceae_g_Geitlerinema_s_Geitlerinema_sp001657325:0.08557)100.00:0.05258)100.00:0.03949)99.00:0.10895)100.00:0.22377,((MARdb_livJ_KEGGAltererythrobacter_MH_B5_MMP03084318_NZ_0JRQQ01000017_1_16_013474_014724_pos_d_Bacteria_p_Proteobacteria_c_Alphaproteobacteria_o_Sphingomonadales_f_Sphingomonadaceae_g_Novosphingobium_A_s_Novosphingobium_A_sp001625325:0.23588,MARdb_livJ_KEGGHirschia_baltica_MMP02598497_CP001678_1_2707_2978577_2979809_pos_d_Bacteria_p_Proteobacteria_c_Alphaproteobacteria_o_Caulobacterales_f_Hyphomonadaceae_g_Hirschia_s_Hirschia_baltica:0.23898)100.00:0.43602,(((((((((MARdb_livJ_KEGGIlumatobacter_nonamiense_YM16_303_MMP00036665_NZ_0BAOL01000007_1_5_02236_03552_pos_d_Bacteria_p_Actinobacteriota_c_Acidimicrobiia_o_Microtrichales_f_Ilumatobacteraceae_g_Ilumatobacter_s_Ilumatobacter_nonamiensis:0.20442,(MARdb_livJ_KEGGMicrobacterium_NP_140_MMP07619481_PBZY01000031_1_0MMP07619481_22_019452_020750_pos_d_Bacteria_p_Actinobacteriota_c_Actinobacteria_o_Actinomycetales_f_Microbacteriaceae_g_Microbacterium_s_Microbacterium_sp002313585:0.06569,MARdb_livJ_KEGGMicrobacterium_enclense_NIO_1002_MMP04263881_NZ_KQ758467_1_232_245600_246901_neg_d_Bacteria_p_Actinobacteriota_c_Actinobacteria_o_Actinomycetales_f_Microbacteriaceae_g_Microbacterium_s_Microbacterium_enclense:0.08609)100.00:0.23826)100.00:0.30586,MARdb_livJ_KEGGCellulomonas_bogoriensis_69B4_MMP03113094_NZ_AXCZ01000013_1_19_20999_22315_neg_d_Bacteria_p_Actinobacteriota_c_Actinobacteria_o_Actinomycetales_f_Cellulomonadaceae_g_Actinotalea_s_Actinotalea_bogoriensis:0.14593)95.00:0.04232,(MARdb_livJ_KEGGCellulosimicrobium_CUA_896_MMP05830216_NZ_0MKKH01000055_1_60_059229_060203_pos_d_Bacteria_p_Actinobacteriota_c_Actinobacteria_o_Actinomycetales_f_Cellulomonadaceae_g_Cellulosimicrobium_s_Cellulosimicrobium_sp001942335:0.35291,(MARdb_livJ_KEGGKrasilnikoviella_flava_CC_0387_MMP04324258_FUZQ01000002_1_MMP04324258_319_0345254_0346549_neg_d_Bacteria_p_Actinobacteriota_c_Actinobacteria_o_Actinomycetales_f_Cellulomonadaceae_g_Krasilnikoviella_s_Krasilnikoviella_flava:0.09300,MARdb_livJ_KEGGIsoptericola_jiangsuensis_DSM_21863_MMP04488560_PDJJ01000001_1_0MMP04488560_901_0987632_0988903_neg_d_Bacteria_p_Actinobacteriota_c_Actinobacteria_o_Actinomycetales_f_Cellulomonadaceae_g_Isoptericola_s_Isoptericola_jiangsuensis:0.08648)100.00:0.03482)100.00:0.03546)95.00:0.06867,MARdb_livJ_KEGGActinokineospora_EG49_MMP02382011_NZ_0AYXG01000173_1_22_015993_017243_neg_d_Bacteria_p_Actinobacteriota_c_Actinobacteria_o_Mycobacteriales_f_Pseudonocardiaceae_g_Actinokineospora_s_Actinokineospora_spheciospongiae:0.13637)100.00:0.08322,(MARdb_livJ_KEGGGordonia_SGD_V_85_MMP04263916_NZ_LNQO01000006_1_186_185212_186483_neg_d_Bacteria_p_Actinobacteriota_c_Actinobacteria_o_Mycobacteriales_f_Mycobacteriaceae_g_Gordonia_s_Gordonia_sp002009645:0.39674,MARdb_livJ_KEGGGordonia_lacunae_BS2_MMP06928587_NGFO01000006_1_MMP06928587_131_135969_137282_neg_d_Bacteria_p_Actinobacteriota_c_Actinobacteria_o_Mycobacteriales_f_Mycobacteriaceae_g_Gordonia_s_Gordonia_lacunae:0.15185)100.00:0.09118)100.00:0.16169,MARdb_livJ_KEGGAsanoa_hainanensis_CGMCC_4_5593_MMP05421812_FZPH01000003_1_0MMP05421812_89_100709_101962_neg_d_Bacteria_p_Actinobacteriota_c_Actinobacteria_o_Mycobacteriales_f_Micromonosporaceae_g_Asanoa_s_Asanoa_hainanensis:0.19055)100.00:0.13015,MARdb_livJ_KEGGActinomadura_sp_LHW63021_MMP09453373_QLYX01000015_1_MMP09453373_134_138537_139760_pos_d_Bacteria_p_Actinobacteriota_c_Actinobacteria_o_Streptosporangiales_f_Streptosporangiaceae_g_LHW63021_s_LHW63021_sp003289645:0.13379)100.00:0.12442,MARdb_livJ_KEGGAnaerolineaceae_bacterium_NAT_290_MMP07618355_NZXX01000005_1_00MMP07618355_43_0045724_0047004_pos_d_Bacteria_p_Chloroflexota_c_Anaerolineae_o_SBR1031_f_A4b_g_GCA_2702065_s_GCA_2702065_sp002702065:0.38964)100.00:0.09885,(((MARdb_livJ_KEGGGeomicrobium_JCM_19055_MMP00000386_NZ_BAXL01000020_1_123_079751_081028_pos_d_Bacteria_p_Firmicutes_c_Bacilli_o_Bacillales_f_Marinococcaceae_g_Geomicrobium_s_Geomicrobium_sp000698185:0.33983,MARdb_livJ_KEGGBacillus_taeanensis_KCTC_3918_MMP09625553_NZ_QOCW01000011_1_MMP09625553_103_104496_105743_neg_d_Bacteria_p_Firmicutes_c_Bacilli_o_Bacillales_f_UBA6769:0.12681)100.00:0.09275,((MARdb_livJ_KEGGBacillus_TP_B0611_MMP00053329_NZ_BDFC01000004_1_462_450205_451461_pos_d_Bacteria_p_Firmicutes_c_Bacilli_o_Bacillales_f_Bacillaceae_g_Bacillus_s_Bacillus_subtilis:0.21318,MARdb_livJ_KEGGGeobacillus_sp_MMP03400067_NZ_CP011832_1_1848_1897960_1899249_neg_d_Bacteria_p_Firmicutes_c_Bacilli_o_Bacillales_f_Anoxybacillaceae_g_Geobacillus_s_Geobacillus_lituanicus:0.16129)98.00:0.04574,(MARdb_livJ_KEGGDomibacillus_iocasae_DSM_29979_MMP05255235_NZ_0MAMP01000021_1_14_013084_014397_pos_d_Bacteria_p_Firmicutes_c_Bacilli_o_Bacillales_f_Domibacillaceae_g_Domibacillus_s_Domibacillus_iocasae:0.15690,MARdb_livJ_KEGGBacillus_SGD_V_76_MMP04263914_NZ_0KQ758629_1_49_053748_054989_neg_d_Bacteria_p_Firmicutes_c_Bacilli_o_Bacillales_f_Bacillaceae_H_g_Bacillus_C_s_Bacillus_C_flexus:0.15715)89.00:0.05214)88.00:0.06419)99.00:0.06902,MARdb_livJ_KEGGCalderihabitans_maritimus_KKC1_MMP00053944_BDGJ01000215_1_0MMP00053944_50_052754_054037_neg_d_Bacteria_p_Firmicutes_B_c_Moorellia_o_Calderihabitantales_f_Calderihabitantaceae_g_Calderihabitans_s_Calderihabitans_maritimus:0.18975)100.00:0.11408)98.00:0.05641)74.00:0.06949)13.00:0.02196)26.00:0.03050)95.00:0.11645,(((((((MARdb_livJ_KEGGDesulfobacula_TS_MMP02692668_NZ_0KL662042_1_70_074661_075941_pos_d_Bacteria_p_Desulfobacterota_c_Desulfobacteria_o_Desulfobacterales_f_Desulfobacteraceae_g_Desulfobacula:0.34948,(MARdb_livJ_KEGGMethyloversatilis_universalis_EHg5_MMP02261291_NZ_KB900539_1_2370_2656058_2657329_pos_d_Bacteria_p_Proteobacteria_c_Gammaproteobacteria_o_Burkholderiales_f_Rhodocyclaceae_g_Methyloversatilis_s_Methyloversatilis_universalis_A:0.15665,MARdb_livJ_KEGGHerbaspirillum_RS_355_MMP07619231_PBPP01000148_1_0MMP07619231_57_062737_064038_neg_d_Bacteria_p_Proteobacteria_c_Gammaproteobacteria_o_Burkholderiales_f_Burkholderiaceae_g_Herbaspirillum_s_Herbaspirillum_huttiense:0.09711)53.00:0.04682)51.00:0.03942,MARdb_livJ_KEGGMethylobacterium_salsuginis_CGMCC_1_6474_MMP04488125_FOSV01000001_1_275_293672_294940_neg_d_Bacteria_p_Proteobacteria_c_Alphaproteobacteria_o_Rhizobiales_f_Beijerinckiaceae_g_Methylobacterium_s_Methylobacterium_salsuginis:0.16068)47.00:0.05862,(((((((MARdb_livJ_KEGGGORG_SAMEA6076685_SAGS_AG447P15_10_037_042411_043658_pos_d_Bacteria_p_Proteobacteria_c_Alphaproteobacteria_o_Rhodobacterales_f_Rhodobacteraceae_g_HIMB11_s_:0.28491,((MARdb_livJ_KEGGMangrovibacter_MFB070_MMP02719562_NZ_JJMI01000039_1_138_162189_163466_neg_d_Bacteria_p_Proteobacteria_c_Gammaproteobacteria_o_Enterobacterales_f_Enterobacteriaceae_g_Mangrovibacter_s_Mangrovibacter_plantisponsor:0.05238,MARdb_livJ_KEGGKlebsiella_pneumoniae_BO2_MMP06717781_NCVX01000074_1_0MMP06717781_14_015839_017119_neg_d_Bacteria_p_Proteobacteria_c_Gammaproteobacteria_o_Enterobacterales_f_Enterobacteriaceae_g_Klebsiella_s_Klebsiella_pneumoniae:0.08188)100.00:0.14524,MARdb_livJ_KEGGAlcanivorax_pacificus_W11_5_MMP02471159_NZ_CP004387_1_2787_3137682_3138917_neg_d_Bacteria_p_Proteobacteria_c_Gammaproteobacteria_o_Pseudomonadales_f_Alcanivoracaceae_g_Alcanivorax_A_s_Alcanivorax_A_pacificus:0.13155)47.00:0.02526)30.00:0.00860,(((MARdb_livJ_KEGGMarinobacter_F01_MMP09196822_NZ_0QFWX01000008_1_MMP09196822_11_010690_011955_neg_d_Bacteria_p_Proteobacteria_c_Gammaproteobacteria_o_Pseudomonadales_f_Oleiphilaceae_g_Marinobacter:0.10574,MARdb_livJ_KEGGMarinobacter_AK21_MMP02854799_NZ_ANIE01000008_1_106_132695_133963_pos_d_Bacteria_p_Proteobacteria_c_Gammaproteobacteria_o_Pseudomonadales_f_Oleiphilaceae_g_Marinobacter_s_Marinobacter_nitratireducens:0.07138)88.00:0.02303,MARdb_livJ_KEGGMarinobacter_nanhaiticus_D15_8W_MMP02469788_NZ_KB822693_1_3292_3660016_3661287_pos_d_Bacteria_p_Proteobacteria_c_Gammaproteobacteria_o_Pseudomonadales_f_Oleiphilaceae_g_Tamilnaduibacter_s_Tamilnaduibacter_nanhaiticus:0.07197)100.00:0.10100,MARdb_livJ_KEGGMarinimicrobium_LS_A18_MMP02470819_NZ_0AWEP01000003_1_167_0178233_0179477_neg_d_Bacteria_p_Proteobacteria_c_Gammaproteobacteria_o_Pseudomonadales_f_Cellvibrionaceae_g_Marinimicrobium_s_Marinimicrobium_sp000463525:0.10284)87.00:0.03380)80.00:0.01924,(((MARdb_livJ_KEGGMarinobacterium_lutimaris_strain_DSM_22012_MMP05444390_FNVQ01000005_1_0MMP05444390_160_0181687_0182946_pos_d_Bacteria_p_Proteobacteria_c_Gammaproteobacteria_o_Pseudomonadales_f_Nitrincolaceae_g_Marinobacterium_s_Marinobacterium_lutimaris:0.08686,MARdb_livJ_KEGGMarinobacterium_stanieri_S30_MMP02470153_NZ_0AFPL01000027_1_20_021531_022790_neg_d_Bacteria_p_Proteobacteria_c_Gammaproteobacteria_o_Pseudomonadales_f_Nitrincolaceae_g_Marinobacterium_s_Marinobacterium_stanieri:0.08936)100.00:0.06675,(MARdb_livJ_KEGGKetobacter_BinD_MMP10101899_RAHY01000032_1_00MMP10101899_9_007112_008350_neg_d_Bacteria_p_Proteobacteria_c_Gammaproteobacteria_o_Pseudomonadales_f_Ketobacteraceae_g_Ketobacter:0.08447,MARdb_livJ_KEGGAlcanivoracaceae_bacterium_GenoA1_TS13_700_MMP08366045_RCHM01000020_1_MMP08366045_273_0306529_0307761_pos_d_Bacteria_p_Proteobacteria_c_Gammaproteobacteria_o_Pseudomonadales_f_Ketobacteraceae_g_Ketobacter_s_Ketobacter_sp002471665:0.05115)100.00:0.07183)100.00:0.03999,MARdb_livJ_KEGGGilvimarinus_chinensis_QM42_MMP02441352_NZ_0KB898706_1_880_0960762_0962033_pos_d_Bacteria_p_Proteobacteria_c_Gammaproteobacteria_o_Pseudomonadales_f_Cellvibrionaceae_g_Gilvimarinus_s_Gilvimarinus_chinensis:0.08715)93.00:0.02035)79.00:0.01738,(MARdb_livJ_KEGGMethylomicrobium_buryatense_5G_MMP02261325_NZ_KB455575_1_1325_1530186_1531466_neg_d_Bacteria_p_Proteobacteria_c_Gammaproteobacteria_o_Methylococcales_f_Methylomonadaceae_g_Methylomicrobium_A_s_Methylomicrobium_A_buryatense:0.09919,MARdb_livJ_KEGGGayadomonas_joobiniege_G7_MMP02472144_NZ_AMRX01000008_1_378_0522865_0524106_pos_d_Bacteria_p_Proteobacteria_c_Gammaproteobacteria_o_Enterobacterales_f_Alteromonadaceae_g_Catenovulum_s_Catenovulum_joobiniege:0.08676)99.00:0.03161)76.00:0.01296,(((((MARdb_livJ_KEGGMarinimicrobium_sp_SW121_MMP09228976_NZ_QGMQ01000007_1_MMP09228976_118_139943_141214_pos_d_Bacteria_p_Proteobacteria_c_Gammaproteobacteria_o_Pseudomonadales_f_Cellvibrionaceae_g_SW121_s_SW121_sp003259155:0.21233,MARdb_livJ_KEGGFulvimarina_NAT_173_MMP07620325_PACL01000007_1_0MMP07620325_13_015533_016804_pos_d_Bacteria_p_Proteobacteria_c_Alphaproteobacteria_o_Rhizobiales_f_Rhizobiaceae_g_Fulvimarina_s_Fulvimarina_sp002700095:0.12196)99.00:0.05161,(MARdb_livJ_KEGGAcuticoccus_sp_PTG4_2_MMP09079831_QHHQ01000002_1_0MMP09079831_597_0725943_0727214_neg_d_Bacteria_p_Proteobacteria_c_Alphaproteobacteria_o_Rhizobiales_f_Amorphaceae_g_Acuticoccus_s_Acuticoccus_sp003258595:0.10794,(MARdb_livJ_KEGGConfluentimicrobium_lipolyticum_CECT_8621_MMP104098236_FXYE01000001_1_0MMP104098236_967_0964625_0965890_pos_d_Bacteria_p_Proteobacteria_c_Alphaproteobacteria_o_Rhodobacterales_f_Rhodobacteraceae_g_Confluentimicrobium_s_Confluentimicrobium_lipolyticum:0.05166,MARdb_livJ_KEGGActibacterium_22II_S11_Z10_MMP02742681_NZ_AQQY01000001_1_766_774832_776148_neg_d_Bacteria_p_Proteobacteria_c_Alphaproteobacteria_o_Rhodobacterales_f_Rhodobacteraceae_g_Actibacterium_s_Actibacterium_atlanticum:0.07496)100.00:0.02575)100.00:0.06025)99.00:0.04144,MARdb_livJ_KEGGLabrenzia_C1B10_MMP02345634_NZ_00AXBY01000014_1_9_011603_012913_neg_d_Bacteria_p_Proteobacteria_c_Alphaproteobacteria_o_Rhizobiales_f_Stappiaceae_g_Labrenzia_s_Labrenzia_aggregata_A:0.10017)98.00:0.04240,(MARdb_livJ_KEGGCellvibrio_OA_2007_MMP00025187_NZ_BBUL01000096_1_290_324566_325828_neg_d_Bacteria_p_Proteobacteria_c_Gammaproteobacteria_o_Pseudomonadales_f_Cellvibrionaceae_g_Cellvibrio_s_Cellvibrio_sp000953825:0.15116,MARdb_livJ_KEGGAgarivorans_gilvus_MMP04215004_NZ_CP013021_1_3670_3801361_3802623_pos_d_Bacteria_p_Proteobacteria_c_Gammaproteobacteria_o_Enterobacterales_f_Psychromonadaceae_A_g_Agarivorans_s_Agarivorans_gilvus:0.07324)99.00:0.02124)79.00:0.03920,MARdb_livJ_KEGGCellvibrionaceae_bacterium_AOL6_MMP07415057_NZ_NOXC01000001_1_MMP07415057_417_458203_459468_pos_d_Bacteria_p_Proteobacteria_c_Gammaproteobacteria_o_Pseudomonadales_f_Cellvibrionaceae_g_Agaribacterium_s_Agaribacterium_sp003265435:0.07718)62.00:0.01479)58.00:0.01328,((MARdb_livJ_KEGGAlphaproteobacteria_bacterium_strain_SZUA_351_MMP09287899_QJZR01000002_1_019_025312_026571_pos_d_Bacteria_p_Proteobacteria_c_Alphaproteobacteria_o_Rhodospirillales_f_Rhodospirillaceae_g_Alpha_05_s_Alpha_05_sp003246625:0.16892,MARdb_livJ_KEGGCellvibrionales_bacterium_UBA5860_MMP06453427_DJFY01000090_1_003_001356_002663_neg_d_Bacteria_p_Proteobacteria_c_Gammaproteobacteria_o_Pseudomonadales_f_Porticoccaceae_g_HB2_32_21_s_HB2_32_21_sp002431545:0.08952)62.00:0.03603,(MARdb_livJ_KEGGAlteromonadaceae_bacterium_2052S_S_stab0a_01_MMP02745681_NZ_RBIO01000001_1_MMP02745681_4000_4901058_4902308_neg_d_Bacteria_p_Proteobacteria_c_Gammaproteobacteria_o_Pseudomonadales_f_Cellvibrionaceae_g_Teredinibacter:0.08135,MARdb_livJ_KEGGAlteromonadaceae_bacterium_Bs31_MMP02745866_FXAI01000002_1_0MMP02745866_99_107096_108343_pos_d_Bacteria_p_Proteobacteria_c_Gammaproteobacteria_o_Pseudomonadales_f_Cellvibrionaceae_g_Teredinibacter_s_Teredinibacter_sp900177435:0.07987)50.00:0.03033)79.00:0.02965)93.00:0.05302,MARdb_livJ_KEGGGamma_proteobacterium_HTCC2207_MMP02436104_NZ_00CH672396_1_458_503317_504576_pos_d_Bacteria_p_Proteobacteria_c_Gammaproteobacteria_o_Pseudomonadales_f_Porticoccaceae_g_HTCC2207_s_HTCC2207_sp000153445:0.19330)100.00:0.08216)97.00:0.04747,(((MARdb_livJ_KEGGAlteromonadales_BS08_MMP05661223_NZ_MRUG01000103_1_208_229074_230357_pos_d_Bacteria_p_Proteobacteria_c_Gammaproteobacteria_o_Pseudomonadales_f_Cellvibrionaceae_g_Teredinibacter_s_Teredinibacter_sp001922955:0.14430,MARdb_livJ_KEGGLeucothrix_sp_IMCC9719_MMP09228919_QGKL01000018_1_0MMP09228919_16_011790_013022_neg_d_Bacteria_p_Proteobacteria_c_Gammaproteobacteria_o_Thiotrichales_f_Thiotrichaceae_g_Leucothrix_s_Leucothrix_sp003172895:0.06711)93.00:0.02388,MARdb_livJ_KEGGMarinomonas_posidonica_MMP00713622_CP002771_1_0564_0618521_0619807_pos_d_Bacteria_p_Proteobacteria_c_Gammaproteobacteria_o_Pseudomonadales_f_Marinomonadaceae_g_Marinomonas_s_Marinomonas_posidonica:0.13303)100.00:0.04282,(MARdb_livJ_KEGGMethylophaga_aminisulfidivorans_MP_T_MMP02469574_AFIG01000001_1_1387_1472229_1473482_neg_d_Bacteria_p_Proteobacteria_c_Gammaproteobacteria_o_Nitrosococcales_f_Methylophagaceae_g_Methylophaga_s_Methylophaga_aminisulfidivorans:0.06612,MARdb_livJ_KEGGMethylophaga_SAT_6_MMP07619465_PAKV01000005_1_0MMP07619465_72_073945_075195_pos_d_Bacteria_p_Proteobacteria_c_Gammaproteobacteria_o_Nitrosococcales_f_Methylophagaceae_g_Methylophaga_s_Methylophaga_sp002363955:0.05703)100.00:0.05009)100.00:0.08594)78.00:0.02878,(MARdb_livJ_KEGGHalothiobacillus_XI15_MMP04318430_NZ_LOPX01000014_1_483_521931_523187_pos_d_Bacteria_p_Proteobacteria_c_Gammaproteobacteria_o_Halothiobacillales_f_Halothiobacillaceae_g_WRN_7_s_WRN_7_sp001641825:0.23051,(ref_Swiss_fmdD_tr_O50371_O50371_METME_Amide_urea_binding_protein_OS_Methylophilus_methylotrophus_OX_17_GN_fmdD_PE_4_SV_1_No_taxonomy_found:0.03566,MARdb_livJ_KEGGMethylotenera_versatilis_79_MMP02261245_NZ_0ARVX01000001_1_752_0763312_0764556_neg_d_Bacteria_p_Proteobacteria_c_Gammaproteobacteria_o_Burkholderiales_f_Methylophilaceae_g_Methylotenera_A_s_Methylotenera_A_versatilis_B:0.07689)100.00:0.18161)83.00:0.02440)62.00:0.04074,(MARdb_livJ_KEGGKushneria_aurantia_A10_MMP02440978_NZ_0KB907862_1_72_073628_074884_pos_d_Bacteria_p_Proteobacteria_c_Gammaproteobacteria_o_Pseudomonadales_f_Halomonadaceae_g_Kushneria_s_Kushneria_aurantia:0.24601,(MARdb_livJ_KEGGMarinobacter_santoriniensis_NKSG1_MMP02471869_NZ_00APAT01000022_1_19_0019267_0020535_neg_d_Bacteria_p_Proteobacteria_c_Gammaproteobacteria_o_Pseudomonadales_f_Oleiphilaceae_g_Marinobacter_s_Marinobacter_santoriniensis:0.05095,MARdb_livJ_KEGGAlcanivorax_hongdengensis_A_11_3_MMP02471206_NZ_AMRJ01000002_1_295_302669_303904_neg_d_Bacteria_p_Proteobacteria_c_Gammaproteobacteria_o_Pseudomonadales_f_Alcanivoracaceae_g_Alcanivorax_s_Alcanivorax_hongdengensis:0.10015)100.00:0.10868)100.00:0.09785)100.00:0.22333,((MARdb_livJ_KEGGMALA_SAMN05422149_METAG_EKIALOCF_147_11_09656_10876_neg_d_Bacteria_p_Chloroflexota_c_Dehalococcoidia_o_SAR202_f_GCA_002694895_g_GCA_002694895_s_:0.36948,MARdb_livJ_KEGGBetaproteobacteria_bacterium_SG8_40_MMP03994180_LJTS01000146_1_05_03686_04870_pos_d_Bacteria_p_Proteobacteria_c_Gammaproteobacteria_o_Burkholderiales_f_SG8_40_g_SG8_40_s_SG8_40_sp001304425:0.17957)100.00:0.09708,MARdb_livJ_KEGGMethyloversatilis_universalis_EHg5_MMP02261291_NZ_KB900539_1_1390_1545066_1546241_pos_d_Bacteria_p_Proteobacteria_c_Gammaproteobacteria_o_Burkholderiales_f_Rhodocyclaceae_g_Methyloversatilis_s_Methyloversatilis_universalis_A:0.23724)100.00:0.14509)100.00:0.28253)100.00:0.17036)100.00:0.12355,(((MARdb_livJ_KEGGAmorphus_coralli_R5_Sph_026_MMP02440442_NZ_0KB894573_1_82_078951_080258_neg_d_Bacteria_p_Proteobacteria_c_Alphaproteobacteria_o_Rhizobiales_f_Amorphaceae_g_Amorphus_s_Amorphus_coralli:0.09862,(MARdb_livJ_KEGGMameliella_NP_29_MMP07619316_PBYN01000016_1_00MMP07619316_3_002836_004143_pos_d_Bacteria_p_Proteobacteria_c_Alphaproteobacteria_o_Rhodobacterales_f_Rhodobacteraceae_g_Antarctobacter_s_Antarctobacter_heliothermus_B:0.11332,MARdb_livJ_KEGGHoeflea_phototrophica_DFL_43_MMP02436119_NZ_0CM002917_1_838_0909926_0911233_pos_d_Bacteria_p_Proteobacteria_c_Alphaproteobacteria_o_Rhizobiales_f_Rhizobiaceae_g_Hoeflea_s_Hoeflea_phototrophica:0.11988)100.00:0.07171)100.00:0.56249,((MARdb_livJ_KEGGGORG_SAMEA6068016_SAGS_AH324G05_08_009_005090_006367_pos_d_Bacteria_p_Proteobacteria_c_Alphaproteobacteria_o_Pelagibacterales_f_Pelagibacteraceae_g_Pelagibacter_s_:0.23076,MARdb_livJ_KEGGCucumibacter_marinus_CL_GR60_MMP02441550_NZ_AUCR01000002_1_265_266725_267972_pos_d_Bacteria_p_Proteobacteria_c_Alphaproteobacteria_o_Rhizobiales_f_Devosiaceae_g_Cucumibacter_s_Cucumibacter_marinus:0.13154)100.00:0.12355,(MARdb_livJ_KEGGFulvimarina_pelagi_HTCC_2506_MMP00028750_NZ_0BBWO01000007_1_13_010310_011608_neg_d_Bacteria_p_Proteobacteria_c_Alphaproteobacteria_o_Rhizobiales_f_Rhizobiaceae_g_Fulvimarina_s_Fulvimarina_pelagi:0.25698,MARdb_livJ_KEGGBrevirhabdus_pacifica_22DY15_MMP06216425_NZ_0MTCO01000292_1_MMP06216425_48_41615_42850_neg_d_Bacteria_p_Proteobacteria_c_Alphaproteobacteria_o_Rhodobacterales_f_Rhodobacteraceae_g_Brevirhabdus_s_Brevirhabdus_pacifica:0.17977)100.00:0.17996)100.00:0.12689)100.00:0.08504,((MARdb_livJ_KEGGCitreicella_357_MMP02471399_NZ_0AJKJ01000133_1_16_013706_014953_neg_d_Bacteria_p_Proteobacteria_c_Alphaproteobacteria_o_Rhodobacterales_f_Rhodobacteraceae_g_Salipiger_s_Salipiger_aestuarii:0.10990,(MARdb_livJ_KEGGGORG_SAMEA6068863_SAGS_AG359A03_025_28_27843_29090_neg_d_Bacteria_p_Proteobacteria_c_Alphaproteobacteria_o_Rhodobacterales_f_Rhodobacteraceae_g_HIMB11_s_:0.10058,MARdb_livJ_KEGGGORG_SAMEA6078715_SAGS_AG457F15_15_014_011806_013053_pos_d_Bacteria_p_Proteobacteria_c_Alphaproteobacteria_o_Rhodobacterales_f_Rhodobacteraceae_g_HIMB11_s_:0.12100)100.00:0.07529)100.00:0.05587,(MARdb_livJ_KEGGMALA_SAMN05422138_METAG_KEGDJNBA_115_08_04509_05741_neg_d_Bacteria_p_Proteobacteria_c_Gammaproteobacteria_o_Nitrosococcales_f_Methylophagaceae_g_Methylophaga_s_Methylophaga_sp002706095:0.17422,MARdb_livJ_KEGGMarinobacter_psychrophilus_MMP03701403_NZ_CP011494_1_1782_2000761_2002005_pos_d_Bacteria_p_Proteobacteria_c_Gammaproteobacteria_o_Pseudomonadales_f_Oleiphilaceae_g_Marinobacter_s_Marinobacter_psychrophilus:0.17260)100.00:0.17410)100.00:0.34058)100.00:0.18459)90.00:0.08731,((MARdb_livJ_KEGGGrimontia_CECT_9029_MMP3872802_NZ_0FIZX01000001_1_757_0874771_0875904_pos_d_Bacteria_p_Proteobacteria_c_Gammaproteobacteria_o_Enterobacterales_f_Vibrionaceae_g_Grimontia_s_Grimontia_celer:0.87719,(MARdb_livJ_KEGGMethylobacterium_NP_6_MMP07619460_PBTN01000041_1_0MMP07619460_10_008391_009545_neg_d_Bacteria_p_Proteobacteria_c_Alphaproteobacteria_o_Rhizobiales_f_Beijerinckiaceae_g_Methylobacterium_s_Methylobacterium_purpurogeneiscleroticus:0.94026,(MARdb_livJ_KEGGAlbimonas_donghaensis_DS2_MMP05444336_FNMZ01000006_1_0144_0177256_0178452_neg_d_Bacteria_p_Proteobacteria_c_Alphaproteobacteria_o_Rhodobacterales_f_Rhodobacteraceae_g_Albimonas_s_Albimonas_donghaensis:0.42451,(MARdb_livJ_KEGGDefluviimonas_20V17_MMP02749527_NZ_0AYXI01000038_1_17_018994_020142_pos_d_Bacteria_p_Proteobacteria_c_Alphaproteobacteria_o_Rhodobacterales_f_Rhodobacteraceae_g_Defluviimonas_A_s_Defluviimonas_A_indica:0.26227,(MARdb_livJ_KEGGAcuticoccus_sp_PTG4_2_MMP09079831_QHHQ01000009_1_00MMP09079831_54_0058668_0059813_pos_d_Bacteria_p_Proteobacteria_c_Alphaproteobacteria_o_Rhizobiales_f_Amorphaceae_g_Acuticoccus_s_Acuticoccus_sp003258595:0.23889,MARdb_livJ_KEGGMarinibacterium_profundimaris_22II1_22F33_MMP07274261_AQQR01000003_1_0MMP07274261_424_0501014_0502162_neg_d_Bacteria_p_Proteobacteria_c_Alphaproteobacteria_o_Rhodobacterales_f_Rhodobacteraceae_g_Marinibacterium_s_Marinibacterium_profundimaris:0.19771)100.00:0.10264)99.00:0.07087)100.00:0.30393)98.00:0.08209)97.00:0.14523,((((MARdb_livJ_KEGGMameliella_NP_29_MMP07619316_PBYN01000016_1_0MMP07619316_37_035935_037098_neg_d_Bacteria_p_Proteobacteria_c_Alphaproteobacteria_o_Rhodobacterales_f_Rhodobacteraceae_g_Antarctobacter_s_Antarctobacter_heliothermus_B:0.72123,(MARdb_livJ_KEGGHoeflea_phototrophica_DFL_43_MMP02436119_NZ_0CM002917_1_836_0907511_0908881_pos_d_Bacteria_p_Proteobacteria_c_Alphaproteobacteria_o_Rhizobiales_f_Rhizobiaceae_g_Hoeflea_s_Hoeflea_phototrophica:0.48818,(MARdb_livJ_KEGGCitreicella_thiooxidans_CHLG_1_MMP04488105_FNAV01000035_1_021_017827_018978_neg_d_Bacteria_p_Proteobacteria_c_Alphaproteobacteria_o_Rhodobacterales_f_Rhodobacteraceae_g_Salipiger_s_Salipiger_thiooxidans:0.14069,MARdb_livJ_KEGGCitreicella_357_MMP02471399_NZ_0AJKJ01000133_1_18_015897_017048_neg_d_Bacteria_p_Proteobacteria_c_Alphaproteobacteria_o_Rhodobacterales_f_Rhodobacteraceae_g_Salipiger_s_Salipiger_aestuarii:0.11951)100.00:0.36639)100.00:0.22359)96.00:0.10947,MARdb_livJ_KEGGAmorphus_coralli_R5_Sph_026_MMP02440442_NZ_KB894570_1_400_455138_456262_neg_d_Bacteria_p_Proteobacteria_c_Alphaproteobacteria_o_Rhizobiales_f_Amorphaceae_g_Amorphus_s_Amorphus_coralli:0.42087)96.00:0.10013,(MARdb_livJ_KEGGAlcanivorax_43B_GOM_46m_MMP02584985_NZ_0JADM01000028_1_10_009674_010831_neg_d_Bacteria_p_Proteobacteria_c_Gammaproteobacteria_o_Pseudomonadales_f_Alcanivoracaceae_g_Alcanivorax_s_Alcanivorax_xenomutans:0.74825,(MARdb_livJ_KEGGFulvimarina_pelagi_HTCC_2506_MMP00028750_NZ_00BBWO01000007_1_6_003079_004239_neg_d_Bacteria_p_Proteobacteria_c_Alphaproteobacteria_o_Rhizobiales_f_Rhizobiaceae_g_Fulvimarina_s_Fulvimarina_pelagi:0.38041,(MARdb_livJ_KEGGBrevirhabdus_pacifica_22DY15_MMP06216425_NZ_0MTCO01000292_1_MMP06216425_41_34582_35736_neg_d_Bacteria_p_Proteobacteria_c_Alphaproteobacteria_o_Rhodobacterales_f_Rhodobacteraceae_g_Brevirhabdus_s_Brevirhabdus_pacifica:0.24612,MARdb_livJ_KEGGHalocynthiibacter_PAMC_20958_MMP03252591_NZ_00JWIE01000024_1_4_001419_002579_neg_d_Bacteria_p_Proteobacteria_c_Alphaproteobacteria_o_Rhodobacterales_f_Rhodobacteraceae_g_Halocynthiibacter_B_s_Halocynthiibacter_B_arcticus:0.30493)100.00:0.13822)100.00:0.18623)97.00:0.09410)73.00:0.06105,((MARdb_livJ_KEGGMethylophaga_aminisulfidivorans_MP_T_MMP02469574_AFIG01000003_1_0194_0213695_0214849_pos_d_Bacteria_p_Proteobacteria_c_Gammaproteobacteria_o_Nitrosococcales_f_Methylophagaceae_g_Methylophaga_s_Methylophaga_aminisulfidivorans:0.70819,(MARdb_livJ_KEGGCucumibacter_marinus_CL_GR60_MMP02441550_NZ_AUCR01000002_1_263_264712_265857_pos_d_Bacteria_p_Proteobacteria_c_Alphaproteobacteria_o_Rhizobiales_f_Devosiaceae_g_Cucumibacter_s_Cucumibacter_marinus:0.34501,MARdb_livJ_KEGGLabrenzia_C1B10_MMP02345634_NZ_AXBY01000034_1_113_121423_122565_neg_d_Bacteria_p_Proteobacteria_c_Alphaproteobacteria_o_Rhizobiales_f_Stappiaceae_g_Labrenzia_s_Labrenzia_aggregata_A:0.28028)100.00:0.21360)91.00:0.12011,(MARdb_livJ_KEGGBetaproteobacteria_bacterium_SG8_40_MMP03994180_LJTS01000146_1_04_01891_03060_neg_d_Bacteria_p_Proteobacteria_c_Gammaproteobacteria_o_Burkholderiales_f_SG8_40_g_SG8_40_s_SG8_40_sp001304425:0.36129,(MARdb_livJ_KEGGMethyloversatilis_universalis_FAM500_MMP02261295_NZ_ARWH01000001_1_1559_1735184_1736356_pos_d_Bacteria_p_Proteobacteria_c_Gammaproteobacteria_o_Burkholderiales_f_Rhodocyclaceae_g_Methyloversatilis_s_Methyloversatilis_universalis:0.42958,(MARdb_livJ_KEGGAchromobacter_sp_HZ01_MMP04858689_NZ_LWKV01000002_1_MMP04858689_1014_1114203_1115357_neg_d_Bacteria_p_Proteobacteria_c_Gammaproteobacteria_o_Burkholderiales_f_Burkholderiaceae_g_Achromobacter_s_Achromobacter_pulmonis:0.16151,MARdb_livJ_KEGGAlcaligenes_aquatilis_MMP09984971_NZ_CP032153_1_MMP09984971_2977_3278391_3279545_neg_d_Bacteria_p_Proteobacteria_c_Gammaproteobacteria_o_Burkholderiales_f_Burkholderiaceae_g_Alcaligenes_s_Alcaligenes_aquatilis:0.24420)100.00:0.10516)100.00:0.10970)100.00:0.16108)85.00:0.07886)77.00:0.06049)100.00:0.35339)61.00:0.10898)100.00:0.15997,MARdb_livJ_KEGGHaloquadratum_walsbyi_MMP2272799_FR746099_1_2005_2167807_2169117_pos_d_Archaea_p_Halobacterota_c_Halobacteria_o_Halobacteriales_f_Haloferacaceae_g_Haloquadratum_s_Haloquadratum_walsbyi:0.85849)100.00:0.10713,MARdb_livJ_KEGGHaloplanus_aerogenes_CGMCC_1_10124_MMP04488064_NZ_REFS01000002_1_MMP04488064_617_569912_571012_pos_d_Archaea_p_Halobacterota_c_Halobacteria_o_Halobacteriales_f_Haloferacaceae_g_Haloplanus:0.93480)100.00:0.09062)96.00:0.09477)100.00:0.19522,((MARdb_livJ_KEGGAlphaproteobacteria_bacterium_46_93_T64_MMP05179561_MAAN01000006_1_0MMP05179561_58_066339_067508_pos_d_Bacteria_p_Proteobacteria_c_Alphaproteobacteria_o_Sneathiellales_f_Sneathiellaceae_g_Sneathiella_s_Sneathiella_sp002163135:0.24246,(MARdb_livJ_KEGGLabrenzia_OB1_MMP03107784_NZ_JSEP01000007_1_196_203179_204357_neg_d_Bacteria_p_Proteobacteria_c_Alphaproteobacteria_o_Rhizobiales_f_Stappiaceae_g_Labrenzia_s_Labrenzia_sp001624695:0.19509,MARdb_livJ_KEGGLabrenzia_sp_011_MMP08946991_QCYM01000022_1_0MMP08946991_52_060587_061765_pos_d_Bacteria_p_Proteobacteria_c_Alphaproteobacteria_o_Rhizobiales_f_Stappiaceae_g_Labrenzia_s_Labrenzia_sp003075075:0.15605)100.00:0.23173)100.00:0.55752,(MARdb_livJ_KEGGDesulfobulbus_mediterraneus_86FS1_MMP02441536_NZ_AUCW01000004_1_215_261983_263155_pos_d_Bacteria_p_Desulfobacterota_c_Desulfobulbia_o_Desulfobulbales_f_Desulfobulbaceae_g_Desulfobulbus_A_s_Desulfobulbus_A_mediterraneus:0.45144,(MARdb_livJ_KEGGAmphritea_japonica_ATCC_BAA_1530_MMP02440491_NZ_KB907103_1_185_192049_193203_neg_d_Bacteria_p_Proteobacteria_c_Gammaproteobacteria_o_Pseudomonadales_f_Nitrincolaceae_g_Amphritea_s_Amphritea_japonica:0.37934,MARdb_livJ_KEGGAmphritea_balenae_strain_JAMM_1525_MMP10458233_RQXV01000004_1_0MMP10458233_48_053618_054763_pos_d_Bacteria_p_Proteobacteria_c_Gammaproteobacteria_o_Pseudomonadales_f_Nitrincolaceae_g_Amphritea:0.47209)100.00:0.34060)100.00:0.34121)100.00:0.34145)96.00:0.08272)100.00:0.27944)84.00:0.10676,((MARdb_livJ_KEGGDeltaproteobacteria_bacterium_UBA6601_MMP06452606_DJIF01000147_1_006_006160_007440_neg_d_Bacteria_p_Myxococcota_c_UBA796_o_UBA9615_f_UBA9615_g_UBA6601_s_UBA6601_sp002433485:2.12694,((((((MARdb_livJ_KEGGAsanoa_hainanensis_CGMCC_4_5593_MMP05421812_FZPH01000022_1_0MMP05421812_15_012492_013748_neg_d_Bacteria_p_Actinobacteriota_c_Actinobacteria_o_Mycobacteriales_f_Micromonosporaceae_g_Asanoa_s_Asanoa_hainanensis:0.58785,(MARdb_livJ_KEGGAgrococcus_lahaulensis_strain_LZB059_MMP10160272_RBZZ01000128_1_0MMP10160272_2_000921_002135_pos_d_Bacteria_p_Actinobacteriota_c_Actinobacteria_o_Actinomycetales_f_Microbacteriaceae_g_Agrococcus:0.31883,MARdb_livJ_KEGGHomoserinimonas_OAct_916_MMP09279555_NZ_0QJHB01000001_1_MMP09279555_39_041144_042370_neg_d_Bacteria_p_Actinobacteriota_c_Actinobacteria_o_Actinomycetales_f_Microbacteriaceae_g_Homoserinimonas_s_Homoserinimonas_sp003260275:0.19182)100.00:0.09322)73.00:0.05600,(MARdb_livJ_KEGGLeifsonia_NP_56_MMP07619301_PBTR01000026_1_MMP07619301_11_09117_10307_neg_d_Bacteria_p_Actinobacteriota_c_Actinobacteria_o_Actinomycetales_f_Microbacteriaceae_g_Yonghaparkia_s_Yonghaparkia_sp002729155:0.20802,MARdb_livJ_KEGGLeifsonia_NAT_116_MMP07619300_PABQ01000023_1_0MMP07619300_22_023014_024201_neg_d_Bacteria_p_Actinobacteriota_c_Actinobacteria_o_Actinomycetales_f_Microbacteriaceae_g_UBA1487_s_UBA1487_sp002325245:0.11892)100.00:0.06859)73.00:0.08938,MARdb_livJ_KEGGIsoptericola_jiangsuensis_DSM_21863_MMP04488560_PDJJ01000001_1_MMP04488560_1094_1224334_1225536_neg_d_Bacteria_p_Actinobacteriota_c_Actinobacteria_o_Actinomycetales_f_Cellulomonadaceae_g_Isoptericola_s_Isoptericola_jiangsuensis:0.18990)73.00:0.05096,(MARdb_livJ_KEGGMicrobacterium_IN_25_MMP07619480_NZLX01000076_1_0MMP07619480_17_014842_016044_neg_d_Bacteria_p_Act
[truncated: 409,555 more chars]
