# Supplementary material for: Picoplankton nitrogen guilds in the tropical and subtropical oceans: From the surface to the deep
Source: PLoS One. 2025 Nov 5;20(11):e0335222. doi: 10.1371/journal.pone.0335222 (PMC12588538; doi:10.1371/journal.pone.0335222)
Supplement: S1 File — (ZIP) [file pone.0335222.s001.zip › supplementary info/N_cycle/G_livJ_branched_amino_acid_transporter/tree/iTOL_colors_ref_labeled.txt]

DATASET_COLORSTRIP
SEPARATOR COMMA
DATASET_LABEL,reference_sequences

LEGEND_TITLE,Origin
LEGEND_COLORS,#1f78b4,#b2df8a,#33a02c,#ff7f00,#fdbf6f,#b15928,#a6cee3,#fb8072
#   #cab2d6,#6a3d9a
LEGEND_SHAPES,1,1,1,1,1,1,1,1
LEGEND_LABELS,Swiss_livJ_branched_transporter,Swiss_rbsA_monosaccharides_transporter,Swiss_fmdD_urea_like_transporter,MARdb_xyl_xylose_transporter,MARdb_rbsA_monosaccharides_transporter,MARdb_livJ_branched_transporter,MAR_db_KEGG,MARdb_fmdD_urea_like_transporter
#Arctic_tauA,
#Arctic_ssuA

DATA
CONTAINS==ref_Swiss_livJ_,#1f78b4
CONTAINS==ref_Swiss_rbsA_,#b2df8a
CONTAINS==ref_Swiss_fmdD_,#33a02c
CONTAINS==MARdb_xyl_,#ff7f00
CONTAINS==MARdb_rbsA_,#fdbf6f
CONTAINS==MARdb_livJ_,#b15928
CONTAINS==MARdb_livJ_KEGG,#a6cee3
CONTAINS==MARdb_fmdD_,#fb8072
#CONTAINS==arc_tA,#cab2d6
#CONTAINS==arc_sA,#6a3d9a
