# Supplementary material for: Picoplankton nitrogen guilds in the tropical and subtropical oceans: From the surface to the deep
Source: PLoS One. 2025 Nov 5;20(11):e0335222. doi: 10.1371/journal.pone.0335222 (PMC12588538; doi:10.1371/journal.pone.0335222)
Supplement: S1 File — (ZIP) [file pone.0335222.s001.zip › supplementary info/N_cycle/G_livJ_branched_amino_acid_transporter/tree/cluster_id.tsv]

id	cluster
ref_ka_90	livJ
ref_ka_880	livJ
ref_ka_1800	livJ
ref_r_33	out
ref_r_68	out
ref_r_9	out
ref_r_14	out
ref_r_92	out
ref_x_25	out
ref_x_19	out
ref_x_18	out
ref_ka_2047	livJ
ref_ka_1103	livJ
ref_ka_2850	livJ
ref_ka_2136	livJ
ref_ka_2077	livJ
ref_ka_2867	livJ
ref_ka_76	livJ
ref_ka_251	livJ
ref_ka_2957	livJ
ref_ka_1862	livJ
ref_ka_2382	livJ
ref_ka_657	livJ
ref_ka_436	livJ
ref_ka_1597	livJ
ref_ka_2359	livJ
ref_ka_2615	livJ
ref_ka_2070	livJ
ref_ka_1735	livJ
ref_ka_2425	livJ
ref_ka_2455	livJ
ref_ka_1210	livJ
ref_ka_1644	livJ
ref_ka_1064	livJ
ref_ka_2252	livJ
ref_ka_2949	livJ
ref_ka_1274	livJ
ref_ka_345	livJ
ref_ka_2498	livJ
ref_ka_175	livJ
ref_ka_2725	livJ
ref_ka_697	livJ
ref_ka_2338	livJ
ref_ka_2428	livJ
ref_ka_2731	livJ
ref_ka_1215	livJ
ref_ka_672	livJ
ref_ka_868	livJ
ref_ka_2734	livJ
ref_ka_2354	livJ
ref_ka_899	livJ
ref_ka_2692	livJ
ref_ka_1852	livJ
ref_ka_1980	livJ
ref_ka_612	livJ
ref_ka_35	livJ
ref_ka_586	livJ
ref_ka_547	livJ
ref_ka_957	livJ
ref_ka_2830	livJ
ref_ka_1076	livJ
ref_ka_1754	livJ
ref_ka_1846	livJ
ref_ka_663	livJ
ref_ka_503	livJ
ref_ka_1171	livJ
ref_ka_1553	livJ
ref_ka_773	livJ
ref_ka_863	livJ
ref_ka_2677	livJ
ref_ka_2217	livJ
ref_ka_156	livJ
ref_ka_189	livJ
ref_ka_469	livJ
ref_ka_909	livJ
ref_ka_205	livJ
ref_ka_347	livJ
ref_ka_2973	livJ
ref_ka_2654	livJ
ref_ka_148	livJ
ref_ka_2901	livJ
ref_ka_295	livJ
ref_ka_2547	livJ
ref_ka_927	livJ
ref_ka_2556	livJ
ref_ka_1932	livJ
ref_ka_1423	livJ
ref_ka_16	livJ
ref_ka_1196	livJ
ref_ka_1038	livJ
ref_ka_795	livJ
ref_ka_408	livJ
ref_ka_557	livJ
ref_ka_652	livJ
ref_ka_2398	livJ
ref_ka_2003	livJ
ref_ka_655	livJ
ref_ka_1339	livJ
ref_ka_201	livJ
ref_ka_1153	livJ
ref_ka_1382	livJ
ref_ka_1790	livJ
ref_ka_2120	livJ
ref_ka_145	livJ
ref_ka_809	livJ
ref_ka_2388	livJ
ref_ka_2228	livJ
ref_ka_531	livJ
ref_ka_2913	livJ
ref_ka_1524	livJ
ref_ka_2362	livJ
ref_ka_1707	livJ
ref_ka_681	livJ
ref_ka_2482	livJ
ref_ka_463	livJ
ref_ka_1161	livJ
ref_ka_1963	livJ
ref_ka_2470	livJ
ref_ka_2704	livJ
ref_ka_1471	livJ
ref_ka_2245	livJ
ref_ka_2098	livJ
ref_ka_2805	livJ
ref_ka_2397	livJ
ref_ka_1426	livJ
ref_ka_1947	livJ
ref_ka_837	livJ
ref_ka_749	livJ
ref_ka_217	livJ
ref_ka_412	livJ
ref_ka_524	livJ
ref_ka_2499	livJ
ref_ka_2583	livJ
ref_ka_1916	livJ
ref_ka_273	livJ
ref_ka_1125	livJ
ref_ka_352	livJ
ref_ka_1544	livJ
ref_ka_1753	livJ
ref_ka_2257	livJ
ref_ka_512	livJ
ref_ka_1333	livJ
ref_ka_2351	livJ
ref_ka_1847	livJ
ref_ka_103	livJ
ref_ka_2574	livJ
ref_ka_1141	livJ
ref_ka_2684	livJ
ref_ka_1664	livJ
ref_ka_736	livJ
ref_ka_1641	livJ
ref_ka_2030	livJ
ref_ka_1135	livJ
ref_ka_905	livJ
ref_ka_556	livJ
ref_ka_2783	livJ
ref_ka_2598	livJ
ref_ka_116	livJ
ref_ka_2910	livJ
ref_ka_693	livJ
ref_ka_1415	livJ
ref_ka_1786	livJ
ref_ka_24	livJ
ref_ka_146	livJ
ref_ka_754	livJ
ref_ka_2532	livJ
ref_ka_2169	livJ
ref_ka_1474	livJ
ref_ka_2757	livJ
ref_ka_2802	livJ
ref_ka_73	livJ
ref_ka_2518	livJ
ref_ka_31	livJ
ref_ka_2527	livJ
ref_ka_490	livJ
ref_ka_1810	livJ
ref_ka_2041	livJ
ref_ka_181	livJ
ref_ka_541	livJ
ref_ka_482	livJ
ref_ka_1020	livJ
ref_ka_2377	livJ
ref_ka_925	livJ
ref_ka_2213	livJ
ref_ka_318	livJ
ref_ka_1220	livJ
ref_ka_2974	livJ
ref_ka_2092	livJ
ref_ka_2316	livJ
ref_ka_300	livJ
ref_ka_2066	livJ
ref_ka_329	livJ
ref_ka_564	livJ
ref_ka_1608	livJ
ref_ka_654	livJ
ref_ka_2466	livJ
ref_ka_2618	livJ
ref_ka_2933	livJ
ref_ka_1271	livJ
ref_ka_1895	livJ
ref_ka_2981	livJ
ref_ka_2648	livJ
ref_ka_1668	livJ
ref_ka_2647	livJ
ref_ka_737	livJ
ref_ka_751	livJ
ref_ka_848	livJ
ref_ka_2503	livJ
ref_ka_2004	livJ
ref_ka_292	livJ
ref_ka_2852	livJ
ref_ka_351	livJ
ref_ka_735	livJ
ref_ka_174	livJ
ref_ka_2060	livJ
ref_ka_686	livJ
ref_ka_1101	livJ
ref_ka_357	livJ
ref_ka_2050	livJ
ref_ka_1032	livJ
ref_ka_1308	livJ
ref_ka_2185	livJ
ref_ka_1296	livJ
ref_ka_3	livJ
ref_ka_1563	livJ
ref_ka_2597	livJ
ref_ka_2230	livJ
ref_ka_592	livJ
ref_ka_1121	livJ
ref_ka_2880	livJ
ref_ka_2763	livJ
ref_ka_1117	livJ
ref_ka_64	livJ
ref_ka_1008	livJ
ref_ka_2925	livJ
ref_ka_1004	livJ
ref_ka_2277	livJ
ref_ka_2212	livJ
ref_ka_726	livJ
ref_ka_2635	livJ
ref_ka_166	livJ
ref_ka_1130	livJ
ref_ka_2460	livJ
ref_ka_2630	livJ
ref_ka_2999	livJ
ref_ka_1488	livJ
ref_ka_398	livJ
ref_ka_1643	livJ
ref_ka_2696	livJ
ref_ka_2645	livJ
ref_ka_2326	livJ
ref_ka_1818	livJ
ref_ka_2495	livJ
ref_ka_57	livJ
ref_ka_1804	livJ
ref_ka_2195	livJ
ref_ka_334	livJ
ref_ka_284	livJ
ref_ka_2134	livJ
ref_ka_1506	livJ
ref_ka_1559	livJ
ref_ka_1890	livJ
ref_ka_2000	livJ
ref_ka_283	livJ
ref_ka_396	livJ
ref_ka_2285	livJ
ref_ka_2013	livJ
ref_ka_2385	livJ
ref_ka_1884	livJ
ref_ka_1908	livJ
ref_ka_79	livJ
ref_ka_340	livJ
ref_ka_471	livJ
ref_ka_1789	livJ
ref_ka_2474	livJ
ref_ka_51	livJ
ref_ka_1400	livJ
ref_ka_1266	livJ
ref_ka_2509	livJ
ref_ka_971	livJ
ref_ka_437	livJ
ref_ka_2413	livJ
ref_ka_1929	livJ
ref_ka_733	livJ
ref_ka_1172	livJ
ref_ka_2897	livJ
ref_ka_2429	livJ
ref_ka_2090	livJ
ref_ka_1067	livJ
ref_ka_1236	livJ
ref_ka_1497	livJ
ref_ka_760	livJ
ref_ka_2541	livJ
ref_ka_2183	livJ
ref_ka_714	livJ
ref_ka_1284	livJ
ref_ka_154	livJ
ref_ka_1857	livJ
ref_ka_964	livJ
ref_ka_378	livJ
ref_ka_2694	livJ
ref_ka_2194	livJ
ref_ka_2753	livJ
ref_ka_2935	livJ
ref_ka_1920	livJ
ref_ka_1485	livJ
ref_ka_473	livJ
ref_ka_1251	livJ
ref_ka_2022	livJ
ref_ka_1476	livJ
ref_ka_1688	livJ
ref_ka_1443	livJ
ref_ka_2737	livJ
ref_ka_1607	livJ
ref_ka_1883	livJ
ref_ka_124	livJ
ref_ka_336	livJ
ref_ka_2360	livJ
ref_ka_729	livJ
ref_ka_2438	livJ
ref_ka_858	livJ
ref_ka_2577	livJ
ref_ka_2305	livJ
ref_ka_807	livJ
ref_ka_2879	livJ
ref_ka_634	livJ
ref_ka_1179	livJ
ref_ka_1384	livJ
ref_ka_819	livJ
ref_ka_382	livJ
ref_ka_2833	livJ
ref_ka_691	livJ
ref_ka_2394	livJ
ref_ka_2114	livJ
ref_ka_1653	livJ
ref_ka_989	livJ
ref_ka_2621	livJ
ref_ka_701	livJ
ref_ka_1863	livJ
ref_ka_2226	livJ
ref_ka_2081	livJ
ref_ka_2189	livJ
ref_ka_904	livJ
ref_ka_664	livJ
ref_ka_2520	livJ
ref_ka_715	livJ
ref_ka_1779	livJ
ref_ka_1933	livJ
ref_ka_215	livJ
ref_ka_253	livJ
ref_ka_1550	livJ
ref_ka_476	livJ
ref_ka_516	livJ
ref_ka_1039	livJ
ref_ka_2916	livJ
ref_ka_2632	livJ
ref_ka_995	livJ
ref_ka_530	livJ
ref_ka_1977	livJ
ref_ka_896	livJ
ref_ka_944	livJ
ref_ka_20	livJ
ref_ka_1889	livJ
ref_ka_2588	livJ
ref_ka_1190	livJ
ref_ka_2333	livJ
ref_ka_553	livJ
ref_ka_464	livJ
ref_ka_1223	livJ
ref_ka_2117	livJ
ref_ka_1833	livJ
ref_ka_2909	livJ
ref_ka_639	livJ
ref_ka_705	livJ
ref_ka_1068	livJ
ref_ka_2870	livJ
ref_ka_1206	livJ
ref_ka_2280	livJ
ref_ka_324	livJ
ref_ka_1029	livJ
ref_ka_1477	livJ
ref_ka_2220	livJ
ref_ka_152	livJ
ref_ka_1056	livJ
ref_ka_611	livJ
ref_ka_2937	livJ
ref_ka_2341	livJ
ref_ka_2155	livJ
ref_ka_1146	livJ
ref_ka_942	livJ
ref_ka_1987	livJ
ref_ka_2894	livJ
ref_ka_2269	livJ
ref_ka_2643	livJ
ref_ka_1974	livJ
ref_ka_849	livJ
ref_ka_2517	livJ
ref_ka_2702	livJ
ref_ka_1787	livJ
ref_ka_187	livJ
ref_ka_1851	livJ
ref_ka_2483	livJ
ref_ka_1795	livJ
ref_ka_2773	livJ
ref_ka_752	livJ
ref_ka_1279	livJ
ref_ka_2462	livJ
ref_ka_886	livJ
ref_ka_1346	livJ
ref_ka_1610	livJ
ref_ka_1595	livJ
ref_ka_1740	livJ
ref_ka_2982	livJ
ref_ka_1224	livJ
ref_ka_21	livJ
ref_ka_1429	livJ
ref_ka_1088	livJ
ref_ka_1567	livJ
ref_ka_1116	livJ
ref_ka_2282	livJ
ref_ka_2005	livJ
ref_ka_330	livJ
ref_ka_1154	livJ
ref_ka_2940	livJ
ref_ka_900	livJ
ref_ka_1001	livJ
ref_ka_1167	livJ
ref_ka_2258	livJ
ref_ka_2197	livJ
ref_ka_2751	livJ
ref_ka_1699	livJ
ref_ka_1702	livJ
ref_ka_2064	livJ
ref_ka_320	livJ
ref_ka_1162	livJ
ref_ka_277	livJ
ref_ka_1562	livJ
ref_ka_2339	livJ
ref_ka_1395	livJ
ref_ka_302	livJ
ref_ka_2148	livJ
ref_ka_2411	livJ
ref_ka_2426	livJ
ref_ka_2459	livJ
ref_ka_1638	livJ
ref_ka_2964	livJ
ref_ka_214	livJ
ref_ka_1183	livJ
ref_ka_641	livJ
ref_ka_1685	livJ
ref_ka_2179	livJ
ref_ka_1798	livJ
ref_ka_2448	livJ
ref_ka_2530	livJ
ref_ka_1300	livJ
ref_ka_1328	livJ
ref_ka_380	livJ
ref_ka_1325	livJ
ref_ka_2355	livJ
ref_ka_1297	livJ
ref_ka_2639	livJ
ref_ka_2745	livJ
ref_ka_1660	livJ
ref_ka_1491	livJ
ref_ka_2744	livJ
ref_ka_1374	livJ
ref_ka_224	livJ
ref_ka_1348	livJ
ref_ka_2292	livJ
ref_ka_305	livJ
ref_ka_1100	livJ
ref_ka_1617	livJ
ref_ka_2178	livJ
ref_ka_1921	livJ
ref_ka_1589	livJ
ref_ka_1180	livJ
ref_ka_2187	livJ
ref_ka_2203	livJ
ref_ka_2163	livJ
ref_ka_487	livJ
ref_ka_2214	livJ
ref_ka_607	livJ
ref_ka_901	livJ
ref_ka_2447	livJ
ref_ka_2579	livJ
ref_ka_1885	livJ
ref_ka_2016	livJ
ref_ka_1807	livJ
ref_ka_327	livJ
ref_ka_2053	livJ
ref_ka_2835	livJ
ref_ka_1983	livJ
ref_ka_2997	livJ
ref_ka_419	livJ
ref_ka_1373	livJ
ref_ka_1129	livJ
ref_ka_1761	livJ
ref_ka_2453	livJ
ref_ka_83	livJ
ref_ka_2534	livJ
ref_ka_2175	livJ
ref_ka_763	livJ
ref_ka_786	livJ
ref_ka_110	livJ
ref_ka_676	livJ
ref_ka_2073	livJ
ref_ka_2473	livJ
ref_ka_234	livJ
ref_ka_916	livJ
ref_ka_1043	livJ
ref_ka_1972	livJ
ref_ka_1219	livJ
ref_ka_1399	livJ
ref_ka_2620	livJ
ref_ka_2673	livJ
ref_ka_517	livJ
ref_ka_2573	livJ
ref_ka_2826	livJ
ref_ka_2729	livJ
ref_ka_609	livJ
ref_ka_1424	livJ
ref_ka_2347	livJ
ref_ka_1174	livJ
ref_ka_623	livJ
ref_ka_1239	livJ
ref_ka_1817	livJ
ref_ka_2816	livJ
ref_ka_65	livJ
ref_ka_1918	livJ
ref_ka_507	livJ
ref_ka_2591	livJ
ref_ka_661	livJ
ref_ka_2784	livJ
ref_ka_753	livJ
ref_ka_1873	livJ
ref_ka_1820	livJ
ref_ka_2078	livJ
ref_ka_1441	livJ
ref_ka_1771	livJ
ref_ka_2419	livJ
ref_ka_2768	livJ
ref_ka_2056	livJ
ref_ka_2101	livJ
ref_ka_1093	livJ
ref_ka_1344	livJ
ref_ka_1673	livJ
ref_ka_1580	livJ
ref_ka_1733	livJ
ref_ka_2138	livJ
ref_ka_1824	livJ
ref_ka_1632	livJ
ref_ka_2057	livJ
ref_ka_1122	livJ
ref_ka_2366	livJ
ref_ka_1871	livJ
ref_ka_2247	livJ
ref_ka_1672	livJ
ref_ka_1425	livJ
ref_ka_1278	livJ
ref_ka_219	livJ
ref_ka_1646	livJ
ref_ka_831	livJ
ref_ka_1012	livJ
ref_ka_724	livJ
ref_ka_2368	livJ
ref_ka_1462	livJ
ref_ka_1526	livJ
ref_ka_560	livJ
ref_ka_542	livJ
ref_ka_1345	livJ
ref_ka_1950	livJ
ref_ka_2141	livJ
ref_ka_552	livJ
ref_ka_852	livJ
ref_ka_1689	livJ
ref_ka_1940	livJ
ref_ka_248	livJ
ref_ka_1869	livJ
ref_ka_109	livJ
ref_ka_1041	livJ
ref_ka_1250	livJ
ref_ka_2642	livJ
ref_ka_2266	livJ
ref_ka_2215	livJ
ref_ka_2868	livJ
ref_ka_2779	livJ
ref_ka_2272	livJ
ref_ka_1077	livJ
ref_ka_2752	livJ
ref_ka_397	livJ
ref_ka_2008	livJ
ref_ka_1195	livJ
ref_ka_492	livJ
ref_ka_1347	livJ
ref_ka_814	livJ
ref_ka_1830	livJ
ref_ka_308	livJ
ref_ka_1380	livJ
ref_ka_836	livJ
ref_ka_1666	livJ
ref_ka_602	livJ
ref_ka_1481	livJ
ref_ka_1592	livJ
ref_ka_278	livJ
ref_ka_1360	livJ
ref_ka_2746	livJ
ref_ka_2122	livJ
ref_ka_2097	livJ
ref_ka_2208	livJ
ref_ka_1926	livJ
ref_ka_263	livJ
ref_ka_2472	livJ
ref_ka_635	livJ
ref_ka_581	livJ
ref_ka_1102	livJ
ref_ka_2895	livJ
ref_ka_2340	livJ
ref_ka_955	livJ
ref_ka_2811	livJ
ref_ka_243	livJ
ref_ka_690	livJ
ref_ka_433	livJ
ref_ka_498	livJ
ref_ka_2994	livJ
ref_ka_2535	livJ
ref_ka_1615	livJ
ref_ka_383	livJ
ref_ka_1245	livJ
ref_ka_2268	livJ
ref_ka_1182	livJ
ref_ka_2006	livJ
ref_ka_2487	livJ
ref_ka_2224	livJ
ref_ka_2550	livJ
ref_ka_1917	livJ
ref_ka_1721	livJ
ref_ka_713	livJ
ref_ka_1253	livJ
ref_ka_2129	livJ
ref_ka_2944	livJ
ref_ka_1557	livJ
ref_ka_1901	livJ
ref_ka_2831	livJ
ref_ka_1411	livJ
ref_ka_2065	livJ
ref_ka_2824	livJ
ref_ka_468	livJ
ref_ka_1708	livJ
ref_ka_2481	livJ
ref_ka_1428	livJ
ref_ka_892	livJ
ref_ka_289	livJ
ref_ka_2525	livJ
ref_ka_1124	livJ
ref_ka_777	livJ
ref_ka_2083	livJ
ref_ka_520	livJ
ref_ka_1205	livJ
ref_ka_2838	livJ
ref_ka_244	livJ
ref_ka_1351	livJ
ref_ka_1667	livJ
ref_ka_2336	livJ
ref_ka_748	livJ
ref_ka_2100	livJ
ref_ka_926	livJ
ref_ka_2739	livJ
ref_ka_125	livJ
ref_ka_1579	livJ
ref_ka_716	livJ
ref_ka_439	livJ
ref_ka_5	livJ
ref_ka_579	livJ
ref_ka_1269	livJ
ref_ka_624	livJ
ref_ka_1545	livJ
ref_ka_2899	livJ
ref_ka_572	livJ
ref_ka_1109	livJ
ref_ka_630	livJ
ref_ka_1989	livJ
ref_ka_191	livJ
ref_ka_1002	livJ
ref_ka_1019	livJ
ref_ka_567	livJ
ref_ka_2887	livJ
ref_ka_445	livJ
ref_ka_1636	livJ
ref_ka_2927	livJ
ref_ka_1457	livJ
ref_ka_183	livJ
ref_ka_2105	livJ
ref_ka_1170	livJ
ref_ka_2456	livJ
ref_ka_1670	livJ
ref_ka_1880	livJ
ref_ka_1221	livJ
ref_ka_1738	livJ
ref_ka_1327	livJ
ref_ka_1362	livJ
ref_ka_1244	livJ
ref_ka_1518	livJ
ref_ka_1642	livJ
ref_ka_508	livJ
ref_ka_1651	livJ
ref_ka_2758	livJ
ref_ka_135	livJ
ref_ka_1363	livJ
ref_ka_1855	livJ
ref_ka_845	livJ
ref_ka_2662	livJ
ref_ka_1292	livJ
ref_ka_2505	livJ
ref_ka_888	livJ
ref_ka_2288	livJ
ref_ka_120	livJ
ref_ka_489	livJ
ref_ka_1353	livJ
ref_ka_2609	livJ
ref_ka_1492	livJ
ref_ka_1548	livJ
ref_ka_2782	livJ
ref_ka_2747	livJ
ref_ka_2165	livJ
ref_ka_0	livJ
ref_ka_1498	livJ
ref_ka_2706	livJ
ref_ka_2417	livJ
ref_ka_2089	livJ
ref_ka_2930	livJ
ref_ka_1502	livJ
ref_ka_1878	livJ
ref_ka_2238	livJ
ref_ka_2821	livJ
ref_ka_877	livJ
ref_ka_2616	livJ
ref_ka_2948	livJ
ref_ka_980	livJ
ref_ka_2490	livJ
ref_ka_527	livJ
ref_ka_1928	livJ
ref_ka_2842	livJ
ref_ka_1216	livJ
ref_ka_865	livJ
ref_ka_321	livJ
ref_ka_1843	livJ
ref_ka_1480	livJ
ref_ka_2568	livJ
ref_ka_2877	livJ
ref_ka_1528	livJ
ref_ka_1888	livJ
ref_ka_403	livJ
ref_ka_2536	livJ
ref_ka_1792	livJ
ref_ka_1512	livJ
ref_ka_280	livJ
ref_ka_2088	livJ
ref_ka_2283	livJ
ref_ka_1734	livJ
ref_ka_2628	livJ
ref_ka_1842	livJ
ref_ka_2567	livJ
ref_ka_1811	livJ
ref_ka_2558	livJ
ref_ka_2548	livJ
ref_ka_1598	livJ
ref_ka_1737	livJ
ref_ka_1113	livJ
ref_ka_2342	livJ
ref_ka_486	livJ
ref_ka_2836	livJ
ref_ka_149	livJ
ref_ka_2463	livJ
ref_ka_597	livJ
ref_ka_2575	livJ
ref_ka_2504	livJ
ref_ka_118	livJ
ref_ka_2809	livJ
ref_ka_1045	livJ
ref_ka_1823	livJ
ref_ka_1770	livJ
ref_ka_62	livJ
ref_ka_2519	livJ
ref_ka_2749	livJ
ref_ka_2093	livJ
ref_ka_2422	livJ
ref_ka_1303	livJ
ref_ka_1470	livJ
ref_ka_455	livJ
ref_ka_460	livJ
ref_ka_2989	livJ
ref_ka_633	livJ
ref_ka_2560	livJ
ref_ka_93	livJ
ref_ka_2873	livJ
ref_ka_2435	livJ
ref_ka_2903	livJ
ref_ka_1413	livJ
ref_ka_2370	livJ
ref_ka_1968	livJ
ref_ka_1053	livJ
ref_ka_2002	livJ
ref_ka_1998	livJ
ref_ka_39	livJ
ref_ka_2705	livJ
ref_ka_2156	livJ
ref_ka_1979	livJ
ref_ka_2720	livJ
ref_ka_1655	livJ
ref_ka_72	livJ
ref_ka_1633	livJ
ref_ka_2728	livJ
ref_ka_2537	livJ
ref_ka_1074	livJ
ref_ka_448	livJ
ref_ka_720	livJ
ref_ka_2310	livJ
ref_ka_1037	livJ
ref_ka_1819	livJ
ref_ka_2566	livJ
ref_ka_269	livJ
ref_ka_2406	livJ
ref_ka_1267	livJ
ref_ka_1517	livJ
ref_ka_2278	livJ
ref_ka_2330	livJ
ref_ka_2375	livJ
ref_ka_1695	livJ
ref_ka_550	livJ
ref_ka_680	livJ
ref_ka_2023	livJ
ref_ka_12	livJ
ref_ka_1052	livJ
ref_ka_917	livJ
ref_ka_1904	livJ
ref_ka_2832	livJ
ref_ka_984	livJ
ref_ka_1991	livJ
ref_ka_1387	livJ
ref_ka_2770	livJ
ref_ka_1142	livJ
ref_ka_2771	livJ
ref_ka_2315	livJ
ref_ka_1813	livJ
ref_ka_2063	livJ
ref_ka_47	livJ
ref_ka_1844	livJ
ref_ka_139	livJ
ref_ka_1750	livJ
ref_ka_1602	livJ
ref_ka_2911	livJ
ref_ka_2313	livJ
ref_ka_2653	livJ
ref_ka_2759	livJ
ref_ka_1	livJ
ref_ka_2624	livJ
ref_ka_2500	livJ
ref_ka_2622	livJ
ref_ka_425	livJ
ref_ka_1564	livJ
ref_ka_2827	livJ
ref_ka_700	livJ
ref_ka_2707	livJ
ref_ka_2608	livJ
ref_ka_2007	livJ
ref_ka_2631	livJ
ref_ka_257	livJ
ref_ka_203	livJ
ref_ka_2513	livJ
ref_ka_731	livJ
ref_ka_4	livJ
ref_ka_2636	livJ
ref_ka_578	livJ
ref_ka_1486	livJ
ref_ka_2851	livJ
ref_ka_2298	livJ
ref_ka_2788	livJ
ref_ka_1280	livJ
ref_ka_2686	livJ
ref_ka_2892	livJ
ref_ka_2204	livJ
ref_ka_2196	livJ
ref_ka_1099	livJ
ref_ka_665	livJ
ref_ka_1435	livJ
ref_ka_2378	livJ
ref_ka_2381	livJ
ref_ka_1776	livJ
ref_ka_240	livJ
ref_ka_821	livJ
ref_ka_2434	livJ
ref_ka_1986	livJ
ref_ka_594	livJ
ref_ka_1748	livJ
ref_ka_595	livJ
ref_ka_2161	livJ
ref_ka_1898	livJ
ref_ka_2667	livJ
ref_ka_1594	livJ
ref_ka_385	livJ
ref_ka_1275	livJ
ref_ka_1440	livJ
ref_ka_967	livJ
ref_ka_887	livJ
ref_ka_459	livJ
ref_ka_274	livJ
ref_ka_173	livJ
ref_ka_2294	livJ
ref_ka_1265	livJ
ref_ka_2427	livJ
ref_ka_402	livJ
ref_ka_1397	livJ
ref_ka_1456	livJ
ref_ka_727	livJ
ref_ka_197	livJ
ref_ka_134	livJ
ref_ka_637	livJ
ref_ka_1570	livJ
ref_ka_1451	livJ
ref_ka_1763	livJ
ref_ka_170	livJ
ref_ka_642	livJ
ref_ka_2162	livJ
ref_ka_112	livJ
ref_ka_2908	livJ
ref_ka_36	livJ
ref_ka_813	livJ
ref_ka_1083	livJ
ref_ka_1331	livJ
ref_ka_113	livJ
ref_ka_1994	livJ
ref_ka_161	livJ
ref_ka_1148	livJ
ref_ka_2018	livJ
ref_ka_1677	livJ
ref_ka_2845	livJ
ref_ka_2716	livJ
ref_ka_43	livJ
ref_ka_1408	livJ
ref_ka_582	livJ
ref_ka_2376	livJ
ref_ka_1960	livJ
ref_ka_1508	livJ
ref_ka_1482	livJ
ref_ka_1504	livJ
ref_ka_1487	livJ
ref_ka_2992	livJ
ref_ka_465	livJ
ref_ka_1500	livJ
ref_ka_461	livJ
ref_ka_702	livJ
ref_ka_1024	livJ
ref_ka_969	livJ
ref_ka_1025	livJ
ref_ka_706	livJ
ref_ka_1645	livJ
ref_ka_2029	livJ
ref_ka_2765	livJ
ref_ka_2391	livJ
ref_ka_328	livJ
ref_ka_1783	livJ
ref_ka_1455	livJ
ref_ka_879	livJ
ref_ka_307	livJ
ref_ka_2641	livJ
ref_ka_2786	livJ
ref_ka_400	livJ
ref_ka_417	livJ
ref_ka_1160	livJ
ref_ka_806	livJ
ref_ka_881	livJ
ref_ka_2876	livJ
ref_ka_138	livJ
ref_ka_2096	livJ
ref_ka_885	livJ
ref_ka_929	livJ
ref_ka_163	livJ
ref_ka_1624	livJ
ref_ka_428	livJ
ref_ka_918	livJ
ref_ka_147	livJ
ref_ka_834	livJ
ref_ka_500	livJ
ref_ka_449	livJ
ref_ka_2742	livJ
ref_ka_2311	livJ
ref_ka_1268	livJ
ref_ka_472	livJ
ref_ka_228	livJ
ref_ka_2048	livJ
ref_ka_1893	livJ
ref_ka_2545	livJ
ref_ka_640	livJ
ref_ka_1191	livJ
ref_ka_2611	livJ
ref_ka_2856	livJ
ref_ka_841	livJ
ref_ka_1662	livJ
ref_ka_2837	livJ
ref_ka_590	livJ
ref_ka_2173	livJ
ref_ka_1815	livJ
ref_ka_1840	livJ
ref_ka_2829	livJ
ref_ka_1178	livJ
ref_ka_1254	livJ
ref_ka_2086	livJ
ref_ka_348	livJ
ref_ka_2912	livJ
ref_ka_936	livJ
ref_ka_2104	livJ
ref_ka_1930	livJ
ref_ka_2181	livJ
ref_ka_2069	livJ
ref_ka_1586	livJ
ref_ka_1698	livJ
ref_ka_499	livJ
ref_ka_2565	livJ
ref_ka_1600	livJ
ref_ka_1802	livJ
ref_ka_644	livJ
ref_ka_2199	livJ
ref_ka_1048	livJ
ref_ka_889	livJ
ref_ka_2407	livJ
ref_ka_1739	livJ
ref_ka_2011	livJ
ref_ka_1523	livJ
ref_ka_2905	livJ
ref_ka_911	livJ
ref_ka_1661	livJ
ref_ka_1816	livJ
ref_ka_2668	livJ
ref_ka_1759	livJ
ref_ka_337	livJ
ref_ka_422	livJ
ref_ka_1626	livJ
ref_ka_1514	livJ
ref_ka_220	livJ
ref_ka_1516	livJ
ref_ka_1627	livJ
ref_ka_2522	livJ
ref_ka_2799	livJ
ref_ka_613	livJ
ref_ka_692	livJ
ref_ka_2951	livJ
ref_ka_2491	livJ
ref_ka_2934	livJ
ref_ka_963	livJ
ref_ka_2601	livJ
ref_ka_2014	livJ
ref_ka_2299	livJ
ref_ka_293	livJ
ref_ka_811	livJ
ref_ka_1465	livJ
ref_ka_588	livJ
ref_ka_430	livJ
ref_ka_2862	livJ
ref_ka_1149	livJ
ref_ka_2971	livJ
ref_ka_1905	livJ
ref_ka_14	livJ
ref_ka_1132	livJ
ref_ka_168	livJ
ref_ka_349	livJ
ref_ka_951	livJ
ref_ka_2993	livJ
ref_ka_2593	livJ
ref_ka_2071	livJ
ref_ka_2286	livJ
ref_ka_2917	livJ
ref_ka_2750	livJ
ref_ka_2794	livJ
ref_ka_34	livJ
ref_ka_1751	livJ
ref_ka_1886	livJ
ref_ka_722	livJ
ref_ka_768	livJ
ref_ka_2430	livJ
ref_ka_150	livJ
ref_ka_1958	livJ
ref_ka_2640	livJ
ref_ka_1355	livJ
ref_ka_287	livJ
ref_ka_1229	livJ
ref_ka_838	livJ
ref_ka_2921	livJ
ref_ka_171	livJ
ref_ka_1466	livJ
ref_ka_2492	livJ
ref_ka_2528	livJ
ref_ka_177	livJ
ref_ka_1536	livJ
ref_ka_2724	livJ
ref_ka_332	livJ
ref_ka_127	livJ
ref_ka_519	livJ
ref_ka_2361	livJ
ref_ka_2582	livJ
ref_ka_2858	livJ
ref_ka_2990	livJ
ref_ka_1235	livJ
ref_ka_1784	livJ
ref_ka_2958	livJ
ref_ka_2261	livJ
ref_ka_844	livJ
ref_ka_990	livJ
ref_ka_940	livJ
ref_ka_1976	livJ
ref_ka_1996	livJ
ref_ka_29	livJ
ref_ka_1782	livJ
ref_ka_908	livJ
ref_ka_2502	livJ
ref_ka_1788	livJ
ref_ka_2864	livJ
ref_ka_2790	livJ
ref_ka_381	livJ
ref_ka_1005	livJ
ref_ka_776	livJ
ref_ka_2633	livJ
ref_ka_2698	livJ
ref_ka_66	livJ
ref_ka_129	livJ
ref_ka_977	livJ
ref_ka_1519	livJ
ref_ka_2687	livJ
ref_ka_121	livJ
ref_ka_756	livJ
ref_ka_1723	livJ
ref_ka_2085	livJ
ref_ka_2291	livJ
ref_ka_528	livJ
ref_ka_1359	livJ
ref_ka_1469	livJ
ref_ka_2452	livJ
ref_ka_1556	livJ
ref_ka_2270	livJ
ref_ka_379	livJ
ref_ka_1605	livJ
ref_ka_2846	livJ
ref_ka_1914	livJ
ref_ka_2683	livJ
ref_ka_401	livJ
ref_ka_2772	livJ
ref_ka_2218	livJ
ref_ka_1272	livJ
ref_ka_1718	livJ
ref_ka_179	livJ
ref_ka_825	livJ
ref_ka_562	livJ
ref_ka_1731	livJ
ref_ka_1035	livJ
ref_ka_2980	livJ
ref_ka_496	livJ
ref_ka_1725	livJ
ref_ka_1334	livJ
ref_ka_981	livJ
ref_ka_1421	livJ
ref_ka_1703	livJ
ref_ka_2348	livJ
ref_ka_1054	livJ
ref_ka_554	livJ
ref_ka_75	livJ
ref_ka_2712	livJ
ref_ka_1436	livJ
ref_ka_265	livJ
ref_ka_718	livJ
ref_ka_386	livJ
ref_ka_2345	livJ
ref_ka_1463	livJ
ref_ka_2279	livJ
ref_ka_1659	livJ
ref_ka_1232	livJ
ref_ka_2444	livJ
ref_ka_1777	livJ
ref_ka_2124	livJ
ref_ka_2983	livJ
ref_ka_1952	livJ
ref_ka_1990	livJ
ref_ka_674	livJ
ref_ka_1049	livJ
ref_ka_687	livJ
ref_ka_2959	livJ
ref_ka_673	livJ
ref_ka_2028	livJ
ref_ka_1745	livJ
ref_ka_326	livJ
ref_ka_1822	livJ
ref_ka_2386	livJ
ref_ka_207	livJ
ref_ka_893	livJ
ref_ka_2225	livJ
ref_slivJ3	livJ
ref_ka_2335	livJ
ref_ba_58	livJ
ref_ka_2037	livJ
ref_ba_104	livJ
ref_ba_31	livJ
ref_ka_2384	livJ
ref_ba_46	livJ
ref_ba_69	livJ
ref_ba_18	livJ
ref_ba_74	livJ
ref_ba_76	livJ
ref_ka_2150	livJ
ref_ba_44	livJ
ref_ka_2507	livJ
ref_ba_81	livJ
ref_ka_2352	livJ
ref_ba_85	livJ
ref_ba_88	livJ
ref_ka_424	livJ
ref_ba_98	livJ
ref_ka_1207	livJ
ref_ba_48	livJ
ref_ba_108	livJ
ref_ka_1066	livJ
ref_ba_0	livJ
ref_ka_2158	livJ
ref_ba_68	livJ
ref_ba_14	livJ
ref_ba_106	livJ
ref_ba_29	livJ
ref_ba_62	livJ
ref_ba_79	livJ
ref_ka_227	livJ
ref_ba_34	livJ
ref_ba_55	livJ
ref_ba_27	livJ
ref_ba_77	livJ
ref_ka_48	livJ
ref_ba_91	livJ
ref_ba_67	livJ
ref_ka_1532	livJ
ref_slivJ1	livJ
ref_ba_12	livJ
ref_ka_2143	livJ
ref_ba_59	livJ
ref_ka_2669	livJ
ref_slivJ0	livJ
ref_ba_53	livJ
ref_ka_392	livJ
ref_ba_5	livJ
ref_ba_89	livJ
ref_ba_40	livJ
ref_ba_92	livJ
ref_ba_32	livJ
ref_ba_41	livJ
ref_ka_2594	livJ
ref_ba_61	livJ
ref_ba_82	livJ
ref_ka_1391	livJ
ref_ba_1	livJ
ref_ka_1629	livJ
ref_ba_26	livJ
ref_ka_1717	livJ
ref_ba_73	livJ
ref_ba_63	livJ
ref_ba_93	livJ
ref_ba_20	livJ
ref_ba_6	livJ
ref_ba_45	livJ
ref_ka_267	livJ
ref_ba_78	livJ
ref_ka_420	livJ
ref_ba_35	livJ
ref_ka_2423	livJ
ref_ba_42	livJ
ref_ka_1006	livJ
ref_ba_50	livJ
ref_slivJ2	livJ
ref_ba_21	livJ
ref_ba_84	livJ
ref_ba_60	livJ
ref_ba_33	livJ
ref_ba_102	livJ
ref_ba_39	livJ
ref_ba_19	livJ
ref_ba_71	livJ
ref_ba_10	livJ
ref_ba_17	livJ
ref_ba_66	livJ
ref_ba_9	livJ
ref_ba_107	livJ
ref_ba_15	livJ
ref_ka_2524	livJ
ref_ba_95	livJ
ref_ka_1427	livJ
ref_ba_70	livJ
ref_ka_828	livJ
ref_ba_2	livJ
ref_ba_72	livJ
ref_ka_2970	livJ
ref_ba_7	livJ
ref_ba_64	livJ
ref_ka_545	livJ
ref_ba_13	livJ
ref_ka_275	livJ
ref_ba_99	livJ
ref_ba_52	livJ
ref_ba_101	livJ
ref_ba_56	livJ
ref_ka_561	livJ
ref_ba_28	livJ
ref_ka_1009	livJ
ref_ka_2038	livJ
ref_ba_47	livJ
ref_ba_30	livJ
ref_ba_43	livJ
ref_ba_8	livJ
ref_ba_100	livJ
ref_ka_2718	livJ
ref_ba_51	livJ
ref_ba_16	livJ
ref_ba_25	livJ
ref_ba_75	livJ
ref_ba_80	livJ
ref_ba_22	livJ
ref_ba_65	livJ
ref_ka_1859	livJ
ref_ba_37	livJ
ref_ka_1139	livJ
ref_ba_94	livJ
ref_ka_2501	livJ
ref_ba_11	livJ
ref_ka_1217	livJ
ref_ba_38	livJ
ref_ka_683	livJ
ref_ba_4	livJ
ref_ba_57	livJ
ref_ka_2408	livJ
ref_ba_87	livJ
ref_ka_695	livJ
ref_ba_105	livJ
ref_ka_912	livJ
ref_ba_49	livJ
ref_ka_404	livJ
ref_ba_3	livJ
ref_ba_24	livJ
ref_ka_2859	livJ
ref_ba_103	livJ
ref_ka_1554	livJ
ref_ba_96	livJ
ref_ka_1468	livJ
ref_ba_86	livJ
ref_ka_2055	livJ
ref_ba_54	livJ
ref_ka_1936	livJ
ref_ba_83	livJ
ref_ba_90	livJ
ref_ba_36	livJ
ref_ka_1326	livJ
ref_ka_27	livJ
ref_ba_23	livJ
ref_ka_855	livJ
ref_ba_97	livJ
ref_ka_2432	livJ
ref_ka_1978	livJ
ref_ka_2589	livJ
ref_ka_1150	livJ
ref_ka_960	livJ
ref_ka_988	livJ
ref_ka_1046	livJ
ref_ka_1159	livJ
ref_ka_2793	livJ
ref_ka_1396	livJ
ref_ka_480	livJ
ref_ka_703	livJ
ref_ka_2885	livJ
ref_ka_1808	livJ
ref_ka_1923	livJ
ref_ka_2898	livJ
ref_ka_840	livJ
ref_ka_2102	livJ
ref_ka_2886	livJ
ref_ka_2044	livJ
ref_ka_1909	livJ
ref_ka_2685	livJ
ref_ka_2991	livJ
ref_ka_246	livJ
ref_ka_1834	livJ
ref_ka_1340	livJ
ref_ka_1090	livJ
ref_ka_860	livJ
ref_ka_2202	livJ
ref_ka_241	livJ
ref_ka_2800	livJ
ref_ka_1007	livJ
ref_ka_921	livJ
ref_ka_914	livJ
ref_ka_1742	livJ
ref_ka_2650	livJ
ref_ka_2395	livJ
ref_ka_1473	livJ
ref_ka_266	livJ
ref_ka_953	livJ
ref_ka_169	livJ
ref_ka_1422	livJ
ref_ka_873	livJ
ref_ka_306	livJ
ref_ka_172	livJ
ref_ka_343	livJ
ref_ka_2110	livJ
ref_ka_824	livJ
ref_ka_2555	livJ
ref_ka_454	livJ
ref_ka_2828	livJ
ref_ka_1692	livJ
ref_ka_628	livJ
ref_ka_2176	livJ
ref_ka_13	livJ
ref_ka_63	livJ
ref_ka_871	livJ
ref_ka_585	livJ
ref_ka_2191	livJ
ref_ka_77	livJ
ref_ka_371	livJ
ref_ka_144	livJ
ref_ka_1715	livJ
ref_ka_559	livJ
ref_ka_890	livJ
ref_ka_414	livJ
ref_ka_785	livJ
ref_ka_1596	livJ
ref_ka_458	livJ
ref_ka_755	livJ
ref_ka_2243	livJ
ref_ka_2961	livJ
ref_ka_255	livJ
ref_ka_1145	livJ
ref_ka_2320	livJ
ref_ka_2281	livJ
ref_ka_1126	livJ
ref_ka_1509	livJ
ref_ka_1107	livJ
ref_ka_1152	livJ
ref_ka_2075	livJ
ref_ka_1134	livJ
ref_ka_2062	livJ
ref_ka_1166	livJ
ref_ka_158	livJ
ref_ka_2929	livJ
ref_ka_94	livJ
ref_ka_739	livJ
ref_ka_1335	livJ
ref_ka_1467	livJ
ref_ka_2727	livJ
ref_ka_2211	livJ
ref_ka_2478	livJ
ref_ka_789	livJ
ref_ka_518	livJ
ref_ka_922	livJ
ref_ka_2390	livJ
ref_ka_359	livJ
ref_ka_1726	livJ
ref_ka_2823	livJ
ref_ka_290	livJ
ref_ka_1203	livJ
ref_ka_1732	livJ
ref_ka_427	livJ
ref_ka_1515	livJ
ref_ka_1870	livJ
ref_ka_1259	livJ
ref_ka_1669	livJ
ref_ka_475	livJ
ref_ka_1452	livJ
ref_ka_1349	livJ
ref_ka_1336	livJ
ref_ka_6	livJ
ref_ka_1175	livJ
ref_ka_2	livJ
ref_ka_1971	livJ
ref_ka_1080	livJ
ref_ka_1681	livJ
ref_ka_1849	livJ
ref_ka_2234	livJ
ref_ka_1402	livJ
ref_ka_1767	livJ
ref_ka_2190	livJ
ref_ka_973	livJ
ref_ka_457	livJ
ref_ka_1092	livJ
ref_ka_137	livJ
ref_ka_1948	livJ
ref_ka_384	livJ
ref_ka_822	livJ
ref_ka_1826	livJ
ref_ka_140	livJ
ref_ka_2445	livJ
ref_ka_2529	livJ
ref_ka_2578	livJ
ref_ka_647	livJ
ref_ka_1147	livJ
ref_ka_2485	livJ
ref_ka_2521	livJ
ref_ka_1619	livJ
ref_ka_1503	livJ
ref_ka_2924	livJ
ref_ka_570	livJ
ref_ka_869	livJ
ref_ka_1237	livJ
ref_ka_823	livJ
ref_ka_1448	livJ
ref_ka_677	livJ
ref_ka_1812	livJ
ref_ka_2154	livJ
ref_ka_2108	livJ
ref_ka_481	livJ
ref_ka_1354	livJ
ref_ka_928	livJ
ref_ka_576	livJ
ref_ka_1757	livJ
ref_ka_194	livJ
ref_ka_758	livJ
ref_ka_2437	livJ
ref_ka_2661	livJ
ref_ka_1967	livJ
ref_ka_1055	livJ
ref_ka_1938	livJ
ref_ka_915	livJ
ref_ka_2412	livJ
ref_ka_2132	livJ
ref_ka_229	livJ
ref_ka_1111	livJ
ref_ka_685	livJ
ref_ka_1438	livJ
ref_ka_18	livJ
ref_ka_1343	livJ
ref_ka_932	livJ
ref_ka_1805	livJ
ref_ka_2658	livJ
ref_ka_2906	livJ
ref_ka_1164	livJ
ref_ka_1946	livJ
ref_ka_2931	livJ
ref_ka_1825	livJ
ref_ka_1040	livJ
ref_ka_1992	livJ
ref_ka_136	livJ
ref_ka_1294	livJ
ref_ka_249	livJ
ref_ka_1956	livJ
ref_ka_1705	livJ
ref_ka_2043	livJ
ref_ka_857	livJ
ref_ka_2236	livJ
ref_ka_2942	livJ
ref_ka_2170	livJ
ref_ka_617	livJ
ref_ka_2356	livJ
ref_ka_539	livJ
ref_ka_2379	livJ
ref_ka_2760	livJ
ref_ka_2219	livJ
ref_ka_2697	livJ
ref_ka_80	livJ
ref_ka_1781	livJ
ref_ka_934	livJ
ref_ka_1264	livJ
ref_ka_2159	livJ
ref_ka_1128	livJ
ref_ka_2458	livJ
ref_ka_2418	livJ
ref_ka_341	livJ
ref_ka_1765	livJ
ref_ka_1388	livJ
ref_ka_1970	livJ
ref_ka_2634	livJ
ref_ka_2068	livJ
ref_ka_413	livJ
ref_ka_1449	livJ
ref_ka_1736	livJ
ref_ka_2538	livJ
ref_ka_2699	livJ
ref_ka_2433	livJ
ref_ka_1903	livJ
ref_ka_41	livJ
ref_ka_208	livJ
ref_ka_2985	livJ
ref_ka_114	livJ
ref_ka_2932	livJ
ref_ka_2564	livJ
ref_ka_2693	livJ
ref_ka_1156	livJ
ref_ka_1418	livJ
ref_ka_787	livJ
ref_ka_452	livJ
ref_ka_2140	livJ
ref_ka_1104	livJ
ref_ka_1572	livJ
ref_ka_536	livJ
ref_ka_2818	livJ
ref_ka_2184	livJ
ref_ka_2740	livJ
ref_ka_1866	livJ
ref_ka_2655	livJ
ref_ka_2889	livJ
ref_ka_1902	livJ
ref_ka_1806	livJ
ref_ka_2248	livJ
ref_ka_2723	livJ
ref_ka_184	livJ
ref_ka_2659	livJ
ref_ka_725	livJ
ref_ka_2273	livJ
ref_ka_395	livJ
ref_ka_2690	livJ
ref_ka_830	livJ
ref_ka_1295	livJ
ref_ka_1601	livJ
ref_ka_2301	livJ
ref_ka_38	livJ
ref_ka_2265	livJ
ref_ka_769	livJ
ref_ka_165	livJ
ref_ka_123	livJ
ref_ka_2373	livJ
ref_ka_1230	livJ
ref_ka_1484	livJ
ref_ka_2052	livJ
ref_ka_2928	livJ
ref_ka_2309	livJ
ref_ka_2649	livJ
ref_ka_91	livJ
ref_ka_68	livJ
ref_ka_878	livJ
ref_ka_1165	livJ
ref_ka_98	livJ
ref_ka_2072	livJ
ref_ka_1089	livJ
ref_ka_1565	livJ
ref_ka_1527	livJ
ref_ka_1944	livJ
ref_ka_262	livJ
ref_ka_1289	livJ
ref_ka_2968	livJ
ref_ka_141	livJ
ref_ka_2754	livJ
ref_ka_1678	livJ
ref_ka_765	livJ
ref_ka_97	livJ
ref_ka_847	livJ
ref_ka_1764	livJ
ref_ka_818	livJ
ref_ka_1075	livJ
ref_ka_1720	livJ
ref_ka_1727	livJ
ref_ka_367	livJ
ref_ka_406	livJ
ref_ka_1530	livJ
ref_ka_366	livJ
ref_ka_2256	livJ
ref_ka_2174	livJ
ref_ka_494	livJ
ref_ka_983	livJ
ref_ka_1749	livJ
ref_ka_949	livJ
ref_ka_2977	livJ
ref_ka_2415	livJ
ref_ka_2329	livJ
ref_ka_1769	livJ
ref_ka_2207	livJ
ref_ka_40	livJ
ref_ka_2137	livJ
ref_ka_2227	livJ
ref_ka_2344	livJ
ref_ka_2106	livJ
ref_ka_2979	livJ
ref_ka_608	livJ
ref_ka_958	livJ
ref_ka_131	livJ
ref_ka_839	livJ
ref_ka_2778	livJ
ref_ka_1584	livJ
ref_ka_159	livJ
ref_ka_678	livJ
ref_ka_902	livJ
ref_ka_2825	livJ
ref_ka_2480	livJ
ref_ka_1018	livJ
ref_ka_1281	livJ
ref_ka_106	livJ
ref_ka_1342	livJ
ref_ka_310	livJ
ref_ka_2866	livJ
ref_ka_1458	livJ
ref_ka_2146	livJ
ref_ka_2552	livJ
ref_ka_2094	livJ
ref_ka_2087	livJ
ref_ka_2489	livJ
ref_ka_532	livJ
ref_ka_593	livJ
ref_ka_435	livJ
ref_ka_1701	livJ
ref_ka_1604	livJ
ref_ka_730	livJ
ref_ka_2327	livJ
ref_ka_1444	livJ
ref_ka_2264	livJ
ref_ka_2600	livJ
ref_ka_668	livJ
ref_ka_1329	livJ
ref_ka_2035	livJ
ref_ka_17	livJ
ref_ka_270	livJ
ref_ka_2777	livJ
ref_ka_2334	livJ
ref_ka_58	livJ
ref_ka_689	livJ
ref_ka_32	livJ
ref_ka_2570	livJ
ref_ka_2986	livJ
ref_ka_1648	livJ
ref_ka_2396	livJ
ref_ka_30	livJ
ref_ka_1697	livJ
ref_ka_1199	livJ
ref_ka_299	livJ
ref_ka_920	livJ
ref_ka_2861	livJ
ref_ka_2130	livJ
ref_ka_411	livJ
ref_ka_2988	livJ
ref_ka_1144	livJ
ref_ka_2484	livJ
ref_ka_443	livJ
ref_ka_907	livJ
ref_ka_1337	livJ
ref_ka_759	livJ
ref_ka_2865	livJ
ref_ka_1663	livJ
ref_ka_1860	livJ
ref_ka_218	livJ
ref_ka_1446	livJ
ref_ka_745	livJ
ref_ka_1578	livJ
ref_ka_1318	livJ
ref_ka_2926	livJ
ref_ka_1227	livJ
ref_ka_775	livJ
ref_ka_2812	livJ
ref_ka_2235	livJ
ref_ka_1252	livJ
ref_ka_1321	livJ
ref_ka_1234	livJ
ref_ka_1511	livJ
ref_ka_258	livJ
ref_ka_26	livJ
ref_ka_2585	livJ
ref_ka_50	livJ
ref_ka_2321	livJ
ref_ka_291	livJ
ref_ka_2708	livJ
ref_ka_843	livJ
ref_ka_583	livJ
ref_ka_1464	livJ
ref_ka_1691	livJ
ref_ka_861	livJ
ref_ka_2766	livJ
ref_ka_2017	livJ
ref_ka_2461	livJ
ref_ka_747	livJ
ref_ka_2709	livJ
ref_ka_1865	livJ
ref_ka_2733	livJ
ref_ka_2863	livJ
ref_ka_2563	livJ
ref_ka_2627	livJ
ref_ka_1658	livJ
ref_ka_2232	livJ
ref_ka_867	livJ
ref_ka_1298	livJ
ref_ka_2402	livJ
ref_ka_1060	livJ
ref_ka_2276	livJ
ref_ka_55	livJ
ref_ka_2147	livJ
ref_ka_894	livJ
ref_ka_315	livJ
ref_ka_580	livJ
ref_ka_233	livJ
ref_ka_2603	livJ
ref_ka_164	livJ
ref_ka_2857	livJ
ref_ka_44	livJ
ref_ka_1712	livJ
ref_ka_903	livJ
ref_ka_1709	livJ
ref_ka_210	livJ
ref_ka_667	livJ
ref_ka_820	livJ
ref_ka_1091	livJ
ref_ka_342	livJ
ref_ka_1375	livJ
ref_ka_741	livJ
ref_ka_2274	livJ
ref_ka_387	livJ
ref_ka_477	livJ
ref_ka_743	livJ
ref_ka_418	livJ
ref_ka_2153	livJ
ref_ka_2367	livJ
ref_ka_1560	livJ
ref_ka_2604	livJ
ref_ka_1831	livJ
ref_ka_2617	livJ
ref_ka_1900	livJ
ref_ka_2922	livJ
ref_ka_1108	livJ
ref_ka_1412	livJ
ref_ka_10	livJ
ref_ka_133	livJ
ref_ka_650	livJ
ref_ka_1314	livJ
ref_ka_895	livJ
ref_ka_1376	livJ
ref_ka_1510	livJ
ref_ka_2678	livJ
ref_ka_1140	livJ
ref_ka_1618	livJ
ref_ka_2817	livJ
ref_ka_1051	livJ
ref_ka_1541	livJ
ref_ka_108	livJ
ref_ka_1322	livJ
ref_ka_497	livJ
ref_ka_620	livJ
ref_ka_1233	livJ
ref_ka_2337	livJ
ref_ka_1766	livJ
ref_ka_2015	livJ
ref_ka_882	livJ
ref_ka_764	livJ
ref_ka_791	livJ
ref_ka_1858	livJ
ref_ka_268	livJ
ref_ka_2730	livJ
ref_ka_474	livJ
ref_ka_2767	livJ
ref_ka_1414	livJ
ref_ka_61	livJ
ref_ka_2679	livJ
ref_ka_2393	livJ
ref_ka_429	livJ
ref_ka_1098	livJ
ref_ka_1065	livJ
ref_ka_1585	livJ
ref_ka_2045	livJ
ref_ka_627	livJ
ref_ka_2300	livJ
ref_ka_190	livJ
ref_ka_1023	livJ
ref_ka_2644	livJ
ref_ka_2819	livJ
ref_ka_671	livJ
ref_ka_1087	livJ
ref_ka_601	livJ
ref_ka_596	livJ
ref_ka_950	livJ
ref_ka_1185	livJ
ref_ka_1417	livJ
ref_ka_126	livJ
ref_ka_212	livJ
ref_ka_1317	livJ
ref_ka_1072	livJ
ref_ka_1611	livJ
ref_ka_2599	livJ
ref_ka_2732	livJ
ref_ka_1410	livJ
ref_ka_1096	livJ
ref_ka_2890	livJ
ref_ka_1652	livJ
ref_ka_2244	livJ
ref_ka_1461	livJ
ref_ka_2506	livJ
ref_ka_728	livJ
ref_ka_1240	livJ
ref_ka_1897	livJ
ref_ka_2638	livJ
ref_ka_1729	livJ
ref_ka_178	livJ
ref_ka_797	livJ
ref_ka_1288	livJ
ref_ka_363	livJ
ref_ka_1755	livJ
ref_ka_2325	livJ
ref_ka_762	livJ
ref_ka_1841	livJ
ref_ka_1911	livJ
ref_ka_1324	livJ
ref_ka_2614	livJ
ref_ka_1625	livJ
ref_ka_493	livJ
ref_ka_1301	livJ
ref_ka_2602	livJ
ref_ka_610	livJ
ref_ka_2240	livJ
ref_ka_2496	livJ
ref_ka_2289	livJ
ref_ka_1186	livJ
ref_ka_1969	livJ
ref_ka_740	livJ
ref_ka_479	livJ
ref_ka_1635	livJ
ref_ka_976	livJ
ref_ka_2680	livJ
ref_ka_185	livJ
ref_ka_42	livJ
ref_ka_2785	livJ
ref_ka_335	livJ
ref_ka_2312	livJ
ref_ka_975	livJ
ref_ka_2324	livJ
ref_ka_1797	livJ
ref_ka_2976	livJ
ref_ka_2127	livJ
ref_ka_297	livJ
ref_ka_2206	livJ
ref_ka_355	livJ
ref_ka_71	livJ
ref_ka_2526	livJ
ref_ka_2715	livJ
ref_ka_1588	livJ
ref_ka_1381	livJ
ref_ka_1683	livJ
ref_ka_331	livJ
ref_ka_707	livJ
ref_ka_2671	livJ
ref_ka_2938	livJ
ref_ka_1538	livJ
ref_ka_2952	livJ
ref_ka_467	livJ
ref_ka_1941	livJ
ref_ka_373	livJ
ref_ka_2572	livJ
ref_ka_577	livJ
ref_ka_1894	livJ
ref_ka_679	livJ
ref_ka_1033	livJ
ref_ka_288	livJ
ref_ka_119	livJ
ref_ka_2246	livJ
ref_ka_1696	livJ
ref_ka_933	livJ
ref_ka_2839	livJ
ref_ka_2067	livJ
ref_ka_2439	livJ
ref_ka_513	livJ
ref_ka_656	livJ
ref_ka_237	livJ
ref_ka_216	livJ
ref_ka_2304	livJ
ref_ka_2590	livJ
ref_ka_1163	livJ
ref_ka_1959	livJ
ref_ka_978	livJ
ref_ka_1204	livJ
ref_ka_913	livJ
ref_ka_1531	livJ
ref_ka_1407	livJ
ref_ka_346	livJ
ref_ka_2420	livJ
ref_ka_2446	livJ
ref_ka_854	livJ
ref_ka_2797	livJ
ref_ka_2318	livJ
ref_ka_1640	livJ
ref_ka_1310	livJ
ref_ka_1912	livJ
ref_ka_2907	livJ
ref_ka_1208	livJ
ref_ka_1576	livJ
ref_ka_1169	livJ
ref_ka_2216	livJ
ref_ka_2221	livJ
ref_ka_966	livJ
ref_ka_344	livJ
ref_ka_1631	livJ
ref_ka_2619	livJ
ref_ka_105	livJ
ref_ka_688	livJ
ref_ka_242	livJ
ref_ka_1158	livJ
ref_ka_1875	livJ
ref_ka_1106	livJ
ref_ka_1249	livJ
ref_ka_2956	livJ
ref_ka_1211	livJ
ref_ka_2796	livJ
ref_ka_296	livJ
ref_ka_311	livJ
ref_ka_2688	livJ
ref_ka_405	livJ
ref_ka_2034	livJ
ref_ka_333	livJ
ref_ka_2820	livJ
ref_ka_1612	livJ
[truncated: 1,405 more rows]
