# Supplementary material for: Picoplankton nitrogen guilds in the tropical and subtropical oceans: From the surface to the deep
Source: PLoS One. 2025 Nov 5;20(11):e0335222. doi: 10.1371/journal.pone.0335222 (PMC12588538; doi:10.1371/journal.pone.0335222)
Supplement: S1 File — (ZIP) [file pone.0335222.s001.zip › supplementary info/N_cycle/G_livJ_branched_amino_acid_transporter/tree/ref_database.log]

IQ-TREE multicore version 2.1.4-beta COVID-edition for Linux 64-bit built Jun 24 2021
Developed by Bui Quang Minh, James Barbetti, Nguyen Lam Tung,
Olga Chernomor, Heiko Schmidt, Dominik Schrempf, Michael Woodhams.

Host:    elbrus (AVX512, FMA3, 1510 GB RAM)
Command: iqtree -s /data/mcm/rlaso/Traits/Phylogenetic_trees/Nitrogen_cycle/Branched_aminoacid/results/ref_database.faln -st AA -nt AUTO -m TEST -bb 1000 -mset raxml -nm 1000 -pre /data/mcm/rlaso/Traits/Phylogenetic_trees/Nitrogen_cycle/Branched_aminoacid/results/ref_database -redo
Seed:    607700 (Using SPRNG - Scalable Parallel Random Number Generator)
Time:    Wed Nov 23 14:50:46 2022
Kernel:  AVX+FMA - auto-detect threads (104 CPU cores detected)

Reading alignment file /data/mcm/rlaso/Traits/Phylogenetic_trees/Nitrogen_cycle/Branched_aminoacid/results/ref_database.faln ... Fasta format detected
Alignment most likely contains protein sequences
Alignment has 3404 sequences with 3358 columns, 2634 distinct patterns
1766 parsimony-informative, 600 singleton sites, 992 constant sites
             Gap/Ambiguity  Composition  p-value
   1  ref_x_18      84.78%    failed      0.00%
   2  ref_x_3       84.66%    failed      0.00%
   3  ref_x_35      84.66%    failed      0.00%
   4  ref_x_19      84.78%    failed      0.00%
   5  ref_x_5       84.54%    failed      0.00%
   6  ref_x_16      84.43%    failed      0.00%
   7  ref_x_31      84.28%    failed      0.00%
   8  ref_x_26      84.93%    failed      0.00%
   9  ref_x_14      84.57%    failed      0.00%
  10  ref_x_40      84.57%    failed      0.00%
  11  ref_x_29      84.54%    failed      0.01%
  12  ref_x_4       84.57%    failed      0.00%
  13  ref_x_7       84.60%    failed      0.00%
  14  ref_x_25      84.37%    failed      0.00%
  15  ref_x_32      84.84%    failed      0.00%
  16  ref_x_27      85.02%    failed      0.00%
  17  ref_x_41      84.72%    failed      0.00%
  18  ref_x_24      84.81%    failed      0.00%
  19  ref_x_17      84.93%    failed      0.00%
  20  ref_x_23      84.93%    failed      0.00%
  21  ref_x_34      84.72%    failed      0.00%
  22  ref_x_39      84.72%    failed      0.00%
  23  ref_x_13      84.72%    failed      0.00%
  24  ref_x_12      84.72%    failed      0.00%
  25  ref_x_37      84.72%    failed      0.00%
  26  ref_x_11      84.84%    failed      0.00%
  27  ref_x_10      84.84%    failed      0.00%
  28  ref_x_22      84.84%    failed      0.00%
  29  ref_x_30      84.87%    failed      0.00%
  30  ref_x_6       84.78%    failed      0.00%
  31  ref_x_2       84.96%    failed      0.00%
  32  ref_x_1       84.90%    failed      0.00%
  33  ref_x_20      84.90%    failed      0.00%
  34  ref_x_28      84.90%    failed      0.00%
  35  ref_x_33      84.84%    failed      0.00%
  36  ref_x_9       84.90%    failed      0.00%
  37  ref_x_0       84.93%    failed      0.00%
  38  ref_x_36      84.93%    failed      0.00%
  39  ref_x_38      84.84%    failed      0.00%
  40  ref_x_21      84.84%    failed      0.00%
  41  ref_x_8       84.90%    failed      0.00%
  42  ref_x_15      84.90%    failed      0.00%
  43  ref_r_92      79.09%    failed      0.00%
  44  ref_r_14      85.02%    failed      0.00%
  45  ref_r_81      85.23%    failed      0.00%
  46  ref_r_44      85.14%    failed      0.00%
  47  ref_r_86      85.11%    failed      0.00%
  48  ref_r_41      85.20%    failed      0.00%
  49  ref_r_61      85.29%    failed      0.00%
  50  ref_r_9       84.43%    failed      0.00%
  51  ref_r_77      85.26%    failed      0.00%
  52  ref_r_52      85.11%    failed      0.00%
  53  ref_r_28      85.08%    failed      0.00%
  54  ref_r_63      85.20%    failed      0.00%
  55  ref_r_85      85.20%    failed      0.00%
  56  ref_r_12      85.08%    failed      0.00%
  57  ref_r_54      85.23%    failed      0.00%
  58  ref_r_30      85.08%    failed      0.00%
  59  ref_r_90      85.20%    failed      0.00%
  60  ref_r_62      85.14%    failed      0.00%
  61  ref_r_37      84.96%    failed      0.00%
  62  ref_r_47      85.08%    failed      0.00%
  63  ref_r_21      85.05%    failed      0.00%
  64  ref_r_93      85.08%    failed      0.00%
  65  ref_r_22      84.99%    failed      0.00%
  66  ref_r_7       85.08%    failed      0.00%
  67  ref_r_60      84.96%    failed      0.00%
  68  ref_r_16      85.02%    failed      0.00%
  69  ref_r_56      86.75%    failed      0.00%
  70  ref_srbs0     85.08%    failed      0.00%
  71  ref_r_88      84.63%    failed      0.00%
  72  ref_r_3       85.05%    failed      0.00%
  73  ref_r_89      85.05%    failed      0.00%
  74  ref_r_46      85.11%    failed      0.00%
  75  ref_r_51      84.28%    failed      0.00%
  76  ref_r_71      85.11%    failed      0.00%
  77  ref_r_43      85.11%    failed      0.00%
  78  ref_r_59      85.11%    failed      0.00%
  79  ref_r_57      85.08%    failed      0.00%
  80  ref_r_70      85.08%    failed      0.00%
  81  ref_r_48      85.08%    failed      0.00%
  82  ref_r_17      85.08%    failed      0.00%
  83  ref_r_87      85.08%    failed      0.00%
  84  ref_r_19      85.08%    failed      0.00%
  85  ref_r_55      85.08%    failed      0.00%
  86  ref_r_5       85.08%    failed      0.01%
  87  ref_r_32      85.08%    failed      0.00%
  88  ref_r_50      84.87%    failed      0.00%
  89  ref_r_53      85.08%    failed      0.00%
  90  ref_r_91      85.08%    failed      0.00%
  91  ref_r_64      85.08%    failed      0.00%
  92  ref_r_69      85.08%    failed      0.00%
  93  ref_r_84      85.08%    failed      0.00%
  94  ref_r_1       85.08%    failed      0.00%
  95  ref_r_49      85.08%    failed      0.00%
  96  ref_r_8       85.08%    failed      0.00%
  97  ref_r_58      84.99%    failed      0.00%
  98  ref_r_76      85.02%    failed      0.00%
  99  ref_r_2       85.08%    failed      0.00%
 100  ref_r_6       84.99%    failed      0.00%
 101  ref_r_25      85.08%    failed      0.00%
 102  ref_r_18      84.99%    failed      0.00%
 103  ref_r_35      84.72%    failed      0.00%
 104  ref_r_24      85.08%    failed      0.00%
 105  ref_r_74      85.08%    failed      0.00%
 106  ref_r_13      85.08%    failed      0.00%
 107  ref_r_39      85.08%    failed      0.00%
 108  ref_r_78      85.08%    failed      0.00%
 109  ref_r_73      85.08%    failed      0.00%
 110  ref_r_75      85.08%    failed      0.00%
 111  ref_r_67      85.05%    failed      0.00%
 112  ref_r_42      85.08%    failed      0.00%
 113  ref_r_36      85.08%    failed      0.00%
 114  ref_r_65      85.08%    failed      0.00%
 115  ref_r_27      85.08%    failed      0.00%
 116  ref_r_0       85.08%    failed      0.00%
 117  ref_r_10      85.08%    failed      0.00%
 118  ref_r_23      85.11%    failed      0.00%
 119  ref_r_11      85.05%    failed      0.00%
 120  ref_r_38      85.08%    failed      0.00%
 121  ref_r_20      85.08%    failed      0.00%
 122  ref_r_4       85.08%    failed      0.00%
 123  ref_r_31      85.20%    failed      0.00%
 124  ref_r_45      84.78%    failed      0.00%
 125  ref_r_66      84.90%    failed      0.00%
 126  ref_r_33      85.23%    failed      0.00%
 127  ref_r_68      85.17%    failed      0.00%
 128  ref_r_40      85.08%    failed      0.00%
 129  ref_r_72      85.11%    failed      0.00%
 130  ref_r_83      85.14%    failed      0.00%
 131  ref_r_34      85.23%    failed      0.00%
 132  ref_r_79      85.17%    failed      0.00%
 133  ref_r_29      85.11%    failed      0.00%
 134  ref_r_82      85.20%    failed      0.00%
 135  ref_r_80      85.14%    failed      0.00%
 136  ref_r_15      85.20%    failed      0.00%
 137  ref_r_26      84.96%    failed      0.00%
 138  ref_ka_2047   86.75%    failed      0.00%
 139  ref_ka_1103   86.66%    failed      0.00%
 140  ref_ka_2850   86.60%    failed      0.00%
 141  ref_ka_748    87.31%    failed      0.00%
 142  ref_ka_2100   88.24%    failed      0.00%
 143  ref_ka_926    86.84%    failed      0.00%
 144  ref_ka_2739   88.39%    failed      0.00%
 145  ref_ka_1109   86.72%    failed      0.00%
 146  ref_ka_716    84.37%    failed      0.00%
 147  ref_ka_1158   87.08%    failed      0.03%
 148  ref_ka_125    88.15%    failed      0.00%
 149  ref_ka_1579   83.17%    failed      0.00%
 150  ref_ka_1019   87.16%    failed      0.04%
 151  ref_ka_445    87.19%    failed      0.38%
 152  ref_ka_1636   87.19%    failed      4.51%
 153  ref_ka_2927   87.19%    passed     17.36%
 154  ref_ka_567    87.76%    passed     10.72%
 155  ref_ka_2887   87.02%    failed      0.01%
 156  ref_ka_806    88.59%    failed      0.02%
 157  ref_ka_881    88.71%    failed      0.00%
 158  ref_ka_2876   88.71%    failed      0.00%
 159  ref_ka_138    88.45%    failed      0.01%
 160  ref_ka_2096   88.71%    failed      0.43%
 161  ref_ka_439    83.44%    failed      0.00%
 162  ref_ka_1457   88.39%    failed      0.00%
 163  ref_ka_183    88.53%    failed      0.20%
 164  ref_ka_5      83.74%    failed      0.04%
 165  ref_ka_579    84.13%    failed      0.04%
 166  ref_ka_1269   84.13%    failed      0.02%
 167  ref_ka_624    83.06%    failed      0.00%
 168  ref_ka_1545   83.53%    failed      0.00%
 169  ref_ka_0      87.52%    failed      0.00%
 170  ref_ka_642    82.13%    failed      0.01%
 171  ref_ka_1508   86.30%    failed      0.00%
 172  ref_ka_1498   88.56%    failed      0.24%
 173  ref_ka_2706   88.62%    failed      0.00%
 174  ref_ka_2417   88.30%    failed      0.00%
 175  ref_ka_2089   88.59%    failed      0.03%
 176  ref_ka_2930   88.56%    failed      0.47%
 177  ref_ka_1502   88.39%    passed      8.68%
 178  ref_ka_1878   88.53%    failed      0.09%
 179  ref_ka_2238   88.56%    failed      0.03%
 180  ref_ka_877    88.53%    failed      0.00%
 181  ref_ka_2821   88.53%    failed      0.02%
 182  ref_ka_2616   88.56%    failed      0.02%
 183  ref_ka_2948   87.94%    failed      0.03%
 184  ref_ka_980    87.64%    failed      0.00%
 185  ref_ka_2490   88.30%    passed     12.00%
 186  ref_ka_527    88.36%    failed      0.06%
 187  ref_ka_1928   88.42%    failed      0.50%
 188  ref_ka_2842   88.42%    failed      0.02%
 189  ref_ka_2162   86.06%    failed      0.23%
 190  ref_ka_1880   86.96%    failed      2.80%
 191  ref_ka_1221   88.24%    failed      1.67%
 192  ref_ka_1738   87.97%    failed      0.09%
 193  ref_ka_135    87.34%    failed      0.00%
 194  ref_ka_1455   89.01%    failed      0.01%
 195  ref_ka_885    86.27%    failed      0.74%
 196  ref_ka_929    88.15%    failed      2.07%
 197  ref_ka_163    87.49%    passed     14.42%
 198  ref_ka_1624   88.09%    failed      0.32%
 199  ref_ka_428    87.55%    failed      0.00%
 200  ref_ka_918    91.24%    failed      1.06%
 201  ref_ka_2311   87.70%    failed      0.00%
 202  ref_ka_147    87.82%    failed      0.02%
 203  ref_ka_834    87.88%    failed      0.00%
 204  ref_ka_500    88.21%    failed      0.16%
 205  ref_ka_449    87.97%    failed      1.48%
 206  ref_ka_2742   88.00%    failed      0.33%
 207  ref_ka_1268   88.42%    failed      0.34%
 208  ref_ka_228    88.39%    failed      0.04%
 209  ref_ka_472    88.51%    failed      0.01%
 210  ref_ka_2048   88.45%    failed      1.58%
 211  ref_ka_1893   88.65%    failed      0.05%
 212  ref_ka_2545   88.71%    failed      0.35%
 213  ref_ka_590    88.62%    failed      0.37%
 214  ref_ka_640    88.62%    failed      0.67%
 215  ref_ka_1191   88.65%    failed      0.11%
 216  ref_ka_841    88.53%    failed      2.29%
 217  ref_ka_1662   88.56%    failed      0.85%
 218  ref_ka_2837   88.53%    failed      0.27%
 219  ref_ka_2611   88.62%    failed      0.56%
 220  ref_ka_2856   88.62%    failed      0.47%
 221  ref_ka_2173   88.48%    failed      2.01%
 222  ref_ka_1815   88.24%    failed      0.98%
 223  ref_ka_1840   88.30%    failed      0.27%
 224  ref_ka_1363   89.01%    failed      0.00%
 225  ref_ka_1855   88.68%    failed      0.01%
 226  ref_ka_113    83.20%    failed      0.00%
 227  ref_ka_1994   85.91%    failed      0.00%
 228  ref_ka_161    86.12%    failed      0.00%
 229  ref_ka_1148   85.82%    failed      0.00%
 230  ref_ka_1408   85.94%    failed      0.00%
 231  ref_ka_1960   86.00%    failed      0.00%
 232  ref_ka_2018   86.09%    failed      0.00%
 233  ref_ka_1677   85.97%    failed      0.00%
 234  ref_ka_2845   86.27%    failed      0.00%
 235  ref_ka_582    85.91%    failed      0.00%
 236  ref_ka_2376   86.00%    failed      0.00%
 237  ref_ka_2716   85.88%    failed      0.00%
 238  ref_ka_43     86.06%    failed      0.00%
 239  ref_ka_400    87.49%    failed      0.01%
 240  ref_ka_417    87.28%    passed      6.30%
 241  ref_ka_630    87.02%    failed      2.95%
 242  ref_ka_1989   87.02%    failed      0.06%
 243  ref_ka_2105   88.30%    failed      0.00%
 244  ref_ka_1170   88.36%    failed      0.31%
 245  ref_ka_2456   88.36%    failed      1.21%
 246  ref_ka_2899   82.94%    failed      0.00%
 247  ref_ka_36     87.73%    failed      0.03%
 248  ref_ka_2908   87.31%    failed      0.00%
 249  ref_ka_813    89.01%    passed     50.26%
 250  ref_ka_1083   88.71%    failed      4.92%
 251  ref_ka_1331   83.17%    failed      0.00%
 252  ref_ka_296    88.15%    failed      0.10%
 253  ref_ka_405    88.42%    failed      0.00%
 254  ref_ka_2034   88.39%    failed      0.05%
 255  ref_ka_333    88.39%    failed      0.01%
 256  ref_ka_2820   88.59%    failed      0.70%
 257  ref_ka_311    88.06%    failed      0.00%
 258  ref_ka_2688   88.48%    failed      0.00%
 259  ref_ka_1327   88.12%    failed      2.12%
 260  ref_ka_1362   88.06%    passed      5.22%
 261  ref_ka_1244   88.21%    failed      0.07%
 262  ref_ka_1518   88.09%    failed      0.19%
 263  ref_ka_1642   88.15%    failed      0.21%
 264  ref_ka_508    87.61%    failed      0.05%
 265  ref_ka_1651   88.21%    failed      0.04%
 266  ref_ka_1216   88.42%    failed      0.14%
 267  ref_ka_572    83.38%    failed      0.00%
 268  ref_ka_112    85.17%    failed      0.00%
 269  ref_ka_2568   88.30%    failed      0.00%
 270  ref_ka_879    86.87%    failed      0.11%
 271  ref_ka_307    86.99%    failed      1.41%
 272  ref_ka_2641   86.93%    passed     13.04%
 273  ref_ka_2786   86.99%    failed      3.24%
 274  ref_ka_2829   88.53%    failed      0.00%
 275  ref_ka_1670   87.97%    failed      0.00%
 276  ref_ka_1024   88.92%    failed      4.36%
 277  ref_ka_845    87.94%    failed      0.00%
 278  ref_ka_2662   87.91%    failed      0.00%
 279  ref_ka_1292   88.36%    failed      0.00%
 280  ref_ka_2505   88.39%    failed      0.00%
 281  ref_ka_2504   87.82%    failed      0.00%
 282  ref_ka_1160   88.48%    failed      0.09%
 283  ref_ka_2758   88.92%    failed      1.36%
 284  ref_ka_1792   87.82%    passed      5.17%
 285  ref_ka_280    88.00%    failed      0.17%
 286  ref_ka_1734   89.07%    failed      2.84%
 287  ref_ka_1842   88.77%    passed     12.14%
 288  ref_ka_2628   88.92%    passed     11.17%
 289  ref_ka_2283   87.88%    failed      0.00%
 290  ref_ka_2088   88.95%    failed      0.83%
 291  ref_ka_1512   88.86%    failed      0.19%
 292  ref_ka_2558   88.98%    failed      3.47%
 293  ref_ka_2548   88.24%    failed      1.01%
 294  ref_ka_1598   88.59%    passed      9.21%
 295  ref_ka_1737   93.03%    passed     11.75%
 296  ref_ka_2567   88.92%    passed     14.98%
 297  ref_ka_1811   88.00%    passed     37.26%
 298  ref_ka_2165   88.59%    passed      6.12%
 299  ref_ka_1113   88.30%    failed      0.24%
 300  ref_ka_2836   88.39%    failed      0.22%
 301  ref_ka_2342   88.33%    failed      4.43%
 302  ref_ka_486    88.09%    failed      1.83%
 303  ref_ka_149    88.09%    failed      0.00%
 304  ref_ka_2463   88.56%    failed      0.04%
 305  ref_ka_597    88.39%    failed      0.00%
 306  ref_ka_2575   88.56%    failed      0.09%
 307  ref_ka_865    88.80%    passed     21.95%
 308  ref_ka_1480   88.80%    passed     17.26%
 309  ref_ka_321    88.83%    failed      4.48%
 310  ref_ka_1843   88.83%    failed      1.89%
 311  ref_ka_1528   88.42%    failed      0.26%
 312  ref_ka_2877   88.21%    failed      0.01%
 313  ref_ka_1888   88.48%    failed      0.00%
 314  ref_ka_403    88.56%    failed      0.00%
 315  ref_ka_2536   88.56%    failed      0.11%
 316  ref_ka_191    88.21%    failed      3.98%
 317  ref_ka_1002   88.33%    failed      0.04%
 318  ref_ka_1265   88.68%    failed      0.00%
 319  ref_ka_1456   88.59%    failed      0.07%
 320  ref_ka_2427   88.74%    failed      0.02%
 321  ref_ka_402    88.62%    failed      0.04%
 322  ref_ka_1397   88.68%    failed      0.00%
 323  ref_ka_170    88.86%    failed      0.00%
 324  ref_ka_727    88.71%    failed      0.00%
 325  ref_ka_197    88.65%    failed      0.00%
 326  ref_ka_134    88.59%    failed      0.00%
 327  ref_ka_637    88.59%    failed      0.06%
 328  ref_ka_1570   88.06%    failed      0.00%
 329  ref_ka_1451   88.62%    failed      0.02%
 330  ref_ka_1763   88.62%    failed      0.00%
 331  ref_ka_328    88.68%    failed      0.00%
 332  ref_ka_1353   88.24%    failed      0.01%
 333  ref_ka_2609   88.51%    failed      0.01%
 334  ref_ka_2747   88.27%    failed      0.00%
 335  ref_ka_2782   88.39%    failed      0.00%
 336  ref_ka_1492   88.62%    failed      0.00%
 337  ref_ka_1548   88.48%    failed      0.01%
 338  ref_ka_2765   88.89%    failed      0.00%
 339  ref_ka_1783   88.77%    failed      0.19%
 340  ref_ka_969    88.92%    passed     11.90%
 341  ref_ka_1025   89.01%    passed      9.22%
 342  ref_ka_706    88.98%    failed      0.22%
 343  ref_ka_1645   88.98%    failed      0.42%
 344  ref_ka_2029   88.98%    failed      0.03%
 345  ref_ka_2391   88.56%    failed      0.05%
 346  ref_ka_1482   88.09%    failed      2.11%
 347  ref_ka_1504   88.39%    failed      0.09%
 348  ref_ka_1487   88.92%    failed      0.00%
 349  ref_ka_2992   88.89%    failed      0.00%
 350  ref_ka_465    88.59%    failed      0.00%
 351  ref_ka_1500   88.59%    failed      0.00%
 352  ref_ka_461    88.36%    failed      0.00%
 353  ref_ka_702    88.42%    failed      0.00%
 354  ref_ka_118    88.56%    failed      0.08%
 355  ref_ka_2809   88.27%    failed      0.81%
 356  ref_ka_1045   88.65%    failed      0.16%
 357  ref_ka_1823   88.56%    passed      8.54%
 358  ref_ka_888    88.56%    failed      0.00%
 359  ref_ka_2288   88.15%    failed      0.00%
 360  ref_ka_120    88.56%    failed      0.03%
 361  ref_ka_489    88.56%    failed      0.00%
 362  ref_ka_2406   89.16%    failed      0.00%
 363  ref_ka_1267   89.13%    failed      0.00%
 364  ref_ka_1517   89.10%    failed      0.00%
 365  ref_ka_887    88.68%    failed      0.00%
 366  ref_ka_459    88.30%    failed      0.86%
 367  ref_ka_274    88.21%    failed      0.00%
 368  ref_ka_173    88.39%    failed      0.00%
 369  ref_ka_2294   88.39%    failed      0.00%
 370  ref_ka_2608   88.59%    passed     13.61%
 371  ref_ka_2007   87.79%    failed      0.00%
 372  ref_ka_2631   88.24%    failed      0.00%
 373  ref_ka_2278   88.95%    failed      0.00%
 374  ref_ka_2330   88.92%    failed      0.00%
 375  ref_ka_2375   88.95%    failed      0.00%
 376  ref_ka_1695   88.92%    failed      0.00%
 377  ref_ka_550    88.95%    failed      0.00%
 378  ref_ka_680    88.98%    failed      0.00%
 379  ref_ka_2023   88.98%    failed      0.00%
 380  ref_ka_12     88.95%    failed      0.00%
 381  ref_ka_1052   88.95%    failed      0.00%
 382  ref_ka_917    88.74%    failed      0.16%
 383  ref_ka_1904   88.92%    failed      0.00%
 384  ref_ka_2832   88.89%    failed      0.00%
 385  ref_ka_984    88.71%    failed      0.00%
 386  ref_ka_1387   88.68%    failed      0.00%
 387  ref_ka_1991   88.68%    failed      0.00%
 388  ref_ka_139    87.91%    failed      0.00%
 389  ref_ka_2911   88.27%    failed      0.00%
 390  ref_ka_2500   88.09%    failed      0.00%
 391  ref_ka_2770   88.21%    failed      0.00%
 392  ref_ka_1142   88.77%    failed      0.01%
 393  ref_ka_2771   88.77%    failed      0.01%
 394  ref_ka_2315   89.04%    failed      0.03%
 395  ref_ka_1813   89.07%    failed      0.01%
 396  ref_ka_2063   89.07%    failed      1.10%
 397  ref_ka_47     89.07%    failed      1.32%
 398  ref_ka_1844   89.07%    failed      2.98%
 399  ref_ka_1750   88.42%    failed      3.09%
 400  ref_ka_1602   88.80%    failed      0.06%
 401  ref_ka_2827   88.65%    failed      2.90%
 402  ref_ka_700    88.95%    failed      2.23%
 403  ref_ka_2707   88.77%    failed      1.61%
 404  ref_ka_425    88.42%    failed      0.00%
 405  ref_ka_2622   87.79%    failed      0.00%
 406  ref_ka_1564   88.51%    failed      0.09%
 407  ref_ka_2653   88.45%    failed      0.00%
 408  ref_ka_2759   88.48%    failed      0.00%
 409  ref_ka_2313   88.39%    failed      0.02%
 410  ref_ka_1      88.27%    failed      0.01%
 411  ref_ka_2624   88.24%    failed      0.00%
 412  ref_ka_257    88.24%    failed      0.00%
 413  ref_ka_203    88.56%    failed      0.00%
 414  ref_ka_385    88.71%    failed      0.04%
 415  ref_ka_1275   88.18%    failed      0.40%
 416  ref_ka_1440   88.59%    failed      0.00%
 417  ref_ka_967    88.89%    failed      0.01%
 418  ref_ka_2298   88.74%    failed      0.00%
 419  ref_ka_2788   88.74%    failed      0.02%
 420  ref_ka_1280   88.77%    failed      0.00%
 421  ref_ka_2686   88.80%    failed      0.00%
 422  ref_ka_2892   88.18%    failed      0.00%
 423  ref_ka_2204   88.30%    failed      0.00%
 424  ref_ka_1099   88.27%    failed      0.00%
 425  ref_ka_2196   88.39%    failed      0.00%
 426  ref_ka_665    88.24%    failed      0.00%
 427  ref_ka_2378   88.45%    failed      0.00%
 428  ref_ka_1435   88.65%    failed      0.00%
 429  ref_ka_2381   88.65%    failed      0.00%
 430  ref_ka_240    88.62%    failed      0.00%
 431  ref_ka_1776   88.65%    failed      0.00%
 432  ref_ka_821    88.45%    failed      0.00%
 433  ref_ka_2434   88.36%    failed      0.00%
 434  ref_ka_594    87.91%    failed      0.00%
 435  ref_ka_1748   88.24%    failed      0.00%
 436  ref_ka_1898   87.79%    failed      0.00%
 437  ref_ka_2667   88.21%    failed      0.00%
 438  ref_ka_595    88.39%    failed      0.00%
 439  ref_ka_2161   88.42%    failed      0.00%
 440  ref_ka_1594   87.73%    failed      0.00%
 441  ref_ka_1986   88.27%    failed      0.02%
 442  ref_ka_2513   88.89%    failed      0.00%
 443  ref_ka_731    87.61%    failed      0.00%
 444  ref_ka_4      88.30%    failed      0.00%
 445  ref_ka_2636   88.56%    failed      0.00%
 446  ref_ka_578    88.51%    failed      0.00%
 447  ref_ka_1486   88.59%    failed      0.00%
 448  ref_ka_2851   88.68%    failed      0.00%
 449  ref_ka_1770   87.49%    failed      0.10%
 450  ref_ka_62     88.45%    failed      0.11%
 451  ref_ka_2519   88.30%    failed      0.17%
 452  ref_ka_2749   88.33%    failed      0.01%
 453  ref_ka_2093   88.33%    passed     10.87%
 454  ref_ka_2422   88.27%    failed      2.02%
 455  ref_ka_2156   88.36%    passed      7.89%
 456  ref_ka_1979   88.48%    failed      4.53%
 457  ref_ka_2720   88.45%    passed      9.27%
 458  ref_ka_1655   88.48%    passed     14.62%
 459  ref_ka_72     88.30%    passed     16.64%
 460  ref_ka_1633   88.30%    failed      0.88%
 461  ref_ka_2728   88.45%    passed     17.26%
 462  ref_ka_2537   88.51%    failed      4.53%
 463  ref_ka_269    88.42%    failed      0.97%
 464  ref_ka_1074   88.51%    passed      6.96%
 465  ref_ka_448    88.45%    passed      5.07%
 466  ref_ka_720    88.42%    failed      1.71%
 467  ref_ka_2310   88.48%    failed      1.47%
 468  ref_ka_1037   88.48%    failed      0.29%
 469  ref_ka_1819   88.45%    passed     14.01%
 470  ref_ka_2566   88.48%    failed      3.06%
 471  ref_ka_93     88.33%    passed     10.26%
 472  ref_ka_2873   88.36%    passed      7.60%
 473  ref_ka_2435   88.36%    passed      7.20%
 474  ref_ka_2903   88.36%    failed      4.86%
 475  ref_ka_1413   88.30%    passed      5.41%
 476  ref_ka_2370   88.30%    failed      2.87%
 477  ref_ka_1968   88.33%    failed      1.49%
 478  ref_ka_1053   88.39%    failed      3.67%
 479  ref_ka_2002   88.51%    failed      0.93%
 480  ref_ka_633    88.51%    failed      0.00%
 481  ref_ka_2560   88.45%    failed      0.01%
 482  ref_ka_1998   88.39%    failed      0.96%
 483  ref_ka_39     88.18%    failed      0.71%
 484  ref_ka_2705   88.24%    failed      1.47%
 485  ref_ka_1303   88.45%    failed      1.87%
 486  ref_ka_1470   88.74%    passed     11.32%
 487  ref_ka_455    88.39%    passed      7.66%
 488  ref_ka_460    88.42%    failed      0.46%
 489  ref_ka_2989   88.39%    failed      1.31%
 490  ref_ka_1166   86.78%    failed      0.00%
 491  ref_ka_158    87.82%    failed      0.66%
 492  ref_ka_2929   87.28%    failed      0.00%
 493  ref_ka_94     88.48%    passed      8.61%
 494  ref_ka_739    88.56%    passed     13.57%
 495  ref_ka_2136   87.73%    failed      0.00%
 496  ref_ka_1407   86.81%    failed      0.15%
 497  ref_ka_346    87.52%    failed      0.73%
 498  ref_ka_2420   87.46%    failed      0.00%
 499  ref_ka_2446   87.52%    failed      0.00%
 500  ref_ka_854    87.97%    failed      0.03%
 501  ref_ka_2797   88.21%    failed      0.03%
 502  ref_ka_2318   87.91%    failed      1.65%
 503  ref_ka_1640   87.88%    failed      0.76%
 504  ref_ka_1310   87.91%    passed      5.24%
 505  ref_ka_1912   87.94%    failed      0.05%
 506  ref_ka_2907   87.55%    passed      8.62%
 507  ref_ka_1208   87.64%    failed      1.44%
 508  ref_ka_1576   87.64%    passed     14.65%
 509  ref_ka_1169   82.49%    failed      0.00%
 510  ref_ka_2216   85.85%    failed      1.01%
 511  ref_ka_2221   87.16%    failed      0.09%
 512  ref_ka_966    86.87%    failed      1.50%
 513  ref_ka_344    87.05%    failed      0.00%
 514  ref_ka_1631   86.87%    failed      0.00%
 515  ref_ka_1862   86.81%    failed      0.00%
 516  ref_ka_2382   86.54%    failed      0.00%
 517  ref_ka_2077   87.70%    failed      0.00%
 518  ref_ka_1983   88.42%    failed      1.19%
 519  ref_ka_1660   90.38%    failed      0.00%
 520  ref_ka_1491   88.39%    failed      1.32%
 521  ref_ka_2744   89.31%    failed      1.09%
 522  ref_ka_224    88.53%    failed      0.00%
 523  ref_ka_1348   89.07%    failed      0.00%
 524  ref_ka_305    89.07%    failed      0.00%
 525  ref_ka_2292   88.98%    failed      0.00%
 526  ref_ka_1100   89.07%    failed      0.00%
 527  ref_ka_1617   88.98%    failed      0.00%
 528  ref_ka_1374   88.89%    failed      0.08%
 529  ref_ka_2203   88.92%    failed      0.01%
 530  ref_ka_2163   88.92%    failed      1.10%
 531  ref_ka_2178   88.77%    passed     38.37%
 532  ref_ka_1921   88.74%    failed      0.00%
 533  ref_ka_1589   88.80%    passed      5.85%
 534  ref_ka_1180   88.62%    failed      2.48%
 535  ref_ka_2187   88.71%    failed      0.28%
 536  ref_ka_327    88.15%    failed      0.65%
 537  ref_ka_487    88.65%    failed      0.02%
 538  ref_ka_1885   88.65%    failed      0.00%
 539  ref_ka_2016   88.74%    failed      0.00%
 540  ref_ka_2214   88.62%    failed      0.00%
 541  ref_ka_1807   88.53%    failed      0.00%
 542  ref_ka_607    88.77%    failed      4.06%
 543  ref_ka_901    88.65%    failed      0.28%
 544  ref_ka_2447   88.77%    failed      0.01%
 545  ref_ka_2579   88.83%    failed      0.00%
 546  ref_ka_2053   87.82%    failed      0.01%
 547  ref_ka_2835   87.82%    failed      0.04%
 548  ref_ka_2340   88.89%    failed      0.00%
 549  ref_ka_2997   88.09%    failed      0.00%
 550  ref_ka_635    89.19%    failed      0.00%
 551  ref_ka_419    88.03%    failed      0.00%
 552  ref_ka_76     88.74%    failed      0.02%
 553  ref_ka_251    88.71%    failed      0.07%
 554  ref_ka_2957   88.59%    failed      0.02%
 555  ref_ka_1183   89.73%    failed      0.00%
 556  ref_ka_1685   88.27%    failed      0.02%
 557  ref_ka_2179   87.55%    failed      0.00%
 558  ref_ka_2517   86.18%    passed     21.77%
 559  ref_ka_2702   87.19%    failed      0.00%
 560  ref_ka_886    87.43%    failed      0.00%
 561  ref_ka_1595   87.58%    failed      0.00%
 562  ref_ka_1346   87.46%    failed      0.01%
 563  ref_ka_1610   87.40%    failed      0.00%
 564  ref_ka_1795   87.76%    failed      0.00%
 565  ref_ka_2773   87.49%    failed      0.00%
 566  ref_ka_752    87.46%    failed      0.00%
 567  ref_ka_1279   87.46%    failed      0.01%
 568  ref_ka_2462   87.46%    failed      0.00%
 569  ref_ka_1787   87.40%    failed      0.23%
 570  ref_ka_187    87.70%    failed      0.01%
 571  ref_ka_1851   87.46%    failed      0.00%
 572  ref_ka_2483   87.49%    failed      0.00%
 573  ref_ka_1328   88.53%    failed      0.23%
 574  ref_ka_277    87.22%    failed      0.02%
 575  ref_ka_1562   87.16%    failed      4.44%
 576  ref_ka_320    86.63%    failed      0.00%
 577  ref_ka_1740   85.11%    failed      0.00%
 578  ref_ka_2982   86.12%    failed      0.02%
 579  ref_ka_1116   86.42%    failed      0.00%
 580  ref_ka_2282   87.34%    failed      0.00%
 581  ref_ka_1224   86.21%    failed      0.00%
 582  ref_ka_21     86.06%    failed      0.00%
 583  ref_ka_1429   86.00%    failed      0.00%
 584  ref_ka_1088   85.80%    failed      0.00%
 585  ref_ka_1567   86.60%    failed      0.00%
 586  ref_ka_2005   87.49%    failed      0.00%
 587  ref_ka_330    86.99%    failed      0.00%
 588  ref_ka_1154   86.33%    failed      0.00%
 589  ref_ka_2940   87.34%    failed      0.00%
 590  ref_ka_900    87.37%    failed      0.00%
 591  ref_ka_1001   87.91%    failed      0.00%
 592  ref_ka_1167   87.91%    failed      0.01%
 593  ref_ka_2258   88.21%    failed      0.00%
 594  ref_ka_2197   87.85%    failed      0.00%
 595  ref_ka_2751   87.58%    failed      0.00%
 596  ref_ka_1699   87.34%    failed      0.00%
 597  ref_ka_1702   87.14%    failed      0.00%
 598  ref_ka_2064   87.11%    failed      0.00%
 599  ref_ka_1162   86.87%    failed      0.10%
 600  ref_ka_641    88.83%    passed     20.26%
 601  ref_ka_1395   88.48%    failed      0.00%
 602  ref_ka_302    88.27%    failed      0.00%
 603  ref_ka_2426   87.19%    failed      0.08%
 604  ref_ka_2148   88.30%    failed      0.10%
 605  ref_ka_2411   88.24%    failed      2.38%
 606  ref_ka_1300   88.95%    failed      0.00%
 607  ref_ka_380    88.65%    failed      0.04%
 608  ref_ka_1325   88.71%    failed      2.59%
 609  ref_ka_2355   88.59%    passed     17.66%
 610  ref_ka_1798   88.77%    failed      0.01%
 611  ref_ka_214    88.92%    failed      0.43%
 612  ref_ka_2459   89.01%    failed      0.01%
 613  ref_ka_1638   88.95%    failed      0.48%
 614  ref_ka_2964   89.10%    failed      0.08%
 615  ref_ka_2530   88.71%    failed      0.00%
 616  ref_ka_2448   88.74%    failed      0.01%
 617  ref_ka_1297   88.48%    failed      1.61%
 618  ref_ka_2639   88.51%    failed      0.07%
 619  ref_ka_2745   88.15%    failed      0.17%
 620  ref_ka_2811   88.15%    failed      0.08%
 621  ref_ka_433    88.03%    failed      0.00%
 622  ref_ka_243    88.42%    failed      0.02%
 623  ref_ka_690    88.03%    failed      0.49%
 624  ref_ka_2535   88.53%    failed      0.51%
 625  ref_ka_498    88.53%    passed     12.98%
 626  ref_ka_2994   88.42%    failed      0.00%
 627  ref_ka_581    88.09%    failed      0.02%
 628  ref_ka_1102   88.30%    failed      0.01%
 629  ref_ka_989    86.93%    failed      1.66%
 630  ref_ka_2621   87.05%    failed      0.03%
 631  ref_ka_701    86.96%    failed      0.00%
 632  ref_ka_1863   86.96%    failed      0.00%
 633  ref_ka_2339   88.06%    failed      0.00%
 634  ref_ka_2226   84.87%    failed      0.00%
 635  ref_ka_1373   88.68%    failed      0.04%
 636  ref_ka_1129   88.03%    failed      0.82%
 637  ref_ka_1761   88.65%    failed      0.02%
 638  ref_ka_2453   88.65%    failed      0.15%
 639  ref_ka_2534   88.65%    failed      0.00%
 640  ref_ka_2175   88.65%    failed      0.03%
 641  ref_ka_763    88.65%    failed      0.00%
 642  ref_ka_786    88.62%    failed      0.00%
 643  ref_ka_110    88.59%    failed      0.09%
 644  ref_ka_676    88.59%    failed      0.00%
 645  ref_ka_2073   88.59%    failed      0.01%
 646  ref_ka_517    88.27%    failed      0.04%
 647  ref_ka_83     88.71%    failed      0.01%
 648  ref_ka_2473   88.51%    failed      0.00%
 649  ref_ka_234    88.48%    failed      0.00%
 650  ref_ka_916    88.42%    failed      0.04%
 651  ref_ka_1043   88.65%    failed      0.05%
 652  ref_ka_1219   88.62%    failed      0.41%
 653  ref_ka_1972   88.62%    failed      0.24%
 654  ref_ka_1399   88.42%    failed      0.05%
 655  ref_ka_2620   88.56%    failed      0.02%
 656  ref_ka_2673   88.51%    failed      0.00%
 657  ref_ka_904    87.43%    failed      0.00%
 658  ref_ka_1615   88.33%    failed      0.00%
 659  ref_ka_383    88.00%    failed      0.12%
 660  ref_ka_1245   88.53%    failed      0.01%
 661  ref_ka_2268   88.48%    failed      3.14%
 662  ref_ka_1182   88.24%    failed      0.45%
 663  ref_ka_2006   87.52%    failed      1.19%
 664  ref_ka_2487   88.27%    failed      0.01%
 665  ref_ka_2224   88.21%    failed      0.00%
 666  ref_ka_2550   88.30%    failed      0.00%
 667  ref_ka_2944   88.03%    failed      0.22%
 668  ref_ka_1557   88.27%    failed      0.00%
 669  ref_ka_1901   88.27%    failed      0.15%
 670  ref_ka_2831   87.49%    failed      0.95%
 671  ref_ka_1917   88.24%    failed      1.08%
 672  ref_ka_1721   88.24%    failed      1.74%
 673  ref_ka_713    88.33%    failed      3.56%
 674  ref_ka_1253   88.21%    failed      0.02%
 675  ref_ka_2129   88.30%    passed     19.13%
 676  ref_ka_1411   88.39%    failed      0.00%
 677  ref_ka_2065   88.03%    passed      5.75%
 678  ref_ka_2824   88.18%    failed      2.14%
 679  ref_ka_468    88.00%    failed      0.59%
 680  ref_ka_1708   88.03%    failed      0.00%
 681  ref_ka_2481   88.24%    failed      0.85%
 682  ref_ka_892    88.21%    failed      3.46%
 683  ref_ka_1428   87.49%    failed      0.00%
 684  ref_ka_289    88.39%    failed      0.03%
 685  ref_ka_1667   88.15%    failed      0.01%
 686  ref_ka_2336   88.15%    failed      0.00%
 687  ref_ka_2525   88.12%    failed      0.41%
 688  ref_ka_1124   87.94%    failed      0.26%
 689  ref_ka_777    88.36%    failed      0.08%
 690  ref_ka_2083   88.33%    failed      0.17%
 691  ref_ka_520    88.33%    failed      0.45%
 692  ref_ka_1205   88.33%    failed      0.06%
 693  ref_ka_2838   88.33%    failed      0.03%
 694  ref_ka_244    88.06%    failed      0.00%
 695  ref_ka_1351   88.24%    failed      0.29%
 696  ref_ka_2081   83.47%    failed      0.00%
 697  ref_ka_2189   85.35%    failed      0.00%
 698  ref_ka_2895   87.55%    failed      0.00%
 699  ref_ka_2269   88.92%    failed      0.25%
 700  ref_ka_2643   88.89%    failed      0.00%
 701  ref_ka_1974   88.83%    failed      3.87%
 702  ref_ka_849    88.36%    failed      0.00%
 703  ref_ka_955    88.71%    failed      0.01%
 704  ref_ka_657    87.64%    failed      0.00%
 705  ref_ka_436    87.52%    failed      0.00%
 706  ref_ka_1597   87.58%    failed      0.14%
 707  ref_ka_1064   86.33%    failed      0.00%
 708  ref_ka_2359   88.00%    failed      0.00%
 709  ref_ka_2615   87.94%    failed      0.00%
 710  ref_ka_2070   87.88%    failed      0.01%
 711  ref_ka_1735   87.91%    failed      0.00%
 712  ref_ka_2252   88.21%    failed      0.00%
 713  ref_ka_2949   88.09%    failed      0.05%
 714  ref_ka_1274   87.91%    failed      0.56%
 715  ref_ka_345    87.94%    failed      1.20%
 716  ref_ka_2498   88.03%    failed      2.01%
 717  ref_ka_664    87.08%    failed      0.00%
 718  ref_ka_1963   84.60%    failed      0.00%
 719  ref_ka_2470   83.17%    failed      0.00%
 720  ref_ka_1426   83.41%    failed      0.00%
 721  ref_ka_1947   88.77%    failed      0.00%
 722  ref_ka_837    88.53%    failed      0.00%
 723  ref_ka_749    87.43%    failed      0.00%
 724  ref_ka_217    88.59%    failed      0.00%
 725  ref_ka_412    88.59%    failed      0.00%
 726  ref_ka_2704   87.34%    failed      0.00%
 727  ref_ka_1471   87.14%    failed      0.00%
 728  ref_ka_2397   82.31%    failed      0.00%
 729  ref_ka_2245   82.79%    failed      0.00%
 730  ref_ka_2098   82.79%    failed      0.00%
 731  ref_ka_2805   84.22%    failed      0.00%
 732  ref_ka_175    87.82%    failed      0.09%
 733  ref_ka_2725   87.73%    failed      0.02%
 734  ref_ka_2520   87.14%    failed      0.00%
 735  ref_ka_697    86.51%    failed      0.00%
 736  ref_ka_2338   86.84%    failed      0.00%
 737  ref_ka_2428   86.72%    failed      0.00%
 738  ref_ka_2731   86.75%    failed      0.00%
 739  ref_ka_1215   87.08%    failed      0.00%
 740  ref_ka_672    86.60%    failed      0.00%
 741  ref_ka_868    86.90%    failed      0.00%
 742  ref_ka_2734   86.48%    failed      0.00%
 743  ref_ka_2354   87.67%    failed      0.00%
 744  ref_ka_899    87.82%    failed      0.00%
 745  ref_ka_2692   87.67%    failed      0.00%
 746  ref_ka_1852   87.67%    failed      0.00%
 747  ref_ka_1980   87.67%    failed      0.00%
 748  ref_ka_547    87.67%    failed      0.00%
 749  ref_ka_612    87.67%    failed      0.00%
 750  ref_ka_35     88.21%    failed      0.00%
 751  ref_ka_586    88.21%    failed      0.00%
 752  ref_ka_957    87.73%    failed      0.00%
 753  ref_ka_2830   87.79%    failed      0.00%
 754  ref_ka_715    87.31%    failed      0.00%
 755  ref_ka_1779   87.31%    failed      0.00%
 756  ref_ka_942    87.25%    failed      0.00%
 757  ref_ka_1987   87.14%    failed      0.00%
 758  ref_ka_2894   86.81%    failed      0.00%
 759  ref_ka_1146   86.18%    failed      0.00%
 760  ref_ka_1933   87.52%    failed      0.00%
 761  ref_ka_1190   87.14%    failed      0.00%
 762  ref_ka_2333   86.96%    failed      0.00%
 763  ref_ka_553    86.84%    failed      0.00%
 764  ref_ka_464    87.34%    failed      0.00%
 765  ref_ka_1223   87.31%    failed      0.00%
 766  ref_ka_2909   87.22%    failed      0.00%
 767  ref_ka_639    87.37%    failed      0.00%
 768  ref_ka_705    87.28%    failed      0.00%
 769  ref_ka_1068   87.34%    failed      0.00%
 770  ref_ka_2117   87.40%    failed      0.00%
 771  ref_ka_1833   87.43%    failed      0.00%
 772  ref_ka_324    86.48%    failed      0.00%
 773  ref_ka_1029   86.84%    failed      0.00%
 774  ref_ka_1477   86.00%    failed      0.00%
 775  ref_ka_2220   87.79%    failed      0.00%
 776  ref_ka_2870   87.25%    failed      0.00%
 777  ref_ka_1206   87.37%    failed      0.00%
 778  ref_ka_2280   87.37%    failed      0.00%
 779  ref_ka_476    87.55%    failed      0.00%
 780  ref_ka_516    87.58%    failed      0.00%
 781  ref_ka_20     86.66%    failed      0.00%
 782  ref_ka_1889   87.31%    failed      0.00%
 783  ref_ka_2588   87.37%    failed      0.00%
 784  ref_ka_530    86.57%    failed      0.00%
 785  ref_ka_1977   86.54%    failed      0.00%
 786  ref_ka_896    86.27%    failed      0.00%
 787  ref_ka_944    86.30%    failed      0.00%
 788  ref_ka_1039   86.63%    failed      0.00%
 789  ref_ka_2632   87.34%    failed      0.00%
 790  ref_ka_995    87.28%    failed      0.00%
 791  ref_ka_2916   87.46%    failed      0.00%
 792  ref_ka_215    87.34%    failed      0.00%
 793  ref_ka_1550   87.40%    failed      0.00%
 794  ref_ka_253    87.34%    failed      0.00%
 795  ref_ka_152    86.27%    failed      0.00%
 796  ref_ka_1056   86.21%    failed      0.00%
 797  ref_ka_611    87.70%    failed      0.00%
 798  ref_ka_2937   87.79%    failed      0.00%
 799  ref_ka_2341   87.31%    failed      0.00%
 800  ref_ka_2155   87.55%    failed      0.00%
 801  ref_ka_2425   86.66%    failed      0.00%
 802  ref_ka_2455   87.64%    failed      0.00%
 803  ref_ka_1210   86.81%    failed      0.00%
 804  ref_ka_1644   86.81%    failed      0.00%
 805  ref_ka_1846   87.52%    failed      0.00%
 806  ref_ka_1553   87.08%    failed      0.00%
 807  ref_ka_1932   87.61%    failed      0.00%
 808  ref_ka_773    86.03%    failed      0.00%
 809  ref_ka_863    86.09%    failed      0.00%
 810  ref_ka_2677   86.15%    failed      0.00%
 811  ref_ka_156    86.30%    failed      0.00%
 812  ref_ka_189    86.24%    failed      0.00%
 813  ref_ka_469    86.96%    failed      0.00%
 814  ref_ka_909    86.24%    failed      0.00%
 815  ref_ka_205    86.36%    failed      0.00%
 816  ref_ka_2901   86.36%    failed      0.00%
 817  ref_ka_148    86.90%    failed      0.00%
 818  ref_ka_2654   86.81%    failed      0.00%
 819  ref_ka_2973   86.99%    failed      0.00%
 820  ref_ka_347    86.03%    failed      0.00%
 821  ref_ka_295    87.85%    failed      0.00%
 822  ref_ka_2547   87.85%    failed      0.00%
 823  ref_ka_927    85.80%    failed      0.00%
 824  ref_ka_2556   86.57%    failed      0.00%
 825  ref_ka_2217   87.73%    failed      0.00%
 826  ref_ka_663    86.78%    failed      0.00%
 827  ref_ka_503    87.19%    failed      0.00%
 828  ref_ka_1171   86.69%    failed      0.00%
 829  ref_ka_1476   87.61%    failed      1.10%
 830  ref_ka_1688   87.97%    failed      1.63%
 831  ref_ka_2228   85.41%    failed      0.00%
 832  ref_ka_531    85.91%    failed      0.00%
 833  ref_ka_2913   89.19%    failed      0.00%
 834  ref_ka_1524   87.22%    failed      0.00%
 835  ref_ka_2362   86.90%    failed      0.00%
 836  ref_ka_1707   87.02%    failed      0.00%
 837  ref_ka_681    87.11%    failed      0.00%
 838  ref_ka_2482   86.93%    failed      0.00%
 839  ref_ka_463    87.11%    failed      0.00%
 840  ref_ka_1161   86.90%    failed      0.00%
 841  ref_ka_1443   85.05%    failed      0.00%
 842  ref_ka_2737   89.99%    failed      2.01%
 843  ref_ka_124    87.22%    failed      2.06%
 844  ref_ka_336    90.86%    failed      0.46%
 845  ref_ka_1607   86.78%    failed      1.24%
 846  ref_ka_1883   86.78%    failed      0.77%
 847  ref_ka_2438   87.49%    failed      0.07%
 848  ref_ka_858    87.49%    failed      0.00%
 849  ref_ka_2577   87.34%    failed      0.07%
 850  ref_ka_2305   87.49%    failed      0.00%
 851  ref_ka_382    87.37%    failed      0.00%
 852  ref_ka_807    87.49%    failed      0.00%
 853  ref_ka_2879   87.43%    failed      0.00%
 854  ref_ka_634    87.55%    failed      0.00%
 855  ref_ka_1179   87.55%    failed      0.00%
 856  ref_ka_819    87.49%    failed      0.00%
 857  ref_ka_1384   87.43%    failed      0.00%
 858  ref_ka_2114   87.43%    failed      0.00%
 859  ref_ka_2833   87.37%    failed      0.20%
 860  ref_ka_691    87.61%    failed      0.02%
 861  ref_ka_2394   87.49%    failed      0.12%
 862  ref_ka_1076   86.60%    failed      0.00%
 863  ref_ka_1754   86.60%    failed      0.00%
 864  ref_ka_1423   87.22%    failed      0.00%
 865  ref_ka_16     86.84%    failed      0.00%
 866  ref_ka_795    87.02%    failed      0.00%
 867  ref_ka_1196   86.78%    failed      0.00%
 868  ref_ka_1038   92.94%    failed      0.00%
 869  ref_ka_408    87.02%    failed      0.00%
 870  ref_ka_557    87.02%    failed      0.00%
 871  ref_ka_652    86.75%    failed      0.00%
 872  ref_ka_2398   87.58%    failed      0.00%
 873  ref_ka_2003   86.96%    failed      0.00%
 874  ref_ka_655    86.75%    failed      0.00%
 875  ref_ka_1339   86.72%    failed      0.00%
 876  ref_ka_201    87.49%    failed      0.00%
 877  ref_ka_1153   87.05%    failed      0.00%
 878  ref_ka_1382   87.64%    failed      0.00%
 879  ref_ka_1790   87.61%    failed      0.00%
 880  ref_ka_2120   86.84%    failed      0.00%
 881  ref_ka_2388   86.81%    failed      0.00%
 882  ref_ka_145    86.69%    failed      0.00%
 883  ref_ka_809    86.93%    failed      0.00%
 884  ref_ka_1653   87.34%    failed      0.00%
 885  ref_ka_524    88.18%    failed      0.00%
 886  ref_ka_2583   88.27%    failed      0.00%
 887  ref_ka_1916   88.30%    failed      0.00%
 888  ref_ka_273    88.27%    failed      0.00%
 889  ref_ka_1125   88.30%    failed      0.00%
 890  ref_ka_1753   88.30%    failed      0.00%
 891  ref_ka_352    88.27%    failed      0.00%
 892  ref_ka_1544   88.27%    failed      0.00%
 893  ref_ka_2499   88.18%    failed      0.00%
 894  ref_ka_2257   88.30%    failed      0.00%
 895  ref_ka_512    88.27%    failed      0.00%
 896  ref_ka_925    88.06%    failed      0.02%
 897  ref_ka_2213   88.06%    failed      0.06%
 898  ref_ka_340    88.21%    failed      0.00%
 899  ref_ka_2195   88.30%    failed      0.00%
 900  ref_ka_654    88.24%    failed      0.00%
 901  ref_ka_471    88.12%    failed      0.00%
 902  ref_ka_1789   88.12%    failed      0.00%
 903  ref_ka_2474   88.18%    failed      0.00%
 904  ref_ka_51     87.97%    failed      0.00%
 905  ref_ka_1400   88.00%    failed      0.00%
 906  ref_ka_1266   90.62%    failed      0.01%
 907  ref_ka_2509   88.12%    failed      0.00%
 908  ref_ka_2377   88.27%    failed      0.00%
 909  ref_ka_971    87.76%    failed      0.00%
 910  ref_ka_437    88.27%    failed      0.00%
 911  ref_ka_2413   88.18%    failed      0.00%
 912  ref_ka_318    87.88%    failed      0.00%
 913  ref_ka_79     88.27%    failed      0.00%
 914  ref_ka_848    88.30%    failed      0.00%
 915  ref_ka_2185   88.21%    failed      0.00%
 916  ref_ka_2503   88.27%    failed      0.00%
 917  ref_ka_2385   88.15%    failed      0.00%
 918  ref_ka_334    88.27%    failed      0.00%
 919  ref_ka_1890   88.15%    failed      0.00%
 920  ref_ka_1884   88.18%    failed      0.00%
 921  ref_ka_1908   88.15%    failed      0.00%
 922  ref_ka_284    88.24%    failed      0.00%
 923  ref_ka_2134   88.27%    failed      0.00%
 924  ref_ka_2000   88.15%    failed      0.00%
 925  ref_ka_283    88.33%    failed      0.00%
 926  ref_ka_396    88.27%    failed      0.00%
 927  ref_ka_2013   88.36%    failed      0.00%
 928  ref_ka_2285   88.24%    failed      0.00%
 929  ref_ka_1506   88.27%    failed      0.00%
 930  ref_ka_1559   88.27%    failed      0.00%
 931  ref_ka_2974   88.27%    failed      0.00%
 932  ref_ka_2092   87.85%    failed      0.00%
 933  ref_ka_2316   88.33%    failed      0.00%
 934  ref_ka_300    87.97%    failed      0.00%
 935  ref_ka_2066   88.03%    failed      0.00%
 936  ref_ka_1271   88.24%    failed      0.00%
 937  ref_ka_1895   88.24%    failed      0.00%
 938  ref_ka_2852   88.27%    failed      0.00%
 939  ref_ka_1220   87.49%    failed      0.00%
 940  ref_ka_2466   87.91%    failed      0.00%
 941  ref_ka_735    88.18%    failed      0.00%
 942  ref_ka_1668   88.18%    failed      0.00%
 943  ref_ka_174    88.27%    failed      0.00%
 944  ref_ka_2981   88.15%    failed      0.00%
 945  ref_ka_2618   88.27%    failed      0.00%
 946  ref_ka_2933   88.21%    failed      0.00%
 947  ref_ka_351    88.24%    failed      0.00%
 948  ref_ka_329    88.36%    failed      0.00%
 949  ref_ka_564    88.36%    failed      0.00%
 950  ref_ka_2004   88.30%    failed      0.00%
 951  ref_ka_292    88.36%    failed      0.00%
 952  ref_ka_2647   88.27%    failed      0.00%
 953  ref_ka_737    88.27%    failed      0.00%
 954  ref_ka_751    88.27%    failed      0.00%
 955  ref_ka_1608   88.30%    failed      0.00%
 956  ref_ka_2648   88.15%    failed      0.00%
 957  ref_ka_686    88.15%    failed      0.00%
 958  ref_ka_2495   88.21%    failed      0.00%
 959  ref_ka_57     88.27%    failed      0.00%
 960  ref_ka_1804   88.15%    failed      0.00%
 961  ref_ka_1296   88.27%    failed      0.00%
 962  ref_ka_3      88.15%    failed      0.00%
 963  ref_ka_1563   88.15%    failed      0.00%
 964  ref_ka_2597   88.27%    failed      0.00%
 965  ref_ka_2230   88.27%    failed      0.00%
 966  ref_ka_592    88.15%    failed      0.00%
 967  ref_ka_1117   88.15%    failed      0.00%
 968  ref_ka_2880   88.15%    failed      0.00%
 969  ref_ka_1121   88.18%    failed      0.00%
 970  ref_ka_2763   88.27%    failed      0.00%
 971  ref_ka_64     88.27%    failed      0.00%
 972  ref_ka_1008   88.27%    failed      0.00%
 973  ref_ka_2925   88.27%    failed      0.00%
 974  ref_ka_1004   88.24%    failed      0.00%
 975  ref_ka_2277   88.24%    failed      0.00%
 976  ref_ka_1101   88.24%    failed      0.00%
 977  ref_ka_1032   88.21%    failed      0.00%
 978  ref_ka_1308   88.21%    failed      0.00%
 979  ref_ka_357    88.21%    failed      0.00%
 980  ref_ka_2050   88.21%    failed      0.00%
 981  ref_ka_2060   88.24%    failed      0.00%
 982  ref_ka_726    88.15%    failed      0.00%
 983  ref_ka_2460   88.18%    failed      0.00%
 984  ref_ka_2635   88.15%    failed      0.00%
 985  ref_ka_2630   88.18%    failed      0.00%
 986  ref_ka_2212   88.18%    failed      0.00%
 987  ref_ka_398    88.30%    failed      0.00%
 988  ref_ka_1643   88.30%    failed      0.00%
 989  ref_ka_2999   88.12%    failed      0.00%
 990  ref_ka_1488   88.30%    failed      0.00%
 991  ref_ka_166    88.18%    failed      0.00%
 992  ref_ka_1130   88.12%    failed      0.00%
 993  ref_ka_2696   88.15%    failed      0.00%
 994  ref_ka_2645   88.15%    failed      0.00%
 995  ref_ka_2326   88.15%    failed      0.00%
 996  ref_ka_1818   88.15%    failed      0.00%
 997  ref_ka_1847   88.33%    failed      0.00%
 998  ref_ka_1333   88.30%    failed      0.00%
 999  ref_ka_2351   88.30%    failed      0.00%
1000  ref_ka_1810   88.30%    failed      0.00%
1001  ref_ka_2041   88.30%    failed      0.00%
1002  ref_ka_181    90.35%    failed      0.00%
1003  ref_ka_541    87.76%    failed      0.00%
1004  ref_ka_482    88.30%    failed      0.00%
1005  ref_ka_1020   88.30%    failed      0.00%
1006  ref_ka_103    88.21%    failed      0.00%
1007  ref_ka_1141   88.30%    failed      0.00%
1008  ref_ka_2574   88.30%    failed      0.00%
1009  ref_ka_490    88.36%    failed      0.00%
1010  ref_ka_2684   88.30%    failed      0.00%
1011  ref_ka_1135   87.79%    failed      0.00%
1012  ref_ka_905    87.79%    failed      0.00%
1013  ref_ka_556    87.82%    failed      0.00%
1014  ref_ka_2783   87.79%    failed      0.00%
1015  ref_ka_2598   88.21%    failed      0.00%
1016  ref_ka_116    87.76%    failed      0.00%
1017  ref_ka_2910   88.21%    failed      0.00%
1018  ref_ka_2518   86.78%    failed      0.00%
1019  ref_ka_1664   88.30%    failed      0.00%
1020  ref_ka_754    88.30%    failed      0.00%
1021  ref_ka_1786   88.21%    failed      0.00%
1022  ref_ka_24     88.18%    failed      0.00%
1023  ref_ka_693    87.97%    failed      0.00%
1024  ref_ka_1415   88.30%    failed      0.00%
1025  ref_ka_146    88.21%    failed      0.00%
1026  ref_ka_2527   88.33%    failed      0.00%
1027  ref_ka_31     87.85%    failed      0.00%
1028  ref_ka_2169   88.30%    failed      0.00%
1029  ref_ka_2030   88.30%    failed      0.00%
1030  ref_ka_736    87.46%    failed      0.00%
1031  ref_ka_1641   87.70%    failed      0.00%
1032  ref_ka_1474   88.30%    failed      0.00%
1033  ref_ka_73     88.30%    failed      0.00%
1034  ref_ka_2532   88.30%    failed      0.00%
1035  ref_ka_2802   88.06%    failed      0.00%
1036  ref_ka_2757   88.18%    failed      0.00%
1037  ref_ka_2360   87.79%    failed      0.00%
1038  ref_ka_729    85.85%    failed      0.00%
1039  ref_ka_2194   88.03%    failed      0.00%
1040  ref_ka_2753   88.09%    failed      0.00%
1041  ref_ka_2935   88.12%    failed      0.00%
1042  ref_ka_1920   88.03%    failed      0.00%
1043  ref_ka_1485   88.03%    failed      0.00%
1044  ref_ka_473    88.06%    failed      0.00%
1045  ref_ka_1251   87.91%    failed      0.01%
1046  ref_ka_2022   87.97%    failed      0.00%
1047  ref_ka_1284   88.03%    failed      0.00%
1048  ref_ka_154    88.15%    failed      0.00%
1049  ref_ka_1857   88.18%    failed      0.00%
1050  ref_ka_964    88.06%    failed      0.00%
1051  ref_ka_378    88.06%    failed      0.00%
1052  ref_ka_2694   88.06%    failed      0.00%
1053  ref_ka_1929   88.03%    failed      0.00%
1054  ref_ka_733    88.12%    failed      0.00%
1055  ref_ka_1172   88.09%    failed      0.00%
1056  ref_ka_2897   88.03%    failed      0.01%
1057  ref_ka_714    88.09%    failed      0.00%
1058  ref_ka_2429   87.91%    failed      0.00%
1059  ref_ka_2090   87.97%    failed      0.00%
1060  ref_ka_2541   88.00%    failed      0.00%
1061  ref_ka_1497   87.76%    failed      0.00%
1062  ref_ka_1067   88.09%    failed      0.00%
1063  ref_ka_2183   87.97%    failed      0.00%
1064  ref_ka_760    88.06%    failed      0.00%
1065  ref_ka_1236   88.00%    failed      0.00%
1066  ref_ka_2347   87.97%    failed      0.00%
1067  ref_ka_1360   88.65%    failed      0.00%
1068  ref_ka_2746   88.62%    failed      0.59%
1069  ref_ka_263    87.85%    failed      0.00%
1070  ref_ka_2472   88.27%    failed      0.26%
1071  ref_ka_1926   88.65%    failed      1.20%
1072  ref_ka_753    89.01%    failed      0.00%
1073  ref_ka_278    88.12%    failed      0.00%
1074  ref_ka_1592   88.68%    failed      0.00%
1075  ref_ka_623    88.21%    failed      0.00%
1076  ref_ka_1239   88.12%    failed      4.00%
1077  ref_ka_1174   88.24%    failed      0.69%
1078  ref_ka_1817   88.59%    failed      0.09%
1079  ref_ka_2816   88.59%    failed      0.14%
1080  ref_ka_65     88.56%    failed      1.74%
1081  ref_ka_1918   88.59%    failed      0.10%
1082  ref_ka_507    88.59%    failed      0.02%
1083  ref_ka_2591   88.59%    failed      0.02%
1084  ref_ka_661    87.85%    failed      0.00%
1085  ref_ka_2784   88.48%    failed      0.02%
1086  ref_ka_2122   88.27%    failed      0.01%
1087  ref_ka_2097   91.30%    failed      1.03%
1088  ref_ka_2208   88.21%    failed      0.01%
1089  ref_ka_2573   88.00%    failed      0.09%
1090  ref_ka_2826   88.12%    failed      0.03%
1091  ref_ka_2729   88.03%    failed      0.00%
1092  ref_ka_609    88.42%    failed      1.07%
1093  ref_ka_1424   88.39%    failed      1.13%
1094  ref_ka_1873   88.27%    failed      0.00%
1095  ref_ka_560    88.62%    passed      6.11%
1096  ref_ka_542    88.68%    failed      0.00%
1097  ref_ka_1345   88.51%    failed      1.16%
1098  ref_ka_1950   88.53%    failed      0.02%
1099  ref_ka_2141   87.94%    failed      0.02%
1100  ref_ka_552    88.53%    failed      0.00%
1101  ref_ka_852    88.62%    failed      0.00%
1102  ref_ka_1820   88.65%    failed      0.00%
1103  ref_ka_2078   88.62%    failed      0.00%
1104  ref_ka_2366   88.53%    failed      0.45%
1105  ref_ka_1871   88.56%    failed      0.28%
1106  ref_ka_2247   88.53%    failed      2.96%
1107  ref_ka_1672   88.53%    failed      1.90%
1108  ref_ka_1425   88.53%    failed      3.75%
1109  ref_ka_1278   88.56%    failed      2.54%
1110  ref_ka_219    88.51%    passed      5.81%
1111  ref_ka_1646   88.51%    failed      1.15%
1112  ref_ka_831    88.53%    failed      1.05%
1113  ref_ka_1012   88.51%    failed      3.30%
1114  ref_ka_1122   88.62%    failed      1.02%
1115  ref_ka_724    88.71%    failed      0.00%
1116  ref_ka_1441   88.71%    failed      1.34%
1117  ref_ka_1771   88.68%    failed      0.00%
1118  ref_ka_2419   88.68%    failed      0.01%
1119  ref_ka_2768   88.71%    failed      0.06%
1120  ref_ka_2056   88.65%    failed      0.04%
1121  ref_ka_2101   88.62%    failed      0.08%
1122  ref_ka_1093   88.65%    failed      0.01%
1123  ref_ka_1344   88.74%    failed      0.00%
1124  ref_ka_1673   88.71%    failed      0.09%
1125  ref_ka_1580   88.62%    failed      0.01%
1126  ref_ka_1733   88.71%    failed      0.01%
1127  ref_ka_2138   88.56%    failed      0.00%
1128  ref_ka_1824   88.45%    failed      0.37%
1129  ref_ka_1632   88.62%    passed      7.18%
1130  ref_ka_2057   88.33%    failed      0.00%
1131  ref_ka_2368   88.56%    failed      0.09%
1132  ref_ka_1462   88.56%    failed      0.00%
1133  ref_ka_1526   88.56%    failed      0.11%
1134  ref_ka_1250   88.92%    failed      0.10%
1135  ref_ka_2642   88.92%    failed      0.13%
1136  ref_ka_2779   88.80%    failed      0.00%
1137  ref_ka_1077   88.80%    failed      0.00%
1138  ref_ka_2272   88.77%    failed      0.00%
1139  ref_ka_2266   88.89%    failed      0.00%
1140  ref_ka_2215   88.86%    failed      0.13%
1141  ref_ka_2868   88.89%    failed      0.00%
1142  ref_ka_1689   88.30%    failed      3.95%
1143  ref_ka_1940   88.30%    failed      3.90%
1144  ref_ka_248    88.51%    failed      4.06%
1145  ref_ka_1869   88.53%    passed     22.97%
1146  ref_ka_109    88.21%    passed      6.63%
1147  ref_ka_1041   88.18%    passed      9.53%
1148  ref_ka_814    88.42%    failed      0.22%
1149  ref_ka_1830   88.53%    failed      0.04%
1150  ref_ka_1481   88.51%    passed     13.40%
1151  ref_ka_308    88.45%    failed      1.17%
1152  ref_ka_1380   88.45%    failed      3.26%
1153  ref_ka_836    88.53%    failed      1.17%
1154  ref_ka_602    88.65%    failed      0.11%
1155  ref_ka_1666   88.68%    failed      0.04%
1156  ref_ka_2752   88.74%    failed      0.15%
1157  ref_ka_397    88.71%    failed      2.64%
1158  ref_ka_1347   88.74%    failed      2.45%
1159  ref_ka_492    88.65%    failed      0.00%
1160  ref_ka_2008   88.65%    failed      0.54%
1161  ref_ka_1195   88.74%    failed      0.36%
1162  ref_ka_2478   87.64%    failed      0.00%
1163  ref_ka_789    87.58%    passed      8.67%
1164  ref_ka_518    87.67%    passed     34.75%
1165  ref_ka_922    87.61%    passed     63.41%
1166  ref_ka_2390   87.61%    passed     41.20%
1167  ref_ka_359    87.22%    passed      6.97%
1168  ref_ka_1726   87.25%    passed      8.73%
1169  ref_ka_2986   87.34%    failed      0.13%
1170  ref_ka_1539   86.42%    failed      0.00%
1171  ref_ka_2229   87.34%    failed      0.00%
1172  ref_ka_2571   86.54%    failed      0.05%
1173  ref_ka_2840   85.29%    failed      0.00%
1174  ref_ka_209    86.72%    failed      0.45%
1175  ref_ka_1119   87.19%    passed     58.96%
1176  ref_ka_2888   87.19%    passed     32.29%
1177  ref_ka_1525   86.99%    failed      3.52%
1178  ref_ka_2939   87.25%    failed      4.70%
1179  ref_ka_2665   87.22%    failed      1.40%
1180  ref_ka_2798   87.22%    passed      5.88%
1181  ref_ka_1306   87.19%    failed      0.01%
1182  ref_ka_2610   87.19%    failed      1.25%
1183  ref_ka_1479   87.08%    failed      0.67%
1184  ref_ka_377    87.14%    failed      4.39%
1185  ref_ka_354    86.72%    passed      6.69%
1186  ref_ka_1258   87.19%    passed     26.59%
1187  ref_ka_801    87.37%    failed      1.12%
1188  ref_ka_2874   87.34%    failed      1.66%
1189  ref_ka_1177   87.22%    passed     12.67%
1190  ref_ka_180    87.37%    passed      9.21%
1191  ref_ka_2250   87.25%    failed      2.26%
1192  ref_ka_1061   87.16%    passed     14.55%
1193  ref_ka_1218   87.19%    failed      0.14%
1194  ref_ka_746    87.19%    passed      8.93%
1195  ref_ka_1369   87.11%    failed      0.44%
1196  ref_ka_2735   86.78%    failed      2.82%
1197  ref_ka_1144   88.95%    failed      4.78%
1198  ref_ka_2484   88.42%    failed      0.10%
1199  ref_ka_443    87.82%    failed      0.00%
1200  ref_ka_759    87.52%    failed      0.01%
1201  ref_ka_907    86.75%    failed      0.00%
1202  ref_ka_1337   86.81%    failed      0.00%
1203  ref_ka_218    88.09%    failed      3.97%
1204  ref_ka_1446   88.27%    passed      9.74%
1205  ref_ka_745    88.12%    failed      1.10%
1206  ref_ka_1578   88.30%    failed      1.23%
1207  ref_ka_1318   88.27%    failed      3.07%
1208  ref_ka_775    88.24%    failed      1.17%
1209  ref_ka_2926   88.27%    failed      0.55%
1210  ref_ka_2812   88.24%    failed      2.02%
1211  ref_ka_1227   88.24%    failed      0.44%
1212  ref_ka_894    87.25%    failed      0.01%
1213  ref_ka_315    86.93%    failed      0.00%
1214  ref_ka_580    86.93%    failed      0.00%
1215  ref_ka_2817   89.10%    failed      0.00%
1216  ref_ka_1691   88.36%    failed      0.24%
1217  ref_ka_861    88.27%    failed      0.17%
1218  ref_ka_2766   88.24%    failed      0.12%
1219  ref_ka_2017   88.12%    failed      0.01%
1220  ref_ka_2461   88.12%    failed      0.09%
1221  ref_ka_747    88.09%    failed      0.00%
1222  ref_ka_2709   88.09%    failed      0.00%
1223  ref_ka_1865   88.18%    failed      0.15%
1224  ref_ka_2733   87.85%    failed      3.48%
1225  ref_ka_2863   88.03%    failed      1.83%
1226  ref_ka_2563   87.91%    failed      0.03%
1227  ref_ka_2147   88.12%    failed      0.07%
1228  ref_ka_2627   87.94%    failed      0.31%
1229  ref_ka_1658   87.70%    failed      0.36%
1230  ref_ka_2232   87.73%    failed      0.07%
1231  ref_ka_867    87.94%    failed      1.31%
1232  ref_ka_1298   87.82%    failed      0.57%
1233  ref_ka_55     87.52%    failed      0.40%
1234  ref_ka_2402   87.94%    failed      0.20%
1235  ref_ka_2276   87.34%    failed      2.69%
1236  ref_ka_1060   87.97%    failed      0.03%
1237  ref_ka_291    86.87%    failed      2.10%
1238  ref_ka_2708   87.70%    failed      0.01%
1239  ref_ka_2393   87.67%    failed      0.00%
1240  ref_ka_2865   87.70%    failed      0.19%
1241  ref_ka_2045   88.00%    failed      2.06%
1242  ref_ka_1663   88.48%    passed     13.82%
1243  ref_ka_1860   88.18%    passed     36.40%
1244  ref_ka_1051   87.16%    failed      0.00%
1245  ref_ka_2235   87.19%    failed      0.05%
1246  ref_ka_1252   87.28%    passed     47.57%
1247  ref_ka_1321   87.37%    passed      9.12%
1248  ref_ka_1234   87.40%    passed     13.73%
1249  ref_ka_1511   87.19%    passed     11.61%
1250  ref_ka_258    87.76%    failed      0.01%
1251  ref_ka_26     87.82%    failed      0.00%
1252  ref_ka_2585   87.94%    failed      0.17%
1253  ref_ka_50     87.79%    failed      0.04%
1254  ref_ka_2321   87.61%    failed      0.00%
1255  ref_ka_268    88.27%    failed      0.01%
1256  ref_ka_2730   88.45%    failed      0.00%
1257  ref_ka_1831   87.08%    failed      0.00%
1258  ref_ka_2617   87.37%    failed      0.01%
1259  ref_ka_1900   87.52%    failed      1.41%
1260  ref_ka_2922   87.52%    failed      4.45%
1261  ref_ka_1108   90.02%    failed      0.71%
1262  ref_ka_1412   87.73%    failed      0.00%
1263  ref_ka_843    87.61%    failed      0.26%
1264  ref_ka_583    87.31%    failed      0.44%
1265  ref_ka_1464   88.24%    failed      3.21%
1266  ref_ka_2678   87.14%    failed      0.00%
1267  ref_ka_627    88.06%    passed     16.75%
1268  ref_ka_2300   88.24%    passed     19.91%
1269  ref_ka_429    87.97%    failed      0.35%
1270  ref_ka_1098   87.94%    failed      0.37%
1271  ref_ka_1065   87.79%    failed      0.08%
1272  ref_ka_1585   87.79%    failed      0.03%
1273  ref_ka_10     87.82%    failed      3.71%
1274  ref_ka_133    87.91%    failed      2.98%
1275  ref_ka_650    88.00%    failed      0.04%
1276  ref_ka_1314   87.73%    failed      0.05%
1277  ref_ka_895    87.64%    failed      0.00%
1278  ref_ka_1376   87.88%    failed      0.00%
1279  ref_ka_61     88.18%    failed      0.00%
1280  ref_ka_474    89.67%    failed      0.00%
1281  ref_ka_1414   88.03%    failed      0.00%
1282  ref_ka_2767   87.79%    failed      0.00%
1283  ref_ka_2679   88.30%    failed      4.53%
1284  ref_ka_882    88.03%    failed      0.11%
1285  ref_ka_764    86.39%    failed      0.01%
1286  ref_ka_791    86.72%    failed      0.00%
1287  ref_ka_1858   86.84%    failed      0.00%
1288  ref_ka_1541   87.11%    failed      0.02%
1289  ref_ka_108    86.75%    failed      0.00%
1290  ref_ka_1322   86.66%    failed      0.01%
1291  ref_ka_497    86.78%    failed      0.00%
1292  ref_ka_620    87.02%    failed      0.00%
1293  ref_ka_1233   86.93%    failed      0.12%
1294  ref_ka_2337   88.95%    failed      0.57%
1295  ref_ka_1766   87.31%    failed      0.79%
1296  ref_ka_2015   87.61%    failed      0.12%
1297  ref_ka_233    88.03%    failed      0.00%
1298  ref_ka_2603   87.91%    failed      1.01%
1299  ref_ka_164    88.06%    failed      0.04%
1300  ref_ka_2857   88.03%    failed      0.51%
1301  ref_ka_1510   88.36%    failed      0.00%
1302  ref_ka_44     87.70%    failed      0.08%
1303  ref_ka_1712   87.76%    failed      1.22%
1304  ref_ka_903    87.76%    failed      0.01%
1305  ref_ka_1709   87.34%    failed      0.80%
1306  ref_ka_210    87.88%    failed      0.04%
1307  ref_ka_667    87.55%    failed      0.31%
1308  ref_ka_477    87.76%    passed     16.71%
1309  ref_ka_418    87.76%    failed      0.04%
1310  ref_ka_743    87.76%    failed      0.04%
1311  ref_ka_820    87.67%    failed      0.63%
1312  ref_ka_1091   87.70%    failed      0.11%
1313  ref_ka_342    89.49%    passed      6.37%
1314  ref_ka_741    87.70%    failed      1.56%
1315  ref_ka_1375   87.58%    failed      3.72%
1316  ref_ka_2274   87.76%    failed      0.03%
1317  ref_ka_387    87.73%    failed      0.00%
1318  ref_ka_2153   87.85%    failed      0.51%
1319  ref_ka_2367   86.39%    failed      0.36%
1320  ref_ka_1560   87.73%    failed      0.78%
1321  ref_ka_2604   87.61%    failed      0.05%
1322  ref_ka_1140   87.37%    failed      0.51%
1323  ref_ka_1618   87.55%    failed      0.04%
1324  ref_ka_2350   87.31%    failed      0.00%
1325  ref_ka_1800   87.88%    passed     17.61%
1326  ref_ka_884    85.38%    failed      0.00%
1327  ref_ka_2553   88.42%    failed      0.45%
1328  ref_ka_1105   88.33%    failed      0.61%
1329  ref_ka_1582   88.33%    failed      0.53%
1330  ref_ka_1934   88.39%    failed      1.56%
1331  ref_ka_1593   88.56%    failed      4.12%
1332  ref_ka_2843   88.65%    failed      0.01%
1333  ref_ka_100    88.53%    failed      2.48%
1334  ref_ka_1499   88.51%    failed      0.02%
1335  ref_ka_1155   88.56%    passed     13.73%
1336  ref_ka_2249   88.56%    failed      0.14%
1337  ref_ka_2738   88.56%    failed      0.01%
1338  ref_ka_2027   88.62%    failed      0.02%
1339  ref_ka_236    88.39%    failed      0.00%
1340  ref_ka_2584   88.56%    failed      0.01%
1341  ref_ka_2946   88.45%    failed      0.23%
1342  ref_ka_264    88.42%    failed      0.03%
1343  ref_ka_1581   87.76%    failed      0.21%
1344  ref_ka_946    88.45%    failed      0.03%
1345  ref_ka_1882   88.42%    failed      0.96%
1346  ref_ka_931    88.77%    passed     65.00%
1347  ref_ka_1569   87.97%    passed     10.71%
1348  ref_ka_1730   87.79%    passed     78.67%
1349  ref_ka_1063   87.82%    passed     70.53%
1350  ref_ka_2009   87.76%    passed     52.08%
1351  ref_ka_15     88.92%    failed      0.00%
1352  ref_ka_78     86.21%    passed      6.33%
1353  ref_ka_2576   86.18%    failed      3.50%
1354  ref_ka_919    87.14%    failed      3.27%
1355  ref_ka_2126   87.43%    failed      0.00%
1356  ref_ka_615    86.63%    failed      0.52%
1357  ref_ka_1953   87.22%    failed      2.07%
1358  ref_ka_798    87.58%    failed      2.10%
1359  ref_ka_2775   87.02%    passed     26.96%
1360  ref_ka_2160   87.46%    failed      0.07%
1361  ref_ka_2180   87.28%    failed      0.16%
1362  ref_ka_781    87.34%    failed      0.76%
1363  ref_ka_1299   87.40%    passed     12.66%
1364  ref_ka_2166   87.31%    failed      0.54%
1365  ref_ka_645    87.14%    passed      8.85%
1366  ref_ka_272    87.43%    failed      0.21%
1367  ref_ka_1623   87.46%    failed      4.13%
1368  ref_ka_1599   87.37%    passed     11.14%
1369  ref_ka_115    87.22%    failed      0.60%
1370  ref_ka_2133   87.37%    failed      3.12%
1371  ref_ka_1350   87.25%    failed      2.10%
1372  ref_ka_350    87.28%    failed      0.73%
1373  ref_ka_2076   87.22%    failed      1.12%
1374  ref_ka_92     87.14%    passed     12.40%
1375  ref_ka_1095   87.46%    failed      0.74%
1376  ref_ka_994    85.74%    passed     34.96%
1377  ref_ka_2059   87.19%    failed      1.34%
1378  ref_ka_2557   87.25%    failed      0.14%
1379  ref_ka_1057   87.25%    failed      0.11%
1380  ref_ka_2033   87.28%    passed      5.40%
1381  ref_ka_1836   85.91%    passed     22.82%
1382  ref_ka_2308   84.66%    failed      0.54%
1383  ref_ka_2131   87.46%    passed      7.29%
1384  ref_ka_478    87.37%    passed     14.54%
1385  ref_ka_1743   87.34%    failed      3.76%
1386  ref_ka_721    87.34%    passed      5.05%
1387  ref_ka_1305   87.19%    failed      3.46%
1388  ref_ka_1082   87.28%    failed      1.71%
1389  ref_ka_2613   87.19%    failed      1.41%
1390  ref_ka_2010   87.46%    failed      4.24%
1391  ref_ka_2902   87.14%    passed     11.42%
1392  ref_ka_1070   87.28%    failed      0.39%
1393  ref_ka_2596   87.34%    failed      4.16%
1394  ref_ka_2399   87.16%    passed      6.54%
1395  ref_ka_2531   87.31%    failed      4.87%
1396  ref_ka_466    87.25%    failed      2.84%
1397  ref_ka_2950   87.31%    failed      4.42%
1398  ref_ka_1453   87.31%    passed     10.16%
1399  ref_ka_2776   87.31%    passed      6.18%
1400  ref_ka_282    86.57%    failed      4.52%
1401  ref_ka_441    87.28%    failed      0.50%
1402  ref_ka_669    86.66%    failed      4.22%
1403  ref_ka_375    87.28%    passed     29.35%
1404  ref_ka_2813   84.31%    passed     22.35%
1405  ref_ka_1621   87.19%    failed      4.57%
1406  ref_ka_506    87.52%    failed      1.76%
1407  ref_ka_2157   87.40%    passed     18.67%
1408  ref_ka_502    87.58%    passed     24.02%
1409  ref_ka_972    87.58%    failed      3.29%
1410  ref_ka_1361   87.58%    failed      1.09%
1411  ref_ka_1011   86.24%    failed      0.61%
1412  ref_ka_1261   87.08%    passed     45.19%
1413  ref_ka_897    87.05%    passed     69.20%
1414  ref_ka_256    87.11%    passed     27.06%
1415  ref_ka_1393   87.16%    passed     31.42%
1416  ref_ka_2123   87.22%    failed      1.87%
1417  ref_ka_1409   87.19%    passed      8.89%
1418  ref_ka_1687   87.22%    passed     65.30%
1419  ref_ka_959    87.16%    failed      2.18%
1420  ref_ka_1896   87.08%    passed      6.83%
1421  ref_ka_717    87.08%    passed     30.30%
1422  ref_ka_2302   87.11%    failed      2.51%
1423  ref_ka_70     87.22%    failed      1.10%
1424  ref_ka_2019   87.02%    failed      0.09%
1425  ref_ka_662    87.16%    failed      0.24%
1426  ref_ka_851    86.93%    failed      0.03%
1427  ref_ka_1246   87.37%    passed     26.87%
1428  ref_ka_202    87.22%    passed     18.19%
1429  ref_ka_2322   87.28%    passed     14.33%
1430  ref_ka_1330   87.02%    failed      1.53%
1431  ref_ka_2296   87.05%    failed      3.98%
1432  ref_ka_2854   86.99%    failed      2.16%
1433  ref_ka_794    86.39%    failed      0.21%
1434  ref_ka_440    87.16%    failed      3.36%
1435  ref_ka_808    87.11%    passed      9.09%
1436  ref_ka_2539   87.28%    passed      7.71%
1437  ref_ka_985    86.54%    failed      2.71%
1438  ref_ka_198    87.22%    passed     31.19%
1439  ref_ka_1637   87.14%    passed     15.87%
1440  ref_ka_1312   87.14%    passed     25.86%
1441  ref_ka_59     87.05%    passed     18.06%
1442  ref_ka_1571   87.14%    passed      8.27%
1443  ref_ka_699    87.19%    passed     16.59%
1444  ref_ka_968    86.81%    passed     31.63%
1445  ref_ka_2546   87.08%    passed     14.54%
1446  ref_ka_2795   87.16%    failed      0.58%
1447  ref_ka_304    87.14%    passed     54.72%
1448  ref_ka_254    87.02%    passed     18.34%
1449  ref_ka_1939   87.11%    failed      3.67%
1450  ref_ka_358    87.19%    failed      2.69%
1451  ref_ka_2637   87.16%    failed      0.37%
1452  ref_ka_250    87.11%    failed      1.08%
1453  ref_ka_2663   87.31%    failed      1.23%
1454  ref_ka_2689   87.31%    failed      0.79%
1455  ref_ka_2317   87.14%    passed     16.94%
1456  ref_ka_2239   87.28%    passed      7.26%
1457  ref_ka_2960   87.25%    failed      0.92%
1458  ref_ka_800    87.28%    passed     28.55%
1459  ref_ka_2387   87.31%    passed     18.28%
1460  ref_ka_298    87.25%    passed     13.05%
1461  ref_ka_1450   87.14%    failed      4.27%
1462  ref_ka_434    87.19%    passed      7.97%
1463  ref_ka_69     87.22%    failed      4.02%
1464  ref_ka_447    87.31%    passed      9.06%
1465  ref_ka_1157   87.16%    passed     12.30%
1466  ref_ka_2508   87.22%    passed     10.18%
1467  ref_ka_767    87.11%    failed      2.12%
1468  ref_ka_2764   87.14%    failed      1.18%
1469  ref_ka_2103   87.16%    failed      3.99%
1470  ref_ka_1741   87.14%    passed      6.74%
1471  ref_ka_1630   87.14%    failed      1.23%
1472  ref_ka_1081   87.08%    failed      2.95%
1473  ref_ka_2233   87.19%    failed      0.54%
1474  ref_ka_682    87.14%    passed     23.30%
1475  ref_ka_2612   87.11%    passed     13.74%
1476  ref_ka_1722   87.11%    failed      2.49%
1477  ref_ka_734    87.14%    failed      1.80%
1478  ref_ka_924    87.34%    failed      0.18%
1479  ref_ka_1616   87.11%    failed      3.39%
1480  ref_ka_558    87.25%    passed      6.67%
1481  ref_ka_360    87.19%    failed      0.03%
1482  ref_ka_1198   87.28%    failed      0.43%
1483  ref_ka_1459   87.19%    failed      2.04%
1484  ref_ka_223    87.25%    failed      3.39%
1485  ref_ka_432    87.25%    failed      3.29%
1486  ref_ka_2346   87.25%    passed     12.16%
1487  ref_ka_2099   87.25%    failed      2.85%
1488  ref_ka_2984   87.28%    failed      0.77%
1489  ref_ka_1282   87.22%    failed      1.15%
1490  ref_ka_483    87.28%    failed      3.30%
1491  ref_ka_961    87.37%    passed      8.77%
1492  ref_ka_1924   87.28%    failed      1.32%
1493  ref_ka_132    86.87%    passed      5.62%
1494  ref_ka_2695   87.28%    failed      2.04%
1495  ref_ka_2020   87.08%    failed      0.20%
1496  ref_ka_2488   87.16%    passed      5.95%
1497  ref_ka_2808   87.02%    passed      8.89%
1498  ref_ka_46     87.14%    failed      1.15%
1499  ref_ka_2736   85.50%    failed      4.37%
1500  ref_ka_2996   87.14%    passed      8.55%
1501  ref_ka_1084   87.34%    failed      0.00%
1502  ref_ka_56     87.31%    failed      0.76%
1503  ref_ka_1010   87.34%    failed      0.03%
1504  ref_ka_1656   87.31%    failed      0.12%
1505  ref_ka_923    87.28%    failed      0.35%
1506  ref_ka_2152   87.25%    failed      0.84%
1507  ref_ka_876    87.08%    failed      0.02%
1508  ref_ka_622    86.93%    failed      3.37%
1509  ref_ka_1405   87.28%    passed      5.09%
1510  ref_ka_1437   87.22%    passed      9.02%
1511  ref_ka_1872   86.99%    passed     11.05%
1512  ref_ka_1704   86.75%    failed      0.98%
1513  ref_ka_2510   87.16%    passed     12.72%
1514  ref_ka_2762   87.25%    failed      2.32%
1515  ref_ka_937    87.14%    passed     18.67%
1516  ref_ka_2054   86.96%    passed     22.02%
1517  ref_ka_2656   85.91%    failed      1.49%
1518  ref_ka_1835   86.99%    passed      5.50%
1519  ref_ka_1311   87.14%    passed      8.01%
1520  ref_ka_1016   86.66%    passed      8.28%
1521  ref_ka_285    87.14%    passed      6.01%
1522  ref_ka_2969   86.99%    failed      2.33%
1523  ref_ka_1999   86.48%    failed      1.54%
1524  ref_ka_1181   86.66%    failed      2.27%
1525  ref_ka_1416   86.90%    failed      0.80%
1526  ref_ka_2358   86.90%    passed      7.06%
1527  ref_ka_666    87.34%    failed      0.00%
1528  ref_ka_616    86.78%    failed      0.00%
1529  ref_ka_2512   87.31%    failed      4.94%
1530  ref_ka_204    87.55%    passed     33.24%
1531  ref_ka_712    87.64%    passed     24.44%
1532  ref_ka_2222   87.55%    passed     18.65%
1533  ref_ka_1774   87.43%    passed      7.73%
1534  ref_ka_2036   87.76%    passed      5.02%
1535  ref_sfmd0     87.73%    failed      2.48%
1536  ref_ka_2774   87.67%    failed      0.07%
1537  ref_ka_2834   87.40%    passed     49.92%
1538  ref_ka_1442   87.52%    failed      2.46%
1539  ref_ka_571    87.34%    passed     16.62%
1540  ref_ka_1713   87.31%    passed     21.28%
1541  ref_ka_1287   87.46%    passed     12.88%
1542  ref_ka_1551   87.40%    passed      6.29%
1543  ref_ka_2046   87.43%    passed     27.07%
1544  ref_ka_1919   87.40%    failed      1.46%
1545  ref_ka_1850   87.52%    failed      2.23%
1546  ref_ka_1460   87.40%    passed     75.71%
1547  ref_ka_872    87.46%    passed     23.31%
1548  ref_ka_1684   86.96%    passed     18.05%
1549  ref_ka_151    87.76%    passed     27.54%
1550  ref_ka_2205   87.49%    failed      2.57%
1551  ref_ka_1110   87.52%    passed     22.63%
1552  ref_ka_1034   87.52%    passed     32.42%
1553  ref_ka_1716   87.73%    failed      0.04%
1554  ref_ka_2343   87.79%    failed      0.25%
1555  ref_ka_2409   87.02%    passed     35.27%
1556  ref_ka_1814   87.67%    passed     10.53%
1557  ref_ka_784    87.40%    passed      7.49%
1558  ref_ka_2032   87.31%    failed      4.71%
1559  ref_ka_2471   87.49%    passed      6.33%
1560  ref_ka_941    87.46%    passed     17.83%
1561  ref_ka_2260   87.70%    failed      0.82%
1562  ref_ka_1398   87.05%    failed      0.52%
1563  ref_ka_1927   87.61%    failed      3.07%
1564  ref_ka_2486   87.64%    failed      2.48%
1565  ref_ka_1922   87.28%    failed      0.54%
1566  ref_ka_546    87.58%    passed     15.24%
1567  ref_ka_2476   87.61%    failed      3.96%
1568  ref_ka_1323   87.25%    failed      1.15%
1569  ref_ka_2544   87.79%    failed      0.28%
1570  ref_ka_1954   87.43%    passed     19.28%
1571  ref_ka_832    87.40%    failed      1.38%
1572  ref_ka_2331   87.11%    failed      0.65%
1573  ref_ka_815    87.91%    passed     36.31%
1574  ref_ka_96     88.36%    failed      2.82%
1575  ref_ka_2721   88.27%    failed      2.64%
1576  ref_ka_2543   87.43%    failed      0.01%
1577  ref_ka_388    87.61%    failed      1.41%
1578  ref_ka_390    87.79%    failed      0.01%
1579  ref_ka_2082   88.06%    passed     17.25%
1580  ref_ka_1993   87.14%    failed      0.00%
1581  ref_ka_1357   87.97%    failed      0.10%
1582  ref_ka_1542   87.19%    failed      0.11%
1583  ref_ka_2186   87.28%    failed      1.73%
1584  ref_ka_2660   86.99%    passed      6.11%
1585  ref_ka_829    86.90%    failed      0.86%
1586  ref_ka_970    87.19%    passed     51.10%
1587  ref_ka_2554   87.02%    passed     13.82%
1588  ref_ka_1263   86.90%    passed     45.07%
1589  ref_ka_2515   86.90%    passed     15.63%
1590  ref_ka_1320   87.08%    passed     27.76%
1591  ref_ka_353    87.28%    passed      5.05%
1592  ref_ka_1690   87.31%    passed      9.78%
1593  ref_ka_2664   86.18%    passed     10.22%
1594  ref_ka_85     86.96%    failed      0.00%
1595  ref_ka_1478   87.14%    failed      0.39%
1596  ref_ka_1714   87.11%    failed      3.59%
1597  ref_ka_1975   87.40%    failed      0.01%
1598  ref_ka_2714   87.31%    failed      0.01%
1599  ref_ka_323    87.34%    failed      0.00%
1600  ref_ka_626    87.28%    failed      0.32%
1601  ref_ka_870    87.64%    failed      0.10%
1602  ref_ka_2497   87.55%    failed      0.16%
1603  ref_ka_117    87.22%    failed      3.60%
1604  ref_ka_416    86.99%    passed      6.78%
1605  ref_ka_651    87.70%    failed      0.06%
1606  ref_ka_1013   87.58%    failed      0.00%
1607  ref_ka_2847   87.88%    failed      0.40%
1608  ref_ka_1654   90.35%    failed      0.00%
1609  ref_ka_510    86.99%    failed      0.05%
1610  ref_ka_1620   87.61%    failed      0.08%
1611  ref_ka_1262   86.96%    failed      0.10%
1612  ref_ka_591    87.16%    failed      0.02%
1613  ref_ka_1887   87.40%    failed      0.04%
1614  ref_ka_670    87.05%    passed     16.52%
1615  ref_ka_2872   87.05%    passed     24.15%
1616  ref_ka_2657   87.05%    passed     35.64%
1617  ref_ka_2975   87.64%    passed     19.51%
1618  ref_ka_1520   87.64%    passed     17.94%
1619  ref_ka_2118   87.64%    passed     12.94%
1620  ref_ka_325    87.79%    failed      0.36%
1621  ref_ka_1371   87.67%    failed      0.22%
1622  ref_ka_322    87.34%    passed      8.42%
1623  ref_ka_1291   87.64%    passed     14.63%
1624  ref_ka_1276   87.14%    failed      3.43%
1625  ref_ka_1809   87.76%    passed     21.46%
1626  ref_ka_1591   88.77%    failed      0.02%
1627  ref_ka_1706   88.56%    failed      0.00%
1628  ref_ka_1529   88.48%    failed      2.47%
1629  ref_ka_1555   86.42%    failed      0.01%
1630  ref_ka_122    88.59%    failed      0.00%
1631  ref_ka_771    88.59%    failed      0.00%
1632  ref_ka_60     88.56%    passed     19.61%
1633  ref_ka_2978   88.53%    failed      0.00%
1634  ref_ka_2241   88.15%    failed      0.00%
1635  ref_ka_2919   88.62%    failed      0.00%
1636  ref_ka_28     88.65%    failed      0.02%
1637  ref_ka_2400   88.62%    failed      0.00%
1638  ref_ka_1015   88.65%    failed      0.41%
1639  ref_ka_1255   88.68%    failed      0.02%
1640  ref_ka_281    88.51%    failed      0.71%
1641  ref_ka_364    88.56%    failed      0.74%
1642  ref_ka_1877   88.51%    failed      1.31%
1643  ref_ka_1965   88.86%    failed      0.02%
1644  ref_ka_361    88.42%    passed     37.32%
1645  ref_ka_1228   88.39%    failed      2.14%
1646  ref_ka_1390   88.56%    failed      0.20%
1647  ref_ka_2743   88.56%    passed     29.33%
1648  ref_f_48      87.85%    failed      0.83%
1649  ref_f_122     87.70%    failed      0.10%
1650  ref_f_84      88.00%    failed      0.32%
1651  ref_ka_719    88.00%    failed      0.32%
1652  ref_f_47      87.97%    failed      0.01%
1653  ref_f_63      87.64%    failed      0.18%
1654  ref_f_41      88.09%    failed      0.79%
1655  ref_ka_1942   88.09%    failed      0.79%
1656  ref_f_42      88.03%    passed     12.10%
1657  ref_f_0       88.06%    failed      2.84%
1658  ref_f_142     87.94%    failed      0.27%
1659  ref_ka_1799   87.94%    failed      0.27%
1660  ref_f_73      88.06%    failed      0.03%
1661  ref_f_98      88.12%    failed      0.25%
1662  ref_f_35      88.03%    failed      0.60%
1663  ref_f_114     88.03%    failed      1.94%
1664  ref_f_72      87.73%    passed     34.08%
1665  ref_f_17      87.70%    passed     20.04%
1666  ref_f_117     87.73%    failed      3.60%
1667  ref_f_67      87.70%    passed      7.36%
1668  ref_f_12      87.64%    passed     23.85%
1669  ref_f_89      87.73%    passed     22.49%
1670  ref_f_58      87.70%    passed     14.41%
1671  ref_f_96      87.70%    passed     44.03%
1672  ref_f_3       82.52%    failed      0.02%
1673  ref_f_137     87.52%    passed     36.58%
1674  ref_f_39      87.79%    passed     91.41%
1675  ref_f_152     86.81%    passed     82.02%
1676  ref_ka_646    86.81%    passed     82.02%
1677  ref_f_18      87.79%    passed     44.40%
1678  ref_f_102     87.79%    passed     68.83%
1679  ref_f_80      87.16%    failed      3.13%
1680  ref_f_50      87.70%    passed     74.22%
1681  ref_f_126     86.78%    passed      6.87%
1682  ref_f_6       87.73%    passed     11.28%
1683  ref_f_140     87.73%    passed     27.38%
1684  ref_f_109     87.73%    passed     36.05%
1685  ref_f_30      87.82%    failed      1.99%
1686  ref_f_116     87.82%    passed      5.31%
1687  ref_f_24      87.73%    passed     87.07%
1688  ref_f_118     87.70%    passed     93.97%
1689  ref_f_108     87.43%    failed      1.43%
1690  ref_f_139     87.61%    passed     16.43%
1691  ref_ka_1256   87.61%    passed     16.43%
1692  ref_f_81      87.76%    passed     69.81%
1693  ref_f_53      87.91%    passed     13.48%
1694  ref_f_100     87.91%    passed     21.21%
1695  ref_f_38      87.08%    passed     34.62%
1696  ref_f_91      87.73%    passed     23.55%
1697  ref_ka_2464   87.73%    passed     23.55%
1698  ref_f_134     87.91%    passed      8.50%
1699  ref_f_52      87.82%    passed     33.07%
1700  ref_f_128     87.88%    passed     22.63%
1701  ref_f_62      87.91%    failed      4.40%
1702  ref_f_15      87.91%    passed     18.58%
1703  ref_f_75      87.91%    passed     27.54%
1704  ref_f_27      87.91%    passed      9.73%
1705  ref_f_95      87.91%    failed      1.64%
1706  ref_f_23      87.91%    passed     11.68%
1707  ref_f_26      87.91%    passed     43.08%
1708  ref_f_83      87.88%    passed     25.88%
1709  ref_f_8       87.91%    passed     11.48%
1710  ref_f_97      87.91%    passed      9.14%
1711  ref_f_149     87.88%    passed      8.36%
1712  ref_f_37      87.91%    passed      6.35%
1713  ref_f_11      87.91%    passed     12.15%
1714  ref_f_69      87.91%    passed     29.68%
1715  ref_ka_1925   87.91%    passed     29.68%
1716  ref_f_146     87.85%    passed     37.17%
1717  ref_f_112     87.73%    passed     24.59%
1718  ref_f_82      87.91%    failed      2.91%
1719  ref_f_45      87.91%    passed     12.37%
1720  ref_f_88      87.85%    passed     21.03%
1721  ref_f_43      87.82%    passed     32.30%
1722  ref_ka_812    87.82%    passed     32.30%
1723  ref_f_57      87.88%    passed     10.98%
1724  ref_f_130     87.79%    passed      8.66%
1725  ref_f_124     87.73%    passed     46.39%
1726  ref_f_115     87.55%    passed     75.71%
1727  ref_f_32      87.76%    passed     41.48%
1728  ref_f_105     87.76%    passed     57.71%
1729  ref_f_7       87.67%    passed     21.47%
1730  ref_f_21      87.67%    passed     34.46%
1731  ref_f_127     87.55%    passed     73.28%
1732  ref_f_141     87.64%    passed     72.97%
1733  ref_f_135     87.64%    passed     75.78%
1734  ref_ka_833    87.64%    passed     75.78%
1735  ref_f_20      87.73%    passed     46.09%
1736  ref_f_1       87.88%    passed     63.20%
1737  ref_ka_1188   87.88%    passed     63.20%
1738  ref_f_132     87.85%    passed     31.19%
1739  ref_f_34      87.73%    passed     42.05%
1740  ref_f_125     87.70%    passed     20.86%
1741  ref_f_68      87.58%    passed     37.79%
1742  ref_f_14      87.70%    passed     19.17%
1743  ref_ka_2962   87.70%    passed     19.17%
1744  ref_f_103     87.73%    passed      7.61%
1745  ref_f_93      87.70%    passed     34.10%
1746  ref_ka_2031   87.70%    passed     34.10%
1747  ref_f_64      87.73%    passed     13.75%
1748  ref_ka_370    87.73%    passed     13.75%
1749  ref_f_40      87.79%    failed      1.42%
1750  ref_f_110     87.55%    failed      0.39%
1751  ref_f_99      87.58%    passed      8.89%
1752  ref_f_143     87.55%    passed     12.66%
1753  ref_ka_947    87.55%    passed     12.66%
1754  ref_f_59      87.58%    failed      3.84%
1755  ref_ka_1961   87.58%    failed      4.78%
1756  ref_f_4       87.55%    passed     14.08%
1757  ref_f_121     87.55%    passed     22.92%
1758  ref_f_29      87.64%    failed      0.41%
1759  ref_f_28      87.64%    passed     16.89%
1760  ref_f_25      87.67%    failed      4.55%
1761  ref_f_90      87.67%    passed     17.10%
1762  ref_f_147     88.09%    passed      8.93%
1763  ref_f_104     87.67%    passed     20.08%
1764  ref_f_2       87.67%    passed      6.63%
1765  ref_f_86      87.58%    passed     21.39%
1766  ref_ka_565    87.58%    passed     21.39%
1767  ref_f_113     87.08%    passed     14.30%
1768  ref_f_144     87.64%    passed     16.26%
1769  ref_f_70      87.52%    passed     33.44%
1770  ref_f_65      87.49%    passed     52.41%
1771  ref_f_94      87.55%    passed     52.63%
1772  ref_f_16      87.28%    passed     19.29%
1773  ref_f_133     90.17%    passed     25.69%
1774  ref_f_77      86.81%    passed     44.43%
1775  ref_f_44      87.43%    passed     34.44%
1776  ref_f_61      87.28%    passed     86.09%
1777  ref_f_10      87.22%    passed     45.95%
1778  ref_f_22      87.19%    passed     74.41%
1779  ref_f_74      84.81%    passed     87.10%
1780  ref_f_76      84.81%    passed     97.03%
1781  ref_f_54      87.08%    failed      0.05%
1782  ref_ka_2494   87.08%    failed      0.05%
1783  ref_f_136     87.02%    failed      0.00%
1784  ref_ka_1044   87.02%    failed      0.00%
1785  ref_f_31      76.74%    failed      0.00%
1786  ref_f_55      87.46%    failed      0.00%
1787  ref_f_119     87.43%    failed      0.00%
1788  ref_ka_1406   87.43%    failed      0.00%
1789  ref_f_66      87.85%    failed      0.00%
1790  ref_f_87      93.57%    failed      0.01%
1791  ref_f_101     86.99%    failed      0.00%
1792  ref_ka_2998   86.99%    failed      0.00%
1793  ref_f_13      87.05%    failed      0.00%
1794  ref_ka_991    87.05%    failed      0.01%
1795  ref_f_148     86.96%    failed      0.00%
1796  ref_ka_1403   86.96%    failed      0.00%
1797  ref_f_36      87.37%    failed      2.88%
1798  ref_ka_193    87.37%    failed      2.88%
1799  ref_f_131     87.34%    failed      0.08%
1800  ref_ka_338    87.34%    failed      0.07%
1801  ref_f_71      87.40%    failed      1.12%
1802  ref_ka_74     87.40%    failed      1.12%
1803  ref_f_92      87.28%    failed      1.55%
1804  ref_ka_2789   87.28%    failed      1.55%
1805  ref_f_46      87.34%    failed      0.70%
1806  ref_ka_1123   87.34%    failed      0.64%
1807  ref_f_78      87.31%    failed      1.23%
1808  ref_f_145     89.67%    passed     69.55%
1809  ref_f_123     87.88%    passed     49.87%
1810  ref_f_138     88.06%    passed     76.39%
1811  ref_f_111     87.49%    failed      3.91%
1812  ref_ka_805    87.49%    failed      3.91%
1813  ref_f_49      87.73%    passed     11.97%
1814  ref_ka_2468   87.73%    failed      4.46%
1815  ref_f_56      87.49%    passed     35.89%
1816  ref_f_151     87.61%    failed      0.33%
1817  ref_f_51      87.76%    passed     46.20%
1818  ref_ka_515    87.76%    passed     46.20%
1819  ref_f_85      87.73%    passed     33.76%
1820  ref_f_106     87.76%    passed      8.90%
1821  ref_f_9       87.73%    passed     46.76%
1822  ref_f_107     88.30%    passed     74.54%
1823  ref_f_120     87.64%    passed     45.17%
1824  ref_ka_1533   87.64%    passed     44.45%
1825  ref_f_33      87.70%    passed     68.87%
1826  ref_f_5       87.85%    passed     51.44%
1827  ref_f_19      87.76%    failed      0.50%
1828  ref_f_79      87.70%    passed     22.53%
1829  ref_f_150     87.67%    failed      0.62%
1830  ref_ka_2623   87.67%    failed      0.62%
1831  ref_f_60      87.73%    failed      4.84%
1832  ref_f_129     87.73%    failed      1.53%
1833  ref_ka_1876   89.10%    passed      6.20%
1834  ref_ka_1827   87.02%    failed      0.04%
1835  ref_ka_2139   87.94%    failed      0.05%
1836  ref_ka_643    86.75%    failed      0.00%
1837  ref_ka_1561   87.02%    failed      0.00%
1838  ref_ka_543    87.55%    failed      0.00%
1839  ref_ka_1338   87.25%    failed      0.01%
1840  ref_ka_376    87.73%    failed      1.08%
1841  ref_ka_1828   87.64%    failed      0.00%
1842  ref_ka_1853   85.82%    failed      0.00%
1843  ref_ka_2972   85.62%    failed      0.00%
1844  ref_ka_2855   86.69%    failed      0.00%
1845  ref_ka_1447   85.85%    failed      0.00%
1846  ref_ka_511    85.97%    failed      0.00%
1847  ref_ka_1401   86.42%    failed      0.00%
1848  ref_ka_1639   86.00%    failed      0.00%
1849  ref_ka_356    86.99%    failed      0.00%
1850  ref_ka_1286   86.96%    failed      0.00%
1851  ref_ka_1483   85.85%    failed      0.00%
1852  ref_ka_2869   85.71%    failed      0.00%
1853  ref_ka_2177   85.94%    failed      0.00%
1854  ref_ka_2125   85.74%    failed      0.00%
1855  ref_ka_2188   85.80%    failed      0.00%
1856  ref_ka_2275   87.02%    failed      0.00%
1857  ref_ka_2822   87.76%    failed      0.04%
1858  ref_ka_1385   87.19%    failed      0.00%
1859  ref_ka_708    87.43%    failed      0.00%
1860  ref_ka_1307   87.11%    failed      0.00%
1861  ref_ka_605    86.78%    failed      0.00%
1862  ref_ka_45     89.13%    failed      0.24%
1863  ref_ka_488    89.31%    failed      0.00%
1864  ref_ka_1700   87.64%    failed      0.00%
1865  ref_ka_945    87.31%    failed      0.00%
1866  ref_ka_1136   87.05%    failed      0.00%
1867  ref_ka_2113   87.55%    failed      0.02%
1868  ref_ka_2443   87.64%    failed      0.01%
1869  ref_ka_1389   85.91%    failed      0.01%
1870  ref_ka_102    87.19%    failed      0.10%
1871  ref_ka_339    87.49%    failed      0.01%
1872  ref_ka_2255   87.52%    failed      0.02%
1873  ref_ka_1587   86.93%    failed      0.00%
1874  ref_ka_2936   86.93%    failed      0.00%
1875  ref_ka_279    87.58%    failed      0.00%
1876  ref_ka_2900   86.99%    failed      0.00%
1877  ref_ka_2769   87.58%    passed      6.45%
1878  ref_ka_309    87.49%    passed      7.37%
1879  ref_ka_2363   87.97%    passed      6.04%
1880  ref_ka_222    87.28%    failed      0.25%
1881  ref_ka_742    87.88%    failed      0.20%
1882  ref_ka_211    87.94%    passed     55.01%
1883  ref_ka_1176   88.15%    failed      0.00%
1884  ref_ka_1931   88.18%    failed      0.34%
1885  ref_ka_1507   88.03%    passed      8.26%
1886  ref_ka_2128   88.09%    failed      1.70%
1887  ref_ka_1665   88.21%    failed      0.50%
1888  ref_ka_2416   88.21%    passed     10.90%
1889  ref_ka_1943   88.24%    failed      4.36%
1890  ref_ka_2675   88.21%    passed      5.02%
1891  ref_ka_2424   87.70%    failed      0.46%
1892  ref_ka_1059   88.06%    failed      0.49%
1893  ref_ka_2787   87.58%    failed      0.36%
1894  ref_ka_2755   88.12%    failed      2.47%
1895  ref_ka_186    88.21%    failed      0.67%
1896  ref_ka_1193   88.36%    failed      0.78%
1897  ref_ka_294    87.73%    failed      0.19%
1898  ref_ka_1881   87.73%    failed      0.01%
1899  ref_ka_2587   87.70%    failed      0.99%
1900  ref_ka_540    87.61%    failed      0.18%
1901  ref_ka_614    87.70%    failed      1.98%
1902  ref_ka_790    87.91%    failed      0.12%
1903  ref_ka_319    88.06%    failed      0.00%
1904  ref_ka_1439   88.03%    failed      0.00%
1905  ref_ka_442    87.97%    passed      9.47%
1906  ref_ka_2383   87.94%    failed      0.69%
1907  ref_ka_410    87.91%    passed      7.15%
1908  ref_ka_1368   87.88%    passed     17.03%
1909  ref_ka_1966   88.09%    failed      0.29%
1910  ref_ka_188    88.12%    failed      0.17%
1911  ref_ka_992    88.06%    failed      2.13%
1912  ref_ka_939    88.09%    failed      0.00%
1913  ref_ka_962    88.09%    failed      0.33%
1914  ref_ka_2012   88.03%    failed      0.01%
1915  ref_ka_2271   88.06%    failed      0.70%
1916  ref_ka_368    87.97%    failed      0.25%
1917  ref_ka_842    87.82%    failed      1.59%
1918  ref_ka_2319   87.85%    failed      3.35%
1919  ref_ka_421    88.00%    failed      0.69%
1920  ref_ka_1168   87.85%    failed      0.03%
1921  ref_ka_2307   87.85%    failed      3.27%
1922  ref_ka_1094   88.03%    failed      0.06%
1923  ref_ka_636    88.06%    failed      2.89%
1924  ref_ka_2514   87.94%    failed      0.19%
1925  ref_ka_1694   88.09%    failed      3.94%
1926  ref_ka_875    88.00%    failed      0.21%
1927  ref_ka_1304   88.06%    failed      0.68%
1928  ref_ka_1495   87.94%    failed      0.05%
1929  ref_ka_2374   88.00%    failed      0.07%
1930  ref_ka_1762   88.12%    failed      0.00%
1931  ref_ka_1907   87.94%    failed      0.78%
1932  ref_ka_142    87.97%    failed      0.18%
1933  ref_ka_1027   87.97%    failed      0.05%
1934  ref_ka_956    88.03%    failed      0.03%
1935  ref_ka_2533   88.03%    failed      0.00%
1936  ref_ka_1583   88.03%    failed      0.02%
1937  ref_ka_1693   88.03%    failed      0.00%
1938  ref_ka_19     87.91%    failed      1.30%
1939  ref_ka_1838   87.85%    failed      0.03%
1940  ref_ka_1543   87.82%    failed      1.42%
1941  ref_ka_2803   87.58%    failed      0.47%
1942  ref_ka_604    87.91%    failed      0.12%
1943  ref_ka_2297   88.00%    failed      2.40%
1944  ref_ka_453    87.91%    failed      1.68%
1945  ref_ka_128    87.91%    failed      0.77%
1946  ref_ka_1603   87.91%    failed      1.03%
1947  ref_ka_2074   87.91%    failed      0.25%
1948  ref_ka_600    87.91%    failed      0.21%
1949  ref_ka_2703   87.94%    passed      6.57%
1950  ref_ka_33     87.97%    failed      0.67%
1951  ref_ka_245    88.03%    failed      2.39%
1952  ref_ka_1534   87.97%    failed      3.54%
1953  ref_ka_1758   87.97%    failed      2.56%
1954  ref_ka_1277   88.00%    failed      4.42%
1955  ref_ka_1302   87.97%    passed     14.28%
1956  ref_ka_1496   88.00%    failed      0.15%
1957  ref_ka_659    87.97%    failed      1.60%
1958  ref_ka_2713   87.97%    passed      9.59%
1959  ref_ka_1315   88.06%    failed      3.50%
1960  ref_ka_568    88.15%    failed      4.11%
1961  ref_ka_1973   87.31%    failed      0.00%
1962  ref_ka_2450   87.58%    failed      0.03%
1963  ref_ka_1864   87.97%    passed      8.03%
1964  ref_ka_2469   87.91%    failed      0.25%
1965  ref_ka_2167   87.91%    failed      2.51%
1966  ref_ka_2717   87.61%    failed      0.15%
1967  ref_ka_2719   87.88%    failed      1.87%
1968  ref_ka_2780   87.31%    failed      1.02%
1969  ref_ka_423    87.91%    passed      6.16%
1970  ref_ka_1650   87.91%    failed      2.07%
1971  ref_ka_1290   87.97%    failed      0.04%
1972  ref_ka_1675   88.00%    failed      0.76%
1973  ref_ka_1319   87.88%    failed      0.43%
1974  ref_ka_780    87.85%    failed      0.01%
1975  ref_ka_1760   87.88%    failed      0.06%
1976  ref_ka_998    87.97%    failed      0.00%
1977  ref_ka_2592   87.94%    failed      0.00%
1978  ref_ka_1212   87.61%    failed      0.91%
1979  ref_ka_2306   87.73%    failed      0.49%
1980  ref_ka_1138   87.82%    failed      0.22%
1981  ref_ka_2652   87.88%    failed      0.81%
1982  ref_ka_1238   88.12%    failed      0.23%
1983  ref_ka_271    87.37%    failed      0.62%
1984  ref_ka_1222   87.82%    failed      0.35%
1985  ref_ka_1257   87.88%    failed      0.20%
1986  ref_ka_81     86.27%    failed      3.42%
1987  ref_ka_1832   88.03%    failed      1.26%
1988  ref_ka_2878   88.06%    failed      2.58%
1989  ref_ka_799    88.03%    failed      0.56%
1990  ref_ka_1316   88.06%    failed      0.16%
1991  ref_ka_2119   87.94%    failed      4.45%
1992  ref_ka_2581   88.06%    failed      0.65%
1993  ref_ka_846    88.06%    failed      0.02%
1994  ref_ka_1047   88.06%    failed      0.34%
1995  ref_ka_391    88.00%    failed      0.65%
1996  ref_ka_2145   87.91%    failed      0.01%
1997  ref_ka_2115   88.00%    failed      0.39%
1998  ref_ka_1848   88.12%    failed      1.86%
1999  ref_ka_2891   88.15%    failed      1.39%
2000  ref_ka_2806   88.09%    failed      0.22%
2001  ref_ka_1364   87.61%    failed      0.02%
2002  ref_ka_160    87.91%    failed      0.03%
2003  ref_ka_2896   88.15%    failed      0.20%
2004  ref_ka_221    88.09%    failed      1.69%
2005  ref_ka_2540   88.15%    failed      0.05%
2006  ref_ka_9      86.84%    failed      0.00%
2007  ref_ka_1988   86.84%    failed      0.00%
2008  ref_ka_792    87.22%    failed      0.78%
2009  ref_ka_982    86.96%    failed      0.00%
2010  ref_ka_551    87.08%    passed      7.75%
2011  ref_ka_1955   87.08%    failed      1.64%
2012  ref_ka_566    87.19%    failed      0.03%
2013  ref_ka_2810   87.49%    failed      0.08%
2014  ref_ka_1775   87.46%    failed      0.00%
2015  ref_ka_2807   87.58%    failed      0.01%
2016  ref_ka_533    87.61%    failed      0.07%
2017  ref_ka_2626   87.58%    passed      8.01%
2018  ref_ka_1372   91.66%    passed     12.89%
2019  ref_ka_53     87.61%    failed      3.78%
2020  ref_ka_1558   87.61%    failed      2.87%
2021  ref_ka_2966   87.61%    passed     14.18%
2022  ref_ka_450    87.61%    failed      1.34%
2023  ref_ka_2323   87.61%    failed      0.57%
2024  ref_ka_621    87.61%    passed      9.05%
2025  ref_ka_891    87.61%    passed     10.95%
2026  ref_ka_303    87.58%    passed     48.73%
2027  ref_ka_948    87.61%    failed      3.01%
2028  ref_ka_537    87.61%    failed      1.31%
2029  ref_ka_1014   87.61%    failed      2.49%
2030  ref_ka_704    87.61%    failed      2.60%
2031  ref_ka_1432   87.61%    passed     15.27%
2032  ref_ka_1573   87.61%    passed     14.64%
2033  ref_ka_864    87.61%    failed      0.35%
2034  ref_ka_1313   87.61%    failed      0.04%
2035  ref_ka_2451   87.61%    failed      0.98%
2036  ref_ka_573    87.61%    failed      0.00%
2037  ref_ka_1547   87.61%    failed      0.00%
2038  ref_ka_2726   87.61%    passed     11.40%
2039  ref_ka_1031   87.58%    passed     10.40%
2040  ref_ka_1248   87.61%    failed      3.08%
2041  ref_ka_2722   87.61%    passed      9.46%
2042  ref_ka_1724   87.61%    failed      1.37%
2043  ref_ka_750    87.61%    failed      0.38%
2044  ref_ka_943    87.61%    failed      0.92%
2045  ref_ka_2192   87.61%    passed      5.43%
2046  ref_ka_2595   87.61%    passed     19.61%
2047  ref_ka_711    87.88%    passed     18.95%
2048  ref_ka_521    87.58%    failed      0.32%
2049  ref_ka_1431   87.40%    failed      1.44%
2050  ref_ka_111    87.61%    failed      0.21%
2051  ref_ka_1649   87.25%    failed      0.25%
2052  ref_ka_2875   86.90%    passed     15.03%
2053  ref_ka_2254   85.82%    failed      0.00%
2054  ref_ka_2559   86.54%    failed      0.00%
2055  ref_ka_67     86.42%    failed      0.03%
2056  ref_ka_2168   86.42%    failed      0.01%
2057  ref_ka_522    86.57%    failed      0.01%
2058  ref_ka_632    86.87%    failed      0.00%
2059  ref_ka_1982   86.60%    failed      0.00%
2060  ref_ka_2287   86.66%    failed      0.27%
2061  ref_ka_1026   85.94%    failed      0.00%
2062  ref_ka_1861   86.06%    failed      0.00%
2063  ref_ka_638    86.54%    failed      0.00%
2064  ref_ka_2995   86.33%    failed      0.00%
2065  ref_ka_1078   86.12%    failed      0.00%
2066  ref_ka_2284   86.00%    failed      0.00%
2067  ref_ka_314    86.06%    failed      0.00%
2068  ref_ka_883    86.18%    failed      0.00%
2069  ref_ka_2569   86.45%    failed      0.00%
2070  ref_ka_1189   86.51%    passed      9.59%
2071  ref_ka_684    86.54%    failed      2.64%
2072  ref_ka_1549   86.54%    passed     19.79%
2073  ref_ka_1577   86.60%    failed      0.59%
2074  ref_ka_1489   86.60%    passed     15.19%
2075  ref_ka_2915   86.60%    passed      5.49%
2076  ref_ka_1801   86.54%    passed     24.60%
2077  ref_ka_1285   86.48%    passed     11.59%
2078  ref_ka_1151   86.66%    passed      7.06%
2079  ref_ka_803    86.66%    passed     10.22%
2080  ref_ka_37     86.66%    passed      9.79%
2081  ref_ka_2369   86.60%    passed      9.98%
2082  ref_ka_2040   86.63%    failed      4.90%
2083  ref_ka_1821   86.18%    passed     20.22%
2084  ref_ka_1566   86.63%    passed     11.74%
2085  ref_ka_2748   86.39%    failed      3.67%
2086  ref_ka_1945   86.48%    passed      7.94%
2087  ref_ka_2042   86.48%    passed      6.53%
2088  ref_ka_1112   86.69%    passed     18.48%
2089  ref_ka_938    87.25%    passed     35.14%
2090  ref_ka_2223   86.72%    passed     23.65%
2091  ref_ka_1472   86.60%    passed      7.40%
2092  ref_ka_979    86.51%    passed     13.93%
2093  ref_ka_317    86.72%    passed     17.07%
2094  ref_ka_252    86.69%    failed      0.32%
2095  ref_ka_1356   86.54%    failed      0.26%
2096  ref_ka_1756   86.60%    failed      0.42%
2097  ref_ka_625    86.57%    failed      2.16%
2098  ref_ka_1062   86.54%    failed      0.75%
2099  ref_ka_2403   86.96%    failed      1.57%
2100  ref_ka_8      86.45%    failed      0.89%
2101  ref_ka_603    86.48%    failed      1.25%
2102  ref_ka_1984   86.63%    failed      1.01%
2103  ref_ka_2761   86.60%    failed      0.27%
2104  ref_ka_709    86.63%    failed      0.88%
2105  ref_ka_1225   86.63%    failed      0.79%
2106  ref_ka_199    86.69%    passed     21.34%
2107  ref_ka_2332   86.69%    passed      6.28%
2108  ref_ka_259    86.66%    failed      0.37%
2109  ref_ka_505    86.51%    failed      0.05%
2110  ref_ka_2392   86.69%    failed      4.39%
2111  ref_ka_1028   86.51%    failed      2.03%
2112  ref_ka_866    86.42%    failed      0.05%
2113  ref_ka_1260   86.30%    failed      0.05%
2114  ref_ka_774    86.30%    failed      0.08%
2115  ref_ka_2551   86.69%    failed      0.26%
2116  ref_ka_238    86.48%    failed      0.32%
2117  ref_ka_1494   86.36%    failed      0.09%
2118  ref_ka_1772   86.33%    failed      2.36%
2119  ref_ka_230    86.39%    failed      3.11%
2120  ref_ka_874    86.57%    failed      3.75%
2121  ref_ka_1270   86.57%    failed      2.34%
2122  ref_ka_232    86.33%    failed      0.87%
2123  ref_ka_484    86.39%    failed      0.73%
2124  ref_ka_974    86.57%    failed      1.08%
2125  ref_ka_2001   86.66%    failed      0.22%
2126  ref_ka_2607   86.57%    passed      5.13%
2127  ref_ka_599    86.66%    passed     33.64%
2128  ref_ka_738    86.54%    failed      1.90%
2129  ref_ka_898    86.24%    failed      1.26%
2130  ref_ka_2026   86.48%    failed      0.72%
2131  ref_ka_153    86.24%    failed      0.57%
2132  ref_ka_369    86.21%    failed      0.54%
2133  ref_ka_910    86.66%    failed      1.41%
2134  ref_ka_1200   86.66%    failed      0.60%
2135  ref_ka_1434   86.48%    failed      2.28%
2136  ref_ka_2349   86.60%    failed      1.17%
2137  ref_ka_196    86.21%    failed      0.28%
2138  ref_ka_954    86.66%    failed      0.44%
2139  ref_ka_619    86.66%    failed      1.09%
2140  ref_ka_2947   87.67%    failed      4.12%
2141  ref_ka_301    87.37%    failed      0.32%
2142  ref_ka_1957   86.66%    failed      0.75%
2143  ref_ka_1962   86.60%    failed      3.79%
2144  ref_ka_2965   87.16%    passed     22.53%
2145  ref_ka_2201   87.49%    passed      9.07%
2146  ref_ka_2436   87.22%    passed     13.81%
2147  ref_ka_618    87.46%    failed      3.24%
2148  ref_ka_451    87.31%    passed     33.14%
2149  ref_ka_2467   87.46%    failed      2.01%
2150  ref_ka_2142   87.61%    failed      1.99%
2151  ref_ka_316    87.67%    failed      2.42%
2152  ref_ka_509    87.67%    passed     14.60%
2153  ref_ka_2792   87.70%    failed      1.52%
2154  ref_ka_535    87.64%    failed      0.14%
2155  ref_ka_504    87.16%    failed      0.00%
2156  ref_ka_2691   87.58%    failed      0.00%
2157  ref_ka_1283   87.64%    failed      0.61%
2158  ref_ka_2431   87.43%    failed      0.29%
2159  ref_ka_2479   87.55%    failed      0.62%
2160  ref_ka_89     87.58%    failed      0.02%
2161  ref_ka_2364   87.64%    failed      4.38%
2162  ref_ka_1192   87.52%    failed      0.04%
2163  ref_ka_1079   87.49%    failed      0.00%
2164  ref_ka_2918   87.49%    failed      0.00%
2165  ref_ka_1839   87.73%    failed      0.19%
2166  ref_ka_1686   87.64%    failed      4.87%
2167  ref_ka_2454   87.61%    failed      0.11%
2168  ref_ka_835    87.79%    failed      0.07%
2169  ref_ka_587    87.61%    failed      0.00%
2170  ref_ka_1793   88.09%    failed      0.03%
2171  ref_ka_2182   88.24%    passed     22.31%
2172  ref_ka_2672   88.27%    passed     19.28%
2173  ref_ka_1404   88.45%    failed      0.54%
2174  ref_ka_2164   88.45%    failed      0.08%
2175  ref_ka_563    93.30%    failed      3.75%
2176  ref_ka_1420   88.36%    failed      0.10%
2177  ref_ka_2251   88.45%    failed      0.16%
2178  ref_ka_1118   88.39%    failed      0.25%
2179  ref_ka_2262   88.39%    failed      0.50%
2180  ref_ka_555    88.42%    failed      0.00%
2181  ref_ka_2781   88.42%    failed      0.01%
2182  ref_ka_744    88.45%    failed      0.02%
2183  ref_ka_2945   88.42%    failed      1.09%
2184  ref_ka_1906   88.33%    failed      0.36%
2185  ref_ka_1540   88.36%    failed      0.03%
2186  ref_ka_2414   88.27%    failed      0.00%
2187  ref_ka_260    87.97%    passed      7.61%
2188  ref_ka_2111   87.97%    failed      4.41%
2189  ref_ka_853    88.30%    failed      0.05%
2190  ref_ka_1622   88.36%    failed      0.22%
2191  ref_ka_1609   87.55%    failed      0.00%
2192  ref_ka_1837   87.97%    failed      0.00%
2193  ref_ka_2449   88.09%    failed      0.00%
2194  ref_ka_544    88.06%    failed      0.00%
2195  ref_ka_1379   88.09%    failed      0.00%
2196  ref_ka_200    87.85%    failed      0.00%
2197  ref_ka_1085   88.21%    failed      0.00%
2198  ref_ka_2741   88.24%    failed      0.00%
2199  ref_ka_2953   87.61%    passed     55.76%
2200  ref_ka_2151   87.70%    failed      1.10%
2201  ref_ka_470    88.24%    failed      0.72%
2202  ref_ka_415    87.97%    failed      0.00%
2203  ref_ka_2380   87.94%    failed      0.00%
2204  ref_ka_856    88.09%    failed      0.01%
2205  ref_ka_1785   87.97%    failed      0.03%
2206  ref_ka_1184   87.88%    failed      0.57%
2207  ref_ka_2967   88.06%    failed      0.00%
2208  ref_ka_2883   87.88%    failed      1.31%
2209  ref_ka_2511   87.73%    failed      1.28%
2210  ref_ka_569    88.06%    failed      0.01%
2211  ref_ka_2295   87.91%    failed      0.00%
2212  ref_ka_2804   87.94%    failed      0.12%
2213  ref_ka_965    88.03%    failed      0.31%
2214  ref_ka_2646   88.03%    failed      0.04%
2215  ref_ka_2171   87.85%    failed      1.99%
2216  ref_ka_1377   88.06%    failed      0.18%
2217  ref_ka_2210   88.09%    failed      0.27%
2218  ref_ka_952    88.03%    failed      0.02%
2219  ref_ka_525    88.12%    failed      2.00%
2220  ref_ka_1370   88.09%    failed      0.18%
2221  ref_ka_1522   88.21%    passed     30.20%
2222  ref_ka_2353   88.09%    failed      0.43%
2223  ref_ka_374    88.09%    failed      2.04%
2224  ref_ka_2562   88.09%    failed      0.19%
2225  ref_ka_82     88.09%    failed      0.23%
2226  ref_ka_88     88.30%    failed      0.00%
2227  ref_ka_213    88.33%    failed      0.02%
2228  ref_ka_157    88.42%    failed      0.09%
2229  ref_ka_2290   88.36%    failed      0.53%
2230  ref_ka_1867   88.36%    failed      0.33%
2231  ref_ka_2465   88.33%    failed      0.02%
2232  ref_ka_1115   88.33%    failed      0.00%
2233  ref_ka_2328   88.30%    failed      0.01%
2234  ref_ka_2135   88.39%    failed      0.04%
2235  ref_ka_1521   88.39%    failed      0.02%
2236  ref_ka_1744   88.42%    failed      0.00%
2237  ref_ka_996    88.36%    failed      0.01%
2238  ref_ka_2884   88.36%    failed      0.03%
2239  ref_ka_1226   88.36%    failed      0.01%
2240  ref_ka_1352   87.91%    failed      0.07%
2241  ref_ka_2440   88.21%    failed      0.02%
2242  ref_ka_1682   88.15%    failed      0.47%
2243  ref_ka_2112   88.12%    failed      0.12%
2244  ref_ka_1874   86.63%    failed      0.00%
2245  ref_ka_2605   86.93%    failed      0.00%
2246  ref_ka_2670   86.96%    failed      0.00%
2247  ref_ka_1386   87.64%    failed      0.03%
2248  ref_ka_1209   88.27%    passed      6.62%
2249  ref_ka_526    87.55%    failed      0.00%
2250  ref_ka_1746   87.02%    failed      0.00%
2251  ref_ka_2193   87.49%    failed      0.00%
2252  ref_ka_1829   87.91%    failed      0.50%
2253  ref_ka_1981   88.95%    failed      0.00%
2254  ref_ka_802    88.42%    failed      3.54%
2255  ref_ka_2987   88.24%    failed      0.07%
2256  ref_ka_87     88.18%    failed      0.17%
2257  ref_ka_1341   88.06%    failed      0.13%
2258  ref_ka_1613   85.08%    failed      1.40%
2259  ref_ka_446    88.27%    failed      0.00%
2260  ref_ka_1394   88.30%    failed      0.01%
2261  ref_ka_2109   88.15%    failed      3.40%
2262  ref_ka_2941   88.30%    failed      0.27%
2263  ref_ka_1949   88.24%    failed      3.48%
2264  ref_ka_779    88.24%    passed      6.53%
2265  ref_ka_2442   88.24%    passed     19.68%
2266  ref_ka_2024   88.33%    failed      2.38%
2267  ref_ka_2549   88.24%    passed     13.53%
2268  ref_ka_2801   88.30%    passed     20.56%
2269  ref_ka_247    88.27%    failed      0.03%
2270  ref_ka_631    88.30%    failed      0.09%
2271  ref_ka_1913   88.39%    failed      0.02%
2272  ref_ka_2954   88.39%    failed      0.05%
2273  ref_ka_2923   88.42%    failed      0.00%
2274  ref_ka_2542   88.56%    failed      0.18%
2275  ref_ka_2701   88.27%    failed      0.00%
2276  ref_ka_1247   88.30%    failed      0.09%
2277  ref_ka_1719   88.42%    failed      0.01%
2278  ref_ka_130    88.42%    failed      0.00%
2279  ref_ka_782    88.48%    failed      0.01%
2280  ref_ka_2676   88.48%    failed      0.01%
2281  ref_ka_1201   88.36%    failed      0.01%
2282  ref_ka_1710   88.74%    failed      0.11%
2283  ref_ka_1003   88.36%    failed      0.03%
2284  ref_ka_906    88.42%    failed      2.22%
2285  ref_ka_1202   88.30%    failed      0.00%
2286  ref_ka_1728   88.24%    failed      0.24%
2287  ref_ka_2682   88.71%    failed      0.44%
2288  ref_ka_1546   88.74%    failed      3.09%
2289  ref_ka_231    88.36%    failed      3.56%
2290  ref_ka_23     88.62%    failed      0.83%
2291  ref_ka_710    88.74%    failed      0.03%
2292  ref_ka_589    88.59%    failed      0.45%
2293  ref_ka_1513   88.65%    failed      0.29%
2294  ref_ka_523    88.71%    failed      0.09%
2295  ref_ka_548    88.51%    failed      0.85%
2296  ref_ka_1073   88.80%    failed      0.01%
2297  ref_ka_778    88.71%    failed      0.33%
2298  ref_ka_1050   88.74%    failed      0.99%
2299  ref_ka_11     88.68%    failed      0.00%
2300  ref_ka_1803   88.74%    failed      1.90%
2301  ref_ka_2404   88.68%    failed      0.02%
2302  ref_ka_2710   88.68%    failed      0.30%
2303  ref_ka_2025   88.62%    failed      0.42%
2304  ref_ka_2314   88.62%    failed      0.72%
2305  ref_ka_987    88.53%    failed      0.01%
2306  ref_ka_1868   88.71%    failed      0.01%
2307  ref_ka_1575   88.56%    failed      0.01%
2308  ref_ka_2904   88.71%    failed      0.00%
2309  ref_ka_1071   88.68%    failed      0.62%
2310  ref_ka_1628   88.68%    failed      0.10%
2311  ref_ka_1114   88.51%    failed      3.11%
2312  ref_ka_1501   88.65%    failed      0.00%
2313  ref_ka_1309   88.74%    failed      0.80%
2314  ref_ka_1568   88.65%    failed      0.57%
2315  ref_ka_1475   88.80%    failed      0.47%
2316  ref_ka_1490   88.74%    failed      0.17%
2317  ref_ka_1879   88.42%    failed      0.65%
2318  ref_ka_2021   88.62%    failed      0.65%
2319  ref_ka_2293   88.71%    failed      0.22%
2320  ref_ka_426    88.74%    failed      0.01%
2321  ref_ka_2091   88.59%    failed      0.04%
2322  ref_ka_2881   88.65%    failed      0.07%
2323  ref_ka_772    88.80%    failed      0.53%
2324  ref_ka_2095   88.65%    failed      0.00%
2325  ref_ka_95     88.80%    failed      0.92%
2326  ref_ka_162    88.80%    failed      1.29%
2327  ref_ka_1935   88.74%    failed      0.03%
2328  ref_ka_598    88.71%    failed      0.01%
2329  ref_ka_761    88.74%    failed      3.14%
2330  ref_ka_2848   88.74%    passed      7.61%
2331  ref_ka_399    88.74%    failed      0.16%
2332  ref_ka_2711   88.74%    failed      0.06%
2333  ref_ka_1383   88.68%    failed      0.83%
2334  ref_ka_1430   89.96%    failed      1.31%
2335  ref_ka_1058   88.65%    failed      0.56%
2336  ref_ka_826    88.68%    failed      1.62%
2337  ref_ka_2357   88.68%    failed      0.07%
2338  ref_ka_1552   88.45%    failed      4.43%
2339  ref_ka_1671   88.39%    passed      8.73%
2340  ref_ka_1657   87.61%    failed      1.15%
2341  ref_ka_766    88.42%    failed      2.42%
2342  ref_ka_817    88.42%    failed      2.04%
2343  ref_ka_176    88.56%    failed      1.60%
2344  ref_ka_1535   88.53%    failed      0.10%
2345  ref_ka_2039   88.03%    failed      3.47%
2346  ref_ka_1711   87.64%    failed      0.07%
2347  ref_ka_54     87.94%    failed      0.06%
2348  ref_ka_407    88.21%    failed      1.04%
2349  ref_ka_1752   88.45%    failed      0.00%
2350  ref_ka_696    88.39%    failed      0.10%
2351  ref_ka_1891   88.36%    failed      0.01%
2352  ref_ka_167    93.45%    passed      7.55%
2353  ref_ka_1127   88.39%    failed      0.00%
2354  ref_ka_2371   88.39%    failed      0.00%
2355  ref_ka_2410   88.39%    failed      0.04%
2356  ref_ka_1676   87.91%    passed     20.66%
2357  ref_ka_143    86.87%    failed      2.88%
2358  ref_ka_2049   88.00%    failed      0.00%
2359  ref_ka_1937   88.00%    failed      0.06%
2360  ref_ka_2231   87.97%    failed      0.03%
2361  ref_ka_2061   88.12%    failed      0.09%
2362  ref_ka_1378   88.03%    failed      0.84%
2363  ref_ka_1634   88.18%    failed      1.68%
2364  ref_ka_584    88.53%    failed      0.04%
2365  ref_ka_1137   88.24%    failed      0.58%
2366  ref_ka_770    88.18%    failed      0.05%
2367  ref_ka_1997   88.24%    failed      0.49%
2368  ref_ka_514    88.36%    failed      0.00%
2369  ref_ka_862    88.15%    failed      0.03%
2370  ref_ka_2841   88.09%    failed      2.94%
2371  ref_ka_1143   88.39%    failed      0.83%
2372  ref_ka_1433   93.45%    passed     57.20%
2373  ref_ka_409    88.24%    failed      0.49%
2374  ref_ka_1419   88.27%    passed      6.62%
2375  ref_ka_1017   88.39%    passed      9.57%
2376  ref_ka_1214   89.43%    passed     38.49%
2377  ref_ka_1915   88.42%    passed     17.70%
2378  ref_ka_698    88.42%    failed      4.16%
2379  ref_ka_1120   88.36%    passed     16.69%
2380  ref_ka_1042   88.36%    failed      4.18%
2381  ref_ka_2457   88.36%    passed      6.94%
2382  ref_ka_1574   88.39%    passed     20.14%
2383  ref_ka_1794   88.36%    failed      3.64%
2384  ref_ka_2893   88.39%    passed     13.06%
2385  ref_ka_1899   88.39%    failed      3.72%
2386  ref_ka_394    86.63%    failed      0.00%
2387  ref_ka_574    87.31%    failed      0.05%
2388  ref_ka_2198   87.52%    passed      5.62%
2389  ref_ka_1231   87.43%    failed      0.28%
2390  ref_ka_1454   87.49%    passed      5.15%
2391  ref_ka_2084   87.79%    passed     38.56%
2392  ref_ka_2079   86.96%    failed      0.02%
2393  ref_ka_723    87.11%    failed      3.42%
2394  ref_ka_2606   87.11%    passed     10.76%
2395  ref_ka_312    86.93%    failed      1.60%
2396  ref_ka_1606   86.93%    failed      1.48%
2397  ref_ka_2080   87.34%    passed     12.71%
2398  ref_ka_239    87.14%    passed      8.30%
2399  ref_ka_2791   86.60%    failed      2.07%
2400  ref_ka_1647   87.31%    passed     27.15%
2401  ref_ka_1791   87.31%    failed      2.32%
2402  ref_ka_2405   87.31%    failed      1.32%
2403  ref_ka_362    86.84%    failed      4.16%
2404  ref_ka_1856   87.22%    failed      0.16%
2405  ref_ka_2700   85.85%    failed      0.56%
2406  ref_ka_757    87.37%    failed      3.40%
2407  ref_ka_2943   86.84%    failed      0.04%
2408  ref_ka_1242   87.25%    failed      0.02%
2409  ref_ka_935    87.28%    failed      0.03%
2410  ref_ka_25     87.02%    failed      2.90%
2411  ref_ka_1796   86.99%    passed      7.46%
2412  ref_ka_997    87.14%    failed      0.66%
2413  ref_ka_2844   87.05%    failed      0.60%
2414  ref_ka_1069   87.22%    passed     12.71%
2415  ref_ka_2814   87.28%    failed      1.54%
2416  ref_ka_2051   87.14%    failed      0.01%
2417  ref_ka_1358   87.16%    failed      0.10%
2418  ref_ka_2209   87.16%    failed      0.12%
2419  ref_ka_2666   87.16%    passed     42.91%
2420  ref_ka_1133   86.87%    passed     18.05%
2421  ref_ka_2058   86.75%    failed      3.90%
2422  ref_ka_2963   87.61%    failed      0.05%
2423  ref_ka_880    88.30%    failed      2.42%
2424  ref_ka_649    87.79%    passed      9.37%
2425  ref_ka_549    87.82%    failed      0.61%
2426  ref_ka_1493   87.79%    failed      0.35%
2427  ref_ka_2674   87.79%    failed      0.73%
2428  ref_ka_1366   87.70%    failed      3.75%
2429  ref_ka_1674   87.76%    passed      5.03%
2430  ref_ka_694    87.61%    failed      1.83%
2431  ref_ka_444    87.67%    failed      0.01%
2432  ref_ka_1392   87.64%    failed      3.14%
2433  ref_ka_1022   87.64%    failed      3.21%
2434  ref_ka_2372   87.67%    passed      9.68%
2435  ref_ka_732    88.00%    failed      4.48%
2436  ref_ka_1995   87.52%    failed      0.70%
2437  ref_ka_816    87.55%    failed      0.00%
2438  ref_ka_2756   87.55%    failed      0.45%
2439  ref_ka_538    87.52%    failed      0.02%
2440  ref_ka_534    87.76%    failed      1.07%
2441  ref_ka_1021   87.76%    failed      2.97%
2442  ref_ka_2121   87.16%    failed      0.01%
2443  ref_ka_2493   86.87%    passed     47.97%
2444  ref_ka_2815   87.79%    passed     14.63%
2445  ref_ka_2580   87.61%    failed      0.03%
2446  ref_ka_575    87.76%    failed      1.64%
2447  ref_ka_660    87.67%    failed      1.86%
2448  ref_ka_1194   87.28%    failed      0.06%
2449  ref_ka_389    87.34%    failed      0.01%
2450  ref_ka_999    87.08%    failed      0.13%
2451  ref_ka_658    87.58%    passed     36.65%
2452  ref_ka_1030   87.58%    passed     17.68%
2453  ref_ka_1367   87.58%    passed     26.58%
2454  ref_ka_462    87.58%    passed     36.06%
2455  ref_ka_2441   87.55%    passed      5.70%
2456  ref_ka_1086   87.67%    failed      0.17%
2457  ref_ka_1131   87.67%    failed      0.11%
2458  ref_ka_1951   87.67%    failed      0.04%
2459  ref_ka_788    87.70%    failed      0.18%
2460  ref_ka_783    87.70%    failed      0.46%
2461  ref_ka_1778   87.70%    failed      0.14%
2462  ref_ka_986    87.73%    failed      0.05%
2463  ref_ka_1768   87.73%    failed      2.05%
2464  ref_ka_2389   87.67%    passed     15.30%
2465  ref_ka_1000   87.64%    failed      3.77%
2466  ref_ka_1964   87.70%    failed      0.46%
2467  ref_ka_22     87.67%    passed      8.01%
2468  ref_ka_235    87.70%    failed      0.60%
2469  ref_ka_365    87.37%    failed      1.60%
2470  ref_ka_1241   87.55%    failed      0.64%
2471  ref_ka_52     87.85%    passed     27.34%
2472  ref_ka_225    87.88%    passed     33.05%
2473  ref_ka_1293   87.91%    passed     24.84%
2474  ref_ka_195    87.79%    failed      4.17%
2475  ref_ka_393    87.79%    passed     19.85%
2476  ref_ka_1679   87.76%    failed      1.60%
2477  ref_ka_2681   87.64%    failed      0.26%
2478  ref_ka_2860   87.76%    failed      4.18%
2479  ref_ka_1097   87.82%    passed     12.81%
2480  ref_ka_1273   87.79%    passed     47.08%
2481  ref_ka_104    87.58%    failed      0.00%
2482  ref_ka_1780   88.03%    failed      0.77%
2483  ref_ka_226    88.00%    failed      0.00%
2484  ref_ka_1365   87.85%    failed      0.04%
2485  ref_ka_286    88.06%    failed      0.02%
2486  ref_ka_2882   88.15%    failed      0.00%
2487  ref_ka_1187   88.09%    failed      0.01%
2488  ref_ka_456    88.12%    failed      0.00%
2489  ref_ka_653    87.73%    failed      0.01%
2490  ref_ka_804    87.82%    failed      0.09%
2491  ref_ka_2365   87.88%    failed      0.09%
2492  ref_ka_276    87.94%    failed      0.25%
2493  ref_ka_2849   88.03%    failed      0.01%
2494  ref_ka_529    88.12%    failed      0.00%
2495  ref_ka_2421   88.09%    failed      0.03%
2496  ref_ka_495    87.79%    failed      1.72%
2497  ref_ka_2259   88.06%    failed      0.00%
2498  ref_ka_2516   88.06%    passed     17.80%
2499  ref_ka_261    87.97%    failed      1.09%
2500  ref_ka_675    87.94%    passed     14.66%
2501  ref_ka_1590   88.03%    failed      1.48%
2502  ref_ka_99     91.42%    failed      0.02%
2503  ref_ka_993    87.82%    failed      0.05%
2504  ref_ka_2116   87.16%    failed      0.03%
2505  ref_ka_192    87.61%    passed      8.80%
2506  ref_ka_827    87.70%    passed     18.56%
2507  ref_ka_2651   87.46%    failed      0.56%
2508  ref_ka_2253   87.58%    passed     25.05%
2509  ref_ka_629    88.18%    failed      0.25%
2510  ref_ka_1845   87.34%    passed     37.91%
2511  ref_ka_313    86.12%    failed      0.00%
2512  ref_ka_491    86.45%    failed      0.04%
2513  ref_ka_2237   87.37%    failed      0.30%
2514  ref_ka_1332   87.22%    failed      0.30%
2515  ref_ka_1854   87.22%    passed     10.59%
2516  ref_ka_101    87.76%    failed      1.26%
2517  ref_ka_1537   87.37%    failed      0.04%
2518  ref_ka_1445   87.76%    passed      7.42%
2519  ref_ka_431    87.94%    failed      0.13%
2520  ref_ka_2625   87.94%    failed      4.78%
2521  ref_ka_438    88.15%    passed      6.05%
2522  ref_ka_850    87.94%    failed      1.69%
2523  ref_ka_86     87.79%    failed      0.96%
2524  ref_ka_2149   87.31%    passed      5.22%
2525  ref_ka_2955   87.70%    failed      4.32%
2526  ref_ka_2523   86.72%    failed      0.00%
2527  ref_ka_1213   86.63%    failed      0.00%
2528  ref_ka_2303   89.52%    failed      0.98%
2529  ref_ka_810    86.84%    failed      0.00%
2530  ref_ka_1747   86.24%    failed      0.00%
2531  ref_ka_1680   87.88%    passed     28.58%
2532  ref_ka_648    87.82%    passed     23.13%
2533  ref_ka_793    87.88%    passed     48.48%
2534  ref_ka_206    87.88%    passed     15.00%
2535  ref_ka_2242   87.88%    passed     37.40%
2536  ref_ka_1892   88.00%    failed      1.38%
2537  ref_ka_2263   87.73%    failed      0.36%
2538  ref_ka_859    87.82%    failed      3.66%
2539  ref_ka_1243   87.82%    failed      0.76%
2540  ref_ka_190    87.25%    failed      0.51%
2541  ref_ka_1023   87.19%    failed      2.84%
2542  ref_ka_2644   87.19%    failed      3.73%
2543  ref_ka_671    87.16%    passed      6.68%
2544  ref_ka_2819   87.14%    passed     12.87%
2545  ref_ka_1087   87.19%    failed      4.47%
2546  ref_ka_601    87.28%    failed      0.01%
2547  ref_ka_950    87.14%    passed     11.07%
2548  ref_ka_1185   87.16%    failed      0.30%
2549  ref_ka_728    87.14%    failed      0.00%
2550  ref_ka_596    87.31%    failed      1.42%
2551  ref_ka_1417   89.43%    failed      1.57%
2552  ref_ka_2244   87.43%    failed      0.29%
2553  ref_ka_1461   87.31%    failed      0.00%
2554  ref_ka_2506   87.31%    failed      0.11%
2555  ref_ka_126    87.25%    failed      0.23%
2556  ref_ka_1072   87.25%    failed      0.64%
2557  ref_ka_212    87.25%    failed      0.66%
2558  ref_ka_1317   87.25%    failed      1.59%
2559  ref_ka_1611   87.37%    failed      0.26%
2560  ref_ka_2599   87.37%    failed      2.55%
2561  ref_ka_2732   87.22%    failed      0.11%
2562  ref_ka_1410   87.34%    failed      0.00%
2563  ref_ka_1096   87.34%    failed      0.15%
2564  ref_ka_2890   87.46%    failed      0.36%
2565  ref_ka_1652   87.40%    failed      0.31%
2566  ref_ka_2154   87.46%    failed      0.00%
2567  ref_ka_6      87.79%    passed     18.35%
2568  ref_ka_2      87.67%    failed      0.06%
2569  ref_ka_1175   87.28%    failed      0.21%
2570  ref_ka_1948   87.25%    passed      6.24%
2571  ref_ka_2521   88.15%    passed     13.18%
2572  ref_ka_384    87.73%    passed     42.32%
2573  ref_ka_822    87.52%    passed     27.17%
2574  ref_ka_1826   87.37%    passed      8.90%
2575  ref_ka_140    88.65%    passed     14.60%
2576  ref_ka_2445   88.68%    failed      0.00%
2577  ref_ka_2529   88.30%    failed      0.76%
2578  ref_ka_2578   87.70%    failed      0.16%
2579  ref_ka_647    87.76%    failed      2.20%
2580  ref_ka_1147   88.30%    failed      0.00%
2581  ref_ka_2485   87.67%    failed      0.00%
2582  ref_ka_1971   87.52%    failed      3.96%
2583  ref_ka_1402   87.97%    passed     37.88%
2584  ref_ka_1080   88.21%    passed     15.17%
2585  ref_ka_1681   88.51%    failed      0.00%
2586  ref_ka_1849   88.27%    failed      0.04%
2587  ref_ka_2234   88.30%    failed      0.00%
2588  ref_ka_137    88.42%    failed      0.01%
2589  ref_ka_1767   88.42%    failed      0.00%
2590  ref_ka_2190   88.53%    passed     18.60%
2591  ref_ka_973    88.48%    passed      8.80%
2592  ref_ka_457    88.51%    passed     14.39%
2593  ref_ka_1092   88.51%    passed     10.18%
2594  ref_ka_1619   87.94%    passed     13.17%
2595  ref_ka_1503   88.48%    passed     18.51%
2596  ref_ka_934    87.64%    failed      0.00%
2597  ref_ka_539    88.03%    failed      0.00%
2598  ref_ka_2379   88.00%    failed      0.00%
2599  ref_ka_2760   87.97%    failed      0.01%
2600  ref_ka_80     88.51%    failed      0.63%
2601  ref_ka_1781   88.71%    failed      0.01%
2602  ref_ka_2108   88.21%    failed      0.24%
2603  ref_ka_229    87.46%    passed      9.85%
2604  ref_ka_1055   87.82%    passed     61.29%
2605  ref_ka_481    88.18%    failed      0.02%
2606  ref_ka_1354   88.00%    failed      0.79%
2607  ref_ka_2132   87.94%    passed     12.75%
2608  ref_ka_1938   88.03%    passed     14.61%
2609  ref_ka_915    88.30%    passed      7.18%
2610  ref_ka_2412   88.18%    passed     13.47%
2611  ref_ka_576    87.91%    passed     27.92%
2612  ref_ka_928    87.82%    failed      2.03%
2613  ref_ka_1967   87.97%    passed      6.67%
2614  ref_ka_1757   87.91%    failed      0.22%
2615  ref_ka_194    87.82%    failed      1.70%
2616  ref_ka_2661   87.82%    failed      0.01%
2617  ref_ka_758    87.82%    failed      0.10%
2618  ref_ka_2437   87.82%    failed      0.07%
2619  ref_ka_1111   86.96%    failed      0.08%
2620  ref_ka_685    87.43%    failed      0.00%
2621  ref_ka_18     87.49%    failed      0.12%
2622  ref_ka_1438   87.55%    failed      0.00%
2623  ref_ka_2977   88.09%    passed      9.05%
2624  ref_ka_2415   88.45%    failed      0.06%
2625  ref_ka_2329   88.33%    failed      0.20%
2626  ref_ka_1769   88.00%    failed      4.43%
2627  ref_ka_2207   88.03%    passed     15.33%
2628  ref_ka_40     87.49%    failed      0.00%
2629  ref_ka_1805   87.16%    failed      0.02%
2630  ref_ka_2658   87.28%    failed      0.00%
2631  ref_ka_2906   87.34%    failed      0.00%
2632  ref_ka_1164   86.99%    failed      0.00%
2633  ref_ka_1946   86.93%    failed      0.04%
2634  ref_ka_2931   87.52%    failed      0.00%
2635  ref_ka_1825   86.81%    failed      0.00%
2636  ref_ka_1040   86.81%    failed      0.00%
2637  ref_ka_1992   86.72%    failed      0.01%
2638  ref_ka_2170   87.79%    passed     54.68%
2639  ref_ka_2219   87.55%    failed      0.26%
2640  ref_ka_2697   87.67%    failed      0.00%
2641  ref_ka_617    88.21%    passed     42.38%
2642  ref_ka_2356   88.15%    passed     30.38%
2643  ref_ka_366    89.64%    failed      0.01%
2644  ref_ka_949    88.51%    failed      0.00%
2645  ref_ka_2256   88.80%    failed      0.32%
2646  ref_ka_2174   89.01%    failed      0.46%
2647  ref_ka_494    88.71%    failed      0.09%
2648  ref_ka_2634   88.36%    failed      0.01%
2649  ref_ka_2301   88.45%    failed      0.00%
2650  ref_ka_38     87.52%    failed      0.00%
2651  ref_ka_2052   87.58%    failed      0.00%
2652  ref_ka_2928   87.67%    failed      0.00%
2653  ref_ka_2309   86.72%    failed      0.00%
2654  ref_ka_2265   86.96%    failed      0.00%
2655  ref_ka_165    87.43%    failed      0.98%
2656  ref_ka_769    87.40%    failed      0.00%
2657  ref_ka_123    87.52%    failed      2.26%
2658  ref_ka_2373   87.58%    passed      5.53%
2659  ref_ka_1230   87.70%    failed      1.26%
2660  ref_ka_1484   87.73%    passed     16.88%
2661  ref_ka_2248   88.62%    failed      0.00%
2662  ref_ka_2723   88.68%    failed      0.00%
2663  ref_ka_2659   88.06%    passed     76.59%
2664  ref_ka_725    88.83%    failed      0.00%
2665  ref_ka_2273   88.51%    failed      0.00%
2666  ref_ka_2068   88.12%    failed      1.66%
2667  ref_ka_413    88.39%    failed      0.02%
2668  ref_ka_1449   88.83%    failed      0.03%
2669  ref_ka_2433   88.27%    failed      0.04%
2670  ref_ka_1736   88.18%    failed      1.79%
2671  ref_ka_2538   88.24%    failed      0.52%
2672  ref_ka_2699   88.42%    passed      5.22%
2673  ref_ka_114    88.30%    failed      0.00%
2674  ref_ka_2932   88.56%    failed      0.06%
2675  ref_ka_1156   87.97%    failed      0.00%
2676  ref_ka_2564   88.53%    failed      0.00%
2677  ref_ka_2693   88.53%    failed      0.00%
2678  ref_ka_41     88.36%    failed      2.23%
2679  ref_ka_208    88.33%    failed      0.00%
2680  ref_ka_1903   88.36%    failed      2.30%
2681  ref_ka_2985   88.48%    failed      1.11%
2682  ref_ka_2159   87.73%    failed      0.00%
2683  ref_ka_1264   88.00%    failed      0.00%
2684  ref_ka_1970   86.72%    failed      0.33%
2685  ref_ka_2418   86.27%    failed      0.45%
2686  ref_ka_341    87.55%    failed      0.75%
2687  ref_ka_1765   87.55%    failed      0.57%
2688  ref_ka_1388   87.94%    failed      0.00%
2689  ref_ka_1128   88.03%    failed      0.00%
2690  ref_ka_2458   87.97%    failed      0.00%
2691  ref_ka_1530   88.53%    failed      0.00%
2692  ref_ka_983    88.56%    failed      0.00%
2693  ref_ka_1749   88.15%    failed      0.02%
2694  ref_ka_2649   87.79%    failed      0.00%
2695  ref_ka_1727   87.61%    failed      0.00%
2696  ref_ka_367    87.64%    failed      0.00%
2697  ref_ka_406    87.64%    failed      0.00%
2698  ref_ka_1527   87.82%    failed      0.01%
2699  ref_ka_1944   87.85%    failed      0.00%
2700  ref_ka_1720   88.30%    failed      0.03%
2701  ref_ka_262    88.09%    passed     18.83%
2702  ref_ka_1289   88.33%    failed      0.02%
2703  ref_ka_141    87.43%    failed      0.00%
2704  ref_ka_2968   88.18%    failed      0.00%
2705  ref_ka_2754   87.52%    failed      0.00%
2706  ref_ka_1678   87.85%    failed      0.03%
2707  ref_ka_765    87.97%    failed      1.12%
2708  ref_ka_97     88.27%    failed      0.02%
2709  ref_ka_847    87.58%    failed      0.62%
2710  ref_ka_1764   87.16%    failed      0.00%
2711  ref_ka_98     88.06%    failed      0.15%
2712  ref_ka_2072   88.06%    failed      0.77%
2713  ref_ka_1089   88.06%    failed      0.38%
2714  ref_ka_1565   87.91%    failed      1.84%
2715  ref_ka_91     87.85%    failed      0.00%
2716  ref_ka_68     87.08%    passed      5.86%
2717  ref_ka_878    87.88%    failed      0.00%
2718  ref_ka_1165   87.88%    failed      0.77%
2719  ref_ka_818    87.61%    failed      0.72%
2720  ref_ka_1075   86.93%    failed      0.00%
2721  ref_ka_1806   87.40%    passed      5.72%
2722  ref_ka_1866   88.65%    failed      1.84%
2723  ref_ka_2655   88.48%    failed      0.03%
2724  ref_ka_1902   88.62%    failed      1.37%
2725  ref_ka_2889   88.51%    failed      0.02%
2726  ref_ka_184    88.45%    passed     12.36%
2727  ref_ka_1418   88.56%    failed      0.00%
2728  ref_ka_787    88.68%    failed      0.16%
2729  ref_ka_2740   88.09%    failed      0.36%
2730  ref_ka_2184   88.48%    failed      0.04%
2731  ref_ka_2818   88.51%    failed      0.00%
2732  ref_ka_536    88.45%    failed      0.06%
2733  ref_ka_452    88.53%    failed      0.00%
2734  ref_ka_2140   88.39%    failed      0.00%
2735  ref_ka_1104   88.65%    failed      0.00%
2736  ref_ka_1572   88.42%    failed      0.00%
2737  ref_ka_395    88.80%    failed      0.00%
2738  ref_ka_2690   88.74%    failed      0.04%
2739  ref_ka_1601   88.68%    failed      0.62%
2740  ref_ka_830    88.68%    failed      2.73%
2741  ref_ka_1295   91.45%    passed     23.60%
2742  ref_ka_932    87.05%    failed      0.00%
2743  ref_ka_2137   88.21%    passed      6.38%
2744  ref_ka_2227   88.53%    failed      0.00%
2745  ref_ka_2344   88.51%    failed      0.34%
2746  ref_ka_1584   88.39%    failed      4.94%
2747  ref_ka_159    88.48%    failed      0.05%
2748  ref_ka_678    88.48%    failed      4.31%
2749  ref_ka_2106   88.48%    failed      4.29%
2750  ref_ka_2979   88.42%    failed      0.89%
2751  ref_ka_608    88.51%    failed      3.63%
2752  ref_ka_958    88.33%    failed      0.48%
2753  ref_ka_131    88.51%    passed     13.01%
2754  ref_ka_839    88.51%    failed      1.50%
2755  ref_ka_2778   88.51%    failed      1.14%
2756  ref_ka_2480   88.53%    passed      6.06%
2757  ref_ka_1018   88.53%    failed      0.92%
2758  ref_ka_1281   88.42%    passed      7.67%
2759  ref_ka_106    88.39%    failed      2.22%
2760  ref_ka_310    88.53%    passed     10.52%
2761  ref_ka_1342   88.51%    failed      3.35%
2762  ref_ka_2866   88.06%    failed      0.03%
2763  ref_ka_1458   88.51%    passed     49.51%
2764  ref_ka_2094   88.33%    passed     21.23%
2765  ref_ka_2146   88.33%    passed     47.94%
2766  ref_ka_2552   88.39%    passed     34.50%
2767  ref_ka_2087   88.51%    failed      2.80%
2768  ref_ka_532    88.27%    failed      4.79%
2769  ref_ka_593    88.27%    passed      9.33%
2770  ref_ka_1604   88.51%    failed      0.00%
2771  ref_ka_2327   88.45%    failed      4.27%
2772  ref_ka_730    88.12%    failed      0.42%
2773  ref_ka_435    88.36%    failed      2.44%
2774  ref_ka_1701   88.21%    failed      0.32%
2775  ref_ka_2489   88.42%    failed      0.05%
2776  ref_ka_902    88.53%    failed      0.40%
2777  ref_ka_2825   88.45%    failed      0.07%
2778  ref_ka_1444   88.18%    failed      0.65%
2779  ref_ka_2264   88.09%    passed     48.98%
2780  ref_ka_2600   88.45%    passed     45.93%
2781  ref_ka_668    88.39%    passed      5.20%
2782  ref_ka_1329   88.45%    passed     33.09%
2783  ref_ka_2035   88.45%    failed      3.72%
2784  ref_ka_136    88.24%    failed      3.36%
2785  ref_ka_1294   87.76%    failed      0.11%
2786  ref_ka_249    88.39%    failed      0.00%
2787  ref_ka_1956   88.33%    failed      3.07%
2788  ref_ka_1705   87.58%    failed      0.00%
2789  ref_ka_2942   88.12%    failed      0.00%
2790  ref_ka_2043   86.63%    failed      0.00%
2791  ref_ka_857    86.99%    failed      0.08%
2792  ref_ka_2236   87.37%    failed      0.00%
2793  ref_ka_2924   87.58%    failed      0.00%
2794  ref_ka_570    87.34%    failed      0.00%
2795  ref_ka_869    87.64%    failed      0.00%
2796  ref_ka_1237   87.58%    failed      0.00%
2797  ref_ka_823    87.46%    failed      0.07%
2798  ref_ka_1448   87.55%    failed      0.00%
2799  ref_ka_1467   88.39%    failed      0.55%
2800  ref_ka_2727   88.27%    failed      3.55%
2801  ref_ka_2823   88.03%    passed     12.98%
2802  ref_ka_290    88.03%    failed      1.15%
2803  ref_ka_1203   88.48%    passed      5.17%
2804  ref_ka_1732   88.03%    passed     22.40%
2805  ref_ka_427    88.03%    passed      5.81%
2806  ref_ka_1515   87.73%    failed      1.79%
2807  ref_ka_1870   88.03%    passed      9.00%
2808  ref_ka_1259   88.03%    passed      5.66%
2809  ref_ka_1669   88.03%    passed      7.73%
2810  ref_ka_475    88.42%    failed      0.22%
2811  ref_ka_1452   88.42%    failed      0.33%
2812  ref_ka_1336   88.33%    failed      0.50%
2813  ref_ka_1349   88.33%    failed      1.52%
2814  ref_ka_30     88.24%    failed      2.26%
2815  ref_ka_1697   87.52%    passed      6.60%
2816  ref_ka_1648   86.12%    failed      0.00%
2817  ref_ka_2396   86.24%    failed      0.00%
2818  ref_ka_677    85.26%    failed      0.00%
2819  ref_ka_610    88.42%    passed      6.43%
2820  ref_ka_2240   88.51%    failed      0.05%
2821  ref_ka_2496   88.36%    failed      0.73%
2822  ref_ka_1612   87.34%    failed      0.00%
2823  ref_ka_7      87.31%    failed      0.33%
2824  ref_ka_1773   87.49%    failed      0.00%
2825  ref_ka_84     87.58%    failed      0.00%
2826  ref_ka_2853   86.99%    failed      0.00%
2827  ref_ka_49     87.43%    passed     10.22%
2828  ref_ka_2629   87.34%    passed     17.29%
2829  ref_ka_2477   87.31%    passed     16.03%
2830  ref_ka_2586   87.11%    failed      0.01%
2831  ref_ka_1985   87.34%    failed      1.03%
2832  ref_ka_2561   87.34%    failed      0.00%
2833  ref_ka_1197   87.31%    failed      3.11%
2834  ref_ka_2267   87.34%    failed      0.30%
2835  ref_ka_796    87.34%    passed      7.52%
2836  ref_ka_2312   86.69%    failed      0.18%
2837  ref_ka_479    87.76%    failed      0.38%
2838  ref_ka_740    88.12%    failed      0.01%
2839  ref_ka_679    86.87%    failed      0.60%
2840  ref_ka_1033   87.40%    failed      0.04%
2841  ref_ka_2067   87.88%    failed      0.04%
2842  ref_ka_2439   87.61%    failed      1.22%
2843  ref_ka_513    87.73%    failed      4.47%
2844  ref_ka_656    87.91%    failed      0.10%
2845  ref_ka_237    87.88%    passed     14.80%
2846  ref_ka_216    87.85%    failed      1.59%
2847  ref_ka_2304   87.91%    failed      0.00%
2848  ref_ka_288    86.87%    failed      0.00%
2849  ref_ka_119    86.87%    failed      0.00%
2850  ref_ka_2246   86.87%    failed      0.00%
2851  ref_ka_2289   88.03%    passed      6.17%
2852  ref_ka_1186   87.97%    failed      0.00%
2853  ref_ka_1969   87.97%    failed      0.00%
2854  ref_ka_975    86.03%    failed      1.03%
2855  ref_ka_1635   88.36%    failed      0.00%
2856  ref_ka_1696   87.67%    failed      0.00%
2857  ref_ka_933    87.70%    failed      0.00%
2858  ref_ka_2839   87.46%    failed      0.00%
2859  ref_ka_2619   87.58%    failed      1.92%
2860  ref_ka_299    88.83%    failed      0.23%
2861  ref_ka_920    88.80%    failed      2.99%
2862  ref_ka_2861   88.83%    failed      1.44%
2863  ref_ka_1875   88.30%    failed      2.68%
2864  ref_ka_1106   88.15%    failed      0.10%
2865  ref_ka_1249   88.18%    failed      0.01%
2866  ref_ka_373    87.28%    failed      0.06%
2867  ref_ka_2572   87.28%    failed      0.01%
2868  ref_ka_577    87.52%    passed      5.98%
2869  ref_ka_1894   87.52%    failed      1.77%
2870  ref_ka_1683   85.50%    failed      0.00%
2871  ref_ka_2956   87.91%    failed      0.06%
2872  ref_ka_1211   88.00%    failed      0.37%
2873  ref_ka_467    87.43%    passed     15.16%
2874  ref_ka_1941   87.46%    passed     37.68%
2875  ref_ka_2324   87.73%    failed      1.47%
2876  ref_ka_1797   87.64%    failed      0.04%
2877  ref_ka_355    87.61%    failed      3.27%
2878  ref_ka_1381   87.70%    failed      4.30%
2879  ref_ka_1588   87.49%    failed      1.29%
2880  ref_ka_71     87.61%    failed      0.12%
2881  ref_ka_2526   87.85%    failed      0.71%
2882  ref_ka_2715   87.76%    failed      2.35%
2883  ref_ka_2976   87.58%    failed      0.33%
2884  ref_ka_2127   87.82%    failed      0.36%
2885  ref_ka_297    87.82%    passed      8.37%
2886  ref_ka_2206   87.82%    passed     12.10%
2887  ref_ka_2671   86.93%    failed      0.14%
2888  ref_ka_2938   86.93%    failed      0.04%
2889  ref_ka_1538   86.54%    failed      0.23%
2890  ref_ka_2952   87.28%    passed      8.36%
2891  ref_ka_331    87.64%    failed      0.28%
2892  ref_ka_707    87.55%    failed      2.58%
2893  ref_ka_2796   90.05%    passed      9.22%
2894  ref_ka_2590   88.59%    failed      0.30%
2895  ref_ka_1163   88.56%    failed      0.00%
2896  ref_ka_1959   88.59%    failed      0.11%
2897  ref_ka_976    88.30%    passed     26.38%
2898  ref_ka_2680   87.97%    failed      3.26%
2899  ref_ka_335    88.18%    failed      0.00%
2900  ref_ka_185    88.00%    failed      1.80%
2901  ref_ka_42     93.75%    failed      1.43%
2902  ref_ka_2785   88.03%    failed      1.81%
2903  ref_ka_17     84.28%    failed      0.00%
2904  ref_ka_644    88.00%    failed      0.00%
2905  ref_ka_2199   88.06%    failed      0.00%
2906  ref_ka_1048   88.45%    failed      0.00%
2907  ref_ka_107    86.42%    failed      0.00%
2908  ref_ka_1910   87.28%    failed      0.18%
2909  ref_ka_182    87.40%    failed      0.27%
2910  ref_ka_270    85.29%    failed      0.00%
2911  ref_ka_1240   87.70%    failed      0.00%
2912  ref_ka_1343   87.37%    failed      0.37%
2913  ref_ka_348    87.19%    failed      0.00%
2914  ref_ka_978    88.18%    failed      1.54%
2915  ref_ka_2211   87.55%    failed      0.00%
2916  ref_ka_2777   87.58%    failed      0.10%
2917  ref_ka_105    87.05%    failed      0.52%
2918  ref_ka_688    87.79%    failed      0.01%
2919  ref_ka_1812   87.31%    failed      0.12%
2920  ref_ka_1173   86.66%    passed     23.78%
2921  ref_ka_1505   86.96%    failed      1.74%
2922  ref_ka_1036   87.31%    passed      8.11%
2923  ref_ka_2172   87.34%    passed      6.74%
2924  ref_ka_2401   87.58%    failed      0.06%
2925  ref_ka_58     88.33%    passed     30.80%
2926  ref_ka_689    88.33%    passed     21.78%
2927  ref_ka_2130   87.64%    failed      0.01%
2928  ref_ka_242    85.94%    failed      0.00%
2929  ref_ka_372    87.49%    failed      0.02%
2930  ref_ka_2914   87.49%    failed      0.10%
2931  ref_ka_90     88.03%    failed      0.28%
2932  ref_ka_2638   86.66%    failed      2.69%
2933  ref_ka_1729   87.40%    failed      1.92%
2934  ref_ka_178    87.61%    failed      0.00%
2935  ref_ka_797    87.76%    failed      4.99%
2936  ref_ka_1288   87.91%    failed      0.00%
2937  ref_ka_1625   87.28%    failed      0.00%
2938  ref_ka_363    88.12%    failed      0.03%
2939  ref_ka_1755   87.88%    failed      0.07%
2940  ref_ka_2325   87.88%    failed      0.08%
2941  ref_ka_762    88.12%    failed      0.11%
2942  ref_ka_1841   91.93%    failed      1.22%
2943  ref_ka_1911   88.00%    failed      0.18%
2944  ref_ka_1324   88.12%    failed      0.00%
2945  ref_ka_2614   88.15%    failed      0.09%
2946  ref_ka_1204   87.73%    passed     51.35%
2947  ref_ka_2144   87.73%    failed      0.00%
2948  ref_ka_485    87.52%    failed      1.90%
2949  ref_ka_501    87.52%    failed      3.97%
2950  ref_ka_930    86.39%    failed      0.31%
2951  ref_ka_2871   87.08%    failed      0.23%
2952  ref_ka_606    86.87%    failed      0.03%
2953  ref_ka_155    86.75%    failed      0.00%
2954  ref_ka_1614   86.90%    failed      1.19%
2955  ref_ka_2200   87.28%    failed      0.29%
2956  ref_ka_2475   87.46%    failed      1.64%
2957  ref_ka_2920   88.00%    failed      0.50%
2958  ref_ka_936    88.59%    failed      0.55%
2959  ref_ka_2104   88.00%    failed      0.21%
2960  ref_ka_499    88.59%    failed      0.04%
2961  ref_ka_1930   88.92%    failed      0.01%
2962  ref_ka_2181   88.95%    failed      0.07%
2963  ref_ka_2069   88.86%    failed      0.04%
2964  ref_ka_1586   88.71%    failed      0.00%
2965  ref_ka_1698   88.68%    failed      0.01%
2966  ref_ka_1531   88.74%    failed      0.01%
2967  ref_ka_889    86.45%    failed      0.00%
2968  ref_ka_411    85.62%    failed      0.00%
2969  ref_ka_1199   88.71%    failed      4.12%
2970  ref_ka_913    88.24%    failed      0.08%
2971  ref_ka_2565   88.86%    failed      0.19%
2972  ref_ka_2687   85.35%    failed      0.00%
2973  ref_ka_493    87.11%    failed      0.00%
2974  ref_ka_1301   87.11%    failed      0.00%
2975  ref_ka_588    87.46%    failed      0.00%
2976  ref_ka_2334   87.73%    failed      1.07%
2977  ref_ka_2988   88.09%    failed      0.00%
2978  ref_ka_121    88.36%    failed      0.13%
2979  ref_ka_756    88.56%    failed      0.00%
2980  ref_ka_1723   88.27%    failed      0.00%
2981  ref_ka_2107   87.14%    failed      0.00%
2982  ref_ka_1897   88.06%    failed      0.07%
2983  ref_ka_2570   87.79%    failed      0.09%
2984  ref_ka_2602   87.22%    failed      0.01%
2985  ref_ka_2912   88.21%    failed      0.09%
2986  ref_ka_1600   88.56%    failed      0.03%
2987  ref_ka_1802   88.51%    failed      0.01%
2988  ref_ka_32     88.39%    failed      0.09%
2989  ref_ka_34     88.48%    passed     34.98%
2990  ref_ka_1751   88.53%    passed     29.77%
2991  ref_ka_1886   88.51%    passed     55.73%
2992  ref_ka_768    88.39%    failed      1.01%
2993  ref_ka_2640   88.51%    passed     82.37%
2994  ref_ka_1355   88.53%    passed     19.16%
2995  ref_ka_722    88.45%    failed      0.93%
2996  ref_ka_2430   88.42%    passed     22.35%
2997  ref_ka_150    88.33%    passed     10.50%
2998  ref_ka_1958   88.27%    failed      1.44%
2999  ref_ka_2750   86.78%    failed      0.00%
3000  ref_ka_2794   87.52%    failed      0.02%
3001  ref_ka_1466   89.01%    failed      0.41%
3002  ref_ka_430    88.45%    failed      0.00%
3003  ref_ka_1627   91.51%    passed      6.26%
3004  ref_ka_2522   88.18%    failed      0.00%
3005  ref_ka_2799   88.18%    failed      0.00%
3006  ref_ka_613    88.56%    failed      0.00%
3007  ref_ka_692    87.52%    failed      0.00%
3008  ref_ka_2951   88.00%    failed      0.00%
3009  ref_ka_963    87.85%    failed      0.00%
3010  ref_ka_2601   87.76%    failed      0.00%
3011  ref_ka_2014   87.76%    failed      0.01%
3012  ref_ka_2299   87.76%    failed      0.00%
3013  ref_ka_293    87.94%    failed      0.00%
3014  ref_ka_2491   88.00%    failed      0.00%
3015  ref_ka_2934   88.27%    failed      0.00%
3016  ref_ka_2862   86.99%    passed      5.48%
3017  ref_ka_1335   87.91%    failed      0.00%
3018  ref_ka_2407   87.49%    failed      0.13%
3019  ref_ka_2905   87.08%    failed      2.32%
3020  ref_ka_1523   87.55%    failed      0.01%
3021  ref_ka_1739   87.79%    failed      0.02%
3022  ref_ka_2011   87.43%    failed      0.00%
3023  ref_ka_911    82.88%    failed      0.00%
3024  ref_ka_1759   87.28%    failed      0.02%
3025  ref_ka_1661   86.33%    failed      0.00%
3026  ref_ka_1816   87.67%    failed      0.01%
3027  ref_ka_2668   86.96%    failed      0.00%
3028  ref_ka_337    87.34%    failed      0.00%
3029  ref_ka_422    87.61%    failed      0.00%
3030  ref_ka_172    88.45%    failed      0.00%
3031  ref_ka_343    88.27%    failed      0.00%
3032  ref_ka_2110   88.06%    failed      0.00%
3033  ref_ka_824    88.65%    failed      0.00%
3034  ref_ka_2555   88.92%    failed      0.01%
3035  ref_ka_454    88.95%    failed      0.11%
3036  ref_ka_2828   88.95%    failed      0.00%
3037  ref_ka_287    87.88%    failed      0.00%
3038  ref_ka_1229   87.67%    failed      0.00%
3039  ref_ka_171    87.88%    failed      0.08%
3040  ref_ka_838    87.91%    failed      0.00%
3041  ref_ka_2921   87.79%    failed      0.00%
3042  ref_ka_1178   88.71%    failed      0.01%
3043  ref_ka_1149   88.18%    failed      0.01%
3044  ref_ka_2971   88.42%    failed      0.00%
3045  ref_ka_1905   87.76%    failed      0.00%
3046  ref_ka_14     87.61%    failed      0.00%
3047  ref_ka_1132   87.76%    failed      0.00%
3048  ref_ka_168    87.91%    failed      0.00%
3049  ref_ka_349    87.76%    failed      0.00%
3050  ref_ka_951    88.00%    failed      0.00%
3051  ref_ka_2993   89.73%    failed      0.12%
3052  ref_ka_2593   88.00%    failed      0.00%
3053  ref_ka_2917   88.15%    failed      0.00%
3054  ref_ka_2071   88.51%    failed      0.00%
3055  ref_ka_2286   87.97%    failed      0.00%
3056  ref_ka_1626   88.09%    failed      0.00%
3057  ref_ka_1514   85.32%    failed      0.00%
3058  ref_ka_220    88.51%    passed     17.31%
3059  ref_ka_1516   88.51%    failed      3.81%
3060  ref_ka_1788   88.77%    failed      0.03%
3061  ref_ka_2864   88.74%    failed      0.20%
3062  ref_ka_977    88.56%    failed      0.56%
3063  ref_ka_1519   88.62%    failed      3.06%
3064  ref_ka_2790   88.80%    failed      0.07%
3065  ref_ka_381    88.77%    failed      0.85%
3066  ref_ka_1005   88.77%    failed      1.32%
3067  ref_ka_776    88.77%    failed      1.24%
3068  ref_ka_2633   88.83%    failed      0.28%
3069  ref_ka_2698   88.77%    failed      0.10%
3070  ref_ka_66     88.83%    failed      0.00%
3071  ref_ka_129    88.77%    failed      0.05%
3072  ref_ka_2492   87.70%    failed      0.00%
3073  ref_ka_2528   88.45%    failed      0.00%
3074  ref_ka_177    88.80%    failed      0.00%
3075  ref_ka_1536   88.74%    failed      0.00%
3076  ref_ka_2261   88.62%    failed      0.00%
3077  ref_ka_844    88.53%    failed      0.01%
3078  ref_ka_990    88.65%    failed      0.21%
3079  ref_ka_940    88.59%    failed      0.00%
3080  ref_ka_1976   87.91%    failed      0.00%
3081  ref_ka_1782   88.30%    failed      0.00%
3082  ref_ka_908    88.42%    failed      0.26%
3083  ref_ka_2502   88.42%    failed      0.43%
3084  ref_ka_1996   88.56%    failed      0.00%
3085  ref_ka_2990   88.15%    failed      0.00%
3086  ref_ka_1235   88.95%    failed      0.06%
3087  ref_ka_1784   88.98%    failed      0.00%
3088  ref_ka_2958   88.77%    failed      0.00%
3089  ref_ka_29     88.15%    failed      0.01%
3090  ref_ka_2724   88.48%    failed      0.00%
3091  ref_ka_2582   88.68%    failed      0.00%
3092  ref_ka_2858   88.09%    failed      0.00%
3093  ref_ka_332    88.65%    failed      0.00%
3094  ref_ka_127    88.74%    failed      0.02%
3095  ref_ka_519    88.74%    failed      0.00%
3096  ref_ka_2361   88.68%    failed      0.00%
3097  ref_ka_811    88.30%    failed      0.20%
3098  ref_ka_1465   88.53%    failed      0.93%
3099  ref_ka_2086   88.80%    failed      0.00%
3100  ref_ka_1692   88.53%    failed      0.03%
3101  ref_ka_628    88.80%    failed      1.30%
3102  ref_ka_2176   88.83%    failed      0.34%
3103  ref_ka_13     88.74%    failed      0.88%
3104  ref_ka_63     88.86%    failed      0.03%
3105  ref_ka_871    88.86%    failed      0.81%
3106  ref_ka_585    88.83%    failed      0.07%
3107  ref_ka_2191   88.80%    failed      3.81%
3108  ref_ka_77     88.80%    failed      4.25%
3109  ref_ka_371    88.80%    failed      1.50%
3110  ref_ka_144    88.86%    failed      2.10%
3111  ref_ka_1715   88.86%    failed      2.77%
3112  ref_ka_458    90.20%    failed      0.05%
3113  ref_ka_755    88.83%    failed      0.05%
3114  ref_ka_2243   88.89%    failed      0.00%
3115  ref_ka_2961   88.86%    failed      0.01%
3116  ref_ka_559    88.83%    failed      0.11%
3117  ref_ka_890    88.86%    failed      0.41%
3118  ref_ka_414    88.86%    failed      0.34%
3119  ref_ka_785    88.74%    failed      0.18%
3120  ref_ka_1596   88.74%    failed      0.23%
3121  ref_ka_2062   88.21%    failed      0.19%
3122  ref_ka_255    88.89%    failed      0.38%
3123  ref_ka_1145   88.89%    failed      0.55%
3124  ref_ka_2320   88.89%    passed      5.54%
3125  ref_ka_1134   88.89%    failed      0.76%
3126  ref_ka_2281   88.80%    failed      2.08%
3127  ref_ka_1107   88.92%    failed      0.10%
3128  ref_ka_1126   88.89%    failed      0.00%
3129  ref_ka_1509   88.95%    failed      2.88%
3130  ref_ka_1152   88.98%    failed      0.01%
3131  ref_ka_2075   88.86%    failed      0.13%
3132  ref_ka_1254   88.71%    failed      0.00%
3133  ref_ka_2432   88.89%    failed      0.55%
3134  ref_ka_1978   88.92%    failed      1.11%
3135  ref_ka_2589   88.92%    failed      1.03%
3136  ref_ka_1150   88.68%    failed      0.10%
3137  ref_ka_480    89.01%    failed      0.00%
3138  ref_ka_2395   88.80%    failed      0.01%
3139  ref_ka_960    88.59%    failed      1.27%
3140  ref_ka_988    88.86%    failed      0.00%
3141  ref_ka_1473   88.83%    failed      0.00%
3142  ref_ka_266    88.89%    failed      1.07%
3143  ref_ka_953    88.98%    failed      0.00%
3144  ref_ka_169    88.21%    failed      0.05%
3145  ref_ka_1422   92.23%    failed      0.24%
3146  ref_ka_873    88.86%    failed      0.00%
3147  ref_ka_306    88.95%    failed      0.00%
3148  ref_ka_2202   88.95%    failed      0.00%
3149  ref_ka_241    88.95%    failed      0.00%
3150  ref_ka_2800   88.83%    failed      0.00%
3151  ref_ka_1007   88.92%    failed      0.49%
3152  ref_ka_703    89.01%    failed      0.00%
3153  ref_ka_2102   88.56%    failed      0.00%
3154  ref_ka_2044   88.24%    failed      0.00%
3155  ref_ka_2886   88.36%    failed      0.00%
3156  ref_ka_1909   88.95%    failed      0.03%
3157  ref_ka_2685   88.36%    failed      0.01%
3158  ref_ka_246    88.39%    failed      0.00%
3159  ref_ka_2991   88.74%    failed      0.01%
3160  ref_ka_2885   88.95%    failed      0.00%
3161  ref_ka_1808   88.95%    failed      0.26%
3162  ref_ka_1923   88.95%    failed      0.01%
3163  ref_ka_2898   88.95%    failed      0.01%
3164  ref_ka_840    88.95%    failed      0.19%
3165  ref_ka_914    93.84%    failed      4.34%
3166  ref_ka_1834   88.42%    failed      0.19%
3167  ref_ka_1340   88.98%    failed      0.00%
3168  ref_ka_860    88.89%    failed      0.19%
3169  ref_ka_1090   92.05%    failed      0.01%
3170  ref_ka_2867   94.88%    failed      3.52%
3171  ref_ka_2650   88.06%    failed      0.01%
3172  ref_ka_1046   88.80%    failed      0.00%
3173  ref_ka_1159   88.95%    failed      0.00%
3174  ref_ka_2793   88.83%    failed      0.05%
3175  ref_ka_1396   90.68%    failed      4.64%
3176  ref_ka_921    88.83%    failed      0.00%
3177  ref_ka_1742   91.01%    failed      0.00%
3178  ref_ka_265    88.68%    failed      0.00%
3179  ref_ka_718    88.89%    failed      0.00%
3180  ref_ka_2291   88.95%    failed      0.00%
3181  ref_ba_58     88.89%    failed      2.43%
3182  ref_ka_2037   88.89%    failed      1.01%
3183  ref_ba_104    88.89%    failed      0.08%
3184  ref_ba_31     88.95%    failed      0.04%
3185  ref_ka_2384   88.95%    failed      0.04%
3186  ref_ba_46     88.95%    failed      0.06%
3187  ref_ba_88     88.83%    failed      0.01%
3188  ref_ka_424    88.83%    failed      0.01%
3189  ref_ba_98     88.89%    failed      0.00%
3190  ref_ka_1207   88.89%    failed      0.00%
3191  ref_ba_69     88.92%    failed      0.19%
3192  ref_ba_18     88.89%    failed      0.20%
3193  ref_ba_74     88.86%    failed      0.27%
3194  ref_ba_76     88.86%    failed      0.63%
3195  ref_ka_2150   88.86%    failed      0.87%
3196  ref_ba_85     88.83%    failed      0.73%
3197  ref_ba_44     88.83%    failed      0.07%
3198  ref_ka_2507   88.83%    failed      0.07%
3199  ref_ba_81     88.83%    failed      0.00%
3200  ref_ka_2352   88.83%    failed      0.00%
3201  ref_ba_48     89.01%    failed      3.84%
3202  ref_ba_22     88.86%    failed      0.01%
3203  ref_ba_97     88.95%    failed      1.76%
3204  ref_ba_29     89.01%    passed     31.36%
3205  ref_ba_62     88.98%    passed     12.61%
3206  ref_ba_55     88.83%    failed      0.32%
3207  ref_ba_27     89.04%    passed      5.88%
3208  ref_ba_79     88.98%    failed      1.85%
3209  ref_ka_227    88.98%    failed      1.85%
3210  ref_ba_34     88.39%    passed      9.09%
3211  ref_ba_77     89.07%    failed      0.12%
3212  ref_ka_48     89.07%    failed      0.12%
3213  ref_ba_91     87.52%    passed     30.58%
3214  ref_ba_67     88.21%    passed      5.33%
3215  ref_ka_1532   88.21%    passed      5.33%
3216  ref_slivJ1    89.07%    failed      0.47%
3217  ref_ba_12     88.86%    passed     14.21%
3218  ref_ka_2143   88.86%    passed     14.21%
3219  ref_ba_59     89.01%    failed      3.21%
3220  ref_ka_2669   89.01%    failed      2.15%
3221  ref_slivJ0    89.01%    failed      2.39%
3222  ref_ba_53     88.21%    passed      5.32%
3223  ref_ka_392    88.21%    passed      5.32%
3224  ref_ba_108    89.07%    failed      0.26%
3225  ref_ka_1066   89.07%    failed      0.26%
3226  ref_ba_0      89.04%    passed     26.37%
3227  ref_ka_2158   89.04%    passed     28.24%
3228  ref_ba_68     89.07%    passed     23.99%
3229  ref_ba_14     89.04%    passed     14.18%
3230  ref_ba_106    89.64%    passed     10.20%
3231  ref_ba_56     88.95%    failed      0.05%
3232  ref_ka_561    88.95%    failed      0.10%
3233  ref_ba_65     88.95%    passed     11.75%
3234  ref_ka_1859   88.95%    passed     11.75%
3235  ref_ba_37     88.86%    failed      0.01%
3236  ref_ka_1139   88.86%    failed      0.01%
3237  ref_ba_94     90.29%    passed      8.55%
3238  ref_ka_2501   90.80%    passed     19.78%
3239  ref_ba_90     88.95%    failed      0.02%
3240  ref_ba_36     88.98%    failed      1.18%
3241  ref_ka_1326   88.98%    failed      1.18%
3242  ref_ka_27     88.98%    failed      1.03%
3243  ref_ka_855    88.98%    failed      1.21%
3244  ref_ba_23     88.98%    failed      1.06%
3245  ref_ba_96     88.98%    failed      2.11%
3246  ref_ka_1468   88.98%    failed      1.28%
3247  ref_ba_11     88.95%    failed      3.63%
3248  ref_ka_1217   88.95%    failed      1.02%
3249  ref_ba_105    88.98%    failed      3.76%
3250  ref_ka_912    88.98%    failed      3.76%
3251  ref_ba_38     87.91%    failed      2.44%
3252  ref_ka_683    87.91%    failed      2.92%
3253  ref_ba_103    88.98%    failed      2.10%
3254  ref_ka_1554   88.98%    failed      2.10%
3255  ref_ba_86     88.98%    failed      0.30%
3256  ref_ka_2055   88.98%    failed      0.30%
3257  ref_ba_83     88.95%    failed      0.49%
3258  ref_ba_57     88.98%    failed      0.70%
3259  ref_ka_2408   88.98%    failed      0.70%
3260  ref_ba_87     88.98%    failed      2.29%
3261  ref_ka_695    88.98%    failed      2.29%
3262  ref_ba_54     88.98%    failed      0.97%
3263  ref_ka_1936   88.98%    failed      1.37%
3264  ref_ba_49     89.01%    failed      3.64%
3265  ref_ba_4      88.98%    failed      1.11%
3266  ref_ba_24     88.98%    passed     13.85%
3267  ref_ka_2859   88.98%    passed      7.95%
3268  ref_ka_404    88.98%    failed      2.64%
3269  ref_ba_3      88.98%    failed      1.92%
3270  ref_ba_63     88.86%    failed      1.43%
3271  ref_ba_5      88.95%    failed      0.63%
3272  ref_ba_89     88.95%    failed      0.51%
3273  ref_ba_40     88.95%    failed      1.12%
3274  ref_ba_92     88.95%    passed      7.53%
3275  ref_ba_28     88.89%    failed      0.64%
3276  ref_ka_1009   88.89%    failed      0.39%
3277  ref_ba_9      88.98%    passed      8.53%
3278  ref_ba_107    88.98%    failed      2.83%
3279  ref_ba_15     88.86%    failed      4.62%
3280  ref_ka_2524   88.86%    failed      4.62%
3281  ref_ba_95     88.89%    failed      1.23%
3282  ref_ka_1427   88.89%    failed      1.23%
3283  ref_ba_70     88.86%    failed      0.05%
3284  ref_ka_828    88.86%    failed      0.05%
3285  ref_ba_2      88.98%    failed      0.13%
3286  ref_ba_72     88.89%    failed      0.04%
3287  ref_ka_2970   88.89%    failed      0.04%
3288  ref_ba_7      88.98%    failed      0.41%
3289  ref_ba_64     88.92%    failed      1.00%
3290  ref_ka_545    88.92%    failed      1.00%
3291  ref_ba_13     88.92%    failed      0.09%
3292  ref_ka_275    88.92%    failed      0.09%
3293  ref_ba_99     88.92%    failed      0.27%
3294  ref_ba_52     89.01%    failed      0.54%
3295  ref_ba_101    89.01%    failed      4.03%
3296  ref_ka_2038   92.08%    failed      2.90%
3297  ref_ba_8      89.07%    failed      2.16%
3298  ref_ba_100    88.98%    failed      1.52%
3299  ref_ka_2718   88.98%    failed      3.91%
3300  ref_ba_47     88.95%    failed      2.04%
3301  ref_ba_30     88.89%    failed      0.03%
3302  ref_ba_43     88.95%    failed      0.69%
3303  ref_ba_51     88.71%    failed      2.21%
3304  ref_ba_16     88.95%    failed      0.74%
3305  ref_ba_25     88.95%    failed      1.00%
3306  ref_ba_75     88.95%    failed      0.21%
3307  ref_ba_80     88.86%    failed      0.73%
3308  ref_ba_32     88.92%    failed      0.11%
3309  ref_ba_41     88.89%    failed      0.01%
3310  ref_ka_2594   88.89%    failed      0.01%
3311  ref_slivJ2    88.89%    failed      0.44%
3312  ref_ba_21     88.89%    failed      0.44%
3313  ref_ba_45     88.65%    failed      0.10%
3314  ref_ka_267    88.65%    failed      0.10%
3315  ref_ba_78     88.89%    failed      0.33%
3316  ref_ka_420    88.89%    failed      0.33%
3317  ref_ba_35     88.89%    failed      0.09%
3318  ref_ka_2423   88.89%    failed      0.09%
3319  ref_ba_42     88.74%    failed      0.84%
3320  ref_ka_1006   88.74%    failed      0.84%
3321  ref_ba_50     90.89%    passed     11.21%
3322  ref_ba_93     88.74%    failed      1.38%
3323  ref_ba_20     88.15%    failed      0.48%
3324  ref_ba_6      88.83%    failed      1.13%
3325  ref_ba_33     88.89%    failed      0.00%
3326  ref_ba_102    88.95%    failed      0.00%
3327  ref_ba_19     88.83%    failed      0.00%
3328  ref_ba_39     88.83%    failed      0.00%
3329  ref_ba_60     88.89%    failed      0.29%
3330  ref_ba_84     88.89%    failed      4.79%
3331  ref_ba_71     89.96%    failed      3.02%
3332  ref_ba_10     88.92%    passed      8.34%
3333  ref_ba_66     88.83%    failed      0.38%
3334  ref_ba_17     88.89%    failed      0.09%
3335  ref_ba_61     87.28%    passed      6.51%
3336  ref_ba_73     89.04%    failed      0.33%
3337  ref_ba_82     89.16%    failed      0.28%
3338  ref_ka_1391   89.16%    failed      0.28%
3339  ref_ba_1      88.92%    failed      0.11%
3340  ref_ka_1629   88.92%    failed      0.11%
3341  ref_ba_26     89.13%    failed      0.08%
3342  ref_ka_1717   89.13%    failed      0.06%
3343  ref_ka_2085   88.95%    failed      0.04%
3344  ref_ka_893    89.04%    failed      0.00%
3345  ref_ka_2225   89.04%    failed      0.00%
3346  ref_slivJ3    89.07%    failed      0.00%
3347  ref_ka_2335   89.04%    failed      0.00%
3348  ref_ka_1952   88.89%    passed      6.00%
3349  ref_ka_207    88.80%    failed      1.60%
3350  ref_ka_687    88.98%    failed      0.23%
3351  ref_ka_673    88.95%    failed      0.00%
3352  ref_ka_2028   88.95%    failed      0.47%
3353  ref_ka_2386   88.89%    failed      0.26%
3354  ref_ka_2959   88.98%    passed     14.91%
3355  ref_ka_1745   88.39%    failed      2.16%
3356  ref_ka_1822   88.98%    failed      0.33%
3357  ref_ka_326    89.01%    failed      2.97%
3358  ref_ka_1990   88.83%    failed      4.06%
3359  ref_ka_674    88.86%    failed      0.04%
3360  ref_ka_1049   88.83%    failed      1.35%
3361  ref_ka_1556   89.07%    failed      0.23%
3362  ref_ka_1605   89.07%    failed      0.00%
3363  ref_ka_2846   89.07%    failed      0.00%
3364  ref_ka_1914   89.04%    failed      0.01%
3365  ref_ka_2683   89.04%    failed      0.00%
3366  ref_ka_379    89.07%    failed      2.74%
3367  ref_ka_2270   89.07%    failed      0.00%
3368  ref_ka_2983   89.07%    failed      0.35%
3369  ref_ka_528    89.13%    failed      0.44%
3370  ref_ka_1359   89.13%    failed      0.01%
3371  ref_ka_2772   88.98%    failed      0.01%
3372  ref_ka_1334   88.92%    failed      0.45%
3373  ref_ka_1469   89.10%    failed      0.51%
3374  ref_ka_2452   89.13%    failed      0.00%
3375  ref_ka_496    91.36%    passed      5.50%
3376  ref_ka_1725   84.84%    failed      0.02%
3377  ref_ka_2712   87.58%    failed      0.00%
3378  ref_ka_981    88.86%    failed      0.03%
3379  ref_ka_1421   89.07%    failed      0.03%
3380  ref_ka_1703   89.07%    failed      0.03%
3381  ref_ka_1054   89.07%    failed      0.03%
3382  ref_ka_2348   89.07%    failed      0.01%
3383  ref_ka_1436   89.13%    failed      2.29%
3384  ref_ka_75     88.77%    failed      0.95%
3385  ref_ka_554    89.01%    failed      0.01%
3386  ref_ka_2218   88.98%    failed      0.85%
3387  ref_ka_1272   88.06%    failed      0.00%
3388  ref_ka_1718   87.88%    failed      0.00%
3389  ref_ka_179    89.13%    failed      0.01%
3390  ref_ka_562    88.71%    failed      0.01%
3391  ref_ka_825    89.04%    failed      0.09%
3392  ref_ka_401    89.10%    failed      0.00%
3393  ref_ka_1731   89.01%    failed      0.02%
3394  ref_ka_1035   89.04%    failed      0.18%
3395  ref_ka_2980   89.04%    failed      0.11%
3396  ref_ka_386    88.59%    failed      0.01%
3397  ref_ka_2345   88.77%    failed      0.04%
3398  ref_ka_1659   88.92%    failed      0.86%
3399  ref_ka_2124   88.92%    failed      0.01%
3400  ref_ka_1777   88.95%    failed      0.02%
3401  ref_ka_1232   89.22%    failed      3.29%
3402  ref_ka_2444   92.88%    passed      9.63%
3403  ref_ka_1463   88.68%    failed      1.65%
3404  ref_ka_2279   88.89%    failed      0.50%
WARNING: 3404 sequences contain more than 50% gaps/ambiguity
****  TOTAL         87.78%  2819 sequences failed composition chi2 test (p-value<5%; df=19)
NOTE: ref_ka_719 is identical to ref_f_84 but kept for subsequent analysis
NOTE: ref_ka_1942 is identical to ref_f_41 but kept for subsequent analysis
NOTE: ref_ka_1799 is identical to ref_f_142 but kept for subsequent analysis
NOTE: ref_ka_646 is identical to ref_f_152 but kept for subsequent analysis
NOTE: ref_ka_1256 is identical to ref_f_139 but kept for subsequent analysis
NOTE: ref_ka_2464 is identical to ref_f_91 but kept for subsequent analysis
NOTE: ref_ka_1925 is identical to ref_f_69 but kept for subsequent analysis
NOTE: ref_ka_812 is identical to ref_f_43 but kept for subsequent analysis
NOTE: ref_ka_833 is identical to ref_f_135 but kept for subsequent analysis
NOTE: ref_ka_1188 is identical to ref_f_1 but kept for subsequent analysis
NOTE: ref_ka_2962 is identical to ref_f_14 but kept for subsequent analysis
NOTE: ref_ka_2031 is identical to ref_f_93 but kept for subsequent analysis
NOTE: ref_ka_370 is identical to ref_f_64 but kept for subsequent analysis
NOTE: ref_ka_947 is identical to ref_f_143 but kept for subsequent analysis
NOTE: ref_ka_565 is identical to ref_f_86 but kept for subsequent analysis
NOTE: ref_ka_2494 is identical to ref_f_54 but kept for subsequent analysis
NOTE: ref_ka_1044 is identical to ref_f_136 but kept for subsequent analysis
NOTE: ref_ka_1406 is identical to ref_f_119 but kept for subsequent analysis
NOTE: ref_ka_2998 is identical to ref_f_101 but kept for subsequent analysis
NOTE: ref_ka_1403 is identical to ref_f_148 but kept for subsequent analysis
NOTE: ref_ka_193 is identical to ref_f_36 but kept for subsequent analysis
NOTE: ref_ka_74 is identical to ref_f_71 but kept for subsequent analysis
NOTE: ref_ka_2789 is identical to ref_f_92 but kept for subsequent analysis
NOTE: ref_ka_805 is identical to ref_f_111 but kept for subsequent analysis
NOTE: ref_ka_515 is identical to ref_f_51 but kept for subsequent analysis
NOTE: ref_ka_2623 is identical to ref_f_150 but kept for subsequent analysis
NOTE: ref_ka_2384 is identical to ref_ba_31 but kept for subsequent analysis
NOTE: ref_ka_424 is identical to ref_ba_88 but kept for subsequent analysis
NOTE: ref_ka_1207 is identical to ref_ba_98 but kept for subsequent analysis
NOTE: ref_ka_2507 is identical to ref_ba_44 but kept for subsequent analysis
NOTE: ref_ka_2352 is identical to ref_ba_81 but kept for subsequent analysis
NOTE: ref_ka_227 is identical to ref_ba_79 but kept for subsequent analysis
NOTE: ref_ka_48 is identical to ref_ba_77 but kept for subsequent analysis
NOTE: ref_ka_1532 is identical to ref_ba_67 but kept for subsequent analysis
NOTE: ref_ka_2143 is identical to ref_ba_12 but kept for subsequent analysis
NOTE: ref_ka_392 is identical to ref_ba_53 but kept for subsequent analysis
NOTE: ref_ka_1066 is identical to ref_ba_108 but kept for subsequent analysis
NOTE: ref_ka_1859 is identical to ref_ba_65 but kept for subsequent analysis
NOTE: ref_ka_1139 is identical to ref_ba_37 but kept for subsequent analysis
NOTE: ref_ka_1326 is identical to ref_ba_36 but kept for subsequent analysis
NOTE: ref_ka_912 is identical to ref_ba_105 but kept for subsequent analysis
NOTE: ref_ka_1554 is identical to ref_ba_103 but kept for subsequent analysis
NOTE: ref_ka_2055 is identical to ref_ba_86 but kept for subsequent analysis
NOTE: ref_ka_2408 is identical to ref_ba_57 but kept for subsequent analysis
NOTE: ref_ka_695 is identical to ref_ba_87 but kept for subsequent analysis
NOTE: ref_ka_2524 is identical to ref_ba_15 but kept for subsequent analysis
NOTE: ref_ka_1427 is identical to ref_ba_95 but kept for subsequent analysis
NOTE: ref_ka_828 is identical to ref_ba_70 but kept for subsequent analysis
NOTE: ref_ka_2970 is identical to ref_ba_72 but kept for subsequent analysis
NOTE: ref_ka_545 is identical to ref_ba_64 but kept for subsequent analysis
NOTE: ref_ka_275 is identical to ref_ba_13 but kept for subsequent analysis
NOTE: ref_ba_21 is identical to ref_slivJ2 but kept for subsequent analysis
NOTE: ref_ka_267 is identical to ref_ba_45 but kept for subsequent analysis
NOTE: ref_ka_420 is identical to ref_ba_78 but kept for subsequent analysis
NOTE: ref_ka_2423 is identical to ref_ba_35 but kept for subsequent analysis
NOTE: ref_ka_1006 is identical to ref_ba_42 but kept for subsequent analysis
NOTE: ref_ka_1391 is identical to ref_ba_82 but kept for subsequent analysis
NOTE: ref_ka_1629 is identical to ref_ba_1 but kept for subsequent analysis


Create initial parsimony tree by phylogenetic likelihood library (PLL)... 29.849 seconds
Measuring multi-threading efficiency up to 104 CPU cores
3 trees examined
Threads: 1 / Time: 113.545 sec / Speedup: 1.000 / Efficiency: 100% / LogL: -3421158
Threads: 2 / Time: 60.757 sec / Speedup: 1.869 / Efficiency: 93% / LogL: -3421158
Threads: 3 / Time: 52.034 sec / Speedup: 2.182 / Efficiency: 73% / LogL: -3421158
Threads: 4 / Time: 39.393 sec / Speedup: 2.882 / Efficiency: 72% / LogL: -3421158
Threads: 5 / Time: 35.102 sec / Speedup: 3.235 / Efficiency: 65% / LogL: -3421158
Threads: 6 / Time: 29.271 sec / Speedup: 3.879 / Efficiency: 65% / LogL: -3421158
Threads: 7 / Time: 29.385 sec / Speedup: 3.864 / Efficiency: 55% / LogL: -3421158
Threads: 8 / Time: 31.108 sec / Speedup: 3.650 / Efficiency: 46% / LogL: -3421158
BEST NUMBER OF THREADS: 6

Perform fast likelihood tree search using LG+I+G model...
Estimate model parameters (epsilon = 5.000)
Perform nearest neighbor interchange...
Estimate model parameters (epsilon = 1.000)
1. Initial log-likelihood: -1726314.099
Optimal log-likelihood: -1726313.276
Proportion of invariable sites: 0.001
Gamma shape alpha: 2.468
Parameters optimization took 1 rounds (27.893 sec)
Time for fast ML tree search: 431.353 seconds

NOTE: ModelFinder requires 5597 MB RAM!
ModelFinder will test up to 144 protein models (sample size: 3358) ...
 No. Model         -LnL         df  AIC          AICc         BIC
  1  LG            1764510.888  6805 3542631.775  96172291.775 3584272.256
  2  LG+I          1764502.979  6806 3542617.959  96199501.959 3584264.559
  3  LG+G4         1726312.761  6806 3466237.523  96123121.523 3507884.123
  4  LG+I+G4       1726312.835  6807 3466239.670  96150351.670 3507892.390
  7  LG+F+G4       1728401.362  6825 3470452.723  96645352.723 3512215.587
  8  LG+F+I+G4     1728401.463  6826 3470454.926  96672658.926 3512223.908
 11  WAG+G4        1725202.246  6806 3464016.491  96120900.491 3505663.091
 12  WAG+I+G4      1725202.196  6807 3464018.392  96148130.392 3505671.112
 15  WAG+F+G4      1726792.453  6825 3467234.906  96642134.906 3508997.769
 16  WAG+F+I+G4    1726792.437  6826 3467236.875  96669440.875 3509005.857
 19  JTT+G4        1747498.599  6806 3508609.198  96165493.198 3550255.798
 20  JTT+I+G4      1747498.508  6807 3508611.016  96192723.016 3550263.735
 23  JTT+F+G4      1747109.419  6825 3507868.838  96682768.838 3549631.701
 24  JTT+F+I+G4    1747109.190  6826 3507870.379  96710074.379 3549639.362
 27  JTTDCMut+G4   1746835.846  6806 3507283.692  96164167.692 3548930.292
 28  JTTDCMut+I+G4 1746835.759  6807 3507285.519  96191397.519 3548938.238
 31  JTTDCMut+F+G4 1746454.058  6825 3506558.116  96681458.116 3548320.979
 32  JTTDCMut+F+I+G4 1746453.883  6826 3506559.765  96708763.765 3548328.747
 35  DCMut+G4      1751270.699  6806 3516153.398  96173037.398 3557799.998
 36  DCMut+I+G4    1751270.748  6807 3516155.497  96200267.497 3557808.216
 39  DCMut+F+G4    1748713.941  6825 3511077.882  96685977.882 3552840.745
 40  DCMut+F+I+G4  1748713.963  6826 3511079.926  96713283.926 3552848.909
 43  VT+G4         1730498.358  6806 3474608.715  96131492.715 3516255.316
 44  VT+I+G4       1730498.311  6807 3474610.621  96158722.621 3516263.341
 47  VT+F+G4       1731382.324  6825 3476414.647  96651314.647 3518177.511
 48  VT+F+I+G4     1731382.264  6826 3476416.528  96678620.528 3518185.511
 51  PMB+G4        1739324.327  6806 3492260.655  96149144.655 3533907.255
 52  PMB+I+G4      1739324.318  6807 3492262.637  96176374.637 3533915.356
 55  PMB+F+G4      1735713.652  6825 3485077.304  96659977.304 3526840.167
 56  PMB+F+I+G4    1735713.552  6826 3485079.105  96687283.105 3526848.087
 59  Blosum62+G4   1737132.340  6806 3487876.681  96144760.681 3529523.281
 60  Blosum62+I+G4 1737132.353  6807 3487878.707  96171990.707 3529531.426
 63  Blosum62+F+G4 1735184.930  6825 3484019.859  96658919.859 3525782.722
 64  Blosum62+F+I+G4 1735184.946  6826 3484021.891  96686225.891 3525790.873
 67  Dayhoff+G4    1751349.455  6806 3516310.910  96173194.910 3557957.511
 68  Dayhoff+I+G4  1751349.504  6807 3516313.008  96200425.008 3557965.727
 71  Dayhoff+F+G4  1748813.443  6825 3511276.886  96686176.886 3553039.749
 72  Dayhoff+F+I+G4 1748813.462  6826 3511278.924  96713482.924 3553047.906
 75  mtREV+G4      1837171.541  6806 3687955.083  96344839.083 3729601.683
 76  mtREV+I+G4    1837171.631  6807 3687957.262  96372069.262 3729609.982
 79  mtREV+F+G4    1776891.208  6825 3567432.416  96742332.416 3609195.279
 80  mtREV+F+I+G4  1776900.950  6826 3567453.900  96769657.900 3609222.882
 83  mtART+G4      1872429.075  6806 3758470.149  96415354.149 3800116.750
 84  mtART+I+G4    1872429.129  6807 3758472.258  96442584.258 3800124.978
 87  mtART+F+G4    1806692.637  6825 3627035.274  96801935.274 3668798.137
 88  mtART+F+I+G4  1806692.671  6826 3627037.342  96829241.342 3668806.325
 91  mtZOA+G4      1820269.302  6806 3654150.603  96311034.603 3695797.203
 92  mtZOA+I+G4    1820269.369  6807 3654152.737  96338264.737 3695805.457
 95  mtZOA+F+G4    1777909.040  6825 3569468.079  96744368.079 3611230.942
 96  mtZOA+F+I+G4  1777909.073  6826 3569470.146  96771674.146 3611239.129
 99  mtMAM+G4      1905208.199  6806 3824028.399  96480912.399 3865674.999
100  mtMAM+I+G4    1905208.209  6807 3824030.419  96508142.419 3865683.138
103  mtMAM+F+G4    1837787.448  6825 3689224.896  96864124.896 3730987.759
104  mtMAM+F+I+G4  1837787.808  6826 3689227.616  96891431.616 3730996.598
107  HIVb+G4       1808078.521  6806 3629769.043  96286653.043 3671415.643
108  HIVb+I+G4     1808076.276  6807 3629766.551  96313878.551 3671419.271
111  HIVb+F+G4     1797240.498  6825 3608130.997  96783030.997 3649893.860
112  HIVb+F+I+G4   1797238.496  6826 3608128.991  96810332.991 3649897.973
115  HIVw+G4       1884583.793  6806 3782779.586  96439663.586 3824426.187
116  HIVw+I+G4     1884580.515  6807 3782775.030  96466887.030 3824427.749
119  HIVw+F+G4     1843951.169  6825 3701552.337  96876452.337 3743315.201
120  HIVw+F+I+G4   1843948.259  6826 3701548.519  96903752.519 3743317.501
123  FLU+G4        1788269.735  6806 3590151.469  96247035.469 3631798.069
124  FLU+I+G4      1788267.931  6807 3590149.862  96274261.862 3631802.582
127  FLU+F+G4      1767799.172  6825 3549248.344  96724148.344 3591011.207
128  FLU+F+I+G4    1767796.111  6826 3549244.222  96751448.222 3591013.205
131  rtREV+G4      1743906.031  6806 3501424.063  96158308.063 3543070.663
132  rtREV+I+G4    1743905.948  6807 3501425.896  96185537.896 3543078.616
135  rtREV+F+G4    1738223.829  6825 3490097.659  96664997.659 3531860.522
136  rtREV+F+I+G4  1738223.913  6826 3490099.826  96692303.826 3531868.809
139  cpREV+G4      1745347.556  6806 3504307.112  96161191.112 3545953.712
140  cpREV+I+G4    1745347.614  6807 3504309.227  96188421.227 3545961.947
143  cpREV+F+G4    1740321.205  6825 3494292.410  96669192.410 3536055.273
144  cpREV+F+I+G4  1740321.200  6826 3494294.399  96696498.399 3536063.381
Akaike Information Criterion:           WAG+G4
Corrected Akaike Information Criterion: WAG+G4
Bayesian Information Criterion:         WAG+G4
Best-fit model: WAG+G4 chosen according to BIC

All model information printed to /data/mcm/rlaso/Traits/Phylogenetic_trees/Nitrogen_cycle/Branched_aminoacid/results/ref_database.model.gz
CPU time for ModelFinder: 72649.320 seconds (20h:10m:49s)
Wall-clock time for ModelFinder: 12304.946 seconds (3h:25m:4s)
Generating 1000 samples for ultrafast bootstrap (seed: 607700)...

NOTE: 5597 MB RAM (5 GB) is required!
Estimate model parameters (epsilon = 0.100)
1. Initial log-likelihood: -1725202.246
Optimal log-likelihood: -1725202.235
Gamma shape alpha: 2.286
Parameters optimization took 1 rounds (21.276 sec)
Computing ML distances based on estimated model parameters...
Computing ML distances took 222.145477 sec (of wall-clock time) 1247.693944 sec(of CPU time)
WARNING: Some pairwise ML distances are too long (saturated)
Computing RapidNJ tree took 11.081365 sec (of wall-clock time) 50.576030 sec (of CPU time)
Log-likelihood of RapidNJ tree: -1744142.198
--------------------------------------------------------------------
|             INITIALIZING CANDIDATE TREE SET                      |
--------------------------------------------------------------------
Generating 98 parsimony trees... 3043.360 second
Computing log-likelihood of 98 initial trees ... 868.641 seconds
Current best score: -1725202.235

Do NNI search on 20 best initial trees
Estimate model parameters (epsilon = 0.100)
BETTER TREE FOUND at iteration 1: -1724834.413
Estimate model parameters (epsilon = 0.100)
BETTER TREE FOUND at iteration 2: -1724678.908
Iteration 10 / LogL: -1724936.206 / Time: 2h:1m:23s
Iteration 20 / LogL: -1725005.245 / Time: 2h:55m:31s
Finish initializing candidate tree set (20)
Current best tree score: -1724678.908 / CPU time: 10152.636
Number of iterations: 20
--------------------------------------------------------------------
|               OPTIMIZING CANDIDATE TREE SET                      |
--------------------------------------------------------------------
Estimate model parameters (epsilon = 0.100)
BETTER TREE FOUND at iteration 23: -1724535.111
Estimate model parameters (epsilon = 0.100)
BETTER TREE FOUND at iteration 25: -1724375.989
Estimate model parameters (epsilon = 0.100)
BETTER TREE FOUND at iteration 29: -1724371.701
Iteration 30 / LogL: -1724451.340 / Time: 3h:28m:46s (11h:52m:41s left)
Estimate model parameters (epsilon = 0.100)
BETTER TREE FOUND at iteration 31: -1724290.193
Estimate model parameters (epsilon = 0.100)
BETTER TREE FOUND at iteration 33: -1724259.227
Estimate model parameters (epsilon = 0.100)
BETTER TREE FOUND at iteration 35: -1724174.264
Iteration 40 / LogL: -1724201.404 / Time: 4h:1m:23s (9h:47m:59s left)
Estimate model parameters (epsilon = 0.100)
BETTER TREE FOUND at iteration 48: -1724164.921
Iteration 50 / LogL: -1724345.451 / Time: 4h:32m:13s (9h:4m:26s left)
Log-likelihood cutoff on original alignment: -1724687.154
Estimate model parameters (epsilon = 0.100)
BETTER TREE FOUND at iteration 52: -1723989.087
Iteration 60 / LogL: -1724175.436 / Time: 5h:3m:38s (7h:53m:29s left)
Estimate model parameters (epsilon = 0.100)
BETTER TREE FOUND at iteration 63: -1723944.112
Estimate model parameters (epsilon = 0.100)
BETTER TREE FOUND at iteration 70: -1723903.925
Iteration 70 / LogL: -1723903.925 / Time: 5h:35m:41s (8h:6m:29s left)
Estimate model parameters (epsilon = 0.100)
BETTER TREE FOUND at iteration 72: -1723780.922
Iteration 80 / LogL: -1723820.274 / Time: 6h:6m:49s (7h:7m:11s left)
Iteration 90 / LogL: -1723959.048 / Time: 6h:36m:58s (6h:5m:44s left)
Estimate model parameters (epsilon = 0.100)
BETTER TREE FOUND at iteration 94: -1723730.940
Iteration 100 / LogL: -1723808.219 / Time: 7h:8m:24s (6h:46m:46s left)
Log-likelihood cutoff on original alignment: -1724150.488
NOTE: Bootstrap correlation coefficient of split occurrence frequencies: 0.888
NOTE: UFBoot does not converge, continue at least 100 more iterations
Iteration 110 / LogL: -1723909.156 / Time: 7h:38m:56s (6h:18m:56s left)
Iteration 120 / LogL: -1723734.839 / Time: 8h:9m:57s (5h:29m:22s left)
Estimate model parameters (epsilon = 0.100)
BETTER TREE FOUND at iteration 124: -1723722.473
Iteration 130 / LogL: -1723732.841 / Time: 8h:41m:30s (6h:20m:0s left)
Estimate model parameters (epsilon = 0.100)
BETTER TREE FOUND at iteration 137: -1723697.205
Iteration 140 / LogL: -1723755.870 / Time: 9h:13m:6s (6h:25m:59s left)
Estimate model parameters (epsilon = 0.100)
BETTER TREE FOUND at iteration 150: -1723676.014
Iteration 150 / LogL: -1723676.014 / Time: 9h:47m:12s (6h:34m:6s left)
Log-likelihood cutoff on original alignment: -1724150.488
Iteration 160 / LogL: -1723751.230 / Time: 10h:19m:34s (5h:50m:42s left)
Estimate model parameters (epsilon = 0.100)
BETTER TREE FOUND at iteration 162: -1723658.652
Iteration 170 / LogL: -1723720.838 / Time: 10h:49m:50s (5h:53m:45s left)
Iteration 180 / LogL: -1723696.349 / Time: 11h:21m:24s (5h:12m:9s left)
Estimate model parameters (epsilon = 0.100)
BETTER TREE FOUND at iteration 188: -1723612.266
Iteration 190 / LogL: -1723925.177 / Time: 11h:53m:48s (6h:10m:7s left)
Iteration 200 / LogL: -1723699.983 / Time: 12h:24m:5s (5h:29m:2s left)
Log-likelihood cutoff on original alignment: -1723973.796
NOTE: Bootstrap correlation coefficient of split occurrence frequencies: 0.960
NOTE: UFBoot does not converge, continue at least 100 more iterations
Estimate model parameters (epsilon = 0.100)
BETTER TREE FOUND at iteration 207: -1723589.319
Iteration 210 / LogL: -1723760.234 / Time: 12h:57m:36s (6h:0m:54s left)
Iteration 220 / LogL: -1723678.434 / Time: 13h:29m:38s (5h:21m:38s left)
Estimate model parameters (epsilon = 0.100)
BETTER TREE FOUND at iteration 225: -1723551.238
Iteration 230 / LogL: -1723596.180 / Time: 14h:2m:11s (5h:49m:22s left)
Iteration 240 / LogL: -1723715.994 / Time: 14h:34m:52s (5h:11m:8s left)
Iteration 250 / LogL: -1723687.930 / Time: 15h:6m:13s (4h:32m:57s left)
Log-likelihood cutoff on original alignment: -1723962.270
Estimate model parameters (epsilon = 0.100)
BETTER TREE FOUND at iteration 258: -1723547.844
Iteration 260 / LogL: -1723817.666 / Time: 15h:42m:37s (5h:56m:40s left)
Iteration 270 / LogL: -1723813.687 / Time: 16h:15m:8s (5h:19m:0s left)
Iteration 280 / LogL: -1723548.775 / Time: 16h:48m:16s (4h:41m:52s left)
Estimate model parameters (epsilon = 0.100)
BETTER TREE FOUND at iteration 286: -1723517.177
Iteration 290 / LogL: -1723651.317 / Time: 17h:19m:17s (5h:45m:14s left)
Iteration 300 / LogL: -1723656.624 / Time: 17h:50m:48s (5h:7m:59s left)
Log-likelihood cutoff on original alignment: -1723962.270
NOTE: Bootstrap correlation coefficient of split occurrence frequencies: 0.968
NOTE: UFBoot does not converge, continue at least 100 more iterations
Iteration 310 / LogL: -1723639.471 / Time: 18h:23m:30s (5h:21m:24s left)
Iteration 320 / LogL: -1723653.725 / Time: 18h:56m:10s (4h:44m:56s left)
Iteration 330 / LogL: -1723657.498 / Time: 19h:28m:38s (4h:8m:38s left)
Iteration 340 / LogL: -1723691.561 / Time: 20h:1m:21s (3h:32m:37s left)
Iteration 350 / LogL: -1723606.017 / Time: 20h:34m:28s (2h:56m:51s left)
Log-likelihood cutoff on original alignment: -1723962.270
Iteration 360 / LogL: -1723790.024 / Time: 21h:7m:34s (2h:21m:14s left)
Iteration 370 / LogL: -1723578.699 / Time: 21h:41m:51s (1h:45m:50s left)
Iteration 380 / LogL: -1723856.462 / Time: 22h:15m:44s (1h:10m:29s left)
Iteration 390 / LogL: -1723600.197 / Time: 22h:48m:10s (0h:35m:10s left)
Iteration 400 / LogL: -1723580.947 / Time: 23h:21m:47s (0h:0m:0s left)
Log-likelihood cutoff on original alignment: -1723951.411
NOTE: Bootstrap correlation coefficient of split occurrence frequencies: 0.975
NOTE: UFBoot does not converge, continue at least 100 more iterations
Iteration 410 / LogL: -1723621.594 / Time: 23h:57m:52s (5h:16m:24s left)
Iteration 420 / LogL: -1723576.046 / Time: 24h:31m:48s (4h:41m:0s left)
Iteration 430 / LogL: -1723613.792 / Time: 25h:6m:0s (4h:5m:44s left)
Iteration 440 / LogL: -1723671.208 / Time: 25h:38m:50s (3h:30m:19s left)
Iteration 450 / LogL: -1723627.511 / Time: 26h:12m:22s (2h:55m:5s left)
Log-likelihood cutoff on original alignment: -1723951.411
Iteration 460 / LogL: -1723702.286 / Time: 26h:45m:43s (2h:19m:55s left)
Iteration 470 / LogL: -1723577.665 / Time: 27h:18m:56s (1h:44m:50s left)
Iteration 480 / LogL: -1723577.646 / Time: 27h:52m:27s (1h:9m:49s left)
Iteration 490 / LogL: -1723582.886 / Time: 28h:26m:15s (0h:34m:53s left)
Iteration 500 / LogL: -1723871.637 / Time: 29h:0m:10s (0h:0m:0s left)
Log-likelihood cutoff on original alignment: -1723951.411
NOTE: Bootstrap correlation coefficient of split occurrence frequencies: 0.983
NOTE: UFBoot does not converge, continue at least 100 more iterations
Iteration 510 / LogL: -1723829.945 / Time: 29h:35m:16s (5h:13m:53s left)
Iteration 520 / LogL: -1723578.708 / Time: 30h:7m:56s (4h:38m:40s left)
Iteration 530 / LogL: -1723596.865 / Time: 30h:41m:55s (4h:3m:43s left)
Iteration 540 / LogL: -1723668.821 / Time: 31h:16m:13s (3h:28m:51s left)
Iteration 550 / LogL: -1724016.860 / Time: 31h:50m:31s (2h:53m:59s left)
Log-likelihood cutoff on original alignment: -1723951.411
Iteration 560 / LogL: -1723634.091 / Time: 32h:25m:40s (2h:19m:13s left)
Iteration 570 / LogL: -1723648.045 / Time: 32h:59m:57s (1h:44m:23s left)
Iteration 580 / LogL: -1723687.404 / Time: 33h:33m:57s (1h:9m:34s left)
Iteration 590 / LogL: -1723695.184 / Time: 34h:8m:25s (0h:34m:46s left)
Iteration 600 / LogL: -1723673.256 / Time: 34h:43m:9s (0h:0m:0s left)
Log-likelihood cutoff on original alignment: -1723951.411
NOTE: Bootstrap correlation coefficient of split occurrence frequencies: 0.994
TREE SEARCH COMPLETED AFTER 600 ITERATIONS / Time: 34h:43m:49s

--------------------------------------------------------------------
|                    FINALIZING TREE SEARCH                        |
--------------------------------------------------------------------
Performs final model parameters optimization
Estimate model parameters (epsilon = 0.010)
1. Initial log-likelihood: -1723517.177
2. Current log-likelihood: -1723517.151
3. Current log-likelihood: -1723517.131
Optimal log-likelihood: -1723517.127
Gamma shape alpha: 2.256
Parameters optimization took 3 rounds (77.013 sec)
BEST SCORE FOUND : -1723517.127
Creating bootstrap support values...
Split supports printed to NEXUS file /data/mcm/rlaso/Traits/Phylogenetic_trees/Nitrogen_cycle/Branched_aminoacid/results/ref_database.splits.nex
Total tree length: 1459.811

Total number of iterations: 600
CPU time used for tree search: 704663.143 sec (195h:44m:23s)
Wall-clock time used for tree search: 124651.042 sec (34h:37m:31s)
Total CPU time used: 707264.222 sec (196h:27m:44s)
Total wall-clock time used: 125145.814 sec (34h:45m:45s)

Computing bootstrap consensus tree...
Reading input file /data/mcm/rlaso/Traits/Phylogenetic_trees/Nitrogen_cycle/Branched_aminoacid/results/ref_database.splits.nex...
3404 taxa and 13123 splits.
Consensus tree written to /data/mcm/rlaso/Traits/Phylogenetic_trees/Nitrogen_cycle/Branched_aminoacid/results/ref_database.contree
Reading input trees file /data/mcm/rlaso/Traits/Phylogenetic_trees/Nitrogen_cycle/Branched_aminoacid/results/ref_database.contree
Log-likelihood of consensus tree: -1723396.205

Analysis results written to: 
  IQ-TREE report:                /data/mcm/rlaso/Traits/Phylogenetic_trees/Nitrogen_cycle/Branched_aminoacid/results/ref_database.iqtree
  Maximum-likelihood tree:       /data/mcm/rlaso/Traits/Phylogenetic_trees/Nitrogen_cycle/Branched_aminoacid/results/ref_database.treefile
  Likelihood distances:          /data/mcm/rlaso/Traits/Phylogenetic_trees/Nitrogen_cycle/Branched_aminoacid/results/ref_database.mldist

Ultrafast bootstrap approximation results written to:
  Split support values:          /data/mcm/rlaso/Traits/Phylogenetic_trees/Nitrogen_cycle/Branched_aminoacid/results/ref_database.splits.nex
  Consensus tree:                /data/mcm/rlaso/Traits/Phylogenetic_trees/Nitrogen_cycle/Branched_aminoacid/results/ref_database.contree
  Screen log file:               /data/mcm/rlaso/Traits/Phylogenetic_trees/Nitrogen_cycle/Branched_aminoacid/results/ref_database.log

Date and Time: Fri Nov 25 05:04:59 2022
