# Supplementary material for: Picoplankton nitrogen guilds in the tropical and subtropical oceans: From the surface to the deep
Source: PLoS One. 2025 Nov 5;20(11):e0335222. doi: 10.1371/journal.pone.0335222 (PMC12588538; doi:10.1371/journal.pone.0335222)
Supplement: S1 File — (ZIP) [file pone.0335222.s001.zip › supplementary info/N_cycle/G_livJ_branched_amino_acid_transporter/tree/ref_database.newick]

(ref_x_18:0.3441832567,((ref_x_3:0.1182803124,ref_x_35:0.2627479170)100:0.1771446382,((ref_x_5:0.1059615939,ref_x_16:0.1280848880)100:0.1274926759,((ref_x_31:0.1483385050,ref_x_26:0.1813084131)100:0.0706930815,(ref_x_14:0.1416170815,(ref_x_40:0.1746951829,(ref_x_29:0.0540425750,(ref_x_4:0.0579292603,ref_x_7:0.0614220850)94:0.0173845536)100:0.0823434376)100:0.0898825545)100:0.0307572221)100:0.1158001790)100:0.0650310086)57:0.0420454593,(ref_x_19:0.2215976927,((ref_x_25:0.3937100897,(ref_r_92:0.6683403581,(ref_r_14:0.3505409546,(((((((ref_r_81:0.3800829938,((ref_r_46:0.0425323354,ref_r_51:0.1220205465)100:0.0617089445,(ref_r_71:0.0986761966,(ref_r_43:0.0532774986,ref_r_59:0.0967004579)100:0.0672920343)99:0.0263531152)100:0.1377770052)82:0.0684915203,(ref_r_31:0.2331277174,(ref_r_45:0.0711084972,ref_r_66:0.0779725585)100:0.1720089585)84:0.0607275602)58:0.0469174990,(((ref_r_86:0.2605549821,(ref_r_41:0.1509767110,ref_r_61:0.1362938424)100:0.1121762616)100:0.0978362673,ref_r_90:0.2437151553)100:0.0873732880,((ref_r_52:0.2315241018,ref_r_28:0.1829708394)100:0.1026293537,(ref_r_57:0.0679927516,ref_r_70:0.0862127931)100:0.2172945077)59:0.0520670648)54:0.0643633730)50:0.0311113925,(((ref_r_77:0.2836094013,ref_r_62:0.2092379188)100:0.0716700936,(((((ref_r_37:0.1939304833,ref_r_47:0.0816577722)100:0.1912633586,ref_r_60:0.0729450942)100:0.0289258584,(ref_r_7:0.1093028805,((ref_r_16:0.1106502161,(ref_r_3:0.0483537996,ref_r_89:0.0846389955)100:0.0506170168)99:0.0302806188,(ref_r_56:0.0862118839,(ref_srbs0:0.0106922146,ref_r_88:0.0274486620)100:0.0200211905)100:0.0595983563)100:0.0462869940)100:0.0239126610)100:0.0690562734,ref_r_22:0.1498456855)100:0.0314851795,(ref_r_21:0.1456861446,ref_r_93:0.0733708624)100:0.0904084766)100:0.1120228150)98:0.0739969534,(((ref_r_48:0.2609057220,ref_r_1:0.1370513114)51:0.0311416694,((((((ref_r_17:0.2192456156,((((((ref_r_87:0.2129697695,(ref_r_53:0.0456127884,ref_r_91:0.1149181986)100:0.0836146514)100:0.0209706715,(ref_r_32:0.1433500124,ref_r_50:0.0669135554)100:0.0766928459)100:0.0375592517,(ref_r_64:0.0875809794,(ref_r_69:0.0909739376,ref_r_84:0.0628380265)100:0.0773914174)100:0.0177912234)100:0.0628434121,((ref_r_19:0.0787395154,ref_r_55:0.0724416474)100:0.1576791305,(ref_r_8:0.1018925178,ref_r_58:0.0952458010)100:0.0401720027)90:0.0273580058)98:0.0345799994,((ref_r_6:0.0937196403,ref_r_18:0.0447012646)100:0.0269407621,ref_r_25:0.0694127581)90:0.0089409401)89:0.0240835977,ref_r_2:0.0684298846)98:0.0477024424)100:0.0449497190,(ref_r_24:0.0443821700,ref_r_74:0.1053408137)100:0.0510182052)100:0.0371423980,ref_r_42:0.0775959427)81:0.0193754635,ref_r_73:0.1090001981)92:0.0242372277,((ref_r_49:0.1583423488,ref_r_75:0.0974700840)51:0.0156623234,((((((ref_r_76:0.1258606554,ref_r_78:0.0994311915)100:0.0568732246,ref_r_38:0.0623623108)77:0.0200387032,((ref_r_35:0.1486186813,ref_r_23:0.0451008625)100:0.0502632711,ref_r_11:0.0550860969)78:0.0172061698)83:0.0277838997,ref_r_67:0.1036549849)83:0.0096368019,((ref_r_36:0.0970531748,ref_r_20:0.0455994403)100:0.0414820804,ref_r_4:0.0617879176)100:0.0163809958)96:0.0203428774,(((ref_r_65:0.1032814316,ref_r_0:0.0341697207)100:0.0055591752,ref_r_27:0.0933173020)100:0.0246504194,ref_r_10:0.0814273683)99:0.0211734697)100:0.0202498040)47:0.0138895969)49:0.0150334387,(ref_r_13:0.0852463306,ref_r_39:0.0536737664)100:0.0767249511)52:0.0201066616)51:0.0359378469,ref_r_5:0.1606686575)59:0.0746219549)55:0.0361884143)92:0.0427029283,(((ref_r_63:0.0800194910,ref_r_85:0.0954114098)100:0.1679568639,(ref_r_12:0.2039209004,ref_r_54:0.1327595901)100:0.0689754718)100:0.0593424190,ref_r_30:0.2432464207)100:0.0977697186)92:0.0557044042,ref_r_44:0.3249150065)99:0.0668665142,(ref_r_9:0.3040606152,((((ref_r_33:0.0082676718,(((((((((((ref_ka_2047:0.4798870184,ref_ka_1103:0.1696255845)97:0.0839754777,ref_ka_2850:0.1016942373)99:3.7408892576,((((((ref_ka_2136:0.9993889376,ref_ka_2077:1.3261955533)95:0.4072313884,ref_ka_2867:4.6512960987)50:0.4314012230,(ref_ka_76:0.2891680814,(ref_ka_251:0.0734509582,ref_ka_2957:0.1041556988)100:0.1006046692)99:1.3051939403)46:0.1349247984,((((((((((((((((ref_ka_1862:0.3560171696,ref_ka_2382:0.3330617196)100:0.7603029509,((ref_ka_657:0.6151660103,(ref_ka_436:0.3095415032,ref_ka_1597:0.6530313240)100:0.4611416772)100:0.3995316976,((ref_ka_2359:0.2746318135,ref_ka_2615:0.2137196435)100:0.0546217758,(ref_ka_2070:0.1741723005,ref_ka_1735:0.1571682119)100:0.0503220899)100:0.8343823519)100:0.1260900206)46:0.1189017002,((ref_ka_2425:0.5179059636,ref_ka_2455:0.2596759449)100:0.0665070623,(ref_ka_1210:0.0708967425,ref_ka_1644:0.1023965956)100:0.2800549474)100:0.5429987352)52:0.0715205992,ref_ka_1064:1.3424241834)60:0.1302591823,(((ref_ka_2252:0.2384380229,ref_ka_2949:0.1523682851)100:0.6808873900,(ref_ka_1274:0.4054896354,(ref_ka_345:0.2243878170,ref_ka_2498:0.1966579216)100:0.3837300205)100:0.4542638655)100:0.3619077867,(ref_ka_175:0.6754047464,ref_ka_2725:0.7728776537)100:0.3883868424)100:0.2490913500)55:0.0838140518,(((((ref_ka_697:0.1459204242,(ref_ka_2338:0.1709578354,(ref_ka_2428:0.0646552209,ref_ka_2731:0.0880305576)100:0.0663612096)100:0.0834663118)100:0.4045824981,ref_ka_1215:0.2639652124)100:0.0713773360,(ref_ka_672:0.2601636833,(ref_ka_868:0.1505324741,ref_ka_2734:0.1473463801)100:0.0569637960)100:0.0858454440)100:0.2398591537,(ref_ka_2354:0.4496003682,(ref_ka_899:0.3332710723,((((ref_ka_2692:0.2603537291,ref_ka_1852:0.1495905709)100:0.0988719966,(ref_ka_1980:0.1901402812,(ref_ka_612:0.1262014373,(ref_ka_35:0.1139176614,ref_ka_586:0.0718929297)100:0.0615547927)100:0.1066463840)78:0.0388428148)72:0.0159868708,ref_ka_547:0.1841328844)78:0.0382323015,(ref_ka_957:0.2188402198,ref_ka_2830:0.2176618055)100:0.1995988070)99:0.1532962874)100:0.3200358449)100:0.3567482113)100:0.4885073034,(ref_ka_1076:0.1961026337,ref_ka_1754:0.2530416154)100:0.6288025171)56:0.1480174148)97:0.1286634494,(((((((ref_ka_1846:0.9552906496,(ref_ka_663:0.0920671354,(ref_ka_503:0.0806691722,ref_ka_1171:0.0553714315)98:0.0395159057)100:0.1972789492)92:0.0545350793,ref_ka_1553:0.6414511310)77:0.0801767044,((((ref_ka_773:0.1094504833,ref_ka_863:0.0444457954)75:0.0290857621,ref_ka_2677:0.0215343403)100:0.3567147273,ref_ka_2217:0.3006267517)95:0.0523023240,((ref_ka_156:0.1429692027,(ref_ka_189:0.0717494296,(ref_ka_469:0.1020512653,ref_ka_909:0.0749576509)100:0.0737171330)100:0.0797121859)56:0.0133781607,(((((ref_ka_205:0.1637841514,ref_ka_347:0.0754075195)100:0.0327794895,ref_ka_2973:0.0845360041)100:0.0461322782,ref_ka_2654:0.0503822016)98:0.0296351925,ref_ka_148:0.0378082483)98:0.0708748436,ref_ka_2901:0.0837509650)98:0.0279106435)100:0.2170367733)95:0.0674526090)77:0.1100600878,(ref_ka_295:0.0882592427,ref_ka_2547:0.0946396800)100:0.2743078704)73:0.0601875825,(ref_ka_927:0.1206472454,ref_ka_2556:0.1963046643)100:0.2244576209)76:0.1036149079,ref_ka_1932:0.5019713869)100:0.5232112421,(ref_ka_1423:0.4706905948,(((((ref_ka_16:0.1021593459,(ref_ka_1196:0.0837964821,ref_ka_1038:0.0584696984)100:0.0393320994)100:0.0100859073,ref_ka_795:0.0754479633)100:0.1227663825,(ref_ka_408:0.1247787189,(ref_ka_557:0.0820145998,(ref_ka_652:0.0671630176,ref_ka_2398:0.0770870655)100:0.0318947921)100:0.0566583589)100:0.1119081715)100:0.1061349171,(ref_ka_2003:0.1931748925,(ref_ka_655:0.1353617875,ref_ka_1339:0.1056608114)100:0.1018624465)98:0.0529742810)98:0.1378223158,((ref_ka_201:0.3515785084,ref_ka_1153:0.2584353182)100:0.0967451204,(ref_ka_1382:0.2259466887,(ref_ka_1790:0.1683371791,((ref_ka_2120:0.0958901361,(ref_ka_145:0.0566403494,ref_ka_809:0.0591987964)100:0.0281701885)99:0.0216570831,ref_ka_2388:0.0495719636)100:0.1067627259)100:0.1153645362)100:0.1234273088)100:0.1655658564)100:0.3811921224)100:0.3769635390)46:0.0720799721)81:0.0913477238,(((ref_ka_2228:0.4153149126,ref_ka_531:0.2152062595)100:0.1770076681,ref_ka_2913:0.2910783773)100:0.3118760306,(ref_ka_1524:0.3511366760,(ref_ka_2362:0.3088781542,(ref_ka_1707:0.3477792945,(ref_ka_681:0.1833945682,(ref_ka_2482:0.1231167548,(ref_ka_463:0.1615241081,ref_ka_1161:0.0963736233)100:0.0783216191)100:0.1157067531)100:0.0828469269)100:0.0605635609)100:0.3046812933)100:0.3817008899)100:0.3826640251)43:0.0576839345,((((((((((ref_ka_1963:0.8001925717,ref_ka_2470:0.5783407115)100:0.2296842897,(((ref_ka_2704:0.4241017379,ref_ka_1471:0.1614138217)100:0.4365831766,(ref_ka_2245:0.1570862434,(ref_ka_2098:0.1231943387,ref_ka_2805:0.1221733970)100:0.0871116022)100:0.1036151242)100:0.0965701160,ref_ka_2397:0.2523877386)100:0.1544999940)100:0.1270643258,(ref_ka_1426:0.2760891830,(ref_ka_1947:0.3097242433,((ref_ka_837:0.2222402914,ref_ka_749:0.1510876590)100:0.0661596305,(ref_ka_217:0.2154523800,ref_ka_412:0.1073808602)100:0.0667541888)100:0.2008986432)100:0.2842876613)66:0.1031184856)100:1.0805157536,((ref_ka_524:0.5078739244,ref_ka_2499:0.4469181782)100:0.1202873819,((((((ref_ka_2583:0.2053403641,ref_ka_1916:0.1228433021)77:0.0335037050,(ref_ka_273:0.0704726642,ref_ka_1125:0.0801594357)100:0.0368791867)100:0.2264389077,ref_ka_352:0.1129437719)99:0.0476590688,ref_ka_1544:0.1163831174)100:0.0768408141,ref_ka_1753:0.1665884155)100:0.4851841206,(((((((((((((ref_ka_2257:0.4059660672,ref_ka_512:0.3814038678)95:0.0957947251,(ref_ka_1333:0.0628948753,ref_ka_2351:0.0675194649)100:0.3689035462)93:0.0731153089,(ref_ka_1847:0.4059281233,((ref_ka_103:0.2447621862,ref_ka_2574:0.2276612827)89:0.0667073930,ref_ka_1141:0.2430404638)85:0.0324964610)91:0.0620577668)100:0.1310915469,ref_ka_2684:0.2392215062)91:0.0444956980,(((ref_ka_1664:0.1692896367,ref_ka_736:0.0418392368)91:0.0219346449,ref_ka_1641:0.0391435291)91:0.0217846587,ref_ka_2030:0.0994196547)59:0.0082728410)97:0.0223598343,((((ref_ka_1135:0.1149298258,(ref_ka_905:0.0576679440,(ref_ka_556:0.0703860003,ref_ka_2783:0.0680595222)100:0.0528154043)100:0.0689444734)100:0.1108301001,(((((ref_ka_2598:0.1641969611,(ref_ka_116:0.1292103669,ref_ka_2910:0.0121010759)100:0.0901188687)100:0.0945086919,ref_ka_693:0.0528125826)95:0.0449177107,ref_ka_1415:0.0638786553)54:0.0115103249,(ref_ka_1786:0.0630184874,ref_ka_24:0.0782597864)92:0.0299711500)57:0.0157294621,ref_ka_146:0.0584524143)100:0.0320627789)97:0.0288621039,((((ref_ka_754:0.1300683331,ref_ka_2532:0.0453639716)99:0.0252943048,ref_ka_2169:0.0928803686)100:0.0294946073,(ref_ka_1474:0.0927337399,ref_ka_2757:0.0456955994)100:0.0353086291)98:0.0332994762,ref_ka_2802:0.0586287691)58:0.0054981956)67:0.0142148470,ref_ka_73:0.0698172962)95:0.0452499858)84:0.0271953988,(ref_ka_2518:0.1490885793,ref_ka_31:0.0979836432)92:0.0564420482)62:0.0178084393,ref_ka_2527:0.1099442781)98:0.1575559911,ref_ka_490:0.3175393697)100:0.0869410865,(ref_ka_1810:0.1524075012,(ref_ka_2041:0.0832108883,(ref_ka_181:0.0139551838,(ref_ka_541:0.0159540356,(ref_ka_482:0.0941806379,ref_ka_1020:0.0444550304)100:0.1114342591)77:0.0160994995)100:0.0646005080)100:0.0978660229)100:0.2790711896)100:0.1567369889,ref_ka_2377:0.2507375091)90:0.0464204563,(((((((((((((((((ref_ka_925:0.0984002407,ref_ka_2213:0.0902069613)100:0.4521666096,ref_ka_318:0.3182508415)98:0.0761935795,ref_ka_1220:0.2745820069)94:0.0422944004,(((ref_ka_2974:0.3714574277,((ref_ka_2092:0.0983669549,ref_ka_2316:0.1211811077)100:0.1417633833,(ref_ka_300:0.1793825320,ref_ka_2066:0.2024064730)100:0.0929318294)100:0.1024457461)99:0.0327416239,(ref_ka_329:0.0781072370,ref_ka_564:0.0625769104)100:0.2036675756)99:0.0468984413,ref_ka_1608:0.2020690423)59:0.0277236270)96:0.0669108580,(ref_ka_654:0.4395428774,ref_ka_2466:0.2242570746)96:0.0621947802)98:0.0567554473,(ref_ka_2618:0.1442958161,ref_ka_2933:0.1452061154)100:0.1504327827)93:0.0640292673,(((ref_ka_1271:0.0892187658,ref_ka_1895:0.0635216797)100:0.2204925031,(ref_ka_2981:0.2903959392,ref_ka_2648:0.1834891780)100:0.0842748016)94:0.0544242351,ref_ka_1668:0.2449948584)88:0.0318580860)84:0.0298175460,(ref_ka_2647:0.2818762819,(ref_ka_737:0.1219445163,ref_ka_751:0.1145276399)100:0.1348206746)93:0.0614703470)84:0.0322595853,((ref_ka_848:0.2859033775,ref_ka_2503:0.2692491153)100:0.1085226481,(ref_ka_2004:0.2556131268,ref_ka_292:0.2619987646)100:0.0732114519)99:0.0564970825)89:0.0401424056,((ref_ka_2852:0.2692451730,ref_ka_351:0.2377584987)96:0.0578690643,(((ref_ka_735:0.2279625971,ref_ka_174:0.2281771751)100:0.0899625708,ref_ka_2060:0.1671296933)96:0.0394727247,(ref_ka_686:0.2321796511,((ref_ka_1101:0.1769283018,(ref_ka_357:0.0617243072,ref_ka_2050:0.0713945031)100:0.0538372626)96:0.0357635094,(ref_ka_1032:0.1379144330,ref_ka_1308:0.1005763966)100:0.0504597540)100:0.0892774598)99:0.0532524495)94:0.0567355038)51:0.0214220150)47:0.0118433597,ref_ka_2185:0.4068687226)60:0.0309528036,((ref_ka_1296:0.2329831969,((ref_ka_3:0.0595259054,ref_ka_1563:0.1047958536)100:0.1451342347,((((ref_ka_2597:0.1465913792,ref_ka_2230:0.1084217026)96:0.0358324889,((ref_ka_592:0.1400968640,ref_ka_1121:0.0550151516)100:0.0293827915,(ref_ka_2880:0.1152874385,ref_ka_2763:0.0415480995)100:0.0435012821)98:0.0216822759)95:0.0181688371,ref_ka_1117:0.0845845076)100:0.0786169951,ref_ka_64:0.1496114421)84:0.0470053164)84:0.0293610964)80:0.0468240217,(ref_ka_1008:0.1183306701,ref_ka_2925:0.1387477165)100:0.0868341918)76:0.0372811937)61:0.0272409402,(((ref_ka_1004:0.0873833385,ref_ka_2277:0.0813580077)100:0.1547132388,ref_ka_2212:0.1602693851)79:0.0189750159,(((ref_ka_726:0.2361806809,((ref_ka_2635:0.1791999832,ref_ka_166:0.1027975356)75:0.0301061057,ref_ka_1130:0.0679845379)72:0.0082573730)90:0.0316318371,(((ref_ka_2460:0.1438570738,ref_ka_2630:0.1475916527)96:0.0608820760,ref_ka_2999:0.1147386070)78:0.0145767711,ref_ka_1488:0.1151689982)72:0.0131976051)89:0.0323918900,(ref_ka_398:0.1134934380,ref_ka_1643:0.1353675353)58:0.0248690233)80:0.0456429966)96:0.0562148910)83:0.0330087959,ref_ka_2696:0.2098586503)97:0.0236787440,(ref_ka_2645:0.1255557690,(ref_ka_2326:0.1322273766,ref_ka_1818:0.0811145332)100:0.0524556750)100:0.0477254306)99:0.0492217611,((ref_ka_2495:0.2103115311,ref_ka_57:0.1450868692)100:0.1020867061,ref_ka_1804:0.1092812698)100:0.1317446932)100:0.0788590943,((((ref_ka_2195:0.4824908398,(((ref_ka_334:0.2470250884,(ref_ka_284:0.0848373120,ref_ka_2134:0.1284281096)100:0.1380094903)83:0.0420985553,(ref_ka_1506:0.1382705125,ref_ka_1559:0.1454752825)100:0.0534867710)83:0.0362370426,(ref_ka_1890:0.2272658111,ref_ka_2000:0.1537364820)99:0.0870282716)99:0.0474500718)66:0.0205159945,(ref_ka_283:0.1829447682,((ref_ka_396:0.1923606973,ref_ka_2285:0.0817925863)100:0.0234795646,ref_ka_2013:0.0362934145)100:0.0739768191)100:0.1202341461)70:0.0389497608,(ref_ka_2385:0.3135174880,(ref_ka_1884:0.1204430392,ref_ka_1908:0.0672752612)100:0.0597117348)100:0.0713754953)82:0.0464709758,ref_ka_79:0.4104607922)100:0.0882799833)100:0.0702279912)97:0.0576688800,(((ref_ka_340:0.5168347531,(((ref_ka_471:0.0867406261,ref_ka_1789:0.0674718296)100:0.2278353130,(ref_ka_2474:0.1216374767,(ref_ka_51:0.1038276018,ref_ka_1400:0.0591335316)100:0.0861396285)100:0.1186997781)85:0.0630485076,(ref_ka_1266:0.0993160634,ref_ka_2509:0.1583049282)100:0.2365822237)77:0.0391509661)100:0.0856804848,ref_ka_971:0.2745899906)90:0.0759093320,(ref_ka_437:0.2320050673,ref_ka_2413:0.2073122118)52:0.0318753346)100:0.0737066475)99:0.0921657388)100:0.1003875485)100:0.2833828564)44:0.2256822009,(ref_ka_1929:0.5308958480,((ref_ka_733:0.2427184787,ref_ka_1172:0.1704855668)100:0.2788153939,((ref_ka_2897:0.2976932575,(ref_ka_2429:0.2066079985,(((((ref_ka_2090:0.1583601182,ref_ka_1067:0.0665103541)100:0.0610427176,ref_ka_1236:0.0911079036)96:0.0183953902,(ref_ka_1497:0.1444332616,ref_ka_760:0.0607847720)98:0.0305548081)96:0.0246734428,ref_ka_2541:0.0972667028)100:0.0385058229,ref_ka_2183:0.0938495776)100:0.0389527480)100:0.0478688072)78:0.0315472033,ref_ka_714:0.2051404381)100:0.1651364445)95:0.0888797163)74:0.1011399008)70:0.1263021378,((ref_ka_1284:0.4139403101,(ref_ka_154:0.2009072343,ref_ka_1857:0.2477458751)100:0.2827599041)100:0.2408641457,(ref_ka_964:0.0437304165,(ref_ka_378:0.0736555657,ref_ka_2694:0.0713392672)91:0.0371041951)100:0.5549434613)68:0.0680363733)70:0.1196912250,(ref_ka_2194:0.2937458500,(ref_ka_2753:0.0730225878,ref_ka_2935:0.0917080610)100:0.2549636055)100:0.2810895702)100:0.2170991954,(ref_ka_1920:0.5075327689,(ref_ka_1485:0.3872263137,(ref_ka_473:0.3413526607,(ref_ka_1251:0.1664229086,ref_ka_2022:0.1250370535)100:0.2425605553)76:0.0839638325)100:0.1354678221)77:0.1269627811)100:0.1323744837,(((ref_ka_1476:0.4647728716,ref_ka_1688:0.3794139734)100:0.3339366060,(ref_ka_1443:0.7451297413,((ref_ka_2737:0.4713008714,(ref_ka_1607:0.3282672577,ref_ka_1883:0.3483677251)100:0.0959190731)100:0.0534236941,(ref_ka_124:0.0476644244,ref_ka_336:0.0786076917)100:0.2613659322)100:0.2802156993)100:0.2972786805)100:0.2009512401,(ref_ka_2360:0.6712594212,ref_ka_729:0.6257081504)100:0.1643262528)100:0.1592788132)93:0.0725762470,((((ref_ka_2438:0.4543574413,((((ref_ka_858:0.3908244525,ref_ka_2577:0.3090019494)92:0.1007629940,ref_ka_2305:0.2003912401)62:0.0509915683,(ref_ka_807:0.1588683518,(((ref_ka_2879:0.1042988091,(ref_ka_634:0.0924269376,ref_ka_1179:0.0866845612)100:0.0678873240)100:0.0952294853,ref_ka_1384:0.0885164252)99:0.0249786289,ref_ka_819:0.1581467040)100:0.0484925798)100:0.0487347777)62:0.0575673155,ref_ka_382:0.1257084050)99:0.3983994390)100:0.3295255898,(ref_ka_2833:0.1846139346,(ref_ka_691:0.1743834907,ref_ka_2394:0.1514534345)100:0.0950591034)100:0.5106168799)68:0.0784745357,ref_ka_2114:0.5672379396)100:0.3889093969,ref_ka_1653:0.6611891876)97:0.1505588996)74:0.1243381141)63:0.0778715675,(((ref_ka_989:0.7789983215,(ref_ka_2621:0.3722514504,(ref_ka_701:0.2859807354,ref_ka_1863:0.2704179759)100:0.1749444982)100:0.2169984822)100:0.8990804533,((ref_ka_2226:1.3123034786,(ref_ka_2081:0.4495182048,ref_ka_2189:0.5312633253)100:0.7780819578)100:0.2853319247,ref_ka_904:1.6997568750)100:0.1802629326)70:0.0790470473,(((((((((ref_ka_664:0.9264663230,ref_ka_2520:0.8206772706)100:0.3164192801,ref_ka_715:1.0306475502)100:0.2225097247,ref_ka_1779:0.9138661468)99:0.1602344547,(((((((ref_ka_1933:0.8583421960,ref_ka_215:0.3812655865)97:0.0416121197,ref_ka_253:0.2287985575)98:0.1129507705,ref_ka_1550:0.2246024012)98:0.0516498858,((ref_ka_476:0.1381192544,ref_ka_516:0.3761773986)100:0.3415533503,((ref_ka_1039:0.4371361079,ref_ka_2916:0.1374997254)100:0.0789310993,(ref_ka_2632:0.2014317009,ref_ka_995:0.2413113977)100:0.1141141137)100:0.1732874595)100:0.1161322974)100:0.1541202797,((ref_ka_530:0.0945681756,ref_ka_1977:0.0637993132)100:0.2112420240,(ref_ka_896:0.1050062011,ref_ka_944:0.1054421084)100:0.1360521976)100:0.1945414942)99:0.0756358036,(ref_ka_20:0.2861286426,(ref_ka_1889:0.2204730139,ref_ka_2588:0.2726728150)100:0.2171214505)100:0.1170979710)99:0.0759397501,(((ref_ka_1190:0.1419425203,ref_ka_2333:0.1913154902)100:0.3373529444,ref_ka_553:0.4735726238)98:0.0967011926,(ref_ka_464:0.3256406483,((((ref_ka_1223:0.4489189304,ref_ka_2117:0.1649821300)100:0.0417540771,ref_ka_1833:0.1909281699)100:0.0838123894,ref_ka_2909:0.3704435309)95:0.0384203036,(ref_ka_639:0.0927294855,(ref_ka_705:0.0772864649,ref_ka_1068:0.0506939539)100:0.0722288165)100:0.1752676237)100:0.1545827432)100:0.0901453206)100:0.2591124503)97:0.0674408987)97:0.1385918899,(ref_ka_2870:0.1913123379,(ref_ka_1206:0.1303119392,ref_ka_2280:0.1758099161)100:0.1282115341)100:0.3494916241)97:0.1376143473,((ref_ka_324:0.5626937060,ref_ka_1029:0.3427001248)100:0.1944154106,(ref_ka_1477:0.2048079394,ref_ka_2220:0.1873281818)100:0.2227561506)100:0.1207323389)97:0.1953927053,((ref_ka_152:0.1406949193,ref_ka_1056:0.0964174864)100:0.4549644507,((ref_ka_611:0.2001437206,ref_ka_2937:0.1536445696)100:0.3200915775,(ref_ka_2341:0.3250556551,ref_ka_2155:0.3368859008)100:0.1500752179)100:0.1949635766)97:0.1173493355)65:0.1434750022,ref_ka_1146:0.8028058750)99:0.2178983987,(ref_ka_942:0.0729853504,(ref_ka_1987:0.0969307749,ref_ka_2894:0.0296151938)100:0.0339361430)100:0.7710596452)100:0.3863409619)65:0.1434243390)96:0.2150664563,((ref_ka_2269:0.3899361758,ref_ka_2643:0.3469607742)100:0.5857982664,(ref_ka_1974:0.7772642243,ref_ka_849:0.3563769011)100:0.3650406990)100:0.4636211258)100:0.2784941529,(((((((((((ref_ka_2517:0.5322632370,ref_ka_2702:0.6355471809)100:0.6433221380,(ref_ka_1787:0.5029526662,(ref_ka_187:0.1046559144,(ref_ka_1851:0.0660034477,ref_ka_2483:0.0691030596)100:0.0819785293)100:0.7081302792)100:0.1160960845)83:0.1132386416,(ref_ka_1795:0.2723742654,(ref_ka_2773:0.1592124721,(ref_ka_752:0.1512619074,(ref_ka_1279:0.0445640938,ref_ka_2462:0.0811675970)100:0.0687952240)100:0.0714157480)100:0.1325555074)100:0.5016109574)100:0.2152561527,(((ref_ka_886:0.3670279830,ref_ka_1346:0.1107358587)83:0.0345513305,ref_ka_1610:0.1706831619)100:0.1158691553,ref_ka_1595:0.2186137489)100:0.7089017831)100:0.2495828807,ref_ka_1740:0.7698056234)100:0.2020121029,((((ref_ka_2982:0.3248189356,(ref_ka_1224:0.1605280684,(ref_ka_21:0.1990825945,((ref_ka_1429:0.1002537156,ref_ka_1088:0.1119747653)100:0.0423877845,ref_ka_1567:0.1142524590)100:0.1238042173)100:0.1051186336)100:0.0602077889)97:0.0495609760,(ref_ka_1116:0.2217920037,ref_ka_2282:0.1650354133)100:0.0540420139)97:0.1034409076,(ref_ka_2005:0.4213443145,(ref_ka_330:0.2407719016,ref_ka_1154:0.1877798095)100:0.1280111192)99:0.0946365123)99:0.2286041484,((ref_ka_2940:0.3990763219,ref_ka_900:0.3105807270)100:0.1007965202,((ref_ka_1001:0.3725813143,(ref_ka_1167:0.0831172670,(ref_ka_2258:0.1108400182,ref_ka_2197:0.0470840008)100:0.0515371045)100:0.0760166174)100:0.1977360230,(ref_ka_2751:0.3224611202,(ref_ka_1699:0.1135130855,(ref_ka_1702:0.1508361939,ref_ka_2064:0.0740681382)100:0.0910081579)100:0.0691519348)100:0.0832531123)100:0.1977617820)100:0.0731076907)100:0.3792104632)100:0.1517393971,ref_ka_320:0.9064619445)100:0.2808136369,ref_ka_1162:0.9299247142)99:0.1546385936,(ref_ka_277:0.4980807583,ref_ka_1562:0.5711856434)100:0.7862297952)100:0.1569054613,ref_ka_2339:1.3996394671)100:0.1442534702,(ref_ka_1395:0.5860766075,((ref_ka_302:0.6971430243,(ref_ka_2148:0.0667663468,ref_ka_2411:0.0856270404)100:0.4650809387)100:0.1631210345,ref_ka_2426:0.4960653443)100:0.2270863018)100:0.2005872322)100:0.1395569062)63:0.1270137893,(ref_ka_2459:0.2585090279,(ref_ka_1638:0.1891582270,ref_ka_2964:0.1242351878)100:0.0765623833)100:0.7906359608)94:0.1020222884,ref_ka_214:0.9119098326)57:0.0831127852,((((((ref_ka_1183:1.5954255089,ref_ka_641:0.7574329480)98:0.3757311945,(ref_ka_1685:0.5372353757,ref_ka_2179:0.7706263220)100:0.6013907336)81:0.1108561093,ref_ka_1798:0.9952830065)92:0.1026256636,ref_ka_2448:0.5907191767)92:0.1780732930,ref_ka_2530:0.5731580705)55:0.0784221504,ref_ka_1300:1.2426754806)56:0.0807681761)92:0.1762838337,((ref_ka_1328:1.3359871005,ref_ka_380:0.9108193868)57:0.1744796185,(((ref_ka_1325:0.5654601463,ref_ka_2355:0.5897770566)100:0.3609735599,ref_ka_1297:0.8784418126)100:0.2505208615,(ref_ka_2639:0.4643023405,ref_ka_2745:0.4364451969)100:0.1842306470)97:0.1253951901)56:0.0974189185)91:0.1671488336)47:0.1142639270,(((ref_ka_1660:1.0622118443,(((ref_ka_1491:0.9989137907,ref_ka_2744:1.0258271312)100:0.3596435764,ref_ka_1374:1.1319786623)85:0.1248682386,((ref_ka_224:0.9722397854,(((ref_ka_1348:0.3330350445,ref_ka_2292:0.2613335437)100:0.0768742272,ref_ka_305:0.2062838631)100:0.3970335005,(ref_ka_1100:0.4623803156,ref_ka_1617:0.5491774937)100:0.1528482340)100:0.3816161514)92:0.2934849907,(ref_ka_2178:0.8977533915,((ref_ka_1921:0.4634828986,ref_ka_1589:0.5503700418)100:0.1673942179,(ref_ka_1180:0.5078135583,ref_ka_2187:0.4635777698)100:0.1522757052)100:0.3474482292)100:0.2632568809)54:0.0442567471)98:0.0859908369)52:0.0920099672,(((ref_ka_2203:0.7275120424,ref_ka_2163:0.4595620987)100:0.7772496120,(((((ref_ka_487:0.7671735232,ref_ka_2214:0.6345202871)100:0.2176968176,ref_ka_607:0.8019805581)56:0.1091003157,ref_ka_901:0.6932482492)43:0.0447664659,(ref_ka_2447:0.6880438278,ref_ka_2579:0.7609840311)74:0.1079625810)100:0.1690468613,((ref_ka_1885:0.2522467598,ref_ka_2016:0.3426514401)100:0.7609245556,ref_ka_1807:0.8376091802)100:0.1072340354)98:0.1197799030)100:0.1873582757,ref_ka_327:0.9663204617)85:0.0967259598)86:0.3624599477,(ref_ka_2053:0.1654050285,ref_ka_2835:0.1536489559)100:1.5418617383)74:0.3591921537)40:0.0392525594,((((((ref_ka_1983:1.7630995465,(ref_ka_2997:1.2811805733,ref_ka_419:1.1646468876)100:0.4601373086)63:0.2501958258,(((((((((((((((ref_ka_1373:0.7407364230,ref_ka_1129:0.7522931421)100:0.2379109694,ref_ka_1761:0.4738033540)70:0.1143379637,ref_ka_2453:0.5305813236)71:0.0908330812,ref_ka_83:0.3554239709)100:0.1869063196,((ref_ka_2534:0.4005232744,(ref_ka_2175:0.1649377586,(ref_ka_763:0.1260438202,ref_ka_786:0.1927908845)100:0.0964204184)100:0.1119630635)100:0.0790458098,(ref_ka_110:0.2903765720,(ref_ka_676:0.1502325558,ref_ka_2073:0.1693051079)100:0.0807908703)100:0.0730206016)100:0.3703875599)99:0.0952805851,((ref_ka_2473:0.5270585168,((ref_ka_234:0.1796481169,ref_ka_916:0.1903527692)100:0.2429057318,((ref_ka_1043:0.3520477283,ref_ka_1972:0.1618673154)78:0.0910851578,ref_ka_1219:0.1996759664)77:0.0371726460)77:0.0347978321)99:0.0774580497,(ref_ka_1399:0.2578655622,(ref_ka_2620:0.1272574025,ref_ka_2673:0.0353672764)100:0.2988605426)100:0.3101548758)94:0.0416903240)100:0.1731034923,ref_ka_517:0.4379580244)100:0.6855911751,ref_ka_2573:0.5970305977)65:0.0925673143,(ref_ka_2826:0.6184396205,(ref_ka_2729:0.2896908697,(ref_ka_609:0.0839501766,ref_ka_1424:0.1101878619)100:0.1584555771)100:0.3575598996)90:0.0977053656)73:0.0704382955,(((((((ref_ka_2347:1.9424368635,ref_ka_1174:0.1534197545)74:0.1208712720,(ref_ka_623:0.3581005957,ref_ka_1239:0.2899093642)75:0.0931177076)38:0.0477708686,(ref_ka_1817:0.1807655357,((ref_ka_2816:0.1604100069,ref_ka_65:0.1422925948)68:0.0311820688,(ref_ka_1918:0.1307890449,(ref_ka_507:0.1300343684,ref_ka_2591:0.0982488173)92:0.0486317479)57:0.0303534789)93:0.0473262816)100:0.1682352049)100:0.1273575669,(ref_ka_661:0.3703002866,ref_ka_2784:0.3539497084)100:0.2706264496)100:0.1837548396,ref_ka_753:0.7538676127)100:0.2448056290,((((ref_ka_1873:0.8471833911,(((((ref_ka_1820:0.0653076432,ref_ka_2078:0.1680381486)100:0.3855748659,(((((ref_ka_1441:0.2144160477,(ref_ka_1771:0.0736686881,ref_ka_2419:0.0595862305)100:0.0692445047)100:0.2816355362,((ref_ka_2768:0.3693762065,ref_ka_2056:0.1047278791)100:0.0528754626,(ref_ka_2101:0.1954257174,(ref_ka_1093:0.1639040658,(ref_ka_1344:0.1155517126,ref_ka_1673:0.1174889689)100:0.0615480026)100:0.0220895907)100:0.0835763678)100:0.0377329677)64:0.0619480510,ref_ka_1580:0.1963436598)64:0.0624190598,ref_ka_1733:0.1359294472)100:0.1435735141,(ref_ka_2138:0.2396216559,(ref_ka_1824:0.2414630611,ref_ka_1632:0.2190772821)100:0.0897188905)95:0.0334897287)100:0.1296016411)90:0.0623358272,ref_ka_2057:0.3391496596)88:0.0432363783,ref_ka_1122:0.3190173486)67:0.0320071978,(ref_ka_2366:0.2647172256,((ref_ka_1871:0.2166301839,(ref_ka_2247:0.1754502406,ref_ka_1672:0.1112696987)100:0.0527598040)95:0.0233578980,(((ref_ka_1425:0.1015653253,ref_ka_1278:0.0757250597)100:0.0364053505,ref_ka_219:0.0523656804)100:0.0265389894,(ref_ka_1646:0.1101878945,(ref_ka_831:0.0798903989,ref_ka_1012:0.0631496809)100:0.0324636623)100:0.0576105470)100:0.0422486739)99:0.1051532682)100:0.2197213790)68:0.0447643169)87:0.0327090583,(ref_ka_724:0.3788995525,(ref_ka_2368:0.2100176453,(ref_ka_1462:0.2336061375,ref_ka_1526:0.1765095747)100:0.0649118526)100:0.0391487280)100:0.0778289390)100:0.3324646718,((ref_ka_560:0.5614027940,((ref_ka_542:0.4272938870,(ref_ka_1345:0.2043150104,ref_ka_1950:0.1913248839)100:0.0835437943)98:0.0879198630,((ref_ka_2141:0.3381812870,ref_ka_552:0.1172585360)100:0.1090119161,ref_ka_852:0.1579031517)98:0.0891143816)100:0.3860579357)98:0.1375692781,((ref_ka_1689:0.0778596023,ref_ka_1940:0.0698141446)100:0.2254856485,(ref_ka_248:0.2425184314,(ref_ka_1869:0.2540185682,(ref_ka_109:0.1276788901,ref_ka_1041:0.1570307791)100:0.1106461618)100:0.1571358482)100:0.1123477475)100:0.2655451422)95:0.0870852806)47:0.0466674686,(((((ref_ka_1250:0.2474335804,ref_ka_2642:0.3683847204)100:0.3191190448,((ref_ka_2266:0.3194454393,ref_ka_2215:0.2070532746)99:0.0837105720,ref_ka_2868:0.2757453942)100:0.1084536872)100:0.2366905529,((ref_ka_2779:0.1645134837,ref_ka_2272:0.1441348606)94:0.0420367292,ref_ka_1077:0.0740425623)100:0.3583737690)100:0.1493134928,(ref_ka_2752:0.3790724736,((((ref_ka_397:0.3683494996,ref_ka_2008:0.2356467414)100:0.0928437218,ref_ka_1195:0.2440345451)100:0.0813711304,ref_ka_492:0.2940319920)100:0.0622859980,ref_ka_1347:0.2633212981)100:0.0874591189)100:0.2260690259)51:0.0156135456,(ref_ka_814:0.2856937746,(((ref_ka_1830:0.3734693593,ref_ka_308:0.2034275950)100:0.0701394217,(ref_ka_1380:0.2463564587,((ref_ka_836:0.3206848789,ref_ka_1666:0.1282631478)100:0.0622775648,ref_ka_602:0.1877989656)100:0.1168396763)100:0.0842398933)100:0.0858092167,ref_ka_1481:0.2410788965)100:0.1410387252)100:0.1982099187)90:0.0432031097)62:0.0713992227)42:0.0484824688,ref_ka_1592:0.8771811723)75:0.0433418458)72:0.0920972703,ref_ka_278:0.7784080870)64:0.0738835549,((ref_ka_1360:0.3350613010,ref_ka_2746:0.2350561631)100:0.5768321653,(ref_ka_2122:0.1911725703,(ref_ka_2097:0.2096705889,ref_ka_2208:0.2312830348)100:0.0860368124)100:0.6191593012)53:0.1350414246)53:0.0875667678,ref_ka_1926:1.2041842776)55:0.0486718336,ref_ka_263:1.1373933638)63:0.0750987033,ref_ka_2472:1.0583004696)89:0.0968099428)50:0.0659836552,ref_ka_635:1.7317927593)56:0.1427190736,((ref_ka_581:0.5648110172,ref_ka_1102:0.4988736906)100:0.7896519358,ref_ka_2895:1.4312356815)55:0.2925464311)71:0.0645577720,((ref_ka_2340:1.4981000236,ref_ka_955:0.8536239433)83:0.1500812299,((((ref_ka_2811:0.5159644440,(ref_ka_243:0.3682200347,ref_ka_690:0.2638013605)100:0.2184897441)99:0.0742500716,ref_ka_433:0.3598545269)100:0.8059773840,(ref_ka_498:0.7049353188,ref_ka_2994:0.5791409650)100:0.1507464111)100:0.4812298349,ref_ka_2535:1.0916910337)97:0.2343067189)76:0.1279869011)79:0.0823209423,((ref_ka_1615:0.3969402794,(ref_ka_383:0.3097243718,(ref_ka_1245:0.1679888906,ref_ka_2268:0.1980125909)92:0.0641991052)100:0.0597584344)100:0.5901137705,(ref_ka_1182:0.9458146634,((ref_ka_2006:0.4550366279,(ref_ka_2487:0.3278770246,((((ref_ka_2224:0.1671197470,ref_ka_2550:0.0967362648)100:0.2202262841,(ref_ka_1917:0.3185171369,(ref_ka_1721:0.2304238034,(ref_ka_713:0.2445521646,(ref_ka_1253:0.2089771535,ref_ka_2129:0.1391913465)100:0.0934774775)100:0.0876587974)100:0.0750712116)100:0.0638114535)100:0.1356140803,(ref_ka_2944:0.3325889449,ref_ka_1557:0.1771542565)100:0.0539039146)98:0.0594821427,(ref_ka_1901:0.1455013842,ref_ka_2831:0.1999954582)100:0.1092076936)100:0.2113683860)78:0.1096606071)100:0.2555274443,((ref_ka_1411:0.4121168331,(ref_ka_2065:0.4755084011,ref_ka_2824:0.3975558516)100:0.2955673376)100:0.3865601849,(ref_ka_468:0.9462476510,((ref_ka_1708:0.6721591145,((ref_ka_2481:0.5973691004,ref_ka_1428:0.4913772978)98:0.1214697772,ref_ka_892:0.4374396629)98:0.1359038775)81:0.0735348747,(((ref_ka_289:0.7592201131,ref_ka_2525:0.4399042317)99:0.1333232503,((ref_ka_1124:0.3716722026,(ref_ka_777:0.2939420487,(ref_ka_2083:0.1816385933,(ref_ka_520:0.0766073122,(ref_ka_1205:0.1080658812,ref_ka_2838:0.0785645406)100:0.0496327325)100:0.1351669866)100:0.1047315557)100:0.2116174733)100:0.1917957968,(ref_ka_244:0.3682654364,ref_ka_1351:0.4398669137)100:0.1336083447)100:0.1195022420)100:0.1199336586,(ref_ka_1667:0.2375344544,ref_ka_2336:0.1931184675)100:0.3745684678)100:0.2618323527)89:0.0636261354)89:0.0564395514)100:0.3620181299)100:0.1821010685)100:0.1941487030)100:0.5699345794)93:0.0882768716)52:0.2033960548)78:0.0941227089,((((((ref_ka_748:0.3794201849,ref_ka_2100:0.3299131427)100:0.6815743443,((ref_ka_926:0.7323811700,ref_ka_2739:0.5565395745)100:0.2743650841,ref_ka_125:1.0081713240)92:0.1722725035)100:0.7454121312,ref_ka_1579:1.7664332666)63:0.1880582175,(((ref_ka_716:1.6229406314,(ref_ka_439:1.1566212871,(ref_ka_5:0.6142599837,(ref_ka_579:0.5187040275,(ref_ka_1269:0.3870367776,(ref_ka_624:0.2994514137,ref_ka_1545:0.3916633295)100:0.1295587967)100:0.2228391211)100:0.1098208363)100:0.4663648524)100:0.2631782971)100:0.2478576829,ref_ka_2899:1.3561091995)85:0.1759814109,ref_ka_572:1.6866015544)62:0.0797509429)100:0.2458266192,(ref_ka_1109:1.9956477854,((ref_ka_630:0.0705588009,ref_ka_1989:0.1974470033)100:1.3965801801,(ref_ka_191:0.2146485420,ref_ka_1002:0.3438730297)100:0.7745658492)67:0.0974768877)72:0.1306323160)57:0.0285215401,(((((((((((ref_ka_1019:0.5653043089,(ref_ka_567:0.2798010717,ref_ka_2887:0.2796455710)100:0.1267558622)100:0.3453697407,(ref_ka_445:0.2429733924,(ref_ka_1636:0.0842497107,ref_ka_2927:0.0848458812)69:0.1625709540)69:0.1443063516)100:1.6579562978,(ref_ka_1457:0.7503875472,ref_ka_183:0.7653228489)100:0.5985529156)99:0.1801752415,(ref_ka_2105:0.3942918889,(ref_ka_1170:0.0589275820,ref_ka_2456:0.0670902236)100:0.4792185314)100:1.1101507846)94:0.0987966925,ref_ka_1670:1.3430322833)51:0.0681530464,(((ref_ka_1880:2.1649787207,(ref_ka_1221:0.7070830735,ref_ka_1738:0.4739387673)100:0.6590839218)85:0.3013251301,((ref_ka_1327:0.0648456895,ref_ka_1362:0.0870567667)100:0.3905536981,((ref_ka_1244:0.0728650361,ref_ka_1518:0.0801179143)100:0.0823553510,(ref_ka_1642:0.1038279072,(ref_ka_508:0.1193136135,ref_ka_1651:0.0737493942)99:0.0454921483)98:0.0971272465)99:0.3276343628)100:1.0268587419)61:0.1225849968,ref_ka_2758:1.2821088381)48:0.0699729752)84:0.0760908959,((ref_ka_135:1.0142324380,(ref_ka_1363:0.6534090828,ref_ka_1855:0.8064343021)100:0.6220070510)98:0.2539640210,(((((ref_ka_845:0.1324266092,ref_ka_2662:0.1604421366)100:0.3432524842,ref_ka_1292:0.2182300128)74:0.0817660810,ref_ka_2505:0.2773141897)100:0.8848424665,(ref_ka_888:0.6428560351,(ref_ka_2288:0.4454443767,(ref_ka_120:0.2054700480,ref_ka_489:0.1801284428)100:0.3139722284)100:0.1357879734)100:0.0998117265)100:0.1490205062,((((ref_ka_1353:0.3620099590,ref_ka_2609:0.2921073750)100:0.3030204065,(ref_ka_1492:0.2854569259,ref_ka_1548:0.2770108757)100:0.1473282777)67:0.0784649190,ref_ka_2782:0.3489116200)61:0.0299732487,ref_ka_2747:0.4464922995)100:0.5732951414)100:0.1411908681)90:0.1133733720)92:0.0411048460,ref_ka_2165:1.1504279605)78:0.0602026326,(((((((((ref_ka_0:1.2325279572,(ref_ka_1498:0.5535023702,ref_ka_2706:0.5302918561)100:0.5958559424)97:0.1945295013,(ref_ka_2417:1.1620267317,((ref_ka_2089:0.2588273241,ref_ka_2930:0.1981963202)100:0.5426068367,(ref_ka_1502:0.2999668842,((((ref_ka_1878:0.2299297351,ref_ka_2238:0.1902052542)94:0.0684560818,ref_ka_2821:0.1699890266)89:0.0338411718,ref_ka_877:0.2027714388)86:0.0448369126,ref_ka_2616:0.1192450982)99:0.1453645671)100:0.2990936571)100:0.2356953109)64:0.0425075671)99:0.2272673624,(ref_ka_2948:0.7527816362,(ref_ka_980:0.8113366940,(((ref_ka_2490:0.3848656119,ref_ka_527:0.1682630693)64:0.0743499726,ref_ka_1928:0.1176195130)64:0.0783163817,ref_ka_2842:0.0839993830)100:0.7639238874)100:0.3819287374)100:0.2885006876)100:0.2167932852,((ref_ka_1216:1.2264607830,((ref_ka_865:0.2310400784,(ref_ka_321:0.1883811611,ref_ka_1843:0.0927608583)100:0.1446654601)96:0.0662010414,ref_ka_1480:0.1246535293)100:0.6286185400)96:0.1297324399,(((ref_ka_2568:1.1592048181,ref_ka_2877:0.3421143835)98:0.1443383944,ref_ka_1528:0.7530189863)93:0.1192134710,(ref_ka_1888:0.5145192893,(ref_ka_403:0.2165411167,ref_ka_2536:0.2654613490)100:0.2979403184)100:0.2728216467)98:0.1013134017)100:0.1807589438)100:0.2209739176,(((ref_ka_1792:0.8770990599,ref_ka_1512:0.6451731240)78:0.1108359842,(((ref_ka_280:0.7719456197,ref_ka_2088:0.5070751861)100:0.1054307958,ref_ka_2283:0.7191794929)100:0.1846700216,((((ref_ka_1734:0.6160407805,ref_ka_2628:0.5783095005)99:0.1152507847,(ref_ka_1842:0.7255636024,(ref_ka_2567:0.5550249020,ref_ka_1811:0.6091696130)100:0.1973005986)99:0.0883703839)79:0.0519592232,ref_ka_2558:0.5696147898)79:0.0792340092,(ref_ka_2548:0.7216993276,(ref_ka_1598:0.1706989419,ref_ka_1737:0.2218336080)100:0.3619472999)67:0.1482409415)49:0.0380285750)87:0.0801612142)100:0.3686667332,(((ref_ka_1113:0.4198054332,(ref_ka_2342:0.4844331557,ref_ka_486:0.3348513780)100:0.2821093267)100:0.1250262216,ref_ka_2836:0.4534785658)100:0.3439074929,((ref_ka_149:0.6047682570,ref_ka_2463:0.5746040839)88:0.0579602540,(ref_ka_597:0.4499249852,ref_ka_2575:0.2057288388)100:0.3462274901)94:0.1090920906)100:0.4017108259)99:0.0616489159)74:0.1210184793,((ref_ka_2504:1.1427981953,((ref_ka_118:0.1766966931,ref_ka_2809:0.1648816641)100:0.1578640216,(ref_ka_1045:0.2555260980,ref_ka_1823:0.2043823947)100:0.1436431206)100:0.5670710286)100:0.4180888891,((ref_ka_1770:0.8514836787,ref_ka_62:0.5874019695)99:0.2754405880,((ref_ka_2519:0.7756790065,ref_ka_2749:0.5933643415)52:0.1104931016,((((((ref_ka_2093:0.2611621466,ref_ka_2422:0.2765176735)100:0.4825956832,((ref_ka_1303:0.2372349805,ref_ka_1470:0.4132139340)100:0.1763542898,(ref_ka_455:0.3877334436,(ref_ka_460:0.2906828394,ref_ka_2989:0.3002310486)100:0.1850251475)100:0.1150509898)100:0.2330678656)94:0.1123768149,(ref_ka_633:0.1573224853,ref_ka_2560:0.1736333869)100:0.1365482805)44:0.0511460868,((((ref_ka_93:0.2070532787,((ref_ka_2873:0.0842611971,(ref_ka_2435:0.0841296131,ref_ka_2903:0.0635448151)100:0.0416680454)100:0.0775527277,(ref_ka_1413:0.1080268334,ref_ka_2370:0.0999190764)100:0.0378266331)100:0.0400301195)100:0.0640948298,ref_ka_1968:0.1518482670)49:0.0113315548,(ref_ka_1053:0.1132964804,ref_ka_2002:0.1673358571)96:0.0441856109)100:0.2201861225,ref_ka_1998:0.1453256001)43:0.0273283071)33:0.0350065797,(ref_ka_39:0.1446948004,ref_ka_2705:0.2158386475)100:0.1082196284)33:0.0652034857,((((((ref_ka_2156:0.1064249314,((ref_ka_1979:0.0808543842,ref_ka_2720:0.0751419424)100:0.0384206908,ref_ka_1655:0.0385721199)100:0.0558531320)100:0.1810448638,((ref_ka_72:0.1095293366,ref_ka_1633:0.0841317198)100:0.1305594378,ref_ka_2728:0.1765709426)100:0.0499868036)71:0.0240220066,ref_ka_2537:0.1638957038)100:0.0581932770,(ref_ka_1074:0.1228201545,(ref_ka_448:0.0888082826,ref_ka_720:0.1292351058)100:0.0667211257)99:0.0307815929)72:0.0320920634,(ref_ka_2310:0.1648288413,(ref_ka_1037:0.1188436706,(ref_ka_1819:0.0986547945,ref_ka_2566:0.1671338416)100:0.0521253511)99:0.0482662103)100:0.0739256620)96:0.0385055197,ref_ka_269:0.1573490533)99:0.1484833159)50:0.1306150567)100:0.3129097803)99:0.0977167705)97:0.2190532460)48:0.0145169450,(((((((ref_ka_2406:0.3711751049,(ref_ka_1267:0.2991354984,ref_ka_1517:0.2186363838)100:0.1527720499)100:0.8300965600,((((ref_ka_2278:0.1855535981,(ref_ka_2330:0.0956062062,(ref_ka_2375:0.0575151962,(ref_ka_1695:0.0875383322,ref_ka_550:0.0370506294)100:0.0462559111)100:0.0641144934)100:0.1633849773)100:0.1618969089,((ref_ka_680:0.0683701947,ref_ka_2023:0.0570486884)100:0.2445156779,(ref_ka_12:0.0944328729,ref_ka_1052:0.0570037023)100:0.3005724132)100:0.1846967528)100:0.1735136176,(ref_ka_917:0.5490093061,(ref_ka_1904:0.1931296441,ref_ka_2832:0.2566310374)100:0.1719210383)100:0.1526884803)100:0.1531145339,((ref_ka_984:0.1230994566,ref_ka_1991:0.0616658191)63:0.0314517807,ref_ka_1387:0.0712384805)100:0.6103296272)100:0.1302560601)100:0.0986587048,((ref_ka_2770:0.1336909433,ref_ka_1142:0.1094741844)99:0.0407042416,ref_ka_2771:0.0554848464)100:0.3083819910)100:0.1940716716,(ref_ka_2315:0.2618047176,(ref_ka_1813:0.2778416903,(ref_ka_2063:0.0973942256,(ref_ka_47:0.0686858241,ref_ka_1844:0.1023419394)100:0.1158253273)100:0.1110813384)100:0.2051387924)100:0.1762134737)100:0.0885148870,(ref_ka_139:0.7987212144,(ref_ka_1750:0.5116977127,ref_ka_1602:0.2461412078)100:0.1008538096)100:0.1109862671)100:0.0989599928,((((((ref_ka_2911:0.8982833584,ref_ka_2313:0.2045416557)100:0.0849333368,(ref_ka_2653:0.0779091394,ref_ka_2759:0.0823007165)100:0.2113341908)76:0.0556222917,(ref_ka_1:0.2303517023,ref_ka_2624:0.2804946612)97:0.0761802745)100:0.0685263683,((ref_ka_2500:0.7892636992,ref_ka_2622:0.3007712441)100:0.0972195477,ref_ka_425:0.2340632160)100:0.4837065681)100:0.0838592399,ref_ka_1564:0.3818927469)100:0.1224049163,(ref_ka_2827:0.2881873668,(ref_ka_700:0.1710828000,ref_ka_2707:0.1346916186)100:0.1520559376)100:0.3690569683)100:0.1476717837)100:0.2957553597,((ref_ka_2608:0.9964584077,((((ref_ka_2007:0.6214897138,ref_ka_2631:0.2697590454)100:0.5740149194,((ref_ka_257:0.4893708732,ref_ka_203:0.6687910631)100:0.1836253307,(ref_ka_2513:0.5301834294,ref_ka_731:0.3282857209)100:0.1845544067)91:0.0824103523)100:0.0861578186,(ref_ka_4:0.5876871702,(ref_ka_2636:0.5359296730,(ref_ka_578:0.4622680314,(ref_ka_1486:0.1994676648,ref_ka_2851:0.2475958774)100:0.1106450332)100:0.1407032776)98:0.0591706774)98:0.0974401474)100:0.1220756847,(((ref_ka_2298:0.0799413264,ref_ka_2788:0.0651769703)100:0.0873601322,(ref_ka_1280:0.1454227242,ref_ka_2686:0.1407735137)100:0.0518414420)100:0.5547526428,(((((((ref_ka_2892:0.4948359978,((ref_ka_2204:0.4741568009,ref_ka_2196:0.3402710471)93:0.0693157396,ref_ka_1099:0.2780882243)100:0.2391478750)100:0.1610182018,ref_ka_665:0.3046524109)100:0.2039853098,ref_ka_1435:0.2160751815)92:0.0587190654,(ref_ka_2378:0.4262750713,((ref_ka_2381:0.0743217742,ref_ka_1776:0.0719279219)98:0.0216453954,ref_ka_240:0.0462133153)99:0.2454237290)100:0.1277603215)100:0.2198705023,ref_ka_821:0.4729866103)95:0.1460746304,((ref_ka_2434:0.4049607850,ref_ka_1986:0.3838067761)68:0.0614423955,(ref_ka_594:0.2643630941,((ref_ka_1748:0.2205796056,(ref_ka_595:0.1052072980,ref_ka_2161:0.1839866023)100:0.0898146193)100:0.0525960420,(ref_ka_1898:0.0502133077,ref_ka_2667:0.0694885728)100:0.0893219329)100:0.1386897649)100:0.1391959413)65:0.0450047823)96:0.0867027546,ref_ka_1594:0.3876045155)100:0.1478678592)97:0.0739403221)61:0.0256101435)67:0.0412429699,((ref_ka_385:0.2660197272,ref_ka_1275:0.4536917409)100:0.1663265924,(ref_ka_1440:0.3572167008,ref_ka_967:0.3229041263)100:0.1000873638)100:0.2680613299)71:0.0781600939)79:0.0508297627)95:0.1054122341,(ref_ka_887:0.6148954879,(ref_ka_459:0.3575550347,(ref_ka_274:0.2204770929,(ref_ka_173:0.0880273655,ref_ka_2294:0.0994931413)100:0.2586995196)100:0.2179886132)100:0.1732917365)100:0.4227022274)99:0.0990631517,((((ref_ka_1265:0.5167010458,((ref_ka_2427:0.1611528133,ref_ka_402:0.1302027072)95:0.0501469050,ref_ka_1397:0.0797778487)100:0.3336260193)86:0.0952714126,ref_ka_1456:0.4503439108)100:0.1629809348,((ref_ka_727:0.2664510349,ref_ka_197:0.2309367652)98:0.0388088979,((ref_ka_134:0.1095602567,ref_ka_637:0.0711940986)100:0.2186922729,(ref_ka_1570:0.2224039347,(ref_ka_1451:0.0912880246,ref_ka_1763:0.1331587504)100:0.1668903437)51:0.0331975768)98:0.0632488709)100:0.3426901042)73:0.0755940237,ref_ka_170:0.5946029573)100:0.4214401437)43:0.0208486674)50:0.0781975694,((((((((ref_ka_642:0.8933781737,ref_ka_2162:1.5434171628)100:0.1881560149,ref_ka_112:1.0484746616)100:0.1913677969,ref_ka_2908:0.8189040192)100:0.2071725493,((ref_ka_36:1.0039047026,ref_ka_813:0.6822808707)100:0.1624879463,(ref_ka_1083:0.5484007464,ref_ka_1331:0.7212369071)100:0.1782125915)100:0.2220306555)100:0.3631131739,(ref_ka_113:0.7851533822,((ref_ka_1994:0.5119982407,ref_ka_161:0.2830209169)100:0.1710854155,((((ref_ka_1148:0.5752136848,((ref_ka_2018:0.2520642533,ref_ka_1677:0.2444302312)100:0.0570639719,ref_ka_2845:0.2108938731)100:0.1833294054)89:0.0382093153,(ref_ka_2716:0.3383579131,ref_ka_43:0.3122580455)93:0.1057206881)73:0.0268517794,(ref_ka_1408:0.4652385292,(ref_ka_582:0.1423665367,ref_ka_2376:0.1400125016)100:0.2329160994)75:0.0560542572)91:0.0768886460,ref_ka_1960:0.4637221954)100:0.1578996562)100:0.1636041128)100:1.1071908582)70:0.1247775598,(ref_ka_1508:1.8587834642,((ref_ka_1482:0.6069400899,ref_ka_1504:0.4884870518)100:0.1583477496,((ref_ka_1487:0.2487538915,ref_ka_2992:0.1875579667)100:0.2621764915,(ref_ka_465:0.3779415403,(ref_ka_1500:0.2734505685,(ref_ka_461:0.2115349821,ref_ka_702:0.1616446678)100:0.1647260170)100:0.1340037419)100:0.1393433452)100:0.1320313835)100:0.1395996603)91:0.1623310669)73:0.0617225517,(((ref_ka_1024:0.8585413996,(ref_ka_969:0.2603064438,(ref_ka_1025:0.2109537520,(ref_ka_706:0.1038817961,(ref_ka_1645:0.1151138092,ref_ka_2029:0.0868501168)100:0.0621613167)100:0.1771319320)100:0.3190912327)100:0.3845699769)100:0.1507171973,(ref_ka_2765:0.9160359400,ref_ka_2391:0.4580530877)100:0.1517554967)100:0.1910369501,(ref_ka_328:0.8636818372,ref_ka_1783:0.8522688487)98:0.0949850106)92:0.0975914945)70:0.1016458056,(((ref_ka_1455:1.3185823758,(ref_ka_879:0.6498455325,(ref_ka_307:0.1445476213,(ref_ka_2641:0.1880591171,ref_ka_2786:0.1444565469)100:0.0531477233)100:0.2846427153)100:0.4101617708)100:0.5208409945,(ref_ka_400:0.4308538755,ref_ka_417:0.2418511641)100:1.0694636477)98:0.1636771800,ref_ka_1160:1.1093671964)85:0.0598742434)96:0.1128674653)85:0.0771031675,(((ref_ka_806:0.3422965135,((ref_ka_881:0.1465473725,ref_ka_2876:0.1243902761)100:0.2224224429,(ref_ka_138:0.2980942698,ref_ka_2096:0.2347832609)98:0.0677784994)98:0.1569963677)100:1.2647397184,(((ref_ka_885:0.8080096096,ref_ka_929:0.7878002623)99:0.1410147001,ref_ka_163:0.8968226237)96:0.1170726666,((ref_ka_1624:0.6554642082,(((ref_ka_428:0.1757184599,ref_ka_918:0.2246457071)100:0.3436988765,((ref_ka_147:0.1724274507,ref_ka_834:0.1502509759)100:0.1242080412,(ref_ka_500:0.2263824174,(ref_ka_449:0.0425542012,ref_ka_2742:0.1033364235)100:0.1627326616)100:0.1426637552)100:0.1211709086)100:0.0716579880,ref_ka_2311:0.4073970464)100:0.1805825388)99:0.0935778372,(((ref_ka_1268:0.3603526579,ref_ka_472:0.3131884457)100:0.0797648083,ref_ka_228:0.2509535428)100:0.2112538963,((ref_ka_2048:0.2406230491,(((((ref_ka_1893:0.1258219157,ref_ka_2545:0.1074924609)100:0.1187828973,ref_ka_640:0.2175532918)93:0.0314395578,(ref_ka_1191:0.2219537798,(ref_ka_2611:0.1424487968,ref_ka_2856:0.0667718796)100:0.0383305282)98:0.0227956349)96:0.0617678840,(ref_ka_841:0.0667210019,(ref_ka_1662:0.1153826856,ref_ka_2837:0.0579777689)100:0.0865538986)100:0.0688111518)95:0.0311215617,ref_ka_590:0.1720436442)100:0.1466331922)100:0.2278672665,(ref_ka_2173:0.2832238816,(ref_ka_1815:0.2090328833,ref_ka_1840:0.2031782302)100:0.0890406179)100:0.1583338671)100:0.0955946273)100:0.1640694856)100:0.1773978151)100:0.7130260894)99:0.1349137431,ref_ka_2829:1.3751683830)82:0.1310331758)49:0.0439025856)99:0.2675183544)86:0.2823720772,((ref_ka_1178:1.1483523764,ref_ka_1254:0.6884861819)86:0.1797233704,ref_ka_2086:1.8228945132)41:0.0000022381)68:0.0519896392,((ref_ka_348:1.4668387449,ref_ka_2912:1.2854418060)95:0.2074641253,(((ref_ka_936:1.0620642093,(ref_ka_2104:0.8576618924,((ref_ka_1930:0.1561374226,ref_ka_2181:0.1521324686)100:0.3012560196,(ref_ka_2069:0.2682158226,(ref_ka_1586:0.2722631101,ref_ka_1698:0.1359914419)100:0.2152276064)100:0.1234829801)100:0.5534264855)100:0.2249717249)100:0.1894673107,(ref_ka_499:0.8839326707,ref_ka_2565:1.1115439109)100:0.1827405322)100:0.2791040250,(ref_ka_1600:0.2090215723,ref_ka_1802:0.2745697243)100:1.0353265089)70:0.1319217897)49:0.0477272154)54:0.0953664123,(((((((ref_ka_1158:2.0630933756,((ref_ka_1875:0.2864231603,(ref_ka_1106:0.2309674773,ref_ka_1249:0.2329010991)100:0.1214019220)100:0.6852612820,(ref_ka_2956:0.8136459060,(ref_ka_1211:0.8928533159,ref_ka_2796:0.7811403109)100:0.2065202053)100:0.2893424051)100:0.2407156525)56:0.1699939920,(((((ref_ka_296:0.3802013595,ref_ka_311:0.2562755822)100:0.1358595504,ref_ka_2688:0.2766137265)99:0.0951544205,(ref_ka_405:0.0868580042,ref_ka_2034:0.2311561028)100:0.2638075315)98:0.1055009475,(ref_ka_333:0.1079059142,ref_ka_2820:0.1701085124)100:0.1731389225)100:1.8000222137,((((((ref_ka_1612:0.3583541283,(ref_ka_7:0.2495735801,(ref_ka_1773:0.3400946743,(ref_ka_84:0.5343382208,ref_ka_2853:0.4943384345)100:0.3118361407)73:0.0648592445)91:0.1194806959)100:0.2841491001,ref_ka_49:0.7246186103)100:0.1293218433,(ref_ka_2629:0.6513634219,((ref_ka_2477:0.6631985712,(ref_ka_1985:0.3631436223,(ref_ka_2561:0.2425265015,((ref_ka_1197:0.2477313908,ref_ka_2267:0.1836870728)100:0.0639400851,ref_ka_796:0.2037570468)100:0.0793260011)100:0.0909733983)97:0.0599180481)100:0.1430213981,ref_ka_2586:0.3649942997)96:0.1205664713)97:0.0958152083)100:0.6320758690,ref_ka_2107:1.2157922595)84:0.1599221351,ref_ka_2401:1.2404877964)43:0.0698102126,(((((ref_ka_107:0.9425487780,ref_ka_1910:0.5980830004)100:0.2754114962,ref_ka_182:0.8134174176)100:0.9001074254,(ref_ka_2144:0.6056337697,((((ref_ka_485:0.0667080151,ref_ka_501:0.0861066242)100:0.1247122122,(ref_ka_930:0.1581122543,(ref_ka_2871:0.1441274690,(ref_ka_606:0.1474079596,(ref_ka_155:0.0682547661,ref_ka_1614:0.1209932732)100:0.0379433677)100:0.0734762582)100:0.0912644012)96:0.0805187553)100:0.4013455536,ref_ka_2200:0.3775727530)53:0.0444713369,ref_ka_2475:0.2303208967)100:0.2506952712)100:0.3935493434)83:0.1031885816,(((ref_ka_1173:0.5046646971,ref_ka_1505:0.2090177461)100:0.1788498862,(ref_ka_1036:0.0542811273,ref_ka_2172:0.0729553811)100:0.2375087162)100:0.7016422856,ref_ka_2920:0.8991373091)99:0.1323163193)78:0.0884179606,(ref_ka_372:0.5497796043,ref_ka_2914:0.4300972631)100:0.4894874857)99:0.1215548283)53:0.1641255418)56:0.0920194232)63:0.0587119038,((ref_ka_1539:0.7533219538,(ref_ka_2229:0.7654675557,(ref_ka_2571:0.3201017227,ref_ka_2840:0.3653576645)100:0.1568449006)100:0.1973502845)100:0.9672771360,(((((((ref_ka_209:0.2936727504,((ref_ka_1119:0.3391238010,ref_ka_1525:0.2145174458)100:0.0604895600,(((ref_ka_2888:0.3173708501,((ref_ka_2939:0.1146402294,(ref_ka_1306:0.1699717765,ref_ka_2610:0.0931630910)100:0.0780215467)99:0.0470296811,(ref_ka_2665:0.1124359310,ref_ka_2798:0.1144511136)100:0.0388138041)67:0.0733146169)100:0.1346917275,(((ref_ka_1479:0.2688670071,(ref_ka_377:0.1658421023,(ref_ka_354:0.1249597163,ref_ka_1258:0.1618259390)100:0.0805020172)68:0.0237336025)38:0.0177866984,(ref_ka_801:0.1821412260,ref_ka_1177:0.1439542020)57:0.0227530702)61:0.0329074297,(((ref_ka_180:0.1629641330,ref_ka_2250:0.1468067775)72:0.0211982501,(ref_ka_1061:0.1337218963,ref_ka_746:0.0791925585)96:0.0398013261)71:0.0245282817,ref_ka_1218:0.1013400060)86:0.0448556796)55:0.0331302350)63:0.0495982925,ref_ka_2874:0.1701512946)100:0.1069895490)100:0.1583968419)100:0.8189145740,(ref_ka_1369:0.8137649423,ref_ka_2735:0.5798001684)100:0.1979479976)100:0.8138645272,(ref_ka_1800:1.5771058670,((((ref_ka_884:1.2303958445,(ref_ka_264:0.3923657268,(ref_ka_1581:0.4037010758,(ref_ka_946:0.0866780572,ref_ka_1882:0.1357657638)100:0.2391779487)100:0.1143546030)100:0.3956485706)100:0.1904321365,((ref_ka_100:0.0964095024,ref_ka_1499:0.0642381084)100:0.2540678519,((ref_ka_1155:0.1013407019,ref_ka_2249:0.1801704746)100:0.1143338936,((ref_ka_2738:0.2110791624,ref_ka_2027:0.1604371759)98:0.0632255201,(ref_ka_236:0.1375596690,(ref_ka_2584:0.1036905014,ref_ka_2946:0.1043474379)100:0.0396795694)100:0.0483495636)100:0.1274559864)100:0.1073996835)100:0.6293643837)100:0.1512881474,(((ref_ka_931:0.6324928637,(ref_ka_1569:0.1681930733,(ref_ka_1730:0.0906792119,(ref_ka_1063:0.0531308965,ref_ka_2009:0.1174758587)100:0.0405739114)100:0.1447158561)100:0.4366935382)100:0.5012262486,((((ref_f_48:0.1390227171,ref_f_122:0.1207885076)100:0.2958022210,((((ref_f_84:0.0000021596,ref_ka_719:0.0000021596)100:0.0911669375,ref_f_47:0.0538712065)100:0.4290116255,(((ref_f_41:0.0000021596,ref_ka_1942:0.0000021596)100:0.2099549238,ref_f_42:0.1765867250)100:0.0641573999,(((ref_f_0:0.2004968779,((ref_f_142:0.0000021596,ref_ka_1799:0.0000021596)100:0.1224283845,ref_f_73:0.0539103537)100:0.0326737381)100:0.1604435173,(ref_f_35:0.0364829389,ref_f_114:0.0885911368)100:0.0568110039)100:0.0472313559,ref_f_98:0.2018150366)100:0.0631406340)100:0.0699314456)99:0.0711812856,ref_f_63:0.3826114310)100:0.1254277816)100:0.3588734874,((((((ref_f_16:0.1107230527,ref_f_133:0.1956736196)100:0.2419873581,(ref_f_77:0.2829031157,((ref_f_44:0.2806861009,ref_f_61:0.2618310273)100:0.0853943624,(ref_f_10:0.1847660225,ref_f_22:0.1133462395)99:0.0525492905)100:0.1782190737)100:0.4574125562)100:0.3831175558,(ref_f_74:0.1790081763,ref_f_76:0.2019621492)100:0.3699653861)71:0.1330342277,(((ref_f_54:0.0000021596,ref_ka_2494:0.0000021596)100:0.1621019329,(ref_f_136:0.0000021596,ref_ka_1044:0.0000021596)100:0.0873123781)100:0.2366038129,((ref_f_31:0.5113410748,((ref_f_55:0.2167367887,(ref_f_119:0.0000021596,ref_ka_1406:0.0000021596)100:0.2560987806)98:0.0768771105,(ref_f_66:0.1288188989,ref_f_87:0.0518504769)100:0.2372731551)100:0.0771603569)98:0.0366156677,((((ref_f_101:0.0000021596,ref_ka_2998:0.0000021596)100:0.1165834827,(ref_f_13:0.0054061843,ref_ka_991:0.0069278457)100:0.0806647955)100:0.1040575590,((ref_f_148:0.0000021596,ref_ka_1403:0.0000021596)100:0.1203059171,((ref_f_36:0.0000021596,ref_ka_193:0.0000021596)100:0.1019229818,(ref_f_131:0.0000021596,ref_ka_338:0.0025447090)100:0.0604966178)89:0.0375088243)89:0.0309762757)100:0.1203490334,((ref_f_71:0.0000021596,ref_ka_74:0.0000021596)100:0.1590935919,((ref_f_92:0.0000021596,ref_ka_2789:0.0000021596)100:0.0987330523,(ref_f_46:0.0038327832,ref_ka_1123:0.0012487737)100:0.0544906135)100:0.1483478062)100:0.1217530306)98:0.0636119912)100:0.2576523138)100:0.1866395336)72:0.0915337591,ref_f_78:0.3423671655)100:0.0794672583,((((ref_f_145:0.1369003526,(ref_f_123:0.1128317786,ref_f_138:0.1149233797)100:0.1707884539)100:0.3091068023,ref_f_151:0.1965698141)97:0.0568091948,(((ref_f_51:0.0000021596,ref_ka_515:0.0000021596)100:0.1523909523,(ref_f_19:0.1782963181,(((ref_f_79:0.0822465101,ref_f_60:0.0731269408)60:0.0324805960,ref_f_129:0.0516318490)61:0.0363478943,(ref_f_150:0.0000021596,ref_ka_2623:0.0000021596)100:0.0845646281)100:0.0691044732)100:0.0925952413)99:0.0322483478,((ref_f_85:0.1239504019,ref_f_106:0.0595878941)100:0.0996500279,((ref_f_9:0.1133934698,(ref_f_107:0.0673282070,(ref_f_120:0.0026585042,ref_ka_1533:0.0000021596)100:0.1176241453)100:0.0429623195)100:0.0688462723,(ref_f_33:0.1132930176,ref_f_5:0.0963806754)100:0.0389959618)100:0.0340883415)99:0.0219933149)99:0.1079320288)100:0.1148896142,(((ref_f_111:0.0000021596,ref_ka_805:0.0000021596)100:0.0562287986,(ref_f_49:0.0352931275,ref_ka_2468:0.0141137311)100:0.1413528321)100:0.2071720699,ref_f_56:0.2128696036)99:0.0702557359)100:0.1765021441)100:0.2830697445)97:0.0793023233,(((((((ref_f_72:0.4142304571,(((ref_f_17:0.0828072960,ref_f_117:0.0900379801)100:0.2082239783,(ref_f_67:0.1282029735,(ref_f_12:0.1142302098,(ref_f_89:0.1191089108,(ref_f_58:0.0778225551,ref_f_96:0.0681242537)100:0.0555863147)100:0.1198612848)100:0.1171873591)100:0.0500408692)79:0.0279018573,(ref_f_3:0.1861471251,ref_f_137:0.1799062113)100:0.0818731591)93:0.0576972119)100:0.5060759850,((ref_f_40:0.3546625392,ref_f_110:0.2193562422)91:0.1057351853,((((ref_f_99:0.1846748762,((ref_f_143:0.0000021596,ref_ka_947:0.0000021596)100:0.0546334061,(ref_f_59:0.0103230038,ref_ka_1961:0.0000021072)100:0.0779560617)100:0.1010711408)100:0.1653807495,((ref_f_29:0.1505832882,(ref_f_28:0.0634930659,((ref_f_25:0.0755129374,((ref_f_90:0.0776478896,ref_f_104:0.0549237682)100:0.0315305044,ref_f_2:0.0491476087)100:0.0239034182)92:0.0162756695,ref_f_147:0.0723907689)92:0.0330932724)100:0.0535595300)100:0.1646358094,(ref_f_144:0.0840344366,(ref_f_70:0.0854760461,(ref_f_65:0.0321243469,ref_f_94:0.1022541114)100:0.0703332737)100:0.0356279228)100:0.0457500874)83:0.0373456475)82:0.0187829306,((ref_f_4:0.1261868069,ref_f_121:0.1481160833)100:0.0983770016,(ref_f_86:0.0000021596,ref_ka_565:0.0000021596)100:0.1831839933)89:0.0427939874)76:0.0314652321,ref_f_113:0.1744384545)100:0.0943433871)100:0.0579726940)62:0.0492702936,(((ref_f_24:0.0560660020,ref_f_118:0.0755416712)100:0.4494923409,ref_f_108:0.4361324395)100:0.2284464186,(((ref_f_139:0.0000021596,ref_ka_1256:0.0000021596)100:0.5361488984,(((ref_f_68:0.2641086262,(ref_f_64:0.0000021596,ref_ka_370:0.0000021596)100:0.1121015807)98:0.0565019631,((ref_f_14:0.0000021596,ref_ka_2962:0.0000021596)100:0.1884318359,(ref_f_93:0.0000021596,ref_ka_2031:0.0000021596)100:0.2015694660)85:0.0430058150)100:0.0865592967,ref_f_103:0.1810850775)100:0.0845680633)100:0.0849355004,((ref_f_124:0.4391579625,ref_f_115:0.2170416924)96:0.0641315077,((((ref_f_32:0.0639462133,ref_f_105:0.0649008704)100:0.2398426541,ref_f_20:0.1056964103)100:0.0854270916,(ref_f_135:0.0000021596,ref_ka_833:0.0000021596)100:0.1046208435)100:0.0809945422,(((ref_f_7:0.0727318761,ref_f_21:0.0720195879)100:0.0611093136,ref_f_141:0.1292373374)100:0.0313757069,ref_f_127:0.0848843521)100:0.0605341915)100:0.2163661506)100:0.1743028618)97:0.0588437540)60:0.0278490627)43:0.0472319456,((((ref_f_1:0.0000021596,ref_ka_1188:0.0000021596)100:0.3828652122,ref_f_34:0.1560171975)100:0.0769440972,ref_f_125:0.2364616692)100:0.0884014190,ref_f_132:0.2392959587)100:0.1223855934)47:0.0429960616,(ref_f_81:0.4279675565,((((ref_f_53:0.3785548037,(ref_f_100:0.3609250315,(ref_f_43:0.0000021596,ref_ka_812:0.0000021596)100:0.1274084591)100:0.0453556167)40:0.0328032208,(ref_f_88:0.2030085347,(ref_f_57:0.1597099840,ref_f_130:0.1432834504)99:0.0563292435)32:0.0350881245)68:0.0485266275,(ref_f_38:0.1669158806,(ref_f_91:0.0000021596,ref_ka_2464:0.0000021596)100:0.0031573094)100:0.2882290013)45:0.0262309094,((((ref_f_134:0.2302708117,(((((((ref_f_62:0.1792637128,ref_f_26:0.1427971013)61:0.0234017704,((ref_f_8:0.0995783491,ref_f_97:0.0270259008)100:0.0822852643,(((ref_f_69:0.0000021596,ref_ka_1925:0.0000021596)100:0.0601593548,ref_f_146:0.0768252242)100:0.0665350235,(ref_f_112:0.1010462927,(ref_f_82:0.0902457373,ref_f_45:0.0649621802)100:0.0256720363)100:0.0253233833)99:0.0325530041)56:0.0187674886)93:0.0159311479,ref_f_37:0.1085227991)97:0.0146904888,ref_f_11:0.0655783296)90:0.0117679744,ref_f_83:0.1419392576)93:0.0237011523,ref_f_149:0.1346615145)98:0.0208735076,ref_f_23:0.1406185296)100:0.0366265652)44:0.0179747366,ref_f_128:0.1617655642)70:0.0318361181,(((ref_f_15:0.0673739415,ref_f_75:0.0861814181)100:0.0598110470,ref_f_95:0.0989750204)100:0.0195044183,ref_f_27:0.0666112103)100:0.0678386824)90:0.0205753153,ref_f_52:0.2068982619)100:0.0796900585)66:0.0689662245)100:0.1639138362)49:0.0747954636,((ref_f_80:0.5606249891,((ref_f_126:0.0955718569,(ref_f_6:0.0925379216,ref_f_140:0.0916968616)65:0.0253970200)100:0.4271926973,(ref_f_109:0.2145944391,(ref_f_30:0.0627471145,ref_f_116:0.1098053934)100:0.3892109703)99:0.1149362993)78:0.0929865722)100:0.1080053152,ref_f_50:0.6206447416)98:0.1017813859)99:0.1151283422,(ref_f_39:0.2599413864,((ref_f_152:0.0000021596,ref_ka_646:0.0000021596)100:0.2052268751,(ref_f_18:0.1006318826,ref_f_102:0.1078154294)100:0.1527257185)97:0.0720395204)100:0.3076694866)100:0.1422522544)100:0.2953839685)100:0.1488500645,(((ref_ka_15:1.4315564706,((((ref_ka_78:0.1558790206,ref_ka_2576:0.1150358390)100:0.5178010246,((((((((ref_ka_919:0.7304940514,ref_ka_2543:0.3732757880)100:0.1233883183,ref_ka_666:0.6022553353)74:0.1020166404,ref_ka_1993:0.3787117086)55:0.0782264031,ref_ka_2082:0.4287323683)82:0.0806943655,ref_ka_2126:0.6813804956)99:0.0926575803,ref_ka_615:0.8983895993)87:0.1591140443,((((ref_ka_1953:0.5184523389,ref_ka_798:0.3240417088)100:0.1220529936,(((((ref_ka_2775:0.2326892797,(((((((ref_ka_2160:0.2001571260,ref_ka_2131:0.0783264598)77:0.0304611609,(ref_ka_1095:0.0991927342,ref_ka_2010:0.0658940812)48:0.0250728560)61:0.0416708408,(((((ref_ka_2180:0.1208612270,((ref_ka_781:0.0771414504,ref_ka_1299:0.0699824859)49:0.0152498679,ref_ka_2166:0.0711520075)95:0.0427072300)100:0.0693145520,ref_ka_466:0.0569611377)80:0.0364437783,((ref_ka_1350:0.1367218291,ref_ka_2950:0.0714127175)75:0.0122722561,(((ref_ka_350:0.1373394897,ref_ka_1070:0.0548656199)100:0.0616826188,(ref_ka_2399:0.0870136206,((ref_ka_282:0.1017367466,(ref_ka_669:0.0584436111,(ref_ka_375:0.1030581298,ref_ka_2813:0.0372724810)99:0.0545565211)87:0.0346004866)96:0.0457491905,ref_ka_441:0.0602370097)83:0.0273300602)66:0.0135334369)92:0.0155795527,(((ref_ka_2076:0.0971310025,ref_ka_2557:0.0966822604)82:0.0244205218,(ref_ka_994:0.1317427491,ref_ka_2059:0.0386373289)100:0.0758109059)82:0.0224426757,(ref_ka_1057:0.0727551424,(ref_ka_2033:0.0898339388,(ref_ka_1836:0.0281801587,ref_ka_2308:0.1077766950)100:0.0481483484)100:0.0433266005)60:0.0321666204)91:0.0538333341)84:0.0395652755)48:0.0081471617)76:0.0211440258,(ref_ka_2531:0.0874117649,ref_ka_2776:0.0555832708)100:0.0254165866)95:0.0284004872,((ref_ka_645:0.2080028645,ref_ka_1453:0.0297889138)28:0.0197362018,(ref_ka_1743:0.1179929349,ref_ka_1082:0.1027563482)42:0.0221194318)38:0.0284223264)36:0.0217033926)27:0.0314799267,(ref_ka_2902:0.0919065521,ref_ka_2596:0.0981261411)98:0.0340363944)22:0.0184522013,((((ref_ka_1623:0.0824006017,(ref_ka_1599:0.0617891407,(ref_ka_115:0.0429443528,ref_ka_2133:0.0960050006)98:0.0473560390)98:0.0383508375)100:0.1032793342,ref_ka_1305:0.0761124715)55:0.0377669090,ref_ka_2613:0.0578129689)55:0.0349066650,ref_ka_478:0.1076570941)54:0.0279627448)26:0.0185808875,ref_ka_721:0.0748221142)69:0.0529444531,ref_ka_92:0.0998226848)55:0.0345787430)67:0.0382063002,ref_ka_272:0.0960934952)100:0.2105691402,(((((ref_ka_2123:0.1722842839,(ref_ka_1409:0.0888419864,ref_ka_1687:0.1110136341)100:0.0830585010)99:0.0740254232,((ref_ka_959:0.2226095032,ref_ka_250:0.1568015442)96:0.0479951295,(((((ref_ka_2795:0.1442381192,(ref_ka_358:0.0912958912,ref_ka_2637:0.0877404602)100:0.0744425953)100:0.0724833741,(ref_ka_2239:0.1163731802,(ref_ka_800:0.1003213204,ref_ka_2387:0.1011424072)100:0.0344053453)100:0.0540923701)95:0.0326652215,(((((ref_ka_2317:0.1474936117,ref_ka_2960:0.1128821329)98:0.0435784197,ref_ka_434:0.0904416036)57:0.0174714915,(ref_ka_1157:0.0959748912,ref_ka_2508:0.0944864441)60:0.0131497353)74:0.0292552159,ref_ka_447:0.1005300291)99:0.0241021359,ref_ka_298:0.1161363789)96:0.0273948639)70:0.0041614224,(ref_ka_1450:0.1057978518,ref_ka_69:0.0918762959)95:0.0282098387)99:0.0270093023,(((ref_ka_1405:0.0909260270,(ref_ka_1437:0.0656027108,ref_ka_1872:0.0917730007)100:0.0672005893)100:0.1893150405,((((ref_ka_1704:0.1435193195,(ref_ka_2510:0.0524643196,ref_ka_2762:0.0661224022)100:0.0829774126)100:0.1478930720,ref_ka_1311:0.0693932032)92:0.0371737139,ref_ka_1835:0.0726207557)68:0.0252852381,(((ref_ka_2054:0.1237444455,(ref_ka_2656:0.1521268129,(ref_ka_1416:0.0572278879,ref_ka_2358:0.0749191296)61:0.0336035156)82:0.0287289153)57:0.0346821323,ref_ka_1181:0.1089776852)96:0.0819370994,((ref_ka_1016:0.1007998621,(ref_ka_2969:0.0764758237,ref_ka_1999:0.0438032069)99:0.0284044475)100:0.0311771116,ref_ka_285:0.0702695009)99:0.0396716133)36:0.0063950015)97:0.0911642338)68:0.0267190263,ref_ka_937:0.1580469763)100:0.0707460516)97:0.0258290181)98:0.0376328788)83:0.0260144073,(((((ref_ka_1896:0.1654295560,(ref_ka_717:0.1042556666,ref_ka_2302:0.0660851303)100:0.0571113608)100:0.0908535347,(((((ref_ka_662:0.1081493665,ref_ka_851:0.1389926855)100:0.0866953645,(ref_ka_1330:0.0860466061,(ref_ka_2296:0.0336259833,(ref_ka_2854:0.0964885345,ref_ka_794:0.1028175680)100:0.0950125347)100:0.0469961577)100:0.0975566485)66:0.0308174051,ref_ka_2539:0.1457269180)69:0.0165397841,ref_ka_440:0.1654922052)95:0.0494108232,((ref_ka_985:0.1356086164,ref_ka_198:0.1084550241)100:0.0570594886,((ref_ka_1637:0.1587222068,ref_ka_1312:0.1109465950)97:0.0485256096,((ref_ka_59:0.0586144168,ref_ka_1571:0.1013349805)100:0.0454004020,((ref_ka_699:0.1312031907,ref_ka_968:0.0463341484)100:0.0303873710,ref_ka_2546:0.0817261687)100:0.0478329939)81:0.0226154036)93:0.0314904998)99:0.0577067944)87:0.0256058782)100:0.0737968732,((ref_ka_304:0.1736974098,ref_ka_254:0.0650794114)100:0.0429115479,ref_ka_1939:0.0815469860)100:0.0596155332)96:0.0435991584,(((((((ref_ka_767:0.0542451266,ref_ka_2764:0.0752506927)100:0.0713164093,ref_ka_1741:0.0761791686)100:0.0284185056,ref_ka_1081:0.0660239868)100:0.0186588391,ref_ka_1630:0.0600233499)86:0.0281700928,ref_ka_2233:0.0529549232)100:0.0392771759,ref_ka_2103:0.1106818875)100:0.0476366362,ref_ka_2020:0.1712360048)75:0.0213112043)96:0.0329408984,((((((((ref_ka_808:0.1901907129,ref_ka_924:0.1509355133)88:0.0382061128,ref_ka_223:0.0843133735)88:0.0244008989,(ref_ka_682:0.1087558198,((ref_ka_2612:0.1012399306,ref_ka_734:0.0251353683)100:0.0252099987,ref_ka_1722:0.0752146233)100:0.0423462723)100:0.0830223519)72:0.0131188694,ref_ka_558:0.1164833895)85:0.0281325940,((((ref_ka_2663:0.0584713498,ref_ka_2689:0.0778264844)100:0.1319812412,ref_ka_2984:0.0524645841)98:0.0207510945,(ref_ka_1198:0.1290573219,ref_ka_2099:0.0532785532)99:0.0322102688)93:0.0138616035,ref_ka_2346:0.0756603566)100:0.0260815201)84:0.0349006188,ref_ka_360:0.1286532043)34:0.0114174199,(ref_ka_1459:0.0888454221,(ref_ka_432:0.0750172654,(ref_ka_1282:0.1326653498,(((ref_ka_483:0.0643464046,ref_ka_961:0.0746272792)100:0.0220760977,ref_ka_1924:0.0426890681)100:0.0335384290,(ref_ka_132:0.0937705365,ref_ka_2695:0.0352173332)100:0.0201648827)100:0.0537249175)100:0.0656498770)88:0.0168795433)51:0.0274354634)99:0.0473130656,ref_ka_1616:0.1056708568)97:0.0347818053)63:0.0236045112)56:0.0088063573,(ref_ka_1084:0.1557442771,(ref_ka_56:0.1426439255,(ref_ka_1010:0.0764993415,ref_ka_1656:0.0688064832)98:0.0200795091)99:0.0373281137)99:0.0446128592)95:0.0264279795,(((ref_ka_70:0.0780223345,ref_ka_2019:0.1511490891)100:0.1283937868,ref_ka_876:0.0992403672)72:0.0254331863,((((ref_ka_2488:0.0792729745,ref_ka_2808:0.0819928037)100:0.0555266290,(ref_ka_46:0.0904836051,ref_ka_2736:0.1295899177)100:0.0640777141)100:0.0533505741,(ref_ka_2996:0.1425002573,(ref_ka_923:0.0991187849,ref_ka_2152:0.0541689461)100:0.0533727330)100:0.0486695929)96:0.0380859993,ref_ka_622:0.1021085766)59:0.0266422717)84:0.0463331048)83:0.0359932488)100:0.0776783237,(ref_ka_1246:0.0765986732,(ref_ka_202:0.0706597210,ref_ka_2322:0.0604318803)100:0.0491327371)100:0.0641599546)100:0.1698063201,((ref_ka_1621:0.1897029026,(ref_ka_506:0.1805446459,(ref_ka_2157:0.1353221934,(ref_ka_502:0.1092724107,(ref_ka_972:0.0966107175,ref_ka_1361:0.0442939995)97:0.0289078055)100:0.0762012056)97:0.0225191812)100:0.0568222932)100:0.0837521061,(((ref_ka_1011:0.2082461271,ref_ka_1261:0.1307334062)99:0.0500830969,ref_ka_897:0.1165832269)87:0.0361343324,(ref_ka_256:0.1259741475,ref_ka_1393:0.1129802176)97:0.0347528226)82:0.0235663072)86:0.0298131573)100:0.1553171361)100:0.3600594562,ref_ka_1357:0.4877505042)63:0.0917445983,(((ref_ka_616:0.6722693439,(ref_ka_1320:0.1455621601,(ref_ka_353:0.2289587792,(ref_ka_1690:0.0874248829,ref_ka_2664:0.0493831094)100:0.0568518784)100:0.1491005856)100:0.1642204674)99:0.0879084676,(((ref_ka_1542:0.0486294850,ref_ka_2186:0.0839891953)100:0.1726246224,(ref_ka_1263:0.1516161312,ref_ka_2515:0.1133514772)100:0.0372383435)99:0.0392473821,((ref_ka_2660:0.1590855130,ref_ka_829:0.1238280902)58:0.0263872946,(ref_ka_970:0.1212778789,ref_ka_2554:0.0855703841)100:0.0525769103)100:0.0394942451)99:0.1089481044)100:0.2237740337,((ref_ka_388:0.2358754676,ref_ka_390:0.2389804737)100:0.4360181359,(((((((((ref_ka_85:0.2044211135,(ref_ka_1478:0.0656867473,ref_ka_1714:0.0860868478)100:0.2382551402)100:0.3058648680,ref_ka_1262:0.1459313817)95:0.0423248439,(ref_ka_1654:0.3529112642,(ref_ka_591:0.0929967197,ref_ka_1887:0.0864849848)100:0.0348181128)100:0.0354638837)95:0.0686726174,ref_ka_1620:0.1363675883)100:0.0832162021,(ref_ka_1975:0.3967356893,ref_ka_510:0.1518463745)100:0.0911825788)100:0.1616880675,ref_ka_1013:0.1905471358)100:0.1301464478,ref_ka_2847:0.1337894000)100:0.1244223158,ref_ka_2714:0.3896423996)100:0.0988499804,(((ref_ka_323:0.3398332919,ref_ka_870:0.1268052310)100:0.0927500436,((ref_ka_2497:0.2131793307,ref_ka_117:0.1612887610)98:0.0457357379,(ref_ka_416:0.1568960972,ref_ka_651:0.1571492567)89:0.0521438778)88:0.0641916344)99:0.0690247810,ref_ka_626:0.1897501167)100:0.1140756148)98:0.0564087149)74:0.0694861804)13:0.0219614020)26:0.0304980522)95:0.1164524923,(((((((ref_ka_2512:0.3494751171,(ref_ka_832:0.1566515806,ref_ka_2331:0.0971074438)53:0.0468209637)51:0.0394193358,ref_ka_1954:0.1606761156)47:0.0586184401,(((((((ref_ka_712:0.2849069603,((ref_ka_571:0.0523839608,ref_ka_1713:0.0818772828)100:0.1452439489,ref_ka_151:0.1315450027)47:0.0252598631)30:0.0085974772,(((ref_ka_1287:0.1057374667,ref_ka_2046:0.0713787235)88:0.0230320099,ref_ka_1551:0.0719700307)100:0.1009976786,ref_ka_1814:0.1028356110)87:0.0337964634)80:0.0192401952,(((ref_ka_1110:0.0868611934,ref_ka_1034:0.0893562048)100:0.0667500381,(ref_ka_1716:0.0844739830,ref_ka_2343:0.0511536993)100:0.0718334177)100:0.0399903202,ref_ka_784:0.0871520783)93:0.0203456602)79:0.0173813428,(ref_ka_2032:0.0991905856,ref_ka_2260:0.0867552843)99:0.0316146983)76:0.0129596172,(((((ref_ka_2834:0.2123287334,ref_ka_1919:0.1219637821)99:0.0516073939,(ref_ka_1460:0.1079364325,(ref_ka_872:0.0516648436,ref_ka_1684:0.0749598109)100:0.0257504488)100:0.0602505156)99:0.0414355438,ref_ka_2409:0.1001712879)98:0.0424019075,(ref_ka_2205:0.1511621747,ref_ka_2471:0.0732384743)99:0.0212449931)79:0.0392023627,ref_ka_941:0.0771766143)62:0.0147911296)58:0.0132798666,((ref_ka_1850:0.1689220501,ref_ka_1398:0.0895231302)62:0.0360349061,(ref_ka_1927:0.0813526902,ref_ka_2486:0.0798684092)50:0.0303310371)79:0.0296504634)93:0.0530169797,ref_ka_1442:0.1933041753)100:0.0821552193)97:0.0474654252,(((ref_ka_1922:0.1442991136,ref_ka_2544:0.0671106651)93:0.0238790857,ref_ka_1323:0.1330331302)100:0.0428191703,(ref_ka_546:0.0661193740,ref_ka_2476:0.0570309983)100:0.0500928257)100:0.0859433602)78:0.0287769695,(ref_ka_204:0.2305121280,(ref_sfmd0:0.0356615086,ref_ka_2774:0.0768894273)100:0.1816115197)83:0.0243999231)62:0.0407442816,(ref_ka_2222:0.2460115147,(ref_ka_1774:0.0509481522,ref_ka_2036:0.1001456983)100:0.1086813186)100:0.0978524650)100:0.2233259530,((ref_ka_815:0.3694815221,ref_ka_2721:0.1795693299)100:0.0970822959,ref_ka_96:0.2372441732)100:0.1450915368)100:0.2825263771)100:0.1703609198)100:0.1235502027,(((ref_ka_670:0.0986182665,(ref_ka_2872:0.1133236442,ref_ka_2657:0.1198796943)100:0.0717062367)100:0.5624855196,((ref_ka_322:0.2307636608,ref_ka_1291:0.1315417051)100:0.1235484559,(ref_ka_1276:0.2569774213,ref_ka_1809:0.1797720175)100:0.1799575850)100:0.1268879506)100:0.0850429572,((ref_ka_2975:0.1098969269,(ref_ka_1520:0.1005838185,ref_ka_2118:0.1209989994)100:0.0752941636)100:0.0558728470,(ref_ka_325:0.1742211347,ref_ka_1371:0.1726010684)100:0.1741039742)100:0.3405827241)100:0.1845894042)90:0.0873051791,((ref_ka_1591:0.8771914757,(ref_ka_1706:0.9402585569,(ref_ka_2241:0.4245065188,(ref_ka_2919:0.2622654930,(ref_ka_28:0.2388851041,ref_ka_2400:0.1977052994)100:0.1026375061)99:0.0708731622)100:0.3039251707)98:0.0820915508)97:0.1452338566,((((ref_ka_1529:0.7212292442,(ref_ka_1555:0.4881783071,(ref_ka_122:0.1406859495,ref_ka_771:0.1195062154)100:0.3663935665)100:0.2235852473)96:0.1094682555,ref_ka_1965:0.4208726708)96:0.1001329169,(ref_ka_2978:0.7482486599,(ref_ka_281:0.3804148160,(ref_ka_364:0.2461150416,ref_ka_1877:0.3049265056)100:0.1382237440)100:0.1862296598)97:0.0940973161)73:0.0610460452,((ref_ka_60:0.7081852668,(ref_ka_1015:0.3450052672,ref_ka_1255:0.2802793262)100:0.2136001050)91:0.1201086676,(ref_ka_361:0.3612933787,(ref_ka_1228:0.4295795350,(ref_ka_1390:0.1615140233,ref_ka_2743:0.2442041768)100:0.1051649956)100:0.1096989344)100:0.1610804535)85:0.0788590961)77:0.0604921463)100:0.3533947434)61:0.1089846758)100:0.1599679758,ref_ka_1827:0.8584928451)100:0.1071340827,ref_ka_1876:0.9347996984)100:0.0906203201)96:0.0947724761)100:0.1952168425,((ref_ka_2553:0.2424630080,(ref_ka_1105:0.1950851877,ref_ka_1582:0.1560539792)100:0.2317283456)100:0.5575208264,(ref_ka_1934:0.4514426244,(ref_ka_1593:0.3793422340,ref_ka_2843:0.4720879764)100:0.3406009979)100:0.3412121083)100:0.3414542636)96:0.0827179911)100:0.2794437564)84:0.1067559991,((ref_ka_2350:2.1269401029,((((((ref_ka_1609:0.5878462584,(ref_ka_1837:0.3188284311,ref_ka_200:0.1918227586)100:0.0932151890)73:0.0559958550,(ref_ka_1085:0.2080182914,ref_ka_2741:0.1189203831)100:0.0685891266)73:0.0893797406,ref_ka_1379:0.1898965947)73:0.0509587947,(ref_ka_2449:0.2918451759,ref_ka_544:0.1486089208)100:0.1104448000)100:0.6667376233,(ref_ka_1874:0.3353955707,(ref_ka_2605:0.1922760943,ref_ka_2670:0.1811819170)100:0.5578558177)100:0.3881825108)100:0.1563826376,(((ref_ka_470:0.2174881527,((ref_ka_415:0.0886886855,ref_ka_2380:0.0837852414)100:0.1078161731,(ref_ka_856:0.1211099955,ref_ka_1785:0.1165465893)100:0.0833930018)100:0.0551205049)100:0.0623180478,((ref_ka_1184:0.2372757791,ref_ka_2883:0.1773673790)87:0.0341651881,((ref_ka_2967:0.2145763931,ref_ka_2511:0.1792728545)69:0.0258221764,(ref_ka_569:0.1223499918,(ref_ka_2295:0.0676584252,ref_ka_2804:0.1253774181)72:0.0309340228)55:0.0397089348)99:0.0485638670)96:0.0583397724)100:0.1842534491,((((((ref_ka_965:0.1413458007,ref_ka_2646:0.1088647620)100:0.1052891810,(ref_ka_1377:0.0475486018,ref_ka_2210:0.0952431245)100:0.0908893665)100:0.0757132221,ref_ka_2171:0.1369906688)100:0.3567412785,(((ref_ka_1522:0.1998454631,(ref_ka_374:0.1307971531,ref_ka_2562:0.0788769965)100:0.0975248801)100:0.0484890489,ref_ka_2353:0.1783117962)100:0.2862433577,(ref_ka_88:0.2991294362,((ref_ka_213:0.1822800391,((ref_ka_157:0.1480610032,((ref_ka_2290:0.1206104427,ref_ka_1867:0.0922718521)88:0.0221489875,ref_ka_2465:0.1074640069)100:0.0625581810)94:0.0350516744,((((ref_ka_1115:0.1617638726,(ref_ka_2135:0.1399697282,(ref_ka_996:0.0529966626,ref_ka_2884:0.0699960158)100:0.0640606837)98:0.0206140727)100:0.0277324381,ref_ka_1521:0.1129446952)100:0.0284055237,ref_ka_1744:0.1215472603)100:0.0508131838,ref_ka_2328:0.1273579092)99:0.0443165279)98:0.0436021097)99:0.0691613565,(ref_ka_1226:0.1912913882,((ref_ka_1352:0.1430843536,ref_ka_2440:0.1607182018)99:0.0342043127,(ref_ka_1682:0.0805816171,ref_ka_2112:0.0501199267)100:0.0299527317)96:0.0414830818)98:0.0562231042)99:0.0536558977)98:0.0430243659)99:0.0325350836)100:0.1459045101,(ref_ka_952:0.3938712774,ref_ka_82:0.2439920084)100:0.0558538763)100:0.1236217104,(ref_ka_525:0.1102873482,ref_ka_1370:0.1443844983)100:0.1889141320)100:0.2941649990)100:0.3765798162)100:0.3066081626)94:0.1322237930,(((ref_ka_535:0.9018658551,((ref_ka_504:0.1873660401,ref_ka_2691:0.1895851218)100:0.5986020942,(((ref_ka_1283:0.2404729423,((ref_ka_2431:0.2281914540,(ref_ka_89:0.1182281125,ref_ka_2364:0.1900967986)100:0.0342071876)100:0.0724008870,ref_ka_2479:0.1530405313)95:0.0453741834)95:0.0884357094,(ref_ka_1192:0.2465983171,(ref_ka_1079:0.1299225995,ref_ka_2918:0.1128706795)100:0.1510125484)100:0.1594026630)100:0.2254188894,(ref_ka_1839:0.3595098792,(ref_ka_1686:0.1813473506,ref_ka_2454:0.2261329840)100:0.2610830766)100:0.0795242435)100:0.1716398359)100:0.3324204180)100:0.4313958120,ref_ka_2151:1.3881527605)81:0.1633887094,(((((((ref_ka_587:0.3839561142,ref_ka_1793:0.3004556456)100:0.8236164174,ref_ka_1981:0.5158716849)100:0.3291660816,((ref_ka_1829:0.8375479038,((((ref_ka_802:0.4533576750,(((((ref_ka_2987:0.5359734695,ref_ka_446:0.1536357392)100:0.0682269014,ref_ka_1613:0.2842680507)100:0.0635513010,((ref_ka_1394:0.2238028045,ref_ka_2941:0.1977695193)99:0.0507518935,ref_ka_2109:0.2419470666)53:0.0360370797)74:0.0591721667,ref_ka_1341:0.2870866179)67:0.0570042908,ref_ka_87:0.3326024287)100:0.2620279794)100:0.1484166656,(ref_ka_1201:0.5869993444,ref_ka_1710:0.3556840274)100:0.1632329975)44:0.0416962844,(((ref_ka_1949:0.2309657308,(ref_ka_2024:0.1110066447,ref_ka_2549:0.1178322990)100:0.0284914866)100:0.0386840689,(ref_ka_779:0.0618142079,ref_ka_2442:0.0732394796)100:0.0603881354)100:0.6821211481,(((ref_ka_247:0.2686028871,(ref_ka_631:0.1862925086,(ref_ka_1913:0.0594003781,ref_ka_2954:0.0618993193)100:0.0932712916)100:0.1039722285)100:0.1614339034,(ref_ka_2542:0.2308524951,(ref_ka_2701:0.2709510927,(ref_ka_1247:0.1711838026,ref_ka_1719:0.1403889883)100:0.0890572721)100:0.1680833937)100:0.1215916717)100:0.0958185475,ref_ka_2923:0.2325575601)100:0.0643728757)100:0.1414026267)57:0.0626067896,((ref_ka_2801:0.5326946188,(ref_ka_130:0.1870238183,(ref_ka_782:0.0811798612,ref_ka_2676:0.0555463545)100:0.2052644925)100:0.3928010783)100:0.1034310519,(((ref_ka_1003:0.5479729841,((ref_ka_1552:0.1097661958,ref_ka_1671:0.2132754001)100:0.2287328997,(ref_ka_1657:0.2065715400,(ref_ka_766:0.2142402967,(ref_ka_817:0.2006838593,(ref_ka_176:0.1896569716,ref_ka_1535:0.1955771978)100:0.0856234097)100:0.0653835646)100:0.1172295945)100:0.2116935737)95:0.0989543011)100:0.1068579904,ref_ka_906:0.3740347352)100:0.0658536561,((ref_ka_1202:0.1892612613,ref_ka_1728:0.1912321095)100:0.1292133315,((((((((((((((((ref_ka_2682:0.3191889605,ref_ka_589:0.2207235842)100:0.0869437350,ref_ka_1309:0.1189747931)86:0.0355736677,(ref_ka_1490:0.1083442345,ref_ka_1879:0.1112072121)95:0.0503558221)61:0.0119242111,(((((ref_ka_1568:0.1701127361,ref_ka_2095:0.0807281633)92:0.0276603688,ref_ka_772:0.1312557445)81:0.0318649586,ref_ka_95:0.0589194562)81:0.0214608057,ref_ka_162:0.0715467146)100:0.0428203279,ref_ka_426:0.1193328536)80:0.0215021805)79:0.0174807649,((ref_ka_23:0.1492634245,ref_ka_710:0.1098677549)100:0.1751812810,ref_ka_1475:0.1032566589)97:0.0560876369)90:0.0233479722,(ref_ka_1114:0.1982437744,ref_ka_2021:0.0976040133)90:0.0321544884)87:0.0191079867,ref_ka_2293:0.1293917990)88:0.0265119015,((((((ref_ka_231:0.2624780326,ref_ka_1073:0.1917502904)100:0.0533363109,((ref_ka_2404:0.0829736588,ref_ka_2710:0.1114149941)100:0.1252498017,(ref_ka_987:0.1149537514,ref_ka_1868:0.1028263428)100:0.0626809828)100:0.0459734349)100:0.0579539505,ref_ka_598:0.1421008249)95:0.0248881090,ref_ka_2711:0.0705278976)95:0.0330922227,(ref_ka_1575:0.1706265689,((ref_ka_2091:0.1394176409,ref_ka_2881:0.1205738397)69:0.0300273851,ref_ka_1935:0.1313731723)69:0.0297599028)81:0.0188852110)93:0.0258331535,((ref_ka_761:0.1104083944,ref_ka_2848:0.0881561821)100:0.0404112222,ref_ka_399:0.0817847758)98:0.0323234754)54:0.0076002730)60:0.0276359280,((ref_ka_523:0.2342164082,((ref_ka_778:0.0938589548,ref_ka_1050:0.0988729063)100:0.0545690339,(ref_ka_11:0.1592612215,ref_ka_1803:0.1479886490)91:0.0651565238)89:0.0282083034)100:0.0879573512,ref_ka_2025:0.1921690416)100:0.1130231013)93:0.0158021369,(ref_ka_2904:0.1314354427,ref_ka_1501:0.1348680649)99:0.0419985804)100:0.0501972391,ref_ka_1513:0.2390736748)91:0.0280743550,(ref_ka_1071:0.0852652999,ref_ka_1628:0.0492399121)100:0.1295394266)50:0.0214311155,ref_ka_2314:0.1888575142)55:0.0284874332,ref_ka_1546:0.2465264226)100:0.0601917361,ref_ka_548:0.1859222489)100:0.0773584928,(ref_ka_1383:0.1888378810,(ref_ka_1430:0.1013929350,(ref_ka_1058:0.1008703776,(ref_ka_826:0.0557392839,ref_ka_2357:0.0777806307)100:0.0539113123)90:0.0571997879)100:0.1978059108)100:0.1338669872)100:0.1361487961)100:0.0782473417)100:0.1329189552)100:0.1369990698)100:0.4230684904)68:0.0932171160,(ref_ka_2039:1.0131479435,(((((ref_ka_1752:0.1793994534,ref_ka_1891:0.1151894800)54:0.0220514409,(ref_ka_696:0.1429199461,ref_ka_2371:0.0888788272)54:0.0211750158)99:0.0230068539,ref_ka_2410:0.0844564141)100:0.0432543077,ref_ka_1127:0.0704209954)99:0.0654396465,ref_ka_167:0.0921148109)100:0.5059562239)89:0.1353300435)32:0.0538216641)41:0.0367423761,(ref_ka_1209:0.6335054608,(((ref_ka_1676:0.6208395298,(ref_ka_2841:0.1917109348,(ref_ka_1143:0.0698400939,ref_ka_1433:0.0861461363)100:0.2219915080)100:0.2018613927)98:0.0584346154,((ref_ka_143:0.3673249773,(ref_ka_2049:0.2341424265,(ref_ka_1937:0.1307576993,ref_ka_2231:0.1266527672)100:0.1542545072)100:0.1738482567)100:0.1962623452,((ref_ka_409:0.2291790257,ref_ka_1419:0.1209114522)100:0.1606156171,((((((ref_ka_1017:0.1179326374,ref_ka_1214:0.1256069998)100:0.0966099251,ref_ka_1915:0.1128166837)100:0.1275839183,ref_ka_1120:0.0691124178)100:0.0533269343,ref_ka_698:0.1356115701)100:0.2319248845,((ref_ka_1574:0.0822492956,ref_ka_1794:0.0771669210)100:0.0881135045,(ref_ka_2893:0.1223129839,ref_ka_1899:0.0915869516)100:0.0776430281)100:0.0540540712)99:0.0662191104,(ref_ka_1042:0.1123273275,ref_ka_2457:0.0950186332)100:0.1156960916)100:0.0621490617)100:0.1909128259)71:0.1003651649)48:0.0374318053,((ref_ka_2061:0.4292277437,(ref_ka_584:0.3397135623,(((ref_ka_1137:0.3911445887,(ref_ka_514:0.1716435961,ref_ka_862:0.0995326271)100:0.0857724908)94:0.0485073528,ref_ka_1997:0.2074269562)94:0.0442023709,ref_ka_770:0.2756014128)100:0.0800981483)100:0.0902202153)96:0.0527330828,(ref_ka_1378:0.3740986460,ref_ka_1634:0.1787578472)100:0.1537993173)96:0.0782838721)100:0.3841462664)86:0.1398390465)62:0.0772060481,((ref_ka_2953:0.9185174317,ref_ka_1386:1.0041535494)90:0.2178156993,(ref_ka_1711:0.6979231094,(ref_ka_54:0.2838628488,ref_ka_407:0.1512948338)100:0.4356271374)100:0.1738294652)57:0.1622996581)73:0.0838099942,(ref_ka_526:0.2213618974,(ref_ka_1746:0.1903485278,ref_ka_2193:0.2931806086)100:0.1488704741)100:0.6209715524)100:0.1322276787,(ref_ka_1404:0.9059412174,(((ref_ka_2164:0.3506391345,((ref_ka_563:0.2578008812,ref_ka_1420:0.0866416455)100:0.2524413194,(ref_ka_2251:0.2231365490,(ref_ka_1118:0.1040361728,ref_ka_2262:0.0770497230)100:0.0885735934)100:0.1665700243)100:0.1854572925)100:0.1029330056,((ref_ka_555:0.0602509895,ref_ka_2781:0.0820321850)100:0.4307258864,(ref_ka_744:0.2657504419,ref_ka_2945:0.1647505120)100:0.2482937466)100:0.0882647241)100:0.2824132059,(ref_ka_1906:0.5842521914,(ref_ka_1540:0.4591670496,(ref_ka_2414:0.5259366944,((ref_ka_260:0.0973971085,ref_ka_2111:0.0711042282)100:0.3580339417,(ref_ka_853:0.1870003874,ref_ka_1622:0.1495305215)100:0.1433727868)100:0.0875524373)100:0.0668206541)94:0.0798106400)94:0.1079566966)85:0.1272818394)100:0.3915326091)99:0.1183104213)95:0.1240614273)98:0.1029101312)41:0.0570257180,(((((ref_ka_2769:0.4865472938,ref_ka_309:0.6072065568)100:1.0139559281,(((((ref_ka_2947:1.4867309446,(ref_ka_99:0.2865613904,ref_ka_993:0.2448062127)100:0.4937616542)100:0.1779181883,ref_ka_2963:0.9572975069)98:0.0774140449,ref_ka_2666:1.0069641928)100:0.2633967283,((((ref_ka_104:0.7296727490,((((ref_ka_1780:0.5488086213,(ref_ka_2259:0.3401524729,((ref_ka_2516:0.2935405355,ref_ka_261:0.2546434129)100:0.0619554398,(ref_ka_675:0.2462456744,ref_ka_1590:0.1984677168)100:0.0967169919)94:0.0571768587)100:0.0402248510)100:0.1277788276,ref_ka_495:0.3082195586)95:0.0704469930,(((((ref_ka_226:0.2710752601,(ref_ka_2882:0.1329385844,(ref_ka_1187:0.1507292731,ref_ka_456:0.1203423106)100:0.0591186230)100:0.0301734904)100:0.0586201613,ref_ka_1365:0.2347240312)92:0.0842024252,ref_ka_286:0.1384276816)100:0.2692177090,((ref_ka_804:0.0996765462,ref_ka_2365:0.0742724708)100:0.2097102308,(ref_ka_276:0.3041920574,ref_ka_2849:0.1407539444)98:0.0555002183)100:0.1055539260)73:0.0668220665,ref_ka_653:0.3649335988)94:0.0707192316)77:0.0396314731,(ref_ka_529:0.3133953980,ref_ka_2421:0.2977973033)99:0.0688244140)99:0.0814334298)100:0.5557913376,(ref_ka_1445:0.4553961846,(((ref_ka_431:0.1411118157,ref_ka_2625:0.1612050866)100:0.1358556931,ref_ka_438:0.2081544824)98:0.0596334438,ref_ka_850:0.1480197073)98:0.1876823368)100:0.5806560154)99:0.1303968352,ref_ka_2523:0.6768396136)93:0.0508701502,ref_ka_86:0.9964495892)98:0.0796306255)96:0.0850846491,((((ref_ka_301:0.8317627784,(ref_ka_1957:0.3677901452,ref_ka_1962:0.2091039834)100:0.6710829633)100:0.3197242034,((ref_ka_394:0.2782070000,ref_ka_574:0.2832697332)100:1.1249148541,(((((ref_ka_2079:0.9122259511,((ref_ka_1856:0.3580023800,(ref_ka_757:0.2031068859,ref_ka_2943:0.1377434466)100:0.1201097495)100:0.0623758774,ref_ka_2700:0.2017397912)100:0.0822017123)62:0.1174989102,((ref_ka_312:0.0861035595,ref_ka_1606:0.0710723358)100:0.5359207908,((ref_ka_1647:0.1281262747,(ref_ka_1791:0.0861956178,ref_ka_2405:0.0536299027)100:0.0821813202)100:0.3415616296,ref_ka_362:0.3456668165)92:0.0532222154)57:0.0549792047)95:0.0706533637,(ref_ka_2080:0.3590312880,(ref_ka_239:0.3544573548,ref_ka_2791:0.3213138197)100:0.0399238812)100:0.1069044946)90:0.0964046895,(ref_ka_723:0.3619711570,ref_ka_2606:0.4134017947)100:0.1889199323)100:0.3525688050,(ref_ka_1242:0.6549823003,(ref_ka_935:0.6869314333,((ref_ka_25:0.3699875058,ref_ka_1796:0.3311632889)100:0.0693672980,((ref_ka_997:0.3542540876,ref_ka_2844:0.3069873337)100:0.0526586699,((ref_ka_1069:0.1591736979,ref_ka_2814:0.1249851843)100:0.1557043719,(ref_ka_2051:0.1603080968,(ref_ka_1358:0.0565097353,ref_ka_2209:0.0737398542)100:0.1304488649)100:0.0714632032)100:0.0866171858)100:0.1052724067)100:0.1600227570)97:0.0917261099)100:0.1826182035)100:0.3237851521)100:0.1180065612)100:0.2939044496,((ref_ka_2198:0.3683707688,((ref_ka_1231:0.3370644166,ref_ka_2084:0.1777689846)94:0.1312216582,ref_ka_1454:0.2682231481)70:0.0913865891)100:0.9817139076,((((ref_ka_2116:0.6850458057,((ref_ka_2651:0.4779040369,(ref_ka_2253:0.3835943974,ref_ka_1845:0.3091062657)87:0.0625709005)87:0.0781484409,ref_ka_629:0.3514192526)100:0.1842663685)94:0.0966148736,((ref_ka_2237:0.3492056656,(ref_ka_1332:0.2174164838,ref_ka_1854:0.2210388106)100:0.1687686843)100:0.2733987334,(ref_ka_101:0.3621762410,ref_ka_1537:0.3500685252)100:0.1912297953)100:0.1102636721)100:0.1211752139,(ref_ka_313:0.1927603714,ref_ka_491:0.1611271677)100:0.4284199646)100:0.2185617763,(ref_ka_192:0.1801386327,ref_ka_827:0.0941949364)100:0.2909255857)100:0.5335582157)66:0.1428035430)54:0.1170543392,((ref_ka_2149:0.7986516150,(((ref_ka_1213:0.4068188830,ref_ka_2303:0.3863917197)100:0.4845037995,(ref_ka_810:0.0694815972,ref_ka_1747:0.0485136407)100:0.5551218068)100:0.3824578581,((ref_ka_1680:0.2150580356,(ref_ka_648:0.1704872081,(ref_ka_793:0.0807461432,(ref_ka_206:0.0765443855,ref_ka_2242:0.1082096185)100:0.0421822091)100:0.0995849585)100:0.0831354202)100:0.2619187641,(ref_ka_1892:0.2121766640,(ref_ka_2263:0.2234657197,(ref_ka_859:0.1548758375,ref_ka_1243:0.1964947513)88:0.0452515473)100:0.1030116407)100:0.2307392954)100:0.2060398578)100:0.1499608153)100:0.1781065632,ref_ka_2955:0.8182214764)53:0.1275301410)99:0.1140330215)100:0.1889496815)96:0.1688936062,(((ref_ka_1133:0.2608677589,ref_ka_2058:0.5214726631)100:1.0583489264,ref_ka_732:0.7667778967)64:0.0902584524,(((ref_ka_649:0.3978732144,(ref_ka_549:0.1010833748,(ref_ka_1493:0.0823053096,ref_ka_2674:0.1129556002)100:0.1223647690)100:0.1463531230)100:0.1811763166,((ref_ka_1366:0.3768220766,(ref_ka_694:0.2744732197,(ref_ka_444:0.1640121462,(ref_ka_1392:0.0911471083,(ref_ka_1022:0.0780400330,ref_ka_2372:0.1041407479)100:0.0378612357)100:0.1105843754)100:0.0776992594)100:0.1788388796)97:0.0830278041,ref_ka_1674:0.2795155298)89:0.0714705078)100:0.6512303825,((((((ref_ka_1995:0.2754993101,(ref_ka_816:0.0613778802,(ref_ka_2756:0.0936125637,ref_ka_538:0.1230338418)100:0.0493601944)100:0.2339160771)100:0.8206105089,(ref_ka_365:0.2677858090,ref_ka_1241:0.4144403438)100:0.1048165775)84:0.0770207540,((ref_ka_52:0.2961616252,(ref_ka_225:0.1767161191,ref_ka_1293:0.2035125701)100:0.0563130803)100:0.2841849197,(((ref_ka_195:0.1057758501,ref_ka_393:0.0690952195)100:0.2333006894,ref_ka_1273:0.2873754901)100:0.0854951063,(((ref_ka_1679:0.1959689103,ref_ka_2681:0.1133732072)86:0.0235713838,ref_ka_2860:0.0625329782)100:0.2754400689,ref_ka_1097:0.2194632000)100:0.0982991240)100:0.1357324722)93:0.1074572860)86:0.0411360351,(((ref_ka_1194:0.4610467838,(ref_ka_389:0.1760291120,ref_ka_999:0.3076209435)100:0.1157131230)100:0.3119544885,(((((((ref_ka_1086:0.0919407914,ref_ka_1131:0.0333243253)100:0.4229858939,ref_ka_2389:0.1235502774)99:0.0842807697,ref_ka_1000:0.1612888009)90:0.0360896660,(ref_ka_1964:0.2173730859,ref_ka_22:0.1217634721)99:0.0616406000)91:0.0764124900,ref_ka_235:0.0955798765)91:0.0800837365,(ref_ka_788:0.1867984673,((ref_ka_783:0.0591253010,(ref_ka_986:0.0555658758,ref_ka_1768:0.1146902996)100:0.0790900140)99:0.0357081462,ref_ka_1778:0.0515156117)100:0.1155656616)100:0.1908239296)99:0.1251307339,ref_ka_1951:0.2236010571)100:0.3127716910)90:0.0706433220,(ref_ka_462:0.1437336623,ref_ka_2441:0.2697538390)100:0.3699794502)79:0.0517030752)83:0.0675835401,(((ref_ka_2121:0.9557919032,ref_ka_2815:0.4111520259)100:0.1357237666,ref_ka_2580:0.2932310585)100:0.3198321850,(ref_ka_2493:0.6948677122,(ref_ka_658:0.2295915067,(ref_ka_1030:0.2042940420,ref_ka_1367:0.1191812387)100:0.1416905338)100:0.2147646563)100:0.0783279002)97:0.0858348175)90:0.0570605390,(((ref_ka_534:0.1131477287,ref_ka_1021:0.1506178142)100:0.7941099556,ref_ka_575:0.2947058636)83:0.0893138269,ref_ka_660:0.3882765955)100:0.1645730682)100:0.3411816578)100:0.3321481351)100:0.2500335263)96:0.1124339830,(((ref_ka_2363:0.1968937748,(ref_ka_222:0.1064855905,ref_ka_742:0.0487524074)100:0.2663300997)100:0.7104589047,((ref_ka_1176:0.2505545846,ref_ka_1931:0.1366449880)100:0.4082344815,(ref_ka_1507:0.3900901450,(ref_ka_2128:0.2722282784,(ref_ka_1665:0.2151381812,(ref_ka_2416:0.1216580001,(ref_ka_1943:0.0737067295,ref_ka_2675:0.0544689271)100:0.1106324177)100:0.0402730112)100:0.1230580349)100:0.1142079095)100:0.1558123820)100:0.4809517329)100:0.2429185303,(((ref_ka_211:0.9578936995,(ref_ka_2424:0.5101184752,(ref_ka_1059:0.3855882468,ref_ka_2787:0.2725684869)100:0.1481784963)100:0.5337791942)100:0.2417553172,(((((((((ref_ka_9:0.4439879838,ref_ka_1988:0.1517310616)100:0.7012382473,(ref_ka_67:0.0978424705,ref_ka_2168:0.0184557988)100:0.4968951479)99:0.0887453359,ref_ka_2559:0.7451201731)97:0.1292539779,ref_ka_2254:0.9383320968)60:0.1194133295,ref_ka_522:0.3946001278)58:0.1104599848,((ref_ka_632:0.2244192464,ref_ka_2287:0.1536347178)100:0.0407358384,(ref_ka_1982:0.1753933257,(ref_ka_1026:0.1404450075,((((ref_ka_1861:0.1526622786,ref_ka_2284:0.0744270358)100:0.0291954322,(ref_ka_314:0.0586070107,ref_ka_883:0.0600473246)100:0.0319535172)100:0.0186396878,ref_ka_1078:0.0878299874)100:0.0367303087,(ref_ka_638:0.0535593150,ref_ka_2995:0.1026448097)100:0.0617250545)100:0.0344462076)100:0.0392648879)93:0.0369331107)93:0.0828446652)100:0.3597358804,(((((((((((((((((((((((ref_ka_2569:0.6057598321,(ref_ka_153:0.1059223869,ref_ka_1434:0.0644036900)98:0.0269230126)50:0.0029111552,(ref_ka_259:0.1179066173,ref_ka_505:0.0989749255)49:0.0181731749)53:0.0131419838,(ref_ka_252:0.2086803080,ref_ka_2392:0.0943322140)100:0.0709130953)98:0.0405275966,ref_ka_1200:0.0613041940)54:0.0206122531,ref_ka_910:0.0473693490)42:0.0162964953,((((((ref_ka_1756:0.1595960736,(ref_ka_2403:0.1053252058,(ref_ka_8:0.0956782820,ref_ka_603:0.0982483506)100:0.0550422845)100:0.0315032565)100:0.0347323649,ref_ka_1984:0.0766930872)99:0.0231473069,ref_ka_599:0.1067054115)100:0.0280908437,ref_ka_2761:0.1142846742)100:0.0334346106,(ref_ka_709:0.0531238880,ref_ka_1225:0.0957869178)100:0.0871883418)99:0.0346442931,((ref_ka_2607:0.1259552972,ref_ka_898:0.0685513320)97:0.0407223039,ref_ka_2026:0.0654822517)96:0.0279415609)82:0.0256731849)40:0.0024988242,ref_ka_369:0.0894645321)98:0.0403472075,(((ref_ka_199:0.0855780717,ref_ka_2332:0.0659052448)100:0.1315295683,(ref_ka_2349:0.0845001436,(ref_ka_954:0.0655627373,ref_ka_619:0.0541819430)99:0.0275328348)60:0.0122381089)60:0.0134050356,ref_ka_196:0.0611817906)77:0.0200011335)99:0.0285069551,ref_ka_738:0.0983987267)88:0.0238574256,(((((((ref_ka_1028:0.1391567098,ref_ka_230:0.0462821521)87:0.0097127466,ref_ka_1772:0.0826432429)96:0.0268746481,(ref_ka_866:0.1036764910,(ref_ka_1260:0.0836713454,ref_ka_774:0.0578387429)93:0.0219340211)89:0.0079846194)94:0.0196516287,ref_ka_1494:0.0671004271)97:0.0322958929,ref_ka_238:0.0492992248)99:0.0514744497,ref_ka_2551:0.0851661310)98:0.0441929023,((((ref_ka_874:0.0974277961,ref_ka_232:0.0900172211)86:0.0152412912,ref_ka_1270:0.0877244825)85:0.0371843714,ref_ka_484:0.0517782672)85:0.0156787294,(ref_ka_974:0.0737551525,ref_ka_2001:0.0523879180)99:0.0171799570)98:0.0125710940)98:0.0387327560)98:0.0477345707,(ref_ka_625:0.1398530844,ref_ka_1062:0.0623792762)100:0.0626027987)86:0.0278811639,ref_ka_1356:0.1861364245)100:0.0852529021,(ref_ka_37:0.0371135384,ref_ka_2369:0.0988109478)100:0.0704102899)100:0.0666642884,ref_ka_1285:0.1727110615)98:0.0632962544,(ref_ka_938:0.0977142622,ref_ka_2223:0.0795731520)84:0.0473443796)95:0.0569501136,ref_ka_1112:0.0958295263)87:0.0435134243,((ref_ka_1151:0.1413990141,ref_ka_2040:0.1454443433)61:0.0245728324,(ref_ka_803:0.1520180167,ref_ka_979:0.1118139049)39:0.0254784432)75:0.0201389499)83:0.0253832083,(ref_ka_1566:0.1237157999,((ref_ka_2748:0.1028645698,ref_ka_1945:0.0496045873)100:0.0306224708,ref_ka_2042:0.0499241838)100:0.0450516945)100:0.0496642889)83:0.0215283809,ref_ka_317:0.1264394697)83:0.0280397249,(ref_ka_1821:0.1499302101,ref_ka_1472:0.1082213478)74:0.0255355346)96:0.0370823488,((ref_ka_1489:0.1259352098,ref_ka_1801:0.1379048750)100:0.0197074096,ref_ka_2915:0.1366241450)100:0.0405193835)99:0.0603274774,((ref_ka_684:0.0669186586,ref_ka_1549:0.0678947453)100:0.1349890026,ref_ka_1577:0.1846251743)100:0.0800576887)100:0.1758047976,ref_ka_1189:0.2684799303)100:0.2021064561)100:0.2311107798,ref_ka_2875:0.8734172951)100:0.2368287420,((ref_ka_792:0.5492891463,((ref_ka_982:0.2410383749,(ref_ka_551:0.0820066873,ref_ka_1955:0.0457414898)100:0.2839616557)100:0.1513204133,((((((ref_ka_566:0.1082821850,ref_ka_2810:0.1427159206)100:0.2159030427,(ref_ka_1775:0.2150107305,ref_ka_2807:0.1984935594)100:0.1036708016)100:0.1979113891,ref_ka_533:0.4544344827)100:0.0827361170,(((ref_ka_2626:0.1570204470,((((ref_ka_1372:0.1269557807,ref_ka_53:0.1218796642)74:0.0327680106,ref_ka_2966:0.0807670893)74:0.0221335035,ref_ka_1558:0.1179339202)80:0.0316203305,((ref_ka_450:0.0805153763,ref_ka_2323:0.0669941934)100:0.0399130112,(ref_ka_621:0.1289754713,ref_ka_891:0.1197646547)100:0.0719238939)77:0.0261199977)67:0.0385865743)100:0.2944429795,(ref_ka_704:0.1256859166,(ref_ka_1432:0.1151947462,ref_ka_1573:0.0867322670)100:0.0483776850)100:0.1383755753)97:0.0512648878,((((ref_ka_948:0.1540735129,ref_ka_537:0.1128040402)100:0.0543962740,ref_ka_1014:0.0915334251)100:0.1926470617,(ref_ka_864:0.1410075577,ref_ka_1313:0.1469542466)99:0.0482964118)100:0.1037769683,(((((ref_ka_2451:0.2282665666,ref_ka_750:0.1102345110)74:0.0423544625,ref_ka_943:0.0801219620)68:0.0282634417,(ref_ka_2192:0.0834049850,ref_ka_2595:0.1254282740)100:0.0492825448)60:0.0139868572,((ref_ka_2726:0.1582675991,(ref_ka_1031:0.0748900414,ref_ka_1248:0.0654628524)100:0.0553177049)100:0.0586938088,(ref_ka_2722:0.1348627493,ref_ka_1724:0.1166642833)100:0.0483567130)89:0.0360344770)75:0.0374533927,(ref_ka_573:0.1034281431,ref_ka_1547:0.1185556825)100:0.0802199772)100:0.0803363738)89:0.0462709639)100:0.1216479240)96:0.0645984740,ref_ka_303:0.2873243036)100:0.1575138231,(ref_ka_711:0.4712498722,(ref_ka_521:0.2452784323,ref_ka_1431:0.2932215872)100:0.0799643242)100:0.0451970886)100:0.1343320508)99:0.0769953302)100:0.4074818242,(ref_ka_111:0.5114207936,ref_ka_1649:0.4107001181)100:0.1988093587)100:0.2054746368)100:0.2718455306)100:0.1811486276,(ref_ka_2755:0.6220233295,(((((ref_ka_186:0.3678805157,ref_ka_1193:0.3182243149)100:0.5732382690,ref_ka_790:0.6604854073)99:0.1373266332,(((((((ref_ka_319:0.5672765267,ref_ka_1439:0.4421807680)58:0.2215855224,(ref_ka_568:0.4323262945,(ref_ka_1212:0.1521487716,ref_ka_2306:0.1684202418)100:0.1993973963)99:0.0891765588)39:0.0521888120,((ref_ka_421:0.5570809519,(ref_ka_2652:0.2175444594,(ref_ka_1238:0.2857450803,((((ref_ka_271:0.1225742583,ref_ka_1222:0.0510504349)100:0.2228606732,ref_ka_81:0.1372163781)100:0.0353353090,ref_ka_1257:0.1408308477)100:0.0813769854,((ref_ka_1832:0.1287657842,ref_ka_2878:0.1116902619)100:0.0755278942,(ref_ka_799:0.1027732312,ref_ka_1316:0.1808177076)100:0.0625376383)100:0.0528260525)100:0.0803968072)100:0.0936224165)100:0.1289576413)50:0.0209929696,((ref_ka_1168:0.1639027155,ref_ka_2307:0.2874522633)100:0.3757728651,(ref_ka_1694:0.3160551803,(ref_ka_875:0.0923676197,ref_ka_1304:0.1250837735)100:0.2724789390)100:0.1145524438)45:0.0481053324)50:0.0670650920)40:0.0367660568,((((ref_ka_2383:0.5273667646,ref_ka_2514:0.4495676144)96:0.1154270454,(ref_ka_368:0.5089908460,(ref_ka_842:0.1277368467,ref_ka_2319:0.2315398795)100:0.4183192996)76:0.0734705758)61:0.0383472011,((((((ref_ka_2167:0.1420205810,ref_ka_1650:0.1025252037)99:0.0417933718,ref_ka_423:0.0686627709)99:0.0758933828,ref_ka_2717:0.1053647723)73:0.0154199872,(ref_ka_2719:0.0699722615,ref_ka_2780:0.1190029044)98:0.0452618399)100:0.2452776800,((ref_ka_1319:0.3342297210,(ref_ka_998:0.2031573178,ref_ka_2592:0.1150795342)100:0.1155195569)100:0.1045029084,(ref_ka_780:0.0732658121,ref_ka_1760:0.0599593642)100:0.1887489714)97:0.0425760668)100:0.1150759200,(ref_ka_1290:0.0850509934,ref_ka_1675:0.0672490952)100:0.2055866808)100:0.1239171448)74:0.0887166370,((ref_ka_1495:0.4942358904,(ref_ka_2374:0.4733901556,(((ref_ka_1762:0.3693237707,(ref_ka_142:0.0753756612,ref_ka_1027:0.0699710833)100:0.1507849850)100:0.0758144828,ref_ka_1907:0.3264842925)65:0.0432659264,((ref_ka_956:0.0904705159,ref_ka_2533:0.0508659619)100:0.1306187969,(ref_ka_1583:0.2154119464,ref_ka_1693:0.1541725903)97:0.0809413628)96:0.0675555855)100:0.0938115572)100:0.1349547527)79:0.0596125072,((ref_ka_1864:0.3870412587,(ref_ka_2581:0.2220811332,(ref_ka_846:0.1874729660,ref_ka_1047:0.0560334524)100:0.2362014330)100:0.0749953805)62:0.0678689792,ref_ka_2119:0.2600273217)74:0.0758428924)57:0.0304939233)73:0.0409358207)60:0.0800910522,(ref_ka_1094:0.4652099151,ref_ka_1315:0.3832244393)91:0.0880690195)79:0.0391256544,((ref_ka_442:0.5755950954,ref_ka_636:0.4523653527)90:0.0825683329,(((ref_ka_1966:0.3208535801,ref_ka_188:0.1164993743)98:0.0449820575,(ref_ka_992:0.1137910993,(ref_ka_939:0.1424141548,(ref_ka_962:0.1397362651,(ref_ka_2012:0.1266846277,ref_ka_2271:0.1116708781)99:0.0538588197)100:0.0266360574)100:0.0421206837)100:0.0633766152)100:0.3699309399,(((((((ref_ka_19:0.4257843169,ref_ka_453:0.1071811575)98:0.0628274919,ref_ka_128:0.1098233344)98:0.0361612710,(ref_ka_1603:0.0902733551,ref_ka_2074:0.0898669022)93:0.0181059787)100:0.0734309148,ref_ka_2297:0.1592620660)99:0.0325441003,ref_ka_604:0.2728323788)99:0.0822964311,(ref_ka_600:0.2239566521,((ref_ka_2703:0.2266088321,(((((ref_ka_245:0.1236665901,ref_ka_1277:0.0926660845)100:0.0277529830,ref_ka_1302:0.0519931834)100:0.0449823195,(ref_ka_1534:0.0620703642,ref_ka_1758:0.0540063402)100:0.0481366191)100:0.0267014403,ref_ka_1496:0.0984260399)98:0.0343711725,(ref_ka_659:0.0883457749,ref_ka_2713:0.0632207291)100:0.0344043473)83:0.0122514398)88:0.0308114261,ref_ka_33:0.1208704552)98:0.0730255349)98:0.0721745169)97:0.0392157735,(ref_ka_1838:0.1692355698,(ref_ka_1543:0.0840697573,ref_ka_2803:0.0487238060)100:0.0477507790)100:0.2869871338)100:0.1826224669)100:0.0843005215)88:0.0499662770)87:0.0318152650,((((ref_ka_1973:0.1241940129,ref_ka_2450:0.1405488222)100:0.3342369829,ref_ka_391:0.3361622107)100:0.1029852999,ref_ka_2145:0.2599022937)96:0.0397104302,(((ref_ka_2469:0.4573033729,ref_ka_1138:0.3728103632)78:0.0771167878,ref_ka_2115:0.3298376315)100:0.0975738251,((ref_ka_1848:0.1325933826,ref_ka_2891:0.2056466786)100:0.0610867973,(ref_ka_2806:0.1836088370,(ref_ka_1364:0.1741652744,(ref_ka_160:0.1857318158,(ref_ka_2896:0.0832835327,(ref_ka_221:0.1205031624,ref_ka_2540:0.0828128635)100:0.0554823391)100:0.0569929481)97:0.0520342998)100:0.0599081654)100:0.1391738576)100:0.0484078596)100:0.1554025814)47:0.0410865771)67:0.0553457412)76:0.0821871927,(ref_ka_410:0.1094463655,ref_ka_1368:0.0631643768)100:0.4222790362)100:0.2293236201,((ref_ka_294:0.2428322162,(ref_ka_1881:0.1904079833,ref_ka_2587:0.2224854555)100:0.0959574938)100:0.0808104292,(ref_ka_540:0.1580474617,ref_ka_614:0.3346169715)100:0.1204215611)100:0.3402628034)100:0.3172962831)100:0.2523808861)91:0.1318538640)100:0.2673456483)60:0.0698826852,(((ref_ka_2965:0.2907891867,(ref_ka_2201:0.2875496715,ref_ka_2436:0.1547091278)100:0.1208327635)100:0.9715763369,(ref_ka_618:1.0088147043,((ref_ka_451:0.1826380017,ref_ka_2467:0.2208351433)100:0.2714127278,(ref_ka_2142:0.2273515218,(ref_ka_316:0.1711920754,(ref_ka_509:0.0807407770,ref_ka_2792:0.0853055284)100:0.1039979340)100:0.0930264957)100:0.2240980950)100:0.6366707048)100:0.1575746393)100:0.2864428224,(ref_ka_835:0.8866033161,(ref_ka_2182:0.1207129542,ref_ka_2672:0.1345094444)100:0.6483173626)100:0.4621558401)58:0.0703763900)88:0.0999411472)63:0.0774134896,((((((ref_ka_2139:0.6564811538,(ref_ka_543:0.4534517928,ref_ka_1338:0.3167788603)100:0.1679398972)98:0.0703251471,(ref_ka_643:0.1188834351,ref_ka_1561:0.1082368824)100:0.5089782738)98:0.2108492066,(ref_ka_376:0.6014089978,ref_ka_1828:0.8245785475)99:0.1919079901)100:0.8978954245,((ref_ka_1853:0.0693189846,ref_ka_2972:0.0475296886)100:0.3005416192,(ref_ka_2855:0.3712559079,((((((ref_ka_1447:0.2993337995,(ref_ka_2125:0.0950501793,ref_ka_2188:0.0656841912)100:0.1144595616)100:0.0481058806,ref_ka_2177:0.1357215568)100:0.0366641617,ref_ka_1401:0.2712666931)100:0.0270538304,(ref_ka_1483:0.1186662871,ref_ka_2869:0.1599698601)100:0.0929412754)100:0.0484326816,(ref_ka_511:0.1963688415,ref_ka_1639:0.1915047790)100:0.1050813367)100:0.0398074361,(ref_ka_356:0.0665180043,ref_ka_1286:0.0614573753)100:0.1389308105)100:0.1258089199)100:0.1010341062)100:1.0121493733)93:0.1392292062,((ref_ka_2275:0.5069026600,ref_ka_2822:0.6519793163)100:0.8133790213,((((((ref_ka_605:0.8586984568,(ref_ka_488:0.2610772650,ref_ka_1700:0.1175737900)98:0.1138171233)100:0.2857994727,(ref_ka_2113:0.0642866586,ref_ka_2443:0.1378357531)100:0.1432131620)80:0.1159897988,(ref_ka_1389:0.1548473157,(ref_ka_102:0.0731303115,(ref_ka_339:0.0711641595,ref_ka_2255:0.0456055812)100:0.0259322136)100:0.0690982176)100:0.1533719494)80:0.0985169818,(ref_ka_945:0.1714459547,ref_ka_1136:0.1943654564)100:0.1938940585)80:0.1017238224,ref_ka_45:0.4891109793)100:0.4326963450,((ref_ka_1587:0.2614291723,ref_ka_2936:0.1768596725)100:0.5080052816,(ref_ka_279:0.2751022893,ref_ka_2900:0.3525496623)100:0.2385167452)100:0.1000484478)100:0.1447686613)100:0.1312594894)75:0.0843414916,(ref_ka_1385:1.0178691996,(ref_ka_708:0.1000449043,ref_ka_1307:0.0692770958)100:0.8415230781)87:0.1643612072)94:0.2100587140)40:0.0632606244,ref_ka_880:1.1881145644)97:0.2263617526)91:0.2835951238)75:0.0744220840,(((ref_ka_1407:0.9718657848,((ref_ka_346:0.1579768461,ref_ka_2420:0.1530303169)90:0.0337090714,ref_ka_2446:0.0934116862)100:0.5310868189)100:1.0767016896,(((ref_ka_854:0.2424310847,ref_ka_2797:0.3752520482)100:0.6600029823,(ref_ka_2318:0.4538931786,((ref_ka_1640:0.1984928741,ref_ka_1310:0.1166272054)82:0.0536268991,ref_ka_1912:0.1414313861)82:0.2475948956)100:0.8702554962)100:0.2381203483,(((ref_ka_2907:0.3737247826,(ref_ka_1208:0.0647011415,ref_ka_1576:0.0913811019)100:0.4457150253)100:0.4425272448,ref_ka_1169:1.1082144459)100:0.2380057485,(ref_ka_2216:0.7249904990,(ref_ka_2221:0.5677418241,(ref_ka_966:0.3246746515,(ref_ka_344:0.1953680685,ref_ka_1631:0.1425637890)100:0.0846661616)100:0.1600752162)100:0.1806003546)100:0.3831712153)100:0.3668679858)100:0.7231355695)92:0.3288994240,(ref_ka_2619:1.0429649354,((ref_ka_105:0.6847039259,ref_ka_688:0.5249603078)100:0.8252278889,ref_ka_242:1.2967892555)69:0.1673462631)69:0.1160349108)77:0.1438326116)93:0.0827748975,(((((((ref_ka_1144:0.5300173159,(ref_ka_2484:0.5381113565,((ref_ka_443:0.3490653834,(ref_ka_907:0.0617814534,ref_ka_1337:0.1417417128)100:0.0736072541)100:0.0551184526,ref_ka_759:0.2931123552)100:0.1752700407)100:0.1892904748)100:0.6537356573,ref_ka_2865:0.9727328370)94:0.1974784287,(ref_ka_1663:0.4942956186,ref_ka_1860:0.5804211053)100:0.7500560306)100:0.2548920687,(((((ref_ka_218:0.4944239798,(ref_ka_1446:0.2706276148,(ref_ka_745:0.1657705017,(ref_ka_1578:0.1395885969,((((ref_ka_1318:0.1307844517,ref_ka_2926:0.0859646721)64:0.0379834048,ref_ka_1227:0.1213872043)51:0.0195754054,ref_ka_775:0.1104156231)87:0.0481781967,ref_ka_2812:0.1084980317)98:0.0655141716)98:0.0747280215)98:0.0753374825)98:0.1724936513)100:1.7238973665,((ref_ka_2235:0.4597350766,(ref_ka_1252:0.5230811258,(ref_ka_1321:0.1943127155,(ref_ka_1234:0.2021153995,ref_ka_1511:0.2104297586)100:0.1570263933)100:0.0944053567)88:0.0585184582)100:0.5605058248,(ref_ka_258:0.5245647162,(ref_ka_26:0.2418485783,((ref_ka_2585:0.2202949497,ref_ka_50:0.2045901781)99:0.0593740176,ref_ka_2321:0.1126459055)99:0.0637970506)100:0.3912043328)100:0.1605417829)100:0.2973325598)71:0.1578882202,((ref_ka_291:1.5717361243,ref_ka_2708:1.3112006501)89:0.1822623108,(ref_ka_843:0.5323486672,(ref_ka_583:0.0038848904,ref_ka_1464:0.0042331475)100:0.4805076476)100:0.8027995666)72:0.1246427244)71:0.0956327025,((ref_ka_1691:0.5519052232,(ref_ka_861:0.1739471221,ref_ka_2766:0.1026988472)100:0.2920339798)100:0.6388882765,(((ref_ka_2017:0.2454979576,(ref_ka_2461:0.3154990964,(ref_ka_747:0.0968070708,ref_ka_2709:0.1179066763)100:0.1465540280)100:0.0692569125)100:0.1045341264,(ref_ka_1865:0.3384167004,(ref_ka_2733:0.0995997387,ref_ka_2863:0.0732358279)100:0.3126987316)100:0.1208265977)100:0.2926292815,((ref_ka_2563:0.6694073004,(ref_ka_2627:0.3774517061,((((ref_ka_1658:0.1249528621,ref_ka_2232:0.1489264061)100:0.2884803863,(ref_ka_867:0.2988372832,ref_ka_1298:0.1918527860)100:0.0904509222)100:0.1139383003,((ref_ka_2402:0.2368537474,ref_ka_1060:0.2701110621)100:0.0744814265,ref_ka_2276:0.2827052057)100:0.0612596640)96:0.0638297599,ref_ka_55:0.2054378150)100:0.2264776490)86:0.0845687847)97:0.0511904299,ref_ka_2147:0.4878790370)97:0.0946582805)100:0.5191552545)100:0.4213887946)71:0.0526204379,(((((((((((ref_ka_894:0.1412166995,ref_ka_315:0.0924706168)66:0.0617142233,ref_ka_580:0.0655270618)100:1.0106994639,((ref_ka_233:0.1899806003,ref_ka_2603:0.2272523650)100:0.5037531380,(ref_ka_164:0.3519189178,ref_ka_2857:0.2629528609)100:0.2086433769)100:0.2007242468)100:0.1153144195,(((ref_ka_44:0.0639365929,ref_ka_1712:0.0640262777)100:0.7000093778,ref_ka_903:0.2479976562)100:0.2500542756,((ref_ka_1709:0.5186682909,ref_ka_210:0.2222455393)91:0.0849345519,(((ref_ka_667:0.1200624041,((ref_ka_820:0.0686469425,ref_ka_1091:0.0555950583)100:0.0480953004,(((ref_ka_342:0.1571320365,ref_ka_1375:0.0000021673)100:0.0357027156,ref_ka_741:0.1062876078)100:0.0479121562,(ref_ka_2274:0.0605122111,ref_ka_387:0.0647005742)99:0.0216022881)100:0.0395365401)100:0.0439999131)96:0.0183744747,((ref_ka_477:0.1695396065,ref_ka_743:0.0517218923)100:0.0516126069,ref_ka_418:0.1065442562)100:0.0288501602)100:0.2731383574,((ref_ka_2153:0.3686222010,ref_ka_2367:0.2183571272)100:0.1133582516,(ref_ka_1560:0.3095786306,ref_ka_2604:0.1832198558)100:0.0469293426)100:0.1528734141)100:0.1034484807)88:0.0810263632)100:0.5556313522)99:0.0832149033,(((((ref_ka_1831:0.2215211812,ref_ka_2617:0.3206899579)100:0.4970447173,(ref_ka_1900:0.1370638439,ref_ka_2922:0.1407720351)100:0.5264074026)100:0.1336770916,ref_ka_1108:0.3461477463)99:0.0691975915,ref_ka_1412:0.4408862510)100:0.5119437881,((ref_ka_10:0.2008472532,ref_ka_133:0.1919699696)100:0.4972537983,(ref_ka_650:0.3711156347,(ref_ka_1314:0.1614676577,(ref_ka_895:0.1026963893,ref_ka_1376:0.0909116202)100:0.0708213669)100:0.1460084467)100:0.2559849650)100:0.4633398011)99:0.1443964029)93:0.0521144210,ref_ka_1510:0.6215337895)93:0.0729116916,(ref_ka_2678:1.2423485433,(ref_ka_1140:0.3510699594,ref_ka_1618:0.8226721521)100:0.1878121222)90:0.0980414297)100:0.0997185339,((ref_ka_2817:1.1204503313,(ref_ka_1051:1.2360692243,((((ref_ka_1541:0.1280910510,(ref_ka_108:0.1331154084,ref_ka_1322:0.0641805186)100:0.0417386228)100:0.0947611866,ref_ka_497:0.1332464060)96:0.0260513734,((ref_ka_620:0.1815134767,ref_ka_1233:0.1023249983)95:0.0349136436,ref_ka_2337:0.1160490631)95:0.0607499683)96:0.2106780052,(ref_ka_1766:0.1464059908,ref_ka_2015:0.2443690902)100:0.4144340849)100:0.1526126618)100:0.1094226292)94:0.0963112530,(ref_ka_882:0.5073943419,(ref_ka_764:0.2228222419,(ref_ka_791:0.1263278457,ref_ka_1858:0.1222926662)100:0.2703551038)100:0.1488010300)100:0.3636012242)100:0.1750625276)100:0.1131773385,(((ref_ka_268:0.3435718713,ref_ka_2730:0.4752058900)100:0.5743546179,((ref_ka_474:0.6490881820,ref_ka_2767:0.5524842336)58:0.0787919140,ref_ka_1414:0.4999872471)100:0.4227733569)99:0.1061915936,(ref_ka_61:0.9248161689,ref_ka_2679:0.6690419325)100:0.1413572456)99:0.0669755340)91:0.0721656513,(ref_ka_2393:1.2711779697,(ref_ka_429:0.4247064042,(ref_ka_1098:0.4929382604,(ref_ka_1065:0.1170593110,ref_ka_1585:0.0556729040)100:0.2544653665)100:0.1640058110)100:0.3449939028)100:0.3135828693)99:0.0997557321,(ref_ka_2045:1.2036218632,(ref_ka_627:0.3240058349,ref_ka_2300:0.3670878986)100:0.5165384251)99:0.3761269223)83:0.0684784314)75:0.1152498936)100:0.5432320719,((ref_ka_190:0.2303854936,(ref_ka_1023:0.1522713664,((ref_ka_2644:0.0984986516,ref_ka_2819:0.0656642959)83:0.0393400502,ref_ka_671:0.0448731051)83:0.0830373540)99:0.1979517428)100:0.3317917284,(ref_ka_1087:0.6485967627,((((((ref_ka_601:0.8194641633,ref_ka_596:0.3563404706)48:0.1126782871,((ref_ka_950:0.2656940732,ref_ka_1185:0.2827898128)100:0.3464690857,ref_ka_1417:0.4783627128)96:0.1050538610)36:0.0448341603,(((ref_ka_126:0.0851708250,(ref_ka_212:0.0749776255,ref_ka_1317:0.0884209059)100:0.0694012863)99:0.0303071188,ref_ka_1072:0.0554735566)99:0.1149409558,(ref_ka_1611:0.1194636643,ref_ka_2599:0.1632662163)100:0.0813544837)100:0.2485050126)56:0.0340742312,(ref_ka_2732:0.3846996928,(ref_ka_1410:0.2281385218,(ref_ka_1096:0.2285387239,(ref_ka_2890:0.2395645422,ref_ka_1652:0.1696177626)100:0.0843275616)100:0.0556214781)100:0.1416622986)100:0.0947769285)90:0.0703748893,(ref_ka_2244:0.2996313816,(ref_ka_1461:0.1131335364,ref_ka_2506:0.1055662476)100:0.1982131941)100:0.2005441306)95:0.0897474092,ref_ka_728:0.4862732686)90:0.0580652160)98:0.2346650478)100:1.5496869409)84:0.1312423646,((ref_ka_1240:1.7411590642,ref_ka_1897:1.1830041918)93:0.2262359280,(((((ref_ka_2638:0.6202435884,(ref_ka_1729:0.8258141281,ref_ka_178:0.7076473056)100:0.0852008407)100:0.1397970731,ref_ka_797:0.8775883512)98:0.0826759179,((ref_ka_1288:1.0387702688,(ref_ka_363:0.5892444811,(((ref_ka_1755:0.1172528558,ref_ka_2325:0.2017697673)100:0.2336125455,((ref_ka_762:0.0018470887,ref_ka_1841:0.1531158499)100:0.2852762146,ref_ka_1911:0.2331927098)64:0.1069210496)35:0.0298130224,(ref_ka_1324:0.1909051434,ref_ka_2614:0.2232789046)65:0.0654609034)99:0.2247852612)100:0.1650823571)87:0.1159537228,ref_ka_1625:0.6770067211)87:0.1173104615)98:0.2579755681,(ref_ka_493:0.1176982763,ref_ka_1301:0.0949040853)100:1.2366047197)100:0.1755364142,ref_ka_2602:1.5258296559)51:0.0453518631)76:0.0761439693)84:0.0909254315,((((((ref_ka_610:0.3088845265,ref_ka_2240:0.2510158075)100:0.0655163257,ref_ka_2496:0.1140502837)100:0.9441026045,(ref_ka_2289:0.3677289371,(ref_ka_1186:0.1285100267,ref_ka_1969:0.2686661335)100:0.3712788945)100:0.6379424945)100:0.2743603965,ref_ka_740:1.1467819722)92:0.1439578587,((ref_ka_479:1.0207133745,ref_ka_1635:0.7084014052)100:0.6946617097,(((ref_ka_976:0.4227198996,ref_ka_2680:0.3707972133)100:0.6121249396,(ref_ka_185:0.3356218084,(ref_ka_42:0.3685814182,ref_ka_2785:0.2040540155)100:0.1797365961)100:0.1508697814)100:0.1113234747,ref_ka_335:0.4290133196)100:0.2821837779)99:0.1943388700)91:0.0869489703,(((((ref_ka_2312:1.3009452247,ref_ka_975:0.8756338725)99:0.3262470683,(((ref_ka_2324:0.3138638917,ref_ka_1797:0.2676618524)97:0.0746768180,(ref_ka_2976:0.1302350802,(ref_ka_2127:0.0978526102,(ref_ka_297:0.0841671306,ref_ka_2206:0.1067284142)100:0.0411771962)100:0.0979272660)85:0.0525046652)72:0.0444733391,((((ref_ka_355:0.1878777810,ref_ka_71:0.1371907276)64:0.0388328245,(ref_ka_2526:0.0992716429,ref_ka_2715:0.1208720586)100:0.0404922241)64:0.0434844050,ref_ka_1588:0.1452820672)64:0.0364396043,ref_ka_1381:0.1475035993)100:0.0785409947)100:0.4493190394)99:0.1835799984,(((((ref_ka_1683:1.0177677372,(ref_ka_331:0.5928156961,ref_ka_707:0.5003515142)100:0.1384619740)70:0.1093463328,(ref_ka_2671:0.1742258711,ref_ka_2938:0.1406892103)100:0.6044743991)51:0.0591876949,ref_ka_1538:0.4076796114)97:0.1360179112,ref_ka_2952:0.4996305413)100:0.1381531670,(ref_ka_467:0.1376895886,ref_ka_1941:0.0780431911)100:0.8123198520)100:0.2053015337)99:0.0541509550,((ref_ka_373:0.0963152728,ref_ka_2572:0.0256372862)100:0.4381231075,(ref_ka_577:0.0415623577,ref_ka_1894:0.0845181531)100:0.6341654462)100:0.6532816148)99:0.1108442519,(ref_ka_679:0.9586920963,(((ref_ka_1033:0.6672658709,(ref_ka_288:0.3673343854,(ref_ka_119:0.0724070955,ref_ka_2246:0.0871620651)100:0.3207753966)100:0.7191521770)100:0.2070825807,(ref_ka_1696:0.2927268438,(ref_ka_933:0.2573073681,ref_ka_2839:0.1968339117)100:0.2392235339)100:0.6254825647)100:0.1333257785,(ref_ka_2067:0.4263777768,((ref_ka_2439:0.4690024597,(ref_ka_513:0.2984977781,ref_ka_656:0.2509354473)100:0.1543650405)100:0.0893556067,(ref_ka_237:0.2891409183,(ref_ka_216:0.1500787852,ref_ka_2304:0.2019146185)100:0.2508008846)100:0.2350834449)67:0.0795738038)100:0.4505636866)100:0.2222048991)96:0.0897504707)100:0.1315016927)99:0.2020199524)98:0.1591995124)91:0.0867169665,(ref_ka_2590:0.4202857656,(ref_ka_1163:0.3276937909,ref_ka_1959:0.3093133261)100:0.1596954921)100:0.9167672284)56:0.1058241021,((ref_ka_978:1.9830252110,(ref_ka_1204:1.6296936285,ref_ka_913:1.2968387632)100:0.4060776027)98:0.0541619042,ref_ka_1531:1.1746575743)94:0.2437013840)15:0.0589951973)42:0.0608849233,(((ref_ka_30:0.3889739937,ref_ka_1697:0.4010508056)100:1.6743103169,ref_ka_1199:1.2078113838)58:0.3015281128,(((ref_ka_299:0.2211650659,(ref_ka_920:0.2705230244,ref_ka_2861:0.1268702430)100:0.1893889489)100:1.0995197290,ref_ka_2130:1.6146163648)83:0.2937905587,(ref_ka_411:1.2327030674,ref_ka_2988:1.1188726732)76:0.1695109716)21:0.0878572874)65:0.0996070315)25:0.1000127543,(((ref_ka_644:0.1637323189,ref_ka_2199:0.1478077272)100:1.5118310027,ref_ka_1048:1.7653420386)78:0.2982503870,(((((((ref_ka_889:1.5364879206,((((((((ref_ka_2407:0.4332989653,(ref_ka_1739:0.3596380241,ref_ka_2011:0.3542505134)100:0.0649728854)100:0.0968735658,ref_ka_1523:0.3413195958)100:0.0711807675,ref_ka_2905:0.4075430390)100:0.6209179475,((ref_ka_911:0.1853250929,(ref_ka_1661:0.2001120869,(ref_ka_1816:0.0497134737,ref_ka_2668:0.0992160537)100:0.1855482183)100:0.1217861393)100:0.0652247853,ref_ka_1759:0.1986063741)100:0.3817077463)100:0.1215164790,(ref_ka_337:0.3766390907,ref_ka_422:0.1775367389)100:0.3960787898)100:0.5528640690,ref_ka_1626:0.7254811506)100:0.1775384254,ref_ka_1514:0.3364298890)100:0.2331402741,(ref_ka_220:0.1666156825,ref_ka_1516:0.2623505375)100:0.6558745310)93:0.0969667078)84:0.2064172745,((((ref_ka_1627:0.2649190003,ref_ka_2522:0.2991610280)100:0.5502917558,(ref_ka_2799:0.7623906041,(ref_ka_613:0.3651421642,((((ref_ka_692:0.3479197079,ref_ka_2951:0.4066795738)100:0.2873892669,(ref_ka_2491:0.1018904213,ref_ka_2934:0.1300762552)100:0.2073498018)85:0.0931124321,(ref_ka_963:0.2555944286,(ref_ka_2601:0.2133600151,(ref_ka_2014:0.0408421552,ref_ka_2299:0.0863920898)100:0.1791864822)100:0.0747520722)100:0.3029563353)84:0.1082170213,ref_ka_293:0.3719562618)100:0.2904496940)97:0.1524636283)51:0.1957214346)100:0.3993913252,ref_ka_811:1.0546972428)98:0.1157947469,ref_ka_1465:1.2081809272)72:0.0931119912)87:0.1097123915,(((((ref_ka_588:1.2455866504,ref_ka_430:0.4623810786)100:0.2839251266,ref_ka_2862:0.7350885417)100:0.4990111721,(ref_ka_1149:0.6998645555,((ref_ka_2971:0.2294191255,((ref_ka_1905:0.1143646880,(ref_ka_14:0.0547727720,ref_ka_1132:0.0926525897)100:0.1146395855)99:0.0508247820,(ref_ka_168:0.3047796364,(ref_ka_349:0.2291053634,ref_ka_951:0.1926245135)100:0.0486122411)100:0.2674624613)100:0.0945974823)100:0.2790764894,((ref_ka_2993:0.5848516280,((ref_ka_2593:0.3020717245,ref_ka_2071:0.2025229590)100:0.0775460559,ref_ka_2286:0.1496804254)59:0.0347259288)90:0.0695492125,ref_ka_2917:0.1799263293)100:0.1925920313)100:0.1952874396)100:0.3173392160)88:0.0959503967,(ref_ka_2750:0.3128185143,ref_ka_2794:0.2738015134)100:0.8918451032)99:0.1104436315,((((ref_ka_34:0.1443916592,ref_ka_1751:0.1670821239)100:0.1802947563,(((ref_ka_1886:0.3022461041,ref_ka_722:0.2719222776)99:0.0521568498,(ref_ka_768:0.2648844937,(ref_ka_2430:0.2013287220,(ref_ka_150:0.1848032000,ref_ka_1958:0.2405585072)100:0.0949986602)97:0.0570690463)96:0.0320997964)96:0.1071618120,(ref_ka_2640:0.3241053408,ref_ka_1355:0.1867969607)100:0.0760433300)96:0.0712592625)100:0.8768056805,(((ref_ka_287:0.5947509945,ref_ka_1229:0.5976339755)100:0.0938932216,(ref_ka_838:0.3502551243,ref_ka_2921:0.2525352124)100:0.1801211696)100:0.1327526654,ref_ka_171:0.4625389291)100:0.3753967885)100:0.2047437888,(ref_ka_1466:1.2153479389,((ref_ka_2492:0.6924149966,ref_ka_2528:0.7220430553)100:0.3436620955,((((((ref_ka_177:0.3107929504,ref_ka_1536:0.3536106026)100:0.4089059396,((ref_ka_2724:0.4512028299,(ref_ka_332:0.2490090368,(ref_ka_127:0.2129458566,(ref_ka_519:0.1609799242,ref_ka_2361:0.1700625884)97:0.0579085951)100:0.1347064210)99:0.0457520538)100:0.0590940599,(ref_ka_2582:0.1720269915,ref_ka_2858:0.2115402597)100:0.1353436124)100:0.1013017781)100:0.0981126778,ref_ka_2990:0.4249023893)100:0.0405532978,(ref_ka_1235:0.2883507811,(ref_ka_1784:0.1786562510,ref_ka_2958:0.2503887560)100:0.1540775041)100:0.0888387141)100:0.0793647918,((ref_ka_2261:0.5018866735,((ref_ka_844:0.2789017283,ref_ka_990:0.1095393621)100:0.2350163366,(ref_ka_940:0.3032080566,ref_ka_1976:0.2634527893)100:0.1131019960)100:0.1563259190)100:0.0980597681,(ref_ka_1996:0.4512256951,ref_ka_29:0.2836398759)99:0.0905925415)88:0.0506819870)89:0.0352536935,(ref_ka_1782:0.3050610633,(ref_ka_908:0.1420931971,ref_ka_2502:0.1741978947)100:0.3514017983)100:0.0690319435)99:0.2242841269)100:0.2349786529)100:0.1062833202)93:0.1182728949)89:0.1078979148)97:0.0440659729,((((ref_ka_1788:0.1642058133,ref_ka_2864:0.1867591664)100:0.2552984732,(ref_ka_2790:0.0840115437,(ref_ka_381:0.0690141802,(ref_ka_1005:0.0892495738,ref_ka_776:0.0481878489)100:0.0371663509)100:0.0468825481)100:0.1415875169)98:0.0489892864,(ref_ka_2633:0.1598747920,(ref_ka_2698:0.1527093646,(ref_ka_66:0.1578113436,ref_ka_129:0.1737310039)98:0.0419943777)98:0.0909244364)100:0.1195201904)100:0.1022639267,(ref_ka_977:0.0937410812,ref_ka_1519:0.1511821633)100:0.1906684184)100:0.7075887740)88:0.0714226987,(ref_ka_2687:1.7904909855,((((((((((ref_ka_121:0.4197575397,(ref_ka_756:0.0906827566,ref_ka_1723:0.1325608218)100:0.4110509858)100:0.8754232880,ref_ka_2085:0.6166308558)100:0.2250443965,ref_ka_2291:0.7896458868)81:0.1797719257,((ref_ka_528:0.2454452064,ref_ka_1359:0.1874617486)100:0.3673982659,(ref_ka_1469:0.2354982416,ref_ka_2452:0.1630270114)100:0.1799270214)79:0.0266646664)80:0.0604137264,(((((((((((ref_ka_1556:0.5854186392,ref_ka_2270:0.2083580762)97:0.0574015551,ref_ka_379:0.2013039552)97:0.0628863769,(ref_ka_1605:0.3043642317,(ref_ka_2846:0.0860049190,(ref_ka_1914:0.0562214446,ref_ka_2683:0.0823823322)100:0.0655952649)100:0.1872970644)100:0.0424873557)100:0.4269569730,ref_ka_401:0.0658442931)100:0.0771435080,(((ref_ka_2772:0.5713425474,ref_ka_2218:0.1187164324)99:0.1396941504,(((ref_ka_1272:0.2030466454,ref_ka_1718:0.1763851997)100:0.1124040701,ref_ka_179:0.1538961528)96:0.0467979969,ref_ka_825:0.1461866470)95:0.0257967401)88:0.0316361139,ref_ka_562:0.1773170976)92:0.0379900347)91:0.0434031616,(ref_ka_1731:0.1628786118,(ref_ka_1035:0.0827538526,ref_ka_2980:0.0551902952)100:0.0608964797)100:0.0692352236)92:0.0578921975,(ref_ka_496:0.1731105967,ref_ka_1725:0.1377852826)100:0.3608616779)98:0.0498804811,((ref_ka_1334:0.4444142829,((((ref_ka_981:0.1377523462,ref_ka_1421:0.0773013910)88:0.0294370652,ref_ka_1703:0.0578959449)88:0.0385199894,ref_ka_2348:0.0696189662)88:0.0368424918,ref_ka_1054:0.0422195100)100:0.2353921947)100:0.1114845102,ref_ka_554:0.2782024578)93:0.0604364898)54:0.0334654372,ref_ka_75:0.3035327525)59:0.0270867602,ref_ka_2712:0.3650699811)100:0.1137513525,ref_ka_1436:0.1925512656)100:0.0693067297)100:0.1414358590,(((((ref_ka_265:0.5305602894,ref_ka_718:0.3745425847)100:0.5787253458,(ref_ka_386:0.1993310577,ref_ka_2345:0.2208424427)100:0.1847994799)96:0.0943234763,(ref_ka_1463:0.2607992586,ref_ka_2279:0.3404499519)100:0.1450031367)96:0.0727393967,(((ref_ka_1659:0.3414745765,(ref_ka_1232:0.0544227624,ref_ka_2444:0.0689205906)100:0.0576715830)100:0.0544937630,ref_ka_1777:0.0445312993)100:0.1382862209,ref_ka_2124:0.1261060659)100:0.2088958848)83:0.0601845661,ref_ka_2983:0.5794309699)88:0.0572464284)67:0.0652533182,(((ref_ka_1952:0.2798039578,(ref_ka_1990:0.2987928528,(ref_ka_674:0.2557471102,ref_ka_1049:0.2211864684)100:0.1419711325)100:0.1047872503)100:0.1057556143,((((ref_ka_687:0.1572678239,ref_ka_2959:0.0940058508)87:0.0317631645,(ref_ka_673:0.1092435946,ref_ka_2028:0.0915123227)100:0.0708099108)86:0.0199477205,((ref_ka_1745:0.0958251368,ref_ka_326:0.0812531774)71:0.0151204467,ref_ka_1822:0.0666940906)97:0.0314994409)86:0.0518125795,ref_ka_2386:0.1183059774)100:0.1738725868)94:0.0437093317,ref_ka_207:0.3270371366)100:0.3343952751)96:0.1249811916,((ref_ka_893:0.0789490544,ref_ka_2225:0.0803641688)100:0.1487982527,(ref_slivJ3:0.0959174010,ref_ka_2335:0.1607937079)100:0.1361112527)100:0.4823944629)92:0.0852278763,((((((ref_ba_58:0.0138264993,ref_ka_2037:0.0142188212)100:0.2131091978,ref_ba_104:0.1285604096)100:0.1007073710,((ref_ba_31:0.0000021596,ref_ka_2384:0.0000021596)100:0.0530994938,ref_ba_46:0.1101675243)100:0.0437749546)100:0.3565077882,((ref_ba_69:0.2600287029,(((ref_ba_18:0.1881774888,ref_ba_74:0.0967257560)100:0.0507361284,(ref_ba_76:0.0000021596,ref_ka_2150:0.0062227889)100:0.1346693006)100:0.1153397231,((ref_ba_44:0.0000021596,ref_ka_2507:0.0000021596)100:0.0878269310,(ref_ba_81:0.0000021596,ref_ka_2352:0.0000021596)100:0.1226969718)84:0.0443446057)84:0.0387867177)75:0.0437770133,ref_ba_85:0.1975956858)100:0.1703254065)100:0.0481700188,((ref_ba_88:0.0000021596,ref_ka_424:0.0000021596)100:0.0979234548,(ref_ba_98:0.0000021596,ref_ka_1207:0.0000021596)100:0.1126471166)100:0.1429153219)100:0.1925669547,((((((((ref_ba_48:0.5033439124,((ref_ba_108:0.0000021596,ref_ka_1066:0.0000021596)100:0.3076284641,((ref_ba_0:0.0104446161,ref_ka_2158:0.0120856955)100:0.2084541257,(ref_ba_68:0.1473673586,(ref_ba_14:0.0993729940,ref_ba_106:0.0998437419)100:0.1064231247)100:0.0625352747)65:0.0244354467)96:0.0607520163)100:0.0962868967,((((ref_ba_29:0.1054119612,ref_ba_62:0.1133195398)100:0.0778274706,((ref_ba_79:0.0000021596,ref_ka_227:0.0000021596)100:0.1196291629,ref_ba_34:0.0752681941)61:0.0342119746)64:0.0549136277,(ref_ba_55:0.1687866446,ref_ba_27:0.0673672161)100:0.0788419154)100:0.0429531623,(((ref_ba_77:0.0000021596,ref_ka_48:0.0000021596)100:0.0905691509,(ref_ba_91:0.0284683250,((ref_ba_67:0.0000021596,ref_ka_1532:0.0000021596)100:0.0420456671,ref_slivJ1:0.0104246987)100:0.0361545716)100:0.0853657695)100:0.0835572891,((ref_ba_12:0.0000021596,ref_ka_2143:0.0000021596)100:0.0848448392,((ref_ba_59:0.0030919020,ref_ka_2669:0.0000021596)100:0.0674296772,(ref_slivJ0:0.0031068067,(ref_ba_53:0.0000021596,ref_ka_392:0.0000021596)100:0.0036704974)100:0.0643274083)100:0.0778756822)100:0.1116604653)100:0.0721926680)100:0.3060157272)99:0.0844440300,((((ref_ba_5:0.0739905036,(ref_ba_89:0.0847963755,(ref_ba_40:0.0435395959,ref_ba_92:0.1226803538)100:0.0476465549)100:0.0400665156)100:0.2151001801,(ref_ba_32:0.0556123613,(ref_ba_41:0.0243805389,ref_ka_2594:0.0307560395)100:0.0492175134)100:0.1527998414)96:0.0597805990,(ref_ba_61:0.2399595650,((ref_ba_82:0.0000021596,ref_ka_1391:0.0000021596)100:0.1527825694,((ref_ba_1:0.0000021596,ref_ka_1629:0.0000021596)100:0.0819331256,(ref_ba_26:0.0032520114,ref_ka_1717:0.0000021596)100:0.1571630784)100:0.0561763424)100:0.0867698025)95:0.0499454847)80:0.0332822133,ref_ba_73:0.1519904104)80:0.0367281728)100:0.1465496740,((((ref_ba_63:0.3795743013,(ref_ba_93:0.0919951853,(ref_ba_20:0.0932555370,ref_ba_6:0.0500225237)57:0.0222690093)70:0.0352559330)100:0.1055588811,(((ref_ba_45:0.0000021596,ref_ka_267:0.0000021596)100:0.1036225912,((ref_ba_78:0.0000021596,ref_ka_420:0.0000021596)100:0.1102195009,(ref_ba_35:0.0000021596,ref_ka_2423:0.0000021596)100:0.0576702392)100:0.0932079076)97:0.0513337982,((ref_ba_42:0.0000021596,ref_ka_1006:0.0000021596)100:0.1242625019,ref_ba_50:0.1537831933)100:0.0470490355)100:0.0632117654)68:0.0440890207,((((ref_slivJ2:0.0000021596,ref_ba_21:0.0000021596)100:0.2347576165,ref_ba_84:0.0835869413)61:0.0241581510,ref_ba_60:0.1328475919)70:0.0469543478,((ref_ba_33:0.1195707618,((ref_ba_102:0.1034020697,ref_ba_39:0.0278106426)100:0.0721815954,ref_ba_19:0.0344528116)92:0.0235413609)100:0.1584367151,(((ref_ba_71:0.0571484365,ref_ba_10:0.0632930601)100:0.0582669437,ref_ba_17:0.0668703823)69:0.0281487054,ref_ba_66:0.0907551920)98:0.0403194565)70:0.0258785470)100:0.0984800134)91:0.0443612827,(((ref_ba_9:0.1078451569,ref_ba_107:0.1014613553)100:0.0534260878,(((ref_ba_15:0.0000021596,ref_ka_2524:0.0000021596)100:0.0964566011,(ref_ba_95:0.0000021596,ref_ka_1427:0.0000021596)100:0.1076323099)100:0.1854267168,(((ref_ba_70:0.0000021596,ref_ka_828:0.0000021596)100:0.0897137001,(ref_ba_2:0.0473704163,(ref_ba_72:0.0000021596,ref_ka_2970:0.0000021596)100:0.0841411252)100:0.0472675708)100:0.1294937753,(ref_ba_7:0.1490848250,((ref_ba_64:0.0000021596,ref_ka_545:0.0000021596)100:0.1387592990,((ref_ba_13:0.0000021596,ref_ka_275:0.0000021596)100:0.0670073313,ref_ba_99:0.1240503397)100:0.0508499164)91:0.0335247590)98:0.0382508367)98:0.0373236767)100:0.1047256305)100:0.1128612197,(ref_ba_52:0.0901108950,ref_ba_101:0.0732426326)100:0.1197381385)100:0.0768638822)36:0.0068248631)95:0.0395750559,(((ref_ba_56:0.0000021596,ref_ka_561:0.0030185937)100:0.3059417082,(ref_ba_28:0.0207385606,ref_ka_1009:0.0202577124)100:0.1760994537)100:0.0946298658,((ref_ka_2038:0.2696950179,ref_ba_47:0.1350337029)92:0.0943357845,(ref_ba_30:0.1477192800,ref_ba_43:0.1275594919)69:0.0379936524)91:0.0678087417)96:0.0817139298)81:0.0306783738,((((ref_ba_8:0.1088176248,(ref_ba_100:0.0427991388,ref_ka_2718:0.0473783010)100:0.1002368150)100:0.1343126425,ref_ba_51:0.1780816544)92:0.0424947831,(ref_ba_16:0.0750841025,(ref_ba_25:0.0722914763,ref_ba_75:0.0743967246)97:0.0234323032)100:0.1224252524)96:0.0707939972,ref_ba_80:0.2043114839)90:0.0407406821)87:0.0531280057,(ref_ba_22:0.4556172161,(((ref_ba_65:0.0000021596,ref_ka_1859:0.0000021596)100:0.2178907481,(ref_ba_37:0.0000021596,ref_ka_1139:0.0000021596)100:0.2440006156)69:0.0289499826,(ref_ba_94:0.2322834347,(((((((ref_ka_2501:0.2369947387,((((ref_ba_11:0.0336026347,ref_ka_1217:0.0266157944)100:0.1018647543,(ref_ba_38:0.0024396640,ref_ka_683:0.0025819687)100:0.0589206771)86:0.0347344494,ref_ba_4:0.0585869450)48:0.0172517995,((ref_ba_57:0.0000021596,ref_ka_2408:0.0000021596)100:0.0698558576,(ref_ba_87:0.0000021596,ref_ka_695:0.0000021596)100:0.0726067503)91:0.0200679215)87:0.0272597134)66:0.0073312046,(((ref_ba_105:0.0000021596,ref_ka_912:0.0000021596)100:0.1115644651,((ref_ba_49:0.1023308717,ref_ka_404:0.0384849374)100:0.0174825927,ref_ba_3:0.0314652194)100:0.0204624876)98:0.0052143858,(ref_ba_24:0.0291574889,ref_ka_2859:0.0277534326)100:0.0565589802)98:0.0250841684)75:0.0345944524,(ref_ba_103:0.0000021596,ref_ka_1554:0.0000021596)100:0.0560936568)43:0.0199386746,((ref_ba_96:0.0345078632,ref_ka_1468:0.0454022281)100:0.1023108416,((ref_ba_86:0.0000021596,ref_ka_2055:0.0000021596)100:0.0613608128,(ref_ba_54:0.0385139969,ref_ka_1936:0.0408886969)100:0.0710304239)65:0.0150070632)98:0.0323837896)54:0.0276942069,ref_ba_83:0.0508887088)98:0.0341113180,ref_ba_90:0.1497938645)99:0.0561904504,(((ref_ba_36:0.0000021596,ref_ka_1326:0.0000021596)100:0.0903489943,(ref_ka_27:0.0657664828,ref_ba_23:0.0371491473)87:0.0112500572)96:0.0155386513,ref_ka_855:0.0454067150)100:0.0495503405)99:0.0439729237)100:0.0813778464)79:0.0495335156)100:0.1126816909)94:0.0981355340,ref_ba_97:0.2919989794)94:0.0812158230)100:0.3664049781)90:0.0995846118,(ref_ka_2432:0.4726427830,((ref_ka_1978:0.3405724455,ref_ka_2589:0.2063022910)100:0.3406192534,(((((((ref_ka_1150:0.3306470870,(ref_ka_960:0.1652081147,ref_ka_988:0.1812209314)100:0.1162087405)100:0.1462328124,(ref_ka_1046:0.2334631186,((ref_ka_1159:0.0810765833,ref_ka_2793:0.1531442217)100:0.1091982735,ref_ka_1396:0.2539819346)100:0.0467141429)99:0.0683809786)88:0.0470128244,(((ref_ka_480:0.3148764448,(ref_ka_703:0.3658067025,(ref_ka_2885:0.1225469066,((ref_ka_1808:0.0559089202,ref_ka_1923:0.0917977239)100:0.0641779585,(ref_ka_2898:0.0577710599,ref_ka_840:0.0958986384)100:0.0637174711)100:0.0709391697)100:0.1178044716)100:0.0827214882)51:0.0304946358,((((ref_ka_2102:0.1436821236,ref_ka_2886:0.0506938837)100:0.0455929364,ref_ka_2044:0.0426382500)100:0.2181072545,(ref_ka_1909:0.2029568104,((ref_ka_2685:0.1151937212,ref_ka_2991:0.1002488534)71:0.0474619923,ref_ka_246:0.0739706529)71:0.0461547851)100:0.1927840164)98:0.0879706045,(ref_ka_1834:0.2615721352,((ref_ka_1340:0.2440952903,ref_ka_1090:0.1819217779)96:0.0409279690,ref_ka_860:0.1738930454)100:0.0706751784)74:0.0621089657)62:0.0392844519)73:0.0608717281,((ref_ka_2202:0.1594799923,(ref_ka_241:0.1434853321,ref_ka_2800:0.1023324051)100:0.1923400102)100:0.1519093150,ref_ka_1007:0.3103541080)60:0.0768894429)16:0.0293488556)59:0.0468579880,ref_ka_921:0.2181341919)76:0.0406731360,(ref_ka_914:0.4484400376,ref_ka_1742:0.1508628868)63:0.0516936345)41:0.0337111408,ref_ka_2650:0.3299485783)92:0.0577435749,((ref_ka_2395:0.2778918233,ref_ka_1473:0.2287779728)100:0.1137332505,((((ref_ka_266:0.1925877283,ref_ka_953:0.1181692007)100:0.0608540370,(ref_ka_169:0.1281001857,ref_ka_1422:0.0739113437)100:0.0864354723)92:0.0502538065,ref_ka_873:0.1276841288)86:0.0215334948,ref_ka_306:0.0796861412)100:0.1054873485)98:0.1004866499)98:0.1342630067)88:0.0734502312)100:0.5227252996)90:0.0755753203)99:0.1138721056)87:0.0707991349,((ref_ka_172:0.3433317388,(ref_ka_343:0.3275718350,ref_ka_2110:0.2597040974)100:0.1924177351)100:0.3929445467,(ref_ka_824:0.5583717759,(ref_ka_2555:0.3828892191,(ref_ka_454:0.1112515536,ref_ka_2828:0.0914637779)100:0.2553259159)100:0.3201468947)99:0.1367075015)100:0.3956074229)82:0.0629330180,((((ref_ka_1692:0.3955189433,(ref_ka_628:0.1413543759,ref_ka_2176:0.2010590850)81:0.0583960785)100:0.2545401577,((((ref_ka_13:0.3132183287,(((((ref_ka_63:0.0675360198,ref_ka_871:0.0651670710)100:0.0909086873,ref_ka_585:0.0898676259)97:0.0129841080,ref_ka_2191:0.0984578634)100:0.1083415361,(ref_ka_77:0.2002176308,ref_ka_371:0.0659432055)100:0.1286298053)100:0.1204128962,(ref_ka_144:0.2199672047,ref_ka_1715:0.1819439464)100:0.0616015278)100:0.0578602336)100:0.0939423678,(ref_ka_559:0.2970738264,ref_ka_890:0.2439648893)97:0.0723214350)49:0.0412666785,(ref_ka_414:0.1131342336,(ref_ka_785:0.0662138567,ref_ka_1596:0.0627168612)100:0.1829667427)100:0.1472608050)100:0.0867642744,(ref_ka_458:0.2306702614,(ref_ka_755:0.0645673289,(ref_ka_2243:0.0677688484,ref_ka_2961:0.0905693637)100:0.1377940134)100:0.1466519343)100:0.1453341426)100:0.1092903713)100:0.5354918401,((ref_ka_255:0.2322563558,ref_ka_1145:0.1696551228)100:0.2002135488,((((ref_ka_2320:0.3678461201,ref_ka_2281:0.2616096464)77:0.0744349466,(ref_ka_1126:0.2249807413,ref_ka_1509:0.1841026283)100:0.0508504869)75:0.0453746467,(ref_ka_1107:0.2036798786,(ref_ka_1152:0.2181968043,ref_ka_2075:0.1954768135)100:0.0641970290)66:0.0256453790)70:0.0523211158,ref_ka_1134:0.2917601873)78:0.0750316638)99:0.2338724733)95:0.1033705991,ref_ka_2062:0.9080176953)100:0.3451816392)96:0.1403608524)70:0.0916715010)67:0.1268230507,((((((ref_ka_1166:0.3092810498,(ref_ka_158:0.2303822672,ref_ka_2929:0.1251787292)100:0.0968697802)100:1.0305513090,(ref_ka_94:0.4177095402,ref_ka_739:0.4639449087)100:0.6594855798)100:0.9248146823,ref_ka_1335:1.4359989073)52:0.0104918106,((ref_ka_1467:0.5811472597,ref_ka_2727:0.5062064713)100:0.9660011767,ref_ka_2211:1.0358673927)100:0.5131416282)85:0.3287036311,((((((((ref_ka_2478:0.5739194196,(ref_ka_789:0.3978499341,(ref_ka_518:0.3289038652,(ref_ka_922:0.0719054634,ref_ka_2390:0.0801935277)100:0.1860166936)100:0.2256470967)100:0.2857890950)100:0.3120489317,(ref_ka_359:0.5336046902,ref_ka_1726:0.6506611773)100:0.3660090244)100:0.9130693952,(ref_ka_2823:0.9465733107,(ref_ka_290:0.9145282196,(ref_ka_1203:0.5191159125,((ref_ka_1732:0.0725119768,((ref_ka_427:0.0568694287,ref_ka_1515:0.0702129802)100:0.0170876760,(ref_ka_1870:0.0776351201,(ref_ka_1259:0.0895764387,ref_ka_1669:0.0484296429)94:0.0519927304)94:0.0456214331)63:0.0210444979)95:0.2831804867,(((ref_ka_475:0.2376933794,ref_ka_1452:0.2839127788)100:0.1318317719,ref_ka_1349:0.2813945700)97:0.0825549550,ref_ka_1336:0.2886296687)100:0.2127676291)100:0.1805188157)97:0.1334522363)98:0.1627114541)100:0.6659206940)100:0.2428620242,((((((((ref_ka_6:0.6935144003,ref_ka_1175:0.4168584435)100:0.1354319856,ref_ka_2:0.2822082618)100:0.6173315895,((ref_ka_1971:0.7038591185,(ref_ka_1080:0.3127148510,(ref_ka_1681:0.2453740093,(ref_ka_1849:0.2095986189,ref_ka_2234:0.2328669307)100:0.1384878235)100:0.1780126224)100:0.2167592481)100:0.0589448714,(((ref_ka_1402:0.4546134059,ref_ka_1767:0.2945118010)95:0.0519659772,(ref_ka_2190:0.2731701198,(ref_ka_973:0.0879052963,(ref_ka_457:0.0944404442,ref_ka_1092:0.0547385668)100:0.0671172165)100:0.1547180731)100:0.1594158657)100:0.1524379199,ref_ka_137:0.2908197055)100:0.1244237373)100:0.0935455928)99:0.0581103351,(ref_ka_1948:0.7242607649,(ref_ka_384:0.2342078780,(ref_ka_822:0.2219900068,ref_ka_1826:0.2183315808)100:0.1320717710)100:0.5245424353)100:0.1371601802)100:0.2671614761,(ref_ka_140:0.1807282213,ref_ka_2445:0.2009282795)100:0.3253230385)99:0.0838002667,(ref_ka_2529:0.4590324971,(ref_ka_2578:0.3089456406,((ref_ka_647:0.3762619607,ref_ka_1147:0.1749701518)100:0.1107928516,ref_ka_2485:0.2305579483)100:0.1826395511)100:0.0587849965)100:0.1415090682)99:0.1548010968,ref_ka_2521:0.6846373401)100:0.2191342643,(ref_ka_1619:0.6062337165,ref_ka_1503:0.4543020978)100:0.8975269737)100:0.3047315081)99:0.2764123887,((ref_ka_2924:0.7173469785,((ref_ka_570:0.5798037017,ref_ka_869:0.3901307799)100:0.3322178067,(ref_ka_1237:0.5804621847,(ref_ka_823:0.2376839191,ref_ka_1448:0.4614825570)100:0.1770939350)100:0.2022188039)100:0.1804917259)100:0.4332125222,(ref_ka_677:1.3094279260,ref_ka_1812:1.1405963723)100:0.3297489788)100:0.4039858759)51:0.0721953366,(((((((((((ref_ka_2154:1.1934873194,(((((((((ref_ka_2108:0.7284095902,(ref_ka_481:0.2778016959,ref_ka_1354:0.3147835164)100:0.3273491387)57:0.1190866307,ref_ka_928:0.3603868571)50:0.0499978848,ref_ka_576:0.4080845374)41:0.0580744355,(((ref_ka_1757:0.3552936869,ref_ka_194:0.2884324993)77:0.0447354921,(ref_ka_758:0.1325170927,ref_ka_2437:0.0813440644)100:0.1002836340)75:0.0290305085,ref_ka_2661:0.2238741514)100:0.1175001337)43:0.0494048871,ref_ka_1967:0.2957720929)100:0.0793625769,(ref_ka_1055:0.6236827256,ref_ka_1938:0.4256337738)100:0.0975050251)100:0.0608499118,(ref_ka_915:0.2252095012,ref_ka_2412:0.2001826209)100:0.1820235306)100:0.0897225423,ref_ka_2132:0.5525861581)100:0.1753095125,ref_ka_229:0.6437694874)100:0.1488863174)96:0.0570597236,((ref_ka_1111:1.0457849546,((ref_ka_685:0.3461378480,ref_ka_1438:0.2072640475)99:0.1186915640,ref_ka_18:0.1056149086)100:0.7522196473)97:0.1174624640,ref_ka_1343:1.5210278194)99:0.2779765470)100:0.2990747150,ref_ka_932:1.0317653098)87:0.0946865876,((ref_ka_1805:0.3855355040,(ref_ka_2658:0.2023941055,ref_ka_2906:0.2132620047)100:0.4012354437)100:0.2076983701,((ref_ka_1164:0.2683820877,ref_ka_1946:0.2416846017)100:0.3516817243,((ref_ka_2931:0.4032260239,ref_ka_1825:0.2588935637)99:0.0753559914,(ref_ka_1040:0.1957153862,ref_ka_1992:0.1077880940)100:0.0675206936)100:0.3922134073)100:0.1414053724)100:0.4767485805)100:0.2196610063,(ref_ka_136:0.1609729973,ref_ka_1294:0.3513836207)100:0.9236013786)90:0.1391845663,((ref_ka_249:0.4377103971,ref_ka_1956:0.3774514454)100:0.3356060882,((ref_ka_1705:0.5300648828,(ref_ka_2043:0.7413524288,(ref_ka_857:0.4136896503,ref_ka_2236:0.5257606913)100:0.1530590214)100:0.5199284528)100:0.1955679706,ref_ka_2942:0.3952383284)100:0.2834334342)100:0.3061731193)48:0.0317421552,(ref_ka_2170:0.9331803631,(ref_ka_617:0.2177993473,ref_ka_2356:0.3690614726)100:0.8957255704)93:0.2335364156)87:0.0809445148,((ref_ka_539:0.2494455844,ref_ka_2379:0.1221523983)78:0.0611259602,ref_ka_2760:0.0645196512)100:1.2527188557)57:0.0455025132,(ref_ka_2219:0.5657487194,ref_ka_2697:0.3254554835)100:0.9426568139)59:0.0806110774,(ref_ka_80:0.3342699794,ref_ka_1781:0.3533279381)100:1.5656041062)78:0.0737105671,(((((((((((((((ref_ka_934:1.4300658319,ref_ka_1264:0.3140651048)100:0.1727978399,ref_ka_2159:0.5906950798)82:0.1204543354,(ref_ka_1128:0.2491183973,ref_ka_2458:0.2265070086)100:0.2075477579)53:0.0995237300,((ref_ka_2418:0.3521790692,(ref_ka_341:0.1831316473,ref_ka_1765:0.1089517350)100:0.2167761018)100:0.1104235510,ref_ka_1388:0.4174422247)100:0.1281284686)39:0.0717416220,ref_ka_1970:0.4166141947)100:0.1571633366,(((ref_ka_2634:0.9583809841,(ref_ka_2068:0.5621602465,ref_ka_413:0.2445631127)100:0.4123063194)97:0.1394524420,(ref_ka_1449:0.6372468836,(ref_ka_1736:0.3643528821,(ref_ka_2538:0.2485606831,ref_ka_2699:0.2225467146)100:0.1514211639)100:0.1502975070)100:0.1222732485)97:0.0792989715,(((ref_ka_2433:0.6389899307,ref_ka_1903:0.2443431516)77:0.0689060923,((ref_ka_41:0.2922903993,ref_ka_208:0.2637714188)100:0.1114350690,ref_ka_2985:0.2817300164)90:0.0453641064)77:0.0692296325,(ref_ka_114:0.3061310588,((ref_ka_2932:0.2775271583,(ref_ka_2564:0.1367062831,ref_ka_2693:0.1526799916)100:0.0712799018)100:0.0527782436,ref_ka_1156:0.1820567081)100:0.0875669186)100:0.3253004931)100:0.0833003966)100:0.1553784737)100:0.3934911163,(ref_ka_1418:0.3908990819,(((((ref_ka_787:0.4857987450,(((ref_ka_452:0.2216128420,ref_ka_2140:0.2301640940)59:0.0845214951,ref_ka_1104:0.1695301800)59:0.0617565238,ref_ka_1572:0.2439144894)100:0.1567697160)100:0.0985733852,ref_ka_536:0.2534202608)100:0.0610814652,ref_ka_2818:0.3059141585)100:0.0933972191,ref_ka_2184:0.3482554993)99:0.0710416136,ref_ka_2740:0.3920859389)99:0.0839815664)100:0.2301531204)77:0.0318976835,(ref_ka_1866:0.4685189736,((ref_ka_2655:0.4664501077,ref_ka_2889:0.2208050088)100:0.0903538570,ref_ka_1902:0.3098248156)100:0.1070787772)100:0.4262153406)88:0.0762787399,ref_ka_1806:0.7151717730)83:0.0340749589,(((ref_ka_2248:0.3021315810,ref_ka_2723:0.3325365085)100:0.7426090967,ref_ka_184:0.6110960610)96:0.0915817899,ref_ka_2659:1.0140844746)93:0.1313923852)96:0.0903892788,((ref_ka_725:0.4934006336,ref_ka_2273:0.3848246037)100:0.7767484105,(ref_ka_395:0.4571302268,((ref_ka_2690:0.2136547878,(ref_ka_830:0.0952739092,ref_ka_1295:0.0592231875)96:0.0353419419)97:0.0470697002,ref_ka_1601:0.0995836707)99:0.3321088385)96:0.1010392993)99:0.1728225704)99:0.1359924311,((ref_ka_2301:0.8807168907,((((ref_ka_38:0.7931844723,ref_ka_2265:0.4469816731)100:0.1629060410,ref_ka_769:0.4092219072)100:0.1058465928,(ref_ka_165:0.4778199184,(((ref_ka_123:0.1325474448,ref_ka_2373:0.1591755729)100:0.1123075167,ref_ka_1230:0.1289761159)100:0.0519226979,ref_ka_1484:0.1676713506)100:0.2777706524)100:0.1039601152)100:0.1201468936,((ref_ka_2052:0.1138828565,ref_ka_2928:0.1267784962)100:0.4397500484,ref_ka_2309:0.6275670329)98:0.1029960389)97:0.1749143035)100:0.3758729371,((((((ref_ka_2649:0.6681985689,ref_ka_91:0.3726376964)66:0.0945657993,(ref_ka_68:0.3387619964,(ref_ka_878:0.1030886875,ref_ka_1165:0.0481837988)100:0.1733000663)100:0.1584220543)64:0.0515235775,((ref_ka_98:0.1484001652,ref_ka_2072:0.0904532640)100:0.1172798895,(ref_ka_1089:0.1217998010,ref_ka_1565:0.1102836099)100:0.1065184326)100:0.2828016320)91:0.0590836970,(((((ref_ka_1527:0.1021203619,ref_ka_1944:0.0936079108)100:0.3947723185,ref_ka_262:0.3832321049)99:0.0980441405,(((ref_ka_1289:0.3206604725,ref_ka_2968:0.1358140349)100:0.0618502648,ref_ka_141:0.2165661724)100:0.2726623456,(ref_ka_2754:0.3458895111,((ref_ka_1678:0.3578677932,ref_ka_765:0.2810021246)77:0.0569772281,ref_ka_97:0.2933977161)65:0.0636808482)79:0.0660744616)100:0.0650988705)98:0.0635299779,(ref_ka_847:0.2359264358,ref_ka_1764:0.4552010860)100:0.1473768149)96:0.0682390376,(ref_ka_818:0.3053178077,ref_ka_1075:0.3183900077)100:0.1548534780)93:0.0604204007)90:0.0662870833,ref_ka_1720:0.4829959390)96:0.0335021970,(ref_ka_1727:0.3658840873,(ref_ka_367:0.0641278680,ref_ka_406:0.0676997941)100:0.3262592683)100:0.2303046304)100:0.3476388236)70:0.0356275730)79:0.0814941040,ref_ka_1530:0.8699834897)73:0.0318227373,((((ref_ka_366:1.2143684061,ref_ka_2256:0.7311998970)75:0.1117628797,(ref_ka_2174:0.7400122455,ref_ka_494:0.5170737483)100:0.2998527647)98:0.1938260440,(ref_ka_983:0.6221522068,ref_ka_1749:0.3915251315)100:0.2211473046)98:0.0754750670,ref_ka_949:0.8275006102)100:0.1713586463)100:0.4975360498,(((ref_ka_2977:1.1186111978,((ref_ka_2415:0.9878770854,ref_ka_2329:0.5423850320)100:0.1854738041,(ref_ka_1769:0.2845358061,ref_ka_2207:0.3130856523)100:0.3118857138)100:0.3163686126)100:0.1570584499,ref_ka_40:1.3253015646)92:0.1757298101,(((((((ref_ka_2137:0.4645795830,ref_ka_2227:0.2684331516)100:0.2491471503,(((ref_ka_2344:0.7252766798,(ref_ka_2106:0.2054532729,ref_ka_2979:0.2147862622)98:0.0685546913)100:0.1644537284,(((ref_ka_608:0.2325836799,ref_ka_958:0.2225950235)100:0.1875240021,ref_ka_131:0.2195965169)100:0.1498765758,(ref_ka_839:0.1686866288,ref_ka_2778:0.1383847733)100:0.1458466164)100:0.1440715601)100:0.1151403474,(ref_ka_1584:0.2422807102,(ref_ka_159:0.1305888948,ref_ka_678:0.1503730351)100:0.1625651895)100:0.2153653272)62:0.1325342671)100:0.3626079927,(ref_ka_902:0.0698237367,ref_ka_2825:0.0546705218)100:0.6453376577)63:0.1019787384,(((ref_ka_2480:0.0883362429,ref_ka_1018:0.1197106569)100:0.1041766692,(ref_ka_1281:0.1970303247,((ref_ka_106:0.1391849840,ref_ka_1342:0.1053433388)95:0.0339027362,ref_ka_310:0.0707082870)85:0.0287497867)94:0.0532740301)100:0.3624634750,(ref_ka_2866:0.2286047422,((ref_ka_1458:0.2527982830,(ref_ka_2146:0.1197365965,ref_ka_2552:0.1180425223)100:0.0650327352)100:0.0604825517,ref_ka_2094:0.1618535330)98:0.0656457243)100:0.3227550895)100:0.2606073631)63:0.0722172623,(ref_ka_2087:0.5739284358,ref_ka_2489:0.7277254947)96:0.2040470243)100:0.1349083874,(((ref_ka_532:0.0921258639,ref_ka_593:0.1638845852)100:0.6210217998,(ref_ka_435:0.4133108829,ref_ka_1701:0.5013518070)100:0.1706038873)67:0.0417906893,((ref_ka_1604:0.6165826596,ref_ka_730:0.6435163738)98:0.1079068723,ref_ka_2327:0.6120791258)100:0.0775993442)67:0.0889165035)100:0.6346004697,(ref_ka_1444:0.8085384206,(ref_ka_2264:0.7904112110,(ref_ka_2600:0.2689016799,(ref_ka_668:0.3239371461,(ref_ka_1329:0.1391239246,ref_ka_2035:0.2862550578)100:0.0479477578)73:0.0860391305)100:0.4530767803)100:0.2213981125)97:0.2543607742)90:0.0885376056)85:0.0783106330)71:0.0723533972)100:0.2272872306)97:0.1488662050,(ref_ka_17:1.7530687863,((ref_ka_270:0.6464781067,ref_ka_2777:0.8258797942)100:0.7402824148,ref_ka_2334:1.1543179252)100:0.1788123248)100:0.1618347825)94:0.1528487426,(((ref_ka_58:0.2049327108,ref_ka_689:0.1955704168)100:0.8437463642,ref_ka_32:1.1426014523)100:0.1788935666,ref_ka_2570:1.3818666177)98:0.1656945976)64:0.0346780931)79:0.0861847667,(ref_ka_2986:1.7662152041,(ref_ka_1648:0.3654379261,ref_ka_2396:0.2968950076)100:1.2159343180)70:0.2083511939)83:0.0700761082)76:0.3424152208,ref_ka_90:0.9713689419)100:3.4654044273)76:0.1632961069,ref_r_68:0.2346953653)99:0.1143090226,(ref_r_40:0.2184664754,ref_r_72:0.2213273771)100:0.0698318065)99:0.0592087722,((ref_r_83:0.3395257302,ref_r_34:0.2649288403)91:0.0744093284,(ref_r_79:0.3014129113,(ref_r_29:0.2849486996,(ref_r_82:0.2277046058,(ref_r_80:0.2527151059,(ref_r_15:0.0883692620,ref_r_26:0.1178675807)100:0.1847640859)100:0.1616435522)100:0.0939729114)90:0.0401534048)87:0.0419248432)98:0.0751551840)97:0.1167980098)83:0.0371722213)85:0.0989127915)100:0.1735239548)100:0.3185317009)100:0.1210281488,((((ref_x_32:0.4175470788,(ref_x_28:0.1810762049,((((ref_x_33:0.2285803578,ref_x_21:0.1141233068)56:0.0383827917,(ref_x_8:0.1281836399,ref_x_15:0.1136302087)100:0.0504041230)49:0.0370741403,ref_x_38:0.1531006406)55:0.0450457794,(ref_x_9:0.1477293169,(ref_x_0:0.1194164395,ref_x_36:0.0859283972)100:0.0606612090)100:0.0625517109)100:0.1047346517)100:0.0926935884)73:0.0392819975,(ref_x_2:0.1893650562,(ref_x_1:0.1055541516,ref_x_20:0.1002991924)100:0.1032827246)100:0.1023175187)100:0.0655665655,(ref_x_27:0.2247508094,((ref_x_41:0.1188832951,ref_x_24:0.0903082633)100:0.0615279275,((ref_x_17:0.0512609859,ref_x_23:0.0776947100)100:0.1435718801,((ref_x_34:0.1310869036,((ref_x_39:0.0501537583,ref_x_13:0.0765199145)100:0.0319141149,ref_x_12:0.0597780524)98:0.0120390486)100:0.0237847675,ref_x_37:0.0568711128)100:0.0705957458)100:0.0599800885)100:0.1068792902)100:0.1790742490)100:0.0731283533,(ref_x_11:0.1485875569,((ref_x_10:0.0662904465,ref_x_22:0.0716278884)100:0.0730336568,(ref_x_30:0.1329716241,ref_x_6:0.1144891245)80:0.0308090441)99:0.0405155348)100:0.2097516818)100:0.0984891489)100:0.2025177549)54:0.0387682320);
