# Supplementary material for: Picoplankton nitrogen guilds in the tropical and subtropical oceans: From the surface to the deep
Source: PLoS One. 2025 Nov 5;20(11):e0335222. doi: 10.1371/journal.pone.0335222 (PMC12588538; doi:10.1371/journal.pone.0335222)
Supplement: S1 File — (ZIP) [file pone.0335222.s001.zip › supplementary info/N_cycle/G_livJ_branched_amino_acid_transporter/tree/cluster_id_restrictive.tsv]

id	cluster
ref_ka_644	livJ
ref_ka_2199	livJ
ref_ka_1048	livJ
ref_ka_889	livJ
ref_ka_2407	livJ
ref_ka_1739	livJ
ref_ka_2011	livJ
ref_ka_1523	livJ
ref_ka_2905	livJ
ref_ka_911	livJ
ref_ka_1661	livJ
ref_ka_1816	livJ
ref_ka_2668	livJ
ref_ka_1759	livJ
ref_ka_337	livJ
ref_ka_422	livJ
ref_ka_1626	livJ
ref_ka_1514	livJ
ref_ka_220	livJ
ref_ka_1516	livJ
ref_ka_1627	livJ
ref_ka_2522	livJ
ref_ka_2799	livJ
ref_ka_613	livJ
ref_ka_692	livJ
ref_ka_2951	livJ
ref_ka_2491	livJ
ref_ka_2934	livJ
ref_ka_963	livJ
ref_ka_2601	livJ
ref_ka_2014	livJ
ref_ka_2299	livJ
ref_ka_293	livJ
ref_ka_811	livJ
ref_ka_1465	livJ
ref_ka_588	livJ
ref_ka_430	livJ
ref_ka_2862	livJ
ref_ka_1149	livJ
ref_ka_2971	livJ
ref_ka_1905	livJ
ref_ka_14	livJ
ref_ka_1132	livJ
ref_ka_168	livJ
ref_ka_349	livJ
ref_ka_951	livJ
ref_ka_2993	livJ
ref_ka_2593	livJ
ref_ka_2071	livJ
ref_ka_2286	livJ
ref_ka_2917	livJ
ref_ka_2750	livJ
ref_ka_2794	livJ
ref_ka_34	livJ
ref_ka_1751	livJ
ref_ka_1886	livJ
ref_ka_722	livJ
ref_ka_768	livJ
ref_ka_2430	livJ
ref_ka_150	livJ
ref_ka_1958	livJ
ref_ka_2640	livJ
ref_ka_1355	livJ
ref_ka_287	livJ
ref_ka_1229	livJ
ref_ka_838	livJ
ref_ka_2921	livJ
ref_ka_171	livJ
ref_ka_1466	livJ
ref_ka_2492	livJ
ref_ka_2528	livJ
ref_ka_177	livJ
ref_ka_1536	livJ
ref_ka_2724	livJ
ref_ka_332	livJ
ref_ka_127	livJ
ref_ka_519	livJ
ref_ka_2361	livJ
ref_ka_2582	livJ
ref_ka_2858	livJ
ref_ka_2990	livJ
ref_ka_1235	livJ
ref_ka_1784	livJ
ref_ka_2958	livJ
ref_ka_2261	livJ
ref_ka_844	livJ
ref_ka_990	livJ
ref_ka_940	livJ
ref_ka_1976	livJ
ref_ka_1996	livJ
ref_ka_29	livJ
ref_ka_1782	livJ
ref_ka_908	livJ
ref_ka_2502	livJ
ref_ka_1788	livJ
ref_ka_2864	livJ
ref_ka_2790	livJ
ref_ka_381	livJ
ref_ka_1005	livJ
ref_ka_776	livJ
ref_ka_2633	livJ
ref_ka_2698	livJ
ref_ka_66	livJ
ref_ka_129	livJ
ref_ka_977	livJ
ref_ka_1519	livJ
ref_ka_2687	livJ
ref_ka_121	livJ
ref_ka_756	livJ
ref_ka_1723	livJ
ref_ka_2085	livJ
ref_ka_2291	livJ
ref_ka_528	livJ
ref_ka_1359	livJ
ref_ka_1469	livJ
ref_ka_2452	livJ
ref_ka_1556	livJ
ref_ka_2270	livJ
ref_ka_379	livJ
ref_ka_1605	livJ
ref_ka_2846	livJ
ref_ka_1914	livJ
ref_ka_2683	livJ
ref_ka_401	livJ
ref_ka_2772	livJ
ref_ka_2218	livJ
ref_ka_1272	livJ
ref_ka_1718	livJ
ref_ka_179	livJ
ref_ka_825	livJ
ref_ka_562	livJ
ref_ka_1731	livJ
ref_ka_1035	livJ
ref_ka_2980	livJ
ref_ka_496	livJ
ref_ka_1725	livJ
ref_ka_1334	livJ
ref_ka_981	livJ
ref_ka_1421	livJ
ref_ka_1703	livJ
ref_ka_2348	livJ
ref_ka_1054	livJ
ref_ka_554	livJ
ref_ka_75	livJ
ref_ka_2712	livJ
ref_ka_1436	livJ
ref_ka_265	livJ
ref_ka_718	livJ
ref_ka_386	livJ
ref_ka_2345	livJ
ref_ka_1463	livJ
ref_ka_2279	livJ
ref_ka_1659	livJ
ref_ka_1232	livJ
ref_ka_2444	livJ
ref_ka_1777	livJ
ref_ka_2124	livJ
ref_ka_2983	livJ
ref_ka_1952	livJ
ref_ka_1990	livJ
ref_ka_674	livJ
ref_ka_1049	livJ
ref_ka_687	livJ
ref_ka_2959	livJ
ref_ka_673	livJ
ref_ka_2028	livJ
ref_ka_1745	livJ
ref_ka_326	livJ
ref_ka_1822	livJ
ref_ka_2386	livJ
ref_ka_207	livJ
ref_ka_893	livJ
ref_ka_2225	livJ
ref_slivJ3	livJ
ref_ka_2335	livJ
ref_ba_58	livJ
ref_ka_2037	livJ
ref_ba_104	livJ
ref_ba_31	livJ
ref_ka_2384	livJ
ref_ba_46	livJ
ref_ba_69	livJ
ref_ba_18	livJ
ref_ba_74	livJ
ref_ba_76	livJ
ref_ka_2150	livJ
ref_ba_44	livJ
ref_ka_2507	livJ
ref_ba_81	livJ
ref_ka_2352	livJ
ref_ba_85	livJ
ref_ba_88	livJ
ref_ka_424	livJ
ref_ba_98	livJ
ref_ka_1207	livJ
ref_ba_48	livJ
ref_ba_108	livJ
ref_ka_1066	livJ
ref_ba_0	livJ
ref_ka_2158	livJ
ref_ba_68	livJ
ref_ba_14	livJ
ref_ba_106	livJ
ref_ba_29	livJ
ref_ba_62	livJ
ref_ba_79	livJ
ref_ka_227	livJ
ref_ba_34	livJ
ref_ba_55	livJ
ref_ba_27	livJ
ref_ba_77	livJ
ref_ka_48	livJ
ref_ba_91	livJ
ref_ba_67	livJ
ref_ka_1532	livJ
ref_slivJ1	livJ
ref_ba_12	livJ
ref_ka_2143	livJ
ref_ba_59	livJ
ref_ka_2669	livJ
ref_slivJ0	livJ
ref_ba_53	livJ
ref_ka_392	livJ
ref_ba_5	livJ
ref_ba_89	livJ
ref_ba_40	livJ
ref_ba_92	livJ
ref_ba_32	livJ
ref_ba_41	livJ
ref_ka_2594	livJ
ref_ba_61	livJ
ref_ba_82	livJ
ref_ka_1391	livJ
ref_ba_1	livJ
ref_ka_1629	livJ
ref_ba_26	livJ
ref_ka_1717	livJ
ref_ba_73	livJ
ref_ba_63	livJ
ref_ba_93	livJ
ref_ba_20	livJ
ref_ba_6	livJ
ref_ba_45	livJ
ref_ka_267	livJ
ref_ba_78	livJ
ref_ka_420	livJ
ref_ba_35	livJ
ref_ka_2423	livJ
ref_ba_42	livJ
ref_ka_1006	livJ
ref_ba_50	livJ
ref_slivJ2	livJ
ref_ba_21	livJ
ref_ba_84	livJ
ref_ba_60	livJ
ref_ba_33	livJ
ref_ba_102	livJ
ref_ba_39	livJ
ref_ba_19	livJ
ref_ba_71	livJ
ref_ba_10	livJ
ref_ba_17	livJ
ref_ba_66	livJ
ref_ba_9	livJ
ref_ba_107	livJ
ref_ba_15	livJ
ref_ka_2524	livJ
ref_ba_95	livJ
ref_ka_1427	livJ
ref_ba_70	livJ
ref_ka_828	livJ
ref_ba_2	livJ
ref_ba_72	livJ
ref_ka_2970	livJ
ref_ba_7	livJ
ref_ba_64	livJ
ref_ka_545	livJ
ref_ba_13	livJ
ref_ka_275	livJ
ref_ba_99	livJ
ref_ba_52	livJ
ref_ba_101	livJ
ref_ba_56	livJ
ref_ka_561	livJ
ref_ba_28	livJ
ref_ka_1009	livJ
ref_ka_2038	livJ
ref_ba_47	livJ
ref_ba_30	livJ
ref_ba_43	livJ
ref_ba_8	livJ
ref_ba_100	livJ
ref_ka_2718	livJ
ref_ba_51	livJ
ref_ba_16	livJ
ref_ba_25	livJ
ref_ba_75	livJ
ref_ba_80	livJ
ref_ba_22	livJ
ref_ba_65	livJ
ref_ka_1859	livJ
ref_ba_37	livJ
ref_ka_1139	livJ
ref_ba_94	livJ
ref_ka_2501	livJ
ref_ba_11	livJ
ref_ka_1217	livJ
ref_ba_38	livJ
ref_ka_683	livJ
ref_ba_4	livJ
ref_ba_57	livJ
ref_ka_2408	livJ
ref_ba_87	livJ
ref_ka_695	livJ
ref_ba_105	livJ
ref_ka_912	livJ
ref_ba_49	livJ
ref_ka_404	livJ
ref_ba_3	livJ
ref_ba_24	livJ
ref_ka_2859	livJ
ref_ba_103	livJ
ref_ka_1554	livJ
ref_ba_96	livJ
ref_ka_1468	livJ
ref_ba_86	livJ
ref_ka_2055	livJ
ref_ba_54	livJ
ref_ka_1936	livJ
ref_ba_83	livJ
ref_ba_90	livJ
ref_ba_36	livJ
ref_ka_1326	livJ
ref_ka_27	livJ
ref_ba_23	livJ
ref_ka_855	livJ
ref_ba_97	livJ
ref_ka_2432	livJ
ref_ka_1978	livJ
ref_ka_2589	livJ
ref_ka_1150	livJ
ref_ka_960	livJ
ref_ka_988	livJ
ref_ka_1046	livJ
ref_ka_1159	livJ
ref_ka_2793	livJ
ref_ka_1396	livJ
ref_ka_480	livJ
ref_ka_703	livJ
ref_ka_2885	livJ
ref_ka_1808	livJ
ref_ka_1923	livJ
ref_ka_2898	livJ
ref_ka_840	livJ
ref_ka_2102	livJ
ref_ka_2886	livJ
ref_ka_2044	livJ
ref_ka_1909	livJ
ref_ka_2685	livJ
ref_ka_2991	livJ
ref_ka_246	livJ
ref_ka_1834	livJ
ref_ka_1340	livJ
ref_ka_1090	livJ
ref_ka_860	livJ
ref_ka_2202	livJ
ref_ka_241	livJ
ref_ka_2800	livJ
ref_ka_1007	livJ
ref_ka_921	livJ
ref_ka_914	livJ
ref_ka_1742	livJ
ref_ka_2650	livJ
ref_ka_2395	livJ
ref_ka_1473	livJ
ref_ka_266	livJ
ref_ka_953	livJ
ref_ka_169	livJ
ref_ka_1422	livJ
ref_ka_873	livJ
ref_ka_306	livJ
ref_ka_172	livJ
ref_ka_343	livJ
ref_ka_2110	livJ
ref_ka_824	livJ
ref_ka_2555	livJ
ref_ka_454	livJ
ref_ka_2828	livJ
ref_ka_1692	livJ
ref_ka_628	livJ
ref_ka_2176	livJ
ref_ka_13	livJ
ref_ka_63	livJ
ref_ka_871	livJ
ref_ka_585	livJ
ref_ka_2191	livJ
ref_ka_77	livJ
ref_ka_371	livJ
ref_ka_144	livJ
ref_ka_1715	livJ
ref_ka_559	livJ
ref_ka_890	livJ
ref_ka_414	livJ
ref_ka_785	livJ
ref_ka_1596	livJ
ref_ka_458	livJ
ref_ka_755	livJ
ref_ka_2243	livJ
ref_ka_2961	livJ
ref_ka_255	livJ
ref_ka_1145	livJ
ref_ka_2320	livJ
ref_ka_2281	livJ
ref_ka_1126	livJ
ref_ka_1509	livJ
ref_ka_1107	livJ
ref_ka_1152	livJ
ref_ka_2075	livJ
ref_ka_1134	livJ
ref_ka_2062	livJ
ref_ka_90	out
ref_ka_880	out
ref_ka_1800	out
ref_r_33	out
ref_r_68	out
ref_r_9	out
ref_r_14	out
ref_r_92	out
ref_x_25	out
ref_x_19	out
ref_x_18	out
ref_ka_2047	out
ref_ka_1103	out
ref_ka_2850	out
ref_ka_2136	out
ref_ka_2077	out
ref_ka_2867	out
ref_ka_76	out
ref_ka_251	out
ref_ka_2957	out
ref_ka_1862	out
ref_ka_2382	out
ref_ka_657	out
ref_ka_436	out
ref_ka_1597	out
ref_ka_2359	out
ref_ka_2615	out
ref_ka_2070	out
ref_ka_1735	out
ref_ka_2425	out
ref_ka_2455	out
ref_ka_1210	out
ref_ka_1644	out
ref_ka_1064	out
ref_ka_2252	out
ref_ka_2949	out
ref_ka_1274	out
ref_ka_345	out
ref_ka_2498	out
ref_ka_175	out
ref_ka_2725	out
ref_ka_697	out
ref_ka_2338	out
ref_ka_2428	out
ref_ka_2731	out
ref_ka_1215	out
ref_ka_672	out
ref_ka_868	out
ref_ka_2734	out
ref_ka_2354	out
ref_ka_899	out
ref_ka_2692	out
ref_ka_1852	out
ref_ka_1980	out
ref_ka_612	out
ref_ka_35	out
ref_ka_586	out
ref_ka_547	out
ref_ka_957	out
ref_ka_2830	out
ref_ka_1076	out
ref_ka_1754	out
ref_ka_1846	out
ref_ka_663	out
ref_ka_503	out
ref_ka_1171	out
ref_ka_1553	out
ref_ka_773	out
ref_ka_863	out
ref_ka_2677	out
ref_ka_2217	out
ref_ka_156	out
ref_ka_189	out
ref_ka_469	out
ref_ka_909	out
ref_ka_205	out
ref_ka_347	out
ref_ka_2973	out
ref_ka_2654	out
ref_ka_148	out
ref_ka_2901	out
ref_ka_295	out
ref_ka_2547	out
ref_ka_927	out
ref_ka_2556	out
ref_ka_1932	out
ref_ka_1423	out
ref_ka_16	out
ref_ka_1196	out
ref_ka_1038	out
ref_ka_795	out
ref_ka_408	out
ref_ka_557	out
ref_ka_652	out
ref_ka_2398	out
ref_ka_2003	out
ref_ka_655	out
ref_ka_1339	out
ref_ka_201	out
ref_ka_1153	out
ref_ka_1382	out
ref_ka_1790	out
ref_ka_2120	out
ref_ka_145	out
ref_ka_809	out
ref_ka_2388	out
ref_ka_2228	out
ref_ka_531	out
ref_ka_2913	out
ref_ka_1524	out
ref_ka_2362	out
ref_ka_1707	out
ref_ka_681	out
ref_ka_2482	out
ref_ka_463	out
ref_ka_1161	out
ref_ka_1963	out
ref_ka_2470	out
ref_ka_2704	out
ref_ka_1471	out
ref_ka_2245	out
ref_ka_2098	out
ref_ka_2805	out
ref_ka_2397	out
ref_ka_1426	out
ref_ka_1947	out
ref_ka_837	out
ref_ka_749	out
ref_ka_217	out
ref_ka_412	out
ref_ka_524	out
ref_ka_2499	out
ref_ka_2583	out
ref_ka_1916	out
ref_ka_273	out
ref_ka_1125	out
ref_ka_352	out
ref_ka_1544	out
ref_ka_1753	out
ref_ka_2257	out
ref_ka_512	out
ref_ka_1333	out
ref_ka_2351	out
ref_ka_1847	out
ref_ka_103	out
ref_ka_2574	out
ref_ka_1141	out
ref_ka_2684	out
ref_ka_1664	out
ref_ka_736	out
ref_ka_1641	out
ref_ka_2030	out
ref_ka_1135	out
ref_ka_905	out
ref_ka_556	out
ref_ka_2783	out
ref_ka_2598	out
ref_ka_116	out
ref_ka_2910	out
ref_ka_693	out
ref_ka_1415	out
ref_ka_1786	out
ref_ka_24	out
ref_ka_146	out
ref_ka_754	out
ref_ka_2532	out
ref_ka_2169	out
ref_ka_1474	out
ref_ka_2757	out
ref_ka_2802	out
ref_ka_73	out
ref_ka_2518	out
ref_ka_31	out
ref_ka_2527	out
ref_ka_490	out
ref_ka_1810	out
ref_ka_2041	out
ref_ka_181	out
ref_ka_541	out
ref_ka_482	out
ref_ka_1020	out
ref_ka_2377	out
ref_ka_925	out
ref_ka_2213	out
ref_ka_318	out
ref_ka_1220	out
ref_ka_2974	out
ref_ka_2092	out
ref_ka_2316	out
ref_ka_300	out
ref_ka_2066	out
ref_ka_329	out
ref_ka_564	out
ref_ka_1608	out
ref_ka_654	out
ref_ka_2466	out
ref_ka_2618	out
ref_ka_2933	out
ref_ka_1271	out
ref_ka_1895	out
ref_ka_2981	out
ref_ka_2648	out
ref_ka_1668	out
ref_ka_2647	out
ref_ka_737	out
ref_ka_751	out
ref_ka_848	out
ref_ka_2503	out
ref_ka_2004	out
ref_ka_292	out
ref_ka_2852	out
ref_ka_351	out
ref_ka_735	out
ref_ka_174	out
ref_ka_2060	out
ref_ka_686	out
ref_ka_1101	out
ref_ka_357	out
ref_ka_2050	out
ref_ka_1032	out
ref_ka_1308	out
ref_ka_2185	out
ref_ka_1296	out
ref_ka_3	out
ref_ka_1563	out
ref_ka_2597	out
ref_ka_2230	out
ref_ka_592	out
ref_ka_1121	out
ref_ka_2880	out
ref_ka_2763	out
ref_ka_1117	out
ref_ka_64	out
ref_ka_1008	out
ref_ka_2925	out
ref_ka_1004	out
ref_ka_2277	out
ref_ka_2212	out
ref_ka_726	out
ref_ka_2635	out
ref_ka_166	out
ref_ka_1130	out
ref_ka_2460	out
ref_ka_2630	out
ref_ka_2999	out
ref_ka_1488	out
ref_ka_398	out
ref_ka_1643	out
ref_ka_2696	out
ref_ka_2645	out
ref_ka_2326	out
ref_ka_1818	out
ref_ka_2495	out
ref_ka_57	out
ref_ka_1804	out
ref_ka_2195	out
ref_ka_334	out
ref_ka_284	out
ref_ka_2134	out
ref_ka_1506	out
ref_ka_1559	out
ref_ka_1890	out
ref_ka_2000	out
ref_ka_283	out
ref_ka_396	out
ref_ka_2285	out
ref_ka_2013	out
ref_ka_2385	out
ref_ka_1884	out
ref_ka_1908	out
ref_ka_79	out
ref_ka_340	out
ref_ka_471	out
ref_ka_1789	out
ref_ka_2474	out
ref_ka_51	out
ref_ka_1400	out
ref_ka_1266	out
ref_ka_2509	out
ref_ka_971	out
ref_ka_437	out
ref_ka_2413	out
ref_ka_1929	out
ref_ka_733	out
ref_ka_1172	out
ref_ka_2897	out
ref_ka_2429	out
ref_ka_2090	out
ref_ka_1067	out
ref_ka_1236	out
ref_ka_1497	out
ref_ka_760	out
ref_ka_2541	out
ref_ka_2183	out
ref_ka_714	out
ref_ka_1284	out
ref_ka_154	out
ref_ka_1857	out
ref_ka_964	out
ref_ka_378	out
ref_ka_2694	out
ref_ka_2194	out
ref_ka_2753	out
ref_ka_2935	out
ref_ka_1920	out
ref_ka_1485	out
ref_ka_473	out
ref_ka_1251	out
ref_ka_2022	out
ref_ka_1476	out
ref_ka_1688	out
ref_ka_1443	out
ref_ka_2737	out
ref_ka_1607	out
ref_ka_1883	out
ref_ka_124	out
ref_ka_336	out
ref_ka_2360	out
ref_ka_729	out
ref_ka_2438	out
ref_ka_858	out
ref_ka_2577	out
ref_ka_2305	out
ref_ka_807	out
ref_ka_2879	out
ref_ka_634	out
ref_ka_1179	out
ref_ka_1384	out
ref_ka_819	out
ref_ka_382	out
ref_ka_2833	out
ref_ka_691	out
ref_ka_2394	out
ref_ka_2114	out
ref_ka_1653	out
ref_ka_989	out
ref_ka_2621	out
ref_ka_701	out
ref_ka_1863	out
ref_ka_2226	out
ref_ka_2081	out
ref_ka_2189	out
ref_ka_904	out
ref_ka_664	out
ref_ka_2520	out
ref_ka_715	out
ref_ka_1779	out
ref_ka_1933	out
ref_ka_215	out
ref_ka_253	out
ref_ka_1550	out
ref_ka_476	out
ref_ka_516	out
ref_ka_1039	out
ref_ka_2916	out
ref_ka_2632	out
ref_ka_995	out
ref_ka_530	out
ref_ka_1977	out
ref_ka_896	out
ref_ka_944	out
ref_ka_20	out
ref_ka_1889	out
ref_ka_2588	out
ref_ka_1190	out
ref_ka_2333	out
ref_ka_553	out
ref_ka_464	out
ref_ka_1223	out
ref_ka_2117	out
ref_ka_1833	out
ref_ka_2909	out
ref_ka_639	out
ref_ka_705	out
ref_ka_1068	out
ref_ka_2870	out
ref_ka_1206	out
ref_ka_2280	out
ref_ka_324	out
ref_ka_1029	out
ref_ka_1477	out
ref_ka_2220	out
ref_ka_152	out
ref_ka_1056	out
ref_ka_611	out
ref_ka_2937	out
ref_ka_2341	out
ref_ka_2155	out
ref_ka_1146	out
ref_ka_942	out
ref_ka_1987	out
ref_ka_2894	out
ref_ka_2269	out
ref_ka_2643	out
ref_ka_1974	out
ref_ka_849	out
ref_ka_2517	out
ref_ka_2702	out
ref_ka_1787	out
ref_ka_187	out
ref_ka_1851	out
ref_ka_2483	out
ref_ka_1795	out
ref_ka_2773	out
ref_ka_752	out
ref_ka_1279	out
ref_ka_2462	out
ref_ka_886	out
ref_ka_1346	out
ref_ka_1610	out
ref_ka_1595	out
ref_ka_1740	out
ref_ka_2982	out
ref_ka_1224	out
ref_ka_21	out
ref_ka_1429	out
ref_ka_1088	out
ref_ka_1567	out
ref_ka_1116	out
ref_ka_2282	out
ref_ka_2005	out
ref_ka_330	out
ref_ka_1154	out
ref_ka_2940	out
ref_ka_900	out
ref_ka_1001	out
ref_ka_1167	out
ref_ka_2258	out
ref_ka_2197	out
ref_ka_2751	out
ref_ka_1699	out
ref_ka_1702	out
ref_ka_2064	out
ref_ka_320	out
ref_ka_1162	out
ref_ka_277	out
ref_ka_1562	out
ref_ka_2339	out
ref_ka_1395	out
ref_ka_302	out
ref_ka_2148	out
ref_ka_2411	out
ref_ka_2426	out
ref_ka_2459	out
ref_ka_1638	out
ref_ka_2964	out
ref_ka_214	out
ref_ka_1183	out
ref_ka_641	out
ref_ka_1685	out
ref_ka_2179	out
ref_ka_1798	out
ref_ka_2448	out
ref_ka_2530	out
ref_ka_1300	out
ref_ka_1328	out
ref_ka_380	out
ref_ka_1325	out
ref_ka_2355	out
ref_ka_1297	out
ref_ka_2639	out
ref_ka_2745	out
ref_ka_1660	out
ref_ka_1491	out
ref_ka_2744	out
ref_ka_1374	out
ref_ka_224	out
ref_ka_1348	out
ref_ka_2292	out
ref_ka_305	out
ref_ka_1100	out
ref_ka_1617	out
ref_ka_2178	out
ref_ka_1921	out
ref_ka_1589	out
ref_ka_1180	out
ref_ka_2187	out
ref_ka_2203	out
ref_ka_2163	out
ref_ka_487	out
ref_ka_2214	out
ref_ka_607	out
ref_ka_901	out
ref_ka_2447	out
ref_ka_2579	out
ref_ka_1885	out
ref_ka_2016	out
ref_ka_1807	out
ref_ka_327	out
ref_ka_2053	out
ref_ka_2835	out
ref_ka_1983	out
ref_ka_2997	out
ref_ka_419	out
ref_ka_1373	out
ref_ka_1129	out
ref_ka_1761	out
ref_ka_2453	out
ref_ka_83	out
ref_ka_2534	out
ref_ka_2175	out
ref_ka_763	out
ref_ka_786	out
ref_ka_110	out
ref_ka_676	out
ref_ka_2073	out
ref_ka_2473	out
ref_ka_234	out
ref_ka_916	out
ref_ka_1043	out
ref_ka_1972	out
ref_ka_1219	out
ref_ka_1399	out
ref_ka_2620	out
ref_ka_2673	out
ref_ka_517	out
ref_ka_2573	out
ref_ka_2826	out
ref_ka_2729	out
ref_ka_609	out
ref_ka_1424	out
ref_ka_2347	out
ref_ka_1174	out
ref_ka_623	out
ref_ka_1239	out
ref_ka_1817	out
ref_ka_2816	out
ref_ka_65	out
ref_ka_1918	out
ref_ka_507	out
ref_ka_2591	out
ref_ka_661	out
ref_ka_2784	out
ref_ka_753	out
ref_ka_1873	out
ref_ka_1820	out
ref_ka_2078	out
ref_ka_1441	out
ref_ka_1771	out
ref_ka_2419	out
ref_ka_2768	out
ref_ka_2056	out
ref_ka_2101	out
ref_ka_1093	out
ref_ka_1344	out
ref_ka_1673	out
ref_ka_1580	out
ref_ka_1733	out
ref_ka_2138	out
ref_ka_1824	out
ref_ka_1632	out
ref_ka_2057	out
ref_ka_1122	out
ref_ka_2366	out
ref_ka_1871	out
ref_ka_2247	out
ref_ka_1672	out
ref_ka_1425	out
ref_ka_1278	out
ref_ka_219	out
ref_ka_1646	out
ref_ka_831	out
ref_ka_1012	out
ref_ka_724	out
ref_ka_2368	out
ref_ka_1462	out
ref_ka_1526	out
ref_ka_560	out
ref_ka_542	out
ref_ka_1345	out
ref_ka_1950	out
ref_ka_2141	out
ref_ka_552	out
ref_ka_852	out
ref_ka_1689	out
ref_ka_1940	out
ref_ka_248	out
ref_ka_1869	out
ref_ka_109	out
ref_ka_1041	out
ref_ka_1250	out
ref_ka_2642	out
ref_ka_2266	out
ref_ka_2215	out
ref_ka_2868	out
ref_ka_2779	out
ref_ka_2272	out
ref_ka_1077	out
ref_ka_2752	out
ref_ka_397	out
ref_ka_2008	out
ref_ka_1195	out
ref_ka_492	out
ref_ka_1347	out
ref_ka_814	out
ref_ka_1830	out
ref_ka_308	out
ref_ka_1380	out
ref_ka_836	out
ref_ka_1666	out
ref_ka_602	out
ref_ka_1481	out
ref_ka_1592	out
ref_ka_278	out
ref_ka_1360	out
ref_ka_2746	out
ref_ka_2122	out
ref_ka_2097	out
ref_ka_2208	out
ref_ka_1926	out
ref_ka_263	out
ref_ka_2472	out
ref_ka_635	out
ref_ka_581	out
ref_ka_1102	out
ref_ka_2895	out
ref_ka_2340	out
ref_ka_955	out
ref_ka_2811	out
ref_ka_243	out
ref_ka_690	out
ref_ka_433	out
ref_ka_498	out
ref_ka_2994	out
ref_ka_2535	out
ref_ka_1615	out
ref_ka_383	out
ref_ka_1245	out
ref_ka_2268	out
ref_ka_1182	out
ref_ka_2006	out
ref_ka_2487	out
ref_ka_2224	out
ref_ka_2550	out
ref_ka_1917	out
ref_ka_1721	out
ref_ka_713	out
ref_ka_1253	out
ref_ka_2129	out
ref_ka_2944	out
ref_ka_1557	out
ref_ka_1901	out
ref_ka_2831	out
ref_ka_1411	out
ref_ka_2065	out
ref_ka_2824	out
ref_ka_468	out
ref_ka_1708	out
ref_ka_2481	out
ref_ka_1428	out
ref_ka_892	out
ref_ka_289	out
ref_ka_2525	out
ref_ka_1124	out
ref_ka_777	out
ref_ka_2083	out
ref_ka_520	out
ref_ka_1205	out
ref_ka_2838	out
ref_ka_244	out
ref_ka_1351	out
ref_ka_1667	out
ref_ka_2336	out
ref_ka_748	out
ref_ka_2100	out
ref_ka_926	out
ref_ka_2739	out
ref_ka_125	out
ref_ka_1579	out
ref_ka_716	out
ref_ka_439	out
ref_ka_5	out
ref_ka_579	out
ref_ka_1269	out
ref_ka_624	out
ref_ka_1545	out
ref_ka_2899	out
ref_ka_572	out
ref_ka_1109	out
ref_ka_630	out
ref_ka_1989	out
ref_ka_191	out
ref_ka_1002	out
ref_ka_1019	out
ref_ka_567	out
ref_ka_2887	out
ref_ka_445	out
ref_ka_1636	out
ref_ka_2927	out
ref_ka_1457	out
ref_ka_183	out
ref_ka_2105	out
ref_ka_1170	out
ref_ka_2456	out
ref_ka_1670	out
ref_ka_1880	out
ref_ka_1221	out
ref_ka_1738	out
ref_ka_1327	out
ref_ka_1362	out
ref_ka_1244	out
ref_ka_1518	out
ref_ka_1642	out
ref_ka_508	out
ref_ka_1651	out
ref_ka_2758	out
ref_ka_135	out
ref_ka_1363	out
ref_ka_1855	out
ref_ka_845	out
ref_ka_2662	out
ref_ka_1292	out
ref_ka_2505	out
ref_ka_888	out
ref_ka_2288	out
ref_ka_120	out
ref_ka_489	out
ref_ka_1353	out
ref_ka_2609	out
ref_ka_1492	out
ref_ka_1548	out
ref_ka_2782	out
ref_ka_2747	out
ref_ka_2165	out
ref_ka_0	out
ref_ka_1498	out
ref_ka_2706	out
ref_ka_2417	out
ref_ka_2089	out
ref_ka_2930	out
ref_ka_1502	out
ref_ka_1878	out
ref_ka_2238	out
ref_ka_2821	out
ref_ka_877	out
ref_ka_2616	out
ref_ka_2948	out
ref_ka_980	out
ref_ka_2490	out
ref_ka_527	out
ref_ka_1928	out
ref_ka_2842	out
ref_ka_1216	out
ref_ka_865	out
ref_ka_321	out
ref_ka_1843	out
ref_ka_1480	out
ref_ka_2568	out
ref_ka_2877	out
ref_ka_1528	out
ref_ka_1888	out
ref_ka_403	out
ref_ka_2536	out
ref_ka_1792	out
ref_ka_1512	out
ref_ka_280	out
ref_ka_2088	out
ref_ka_2283	out
ref_ka_1734	out
ref_ka_2628	out
ref_ka_1842	out
ref_ka_2567	out
ref_ka_1811	out
ref_ka_2558	out
ref_ka_2548	out
ref_ka_1598	out
ref_ka_1737	out
ref_ka_1113	out
ref_ka_2342	out
ref_ka_486	out
ref_ka_2836	out
ref_ka_149	out
ref_ka_2463	out
ref_ka_597	out
ref_ka_2575	out
ref_ka_2504	out
ref_ka_118	out
ref_ka_2809	out
ref_ka_1045	out
ref_ka_1823	out
ref_ka_1770	out
ref_ka_62	out
ref_ka_2519	out
ref_ka_2749	out
ref_ka_2093	out
ref_ka_2422	out
ref_ka_1303	out
ref_ka_1470	out
ref_ka_455	out
ref_ka_460	out
ref_ka_2989	out
ref_ka_633	out
ref_ka_2560	out
ref_ka_93	out
ref_ka_2873	out
ref_ka_2435	out
ref_ka_2903	out
ref_ka_1413	out
ref_ka_2370	out
ref_ka_1968	out
ref_ka_1053	out
ref_ka_2002	out
ref_ka_1998	out
ref_ka_39	out
ref_ka_2705	out
ref_ka_2156	out
ref_ka_1979	out
ref_ka_2720	out
ref_ka_1655	out
ref_ka_72	out
ref_ka_1633	out
ref_ka_2728	out
ref_ka_2537	out
ref_ka_1074	out
ref_ka_448	out
ref_ka_720	out
ref_ka_2310	out
ref_ka_1037	out
ref_ka_1819	out
ref_ka_2566	out
ref_ka_269	out
ref_ka_2406	out
ref_ka_1267	out
ref_ka_1517	out
ref_ka_2278	out
ref_ka_2330	out
ref_ka_2375	out
ref_ka_1695	out
ref_ka_550	out
ref_ka_680	out
ref_ka_2023	out
ref_ka_12	out
ref_ka_1052	out
ref_ka_917	out
ref_ka_1904	out
ref_ka_2832	out
ref_ka_984	out
ref_ka_1991	out
ref_ka_1387	out
ref_ka_2770	out
ref_ka_1142	out
ref_ka_2771	out
ref_ka_2315	out
ref_ka_1813	out
ref_ka_2063	out
ref_ka_47	out
ref_ka_1844	out
ref_ka_139	out
ref_ka_1750	out
ref_ka_1602	out
ref_ka_2911	out
ref_ka_2313	out
ref_ka_2653	out
ref_ka_2759	out
ref_ka_1	out
ref_ka_2624	out
ref_ka_2500	out
ref_ka_2622	out
ref_ka_425	out
ref_ka_1564	out
ref_ka_2827	out
ref_ka_700	out
ref_ka_2707	out
ref_ka_2608	out
ref_ka_2007	out
ref_ka_2631	out
ref_ka_257	out
ref_ka_203	out
ref_ka_2513	out
ref_ka_731	out
ref_ka_4	out
ref_ka_2636	out
ref_ka_578	out
ref_ka_1486	out
ref_ka_2851	out
ref_ka_2298	out
ref_ka_2788	out
ref_ka_1280	out
ref_ka_2686	out
ref_ka_2892	out
ref_ka_2204	out
ref_ka_2196	out
ref_ka_1099	out
ref_ka_665	out
ref_ka_1435	out
ref_ka_2378	out
ref_ka_2381	out
ref_ka_1776	out
ref_ka_240	out
ref_ka_821	out
ref_ka_2434	out
ref_ka_1986	out
ref_ka_594	out
ref_ka_1748	out
ref_ka_595	out
ref_ka_2161	out
ref_ka_1898	out
ref_ka_2667	out
ref_ka_1594	out
ref_ka_385	out
ref_ka_1275	out
ref_ka_1440	out
ref_ka_967	out
ref_ka_887	out
ref_ka_459	out
ref_ka_274	out
ref_ka_173	out
ref_ka_2294	out
ref_ka_1265	out
ref_ka_2427	out
ref_ka_402	out
ref_ka_1397	out
ref_ka_1456	out
ref_ka_727	out
ref_ka_197	out
ref_ka_134	out
ref_ka_637	out
ref_ka_1570	out
ref_ka_1451	out
ref_ka_1763	out
ref_ka_170	out
ref_ka_642	out
ref_ka_2162	out
ref_ka_112	out
ref_ka_2908	out
ref_ka_36	out
ref_ka_813	out
ref_ka_1083	out
ref_ka_1331	out
ref_ka_113	out
ref_ka_1994	out
ref_ka_161	out
ref_ka_1148	out
ref_ka_2018	out
ref_ka_1677	out
ref_ka_2845	out
ref_ka_2716	out
ref_ka_43	out
ref_ka_1408	out
ref_ka_582	out
ref_ka_2376	out
ref_ka_1960	out
ref_ka_1508	out
ref_ka_1482	out
ref_ka_1504	out
ref_ka_1487	out
ref_ka_2992	out
ref_ka_465	out
ref_ka_1500	out
ref_ka_461	out
ref_ka_702	out
ref_ka_1024	out
ref_ka_969	out
ref_ka_1025	out
ref_ka_706	out
ref_ka_1645	out
ref_ka_2029	out
ref_ka_2765	out
ref_ka_2391	out
ref_ka_328	out
ref_ka_1783	out
ref_ka_1455	out
ref_ka_879	out
ref_ka_307	out
ref_ka_2641	out
ref_ka_2786	out
ref_ka_400	out
ref_ka_417	out
ref_ka_1160	out
ref_ka_806	out
ref_ka_881	out
ref_ka_2876	out
ref_ka_138	out
ref_ka_2096	out
ref_ka_885	out
ref_ka_929	out
ref_ka_163	out
ref_ka_1624	out
ref_ka_428	out
ref_ka_918	out
ref_ka_147	out
ref_ka_834	out
ref_ka_500	out
ref_ka_449	out
ref_ka_2742	out
ref_ka_2311	out
ref_ka_1268	out
ref_ka_472	out
ref_ka_228	out
ref_ka_2048	out
ref_ka_1893	out
ref_ka_2545	out
ref_ka_640	out
ref_ka_1191	out
ref_ka_2611	out
ref_ka_2856	out
ref_ka_841	out
ref_ka_1662	out
ref_ka_2837	out
ref_ka_590	out
ref_ka_2173	out
ref_ka_1815	out
ref_ka_1840	out
ref_ka_2829	out
ref_ka_1178	out
ref_ka_1254	out
ref_ka_2086	out
ref_ka_348	out
ref_ka_2912	out
ref_ka_936	out
ref_ka_2104	out
ref_ka_1930	out
ref_ka_2181	out
ref_ka_2069	out
ref_ka_1586	out
ref_ka_1698	out
ref_ka_499	out
ref_ka_2565	out
ref_ka_1600	out
ref_ka_1802	out
ref_ka_1166	out
ref_ka_158	out
ref_ka_2929	out
ref_ka_94	out
ref_ka_739	out
ref_ka_1335	out
ref_ka_1467	out
ref_ka_2727	out
ref_ka_2211	out
ref_ka_2478	out
ref_ka_789	out
ref_ka_518	out
ref_ka_922	out
ref_ka_2390	out
ref_ka_359	out
ref_ka_1726	out
ref_ka_2823	out
ref_ka_290	out
ref_ka_1203	out
ref_ka_1732	out
ref_ka_427	out
ref_ka_1515	out
ref_ka_1870	out
ref_ka_1259	out
ref_ka_1669	out
ref_ka_475	out
ref_ka_1452	out
ref_ka_1349	out
ref_ka_1336	out
ref_ka_6	out
ref_ka_1175	out
ref_ka_2	out
ref_ka_1971	out
ref_ka_1080	out
ref_ka_1681	out
ref_ka_1849	out
ref_ka_2234	out
ref_ka_1402	out
ref_ka_1767	out
ref_ka_2190	out
ref_ka_973	out
ref_ka_457	out
ref_ka_1092	out
ref_ka_137	out
ref_ka_1948	out
ref_ka_384	out
ref_ka_822	out
ref_ka_1826	out
ref_ka_140	out
ref_ka_2445	out
ref_ka_2529	out
ref_ka_2578	out
ref_ka_647	out
ref_ka_1147	out
ref_ka_2485	out
ref_ka_2521	out
ref_ka_1619	out
ref_ka_1503	out
ref_ka_2924	out
ref_ka_570	out
ref_ka_869	out
ref_ka_1237	out
ref_ka_823	out
ref_ka_1448	out
ref_ka_677	out
ref_ka_1812	out
ref_ka_2154	out
ref_ka_2108	out
ref_ka_481	out
ref_ka_1354	out
ref_ka_928	out
ref_ka_576	out
ref_ka_1757	out
ref_ka_194	out
ref_ka_758	out
ref_ka_2437	out
ref_ka_2661	out
ref_ka_1967	out
ref_ka_1055	out
ref_ka_1938	out
ref_ka_915	out
ref_ka_2412	out
ref_ka_2132	out
ref_ka_229	out
ref_ka_1111	out
ref_ka_685	out
ref_ka_1438	out
ref_ka_18	out
ref_ka_1343	out
ref_ka_932	out
ref_ka_1805	out
ref_ka_2658	out
ref_ka_2906	out
ref_ka_1164	out
ref_ka_1946	out
ref_ka_2931	out
ref_ka_1825	out
ref_ka_1040	out
ref_ka_1992	out
ref_ka_136	out
ref_ka_1294	out
ref_ka_249	out
ref_ka_1956	out
ref_ka_1705	out
ref_ka_2043	out
ref_ka_857	out
ref_ka_2236	out
ref_ka_2942	out
ref_ka_2170	out
ref_ka_617	out
ref_ka_2356	out
ref_ka_539	out
ref_ka_2379	out
ref_ka_2760	out
ref_ka_2219	out
ref_ka_2697	out
ref_ka_80	out
ref_ka_1781	out
ref_ka_934	out
ref_ka_1264	out
ref_ka_2159	out
ref_ka_1128	out
ref_ka_2458	out
ref_ka_2418	out
ref_ka_341	out
ref_ka_1765	out
ref_ka_1388	out
ref_ka_1970	out
ref_ka_2634	out
ref_ka_2068	out
ref_ka_413	out
ref_ka_1449	out
ref_ka_1736	out
ref_ka_2538	out
ref_ka_2699	out
ref_ka_2433	out
ref_ka_1903	out
ref_ka_41	out
ref_ka_208	out
ref_ka_2985	out
ref_ka_114	out
ref_ka_2932	out
ref_ka_2564	out
ref_ka_2693	out
ref_ka_1156	out
ref_ka_1418	out
ref_ka_787	out
ref_ka_452	out
ref_ka_2140	out
ref_ka_1104	out
ref_ka_1572	out
ref_ka_536	out
ref_ka_2818	out
ref_ka_2184	out
ref_ka_2740	out
ref_ka_1866	out
ref_ka_2655	out
ref_ka_2889	out
ref_ka_1902	out
ref_ka_1806	out
ref_ka_2248	out
ref_ka_2723	out
ref_ka_184	out
ref_ka_2659	out
ref_ka_725	out
ref_ka_2273	out
ref_ka_395	out
ref_ka_2690	out
ref_ka_830	out
ref_ka_1295	out
ref_ka_1601	out
ref_ka_2301	out
ref_ka_38	out
ref_ka_2265	out
ref_ka_769	out
ref_ka_165	out
ref_ka_123	out
ref_ka_2373	out
ref_ka_1230	out
ref_ka_1484	out
ref_ka_2052	out
ref_ka_2928	out
ref_ka_2309	out
ref_ka_2649	out
ref_ka_91	out
ref_ka_68	out
ref_ka_878	out
ref_ka_1165	out
ref_ka_98	out
ref_ka_2072	out
ref_ka_1089	out
ref_ka_1565	out
ref_ka_1527	out
ref_ka_1944	out
ref_ka_262	out
ref_ka_1289	out
ref_ka_2968	out
ref_ka_141	out
ref_ka_2754	out
ref_ka_1678	out
ref_ka_765	out
ref_ka_97	out
ref_ka_847	out
ref_ka_1764	out
ref_ka_818	out
ref_ka_1075	out
ref_ka_1720	out
ref_ka_1727	out
ref_ka_367	out
ref_ka_406	out
ref_ka_1530	out
ref_ka_366	out
ref_ka_2256	out
ref_ka_2174	out
ref_ka_494	out
ref_ka_983	out
ref_ka_1749	out
ref_ka_949	out
ref_ka_2977	out
ref_ka_2415	out
ref_ka_2329	out
ref_ka_1769	out
ref_ka_2207	out
ref_ka_40	out
ref_ka_2137	out
ref_ka_2227	out
ref_ka_2344	out
ref_ka_2106	out
ref_ka_2979	out
ref_ka_608	out
ref_ka_958	out
ref_ka_131	out
ref_ka_839	out
ref_ka_2778	out
ref_ka_1584	out
ref_ka_159	out
ref_ka_678	out
ref_ka_902	out
ref_ka_2825	out
ref_ka_2480	out
ref_ka_1018	out
ref_ka_1281	out
ref_ka_106	out
ref_ka_1342	out
ref_ka_310	out
ref_ka_2866	out
ref_ka_1458	out
ref_ka_2146	out
ref_ka_2552	out
ref_ka_2094	out
ref_ka_2087	out
ref_ka_2489	out
ref_ka_532	out
ref_ka_593	out
ref_ka_435	out
ref_ka_1701	out
ref_ka_1604	out
ref_ka_730	out
ref_ka_2327	out
ref_ka_1444	out
ref_ka_2264	out
ref_ka_2600	out
ref_ka_668	out
ref_ka_1329	out
ref_ka_2035	out
ref_ka_17	out
ref_ka_270	out
ref_ka_2777	out
ref_ka_2334	out
ref_ka_58	out
ref_ka_689	out
ref_ka_32	out
ref_ka_2570	out
ref_ka_2986	out
ref_ka_1648	out
ref_ka_2396	out
ref_ka_30	out
ref_ka_1697	out
ref_ka_1199	out
ref_ka_299	out
ref_ka_920	out
ref_ka_2861	out
ref_ka_2130	out
ref_ka_411	out
ref_ka_2988	out
ref_ka_1144	out
ref_ka_2484	out
ref_ka_443	out
ref_ka_907	out
ref_ka_1337	out
ref_ka_759	out
ref_ka_2865	out
ref_ka_1663	out
ref_ka_1860	out
ref_ka_218	out
ref_ka_1446	out
ref_ka_745	out
ref_ka_1578	out
ref_ka_1318	out
ref_ka_2926	out
ref_ka_1227	out
ref_ka_775	out
ref_ka_2812	out
ref_ka_2235	out
ref_ka_1252	out
ref_ka_1321	out
ref_ka_1234	out
ref_ka_1511	out
ref_ka_258	out
ref_ka_26	out
ref_ka_2585	out
ref_ka_50	out
ref_ka_2321	out
ref_ka_291	out
ref_ka_2708	out
ref_ka_843	out
ref_ka_583	out
ref_ka_1464	out
ref_ka_1691	out
ref_ka_861	out
ref_ka_2766	out
ref_ka_2017	out
ref_ka_2461	out
ref_ka_747	out
ref_ka_2709	out
ref_ka_1865	out
ref_ka_2733	out
ref_ka_2863	out
ref_ka_2563	out
ref_ka_2627	out
ref_ka_1658	out
ref_ka_2232	out
ref_ka_867	out
ref_ka_1298	out
ref_ka_2402	out
ref_ka_1060	out
ref_ka_2276	out
ref_ka_55	out
ref_ka_2147	out
ref_ka_894	out
ref_ka_315	out
ref_ka_580	out
ref_ka_233	out
ref_ka_2603	out
ref_ka_164	out
ref_ka_2857	out
ref_ka_44	out
ref_ka_1712	out
ref_ka_903	out
ref_ka_1709	out
ref_ka_210	out
ref_ka_667	out
ref_ka_820	out
ref_ka_1091	out
ref_ka_342	out
ref_ka_1375	out
ref_ka_741	out
ref_ka_2274	out
ref_ka_387	out
ref_ka_477	out
ref_ka_743	out
ref_ka_418	out
ref_ka_2153	out
ref_ka_2367	out
ref_ka_1560	out
ref_ka_2604	out
ref_ka_1831	out
ref_ka_2617	out
ref_ka_1900	out
ref_ka_2922	out
ref_ka_1108	out
ref_ka_1412	out
ref_ka_10	out
ref_ka_133	out
ref_ka_650	out
ref_ka_1314	out
ref_ka_895	out
ref_ka_1376	out
ref_ka_1510	out
ref_ka_2678	out
ref_ka_1140	out
ref_ka_1618	out
ref_ka_2817	out
ref_ka_1051	out
ref_ka_1541	out
ref_ka_108	out
ref_ka_1322	out
ref_ka_497	out
ref_ka_620	out
ref_ka_1233	out
ref_ka_2337	out
ref_ka_1766	out
ref_ka_2015	out
ref_ka_882	out
ref_ka_764	out
ref_ka_791	out
ref_ka_1858	out
ref_ka_268	out
ref_ka_2730	out
ref_ka_474	out
ref_ka_2767	out
ref_ka_1414	out
ref_ka_61	out
ref_ka_2679	out
ref_ka_2393	out
ref_ka_429	out
ref_ka_1098	out
ref_ka_1065	out
ref_ka_1585	out
ref_ka_2045	out
ref_ka_627	out
ref_ka_2300	out
ref_ka_190	out
ref_ka_1023	out
ref_ka_2644	out
ref_ka_2819	out
ref_ka_671	out
ref_ka_1087	out
ref_ka_601	out
ref_ka_596	out
ref_ka_950	out
ref_ka_1185	out
ref_ka_1417	out
ref_ka_126	out
ref_ka_212	out
ref_ka_1317	out
ref_ka_1072	out
ref_ka_1611	out
ref_ka_2599	out
ref_ka_2732	out
ref_ka_1410	out
ref_ka_1096	out
ref_ka_2890	out
ref_ka_1652	out
ref_ka_2244	out
ref_ka_1461	out
ref_ka_2506	out
ref_ka_728	out
ref_ka_1240	out
ref_ka_1897	out
ref_ka_2638	out
ref_ka_1729	out
ref_ka_178	out
ref_ka_797	out
ref_ka_1288	out
ref_ka_363	out
ref_ka_1755	out
ref_ka_2325	out
ref_ka_762	out
ref_ka_1841	out
ref_ka_1911	out
ref_ka_1324	out
ref_ka_2614	out
ref_ka_1625	out
ref_ka_493	out
ref_ka_1301	out
ref_ka_2602	out
ref_ka_610	out
ref_ka_2240	out
ref_ka_2496	out
ref_ka_2289	out
ref_ka_1186	out
ref_ka_1969	out
ref_ka_740	out
ref_ka_479	out
ref_ka_1635	out
ref_ka_976	out
ref_ka_2680	out
ref_ka_185	out
ref_ka_42	out
ref_ka_2785	out
ref_ka_335	out
ref_ka_2312	out
ref_ka_975	out
ref_ka_2324	out
ref_ka_1797	out
ref_ka_2976	out
ref_ka_2127	out
ref_ka_297	out
ref_ka_2206	out
ref_ka_355	out
ref_ka_71	out
ref_ka_2526	out
ref_ka_2715	out
ref_ka_1588	out
ref_ka_1381	out
ref_ka_1683	out
ref_ka_331	out
ref_ka_707	out
ref_ka_2671	out
ref_ka_2938	out
ref_ka_1538	out
ref_ka_2952	out
ref_ka_467	out
ref_ka_1941	out
ref_ka_373	out
ref_ka_2572	out
ref_ka_577	out
ref_ka_1894	out
ref_ka_679	out
ref_ka_1033	out
ref_ka_288	out
ref_ka_119	out
ref_ka_2246	out
ref_ka_1696	out
ref_ka_933	out
ref_ka_2839	out
ref_ka_2067	out
ref_ka_2439	out
ref_ka_513	out
ref_ka_656	out
ref_ka_237	out
ref_ka_216	out
ref_ka_2304	out
ref_ka_2590	out
ref_ka_1163	out
ref_ka_1959	out
ref_ka_978	out
ref_ka_1204	out
ref_ka_913	out
ref_ka_1531	out
ref_ka_1407	out
ref_ka_346	out
ref_ka_2420	out
ref_ka_2446	out
ref_ka_854	out
ref_ka_2797	out
ref_ka_2318	out
ref_ka_1640	out
ref_ka_1310	out
ref_ka_1912	out
ref_ka_2907	out
ref_ka_1208	out
ref_ka_1576	out
ref_ka_1169	out
ref_ka_2216	out
ref_ka_2221	out
ref_ka_966	out
ref_ka_344	out
ref_ka_1631	out
ref_ka_2619	out
ref_ka_105	out
ref_ka_688	out
ref_ka_242	out
ref_ka_1158	out
ref_ka_1875	out
ref_ka_1106	out
ref_ka_1249	out
ref_ka_2956	out
ref_ka_1211	out
ref_ka_2796	out
ref_ka_296	out
ref_ka_311	out
ref_ka_2688	out
ref_ka_405	out
ref_ka_2034	out
ref_ka_333	out
ref_ka_2820	out
ref_ka_1612	out
[truncated: 1,405 more rows]
