# Supplementary material for: Picoplankton nitrogen guilds in the tropical and subtropical oceans: From the surface to the deep
Source: PLoS One. 2025 Nov 5;20(11):e0335222. doi: 10.1371/journal.pone.0335222 (PMC12588538; doi:10.1371/journal.pone.0335222)
Supplement: S1 File — (ZIP) [file pone.0335222.s001.zip › supplementary info/N_cycle/G_nirK_nitrite reductase/tree/ref_database.faln]

>refKO_736
------------------------------------------------------------
------------------------------------------------------------
------------------------------------------------------------
------------------------------------------------------------
------------------------------------------------------------
------------------------------------------------------------
------------------------------------------------------------
------------------------------------------------------------
------------------------------------------------------------
---------MKKLLFGTILAGVV-----AIGAACSNNASQSS------------------
------------------------------------------------------------
------------------------------------------------------------
-------------------------MQGHDMSNMSTKEEKTSKTSEVNEQLPLATSTQVL
SSK---------------------------------------------------------
-------------------------------------EINLTAKE-ALLQIND-------
--KV-KFPVYTYN-----------GSVP---GAQIRIKQGDRVKIYFK--------NEL-
------------------------------------------------------------
----------PEP-T------------------------TIHWHGYPVPNSQDGVPGVTM
DAIKPGET-FTYEFTATVPGTYFYHSHQESAK----QVDKGLYGTLIVEPK------NEE
K---------------VDRDYTLVLDEWMSNPDE---------------------GNMDM
NGM---------------------------------------------------------
------------------------------------------------------------
-----------------------DHSNMGHGNSSDNQHM------------------DMS
SMGH--DMSMYDIFTI----------NG--------------------------------
---------------------KSGSA--VK-------------PL-K-------------
------VKKGEKVRLR----------------------------LIN-AGY-MSHKLHLH
GH------------------EFKIVATDGQ--------------------LLKDPQ----
-PIKD------------KLLNIAPGERYDIEFIANN--PGEWLLECHGDMEG-TDG----
-------MKVKIQY---EGQTNNTDKAN--------------------AKEDLPIVDMTK
YGKHELGQFTLDQKYDVEYTMDLGTAMGKNGMIFTINGKAYPETAPVNVKKGDLVKVKLV
NNSPKDLHPMHLHGHFFQVLSKNGKPITGSPLIKDTLNLKPGEEYVVAFKADNPGNWMFH
CHDLHHASAGMVTEVKYKDYKSDYTPDPNDITNKGE------------------------
------------------------------------------------------------
-------------------
>refKO_231
------------------------------------------------------------
------------------------------------------------------------
------------------------------------------------------------
------------------------------------------------------------
------------------------------------------------------------
------------------------------------------------------------
------------------------------------------------------------
------------------------------------------------------------
------------------------------------------------------------
---------MKKPILTAISVTAI-----SLIAACSGTTDTVS------------------
------------------------------------------------------------
------------------------------------------------------------
-----------------------------EKEK-SSKKVKQTETA--------VKPLKMI
EGP---------------------------------------------------------
-------------------------------------EVTLVAKE-AKQQLDN-------
--GV-VVPVWTFN-----------GSAP---GPEIRVKQGEKVKITLK--------NEL-
------------------------------------------------------------
----------PAP-A------------------------SIHWHGYPVPNNMDGVPGVTQ
DAVEPGKS-FTYEFEANVPGTYWYHSHQDSSN----QLDRGLYGALIVEGK------D-D
K---------------YDKDYTLMLDEWVTDKEQIDAQVKGMLEGK-----SSTMNHGDM
SGM---------------------------------------------------------
------------------------------------------------------------
-----------------------DHSNMDMGEMDHNSGG---------------------
MQGH--DMSMYDLFTI----------NG--------------------------------
---------------------KSGDL--VE-------------TL-K-------------
------VKKGEKVRLR----------------------------FVN-AGY-LSHNIHVH
GH------------------DIKVVATDGQ--------------------PIHDPS----
-VVKD------------QVIAIAPGERYDVEFTANN--PGKWYVEDHGWGKG-RKG----
-------MKAVIEY---EESKKMKDKAN--------------------EQEKLPALDMTK
YGGKRVGSLTLDGQYDVTYTMDLNTEMNDHEMVYTINGEIYPNISPIQVKKGDLVKVKLV
NLSKMDDHPMHLHGHFFQVLSKNGKPVEGSPIVKDTLNLKPGEEYEVAFVADNPGDWMFH
CHDLHHAAAGMVTELEYKDFTSGYVPNPE-VSNIPE------------------------
------------------------------------------------------------
-------------------
>refKO_551
------------------------------------------------------------
------------------------------------------------------------
------------------------------------------------------------
------------------------------------------------------------
------------------------------------------------------------
------------------------------------------------------------
------------------------------------------------------------
------------------------------------------------------------
------------------------------------------------------------
---------MKRFVLTAVTVSAI-----SLIAACSATTNTTS------------------
------------------------------------------------------------
------------------------------------------------------------
-----------------------------DQKNMNDKKVTQTETA--------TKPLQVV
KGP---------------------------------------------------------
-------------------------------------EVTLVAKE-EKQKLSN-------
--GV-VVPVWTFN-----------GSSP---GPEIRVKKGDKVKVTLK--------NEL-
------------------------------------------------------------
----------SAP-A------------------------SIHWHGYPVPNNMDGIPGVTQ
DAVEPGKS-FTYEFEANVPGTYWYHSHQDSVN----QLDRGLYGALVVEDT------N-E
K---------------YDKDYTLMLDEWVTDKKEIDKQIKEMTKGKVEKTDGDAKKNDDM
KGM---------------------------------------------------------
------------------------------------------------------------
-----------------------DHSGMDMGSDKKDSGSMEGMDHGNMKMDKNKESNGMQ
MEGH--DMSMYDLFTI----------NG--------------------------------
---------------------KSGDL--IE-------------PL-K-------------
------VKKGDKVRLR----------------------------FVN-AGY-LSHDIHVH
GH------------------DIKVIATDGQ--------------------PINDPK----
-VIKD------------QVISIAPGERYDVEFTANN--PGKWYVEDHAKDKG-AKG----
-------MKAVIEY---DGSKEMKDKAN--------------------EKEKLPKLDMTK
YGAKKLGGFTLDQQYTATYTMDLNTQMNGNEMVYTINGKTFPDIDPIQVKKGDLVKVKLV
NKSKTDDHPMHLHGHFFQVLSKDGKPIEGSPIIKDTLNLKPGEEYEVAFVADNPGEWMFH
CHDLHHASAGMVTEVKYKDYKSDYVPNPN-IPNMPE------------------------
------------------------------------------------------------
-------------------
>refKO_131
------------------------------------------------------------
------------------------------------------------------------
------------------------------------------------------------
------------------------------------------------------------
------------------------------------------------------------
------------------------------------------------------------
------------------------------------------------------------
---MNRRYSTIMT-----------------------------------------------
------------------------------------------------------------
---------VAAIAVMGGALFGSSFTGTQTGAALSTD-----------------------
------------------------------------------------------------
------------------------------------------------------------
-------------------------YTV--DAYDAIEKMGGLQ-----------LVMPEA
YAV----------------------------------------------SGTCSELLDSG
RT--------VV-------------------------NFDLTAES-VSMP-ML-------
--GG-EYNAMTFS-----------GQIP---GPTLRVTQGDVVHMTLE--------IPST
-------------E----------------------------------------------
----------PTQ-H------------------------GNDMHASQMSAKPYMGA----
--VNIGET-GEYCFIAEVPGVYKYHCSGVNVAAMDQHVLLGMYGITIVDPLD-----GYK
RLMVEKTALDG-GQVVKDRQFYSGDAIEFQ-------LQ---------------------
------------------------------------------------------------
------------------------------------------------------------
-----------------------YNQLYLTD-GNYDMGK---------------------
MMAH--S-TSGTVV------------NG--------------------------------
---------------------QQFSY-VPNDIHNLLN-GHPGTNIFV-AQPWNSMDLKQY
QSQLLFIPTGEHVRIF----------------------------VEN--QGNEPLYWHVV
GE------------------IIDRVTQGNR------------------------------
-VQAQ----------GTETWLLGGSQNMIADIVFDE--PGVYVAVNHDYAAI-YSG----
-------AASVFVA----GLPLPTINETATALG-----VV--------QGAVDAGSYAGV
LGNPSDAVPPAGAQSIGHP-----------------------------------------
----------ALNVHCMCTDDVANAAIENG-AIPLWEAVPAILA------AAAA-AAEAE
AAVEAEG-----------------------------------------------------
------------------------------------------------------------
-------------------
>refKO_218
------------------------------------------------------------
------------------------------------------------------------
------------------------------------------------------------
------------------------------------------------------------
------------------------------------------------------------
------------------------------------------------------------
------------------------------------------------------------
---MNRRYSTIMT-----------------------------------------------
------------------------------------------------------------
---------VAAIAVMGGALFGQSFT-ANTSDVYSSD-----------------------
------------------------------------------------------------
------------------------------------------------------------
-------------------------YKV--DAYAAIDRMGGLQ-----------LVMPEA
YAV----------------------------------------------SGTCDELLNSG
RT--------VV-------------------------NFDLTGES-HSLP-ML-------
--GG-EYNAMTFS-----------GQIP---GPTLRVTQGDVVHMTLT--------IPGD
-------------E----------------------------------------------
----------PTQ-H------------------------GNDMHASQMSAVPYMGA----
--VNIGET-GEYCYIAEVPGVYKYHCSGVNVAAMDQHVLSGMYGITIVDPLD-----GYK
RLMVEKTALDG-GEVVKDRQFYSGDAIEFQ-------LQ---------------------
------------------------------------------------------------
------------------------------------------------------------
-----------------------YNQLYVTD-GNYDMGK---------------------
MMAH--S-TSGTVV------------NG--------------------------------
---------------------QQFGY-VPNEIHNLLMFGDTSKNIFV-AQPWNSMDLKQH
QSQLLFIPTGEHVRFF----------------------------VEN--QGNMPVYWHIV
GE------------------IIDRITQANR------------------------------
-VQAQ----------GTETWLLGGSQNMIADVVFDE--PGVYVAVNHDYAAI-YSG----
-------AATVMVA----GLPLTPINETATALG-----VV--------QGAVDAGSYAGV
LGNPSDAVPPAGDQSIGHP-----------------------------------------
----------ALNVHCMCTDDVANAAIENG-ALPLWEVIPAVLA------AA--------
------G-----------------------------------------------------
------------------------------------------------------------
-------------------
>refKO_77
------------------------------------------------------------
------------------------------------------------------------
------------------------------------------------------------
------------------------------------------------------------
------------------------------------------------------------
------------------------------------------------------------
-------------------------------------MKKVHVLYNLVQASKN-------
---MNRRYSTIMT-----------------------------------------------
------------------------------------------------------------
---------VAAIAVMGGALFGSSFT-APLNAGSTME-----------------------
------------------------------------------------------------
------------------------------------------------------------
-------------------------VET--SPLAKVAAMGGLE-----------LMMPEA
YA-----------------------------------------------AGPCSDLLDSG
RP--------VV-------------------------NFDLTGVS-VDLPTMT-------
--GS-TYSAMTFS-----------EQVP---GPTLRVTQGDVVHMTLT--------IPGD
-------------E----------------------------------------------
----------VTQ-H------------------------GNDMHASQMSSKPYMGA----
--VNIGET-GEYCFIAEVPGVFKYHCSGVNIAAMDQHVLSGMYGITIVDPLD-----GYK
RLMVDKTTVSG-GEVSKDRQFYSADALEFQ-------LQ---------------------
------------------------------------------------------------
------------------------------------------------------------
-----------------------YNQLYVTD-GNYDMGK---------------------
MMAH--S-TTGTVV------------NG--------------------------------
---------------------QQFGY-VPNSIHNLLMFGDMDKNIFV-AQPWNGMDLKQY
QSQLLFFPTDTHVRFF----------------------------VEN--QGNMPVYWHIV
GE------------------IIDRITQANR------------------------------
-VQAQ----------GTETWLLGGSQNMIADVVFDE--PGVYVAVNHDYAAI-YSG----
-------AATVMVA----GLPLAPVNETAAAISTEKFPVI--------DGAVGAGSYVGA
LGNPYDAIPPAGANTIDHA-----------------------------------------
----------AKNVHCMCTDDVAAAQIADG-AIPLWEAVPAILA------EAGL------
------------------------------------------------------------
------------------------------------------------------------
-------------------
>refKO_28
------------------------------------------------------------
------------------------------------------------------------
------------------------------------------------------------
------------------------------------------------------------
------------------------------------------------------------
------------------------------------------------------------
-------------------------------------MLIIFVNSQSLKFHEGFIKRNSI
IILMNKRYSTIMS-----------------------------------------------
------------------------------------------------------------
---------VAAIAVMAGALFGSTYT-NTQISTLSVD-----------------------
------------------------------------------------------------
------------------------------------------------------------
-------------------------ATTVESALDAVERMGGLQ-----------LVMPGA
YAV----------------------------------------------SGTCDELLDSG
RT--------VV-------------------------NFDLTGES-HTMP-MV-------
--GG-EYNAMTFN-----------GQIP---GPTLRVTQGDVVHATLT--------IPSD
-------------E----------------------------------------------
----------PTQ-H------------------------GNDMHASQMSAVPYMGA----
--VNIGET-GEYCFIAEVPGVYKYHCSGVNVAAMDQHVLSGMYGITIVDPLD-----GYK
RLMVDKTSVSD-GVVSKDRQFYSADALEIT-------LQ---------------------
------------------------------------------------------------
------------------------------------------------------------
-----------------------YNQLYVTD-GNYDMGK---------------------
MMAH--S-TTGTVV------------NG--------------------------------
---------------------QQFGY-VPNSIHNLLQFGDMDKNIFV-AQPWNSMDLQQT
QSQLLFFPTDTHVRFF----------------------------VEN--QGNEPVYWHIV
GE------------------IIDRITQANR------------------------------
-VQAQ----------GTETWLLGGSQNMIADVVFDE--PGVYVAVNHDYAAI-YSG----
-------AATVIVA----GLPLDPINETAAAISTEKYNVI--------GGAVAAGSYVGA
LGNPYDAIPPAGAQSIDHA-----------------------------------------
----------AKNVHCICTDEVASAQIADG-AIPLWEAIPAILA------ESARVAAEAA
AAAEAEQ-----------------------------------------------------
------------------------------------------------------------
-------------------
>refKO_629
------------------------------------------------------------
------------------------------------------------------------
------------------------------------------------------------
------------------------------------------------------------
------------------------------------------------------------
------------------------------------------------------------
------------------------------------------------------------
---MNKRYSTIMS-----------------------------------------------
------------------------------------------------------------
---------MAAVAVMAGALFGSTLT-AAPISVQGAD-----------------------
------------------------------------------------------------
------------------------------------------------------------
-------------------------TPV--SALEAVERMGGLQ-----------LVMPQA
YAV----------------------------------------------SGTCDELLNSD
RP--------VV-------------------------NFDLTGES-HSLP-ML-------
--GG-DYNAMTFS-----------GQIP---GPTLRVTQGDVVHMTLT--------IPSD
-------------E----------------------------------------------
----------PTQ-H------------------------GNDMHASQMSAVPYMGA----
--VNIGET-GEYCYIAEVPGVYKYHCSGVNVAAMDKHVLSGMYGITIVAPLD-----GYK
RLMVDKTSVSG-GEVSKDRQFYSADALEIQ-------LQ---------------------
------------------------------------------------------------
------------------------------------------------------------
-----------------------YNQLYVTD-GNYDMGK---------------------
MMAH--S-TTGTVV------------NG--------------------------------
---------------------QQFGY-VPNSIHNLLMFGDMDKNIFV-AQPWNSMDLKQY
QSQLLFFPTDTHVRFF----------------------------VEN--QGNMPVYWHIV
GE------------------IIDRITQANR------------------------------
-VQAQ----------GTETWLLGGSQNMIADVVFDE--PGVYVAVNHDYAAI-YSG----
-------AATVMVA----GLPLAPINETAAAISTEKFPVI--------DGAVAAGSYVGA
LGNPYDAIPPAGMNTIDHA-----------------------------------------
----------AKNVHCMCTDDVAAAQIADG-AIPLWEAVPAILA------EAGL------
------------------------------------------------------------
------------------------------------------------------------
-------------------
>refKO_106
------------------------------------------------------------
------------------------------------------------------------
------------------------------------------------------------
------------------------------------------------------------
------------------------------------------------------------
------------------------------------------------------------
------------------------------------------------------------
---MNRRYSTIMT-----------------------------------------------
------------------------------------------------------------
---------VAAVAVMAGALFGSSFT-APQIGGTALE-----------------------
------------------------------------------------------------
------------------------------------------------------------
-------------------------TKA--DPLAKVASMGGLE-----------LVMPEA
YA-----------------------------------------------AGPCSDLLDSG
RP--------VV-------------------------NFDLTGVS-VELPTLS-------
--GT--YSAMTFS-----------ETIP---GPTLRVTQGDVVHMTLT--------IPGD
-------------E----------------------------------------------
----------VTQ-H------------------------GNDMHASQMSSKPYMGA----
--VNIGET-GEYCFVAEVPGVFKYHCSGVNVAAMDQHVLSGMYGITIVDPLD-----GYK
RLMVEKTAVVG-GEVVKDKQFYDADALEFQ-------LQ---------------------
------------------------------------------------------------
------------------------------------------------------------
-----------------------YNQLYLTDAGTYDMSK---------------------
MMAH--S-TSQTVV------------NG--------------------------------
---------------------QAFSY-VPNGIHNLLMFGDANKNIFI-AQPWNSMDLKQH
QSQLLFVPTDEHVRFF----------------------------IEN--QGNEPVYWHIV
GE------------------ILDRVTQANR------------------------------
-VQAQ----------GTETWLLGGSQNMIVDVVFDE--PGVYAAVNHDYAAI-YSG----
-------AATVIVA----GLPLDPVNETAAAISTEKFPVI--------DGAVAAGSYAGA
LGNPSDAVPPAGKNTISHP-----------------------------------------
----------ALNVKCMCTDDYATSLVENG-AIPLWEAVPAILA------EAGI------
------------------------------------------------------------
------------------------------------------------------------
-------------------
>refKO_254
------------------------------------------------------------
------------------------------------------------------------
------------------------------------------------------------
------------------------------------------------------------
------------------------------------------------------------
------------------------------------------------------------
------------------------------------MIRRPPRSTQGVSSAASDVYKRQA
SNSMNRRYSTIMT-----------------------------------------------
------------------------------------------------------------
---------VAAIAVMGGALFGSSFT-APLNAGSTME-----------------------
------------------------------------------------------------
------------------------------------------------------------
-------------------------VET--SPLAKVAAMGGLE-----------LMMPEA
YA-----------------------------------------------AGPCSDLLDSG
RP--------VV-------------------------NFDLTGVS-VDLPTMT-------
--GS-TYSAMTFS-----------EQVP---GPTLRVTQGDVVHMTLT--------IPGD
-------------E----------------------------------------------
----------VTQ-H------------------------GNDMHASQMSSKPYMGA----
--VNIGET-GEYCFIAEVPGVFKYHCSGVNIAAMDQHVLSGMYGITIVDPLD-----GYK
RLMVEKTALQG-GEVVKDKKFYDADALEFQ-------LQ---------------------
------------------------------------------------------------
------------------------------------------------------------
-----------------------YNQLYLTDAGTYDMGK---------------------
MMSH--S-TSQTVV------------NG--------------------------------
---------------------QAFGY-VPNGIHNLLMFGDANKNIFL-AQPWNSMDLKQY
QSQLLFVPTDEHVRFF----------------------------IEN--QGNEPVYWHIV
GE------------------ILDRVTQANR------------------------------
-VQAQ----------GTETWLLGGSQNMIVDVVFDE--PGIYAAVNHDYAAI-YSG----
-------AATIFVA----GLPLDPVNEAATALG-----VV--------QGAVDAGSYAGV
LGNPHDAVPPAGANTIAHP-----------------------------------------
----------ALNVHCLCTDDVANAAIENG-ALPLWEVIPAVIA------AAEG------
------------------------------------------------------------
------------------------------------------------------------
-------------------
>refKO_661
------------------------------------------------------------
------------------------------------------------------------
------------------------------------------------------------
------------------------------------------------------------
------------------------------------------------------------
------------------------------------------------------------
------------------------------------------------------------
-KNMNRRISTIMT-----------------------------------------------
------------------------------------------------------------
---------VAAIAVMGGALFGSSFT-SPQIGGTALE-----------------------
------------------------------------------------------------
------------------------------------------------------------
-------------------------VNA--DPLAKVASMGGLE-----------LVMPEA
YA-----------------------------------------------SGPCSDLLDSG
RP--------VV-------------------------NFDVTGES-VTLPSLS-------
--GD--YSAMTFS-----------GQIP---GPTLRVTQGDVVHMTLT--------IPAD
-------------E----------------------------------------------
----------ATQ-H------------------------GNDMHASQMSAVPYMGA----
--VNIGET-GEYCFIAEVPGVFKYHCSGVNVAAMDQHVLSGMYGITIVDPLD-----GYK
RLMVEKTALQG-GEVVKDKQFYDADALEFQ-------LQ---------------------
------------------------------------------------------------
------------------------------------------------------------
-----------------------YNQLYLTDAGTYDMGK---------------------
MMSH--S-TSQTVV------------NG--------------------------------
---------------------QAFGY-VPNGIHNLLMFGDANKNIFL-AQPWNSMDLKQH
QSQLLFIPTGEHVRIF----------------------------VEN--QGNEPVFWHVV
GE------------------IVDRVTQGNR------------------------------
-VQAQ----------GTETWLLGGSQNMIVDMVFDE--PGVYAAVNHDYAAI-YSG----
-------AATIFVA----GLPLDPVNETATALG-----VV--------QGAVDAGSYAGV
LGNPHDAVPPAGLNTISHP-----------------------------------------
----------ALNVHCMCTDDVANAAIENG-ALPLWEVIPAVLA------AAQG------
------------------------------------------------------------
------------------------------------------------------------
-------------------
>refKO_284
------------------------------------------------------------
------------------------------------------------------------
------------------------------------------------------------
------------------------------------------------------------
------------------------------------------------------------
------------------------------------------------------------
------------------------------------------------------------
---MNKRTYTILS-----------------------------------------------
------------------------------------------------------------
---------VAAIAVMGGALFGSTFT-SALNGGSTFSVSK--------------------
------------------------------------------------------------
------------------------------------------------------------
-------------------------TDA--DVMQKITEMGGLN-----------FMLPMA
FAE----------------------------------------------MGACDSEAYDG
RT--------IV-------------------------EFNLTGES-HELPIMG-------
--GG-TYQAMTFN-----------GQVP---GPTLRVTQGDVVKMTLT--------VPDD
-------------E----------------------------------------------
----------PTA-H------------------------GNDMHASQVTAVPTFGA----
--VYPGTS-MTYCYIAEVPGVYKYHCSGVNVAAMDQHVLQGMYGIAIVDPID-----GYK
KLMVEKTAVRG-GEVVKDRQFYSPDALEFQ-------LQ---------------------
------------------------------------------------------------
------------------------------------------------------------
-----------------------YNQLYLTDAGTYDMSS---------------------
MMIH--H-QTQTVV------------NG--------------------------------
---------------------MALGY-VPNGVHNLL-NGDGNKNIFV-LQPWNSMDLKQY
QSQLMFMPTDTHTRWF----------------------------IEN--QGNEPVYWHVV
GE------------------IIDRVTQGNR------------------------------
-VQAQ----------GTETWLLGGSQNMIADIVFDE--PGVYVAVNHDYAAI-YSG----
-------AASIMVA----GLPLATINETATALG-----VV--------QGAVDHGSYAGV
LGNPSDAVPPMGMNSIAHP-----------------------------------------
----------ALNVHCLCTDDVASALQESG-AVAIWEAVPAILA------AAG-------
------------------------------------------------------------
------------------------------------------------------------
-------------------
>refKO_65
------------------------------------------------------------
------------------------------------------------------------
------------------------------------------------------------
------------------------------------------------------------
------------------------------------------------------------
------------------------------------------------------------
------------------------------------------------------------
----------MFT-----------------------------------------------
------------------------------------------------------------
---------IAAIAVMGGALFGSTFT-AQLN-AMASD-----------------------
------------------------------------------------------------
------------------------------------------------------------
-------------------------SNV--SPLSKIEEMGGIE-----------LVMPGA
FAE----------------------------------------------MGDCNSAEYQG
RT--------VV-------------------------DFPLTGVS-ITLPTGL-------
--AG-DFNAMTFS-----------EQIP---GPTLRVTQGDVVRMTLT--------VPSD
-------------E----------------------------------------------
----------ATP-H------------------------GNDMHASQVTAVPTFGA----
--VQPGTS-KTYCYIAEVPGVFKYHCSGVNVAAMDQHVLQGMYGIAIVDPID-----GYS
KLMVEKTAVNSSGDVVRDRQFYSGDALEWQ-------LQ---------------------
------------------------------------------------------------
------------------------------------------------------------
-----------------------YNQLYLTD-GNYDQGK---------------------
MMGH--Q-HTLTVV------------NG--------------------------------
---------------------QALGY-VPNEIHNLLNNGDVNKNIFF-LQPWNSMELKQF
QSQLMFSPVGVHNRIF----------------------------VEN--QGNEPVYFHIV
GE------------------IIDRVTQGNR------------------------------
-VQSH----------GTETWLLGGSQNMIVDVVYDE--PGIYVSVNHDYAAI-YTG----
-------AASILVA----GLPLPNINETATALG-----VV--------QGAVDTGMYAGV
LGNPYDAIPPYGEQSIQHP-----------------------------------------
----------AKNVHCMCSDAVAQAQIDDG-AVPLWEAVPAILA------AAG-------
------------------------------------------------------------
------------------------------------------------------------
-------------------
>refKO_763
------------------------------------------------------------
------------------------------------------------------------
------------------------------------------------------------
------------------------------------------------------------
------------------------------------------------------------
------------------------------------------------------------
------------------------------------------------------------
---MNKRMNLMLT-----------------------------------------------
------------------------------------------------------------
---------ISAIAVMGGALFGSSFT-SQMT-GAALG-----------------------
------------------------------------------------------------
------------------------------------------------------------
-------------------------TDQ--SALDKIHAMGGLE-----------LMMPAA
FAA----------------------------------------------GGDCDSDEYAD
RN--------VV-------------------------EFPLTGVS-IELPRLG-------
--GG-TFSAMTFS-----------EQIP---GPTLRVTQGDVVKMTLT--------VPDY
-------------E----------------------------------------------
----------ATP-H------------------------GNDMHASQVSAVPTFGA----
--VQPGTE-KTYCYIAEVPGVYKYHCSGVNVAAMDQHVLQGMYGIAIVDPID-----GYS
KLMVEKTTVNANGDVTRDRQFHSGDALEWQ-------LQ---------------------
------------------------------------------------------------
------------------------------------------------------------
-----------------------YQQMYLTDEGTYDATK---------------------
MFAH--D-TVYTAV------------NG--------------------------------
---------------------QPFGY-VPNEIHNLL-NGHPGTNIFV-AQPWNSMDLKQH
QSQLLFTPTGVHNRIF----------------------------IEN--QGNEPVYFHIV
GE------------------ILDRVTQGNR------------------------------
-VQSG----------GTETWLLGGSQNMIVDLVFDE--PGIYAGVNHDYAAI-YTG----
-------AATIWVA----GLPLPAINETATAISTEKYDVI--------GGAVGALAYSGA
LGNPYDAIPPYGEQSIMHP-----------------------------------------
----------AKNVHCMCSDGVAAAQAAEG-AVELWVAIPAILEESARVAAEAAAAEE--
------------------------------------------------------------
------------------------------------------------------------
-------------------
>refKO_448
------------------------------------------------------------
------------------------------------------------------------
------------------------------------------------------------
------------------------------------------------------------
------------------------------------------------------------
------------------------------------------------------------
-----------------------------------------------------ISEHTRY
VITMNKRLNFMFT-----------------------------------------------
------------------------------------------------------------
---------MAAIAVMGGALFGSSFT-SQMT-GSTFDFSK--------------------
------------------------------------------------------------
------------------------------------------------------------
-------------------------SDN--AALQKIHDMGGLE-----------LVMPAA
FAE----------------------------------------------AGNCDSDEYAD
RT--------VV-------------------------EFPLTGVS-IDLPRLG-------
--GG-TFSAMTFS-----------EQIP---GPTLRVTQGDVVKMTLT--------VPDG
-------------E----------------------------------------------
----------PTP-H------------------------GNDMHASQVTAVPTFGA----
--VQPGTE-KTYCYIAQVPGVYKYHCSGINVAAMDQHVLQGMYGIAIVDPID-----GYS
KLMVEKTAVNANGDVSRDRQFYSADALEFQ-------LQ---------------------
------------------------------------------------------------
------------------------------------------------------------
-----------------------YQQMYLTDAGTYDATA---------------------
MFAH--Q-TSYTAV------------NG--------------------------------
---------------------QPFGY-VPNEIHNLL-NGHPGTNIFV-AQPWNSMDLHQY
QSQLLFTPTGVHNRIF----------------------------VEN--QGNEPVYFHIV
GE------------------ILDRVTQGNR------------------------------
-VQSG----------ATETWLLGGSQNMIVDVVYDE--PGIYVAVNHDYAAI-YTG----
-------AATIFVA----GLPLPVINETATALG-----VV--------QGAVDTGMYAGV
LGNPYDSIPPYGEQSIPHP-----------------------------------------
----------AKNVHCMCSDGVAAAQAAEG-AVELWVAVPAILA------AAAEAAE---
------------------------------------------------------------
------------------------------------------------------------
-------------------
>refKO_740
------------------------------------------------------------
------------------------------------------------------------
------------------------------------------------------------
------------------------------------------------------------
------------------------------------------------------------
------------------------------------------------------------
------------------------------------------------------------
----------MFT-----------------------------------------------
------------------------------------------------------------
---------IAAIAVMGGALFGSSFT-SQMT-GAAFS-----------------------
------------------------------------------------------------
------------------------------------------------------------
-------------------------TDV--NVMQKIHDMGGLE-----------LVMPAA
FAE----------------------------------------------AGNCDSDEYAD
RT--------VV-------------------------EFPLTGVS-IDLPRLG-------
--GG-TFSAMTFS-----------EQIP---GPTLRVTQGDVVKMTLT--------IPEG
-------------E----------------------------------------------
----------PTP-H------------------------GNDMHASQVSAVPTFGA----
--VQPGTS-KTYCYIAEVPGVYKYHCSGVNIAAMDQHVLQGMYGIAIVDPIG-----GYS
TLVVEKTQVNANGDVTRDRQFHSGDALEWQ-------IQ---------------------
------------------------------------------------------------
------------------------------------------------------------
-----------------------YNQMYLTDEGTYDATA---------------------
MFAH--Q-TTYTAV------------NG--------------------------------
---------------------QPFGY-VPNMIHNLL-NGDANKNIFV-AQPWNSMDLKQY
QSQLLFTPTGVHNRIF----------------------------VEN--HGNEPVFFHIV
GE------------------ILDRVTQGSR------------------------------
-VQSA----------GTETWLLGGSQNMIVDLVFDE--PGIYALVNHDYAAI-FTG----
-------AATIYVA----GLPLPTINETATALG-----VV--------QGAVDAGAYSGV
LGNPYDAIPPYGEQSIMHP-----------------------------------------
----------AKNVHCMCSDSVAAAQAESG-AVELWVAVPAILE------AAAAAAEE--
------------------------------------------------------------
------------------------------------------------------------
-------------------
>refKO_758
------------------------------------------------------------
------------------------------------------------------------
------------------------------------------------------------
------------------------------------------------------------
------------------------------------------------------------
------------------------------------------------------------
------------------------------------------------------------
---MNKRISMLFT-----------------------------------------------
------------------------------------------------------------
---------IAAVAVMGATLFGSTYT-TTQISGQTFDMNK--------------------
------------------------------------------------------------
------------------------------------------------------------
-------------------------LDV--DVMEKIHNMGGLE-----------LVMPNA
YAE----------------------------------------------T-DCGAIPKD-
RK--------VV-------------------------EFNITGES-AELPMMG-------
--G--TFNAMTFS-----------GQIP---GPTLRVTQGDVVKMTLT--------IPAG
-------------E----------------------------------------------
----------PTP-H------------------------GNDMHASQMSAG-NFGK----
--VLPGES-KTYCYIAEVPGIYKYHCSGVDVAAMDQHVLSGMYGITIVDPID-----GYK
KLMTEGTKV-MNGKVVQDRKFMSADALEFQ-------LQ---------------------
------------------------------------------------------------
------------------------------------------------------------
-----------------------YNQLYLNDDGNYDMNK---------------------
MMAH--Q-TTQTVV------------NG--------------------------------
---------------------KAFSY-VPNEAHNELIMGNAQKNIFV-AQPWNSADLKQH
QSQLLFVEAGQHTRWF----------------------------VEN--QGNEPVFFHIV
GE------------------IIDRVVQGNR------------------------------
-VQAQ----------GTETWLIGGSQGAIMDVVFDK--PGVYVAVNHDYAAI-FSG----
-------AATVIVA----GDPFG-LNEQL-------------------GTNAK--SYAEL
LGNPSSAVPPKGKNSMDHP-----------------------------------------
----------KLNLNGQYTDERAAEIAAKLGI----------------------------
------------------------------------------------------------
------------------------------------------------------------
-------------------
>refKO_273
------------------------------------------------------------
------------------------------------------------------------
------------------------------------------------------------
------------------------------------------------------------
------------------------------------------------------------
------------------------------------------------------------
------------------------------------------------------------
---MNKRISMLFT-----------------------------------------------
------------------------------------------------------------
---------IAAVAVVGATLFGSTYT-QTQIGGSSYDFSE--------------------
------------------------------------------------------------
------------------------------------------------------------
-------------------------ADI--EVLDQIRQMGGLQ-----------LVMPQA
FAE----------------------------------------------T-DCGVLENSG
RT--------VH-------------------------DFQLTGES-HEMPLLN-------
--GA-TYSAMTFS-----------GQVP---GPTLRVTQGDVVKMTLT--------IPSD
-------------E----------------------------------------------
----------MVG-H------------------------GNDMHASQITAG-AFES----
--VNPGES-TTYCYIAESAGIFKYHCSGVKLAAMDQHVLSGMYGIAIVDPAN-----GYK
KLMVEKTSG-SGE---LDRKFYDADALEFQ-------LQ---------------------
------------------------------------------------------------
------------------------------------------------------------
-----------------------YNQLYLTDAGTYDMSK---------------------
MMAH--Q-TSATVV------------NG--------------------------------
---------------------MQFGY-VPNMAHNLLVNGDPAKKISAVLQARDGLELEEV
QGQLLFVENDQHVRLF----------------------------IEN--QGNEPVFFHIV
GE------------------ILDRVTQGNR------------------------------
-VQSA----------ATETWLLGGSQGMIVDLVFDE--PGVYAAVNHDYAAI-YSG----
-------AVSVFVA----GDPFN-LNPIVQELG-----M----------DPVP--SYAYV
LGNPSDAVPPVGLNSIAHP-----------------------------------------
----------AVNIHGMYTDEVVSQLKADG-AIPLWEVVPELAG------PITDAMKALG
RI----------------------------------------------------------
------------------------------------------------------------
-------------------
>refKO_586
------------------------------------------------------------
------------------------------------------------------------
------------------------------------------------------------
------------------------------------------------------------
------------------------------------------------------------
------------------------------------------------------------
-----------------------------------------------------------G
ICTMNKKTSMLFT-----------------------------------------------
------------------------------------------------------------
---------IAAVAVMGATLFGSTYT-NTQISGQALDINK--------------------
------------------------------------------------------------
------------------------------------------------------------
-------------------------MDV--EVLEKIHQMGGLQ-----------LVMPQA
FAE----------------------------------------------T-DCGVLESSG
RT--------VH-------------------------DFQLTGES-HEMPLLN-------
--GE-TYNAMTFS-----------GQIP---GPTLRVTQGDVVKMTLT--------IPST
-------------E----------------------------------------------
----------MVG-H------------------------GNDMHASQITAG-AFES----
--VNPGES-TTYCYIAESAGIFKYHCSGVKLAAMDQHVLSGMYGIAIVDPAN-----GYK
KLMVEKTSG-SGE---LDRKFYDADALEFQ-------LQ---------------------
------------------------------------------------------------
------------------------------------------------------------
-----------------------YNQLYLTD-GNYDMGK---------------------
MMSH--Q-NTATVV------------NG--------------------------------
---------------------MQFGY-VPNMAHNLLVMGDPEKKISAVLQARDGLDLEET
QGQLLFVENDQHVRIF----------------------------IEN--QGNEPVFFHIV
GE------------------ILDRITQGNR------------------------------
-VQSA----------ATETWLLGGSQGMIVDLVFDE--PGVYAAVNHDYAAI-YSG----
-------AVTVFVA----GDPFN-LNPIVEGLG-----M----------DAVP--SYAYV
LGNPSDAVPPMGQNSIAHP-----------------------------------------
----------ALNIHGMYTDEVISDLKANG-AIPLWEVVPELAG------PIIEVMTDLG
RI----------------------------------------------------------
------------------------------------------------------------
-------------------
>refKO_454
------------------------------------------------------------
------------------------------------------------------------
------------------------------------------------------------
------------------------------------------------------------
------------------------------------------------------------
------------------------------------------------------------
------------------------------------------------------------
---MNKRASTLLT-----------------------------------------------
------------------------------------------------------------
---------VAAVAVVGATLFGSTFT-QSQMAGQVLNVAE--------------------
------------------------------------------------------------
------------------------------------------------------------
-------------------------ADL--SALEHVHRMGGLQ-----------LNMPKA
FAE----------------------------------------------T-DCDVLENSG
RQ--------VH-------------------------EFNLTGES-VELPIMG-------
--GK-TYQAMTFS-----------GQVP---GPTLRVTQGDVVKMTLT--------IPPD
-------------E----------------------------------------------
----------AVG-H------------------------GNDMHSSQITSG-AFES----
--VLPGES-TTYCYIAEAAGVFKYHCSGVQLVSMDQHVLSGMYGIAIVDPAN-----GYK
KLMVEKTSG-SGV---IDRKFYPADALEFQ-------LQ---------------------
------------------------------------------------------------
------------------------------------------------------------
-----------------------FNQLYLTDEGFYDAAA---------------------
MFKH--Q-NKHTVV------------NG--------------------------------
---------------------IQFAY-TPNTLHNQLVKGDEKSNVFVPAQPWRDIENEHL
QSQLLYVELDQHVRIF----------------------------VEN--QGNEPVFFHIV
GE------------------ILDRITQGNR------------------------------
-VQSA----------ATETWNLGGSQNMIVDLVFDE--PGTYAFVNHDYAAI-YTG----
-------AIGIFVA----GDPFG-LNPRLMEAG-----II--------DAPVD--SYAHV
LGNPSSAVPPMGMNSIEHP-----------------------------------------
----------RVNIHGLYTDEVVQQKKDAG-NVALWELIPTLPP------IP--------
------------------------------------------------------------
------------------------------------------------------------
-------------------
>refKO_637
------------------------------------------------------------
------------------------------------------------------------
------------------------------------------------------------
------------------------------------------------------------
------------------------------------------------------------
------------------------------------------------------------
------------------------------------------------------------
---MNKRFTMLFT-----------------------------------------------
------------------------------------------------------------
---------IAAVAVMGATLFGSTYT-QTQISGQSYDMSS--------------------
------------------------------------------------------------
------------------------------------------------------------
-------------------------MDM--DMMDKIRNMGGLQ-----------LVMPQA
FAE----------------------------------------------T-DCGVLADSG
RN--------VV-------------------------EFNLTGES-VSLPIMG-------
--GE-SYNAMTFN-----------GQVP---GPTLRVTQGDVVKMTLT--------IPAD
-------------E----------------------------------------------
----------ITG-H------------------------GNDMHASQISAL-AFDS----
--VNPGET-SQFCYIAESAGVFKYHCSGVHLAGMDAHVLSGMYGIAIVDPAN-----GYK
KLMVEKTSG-SGE---MNRVFYDADALEFT-------LQ---------------------
------------------------------------------------------------
------------------------------------------------------------
-----------------------FNQLYLDENGNYDMSK---------------------
MMAH--Q-NTATVI------------NG--------------------------------
---------------------MQFGY-TPNMAHNLLVKGDVDTNFFL-VQPWKGLELKQY
QSQLLYVENDQHVRLF----------------------------IEN--QGNEPVFFHIV
GE------------------ILDRVTQGNR------------------------------
-VQSA----------ATETWLLGGSQNMIVDLVFDE--PGVYALVNHDYAAI-YSG----
-------GLGLFVA----GDPFN-LNPTLVEKG-----II--------SEPVA--SYAYV
LGNPSDAVPPMGLNSIAHP-----------------------------------------
----------AINIHGLYTDDVASEMQASG-LIPLWEVIPVVAE------ILTAES----
------------------------------------------------------------
------------------------------------------------------------
-------------------
>refKO_61
------------------------------------------------------------
------------------------------------------------------------
------------------------------------------------------------
------------------------------------------------------------
------------------------------------------------------------
------------------------------------------------------------
--------------------------------MMNGLEFTLGLIVSTMKIQVWYLYLQCG
ICTMNKKVSMLFT-----------------------------------------------
------------------------------------------------------------
---------IAAVAVMGATLFGSTYT-NTQISGQALDINK--------------------
------------------------------------------------------------
------------------------------------------------------------
-------------------------MDV--DVLEQIHQMGGLQ-----------LVMPQA
FAE----------------------------------------------T-DCGVLADSG
RT--------VH-------------------------EFDLTGES-VELPIMG-------
--GK-TYNAMTFN-----------GQVP---GPTLRVTQGDVVQMTLV--------IPAD
-------------E----------------------------------------------
----------VTG-H------------------------GNDMHASQMSAT-YFDS----
--VNPGET-SQYCYIAESAGVFKYHCSGVHLAGMDQHVLSGMYGIAIVDPAN-----GYK
KLMVEKT----SGSGELDRIFYDADALEFT-------LQ---------------------
------------------------------------------------------------
------------------------------------------------------------
-----------------------YNQLYLTADGNYDAGA---------------------
MFGH--Q-NTGTVV------------NG--------------------------------
---------------------MQFGY-VPNMAHNLLVMGDTEKNIFV-AQPWNGLEHKQY
QSQLLFVENDQHVRLF----------------------------IEN--QGNEPVFFHIV
GE------------------ILDRVVQGNR------------------------------
-VQSA----------ATETWMLGGSQNMIVDLVFDE--PGVYAAVNHDYAAI-YTG----
-------AATIFVA----GDPFG-LNPVLVDAG-----IL--------EAPVP--SYAYA
LGNPSSAVPPVGMNSIAHP-----------------------------------------
----------AINIHGLMTDEVASELQENGA-IPLWEVIPVVAG------ILT------G
Q-----------------------------------------------------------
------------------------------------------------------------
-------------------
>refKO_777
------------------------------------------------------------
------------------------------------------------------------
------------------------------------------------------------
------------------------------------------------------------
------------------------------------------------------------
------------------------------------------------------------
------------------------------------------------------------
---MNKKTSMLFT-----------------------------------------------
------------------------------------------------------------
---------IAAVAVMGATLFGSTYT-QTQNGGQSLDISK--------------------
------------------------------------------------------------
------------------------------------------------------------
-------------------------MDA--NVLEQIHQMGGLQ-----------LVMPQA
FAE----------------------------------------------T-DCGALADTG
RT--------IV-------------------------EFNLTGES-VELPIMG-------
--GK-TYNAMTFN-----------GQVP---GPTLRVTQGDVVQMTLS--------IPAD
-------------E----------------------------------------------
----------VTG-H------------------------GNDMHASQMSAG-NFES----
--VNPGET-SEYCYIAESAGVFKYHCSGVHLAGMDQHVLSGMYGIAIVDPVN-----GYK
KLMVEKTQVDDNGNVSLDRQFYDADALEFT-------LQ---------------------
------------------------------------------------------------
------------------------------------------------------------
-----------------------YNQLYLTADGNYDATA---------------------
MFGH--Q-NTATVV------------NG--------------------------------
---------------------MQFGY-VPNMAHNLLVNGDTNKNIFV-AQPWNGLEHKQY
QSQLLFVENDQHVRLF----------------------------IEN--QGNEPVFFHIV
GE------------------ILDRVVQGNR------------------------------
-VQSA----------ATETWLLGGSQNMIVDLVFDE--PGVYAAVNHDYAAI-YTG----
-------AATIFVA----GDPFN-LNPIIQEAG-----II--------EAPVA--SYAYV
LGNPSDAVPPTGVNSIAHP-----------------------------------------
----------VINIHGLYTDEVASEMLASGNYAALWEIIPQVAG------PLTDAMATLG
R-----------------------------------------------------------
------------------------------------------------------------
-------------------
>refKO_514
------------------------------------------------------------
------------------------------------------------------------
------------------------------------------------------------
------------------------------------------------------------
------------------------------------------------------------
------------------------------------------------------------
------------------------------------------------------------
---MNKRTSMLLT-----------------------------------------------
------------------------------------------------------------
---------VTAVAVMGATLFGSTFT-QTQMTGQSLDVSK--------------------
------------------------------------------------------------
------------------------------------------------------------
-------------------------MDV--DVLEQIHQMGGLQ-----------LVMPQA
FAE----------------------------------------------T-DCDVLENSG
RD--------VK-------------------------EFNLTGVS-VELPIIG-------
--GK-TYNAMTFS-----------GQVP---GPTLRVTQGDVVKMTLT--------IPAD
-------------E----------------------------------------------
----------AVG-H------------------------GNDMHASQTSSA-SFES----
--VNPGET-SQYCYIAEAAGVFKYHCSGVKLVGMDQHVLSGMYGIAIVDPAN-----GYK
KLMVEKTSG-SGE---LDRKFYDADALEFQ-------LQ---------------------
------------------------------------------------------------
------------------------------------------------------------
-----------------------FNQLYLTPEGNYDAAA---------------------
MFQH--H-NTATVV------------NG--------------------------------
---------------------IQFGY-VPNMLHNILIKGDENRNIFV-AQPWNGIELEHM
QSQLLYVENDQHVRIF----------------------------VEN--QGNEPAFFHIV
GE------------------ILDRITQGNR------------------------------
-VQSA----------ATETWSLGGSQNMIVDLVFDE--PGTYAFVNHDYAAI-YTG----
-------GIGVFVA----GDPFG-LNPRLVDAG-----II--------ESPVP--SYAYV
LGNPSSAVPPMGANSIAHP-----------------------------------------
----------AVNIHGLYTDEVASEKKAAG-MIPLWEVIPTLPP------VP--------
------------------------------------------------------------
------------------------------------------------------------
-------------------
>refKO_391
------------------------------------------------------------
------------------------------------------------------------
------------------------------------------------------------
------------------------------------------------------------
------------------------------------------------------------
------------------------------------------------------------
------------------------------------------------------------
---MNRRISTLFT-----------------------------------------------
------------------------------------------------------------
---------IAAVAVMGATLFGSTYT-QTQIAGQSLDASK--------------------
------------------------------------------------------------
------------------------------------------------------------
-------------------------MDV--DVMDQIMQMGGLQ-----------LVMPQA
FAE----------------------------------------------T-DCGVLESSG
RT--------VV-------------------------EFDLTGES-VELPVMG-------
--GK-TFNAMTFS-----------GQVP---GPTLRVTQGDVVKMTLT--------IPDD
-------------E----------------------------------------------
----------VTG-H------------------------GNDMHASQISAS-AFES----
--VNPGET-AQYCYIAEAAGVFKYHCSGVKLIGMDQHVLSGMYGIAIVDPVD-----GYK
KLMVEKTKVDGSGEVSLDRKFYSADALEFQ-------LQ---------------------
------------------------------------------------------------
------------------------------------------------------------
-----------------------YNQLYLTPEGNYDAGA---------------------
MFKH--H-NTATVV------------NG--------------------------------
---------------------MQFGY-VPNMAHNLLVNGDVNKNIFV-AQPWNGIEHKQY
QSQLLFVENDQHVRLF----------------------------IEN--SGNEPVFFHIV
GE------------------ILDRVVQGNR------------------------------
-VQSA----------ATETWLIGGSQNAIVDLVFDE--PGAYAAVNHDYAAI-YTG----
-------AATVFVA----GDPFG-LNPVLVEKG-----VI--------PAPVA--SYAYA
LGNPSDAVPPMGKNSIAHP-----------------------------------------
----------ALNIHGLYTDEVASEMQASGDYVALWEVIPVVAE------ILTS------
------------------------------------------------------------
------------------------------------------------------------
-------------------
>refKO_499
------------------------------------------------------------
------------------------------------------------------------
------------------------------------------------------------
------------------------------------------------------------
------------------------------------------------------------
------------------------------------------------------------
------------------------------------------------------------
---MNKRVSMLFT-----------------------------------------------
------------------------------------------------------------
---------ITAVAVMSATLFGSTYT-QTQIAGQSLDIDK--------------------
------------------------------------------------------------
------------------------------------------------------------
-------------------------MDI--DVIEQIHQMGGLQ-----------LVMPQA
FAE----------------------------------------------T-DCGILEQIG
RN--------VV-------------------------EFNLTGES-VELPIMG-------
--GK-TYNAMTFS-----------GQVP---GPTLRVTQGDVVKMTLT--------IPAD
-------------E----------------------------------------------
----------ATA-H------------------------GNDMHASQISST-AFES----
--VNPGET-SQYCYIAESAGVFKYHCSGVKLIGMDQHVLSGMYGIAIVDPIN-----GYK
KLMVEKTSV-SDGNVSLDRQFYDADALEFQ-------LQ---------------------
------------------------------------------------------------
------------------------------------------------------------
-----------------------YNQLYLTDEGNYDSRA---------------------
MFQH--H-NTATVV------------NG--------------------------------
---------------------MQFGY-VPNMAHNLLVNGDVDRNIFV-AQPWNGLEYKQY
QSQLLFVETDQHVRLF----------------------------IEN--QGNEPVFFHIV
GE------------------ILDRVTQGNR------------------------------
-VQSA----------ATETWLLGGSQNMIVDLVFDE--PGAYAAVNHDYAAI-YTG----
-------AATVFVA----GDPFG-LNPVLVEKG-----VI--------PAPVA--SYAYA
LGNPSDAVPPMGANSIAHP-----------------------------------------
----------AQNIHGLMTDDVASEMQASGDYIALWEVIPVVAE------MLTS------
------------------------------------------------------------
------------------------------------------------------------
-------------------
>refKO_559
------------------------------------------------------------
------------------------------------------------------------
------------------------------------------------------------
------------------------------------------------------------
------------------------------------------------------------
------------------------------------------------------------
------------------------------------------------------------
---MNKRISMLFT-----------------------------------------------
------------------------------------------------------------
---------IAAVAVMGATLFGSTYT-QTQMAGQSLDINK--------------------
------------------------------------------------------------
------------------------------------------------------------
-------------------------MDV--DVIEQIHQMGGLQ-----------LVMPQA
FAE----------------------------------------------T-DCGVLADTG
RN--------VV-------------------------EFNLTGES-VELPIMG-------
--GK-TYNAMTFS-----------GQVP---GPTLRVTQGDVVQMTLT--------IPAD
-------------E----------------------------------------------
----------VTG-H------------------------GNDMHASQMTAL-AFDS----
--VNPGET-SQYCYIAESAGVFKYHCSGVHLIGMDQHVFSGMYGIAIVDPAN-----GYK
KLMVEKTRG-SGD---LARVFYDADALEFQ-------LQ---------------------
------------------------------------------------------------
------------------------------------------------------------
-----------------------FNQLYLNEDGNYDAGA---------------------
MFQH--H-NTATVV------------NG--------------------------------
---------------------IQFGY-VPNMAHNLLIKGDAGTNMFV-APPWNGLELADM
QSQLLYVENDQHVRLF----------------------------IEN--HGNEPVFFHIV
GE------------------ILDRVTQGNR------------------------------
-TQSA----------ATETWLLGGSQNMIVDLVFDE--PGAYALVNHDYAAI-YTG----
-------ALGLFVA----GDPFN-LNPVFVGAG-----VI--------PEPVV--SYAYV
LGNPSDAVPPMGLNSIAHP-----------------------------------------
----------AINIHGLYSDSVVSELKADG-LIPLWEVIPVVAE------MILG------
------------------------------------------------------------
------------------------------------------------------------
-------------------
>refKO_794
------------------------------------------------------------
------------------------------------------------------------
------------------------------------------------------------
------------------------------------------------------------
------------------------------------------------------------
------------------------------------------------------------
------------------------------------------------------------
---MNKRLSMLFT-----------------------------------------------
------------------------------------------------------------
---------ITAVAVMGATLFGSTYT-QTQIGAQSLDASK--------------------
------------------------------------------------------------
------------------------------------------------------------
-------------------------MDV--NVLEQIHQMGGLQ-----------LVMPEA
FAV----------------------------------------------T-DCGALADSG
RK--------VV-------------------------EFNLTGES-VTLPIMG-------
--GK-TYNAMTFS-----------GQVP---GPTLRVTQGDVVKMTLT--------IPAG
-------------E----------------------------------------------
----------VTG-H------------------------GNDMHASQMSAS-NFES----
--VNPGQT-SQYCYIAQSAGTFKYHCSGVHLIGMDQHVLSGMYGIAIVDPID-----GYN
KLMVEKTSV-NNGKVSLDRQFYDADALEFT-------LQ---------------------
------------------------------------------------------------
------------------------------------------------------------
-----------------------YNQLYLTPEGNYDAGA---------------------
MFQH--H-NTATVV------------NG--------------------------------
---------------------MQFGY-VPNMVHNLLVKGDANKNIFV-AQPWNGLELKQY
QSQLLFVENNQHVRLF----------------------------VEN--QGNEPVFFHIV
GE------------------ILDRVTQGNR------------------------------
-VQSA----------ATETWLLGGSQGMIVDLVFDE--PGAYAAVNHDYAAI-YTG----
-------AATVFVA----GDPFG-LNPRLVNAG-----VI--------PAPVP--SYAYA
LGNPSDAVPPMGMNSIAHP-----------------------------------------
----------AVNVHGLYTDDVASAKIASG-AIPLWEVVPTLPP------IP--------
------------------------------------------------------------
------------------------------------------------------------
-------------------
>refKO_267
------------------------------------------------------------
------------------------------------------------------------
------------------------------------------------------------
------------------------------------------------------------
------------------------------------------------------------
------------------------------------------------------------
------------------------------------------------------------
---MNKRVSMLFT-----------------------------------------------
------------------------------------------------------------
---------IAAVAVMGATLFGSTYT-QTQIAGQSLDITK--------------------
------------------------------------------------------------
------------------------------------------------------------
-------------------------MDA--DVIEQIHQMGGLQ-----------LVMPQA
FAE----------------------------------------------T-DCGVLSQTG
RK--------VV-------------------------EFNLTGES-VKLPIMG-------
--GK-TYNAMTFS-----------GQVP---GPTLRVTQGDVVKMTLS--------IPAD
-------------E----------------------------------------------
----------VTG-H------------------------GNDMHASQITAG-AFES----
--VNPGET-SQYCYIAQVAGVFKYHCSGVKLIGMDQHVLSGMYGIAIVDPID-----GYK
KLMVEKTKV-SNGKVSLDRKFYDADALEFQ-------IQ---------------------
------------------------------------------------------------
------------------------------------------------------------
-----------------------YNQLYLTPEGNYDAGA---------------------
MFQH--H-NTATVV------------NG--------------------------------
---------------------MQFGY-VPNMLHNILVKGDANKNIFV-AQPWNGIELKQY
QSQLLFVENDQHVRIF----------------------------AEN--AGNEPVFFHIV
GE------------------ILDRVTQGNR------------------------------
-VQSA----------GTETWLLGGSQNMIVDIVFDE--PGAYALVNHDYAAI-YTG----
-------AATVFVA----GDPFG-LNPRLVDAG-----II--------PAPVP--SYAYA
LGNPSDAVPPMGKNSIAHP-----------------------------------------
----------AVNIHGLYTDEVASEKKAAG-MIPLWEVIPTLPP------VP--------
------------------------------------------------------------
------------------------------------------------------------
-------------------
>refKO_468
------------------------------------------------------------
------------------------------------------------------------
------------------------------------------------------------
------------------------------------------------------------
------------------------------------------------------------
------------------------------------------------------------
------------------------------------------------------------
---MNKRISMLFT-----------------------------------------------
------------------------------------------------------------
---------IAAVAVMGATLFGSTYT-QTQISGQSIDMSQ--------------------
------------------------------------------------------------
------------------------------------------------------------
-------------------------MDV--DMMDKIRNMGGLQ-----------LVMPQA
FAE----------------------------------------------T-DCGALGSSG
RT--------VV-------------------------EFNLTGES-VELPIMG-------
--GK-TYNAMTFN-----------GQVP---GPTLRVTQGDVVKMTLS--------IPSD
-------------E----------------------------------------------
----------VTG-H------------------------GNDMHASQISAL-TFDS----
--VNPGET-SQYCYIAESAGVFKYHCSGVHLIGMDQHVFSGMYGIAIVDPIN-----GYK
KLMVEKTSV-SGNNVSLDRQFYDADALEFT-------LQ---------------------
------------------------------------------------------------
------------------------------------------------------------
-----------------------FNQLYLTDDGNYDAGA---------------------
MFAH--Q-NTATVI------------NG--------------------------------
---------------------IQFGY-VPNMLHNILLKGDADKNIFV-AQPWNGLENKQL
QSQLLYVENDQHVRLF----------------------------VEN--HGNEPVFFHIV
GE------------------ILDRVTQGNR------------------------------
-VQSA----------ATETWLLGGSQNMIVDLVFDE--PGAYALVNHDYAAI-YTG----
-------GIGLFIA----GDPFG-LNPRLVDAG-----II--------PAPVA--SYAYA
LGNPSDAVPPMGKNSIAHP-----------------------------------------
----------AVNIHGLYTDEVASEMKDAG-MIPLWEVIPTLPP------VP--------
------------------------------------------------------------
------------------------------------------------------------
-------------------
>refKO_305
------------------------------------------------------------
------------------------------------------------------------
------------------------------------------------------------
------------------------------------------------------------
------------------------------------------------------------
------------------------------------------------------------
------------------------------------------------------------
---MNKRTSMLFT-----------------------------------------------
------------------------------------------------------------
---------IAAVAVMGATLFGSTYT-QTQISGQSLDMSK--------------------
------------------------------------------------------------
------------------------------------------------------------
-------------------------MDV--DVIEQIHQMGGLQ-----------LVMPQA
FAE----------------------------------------------T-DCGALADTG
RN--------VV-------------------------EFNLTGES-VELPIMG-------
--GK-TYNAMTFS-----------GQVP---GPTLRVTQGDVVQMTLS--------IPAD
-------------E----------------------------------------------
----------VTG-H------------------------GNDMHASQMTAL-AFDS----
--VNPGET-SQYCYIAESAGVFKYHCSGVHLVGMDQHVFSGMYGIAIVDPAN-----GYK
KLMVEKTSG-SGE---LDRKFYDADALEFQ-------LQ---------------------
------------------------------------------------------------
------------------------------------------------------------
-----------------------FNQLYLNADGNYDGGE---------------------
MMKH--H-NSATVV------------NG--------------------------------
---------------------MQFGY-TPNMLHSLLLTGDAEKKFFV-VQPWMGLELEQY
QSQLLYVENDQHVRLF----------------------------VEN--HGNEPLYFHIV
GE------------------ILDRVTQGNR------------------------------
-VQSA----------ATETWLLGGSQNMIVDLVFDE--PGAYALVNHDYAAI-YTG----
-------GIGLFVA----GDPFG-LNPRLIDAG-----IL--------TDAVP--SYAYA
L-----------------------------------------------------------
------------------------------------------------------------
------------------------------------------------------------
------------------------------------------------------------
-------------------
>refKO_343
------------------------------------------------------------
------------------------------------------------------------
------------------------------------------------------------
------------------------------------------------------------
------------------------------------------------------------
------------------------------------------------------------
------------------------------------------------------------
---MNKRISMLFT-----------------------------------------------
------------------------------------------------------------
---------IAAVAVMGATLFGSTYT-QTQIAGQSLDITK--------------------
------------------------------------------------------------
------------------------------------------------------------
-------------------------MDA--NVIEQIHQMGGLQ-----------LVMPQA
FAE----------------------------------------------T-DCGVLSQTG
RD--------VV-------------------------EFNLTGES-VELPIMG-------
--GK-TYNAMTFS-----------GQVP---GPTLRVTQGDVVKMTLT--------IPSD
-------------E----------------------------------------------
----------VTG-H------------------------GNDMHASQMTAL-AFDS----
--VNPGQT-KQYCYIAESAGVFKYHCSGVHLIGMDQHVFSGMYGIAIVDPAD-----GYK
KLMVEKTSG-SGE---LDRQFYDADALEFT-------LQ---------------------
------------------------------------------------------------
------------------------------------------------------------
-----------------------FNQLYLNEDGNYDAGA---------------------
MFQH--H-NTATVV------------NG--------------------------------
---------------------IQFGY-VPNMLHNILLKGDANKNIFV-AQPWNGLELENM
QSQLLYVENDQHVRLF----------------------------IEN--HGNEPLFFHIV
GE------------------ILDRVTQGNR------------------------------
-VQSA----------ATETWLIGGSQNAIVDIVFDE--PGAYALVNHDYAAI-YTG----
-------GIGLFVA----GDPFG-LNPRLIDAG-----IL--------TDAVP--SYAYA
LGNPSDAVPPMGKNSIAHP-----------------------------------------
----------AVNIHGLYTDDVVSELKDAG-MIPLWEVIPTLPP------VP--------
------------------------------------------------------------
------------------------------------------------------------
-------------------
>refKO_178
------------------------------------------------------------
------------------------------------------------------------
------------------------------------------------------------
------------------------------------------------------------
------------------------------------------------------------
------------------------------------------------------------
------------------------------------------------------------
------------------------------------------------------------
------------------------------------------------------------
---------MSRMKSYFVMMLCMTVF-AGCGGSSAPLDGLE-------------------
------------------------------------------------------------
------------------------------------------------------------
-------------------------VEALAQGVPVATTGMAPV-----------AGQQAT
CAG---------------------------------------------------------
PQ--------HK-------------------------TFNIDVIE-TEVDLGG-------
--GT-RFMAWTYD-----------GGIP---GPTIEACEGDRVTLNIT--------NS--
-------------G----------------------------------------------
----------TTA-H------------------------GLDTHAFKIDAREYGP-----
--VNPGET-LVIDSPVEVPGVFMYHCAS--GPVTDLHIKSGLHGAMIVYPRD-----VQF
R---------------PAREVVVVQSAVY-------------------------------
------------------------------------------------------------
------------------------------------------------------------
-----------------------GQPDASGLIPGTDPNL---------------------
TLAN--S-PTRMMF------------NG--------------------------------
---------------------RLDHA-----------------GV-A-------------
------VDNGDLVRVY----------------------------FVN-VGPG-VSAAHAI
GS------------------VLDTVYDGTE------------------------------
-PMHN----------K-QTYAVPPGSGAIMEFEIPA--AGLFLFVDHDRLAFLPLG----
-------FVLPFSA-------VPTT-----------------------------------
------------------------------------------------------------
------------------------------------------------------------
------------------------------------------------------------
------------------------------------------------------------
-------------------
>refKO_715
------------------------------------------------------------
------------------------------------------------------------
------------------------------------------------------------
------------------------------------------------------------
------------------------------------------------------------
------------------------------------------------------------
------------------------------------------------------------
------------------------------------------------------------
------------------------------------------------------------
------------------------------------------------------------
------------------------------------------------------------
------------------------------------------------------------
--------------------------------MAASTRGMAAL-----------RGQRAV
CAG---------------------------------------------------------
PS--------EK-------------------------VFNLTVRE-LAVDLGM-------
--ST-TFNAWTFD-----------GRLP---GPTLEVCVGDRVTINLS--------NQ--
-------------D----------------------------------------------
----------TVA-H------------------------GLDTHALTIDARKFGP-----
--TSPGTT-LTITGTAGTPGAFMYHCAS--ASATDVHIKSGLYGAMIVHRRT-----PLP
P---------------ASRELVVVESAVF-------------------------------
------------------------------------------------------------
------------------------------------------------------------
-----------------------GERSADGVIAGTDSSR---------------------
TLRN--D-ATFRFF------------NG--------------------------------
---------------------RLEHD-----------------AL-L-------------
------VSAGERVRVY----------------------------FVN-VGPG-VSALHVI
GS------------------MLDAVIDGAD------------------------------
-TRRN----------V-QTYGVAPGSGAIVDFTIPE--PGEFLLVDHGQLGYVPTG----
-------LALRFTA-------NP-------------------------------------
------------------------------------------------------------
------------------------------------------------------------
------------------------------------------------------------
------------------------------------------------------------
-------------------
>refKO_120
------------------------------------------------------------
------------------------------------------------------------
------------------------------------------------------------
------------------------------------------------------------
------------------------------------------------------------
------------------------------------------------------------
---------------------------------------MTNQNYKQLLKGILLPLLMVI
FITESAFACPACN-----------------------------------------------
------------------------------------------------------------
---------LLYKKQIETDLSGTLVG-DELMAAMDAQKNLPLEFAEATRHLFAGE-----
------------------------------------------------------------
------------------------------------------------------------
-------------------------EQEADIDFIDIITRDANL-----------SIPATS
YVD----------------------------------------------QDV--------
EA--------DV-------------------------SYTIALDE-GLAYLGN-------
--GV-VYDGFRTN-----------GKVP---GPTIRVKEGDIVEMIIE--------NK--
-------------G----------------------------------------------
----------TIP-H------------------------GASIHAAYTQTSKYLGS----
--IPAGQS-KSIKFRATIPGVYLYHCAPGGHA-IPMHVMFGQYGMIVVEPAEKKY--KLE
EE--------LGHG--PDVEIFMIQHEWYS-------SG---------------------
------------------------------------------------------------
------------------------------------------------------------
-------------------------------------KN---------------------
AVEG--N-PTYVTF------------NG--------------------------------
---------------------EIFKY-VKE-------------PI-T-------------
------AKPGDYVRIN----------------------------FLN-VGPNLLSTFHIV
GI------------------IWDYVYWQGH---------------------PDNV-----
-MKNG------------QTVTAGPSDSFVIEFRIPPD-EGSYTMLSHAVGST-SRG----
-------AIGLIVA---DRNADTDTPKVVLADGPDYTEVELDAFKESATRIMSPFKAGTP
DIDPPAIYGNDEKNVTVRI---------------------------IGNSFHPKKLEITP
GTTVTWVNEDVFSYLAGEFSGIHNVVSTEGPTTLNSPMLAHAESWSYTFEEEGDYSYLCT
PHPYMEGKVKVYEAESELNVAAIMWPMIPALLALGFAFLAWRRKPE--------------
------------------------------------------------------------
-------------------
>refKO_256
------------------------------------------------------------
------------------------------------------------------------
------------------------------------------------------------
------------------------------------------------------------
------------------------------------------------------------
------------------------------------------------------------
----MFKQ----------------------------------------------------
-----IRKISLIS-----------------------------------------------
------------------------------------------------------------
----------GIIILLVCVGLIAK----MPISKAA----------RNGDESVAIS-----
-------NGD----LSTYRLGTVGDVD--------------------STL-TNPD-----
------------------------------------------------------------
-------------------------RYLTDNLPSELSTL---------------------
-------------------------------------------------PNG--------
RT--------LR-------------------------TFKITAIN-KDIEI-A----P--
--GI-VFPAWTYN-----------GQVP---GPTLRATEGERIRIIFH--------NL--
-------------G----------------------------------------------
----------DRP-H------------------------TMHFHGFHTAKMDGVRPD---
EMVFPGEI-FVYEFNAHPVGVHLYHCHS--NP-LSQHIHQGLYGLWIIDPK-----EGRK
P----------------AQELYMIM------------NG---------------------
------------------------------------------------------------
------------------------------------------------------------
----------------------------------FDSNF---------------------
DEE-----NEIYAV------------NT--------------------------------
---------------------VAFHY-ARH-------------PI-E-------------
------VEQNKLVRIY----------------------------LANILEFDQTNSFHVH
AN------------------FFD-YYPTGT----------------------QKK-----
-PRDY----------T-DTVLLGQGERGILELTFPY--TGDYMFHAHKTEFA-ERG----
-------WMGLFRV---LPESKNKQRRIEDEN----------------------------
------------------------------------------------------------
------------------------------------------------------------
------------------------------------------------------------
------------------------------------------------------------
-------------------
>refKO_614
------------------------------------------------------------
------------------------------------------------------------
------------------------------------------------------------
------------------------------------------------------------
------------------------------------------------------------
------------------------------------------------------------
-----MKP----------------------------------------------------
-----WRNYIFIT-----------------------------------------------
------------------------------------------------------------
---------LGSLILLGTVYITHS----FS-SLEN----------ESRDISLGLD-----
-------GLN----LEPFRNGTVGDVT--------------------SKA-LDLN-----
------------------------------------------------------------
-------------------------RYIDNYMEGTVSIL---------------------
-------------------------------------------------PDG--------
RT--------LR-------------------------SFNIHAVN-KEIEI-A----P--
--GI-FFPAWTYN-----------GHVP---GPTLRATEGERIKITFK--------NL--
-------------G----------------------------------------------
----------DRP-H------------------------SMHFHGFHKAEMDGAMLK---
QMVPEGST-FIYEFDADPVGVHLYHCHA--TP-LTQHIHNGLYGFWIIDPK-----EGRT
P----------------ARELYMMM------------NG---------------------
------------------------------------------------------------
------------------------------------------------------------
----------------------------------FDPNY---------------------
DEE-----NEIYGV------------NT--------------------------------
---------------------IAFHY-ERY-------------PI-E-------------
------VKQNELIRIY----------------------------LGNILEFDMINSFHIH
AT------------------FFD-YYPTGT----------------------QEK-----
-PRDY----------T-DTVILGQGERGIVEVKFPH--PGDFMFHAHKTEFA-ERG----
-------WMGLFRV---LP--------MEETQ----------------------------
------------------------------------------------------------
------------------------------------------------------------
------------------------------------------------------------
------------------------------------------------------------
-------------------
>refKO_447
------------------------------------------------------------
------------------------------------------------------------
------------------------------------------------------------
------------------------------------------------------------
------------------------------------------------------------
------------------------------------------------------------
-----MSE----------------------------------------------------
-----ISRRTAI------------------------------------------------
------------------------------------------------------------
----------AALAPLAG---SAV----AAQWTTD----------SADPERHLHPH----
-------TAG----SAHAGFAAGTTVDN------------------AANG-FHPT-----
------------------------------------------------------------
-------------------------ALLRDFDRGKSSRL---------------------
-------------------------------------------------PGG--------
RT--------LR-------------------------EWTLEAHE-KSIEV-A----P--
--GV-TYPAWTYN-----------GRIP---GPTLRADEGDRLRITLV--------NH--
-------------S----------------------------------------------
----------SHP-H------------------------TVHFHGVHAPEVDGVPGI-GP
GLVQPGGR-TVYEFDALPYGLHPYHCHV--SP-LAPHIAKGLYGALLIDPK-----QGRP
K----------------ADEMVMVM------------NG---------------------
------------------------------------------------------------
------------------------------------------------------------
----------------------------------FDTNF---------------------
D-RA----NELYAV------------NT--------------------------------
---------------------IPFAY-MNE-------------PV-R-------------
------VELGELVRIY----------------------------LVNVLEYDLVNSFHVH
GN------------------FFD-WYPTGT----------------------SLR-----
-PVEH----------T-DTVMLCQGQRGILELRFGH--RGRFMFHAHQSEFT-ELG----
-------WMGFFEV---GSDGGR-------------------------------------
------------------------------------------------------------
------------------------------------------------------------
------------------------------------------------------------
------------------------------------------------------------
-------------------
>refKO_651
------------------------------------------------------------
------------------------------------------------------------
------------------------------------------------------------
------------------------------------------------------------
------------------------------------------------------------
------------------------------------------------------------
-----MSA----------------------------------------------------
-----PSRRQLLI-----------------------------------------------
------------------------------------------------------------
---------GGALAGSAGLMMNAG----RVAGASPTEHPGNTNPGTAAPDGDGGVR----
-------HGG----TSGATFRAGQQVNH------------------TANG-FHPT-----
------------------------------------------------------------
-------------------------AMLRDFDYGTTSEL---------------------
-------------------------------------------------PDG--------
RT--------LR-------------------------EWEIFAAD-EEIEV-A----P--
--GV-YFPAWTFN-----------SRIP---GPALRCSEGDRLRVRFV--------NG--
-------------S----------------------------------------------
----------AHP-H------------------------TMHFHGIHPADMDGIPGV-GR
GIIEPGES-FTYEFDATPFGLHLYHCHV--NP-LAEHIARGMYGTFIVDPA-----QGRP
A----------------ADEMVMVM------------HG---------------------
------------------------------------------------------------
------------------------------------------------------------
----------------------------------YNTTF---------------------
DGQG----NQLYAV------------NG--------------------------------
---------------------IPFHH-MHE-------------PV-Q-------------
------VKRGELVRIY----------------------------LVNVLEYDPINSFHVH
GN------------------FFD-YYPTGT----------------------RLE-----
-SSEF----------T-DTIIQAQGQRGICELRFPY--LGKYMFHAHKTEFA-DLG----
-------WMGFFEV---TE-----------------------------------------
------------------------------------------------------------
------------------------------------------------------------
------------------------------------------------------------
------------------------------------------------------------
-------------------
>refKO_712
------------------------------------------------------------
------------------------------------------------------------
------------------------------------------------------------
------------------------------------------------------------
------------------------------------------------------------
-----------------------------------------------MKERGPCDLDQTS
GKRDSKKS----------------------------------------------------
-----LTRRSLLR-----------------------------------------------
------------------------------------------------------------
---------KAGTTAAGG---AAG----AILGTSL----------ASAQTGATHMN----
-------HGG------GATFRLGGTVDY------------------AANG-LDPT-----
------------------------------------------------------------
-------------------------VFLRQFDWGRTSRL---------------------
-------------------------------------------------PNG--------
QT--------LR-------------------------EWDISALD-REIEV-A----P--
--GV-SFPAWTFN-----------GSVP---GPTLRAKQGERLRLNFG--------NG--
-------------S----------------------------------------------
----------AHA-H------------------------TMHFHGIHAANMDGVPGQ-GA
GLIMPGES-TVYEFEAEPFGLHIFHCHA--EP-LAEHIARGMYGTFIIDPA-----EGRP
R----------------ADEMVMVQ------------AG---------------------
------------------------------------------------------------
------------------------------------------------------------
----------------------------------YNTNF---------------------
DGQG----NQLYFV------------NG--------------------------------
---------------------VPFAY-MHE-------------PI-K-------------
------IKRDKLVRIY----------------------------LTNLLEYDPINSFHLH
GN------------------FFD-YFPTGT----------------------RLE-----
-SSEF----------T-DTISQVQGQRGILEMKFPH--RGKFMFHAHKTEFA-ELG----
-------WMGFFEV---ED-----------------------------------------
------------------------------------------------------------
------------------------------------------------------------
------------------------------------------------------------
------------------------------------------------------------
-------------------
>refKO_602
------------------------------------------------------------
------------------------------------------------------------
------------------------------------------------------------
------------------------------------------------------------
------------------------------------------------------------
------------------------------------------------------------
MSNQFEKY----------------------------------------------------
-----FSRRKFL------------------------------------------------
------------------------------------------------------------
---------GFGLGSVTS--IIGA----ALLGRSA----------SAQDETQSNG-----
-------HQMQSMSGHDGTMMMMGEVDH------------------QRNG-FDPL-----
------------------------------------------------------------
-------------------------QILTDWDYGEVSQL---------------------
-------------------------------------------------DSG--------
QT--------LR-------------------------EYTIDAGD-IEIEI-A----P--
--GI-FFPAWTYN-----------GRVP---GPTIRCTEGDRIRIRFR--------NF--
-------------G----------------------------------------------
----------SHP-H------------------------TIHFHGVHPFEMDGVPGA-GD
GEIGPGEE-TIYEFDAEPFGCHLYHCHA--LP-LKRHIHKGLYGAFIVDPL-----EGRT
P----------------AREFVMVM------------NA---------------------
------------------------------------------------------------
------------------------------------------------------------
----------------------------------FDTNF---------------------
DGG-----NEIYAV------------NT--------------------------------
---------------------VGFEY-MRR-------------HI-P-------------
------AKVGERIRVY----------------------------LINITEFDPINSFHLH
AE------------------FFD-YYDHGT----------------------TLE-----
-PTSR----------TIDTVMQAQAQRGILEFSYRW--PGPYMFHAHVTEFT-ELG----
-------WMGHFNVVNEEDFADALASVGLDAEWDQRATQGSTVPWREEASES--------
------------------------------------------------------------
------------------------------------------------------------
------------------------------------------------------------
------------------------------------------------------------
-------------------
>refKO_459
------------------------------------------------------------
------------------------------------------------------------
------------------------------------------------------------
------------------------------------------------------------
------------------------------------------------------------
------------------------------------------------------------
------------------------------------------------------------
-----MNRREALK-----------------------------------------------
------------------------------------------------------------
---------ILGTTGIA---AAGA----LTLQNLR----------FASGINQDKTKFTPI
GLTPMHGVDP----QKINFRTKAPESQ--------------------TPGGMDQM-----
------------------------------------------------------------
-------------------------KYLTNFDYGKVSKL---------------------
-------------------------------------------------PDG--------
RI--------QR-------------------------EYTINAIP-QEIEI-A----N--
--NV-KFPAWTFN-----------GTVP---GPTLRANEGDLIKINFG--------NG--
-------------D----------------------------------------------
----------SHS-H------------------------TLHFHGIHPANMDGVFEV---
--VPPGGN-FIYEFTAKPFGIFPYHCHV--LP-LTKHIEKGLYGTLIVDPK-----KPRK
P----------------AKEMIMVM------------NG---------------------
------------------------------------------------------------
------------------------------------------------------------
----------------------------------FDIDF---------------------
DGE-----NEFYTV------------NG--------------------------------
---------------------IANYY-VEY-------------PI-K-------------
------FKVGELIRIY----------------------------LSNMTEHDLINSFHLH
AN------------------MFN-YYPNGT----------------------TFT-----
-PSEF----------T-DTIMQCQGQRGIIEFTYDE--PGQYLFHAHQSEFA-ELG----
-------WLGVFEV---SN-----------------------------------------
------------------------------------------------------------
------------------------------------------------------------
------------------------------------------------------------
------------------------------------------------------------
-------------------
>refKO_346
------------------------------------------------------------
------------------------------------------------------------
------------------------------------------------------------
------------------------------------------------------------
------------------------------------------------------------
------------------------------------------------------------
---MSWRL----------------------------------------------------
-----INRRKWLH-----------------------------------------------
------------------------------------------------------------
---------LTGLGSL----ASGL----LQGTRL-----------AGQVPKSQSPL----
-------FEK----HMAGAMGTVGQVS--------------------SMD-FSPT-----
------------------------------------------------------------
-------------------------NFLRSWNFSDMPLPDRNRYYRE-------------
----------------------------------------------TPRPDG--------
TL--------FR-------------------------EYELYASD-REIEI-A----P--
--GI-FFPAWTFN-----------GQVP---GPTLRATEGDRVRINFR--------NL--
-------------G----------------------------------------------
----------SHP-H------------------------TIHFHGWHPPEMDGSLPG---
QEVEPGKT-FVYEFDAEPFGLHLYHCHA--VP-LKRHIHKGLYGTFIVDPK-----SKRT
A----------------ADEMVMVM------------NA---------------------
------------------------------------------------------------
------------------------------------------------------------
----------------------------------FDSNF---------------------
DTE-----NEVYAV------------NT--------------------------------
---------------------VANAY-MRE-------------PI-R-------------
------VNVGQLVRIY----------------------------LVNLTEFDLINSLHLH
GM------------------FFD-VYPTGT----------------------SLK-----
-PSLN----------T-DTLMLCQGERAIIETTFRY--SGDFMFHAHQSEFA-ELG----
-------GMGLFRA---EEQHDVA------------------------------------
------------------------------------------------------------
------------------------------------------------------------
------------------------------------------------------------
------------------------------------------------------------
-------------------
>refKO_432
------------------------------------------------------------
------------------------------------------------------------
------------------------------------------------------------
------------------------------------------------------------
------------------------------------------------------------
------------------------------------------------------------
--MSSNMS----------------------------------------------------
-----FTRRAWLR-----------------------------------------------
------------------------------------------------------------
---------AAGFASL----ASGV----AGAARLS----------GQGSGTAL-------
-------HPP----HGAHVMGTVGTPA--------------------PDG-FNPS-----
------------------------------------------------------------
-------------------------TYLKTWNFGDLSPEARARVYRE-------------
----------------------------------------------TPRPDG--------
TM--------LR-------------------------EYEIFAVD-REIEI-A----P--
--GM-FFPAWTYN-----------GQVP---GPTIRATEGDRIRVTFR--------NL--
-------------G----------------------------------------------
----------SHP-H------------------------SIHFHGWHPPAMDGSLAG---
QEVPPGET-FVYEFDADPFGVHLYHCHT--VP-LKRHIHKGLYGVVIVDPR--ASSGSRP
P----------------ADELVMVM------------NA---------------------
------------------------------------------------------------
------------------------------------------------------------
----------------------------------FDTTF---------------------
DAE-----NEVYAV------------NT--------------------------------
---------------------VANAY-VRE-------------PI-R-------------
------VTVGQLVRVY----------------------------LVNLTEFDPVNSFHLH
GM------------------FFN-VYRTGT----------------------SLV-----
-TSES----------T-DTIMLCQGERAILETTFRY--PGDFMFHAHQSEFA-ELG----
-------WMGFFRA---EAPST--------------------------------------
------------------------------------------------------------
------------------------------------------------------------
------------------------------------------------------------
------------------------------------------------------------
-------------------
>refKO_404
------------------------------------------------------------
------------------------------------------------------------
------------------------------------------------------------
------------------------------------------------------------
------------------------------------------------------------
------------------------------------------------------------
-----MKH----------------------------------------------------
-----FTRRSWLQ-----------------------------------------------
------------------------------------------------------------
---------LAGLGSL----VSGA----LHWRPGA----------LSAS-QSLSEV----
-------QHE----NP-HLMGAVGRVS--------------------TEV-FDPS-----
------------------------------------------------------------
-------------------------AFLRTWNFSNLTDTERARFYRE-------------
----------------------------------------------TPRSNG--------
TL--------LR-------------------------EYEMFAVD-RDVEI-A----P--
--GV-FFPAWTYN-----------GQVP---GPTLRANEGDRIRVNFI--------NQ--
-------------G----------------------------------------------
----------THP-H------------------------TIHFHGWHPPEMDGSMPD---
HEVAPGER-FVYEFDAEPFGVHLYHCHS--VP-LKRHIHKGLYGAFIIDPP-TGAAATRA
P----------------ADELVMIL------------NS---------------------
------------------------------------------------------------
------------------------------------------------------------
----------------------------------FDTNF---------------------
DAE-----NEVYAV------------NT--------------------------------
---------------------VAHFH-MHE-------------PI-R-------------
------VQVGQLVRMY----------------------------VINITEFDLLNSLHLH
GM------------------FFD-VYRTGT----------------------QLI-----
-PNET----------T-DTVMFCQGERVVLETTFRY--PGDFMFHAHQSEFA-ELG----
-------WMGLFRA---ESDRRET------------------------------------
------------------------------------------------------------
------------------------------------------------------------
------------------------------------------------------------
------------------------------------------------------------
-------------------
>refKO_70
------------------------------------------------------------
------------------------------------------------------------
------------------------------------------------------------
------------------------------------------------------------
------------------------------------------------------------
------------------------------------------------------------
-----MKR----------------------------------------------------
-----LSRRSWLQ-----------------------------------------------
------------------------------------------------------------
---------VAGLGSL----AGGT----TRIASRS----------VGAQ--EEGDN----
-------VPQ----RP-HQMGAVGRVS--------------------TES-FDPS-----
------------------------------------------------------------
-------------------------VFLRTWNFSDLTQVERRRFYRE-------------
----------------------------------------------TPRKDG--------
TM--------LR-------------------------EYELFSVD-REIEI-A----P--
--GV-FFPAWTYN-----------GQVP---GPTLRATEGDRIRVNFL--------NQ--
-------------G----------------------------------------------
----------SHP-H------------------------TIHFHGWHPPEVDGSLPE---
HEVRPGER-FVYEFDAEPFGTHLYHCHA--TP-LRRHIHKGLYGTFIIDPKEVDGMVHRE
P----------------ADELVMVM------------NG---------------------
------------------------------------------------------------
------------------------------------------------------------
----------------------------------FDTNF---------------------
DAE-----NEVYAV------------NT--------------------------------
---------------------VAHHH-MHD-------------PI-R-------------
------VKVGQLVRIY----------------------------LVNLTEFDLINSIHMH
GM------------------FFD-VMRTGT----------------------QLK-----
-PTET----------T-DTLMLCQGERAIIETKFRY--PGEFMFHAHQSEFA-ELG----
-------WMGLFLA---EEDRRDS------------------------------------
------------------------------------------------------------
------------------------------------------------------------
------------------------------------------------------------
------------------------------------------------------------
-------------------
>refKO_761
------------------------------------------------------------
------------------------------------------------------------
------------------------------------------------------------
------------------------------------------------------------
------------------------------------------------------------
------------------------------------------------------------
-----MKH----------------------------------------------------
-----FTRRSWLQ-----------------------------------------------
------------------------------------------------------------
---------LAGLGSL----VSGA----LHWRPGA----------VSAG-QSLSEV----
-------QHG----NQ-NLMGAVGRVS--------------------TET-FDPS-----
------------------------------------------------------------
-------------------------SFLRTWNFSDLPEVERRNFYRE-------------
----------------------------------------------TPRPDG--------
TM--------LR-------------------------EYELFSID-REIEI-A----P--
--GV-LFPAWTYN-----------GQVP---GPTLRATEGDRVKINYI--------NQ--
-------------G----------------------------------------------
----------SHP-H------------------------TIHFHAVHPPSMDGSLPE---
HDVGPGEH-FVYEFDAEPFGVHLYHCHT--AP-LKRHIHKGLYGTFIIDPKDIDGVSVRE
P----------------ADELVMVM------------NA---------------------
------------------------------------------------------------
------------------------------------------------------------
----------------------------------FDTNF---------------------
DTE-----NEVYAV------------NT--------------------------------
---------------------VAHHH-MHE-------------PI-R-------------
------VKVGQLVRIY----------------------------LVNLTEFDPVNSFHLH
AT------------------FFD-VARTGT----------------------RLE-----
-PTET----------T-DTLMLCQGERAVIETTFRY--PGQFMFHAHQAEFA-ELG----
-------WMGLFLA---EEERRDT------------------------------------
------------------------------------------------------------
------------------------------------------------------------
------------------------------------------------------------
------------------------------------------------------------
-------------------
>refKO_260
------------------------------------------------------------
------------------------------------------------------------
------------------------------------------------------------
------------------------------------------------------------
------------------------------------------------------------
------------------------------------------------------------
-----MKR----------------------------------------------------
-----LSRRTWLQ-----------------------------------------------
------------------------------------------------------------
---------VAGLGSF----AGGA----AKIASRS----------AGAQQKAVGDE----
-------IPR----HP-QRMGAIGRVS--------------------TES-FDPS-----
------------------------------------------------------------
-------------------------LFLRTWNFSDRPEVERRQFYRE-------------
----------------------------------------------TPRPDG--------
TM--------LR-------------------------EYELFSID-REIEI-A----P--
--GV-FFPAWTYN-----------GQVP---GPTLRATEGDRVKVNFL--------NQ--
-------------G----------------------------------------------
----------SHP-H------------------------TIHFHGWHPPSMDGALPE---
HEVRPGER-FVYEFDAEPFGVHLYHCHA--AP-LKRHIHKGLYGMFIVDPKDVGGVPARE
P----------------ADELVMVM------------NA---------------------
------------------------------------------------------------
------------------------------------------------------------
----------------------------------FDTNF---------------------
DAE-----NEVYAV------------NT--------------------------------
---------------------VAHHH-MHE-------------PI-R-------------
------VKVGQLVRIY----------------------------LVNLTEFDPINSLHLH
AT------------------FFD-VARTGT----------------------RRE-----
-PTET----------T-DTLMLCQGERAVIETTFRY--PGQFMFHAHQSEFA-ELG----
-------WMGLFLA---EEERRDT------------------------------------
------------------------------------------------------------
------------------------------------------------------------
------------------------------------------------------------
------------------------------------------------------------
-------------------
>refKO_725
------------------------------------------------------------
------------------------------------------------------------
------------------------------------------------------------
------------------------------------------------------------
------------------------------------------------------------
------------------------------------------------------------
---MKMKR----------------------------------------------------
-----LSRRSWLQ-----------------------------------------------
------------------------------------------------------------
---------VAGLGSL----AGGT----ARVASRS----------VNAQ-----------
---------------------AVGRVS--------------------TES-FDPS-----
------------------------------------------------------------
-------------------------LYLRSWNFSDLPEAERRRFYRE-------------
----------------------------------------------TPRPDG--------
TM--------LR-------------------------EYEMVSID-REIEI-A----P--
--GV-FFPAWTYN-----------GQVP---GPTLRATEGDRVKINYI--------NQ--
-------------G----------------------------------------------
----------AHP-H------------------------TIHFHAVHPPSMDGALPE---
HDVEPGGH-FVYEFDAEPFGVHLYHCHT--AP-LKRHIHKGLYGVFIVDPKDVGGVPARE
P----------------ADELVMVM------------NA---------------------
------------------------------------------------------------
------------------------------------------------------------
----------------------------------FDTNF---------------------
DAE-----NEVYAV------------NT--------------------------------
---------------------VAHHH-MHE-------------PI-R-------------
------VKVGQLVRIY----------------------------LVNLTEFDPVNSLHLH
AT------------------FFD-VARTGT----------------------RLE-----
-STET----------T-DTLMLCQGERAVIETTFRY--PGQFMFHAHQAEFA-ELG----
-------WMGLFSA---EEERRDT------------------------------------
------------------------------------------------------------
------------------------------------------------------------
------------------------------------------------------------
------------------------------------------------------------
-------------------
>refKO_437
------------------------------------------------------------
------------------------------------------------------------
------------------------------------------------------------
------------------------------------------------------------
------------------------------------------------------------
------------------------------------------------------------
-----MKQ----------------------------------------------------
-----LSRRSWLG-----------------------------------------------
------------------------------------------------------------
---------LAGLSSF----TGGS----VLLSRQV----------ASNRGQSSEGQ----
-------LLT----HVGGGMGTVGRVS--------------------TDQ-FNPA-----
------------------------------------------------------------
-------------------------EFLRTWNFSNLAPTERSMFYRE-------------
----------------------------------------------TPRADG--------
SL--------LR-------------------------EYEIFSVD-REIEI-A----P--
--GI-FFPAWTYN-----------GQVP---GPTMRATEGDRIRVKFV--------NQ--
-------------G----------------------------------------------
----------SHP-H------------------------TIHFHGWHPPAMDGSRPD---
QEVLPGES-FVYEFDAEPFGVHLYHCHA--AP-LKRHIHKGLYGVFIVDP----RDTERP
P----------------ADELVMVM------------NS---------------------
------------------------------------------------------------
------------------------------------------------------------
----------------------------------FDTNF---------------------
DTE-----NEVYAV------------NT--------------------------------
---------------------VANFY-LHE-------------PI-D-------------
------VRVGRLIRVF----------------------------LVNITEFDQLNSFHLH
GM------------------FFD-VYRTGT----------------------RMI-----
-STEH----------T-DTIMLCQGERAILETTFRY--PGDYMFHAHQSEFA-ELG----
-------WMGLFKA---QV-----------------------------------------
------------------------------------------------------------
------------------------------------------------------------
------------------------------------------------------------
------------------------------------------------------------
-------------------
>refKO_137
------------------------------------------------------------
------------------------------------------------------------
------------------------------------------------------------
------------------------------------------------------------
------------------------------------------------------------
--------------------------------------------------MELSTTQMQN
QGEAENRH----------------------------------------------------
-----WSRRAWIR-----------------------------------------------
------------------------------------------------------------
---------AAGLGSL----TGGV----ALASRGV----------AGGQGGPE-GS----
-------GPD----HLGNAMGPVGRVS--------------------TES-FDPT-----
------------------------------------------------------------
-------------------------AFLRAWNFSDLPADERARFYRE-------------
----------------------------------------------TPRQDG--------
TL--------LR-------------------------EYELFAVD-REIEI-A----P--
--GI-FFPAWTYN-----------GQVP---GPTIRATAGDRIRINFV--------NQ--
-------------G----------------------------------------------
----------AHP-H------------------------TIHFHGWHTPEMDGSLSA---
HQVMPGDR-FVYEFDADPFGVHLYHCHA--NP-LKRHVHKGLYGAFIVDPP---AETPRP
P----------------ADELVMVL------------NA---------------------
------------------------------------------------------------
------------------------------------------------------------
----------------------------------FDTNF---------------------
DAE-----NEVYAV------------NT--------------------------------
---------------------AASFY-MHE-------------PV-T-------------
------VRVGERVRMY----------------------------VVNLTEFDLINSFHLH
AM------------------FFD-VSRTGT----------------------TLV-----
-PTET----------T-DTIMLCQGERAILETTFRY--PGDFMFHAHQSEFA-ELG----
-------WMGLFRA---EERTHSD------------------------------------
------------------------------------------------------------
------------------------------------------------------------
------------------------------------------------------------
------------------------------------------------------------
-------------------
>refKO_301
------------------------------------------------------------
------------------------------------------------------------
------------------------------------------------------------
------------------------------------------------------------
------------------------------------------------------------
--------------------------------------------------MKLSMTQIRD
RADPQNRR----------------------------------------------------
-----WSRRAWLR-----------------------------------------------
------------------------------------------------------------
---------LAGLGSL----TSGV----ALASQG-------------GQPGLVSAT----
-------APD----HLGAGMGPVGRVS--------------------TES-FDPT-----
------------------------------------------------------------
-------------------------QFLRIWNFSNLPALERERFYRE-------------
----------------------------------------------TPKSDG--------
TT--------LR-------------------------EYELFAVD-REIEI-A----P--
--GV-FFPAWTYN-----------GQVP---GPTIRATAGDHLRINFV--------NQ--
-------------G----------------------------------------------
----------SHP-H------------------------GLHFHGWHPPGMDGALAE---
QQVMPGES-FLYEFDAEPFGVHLYHCHA--NP-LKRHLHKGLYGAFIVDPA---S--ARP
P----------------ADELVMVL------------NG---------------------
------------------------------------------------------------
------------------------------------------------------------
----------------------------------FDTNF---------------------
DAE-----NEVYAA------------NT--------------------------------
---------------------VASFY-LQE-------------PI-R-------------
------VEVGQLVRMY----------------------------VVNMTEFDLINSLHLH
GM------------------FFD-VFRTGT----------------------SLT-----
-TTES----------T-DTIMLCQGERAILETTFRY--PGDFMFHGHQAEFA-ELG----
-------WMGLFRA---EATRDT-------------------------------------
------------------------------------------------------------
------------------------------------------------------------
------------------------------------------------------------
------------------------------------------------------------
-------------------
>refKO_540
------------------------------------------------------------
------------------------------------------------------------
------------------------------------------------------------
------------------------------------------------------------
------------------------------------------------------------
--------------------------------------------------MELSMTQMRN
RVGPETRR----------------------------------------------------
-----WSRRAWLR-----------------------------------------------
------------------------------------------------------------
---------LAGLGSL----TGGV----ALTSRGS----------AAGESDPVSAS----
-------APD----HLGNAMGPVGRVS--------------------TEF-FDPT-----
------------------------------------------------------------
-------------------------RFLRTWNFSDLGADERARFYRE-------------
----------------------------------------------TPQSDG--------
TT--------LR-------------------------EYELFAVD-RDIEI-A----P--
--GV-FFPAWTYN-----------GQVP---GPTIRATAGDHLRITFV--------NQ--
-------------G----------------------------------------------
----------SHP-H------------------------TLHFHGWHPPGMDGSLPA---
HQVMPGES-YLYEFDAEPFGLHLYHCHA--NP-LKRHVHKGLYGAFIIDPP---SDVSRP
P----------------ADELVMVL------------NG---------------------
------------------------------------------------------------
------------------------------------------------------------
----------------------------------FDTNF---------------------
DAD-----NEVYAA------------NT--------------------------------
---------------------VASFY-MQE-------------PI-R-------------
------VQVGQLVRMY----------------------------VVNLTEFDLINSLHLH
GM------------------FFD-VFRTGT----------------------SLT-----
-PSDS----------T-DTIMFCQGERAILETTFRY--PGDFMFHGHQSEFA-ELG----
-------WMGLFRA---EGNRDT-------------------------------------
------------------------------------------------------------
------------------------------------------------------------
------------------------------------------------------------
------------------------------------------------------------
-------------------
>refKO_72
------------------------------------------------------------
------------------------------------------------------------
------------------------------------------------------------
------------------------------------------------------------
------------------------------------------------------------
------------------------------------------------------MAQIRN
HLVPKNRP----------------------------------------------------
-----WSRRAWLR-----------------------------------------------
------------------------------------------------------------
---------LAGLGSL----TGGV----AAVSQVT----------AGEQRPPAVAS----
-------MPD----HRGSAMGPVGRVS--------------------TEL-FDPT-----
------------------------------------------------------------
-------------------------RFLRAWNFSNLAADERARFYRE-------------
----------------------------------------------TPRSNG--------
TM--------LR-------------------------EYEIFAVD-REVEI-A----P--
--GV-FFPAWTYN-----------GQVP---GPTIRATAGDQLRINFV--------NQ--
-------------G----------------------------------------------
----------SHP-H------------------------TLHFHGWHSPDMDGSLPA---
HQVLPDER-FVYEFEADPFGLHLYHCHA--NP-LKRHIHKGLYGAVIIDPP---SETPRP
P----------------ADELVMVL------------NA---------------------
------------------------------------------------------------
------------------------------------------------------------
----------------------------------FDTNF---------------------
DAE-----NEVYAA------------NT--------------------------------
---------------------VASFY-MQE-------------PI-R-------------
------VKVGQLVRIY----------------------------VVNLTEFDLVNSMHLH
GM------------------FFD-VFRTGT----------------------TMV-----
-PSES----------T-DTIMLCQGERAILETTFRY--PGEFMFHAHQSEFA-ELG----
-------WMGLFRA---EDQHAT-------------------------------------
------------------------------------------------------------
------------------------------------------------------------
------------------------------------------------------------
------------------------------------------------------------
-------------------
>refKO_379
------------------------------------------------------------
------------------------------------------------------------
------------------------------------------------------------
------------------------------------------------------------
------------------------------------------------------------
------------------------------------------------------MTQTRN
LDGAKTRP----------------------------------------------------
-----WSRRAWLR-----------------------------------------------
------------------------------------------------------------
---------LAGLGSL----TGGV----AAVAQGT----------VGGQGTPEVVS----
-------TPD----HRGSAMGPVGRVS--------------------TET-FDPT-----
------------------------------------------------------------
-------------------------RFLRSWNFSDLPADERARFYRE-------------
----------------------------------------------TPRIDG--------
TT--------LR-------------------------EYEMFAID-RDIEI-A----P--
--GV-FFPAWTYN-----------GQVP---GPTLRATAGDRLRINFV--------NQ--
-------------G----------------------------------------------
----------SHP-H------------------------TLHFHGWHPPDMDGSLPA---
HQVLPGES-FLYEFDADPFGVHLYHCHA--NP-LKRHVHKGLYGAFIIDPP---ATSPRP
P----------------ADEMVMVL------------NA---------------------
------------------------------------------------------------
------------------------------------------------------------
----------------------------------FDTNF---------------------
DAE-----NEVYAA------------NT--------------------------------
---------------------VASFY-VQE-------------PI-R-------------
------VQVGQLVRMY----------------------------VVNLTEFDLINSMHLH
GM------------------FFD-VFKTGT----------------------SMT-----
-PSES----------T-DTIMLCQGERAILETTFRY--PGEFMFHAHQSEFA-ELG----
-------WMGLFRA---EARSAA-------------------------------------
------------------------------------------------------------
------------------------------------------------------------
------------------------------------------------------------
------------------------------------------------------------
-------------------
>refKO_171
------------------------------------------------------------
------------------------------------------------------------
------------------------------------------------------------
------------------------------------------------------------
------------------------------------------------------------
------------------------------------------------------------
------------------------------------------------------------
MNDRSMSRRQLLT-----------------------------------------------
------------------------------------------------------------
---------RSALGAAGL--VVGK----QALNATE----------EHLPVLNP-------
--------------GDPSLAGTKGMVT--------------------DSS-IDPM-----
------------------------------------------------------------
-------------------------AFLEHFDYGKASKL---------------------
-------------------------------------------------PDG--------
RT--------LR-------------------------EYRLTVVD-RDIEV-A----P--
--GV-RYAAWTFN-----------SQVP---GPTLRATEGDVMRIRFS--------NA--
-------------G----------------------------------------------
----------SHP-H------------------------TAHFHGIHPADMDGVYEV---
--VEPGQS-YTYEFTAGPVGLHLYHCHA--FP-LKRHLAKGLYGTFIVDPE-----TPRP
P----------------AREMVMVM------------NG---------------------
------------------------------------------------------------
------------------------------------------------------------
----------------------------------FDTNF---------------------
DAS-----NETYAV------------NT--------------------------------
---------------------VPFAY-HSN-------------PI-P-------------
------VHRGELQRLY----------------------------MVNVLEFDLINSMHLH
GN------------------FFN-VFRTGA----------------------QAS-----
-T-EF----------T-DTLMFCQGERHILEFTYED--TGNFMFHAHQAEFA-ELG----
-------WMGVFNV---TEPAVAE------------------------------------
------------------------------------------------------------
------------------------------------------------------------
------------------------------------------------------------
------------------------------------------------------------
-------------------
>refKO_571
------------------------------------------------------------
------------------------------------------------------------
------------------------------------------------------------
------------------------------------------------------------
------------------------------------------------------------
------------------------------------------------------------
------------------------------------------------------------
-MNSKLSRRDFLK-----------------------------------------------
------------------------------------------------------------
---------LGGVALVG---AAGV----GSFNSQK----------ASASPNKPLPQ----
-------KPH----SDDFGPGVVGEVDH------------------KANR-FNPT-----
------------------------------------------------------------
-------------------------DLLSDFDYGVVSTL---------------------
-------------------------------------------------PNG--------
QT--------LR-------------------------EYEILAAN-QNIEV-V----P--
--GI-EFPAWTYN-----------GRIP---GPTIRCTEGDRIRINFI--------NG--
-------------S----------------------------------------------
----------DHP-H------------------------SMHFHGVHPVEMDGVPGTGPG
GSVAPGGS-FVYEFDADPFGIHLYHCHV--FP-LARHVAKGLYGAFIVDPK-----GGRP
P---------------VDQEMIMVM------------HG---------------------
------------------------------------------------------------
------------------------------------------------------------
----------------------------------FDIDF---------------------
DNT-----NDFYAV------------NG--------------------------------
---------------------IPFHY-QIN-------------PI-Q-------------
------IKVNETVRIY----------------------------LVNILEFDLINSFHLH
AN------------------FFN-YYPTGT----------------------SLT-----
-PAEF----------T-DTIMQTQAQRGIIEFSYKF--PGMFMFHAHNTEFA-ELG----
-------WTGMFEV---IP-----------------------------------------
------------------------------------------------------------
------------------------------------------------------------
------------------------------------------------------------
------------------------------------------------------------
-------------------
>refKO_23
------------------------------------------------------------
------------------------------------------------------------
------------------------------------------------------------
------------------------------------------------------------
------------------------------------------------------------
--------------------------------------------------MSSTSGKPPD
AGDSATERPQPAVRTPRHSPEGVGTAPLQDPGPTPVTRESYYATLAGRLLPRFLRTPRAA
GSIAALSRRGILR-----------------------------------------------
------------------------------------------------------------
---------VSALGAAGAA-AASL----FVLGPGR----------TAKADQHEDANGPPE
GGFAGNINEFDGFDHTHELSGAMGDVD--------------------TSE-FDPS-----
------------------------------------------------------------
-------------------------VYLEHFDFGKVTAL---------------------
-------------------------------------------------PGG--------
RT--------LR-------------------------EYTLVAVD-KEIEV-A----P--
--GV-FFPAWTYN-----------GQVP---GPTIRCTAGDRIRIHFS--------NG--
-------------G----------------------------------------------
----------SHP-H------------------------TIHFHGIHPPSMDGVFEV---
--VPVGGS-FTYEFEAQPWGLHLYHCHS--VP-LKRHIHKGLYGTLIIDPP-----QGRA
P----------------AREMVMMM------------NG---------------------
------------------------------------------------------------
------------------------------------------------------------
----------------------------------FSTQF---------------------
DGE-----NTFYAV------------NT--------------------------------
---------------------VAFHYLSKH-------------SI-M-------------
------VKLGEPQRIY----------------------------LVNITEFDLINSFHLH
AQ------------------MFK-LYRTGT----------------------NMD-----
-TFEL----------T-DTIAMCQGERHILEFTLTE--PGSYMFHAHQSEFA-ELG----
-------WMGVFVA---TEEG---------------------------------------
------------------------------------------------------------
------------------------------------------------------------
------------------------------------------------------------
------------------------------------------------------------
-------------------
>refKO_458
------------------------------------------------------------
------------------------------------------------------------
------------------------------------------------------------
------------------------------------------------------------
------------------------------------------------------------
-----------------------------------------------------MLKSARE
GARPSEAGTLPTEKAWSNLTARRLAGGLLGPLVRRFGRRTGMAR----------------
-HSASMSRRSLFR-----------------------------------------------
------------------------------------------------------------
---------GTAVGAGALAGAASL----VAIDRER----------PARARGDDEESR-DA
EGFICPIDPGDGFDHTHELAGGVGDVD--------------------TDD-FDPM-----
------------------------------------------------------------
-------------------------RYLESFNYGQVSTL---------------------
-------------------------------------------------ADG--------
RT--------LR-------------------------EYSIVAVD-KEIEI-A----P--
--GV-FFPAWTYN-----------GTVP---GPTIRCTAGDVVRIHFA--------NA--
-------------G----------------------------------------------
----------SHP-H------------------------TIHFHGIHPPNMDGVFEV---
--VRVGET-FTYEFEAQPWGLHLYHCHS--VP-LKRHIHKGLYGTFIIDPP-----EGRP
L----------------AREMVMLM------------NG---------------------
------------------------------------------------------------
------------------------------------------------------------
----------------------------------FSTEF---------------------
NGE-----NTFYAV------------NT--------------------------------
---------------------VAFHY-LKH-------------PI-K-------------
------VKVGERQRVY----------------------------LTNLTEFDLVNSFHLH
AG------------------MFK-VFRTGT----------------------TMD-----
-SYDF----------T-DTVMLCQGERHVLEFTLPQ--PGMYMFHAHQSEFA-ELG----
-------WMGVFEA---VGDA---------------------------------------
------------------------------------------------------------
------------------------------------------------------------
------------------------------------------------------------
------------------------------------------------------------
-------------------
>refKO_465
------------------------------------------------------------
------------------------------------------------------------
------------------------------------------------------------
------------------------------------------------------------
------------------------------------------------------------
----------------------------------------------MPSDSDSTTGSPEQ
SSGPSRDSS-GVGEINRRLSPLDVYQALVRPVLRSVGRYVSVPNIR--------------
-RAPILTRRGLLR-----------------------------------------------
------------------------------------------------------------
---------GSAATAAGLAAAASA----VAVGRRN----------GGTAKASVTDLPFSV
PGF----SDAEDFDHSHEYAGAVGDVD--------------------TSE-FDPM-----
------------------------------------------------------------
-------------------------VFLESFNRGSVSTL---------------------
-------------------------------------------------PDG--------
RT--------VR-------------------------DFEIVAVD-KEIEI-A----P--
--GV-FFPAWTYN-----------GQVP---GPTLRATAGDVVRVRFN--------NA--
-------------G----------------------------------------------
----------SHP-H------------------------SIHFHGIHPPGMDGVFEI---
--VKPGSE-FTYEFEVHPWGLHLYHCHA--VP-LKRHIHKGLYGTFIIDPP-----QGRP
A----------------AREMVMVM------------NG---------------------
------------------------------------------------------------
------------------------------------------------------------
----------------------------------FSTEF---------------------
NGE-----NTFYAV------------NT--------------------------------
---------------------VAFHH-MKH-------------PI-Q-------------
------VRVGELQRIY----------------------------LVNLTEFDLINSFHLH
AD------------------MFR-VYRTGT----------------------TME-----
-HYEL----------T-DTVMLCQGERHVLEFTLPE--PGLYMFHAHQSEFA-ELG----
-------WMGVFEA---VAV----------------------------------------
------------------------------------------------------------
------------------------------------------------------------
------------------------------------------------------------
------------------------------------------------------------
-------------------
>refKO_697
------------------------------------------------------------
------------------------------------------------------------
------------------------------------------------------------
------------------------------------------------------------
------------------------------------------------------------
----------------------------------------------MPANRKSSLSESEP
ASKVIADGK-PQSSF-KRPSVNAVYQTLVRPLVKSVGQRLMRSN----------------
-RPSGISRRGMLR-----------------------------------------------
------------------------------------------------------------
---------GSALGAAGLAGAASV----VAVGGRD----------GASAKASANDLKLDV
PGY----TDIDDFDHSHETAGTVGEVD--------------------TTA-FDPM-----
------------------------------------------------------------
-------------------------VFLESFDYGRQSKL---------------------
-------------------------------------------------ADG--------
RT--------LR-------------------------EYEVIAVD-KDIEI-A----P--
--GV-FFPAWTYN-----------GQVP---GPTIRATAGDVVRIRFN--------NA--
-------------G----------------------------------------------
----------SHP-H------------------------SIHFHGIHPTNMDGVFEI---
--VKPGNE-FTYEFEVHPWGLHLYHCHA--VP-LKRHIHKGLYGTFIIDPP-----EGRP
P----------------AREMVMVM------------NG---------------------
------------------------------------------------------------
------------------------------------------------------------
----------------------------------FSTEF---------------------
NGE-----NTFYAV------------NT--------------------------------
---------------------VAFHH-VKY-------------PI-P-------------
------VRVGELQRIY----------------------------LTNLTEFDLINSFHLH
AD------------------MFR-VYRTGT----------------------TMD-----
-HYEL----------T-DTIMLCQGERHILEFTLPA--PGMYMFHAHQSEFA-ELG----
-------WMGFFKA---VEA----------------------------------------
------------------------------------------------------------
------------------------------------------------------------
------------------------------------------------------------
------------------------------------------------------------
-------------------
>refKO_337
------------------------------------------------------------
------------------------------------------------------------
------------------------------------------------------------
------------------------------------------------------------
------------------------------------------------------------
---------------------------------------------------------MAT
GEKSEGGG----------------------------------------------------
-----LSRRELLR-----------------------------------------------
------------------------------------------------------------
---------AGTAGAVGLAAAGGS----VAMVRPN----------PADTQDRQIVR----
-------GGQ----EHVHVMGTSGDID--------------------TSL-YDPA-----
------------------------------------------------------------
-------------------------VHLESFDRGRTSPL---------------------
-------------------------------------------------PDG--------
RT--------LR-------------------------EYEITAVD-RTIEV-A----P--
--GV-HFDAWTYN-----------GTVP---GPTLRCTEGDRLRVNFT--------NS--
-------------G----------------------------------------------
----------SHP-H------------------------TIHFHGIHAGNMDGVFEV---
--VDPGDT-FRYEFDALPAGVQLYHCHA--AP-LKRHIHKGLYGGFIIDPR-----DRVL
E---------------PARELVMVM------------NG---------------------
------------------------------------------------------------
------------------------------------------------------------
----------------------------------FDTNY---------------------
DGE-----NEVYAV------------NS--------------------------------
---------------------VAFHF-QRH-------------PI-Q-------------
------LRVGELVRIY----------------------------LFNMTEFDLVNSIHVH
GT------------------FFK-YWRTGT----------------------RPD-----
-HYDY----------T-DTVLLCQGERGVIEMTFEH--PGLFMFHAHQSEFA-ELG----
-------WMGLFEV---RGETVG-------------------------------------
------------------------------------------------------------
------------------------------------------------------------
------------------------------------------------------------
------------------------------------------------------------
-------------------
>refKO_705
------------------------------------------------------------
------------------------------------------------------------
------------------------------------------------------------
------------------------------------------------------------
------------------------------------------------------------
---------------------------------------------------------MET
IEGPRSKR----------------------------------------------------
-----LSRRDLLR-----------------------------------------------
------------------------------------------------------------
---------AGTASAVGLAAAGGS----VALAQPK----------PADDQDRQIVR----
-------GGR----EHIHAMGTRGDVD--------------------TTL-YDPS-----
------------------------------------------------------------
-------------------------AYLESFERGRTSLL---------------------
-------------------------------------------------PDG--------
RT--------MR-------------------------EYEITAID-RSIEV-A----P--
--GV-HFDAWTYN-----------GTVP---GPTLRCTEGDLLRVNFT--------NA--
-------------G----------------------------------------------
----------SHP-H------------------------TIHFHGIHPGNMDGVFEV---
--VDPGDT-FRYEFEALPAGVQLYHCHT--AP-LKRHIHKGLYGGFIIDPR-----DRVP
E---------------PARELVMMM------------NG---------------------
------------------------------------------------------------
------------------------------------------------------------
----------------------------------FDTNY---------------------
DGD-----NEVYAI------------NS--------------------------------
---------------------VAFHY-QRH-------------PI-Q-------------
------LRVGELLRIY----------------------------LFNMTEFDLLNSIHVH
GT------------------FFK-YWRTGT----------------------RPD-----
-HYDY----------T-DTVLLCQGERGVMEMAFEH--PGLFMFHSHQAEFA-ELG----
-------WMGLFEV---LGDK---------------------------------------
------------------------------------------------------------
------------------------------------------------------------
------------------------------------------------------------
------------------------------------------------------------
-------------------
>refKO_389
------------------------------------------------------------
------------------------------------------------------------
------------------------------------------------------------
------------------------------------------------------------
------------------------------------------------------------
------------------------------------------------------------
-----MKK----------------------------------------------------
-----FNR-RSLL-----------------------------------------------
------------------------------------------------------------
---------GGGAALAGA--AGSQ----ALVEDIS----------TPEDITNVPV-----
--------------NHPHLLSPSGETD--------------------LSR-FNPS-----
------------------------------------------------------------
-------------------------EFLYQFDYGTVTDL---------------------
-------------------------------------------------DDD--------
RK--------LR-------------------------QWEIVAVD-RDIEV-A----P--
--GV-FFPAWTYN-----------GQVP---GPTLRCTEGDRLRIHFK--------NG--
-------------G----------------------------------------------
----------SHP-H------------------------TIHFHGFHEAGMDGVFEL---
--VYPGEE-FVYEFDAEPPGLHLYHCHA--IP-LKRHIHKGLYGAFIIDPR-----VPRE
E----------------AREMVMVM------------NG---------------------
------------------------------------------------------------
------------------------------------------------------------
----------------------------------FDTNF---------------------
DNE-----NEIYAV------------NT--------------------------------
---------------------VAFHH-QRH-------------PI-Q-------------
------ARLGELVRIY----------------------------LVNILEFDLINSFHVH
GH------------------FFN-VFRTGT----------------------RAE-----
-PDDF----------T-DTVTMGQGERHILELRFHH--PGRFMFHSHQSEFA-ELG----
-------WMGLFDV---EA-----------------------------------------
------------------------------------------------------------
------------------------------------------------------------
------------------------------------------------------------
------------------------------------------------------------
-------------------
>refKO_709
------------------------------------------------------------
------------------------------------------------------------
------------------------------------------------------------
------------------------------------------------------------
------------------------------------------------------------
------------------------------------------------------------
-----MKK----------------------------------------------------
-----LNRRRAIL-----------------------------------------------
------------------------------------------------------------
---------GGGAVLAGS--AGSQ----ALVRGLS----------SGGDAADVPR-----
--------------NHPHLLSPTGEVD--------------------LSA-FNPS-----
------------------------------------------------------------
-------------------------EFLYHFDYGRASEL---------------------
-------------------------------------------------PDG--------
RT--------LR-------------------------EWEIVAVD-KEIEV-A----P--
--GV-YFPAWTYN-----------GQVP---GPTLRCTEGDRIRIHFK--------NG--
-------------G----------------------------------------------
----------THP-H------------------------TIHFHGFHEASMDGVFEV---
--VYPGEE-YLYEFNAAPMGLHLYHCHT--VP-LKRHIHKGLYGTFIIDPQ-----EPRP
E----------------AREMVMVM------------NG---------------------
------------------------------------------------------------
------------------------------------------------------------
----------------------------------FDTNF---------------------
DNE-----NEIYGV------------NT--------------------------------
---------------------VAFHY-QQY-------------PI-E-------------
------PKVGELVRIY----------------------------LVNLLEFDLVNSLHVH
GH------------------FFH-VYRTGT----------------------KLQ-----
-PDDF----------T-DTIMMCQGERHILELRFRH--PGKFMFHAHQSEFA-ELG----
-------WMGLFNV---KA-----------------------------------------
------------------------------------------------------------
------------------------------------------------------------
------------------------------------------------------------
------------------------------------------------------------
-------------------
>refKO_312
------------------------------------------------------------
------------------------------------------------------------
------------------------------------------------------------
------------------------------------------------------------
------------------------------------------------------------
---------------------------------------------------------MQA
KGASKEGK----------------------------------------------------
-----VSR-RSLL-----------------------------------------------
------------------------------------------------------------
---------GGTLGVAGL--VGGS----SLVGSP-----------PKPDSETTHA-----
--------------HDAGLMSTVGEVN--------------------LSE-FDPS-----
------------------------------------------------------------
-------------------------KFLTNFDYGKVTQL---------------------
-------------------------------------------------PGG--------
RV--------LR-------------------------EWDILAVD-KEIEV-A----P--
--GL-YFPAWTYN-----------GQVP---GPTLRCTEGDQLRINFK--------NG--
-------------G----------------------------------------------
----------THP-H------------------------TIHFHGFHPSNMDGVFEI---
--IRPGDE-FVYEFEADPRGLHLYHCHA--IP-LKRHIHKGLYGAFIVDPK-----EGRS
P----------------AKEMVMVM------------NG---------------------
------------------------------------------------------------
------------------------------------------------------------
----------------------------------FDTNF---------------------
DSE-----NEIYAV------------NT--------------------------------
---------------------VAFHY-HRH-------------PI-E-------------
------VRLGEPVRIY----------------------------LVNLLEFDLINSFHVH
GH------------------FFD-VYRTGT----------------------KTV-----
-SDEF----------T-DTIMLCQGERHVLELDFRH--PGKFMFHAHQSEFA-ELG----
-------WMGFFDV---KA-----------------------------------------
------------------------------------------------------------
------------------------------------------------------------
------------------------------------------------------------
------------------------------------------------------------
-------------------
>refKO_136
------------------------------------------------------------
------------------------------------------------------------
------------------------------------------------------------
------------------------------------------------------------
------------------------------------------------------------
------------------------------------------------------------
----MEKK----------------------------------------------------
-----FNR-RKML-----------------------------------------------
------------------------------------------------------------
---------GGTVGAVGL--AGGA----SLLGAPV----------PSADRSVPAA-----
--------------HEAGVMSTAGEVD--------------------LTR-FDPS-----
------------------------------------------------------------
-------------------------LFLEHFDYGQVSEL---------------------
-------------------------------------------------PSG--------
QT--------LR-------------------------EWEIVAVD-QEIEI-A----P--
--GV-YFPAWTYN-----------GQVP---GPTLRCTEGDRLRVHFA--------NG--
-------------G----------------------------------------------
----------SHA-H------------------------TIHFHGFHPAEMDGVFEV---
--VMPGDE-FIYEFDAEPFGLHLYHCHS--VP-LKRHIHKGLYGAFIVDPR-----EPRS
E----------------VREMVMVM------------NG---------------------
------------------------------------------------------------
------------------------------------------------------------
----------------------------------FDTNF---------------------
DGD-----NEVYAV------------NT--------------------------------
---------------------VAFHF-QRH-------------PI-Q-------------
------IKLEERVRIY----------------------------LVNLLEFDLLNSLHVH
GH------------------LFD-VFRTGT----------------------RLA-----
-SDEF----------T-DTIMLCQGERHILEMQFRR--PGKFMFHAHQSEFA-ELG----
-------WMGFFEVGSSTP-----------------------------------------
------------------------------------------------------------
------------------------------------------------------------
------------------------------------------------------------
------------------------------------------------------------
-------------------
>refKO_728
------------------------------------------------------------
------------------------------------------------------------
------------------------------------------------------------
------------------------------------------------------------
------------------------------------------------------------
------------------------------------------------------------
---MKNKK----------------------------------------------------
-----LSR-RRIL-----------------------------------------------
------------------------------------------------------------
---------GGAVGVTAL--AGGR----GLLGGPV----------LAADDPVLEA-----
--------------HDARVMSTTGEVD--------------------LSQ-FDPS-----
------------------------------------------------------------
-------------------------KFLYDFDYGQVSEL---------------------
-------------------------------------------------PDG--------
QT--------LR-------------------------EWDIVAVD-KEIEI-A----P--
--GV-YFPAWTYN-----------GQVP---GPTLRCTEGDRLRVRFS--------NA--
-------------G----------------------------------------------
----------SHP-H------------------------TIHFHGFHPANMDGIFEV---
--VKPGGE-FVYEFEAEPFGLHLYHCHS--VP-LKRHIHKGLYGTFIVDPR-----EKRP
E----------------AREMVIVM------------NG---------------------
------------------------------------------------------------
------------------------------------------------------------
----------------------------------FDTNF---------------------
DGD-----NEVYGA------------NS--------------------------------
---------------------VAFHY-HRH-------------PI-T-------------
------VKLQELVRIY----------------------------LVNVLEFDLLNSLHIH
GN------------------FFE-VYRTGT----------------------RLT-----
-PDEF----------T-DTIMLCQGERHILELNFRH--PGTFMFHAHQSEFA-ELG----
-------WMGFFEV---EP-----------------------------------------
------------------------------------------------------------
------------------------------------------------------------
------------------------------------------------------------
------------------------------------------------------------
-------------------
>refKO_155
------------------------------------------------------------
------------------------------------------------------------
------------------------------------------------------------
------------------------------------------------------------
------------------------------------------------------------
----------------------------------------MVLDKTEKQDIEPLNNKDID
GSVTTTNESISTSDYYEQLAKKAIPHPPLK------------------------------
-QSDGISRRGLLK-----------------------------------------------
------------------------------------------------------------
---------GSVVGAAGT--AGMA----LALGNSQ----------ARTSTTQDLDF----
-------GEEDLFDHSHDFAGTVGDID--------------------IDSDFDPM-----
------------------------------------------------------------
-------------------------VFLQQFDFGTKSKL---------------------
-------------------------------------------------DNG--------
QT--------VR-------------------------DYNIVAVD-RDIEI-A----P--
--GV-KFPAWTYN-----------GQVP---GPTIRATEGDLLRINFS--------NA--
-------------G----------------------------------------------
----------THP-H------------------------TIHFHGVHSPKMDGVFEV---
--IKPGGQ-FMYEFEAKPWGLHLYHCHA--VP-LKRHLHKGLYGTFIVDPP-----DGRP
A----------------AREMIMVM------------NG---------------------
------------------------------------------------------------
------------------------------------------------------------
----------------------------------FSTQF---------------------
DGA-----NTFYAV------------NT--------------------------------
---------------------VAFHY-AKK-------------PI-P-------------
------VRVGQLQRVY----------------------------LTNLTEFDLINSFHLH
AD------------------MFR-LYRTGT----------------------SMD-----
-HYEI----------T-DTVMLCQGERAILEFTLPE--PGNYMFHAHQSEFA-ELG----
-------WMGIFEA---HE-----------------------------------------
------------------------------------------------------------
------------------------------------------------------------
------------------------------------------------------------
------------------------------------------------------------
-------------------
>refKO_340
------------------------------------------------------------
------------------------------------------------------------
------------------------------------------------------------
------------------------------------------------------------
------------------------------------------------------------
--------------------------------------------------MKHQNKEEFT
EMNTKSEK----------------------------------------------------
--ENVYSRRSFLK-----------------------------------------------
------------------------------------------------------------
---------AGSLGALGL--AAMSYL-PGGLQNTV----------LAHGGTSASST----
-------HDQ----STPLTNGKNSSKM--------------------SHG-YDPM-----
------------------------------------------------------------
-------------------------KFLTNFDYGKITTL---------------------
-------------------------------------------------PNG--------
QT--------QR-------------------------EYQIVAED-KEIEV-A----P--
--GV-FYPAWTYN-----------GSVP---GPTIRCTEGDHLKIYFV--------NK--
-------------S----------------------------------------------
----------SHP-H------------------------TIHFHGIHPGKMDGVFEI---
--VAPGQS-FTYEFDAAPFGMHVYHCHA--MP-LKKHIEKGLYGTFIIDPK-----KPRS
K----------------AKEMVMVM------------NG---------------------
------------------------------------------------------------
------------------------------------------------------------
----------------------------------FDTNF---------------------
DGE-----NEFYTV------------NG--------------------------------
---------------------VANYH-ADH-------------PI-K-------------
------VKVGEPLRIY----------------------------LSNMTEFDLINSFHLH
GD------------------VFR-YYPTGT----------------------NLE-----
-QFEL----------T-DTIIQCQGQRGILEWEFKF--PGRFMFHAHQSEFA-ELG----
-------WMGIFDV---VE-----------------------------------------
------------------------------------------------------------
------------------------------------------------------------
------------------------------------------------------------
------------------------------------------------------------
-------------------
>refKO_348
------------------------------------------------------------
------------------------------------------------------------
------------------------------------------------------------
------------------------------------------------------------
------------------------------------------------------------
------------------------------------------TLKNFFARIKNPKQKNHD
SGLPAEQK----------------------------------------------------
--EASLSRRRLIK-----------------------------------------------
------------------------------------------------------------
---------SSVAGAVGL--ATSA----GAI----------------------NRR----
-------EKK----MKPVLGMSRTDVD--------------------TSR-FAPT-----
------------------------------------------------------------
-------------------------TYLTSFDYGTTSTL---------------------
-------------------------------------------------PNG--------
QT--------QR-------------------------EYSITATD-QEIEV-A----P--
--GV-YFNAWTYN-----------GTVP---GPTIRCTEGDRLKVNFF--------NA--
-------------G----------------------------------------------
----------SHP-H------------------------TIHFHGIHAADMDGVFEP---
--VQPGES-FIYEFDAAPMGFHLYHCHT--RP-LKRHLHKGLYGAFIIDPA-----EGRP
E----------------AKELVMLM------------NG---------------------
------------------------------------------------------------
------------------------------------------------------------
----------------------------------FDTNF---------------------
DGE-----NEIYAV------------NS--------------------------------
---------------------VAFHY-EKH-------------PI-D-------------
------IQQKELVRVY----------------------------CGNLTEFDLLNSFHLH
GN------------------MFK-LYRTGT----------------------NLN-----
-HYEL----------T-DTVMLCQGERAVIEFTYEH--LGKFMFHAHQSEFA-ELG----
-------WMGVFNV---KESTLA-------------------------------------
------------------------------------------------------------
------------------------------------------------------------
------------------------------------------------------------
------------------------------------------------------------
-------------------
>refKO_676
------------------------------------------------------------
------------------------------------------------------------
------------------------------------------------------------
------------------------------------------------------------
------------------------------------------------------------
-----------------------------------------------MNESDQLNTQPEN
LGVEDKEE----------------------------------------------------
--EPSVSRRSLLK-----------------------------------------------
------------------------------------------------------------
---------SGVVGAVGL--AATA----STI----------------------SSR----
-------NDK----TKPPLSTGKHDID--------------------TSK-FDPT-----
------------------------------------------------------------
-------------------------AYLSSFDYGVSSIL---------------------
-------------------------------------------------PSG--------
QT--------QR-------------------------EYNITATD-REIEV-A----P--
--GV-YFNAWTYN-----------GTVP---GPTIRCTEGDRLKVNFY--------NA--
-------------G----------------------------------------------
----------THP-H------------------------TIHFHGIHASNMDGAFEA---
--VEPGEN-FIYEFDAAPMGFHLYHCHT--RP-LKRHLHKGLYGAFIIDPV-----EGRP
D----------------ANELVMLM------------NG---------------------
------------------------------------------------------------
------------------------------------------------------------
----------------------------------FDTNF---------------------
DGE-----NEVYAV------------NS--------------------------------
---------------------VAFHY-EKH-------------PI-D-------------
------IQQGELVRIY----------------------------CGNMTEFDLLNSFHLH
GN------------------MFK-LFRTGT----------------------NLQ-----
-QHEI----------T-DTVMLCQGERAVIEFTYEH--LGKFMFHAHQSEFA-ELG----
-------WMGVFNV---KESTLA-------------------------------------
------------------------------------------------------------
------------------------------------------------------------
------------------------------------------------------------
------------------------------------------------------------
-------------------
>refKO_345
------------------------------------------------------------
------------------------------------------------------------
------------------------------------------------------------
------------------------------------------------------------
------------------------------------------------------------
------------------------------------------------------------
------------------------------------------------------------
--MSSVSRRNLIR-----------------------------------------------
------------------------------------------------------------
---------SSVAGAVGL--ATSA----SVI----------------------SRR----
-------KGK----IKSFVDTGKADVD--------------------TSK-FDPT-----
------------------------------------------------------------
-------------------------SYLTSFDYGVSSVL---------------------
-------------------------------------------------PSG--------
QT--------QR-------------------------EYNITATD-QEIEV-A----P--
--GV-YFNAWTYN-----------GTVP---GPTIRCTEGDRLKVNFY--------NA--
-------------G----------------------------------------------
----------SHP-H------------------------TIHFHGIHASNMDGVFEP---
--VQPGES-FFYEFDAAPMGFHLYHCHA--RP-LKRHLHKGLYGAFIIDPP-----EGRP
E----------------AKELVMLM------------NG---------------------
------------------------------------------------------------
------------------------------------------------------------
----------------------------------FDTNF---------------------
DGE-----NEVYAV------------NS--------------------------------
---------------------VAFHY-EKH-------------PI-D-------------
------IQQGELVRVY----------------------------CGNMTEFDLLNSFHLH
GN------------------MFK-LYRTGT----------------------DLD-----
-RHEL----------T-DTVMLCQGERAVLEFKYEH--LGKFMFHAHQSEFA-ELG----
-------WMGVFNV---KESTLA-------------------------------------
------------------------------------------------------------
------------------------------------------------------------
------------------------------------------------------------
------------------------------------------------------------
-------------------
>refKO_737
------------------------------------------------------------
------------------------------------------------------------
------------------------------------------------------------
------------------------------------------------------------
------------------------------------------------------------
----------------------------------------------MMNKNQKNKRSLDN
DTGKTKES----------------------------------------------------
--LSGISRRDLLR-----------------------------------------------
------------------------------------------------------------
---------SSMVGAVGI--ASGS----GALAINH----------ANEADISNDNP----
-------GHP----HDPELMGMDGDVD--------------------LSV-FDAT-----
------------------------------------------------------------
-------------------------AFLKDFDYGKVSDL---------------------
-------------------------------------------------PGG--------
QT--------QR-------------------------EYQITAID-RKIEV-A----P--
--GV-YFDAWTYN-----------GTVP---GPTIRCTEGDLLKINFT--------NA--
-------------G----------------------------------------------
----------SHP-H------------------------TIHFHGIHAADMDGVFEV---
--IAPGES-FIYEFDAKPVGIHLYHCHA--IP-LKRHIHKGLYGAFIVDPK-----ESRP
E----------------ANEMVMMM------------NG---------------------
------------------------------------------------------------
------------------------------------------------------------
----------------------------------FDTNF---------------------
DGE-----NEIYAV------------NT--------------------------------
---------------------VGFHY-QKH-------------PI-D-------------
------IQEGDLVRIY----------------------------LMNMTEFDPINSFHLH
GN------------------FFR-LYRTGT----------------------NSE-----
-HYEL----------T-DTVMLCQGERAIIEFTYDL--PGKYMFHAHQSEFA-ELG----
-------WMGIFNV---NPITIT-------------------------------------
------------------------------------------------------------
------------------------------------------------------------
------------------------------------------------------------
------------------------------------------------------------
-------------------
>refKO_89
------------------------------------------------------------
------------------------------------------------------------
------------------------------------------------------------
------------------------------------------------------------
------------------------------------------------------------
----------------------------------------------MPEETHDKNSHQPD
SNTVDKED----------------------------------------------------
--TIPMSRRHLLR-----------------------------------------------
------------------------------------------------------------
---------SGVVGAVGL--AAGS----SALAAGR----------SKHIESISTAS----
-------QAA----HHPSLAGATGDVA--------------------SDG-FNPT-----
------------------------------------------------------------
-------------------------AFLKEFDYGTVSTL---------------------
-------------------------------------------------PSG--------
QV--------LR-------------------------EYEIIATD-REIEV-A----P--
--RV-YFAAWTYN-----------GTVP---GPTIRCTEGDRLKVNFV--------NA--
-------------G----------------------------------------------
----------SHP-H------------------------TIHFHGTHPADMDGVFEV---
--VQPGGT-FIYEFDAAPMGFHLYHCHA--IP-LKRHIHKGLYGAFIIDPR-----EERP
K----------------ANEMVMVM------------NG---------------------
------------------------------------------------------------
------------------------------------------------------------
----------------------------------FDTNF---------------------
DSD-----NEVYAV------------NT--------------------------------
---------------------VAFHY-QKH-------------PI-E-------------
------IEQGELVRLY----------------------------LANMTEFDLLNSLHMH
GN------------------FFR-LYRTGT----------------------NLE-----
-HHEW----------T-DTVMLCQGERAILEFTYDH--PGKYMFHAHQSEFA-ELG----
-------WMGIFDV---KPRAVV-------------------------------------
------------------------------------------------------------
------------------------------------------------------------
------------------------------------------------------------
------------------------------------------------------------
-------------------
>refKO_164
------------------------------------------------------------
------------------------------------------------------------
------------------------------------------------------------
------------------------------------------------------------
------------------------------------------------------------
-------------------------------------MAKGQSDQQAIANDNGRPGAPTT
GAPPTGAP----------------------------------------------------
--TTGISRRDLLR-----------------------------------------------
------------------------------------------------------------
---------SGVVGAVGL--AAGT----GAMALND----------PTAPTGPAPTV----
-------GHP----HDPSLAGAAGDVD--------------------RSI-FDAT-----
------------------------------------------------------------
-------------------------SFLKDFDYGTVTTL---------------------
-------------------------------------------------PDG--------
QV--------QR-------------------------EYDITAVD-REIEV-A----P--
--GV-YFAAWTYN-----------GTVP---GPTIRCTEGDHLKIKFT--------NA--
-------------G----------------------------------------------
----------SHP-H------------------------TMHFHGIHAAGMDGVFEV---
--VEPGGT-FVYEFDAAPMGLQLYHCHS--IP-LKRHVHKGLYGSFIIDPK-----EARP
E----------------ANEMVMMM------------NG---------------------
------------------------------------------------------------
------------------------------------------------------------
----------------------------------FDTNF---------------------
DGD-----NEVYAL------------NT--------------------------------
---------------------VAFHY-QKH-------------PI-E-------------
------IEQGELVRIY----------------------------LMNMTEFDPLNSFHLH
GN------------------FFR-LYRTGT----------------------DLE-----
-RYEW----------T-DTVMLCQGERAVLEFTYDF--PGKYMFHAHQSEFA-ELG----
-------WMGIFDV---KPRTMA-------------------------------------
------------------------------------------------------------
------------------------------------------------------------
------------------------------------------------------------
------------------------------------------------------------
-------------------
>refKO_446
------------------------------------------------------------
------------------------------------------------------------
------------------------------------------------------------
------------------------------------------------------------
------------------------------------------------------------
----------------------------------------------MSEQTQGENRDPPD
GNTANRGD----------------------------------------------------
--THPISRRRLLR-----------------------------------------------
------------------------------------------------------------
---------SGVVGAVGL--AAGS----GALTAAR----------SEGTRSVPGGA----
-------GMA----HAPELSGVMGDVD--------------------PNG-FDAT-----
------------------------------------------------------------
-------------------------SFLKAFDYGEVSTL---------------------
-------------------------------------------------PDG--------
QV--------LR-------------------------EYEILATD-RDIEV-A----P--
--GV-YFAAWTYN-----------GTVP---GPTIRCTEGDRLKVNFV--------NA--
-------------G----------------------------------------------
----------SHP-H------------------------TIHFHGIHAADMDGVFEV---
--VQPGET-FVYEFDAAPVGFHLYHCHS--IP-LKRHLHKGLYGAFIIDPK-----DGRP
E----------------ANEMVMMM------------NG---------------------
------------------------------------------------------------
------------------------------------------------------------
----------------------------------FDTNF---------------------
DGD-----NEVYAV------------NT--------------------------------
---------------------VAFHY-QKH-------------PI-E-------------
------IEQGELVRLY----------------------------VGNMTEFDPVNSFHLH
GN------------------FFR-LYRTGT----------------------DLE-----
-RHEW----------T-DTVMMCQGERAVLEFTYDF--PGKYMFHAHQSEFA-ELG----
-------WMGIFDV---KPRTVT-------------------------------------
------------------------------------------------------------
------------------------------------------------------------
------------------------------------------------------------
------------------------------------------------------------
-------------------
>refKO_64
------------------------------------------------------------
------------------------------------------------------------
------------------------------------------------------------
------------------------------------------------------------
------------------------------------------------------------
--------------------------------------------------MEDRDGEDQV
GAAASTG-----------------------------------------------------
-----ISRRDLLR-----------------------------------------------
------------------------------------------------------------
---------SGVAGAVGL--AAGA----GALAGSK----------AGEVPSTLDGA----
-------GGA----HSPDLAGTEGEVD--------------------LEA-FDPS-----
------------------------------------------------------------
-------------------------VFLKNFAFGSVSRL---------------------
-------------------------------------------------PSG--------
QV--------QR-------------------------EYEMIAVD-REIEV-A----P--
--GV-HFAAWTYN-----------GTVP---GPSIRCTEGDRLKVNFT--------NA--
-------------G----------------------------------------------
----------SHP-H------------------------TIHFHGIHAAGMDGVFEI---
--VEPGQS-FIYEFDAAPMGFHLYHCHA--LP-LKRHIHKGLYGAFIVDPP-----EGRP
E----------------ANELMMLM------------NG---------------------
------------------------------------------------------------
------------------------------------------------------------
----------------------------------FDTNF---------------------
DGD-----NEVYAV------------NT--------------------------------
---------------------VAFHY-QRH-------------PI-E-------------
------IEQGELVRVY----------------------------LGNLTEFDLLNSFHLH
GN------------------FFR-LYRTGT----------------------DLE-----
-RHEL----------T-DTVMLCQGERAVLEFTYDH--PGKYMFHAHQSEFA-ELG----
-------WMGVFDV---KARGVV-------------------------------------
------------------------------------------------------------
------------------------------------------------------------
------------------------------------------------------------
------------------------------------------------------------
-------------------
>refKO_772
------------------------------------------------------------
------------------------------------------------------------
------------------------------------------------------------
------------------------------------------------------------
------------------------------------------------------------
--------------------------------------------------MSVSSRRDEK
GSEALAG-----------------------------------------------------
-----ISRRDLFR-----------------------------------------------
------------------------------------------------------------
---------SGVAGVVGL--AAGA----GALAGVR----------PVDAEPTLSGA----
-------GGA----HDPGLAGVKGDVD--------------------PDG-FDAT-----
------------------------------------------------------------
-------------------------AFLKEFDYGSVSSL---------------------
-------------------------------------------------PDG--------
QV--------QR-------------------------EYQITALD-REIEV-A----P--
--GV-HFSAWTYN-----------GTVP---GPTLRCTEGDRLRVNFT--------NA--
-------------G----------------------------------------------
----------SHP-H------------------------TIHFHGIHAAGMDGVFEV---
--VEPGNR-FVYEFDAAPMGFHLYHCHT--LP-LKRHVHKGLYGAFIVDPP-----EGRP
E----------------ANEMMMLM------------NG---------------------
------------------------------------------------------------
------------------------------------------------------------
----------------------------------FDTNF---------------------
DGD-----NEVYAV------------NT--------------------------------
---------------------VAHHY-QRH-------------PI-E-------------
------IEQGELVRVY----------------------------LGNMTEFDLLNSFHLH
GN------------------FFR-LYRTGT----------------------DLE-----
-RYEW----------T-DTVMLCQGERAVLEFTYDH--PGKYMFHAHQSEFA-ELG----
-------WMGIFDV---KPPTLV-------------------------------------
------------------------------------------------------------
------------------------------------------------------------
------------------------------------------------------------
------------------------------------------------------------
-------------------
>refKO_207
------------------------------------------------------------
------------------------------------------------------------
------------------------------------------------------------
------------------------------------------------------------
------------------------------------------------------------
----------------------------------------------------MGDQPDET
GGQAQAG-----------------------------------------------------
-----ISRRDLLR-----------------------------------------------
------------------------------------------------------------
---------SGVAGAVGL--AAGA----GALAGAG----------RRNAEPRPSKS----
-------EGM----HNE----TEGDVD--------------------LAA-FDAT-----
------------------------------------------------------------
-------------------------AFLKNFDFGKVSTL---------------------
-------------------------------------------------PSG--------
QV--------QR-------------------------EYEITAVD-REIEV-A----P--
--GV-HFAAWTYN-----------GTVP---GPTIRCTEGDRLKVNFT--------NG--
-------------G----------------------------------------------
----------SHP-H------------------------TIHFHGIHAAEMDGVFEI---
--VEPGES-FVYEFDAAPMGFHLYHCHA--LP-LKRHVHKGLYGAFIIDPA-----EGRP
E----------------ANEMLMLM------------NG---------------------
------------------------------------------------------------
------------------------------------------------------------
----------------------------------FDTNF---------------------
DGD-----NEVYAV------------NT--------------------------------
---------------------VAFHY-QRH-------------PI-E-------------
------IEQGELVRVY----------------------------LGNMTEFDVLNSFHLH
GN------------------FFR-LYRTGT----------------------DLE-----
-RYEW----------T-DTVMLCQGERAVLEFTYDY--PGRYMFHAPQSEFA-ELG----
-------WAGIFDV---KPRTVV-------------------------------------
------------------------------------------------------------
------------------------------------------------------------
------------------------------------------------------------
------------------------------------------------------------
-------------------
>refKO_251
------------------------------------------------------------
------------------------------------------------------------
------------------------------------------------------------
------------------------------------------------------------
------------------------------------------------------------
------------------------------------------------------------
------------------------------------------------------------
------------------------------------------------------------
------------------------------------------------------------
------------------------------------------------------------
-------------------------MD--------------------PAG-FDPT-----
------------------------------------------------------------
-------------------------AFLKNFDYGNVSTL---------------------
-------------------------------------------------PNG--------
QI--------QR-------------------------EYEITALD-SEIEV-A----P--
--GV-HFAAWTYN-----------GTVP---GPSIRCTEGDRLKVNFT--------NG--
-------------G----------------------------------------------
----------SHP-H------------------------TIHFHGIHAADMDGVFEI---
--VEPGES-FVYEFDAAPMGFHLYHCHA--IP-LKRHVHKGLYGAFIVDPP-----EGRP
E----------------ANEMMMLM------------NG---------------------
------------------------------------------------------------
------------------------------------------------------------
----------------------------------FDTNF---------------------
DGD-----NEVYAV------------NT--------------------------------
---------------------VAFHY-QRH-------------PI-E-------------
------IEQGELVRVY----------------------------LGNMTEFDLLNSFHLH
GN------------------FFR-LYRTGT----------------------DLE-----
-RYEL----------T-DTVMLCQGERAVLEFTYDY--PGRYMFHAHQSEFA-ELG----
-------WMGIFDV---KPRTLVCHPQQSLRIRVTVSRPAPFLRVGLPIRLLRGVWPWRP
RDCSRCCC----------------------------------------------------
------------------------------------------------------------
------------------------------------------------------------
------------------------------------------------------------
-------------------
>refKO_549
------------------------------------------------------------
------------------------------------------------------------
------------------------------------------------------------
------------------------------------------------------------
------------------------------------------------------------
----------------------NMTHLTNSSFYRNLGKAKFRLGYRQQGNFRMKDRQDEK
LGQAHAG-----------------------------------------------------
-----ISRRDLLR-----------------------------------------------
------------------------------------------------------------
---------SGVAGAVGL--AAGT----GALAGSK----------LGNDQSTVSEA----
-------GGA----HNPGLAGTEGDVD--------------------PAG-FDPT-----
------------------------------------------------------------
-------------------------AFLKHFDYGNVSTL---------------------
-------------------------------------------------PNG--------
QI--------QR-------------------------EYEITALD-SEIEV-A----P--
--GV-HFAAWTYN-----------GTVP---GPSIRCTEGDRLKVNFT--------NG--
-------------G----------------------------------------------
----------SHP-H------------------------TIHFHGIHAADMDGVFEI---
--VEPGES-FVYEFDAAPMGFHLYHCHA--IP-LKRHVHKGLYGAFIVDPT-----EGRP
E----------------ANEMMMLM------------NG---------------------
------------------------------------------------------------
------------------------------------------------------------
----------------------------------FDTNF---------------------
DGD-----NEVYAV------------NT--------------------------------
---------------------VAFHY-QRH-------------PI-E-------------
------IEQGELVRVY----------------------------LGNMTEFDLLNSFHMH
GN------------------FFR-LYRTGT----------------------DLE-----
-RYEL----------T-DTVMLCQGERAVLEFTYDY--PGRYMFHAHQSEFA-ELG----
-------WMGIFDV---KPRTLV-------------------------------------
------------------------------------------------------------
------------------------------------------------------------
------------------------------------------------------------
------------------------------------------------------------
-------------------
>refKO_534
------------------------------------------------------------
------------------------------------------------------------
------------------------------------------------------------
------------------------------------------------------------
------------------------------------------------------------
------------------------------------------------------------
------------------------------------------------------------
-----MNRKQFLK-----------------------------------------------
------------------------------------------------------------
---------WIGIGGAGLAAGAGI----SSIGDEK----------SGLLCKIRPGIVGVN
-KETSIPG--------------------------NPGN------NSYGSM-VHPP-----
------------------------------------------------------------
-------------------------FHIDPTFLNRMELKNLEISSGPI------------
-LKQH-------------------------------------------------------
----------------------------------------ISIVE-MPLTV-A----H--
--NT-VVKAWTFN-----------GLVP---GPVVRAKLGQRMEITLR--------ND--
-------------S----------------------------------------------
----------EHP-H------------------------SIHFHGSHDPNEDGWEPV---
---VVGSE-KTYQLTAGPIGFHPYHCHV--PP-LASHMAKGLYGGLIVDPP-----GGRP
P----------------AHEFMLIL------------SG---------------------
------------------------------------------------------------
------------------------------------------------------------
----------------------------------WDLED---------------------
KGK-----NDLFCW------------NG--------------------------------
---------------------MAGFY-DRY-------------PI-K-------------
------VPVGQKVRLY----------------------------IANMCEYEPVASFHLH
AQ------------------TFD-VFRTGT----------------------KLI-----
-PEDH----------T-DVVTLGQTERVILEFTLPK--RGRYMFHPHQTKMA-EKG----
-------AMGWIVA---V------------------------------------------
------------------------------------------------------------
------------------------------------------------------------
------------------------------------------------------------
------------------------------------------------------------
-------------------
>refKO_714
------------------------------------------------------------
------------------------------------------------------------
------------------------------------------------------------
------------------------------------------------------------
------------------------------------------------------------
------------------------------------------------------------
------------------------------------------------------------
-----MNRKDFLK-----------------------------------------------
------------------------------------------------------------
---------WLGVGSAGAVAGGGL----LSVFRRG----------GSTFPTGYGSSPASN
-DPTCLPGQSDPV-AQPGTSFQPTYQSSLGPAQPDPSRGLDVIGNSYGSM-VHPP-----
------------------------------------------------------------
-------------------------AALGGSYLAAFERKPVLASLAAISYNSRATGSNDS
GMARTDAGPNGAEVGSNGRKKPAVWNRKKENGIQYTALSTRESGLLPPLRAP--------
TG--------IR-------------------------EFTVDTIE-RPLNV-A----H--
--GT-IFNAWTFN-----------GTVP---GPVVRATEGETLKINFR--------NL--
-------------T----------------------------------------------
----------SEP-H------------------------SLHFHGTHDVNFDGWEPI---
---PAGKS-TEYIIKAGPAGVHPYHCHT--AP-IAAHIAKGLFGALIVDPA-----PGRP
P----------------AREVVLIL------------HG---------------------
------------------------------------------------------------
------------------------------------------------------------
----------------------------------YDLSG---------------------
RGR-----NDLFCW------------NG--------------------------------
---------------------IAGYY-SRY-------------PI-K-------------
------VKVNELVRLY----------------------------VVNMVEYDPIASFHLH
AQ------------------TFD-VYRTGT----------------------RMT-----
-PDEH----------T-DVVTLGQTERVVLEMRFPR--KGRYMFHPHQSYMA-EKG----
-------AMGWIVA---V------------------------------------------
------------------------------------------------------------
------------------------------------------------------------
------------------------------------------------------------
------------------------------------------------------------
-------------------
>refKO_108
------------------------------------------------------------
------------------------------------------------------------
------------------------------------------------------------
------------------------------------------------------------
------------------------------------------------------------
------------------------------------------------------------
------------------------------------------------------------
-----MKRKDFLR-----------------------------------------------
------------------------------------------------------------
---------WLGIGGAGAVTGGGL----VGLLKGG----------GRSFTTGYGSQEASN
---NCLPGQSSPASAQPGSSFQPTYQSSFGPAQPTPGDGVDIIGNSYGSM-VHPP-----
------------------------------------------------------------
-------------------------AALGAEYLAAFERKAVGGNASTL------------
-LRRKEGAPDITKTALTNREKP-----------VYTALSTRESGLIPPVQVP--------
GK--------MR-------------------------EFTVDTVE-RTLNI-A----H--
--GT-IFNAWTFN-----------GTVP---GPVIRATEGETLKINFR--------NL--
-------------T----------------------------------------------
----------SEP-H------------------------SLHFHGTHDVNFDGWEPI---
---PAGKS-TEYIIQAGPAGVHPYHCHT--AP-IDVHIARGLLGALIVDPI-----QGRP
P----------------AREVVLIL------------NG---------------------
------------------------------------------------------------
------------------------------------------------------------
----------------------------------YDLNN---------------------
SGR-----NDLFCW------------NG--------------------------------
---------------------IAGYY-SRY-------------PI-K-------------
------VRVGELVRLY----------------------------VVNMVEYDPIASFHLH
AQ------------------TFD-VYRTGT----------------------GLT-----
-PDTH----------T-DIVTLGQTERAVLEMRFPR--KGRYMFHPHQSYMA-ARG----
-------AMGWIVA---V------------------------------------------
------------------------------------------------------------
------------------------------------------------------------
------------------------------------------------------------
------------------------------------------------------------
-------------------
>refKO_632
------------------------------------------------------------
------------------------------------------------------------
------------------------------------------------------------
------------------------------------------------------------
------------------------------------------------------------
------------------------------------------------------------
------------------------------------------------------------
-----MKRKDFLK-----------------------------------------------
------------------------------------------------------------
---------WLGFGGAGAVAGGGL----VGLLKGS----------GRSFPTGYGSRPPAN
GDPTCLPG-NDPASAQPGTAFQPTYQSSLGPAQPNPGNGLDVIGNSYGSM-VHPP-----
------------------------------------------------------------
-------------------------AALGASYLAAFERKSTGGSLSTL------------
-QTRNP-----SDGSNAKRGGP-----------RYTALSTRSTGLLPPLQAP--------
GR--------LR-------------------------EFTVDTIE-RQLNV-A----H--
--GT-IFSAWTFN-----------GTVP---GPVVRATEGETLKINFR--------NL--
-------------T----------------------------------------------
----------SEP-H------------------------SLHFHGTHDVNFDGWEPI---
---PPGKS-TEYIIEAGPAGVHPYHCHT--AP-IAPHIARGLFGALIVDPP-----QGRP
P----------------AREVVLVL------------HG---------------------
------------------------------------------------------------
------------------------------------------------------------
----------------------------------YDLNN---------------------
RGR-----NDLFCW------------NG--------------------------------
---------------------IAGYY-SRY-------------PI-K-------------
------VRVGELVRLY----------------------------VVNMVEYDPVASFHLH
AQ------------------TFD-VYRTGT----------------------RLT-----
-PDAH----------T-DVITLGQTERAVLEMRFPR--KGRYMFHPHQSYMA-ERG----
-------AMGWIVA---I------------------------------------------
------------------------------------------------------------
------------------------------------------------------------
------------------------------------------------------------
------------------------------------------------------------
-------------------
>refKO_449
------------------------------------------------------------
------------------------------------------------------------
------------------------------------------------------------
------------------------------------------------------------
------------------------------------------------------------
-----------------------------------MTEEVEETPADDIDATADPVDPSTT
ADGPRRRR----------------------------------------------------
-----LGRRQALR-----------------------------------------------
------------------------------------------------------------
---------SLGGGGLSVLGGG------MAIGAVS----------THAITHAQGAQAAAP
VTGATEAGHVAHSAAAGYDTVNPGAMSA----ELPVGAAAGP----YGGP-YAAP-----
------------------------------------------------------------
-------------------------EDVAETALDGVTVPP--------------------
----------------------------------------------PPTTG---------
----------TV-------------------------EVEIDVVE-RSHRI-S----R--
--SH-TLQAWTYN-----------GTVP---GPIIRATEGETIRVRFR--------NA--
-------------T----------------------------------------------
----------GHD-H------------------------NLHFHGRHSPLHDGWEPV---
---PPGGE-TVYEITAGPAGVHPYHCHT--MP-IDRHIARGLYGMLVVDPP-----GGRP
P----------------AHEVALLL------------SG---------------------
------------------------------------------------------------
------------------------------------------------------------
----------------------------------FDLDE---------------------
DGR-----NEVYAW------------NG--------------------------------
---------------------IAGFY-EKF-------------PI-K-------------
------LPAGEPVRAY----------------------------VVNATEFDPVASFHLH
AE------------------TFD-VYPAGI----------------------GES-----
-PAFT----------H-DVVTLGQMDRAILEFTLSE--RGRYMFHPHQHAIA-HRG----
-------AMGWFAA---I------------------------------------------
------------------------------------------------------------
------------------------------------------------------------
------------------------------------------------------------
------------------------------------------------------------
-------------------
>refKO_792
------------------------------------------------------------
------------------------------------------------------------
------------------------------------------------------------
------------------------------------------------------------
------------------------------------------------------------
--------------------------------------------------MTDHPEDREP
AEGPRSP-----------------------------------------------------
------GRRDVLR-----------------------------------------------
------------------------------------------------------------
---------RLGVSGAVLLGGA--------AGGVG----------AHGVGHLLDGDAAS-
------------ADEPAHGGGL---VSS----ETLPGQLIDV----YGGA-FDPP-----
------------------------------------------------------------
-------------------------PHLTADDLDARATPP--------------------
----------------------------------------------PYDPGG--------
ST--------VR-------------------------EIEMRVTA-EHFEM-A----N--
--GV-HYEAWLYN-----------GTAP---GPTLRANEGDLLRIHFR--------NL--
-------------T----------------------------------------------
----------ATN-H------------------------NLHFHGRHSVAHDGWQPI---
---PPGGE-TTYEIEAGPAGFHPYHCHV--AP-IGHHIGKGLYGMLIVDPP-----GGRP
E----------------AHERQLIL------------SS---------------------
------------------------------------------------------------
------------------------------------------------------------
----------------------------------WDPRE---------------------
AGK-----PELFTW------------NG--------------------------------
---------------------IAGGY-RKF-------------PI-K-------------
------VPVGEPVRLY----------------------------VLNMVEGEPIASFHVH
AE------------------TFD-VFPAGT----------------------SDV-----
-PSMH----------N-DVVAFTQTERAILELTFPE--KGRYMFHPHQTWMA-DRG----
-------AMGWFTA---V------------------------------------------
------------------------------------------------------------
------------------------------------------------------------
------------------------------------------------------------
------------------------------------------------------------
-------------------
>refKO_529
------------------------------------------------------------
------------------------------------------------------------
------------------------------------------------------------
------------------------------------------------------------
------------------------------------------------------------
-----------------------------------------------------------M
TEDPTKS-----------------------------------------------------
------TRREAIK-----------------------------------------------
------------------------------------------------------------
---------QIGSSGAVLFGAG------LVAGGAG----------A----NVAYANTTA-
------------GDETPYGSSESDNISS----QLVTADEMSI----YGGA-FEPP-----
------------------------------------------------------------
-------------------------RGLDANSLDALTYPP--------------------
----------------------------------------------APLPAA--------
PQ--------TR-------------------------NLEMAVTE-QKAEL-G----Q--
--GV-FYETWTYN-----------GSAP---GPVIRANEGDLLRIQFR--------NA--
-------------T----------------------------------------------
----------GRP-H------------------------NLHFHGRHNVNSDGWQSV---
---PPGGE-TQYEIEAGPFGLHPYHCHT--TP-LAIHIGHGLYGTLIVDPP-----GGRP
P----------------AHEVVLVL------------SG---------------------
------------------------------------------------------------
------------------------------------------------------------
----------------------------------WDLQN---------------------
TQRG----NQMYTW------------NG--------------------------------
---------------------VAGYF-AKF-------------PI-K-------------
------VPAGELIRVY----------------------------LVNMTEFDASGGFHLH
AE------------------TFD-VFPSGT----------------------SLT-----
-PTVH----------T-DVVNLGQADRAIIEFTLPE--RGRYMFHPHQHPMA-SQG----
-------AMGWFAA---L------------------------------------------
------------------------------------------------------------
------------------------------------------------------------
------------------------------------------------------------
------------------------------------------------------------
-------------------
>refKO_383
------------------------------------------------------------
------------------------------------------------------------
------------------------------------------------------------
------------------------------------------------------------
------------------------------------------------------------
------------------------------------------------------------
------------------------------------------------------------
------------------------------------------------------------
------------------------------------------------------------
----------MNQNRILYIVVGAI----IGFSVAFVA-----------------------
------------------------------------------------------------
------------------------------------------------------------
--------------------------------LIQSPDIQTTE-----------ALSTDV
YPK-----------FK---------------------------------NSN--------
PQ--------KL-------------------------VYTLIAQD-AEIEV-A----K--
--GV-TAKVWTYN-----------GTVP---APTLRFTEGDDVTVKFV--------NK--
-------------T----------------------------------------------
----------PYA-H------------------------TIHFHGSHDSANDGVFPQ---
--IMPGEE-YTYHFVVQESGLFMYHCHA--FP-TSEHVRMGMFGAMIIDP-------AIR
P-------------MEPAREYFFTLSE---------------------------------
------------------------------------------------------------
------------------------------------------------------------
----------------------------------FDPNN---------------------
ALEY--F-TKYYMI------------NG--------------------------------
---------------------YANQY-MDK-------------PI-Q-------------
------VVKGELARFY----------------------------VIG-VGGVMQSPFHVH
ST------------------IV-KVYPSGI---------------------LWNE-----
-PYY-----------A-QTHLIGNGDTAIVEAKWDT--PGRYLFHVHGIQE--ERG----
-------SMAVIDV---LEN-DSSLSKIQTPSNNKGSYSMIKWQEDLVKSLEHPQIIDYE
NLGESVTPEAKGVQTNSVS-----------------------------------------
----------------------------------------IVKDSWSPKVVESYSPTSIE
ITPGTTVTWTNNDMMIHTVTDVKKSFDSEFIPEGGTWKYKFKNTGKYDYLCTLHPWMKGV
VNVVEESSHS--------------------------------------------------
-------------------
>refKO_224
------------------------------------------------------------
------------------------------------------------------------
------------------------------------------------------------
------------------------------------------------------------
------------------------------------------------------------
------------------------------------------------------------
------------------------------------------------------------
------------------------------------------------------------
------------------------------------------------------------
---------MIKPST-LYVIVGVI----IGVGIASAL-----------------------
------------------------------------------------------------
------------------------------------------------------------
--------------------------------LIQSPELQTTI-----------ADSSNI
YPK-----------FE---------------------------------NPN--------
PQ--------TL-------------------------HYTLIAQD-AEIEV-A----G--
--GE-RATVWTYN-----------GTVP---APTLRFSEGDDVTVKFV--------ND--
-------------T----------------------------------------------
----------PYA-H------------------------TIHFHGTHDSVNDGVFPM---
--IMPGEE-YTYHFIAEEAGLFMYHCHA--FP-TTEHVRMGMFGTMIIDP-------AIR
P-------------MEPAREYFFTLSE---------------------------------
------------------------------------------------------------
------------------------------------------------------------
----------------------------------FDPTD---------------------
TLAY--F-TKYYPI------------NG--------------------------------
---------------------YAGQY-MEH-------------PI-K-------------
------VVAGDLTRFY----------------------------VVG-IGGVLQSPFHIH
ST------------------IM-QVYPSGI---------------------LWNE-----
-PYF-----------A-QTHLIGNGDTAIIEATWDT--PGRYLFHVHGIQE--ERG----
-------SMAIIEV---LED-ASSLTDIQTPSNNKGSYSMIEWQEELIKSLEQPKIISYE
NLGQVQVSHTEKVQTDKVS-----------------------------------------
----------------------------------------IVKGSWNPDVVESYDPISIE
VKSGTTVTWTNDDSVVHTVTDNEKSFDSEFIQAGKTWSHTFENPGIIDYICTLHPWMKGT
VNVT--------------------------------------------------------
-------------------
>refKO_52
------------------------------------------------------------
------------------------------------------------------------
------------------------------------------------------------
------------------------------------------------------------
------------------------------------------------------------
------------------------------------------------------------
------------------------------------------------------------
------------------------------------------------------------
------------------------------------------------------------
-------------MSILYIVVGVI----IGFSVAVIA-----------------------
------------------------------------------------------------
------------------------------------------------------------
--------------------------------LIESPEIQITD-----------AESVDV
YPK-----------FE---------------------------------NPN--------
PQ--------KL-------------------------SYTLIAQD-AEIEI-S----P--
--GV-RTTVWTYN-----------GTVP---APTLRFTEGDDVTVKFV--------NE--
-------------T----------------------------------------------
----------PYA-H------------------------TIHFHGTHDSANDGVWPQ---
--IMPGEE-YTYNFVAHESGLFMYHCHA--FP-TTEHVRMGMYGTMIIDP-------AIR
P-------------MEPAREYFFVLSE---------------------------------
------------------------------------------------------------
------------------------------------------------------------
----------------------------------MDPNN---------------------
ALEY--F-TEYYPV------------NG--------------------------------
---------------------YANQY-MDN-------------PI-Q-------------
------IVKGELARFY----------------------------VIG-IGGVLQSPFHIH
ST------------------IF-KVYPSGI---------------------LWNE-----
-PYF-----------A-QTHLVANGDTAIIEAKWNE--SGKYLFHVHGIQE--ERG----
-------SMGIIEI---VED-SFSLSKLETPSNSEGSHSMIEWQEDLIKSLEAPQIISYE
NLGEVTTSDAIKIETDKVS-----------------------------------------
----------------------------------------IVNESYNPEIVESYNPTAIK
VNSGTTVTWTNDDFVAHTVTDIEGSFDSEFIQAGSTWSYTFEKSGEWDYLCTLHPWMKGT
VSVN--------------------------------------------------------
-------------------
>refKO_211
------------------------------------------------------------
------------------------------------------------------------
------------------------------------------------------------
------------------------------------------------------------
------------------------------------------------------------
------------------------------------------------------------
------------------------------------------------------------
------------------------------------------------------------
------------------------------------------------------------
----------MKQMSTLYIVIGVI----IGFSVAFVA-----------------------
------------------------------------------------------------
------------------------------------------------------------
--------------------------------FIESPEIQITD-----------AESTDT
YPK-----------FK---------------------------------NQN--------
PQ--------TL-------------------------FYTLIAQD-AEIEV-S----P--
--GV-RSTVWTYN-----------GTVP---APTLRFNEGDDVTVKFV--------NE--
-------------T----------------------------------------------
----------PYA-H------------------------TIHFHGTHDSANDGVFPQ---
--IMPGEE-YTYHFVAEESGLFMYHCHA--FP-TSEHVRMGMFGAMIIDP-------AIR
P-------------MDPAREYFFTLSE---------------------------------
------------------------------------------------------------
------------------------------------------------------------
----------------------------------FDPNN---------------------
ALEY--F-TEYYMI------------NG--------------------------------
---------------------YANQY-MDN-------------PI-Q-------------
------VVKGELARFY----------------------------VAG-VGGVLQSPFHVH
ST------------------IF-KVYQSGI---------------------LWNE-----
-PYF-----------A-QTHLIGNGDTAIIEAQWDE--PGKYLFHVHGIQE--ERG----
-------SMAIIEV---LED-DSSLLAIQTPSNNEGSYSMIKWQEDLIMSLEQPQLISYE
NLGETTVIDAIKIQTDEVS-----------------------------------------
----------------------------------------IVKDSWNPDVVESYNPLAIE
IDSGTTVTWSNDDFVAHTVTDVKKTFDSEFIQSGNTWSYTFDETGEFDYFCTLHPWMKGS
IYVK--------------------------------------------------------
-------------------
>refKO_397
------------------------------------------------------------
------------------------------------------------------------
------------------------------------------------------------
------------------------------------------------------------
------------------------------------------------------------
------------------------------------------------------------
------------------------------------------------------------
------------------------------------------------------------
------------------------------------------------------------
---------MVKPNT-IYIVAGII----IGFSIAFAI-----------------------
------------------------------------------------------------
------------------------------------------------------------
--------------------------------LLQSPEIQTTV-----------ADSSDT
FPK-----------FK---------------------------------NPN--------
PQ--------TL-------------------------SYTLIAQD-AEIEV-S----P--
--GV-RAKVWTYN-----------GTVP---APTLRFSEGDDVTVKFV--------ND--
-------------T----------------------------------------------
----------PYA-H------------------------TIHFHGTHDSANDGVFPM---
--IMPGEE-YTYHFVAEEAGLFMYHCHA--FP-TSEHVRMGMFGTMIIDP-------AIR
P-------------MDPAREYFFTLSE---------------------------------
------------------------------------------------------------
------------------------------------------------------------
----------------------------------FDPNN---------------------
ALEH--F-TEFYPI------------NG--------------------------------
---------------------YAGQY-MDN-------------PI-R-------------
------VVSGELTRFY----------------------------VVG-IGGVLQSPFHVH
ST------------------IM-KVYPSGI---------------------LWNE-----
-PYY-----------A-QTHLIGNGDTAIIEATWTQ--PGMYLFHVHGIQE--ERG----
-------SMAMIEV---LED-ASSLSDVQRPSNNKGSYSMVEWQEDLIRTLEQPQLISYE
NLGESAAISSEKVSADKVS-----------------------------------------
----------------------------------------IVKDSWNPEITESYDPIAIQ
VDSGTTVTWTNDDSVVHTVTDNENSFDSGFIQAGNTWSYSFDNPGEFDYICTLHPWMKGT
ISVN--------------------------------------------------------
-------------------
>refKO_713
------------------------------------------------------------
------------------------------------------------------------
------------------------------------------------------------
------------------------------------------------------------
------------------------------------------------------------
------------------------------------------------------------
------------------------------------------------------------
------------------------------------------------------------
------------------------------------------------------------
---------MMKQNTTMFVIVGVI----IGFSIAFVA-----------------------
------------------------------------------------------------
------------------------------------------------------------
--------------------------------FIQSPEIQTTT-----------AESSDV
YPK-----------FT---------------------------------NPN--------
PK--------TL-------------------------SYTLIAQD-AEIEV-S----P--
--GV-KAKVWTYN-----------GTVP---APTLRFDEGDDVTVKFV--------NE--
-------------T----------------------------------------------
----------PYA-H------------------------TIHFHGTHDSVNDGVFPQ---
--IMPGEE-YTYHFVAHEAGLFMYHCHA--FP-TSEHVRMGMFGAMIIDP-------AIR
P-------------MEPAREYFFTLSE---------------------------------
------------------------------------------------------------
------------------------------------------------------------
----------------------------------FDPNN---------------------
ALEY--F-TEFYPV------------NG--------------------------------
---------------------YANQY-MDN-------------PI-Q-------------
------VVSGELTRFY----------------------------VIG-IGGVLQSPFHVH
ST------------------IM-KVYPSGI---------------------LWNE-----
-PYF-----------A-QTHLIGNGDTAIIEATWDT--PGKYLFHVHGIQE--ERG----
-------SMAIIEV---LED-ASSLSEIQKPSNNEGSYSMIEWQEDLIRSLEQPKLITYD
NLGESPVIDAQKIKTDKVA-----------------------------------------
----------------------------------------IVKDSWNPDVVESYDPTAIE
ITSGTTVTWTNEDFVIHTVTDDENTFDSGFIQAGKTWSNTFEKSGEYGYLCTLHPWMKGT
VSVN--------------------------------------------------------
-------------------
>refKO_187
------------------------------------------------------------
------------------------------------------------------------
------------------------------------------------------------
------------------------------------------------------------
------------------------------------------------------------
------------------------------------------------------------
------------------------------------------------------------
------------------------------------------------------------
------------------------------------------------------------
------------------MVIAVV----CFGVALGIV-----------------------
------------------------------------------------------------
------------------------------------------------------------
--------------------------------FLGIDTPLQSF-----------GENPSV
HNL---------------------------------------------------------
PT--------TR-------------------------TFTVIAQD-TTLEI-A----P--
--GV-RVEAWTYN-----------GTIP---GPTLRATEGDRVIINFI--------NN--
-------------G----------------------------------------------
----------KLP-H------------------------TMHFHGDHNEKNDGVFQE---
--VLPGES-YTYDFIAEPAGVFMYHCHV--MP-VSAHVRNGLYGAFIVDPKE-----GVE
P----------------AREYVLVKGE---------------------------------
------------------------------------------------------------
------------------------------------------------------------
----------------------------------YDLED---------------------
QETW--T-PDYVFF------------NG--------------------------------
---------------------YADQY-WSN-------------PL-P-------------
------AKTNELVRLY----------------------------YVD-MGAIPAYGFHIH
GT------------------IFDTI-ISGI---------------------WENK-----
-PVK-----------T-QTWEVGPGNAAIFEAKWKE--PGRYLFHLHGVPE--EKG----
-------TMSYFDV---QDASPNAV-----------------------DGVDIAKTKSIY
MWDWQKQILSNLQQSDTNA-----------------------------------------
-----KITKTASVSSGHEQHSVLSQ-IPSESQIVETTLCDIEKGSAVKSSNKSFYPQITQ
IKSGDTVSWTNSDISVHTVTSSNDLFDSGMMMPGDTFEQKFEDVGLFEYYCMLHPWMTGT
IKSV--------------------------------------------------------
-------------------
>refKO_444
------------------------------------------------------------
------------------------------------------------------------
------------------------------------------------------------
------------------------------------------------------------
------------------------------------------------------------
------------------------------------------------------------
------------------------------------------------------------
------------------------------------------------------------
------------------------------------------------------------
------------MDRATVMVIVVI----SLGVTLGVY-----------------------
------------------------------------------------------------
------------------------------------------------------------
--------------------------------FLNAEIPLQSF-----------AQDTSV
HIA---------------------------------------------------------
PI--------TR-------------------------TFTIISED-TTLEI-A----P--
--GV-RVEAWTYN-----------GTIP---GPTLRATEGDRVIINFI--------NN--
-------------G----------------------------------------------
----------KLP-H------------------------TMHFHGDHNEKNDGVFQE---
--VLPGDS-YTYDFIAEPAGLFMYHCHV--MP-VSEHIRNGLYGAFIVDPKE-----GLE
P----------------AREYVLVKGE---------------------------------
------------------------------------------------------------
------------------------------------------------------------
----------------------------------YDLED---------------------
QETW--N-PDYVFF------------NG--------------------------------
---------------------YADQY-WTN-------------PL-P-------------
------AKTGELVRLY----------------------------YVD-MGAIAAFGFHIH
GT------------------IFDTI-MSGI---------------------WENE-----
-PIR-----------T-QTWEVSPGNAAIFEAKWKE--PGRYLFHLHGIPE--EKG----
-------TMAYFDI---QDYASDSI-----------------------DGTDLAKTKSID
MWEWQKQILTNLQLSDANA-----------------------------------------
-----KISKTSAGSTGHKQHNVDTSVIVDTAQIIETTICEVEEGSAVKSSNKSYYPKVTQ
IKSGDTITWTNKDISVHTVTSNDDLFDSGMMMPGDTFEQTFENVGLYEYYCVLHPWMTGA
VKSV--------------------------------------------------------
-------------------
>refKO_160
------------------------------------------------------------
------------------------------------------------------------
------------------------------------------------------------
------------------------------------------------------------
------------------------------------------------------------
------------------------------------------------------------
------------------------------------------------------------
------------------------------------------------------------
------------------------------------------------------------
------------MDRTIVMMIAVI----SLGVTLGLV-----------------------
------------------------------------------------------------
------------------------------------------------------------
--------------------------------FLTFESPIQSF-----------AENTSI
HNP---------------------------------------------------------
PT--------TH-------------------------NFTVIAED-TTLEI-A----P--
--GI-RVEAWTYN-----------GTIP---GPTLRATEGDRVIINFI--------NN--
-------------G----------------------------------------------
----------KLP-H------------------------TMHFHGDHNEKNDGVFQE---
--VLPGES-YIYDFVAEPAGTFMYHCHV--MP-VSEHVRNGLYGAFIVDPKE-----GLE
P----------------AREYVLVKGE---------------------------------
------------------------------------------------------------
------------------------------------------------------------
----------------------------------YDLED---------------------
QETW--T-PDYVFF------------NG--------------------------------
---------------------YADQY-WSN-------------PL-P-------------
------AKTGELVRLY----------------------------YVD-MGAIPAYGFHIH
GT------------------IFDTI-ISGI---------------------WENE-----
-PIK-----------T-QTWEVGPGNAAIFEATWKE--PGRYLFHLHGIPE--EKG----
-------TMGYFDV---RDASSDAI-----------------------DGVNVSKNKSID
MWNWQKQISLNLQIPDKNA-----------------------------------------
-----KVTETVASTSNHEEHSILAQLNAEDHQIIETTLCDVEEGSAIKSSNKSFYPKLTQ
IQVGDTITWTNKDNSVHTVTSNDGLFDSGMMMPGDTFDQTFEDVGLYEYYCMLHPWMTGA
VKSI--------------------------------------------------------
-------------------
>refKO_8
------------------------------------------------------------
------------------------------------------------------------
------------------------------------------------------------
------------------------------------------------------------
------------------------------------------------------------
------------------------------------------------------------
------------------------------------------------------------
------------------------------------------------------------
------------------------------------------------------------
------------MDRTTIMLIGVI----SLGVTLGVF-----------------------
------------------------------------------------------------
------------------------------------------------------------
--------------------------------FLDSELPLQSF-----------AQDPSV
HSS---------------------------------------------------------
PI--------TR-------------------------TFTVIAED-TTLEI-S----P--
--GV-RVEAWTYN-----------GTIP---GPTLRATEGDRVIINFI--------NN--
-------------G----------------------------------------------
----------KLP-H------------------------TMHFHGDHNEKNDGVFQE---
--VLPGES-YTYDFIAEPAGVFMYHCHV--MP-VSEHVRNGLYGAFIVDPRE-----GVE
P----------------AREYVLVKGE---------------------------------
------------------------------------------------------------
------------------------------------------------------------
----------------------------------YDLED---------------------
QETW--T-PDYVFF------------NG--------------------------------
---------------------YADQY-WTN-------------PL-P-------------
------AKTGELVRLY----------------------------YVD-MGAIPAFGFHIH
GT------------------IFDTI-VSGI---------------------WENE-----
-PIK-----------T-QTWEVGPGNAAIFEATWKE--PGRYLFHLHGVPE--EKG----
-------TMAYFDV---RDASSDAI-----------------------DGVDVARTKSID
MWDWQKQVFTELESPDKSA-----------------------------------------
-----EITKTAASTSSHEEHLTFAQ-NTDESQIVETTLCEVEEGSAIKSSNKSYYPKLTQ
IQKGDTVTWTNKDISVHTVTSNDELFDSGMMMPGDAFEQTFESVGLYEYYCMLHPWMTGT
IKAV--------------------------------------------------------
-------------------
>refKO_323
------------------------------------------------------------
------------------------------------------------------------
------------------------------------------------------------
------------------------------------------------------------
------------------------------------------------------------
------------------------------------------------------------
------------------------------------------------------------
------------------------------------------------------------
------------------------------------------------------------
------------MDRTIVMLVGVI----SLGVTLGIF-----------------------
------------------------------------------------------------
------------------------------------------------------------
--------------------------------FLDAELPLQSF-----------ADKNSV
HNS---------------------------------------------------------
PI--------TR-------------------------TYTVIAED-TTLEI-A----P--
--GT-RVEAWTYN-----------GTIP---GPTLRATEGDRVIINFI--------NN--
-------------G----------------------------------------------
----------KLP-H------------------------TMHFHGDHNEKNDGVFQE---
--VLPGES-YTYDFTAEPAGLFMYHCHV--MP-VSEHIRNGLYGAFIVDPKE-----GLE
P----------------AREYVLVKGE---------------------------------
------------------------------------------------------------
------------------------------------------------------------
----------------------------------YDLED---------------------
QETW--T-PDYVFF------------NG--------------------------------
---------------------YADQY-WNN-------------PL-P-------------
------VKTGEKVRLY----------------------------YVD-MGAIAAFGFHIH
GT------------------IFDTI-ISGI---------------------WENE-----
-PIK-----------T-QTWEVSPGNAAIFEATWKE--PGRYLFHLHGVPE--EKG----
-------TMAYFDV---RDASSDAV-----------------------DGVDVARTKSVD
MWEWQKQIAINLQQPDTNG-----------------------------------------
-----KITKTSDSSLDDIFGEPV-------------NICFKINQYALP----------NT
VVMDDSVYRKAKDLQFKFTKLDQSLIKD------------------LEYTVFILS-----
------------------------------------------------------------
-------------------
>refKO_555
------------------------------------------------------------
------------------------------------------------------------
------------------------------------------------------------
------------------------------------------------------------
------------------------------------------------------------
------------------------------------------------------------
------------------------------------------------------------
------------------------------------------------------------
------------------------------------------------------------
---------MFFVDRTIVMLIGVV----SLGVTLGIF-----------------------
------------------------------------------------------------
------------------------------------------------------------
--------------------------------FFDAELPLQSF-----------AEDNSV
HNP---------------------------------------------------------
PK--------TI-------------------------TYTVIAED-TTLEI-A----P--
--GT-RVEAWTYN-----------GTIP---GPTLRATEGDRVIINFI--------NN--
-------------G----------------------------------------------
----------KLP-H------------------------TMHFHGDHNEKNDGVFQE---
--VLPGES-YVYDFIAEPAGLFMYHCHV--MP-VSEHIRNGLYGAFIVDPKE-----GLE
P----------------AREYVLVKGE---------------------------------
------------------------------------------------------------
------------------------------------------------------------
----------------------------------YDLED---------------------
QETW--T-PDYVFF------------NG--------------------------------
---------------------YADQY-WNY-------------PL-P-------------
------VKTGEKVRLY----------------------------YVD-MGAIAAFGFHIH
GT------------------IFDTI-ISGI---------------------WENK-----
-PIR-----------T-QTWEVSPGNAAIFEATWKD--PGRYLFHLHGVPE--EKG----
-------TMAYFDV---REASSDAV-----------------------DGVEIARTKSID
MWEWQKQITINLQQPDPNG-----------------------------------------
-----EITKTSASSSGHSQHAPAST-EIDESQIVETNLCDVETGSAVPSSNKSYYPKFNQ
ANVGDTVTWTNKDVSVHTITSNDDLFDSGMMMPGDTFEQKFDDAGLYEYYCMLHPWMTGA
VKIK--------------------------------------------------------
-------------------
>refKO_408
-------------------------------------MSTARGTWFMRDRPVAIWLFVAF
LVALVHPFFASSRWLVVHLVVLGVVTHSAMVWSVHFTDALLKTKAGFEERRWQTARLSIF
QVGIILVFIGVPTN-----IWLLTLAGGTVISAAIVWHAIALGRRLRAALPGRFRITVRY
YIVAALLLPVGATFGVLLAR---GLGDPWHGRLLVAHSMINLLGWVGLTVLGTLVTLWPT
MLRTRMAPNAES--TSKQALPVFILALVLVVVGPLVDLAAVAAAGIVAYLVGTLWVYRPI
VAAARNR-------PPSSFPALSAGAGLFWLPIGLGLMAWSLLERGS----WADLSDSYG
ILTTIFVVGFALQIVLGALSYLLPVAIGGGPHVLRLGMREMDRWGTARVVVANVGLALAL
LP-----------------------VPSLVRVVLSVLVLVALGLSIPILLRGIYAGVKGR
RAAA---------------------------------------EQPPAPDGTPPQPVAPL
ATSWSRAELVTGLAITAVGATIGV----GLDPTATRLTL---------------------
---ASSKDQNPSAVTPTGHTTTVEVTAK-DMRFHPAEVSAPLGDKLIIELKNTDTTNVHD
IVLAN--GASSGRLSPGQRATVDVGVVSGDIDGWCSVVGHRQMGMVFAVKAIGGTG----
--------------------GTASVPASTSPRIDFMKKWGADF-----------TGIDPV
LPP----------------------------------------------LTD------E-
-K--------VH-------------------------HVTLTVED-VKTEVA-----P--
--EV-FQTRWTYN-----------GGSV---APVLHGRVGDTFVVKLV--------N--N
-------------G----------------------------------------------
----------TMA-H------------------------SVDFHASEISPDVPMRD----
--IAPGES-LVYTFTAKRSGIWMYHCLT--AP-MTAHIAAGMAGAVIIDP-P-----DLP
K---------------VDRSYVITQSELYL-------GA---------------------
------------------------------------------------------------
------------------------------------------------------------
---------------------------QSG---PVDATK---------------------
AAAN--Q-ADAVMF------------NGSWASTSTGHSRPRLVNGSGSGSSTSGRTDHCP
STSSGPSLTPSTRRAPTCSRTAAARS--TH--------R----TT-T-------------
------PRAPRRSGYYPPRAASSRRPSRRPGITRSSTTSPLTPRPAP-AGSSRSPSSGAT
GAPDRDRRRRAAAGRERTARPVGRTRRRAAWDRQAAADKPVAHRRRRCGPPPSP------
-GPGGRWPSRRGTGVN-AGSVLTRVRGVRGRDRLGE--AGRGPLWGGSRCGP-TRGRDRR
RRRREVRPAGRIRQ----------------------------------------------
------------------------------------------------------------
-----------------------------TGKGHR-------------------------
------------------------------------------------------------
------------------------------------------------------------
-------------------
>refKO_525
------------------------------------------------------------
------------------------------------------------------------
------------------------------------------------------------
------------------------------------------------------------
-------------------------------------------------------MTIPV
GPPTSGDRPA---PVAEKYTDRVSWLVIGLAIAAVVILGVTLTSSPG-----AERAS---
S-----------------------------------------------------------
------------------------------------------------------------
------------------------------------------------------------
------------------------------------------------------------
----------PAAVAQSGETVTETIRIE-GMSYQPNRVEIPTGSRLVLELVNEDN-QPHD
LTLN---GYTTELVAPGEAVTFDAGVFTADTEGWCTVAGHRAQGMVFDVVVTGGTA----
-APPAAAATGHDMHAGTGQADGANPFAEVPGPAARLSAELDEQ-----------AWFDPV
LEP----------------------------------------------APT------G-
-T--------VH-------------------------ELEFNVTE-EIREVA-----P--
--GH-RQAQWLFN-----------GQAP---GPTLRGKVGDTFRITLR--------N--D
-------------G----------------------------------------------
----------TMG-H------------------------SVDFHVGEVSPDAPMAT----
--IAPGES-LVYEFVARRWGIWMYHCAT--AP-MSLHIANGMAGAVIIDP-PA----GLD
A---------------VDHEYALVGHEIFL-------GP---------------------
------------------------------------------------------------
------------------------------------------------------------
---------------------------EDT---GADAER---------------------
VNAG--Q-YDLTGF------------NG--------------------------------
---------------------FPNQY--DL--------R----PI-E-------------
------IDAGQRVRIW----------------------------VLN-VGPDNPISFHIV
GA------------------IFDTVFSEGRYTVR-----D-----------GLD------
-DATG----------A-QVLPLLPAQGGFVEVTFDE--PGTYTFVNHIMTDA-EKG----
-------QHGSIIV----------------------------------------------
------------------------------------------------------------
-----------------------------R------------------------------
------------------------------------------------------------
------------------------------------------------------------
-------------------
>refHel_142
------------------------------------------------------------
------------------------------------------------------------
------------------------------------------------------------
------------------------------------------------------------
------------------------------------------------------------
----------------------------------------------------AETKT---
------------------------------------------------------------
------------------------------------------------------------
------------------------------------------------------------
------------------------------------------------------------
------------------------------------------------------------
------------------------------------------------------------
------------------------------------------------------------
------------------------------------------------------------
-----------H-------------------------KETWTMTE-EVVEVA-----P--
--GI-KQMRWLFN-----------GQAP---GPTLRGKVGDKFEITIK--------N--E
-------------G----------------------------------------------
----------SMA-H------------------------SIDFHAGEVNPDKTMKS----
--IQPGEE-LTYKFTANRSGIWMYHCST--MP-MSLHIANGMAGNVIIDP-P-----DLK
P---------------VDAEYNFMATDVFL-------GE---------------------
------------------------------------------------------------
------------------------------------------------------------
---------------------------EST---GADAQR---------------------
VADG--R-FDLMAF------------NY--------------------------------
---------------------YPGQY--DA--------E----PI-K-------------
------AKVGDTVRLW----------------------------LTN-LGPDQPLSFHVV
GE------------------QFDTAYKEGAYLIR-----N-------------E------
-DSTG----------S-QALDLLPAQGGFVEMTFNE--PGTYSFVNHIMTNA-EKG----
-------QHGKFIV----------------------------------------------
------------------------------------------------------------
-----------------------------T------------------------------
------------------------------------------------------------
------------------------------------------------------------
-------------------
>refKO_461
------------------------------------------------------------
------------------------------------------------------------
------------------------------------------------------------
------------------------------------------------------------
-------------------------------------------------------MSIPI
GPSGKTERAGGGRATGSKSSEWASWILIGLAVAAVVVLAVSLTTSAGQSNDAGETNTATS
A-----------------------------------------------------------
------------------------------------------------------------
------------------------------------------------------------
------------------------------------------------------------
----------AAVAAVDGETMTFEVDVQ-GMLFVPNRVEVPAGTELILEVTNSDS-MQHD
LQIR---DAETGLIRPGETVTLEAGVFTESVQGTCTVAGHEAMGMTFDVVVTDAGG----
-ENAPAGADAL-----------TNPLAHVPTLAER-TVDHEGF-----------EPFDPV
LPP----------------------------------------------APT------G-
-T--------VH-------------------------EHEWTITE-EIRQIA-----P--
--GH-EQVVWLFD-----------GQAP---GPTLRGAVGDTFRITLH--------N--E
-------------G----------------------------------------------
----------TMD-H------------------------SVDFHAGEVNPDEHMAQ----
--IPVGES-LTYEFVAHRSGIWMYHCAT--LP-MSLHIANGMVGAVVIDP-PADSDEALS
D---------------VDEEYLLVAHEMFL-------GD---------------------
------------------------------------------------------------
------------------------------------------------------------
---------------------------PDV---GADAQR---------------------
VSDG--Q-YDLTGF------------NW--------------------------------
---------------------YPNQY--NL--------A----PL-E-------------
------HRVGDTVRMW----------------------------LMN-VGPDNPLSFHVV
GE------------------SFDTVWSEGDYLIR-----D-----------AGQ------
-KGTG----------S-QAVSLLAAQGGFVEFTFDE--PGTYVFVNHQMTDA-EKG----
-------QRGSIVV----------------------------------------------
------------------------------------------------------------
-----------------------------TE-----------------------------
------------------------------------------------------------
------------------------------------------------------------
-------------------
>refKO_247
------------------------------------------------------------
------------------------------------------------------------
------------------------------------------------------------
------------------------------------------------------------
---MPVNSSSPPVPDSPGPLPPNSAG----------------------------------
---------------------------------------------------RGGIAAWFG
SLFPMLTGGVALGLLVG-------------------------------------------
------------------------------------------------------------
------------------------------------------------------------
---------FVFIAVARPGNALSM----AASGQTSAAGA---------------------
----------GMSAPGAGKKLSFDIELG-DMYVKPASISVPRGADVTVNVINKGN-QQHT
LALE---GADAPMLDPGRSSTFHWGVISRSTQAWCLVSGHKDAGMLLAVNVEGEQA----
-------------QAAAGGSAAGSTSGGNDATIDASAKPSADW-----------KAVDPT
LQP----------------------------------------------VEG------G-
-T--------TH-------------------------NVTLHVQE-KTMEVA-----P--
--GV-KQVRWTYN-----------GTAP---GPILHGKVGDVFNVHLV--------N--D
-------------G----------------------------------------------
----------TME-H------------------------SIDFHASKVAPNVQMRK----
--IKPGGS-LDYQFKAQFAGIFTYHCGA--DP-MIYHMGNGMYGAVVVDP-P-----HLD
K---------------VDKEIVLVQSELNL-------GP---------------------
------------------------------------------------------------
------------------------------------------------------------
---------------------------QGQ---PGDLKK---------------------
MMTG--N-DDAVVF------------NG--------------------------------
---------------------YYNQY--AF--------A----PI-K-------------
------VAPGARVRVW----------------------------LDN-AGPNQNMAFHVV
GT------------------IFDTVWKEGAYRLQ-----P-----------GNA------
-EQGG----------S-QTLDLQPTQGGFVEFTLPD--AGTYPFITHKMMNM-SRG----
-------AVGIFQV----------------------------------------------
------------------------------------------------------------
-----------------------------GDTQ---------------------------
------------------------------------------------------------
------------------------------------------------------------
-------------------
>refHel_238
------------------------------------------------------------
------------------------------------------------------------
------------------------------------------------------------
------------------------------------------------------------
------------------------------------------------------------
------------------------------------------------------------
------------------------------------------------------------
------------------------------------------------------------
------------------------------------------------------------
------------------------------------------------------------
------------------------------------------------------------
------------------------------------------------------------
------------------------------------------------------------
----------------------------------------------------------E-
-K--------DH-------------------------YYTLVARDDIVQNLS-----D--
--DV-SRTVWTFN-----------GNTP---APTLRGKIGDTFHITLK--------N--E
-------------G----------------------------------------------
----------TMG-H------------------------SLDFHAGDIAPNEAMKT----
--IDPGQT-LEYTFTAKAAGIWMYHCST--HP-MSMHIANGMTGAVIIDP-S-----DLR
P---------------VDHEYAMVTTELYL-------GD---------------------
------------------------------------------------------------
------------------------------------------------------------
---------------------------NGG---TANATK---------------------
IASM--M-PDLQAF------------NG--------------------------------
---------------------RPFQY--DA--------H----PL-K-------------
------VKVGERVRFW----------------------------LMD-SGPNTAMSFHIV
GG------------------QFDTVWDEGGYTLI---DGG---------NAISR------
-GGGG----------S-QTFPMLPAQGGFVELSFKE--PGTYTFVNHIMSLA-EAG----
-------AHGKIEV----------------------------------------------
------------------------------------------------------------
-----------------------------T------------------------------
------------------------------------------------------------
------------------------------------------------------------
-------------------
>refHel_243
------------------------------------------------------------
------------------------------------------------------------
------------------------------------------------------------
------------------------------------------------------------
------------------------------------------------------------
------------------------------------------------------------
------------------------------------------------------------
------------------------------------------------------------
------------------------------------------------------------
------------------------------------------------------------
------------------------------------------------------------
------------------------------------------------------------
------------------------------------------------------------
----------------------------------------------------------E-
-T--------TH-------------------------RIALEAVE-VDKEVA-----P--
--GR-KQRVWTFN-----------GTVP---GPVLRGKVGDAFVVTLT--------N--K
-------------G----------------------------------------------
----------TMG-H------------------------SIDFHAGDVSPDQPMRT----
--IAPGQS-LTYTFTARRSGIWLYHCST--KP-LSTHIANGMYGAVIVDP-P-----GLD
R---------------VDREYYLIQAEQYW-------SA---------------------
------------------------------------------------------------
------------------------------------------------------------
------------------------NLKQGT-----DADA---------------------
VRSA--T-PSAVAF------------NG--------------------------------
---------------------YPFQY--VH--------R----PL-Q-------------
------ARTGERVRIW----------------------------VIS-AGPNLDLPFHVV
GA------------------QFDTVWYEGAYRIRRGCDVSSLAVQRCDPAQGSA------
-GSAG----------S-QGLAVAVAQGGFVEFAPRE--PGTYTPLNHAMAYA-ERG----
-------ATASLRV----------------------------------------------
------------------------------------------------------------
-----------------------------TS-----------------------------
------------------------------------------------------------
------------------------------------------------------------
-------------------
>refHel_246
------------------------------------------------------------
------------------------------------------------------------
------------------------------------------------------------
------------------------------------------------------------
------------------------------------------------------------
------------------------------------------------------------
------------------------------------------------------------
------------------------------------------------------------
------------------------------------------------------------
------------------------------------------------------------
------------------------------------------------------------
------------------------------------------------------------
------------------------------------------------------------
----------------------------------------------------------TS
ET--------ER-------------------------HYTFTVTE-QTVNVT-----S--
--SL-TRQTWTFN-----------GDAP---GPILRGHIGDTFHITLV--------N--N
-------------G----------------------------------------------
----------TMS-H------------------------SLDFHAGLVSPDQVMRS----
--IEPGQT-LEYTFVAKNAGIWLYHCST--AP-MSMHIANGMFGAVIIDP-T-----DLG
T---------------VDREYVMVASELYL-------GA---------------------
------------------------------------------------------------
------------------------------------------------------------
---------------------------DGQ---SADASL---------------------
LSAL--A-PNAMAF------------NG--------------------------------
---------------------VPFQY--KA--------H----PI-Q-------------
------IKTNERVRVW----------------------------VMD-AGPNLATTFHVV
GT------------------QFDTVWREGAYVIR-----G-----------GGS------
-GGGW----------G-QVLTLGAAEGGFVEFTPLE--AGHYSFVNHALSLA-EKG----
-------QVGVFEV----------------------------------------------
------------------------------------------------------------
-----------------------------S------------------------------
------------------------------------------------------------
------------------------------------------------------------
-------------------
>refHel_247
------------------------------------------------------------
------------------------------------------------------------
------------------------------------------------------------
------------------------------------------------------------
------------------------------------------------------------
------------------------------------------------------------
------------------------------------------------------------
------------------------------------------------------------
------------------------------------------------------------
------------------------------------------------------------
------------------------------------------------------------
------------------------------------------------------------
------------------------------------------------------------
----------------------------------------------------------DS
AT--------ER-------------------------HYTFTATE-GTIDVT-----D--
--TL-TRAHWTFN-----------GTSP---GPILRGRIGDTFHITLV--------N--N
-------------G----------------------------------------------
----------TMS-H------------------------SLDFHAGLVSPDQNMRS----
--IDPGET-LEYTFTAANAGIWLYHCST--AP-MSMHIANGMFGAVVIDP-T-----DLG
A---------------VDHEYVMIANELYL-------GQ---------------------
------------------------------------------------------------
------------------------------------------------------------
---------------------------DGQ---SADASL---------------------
LSAL--Q-PNAMAF------------NG--------------------------------
---------------------TPFQY--KA--------H----PI-Q-------------
------VKTGERVRVW----------------------------VMD-AGPNLPLTYHVV
GT------------------QFDTVWREGAYVIR-----G-----------GGG------
-GGGW----------G-QVLALGAAEGGFVEFTPLE--AGHYAFVNHALSLA-EKG----
-------QTGVFEV----------------------------------------------
------------------------------------------------------------
-----------------------------T------------------------------
------------------------------------------------------------
------------------------------------------------------------
-------------------
>refHel_76
------------------------------------------------------------
------------------------------------------------------------
------------------------------------------------------------
------------------------------------------------------------
------------------------------------------------------------
------------------------------------------------------------
------------------------------------------------------------
------------------------------------------------------------
------------------------------------------------------------
------------------------------------------------------------
------------------------------------------------------------
------------------------------------------------------------
------------------------------------------------------------
----------------------------------------------------------G-
-P--------EQ-------------------------RLTLTATD-VAAEIA-----P--
--GV-LMDAMTFD-----------GTVV---GPVLRSELGSRLTVDLV--------N--E
-------------A----------------------------------------------
----------SMG-H------------------------SLDLHAGRISPDEAMRT----
--IPPGER-LEYTITTDHAGVWLYHCAT--MP-MSVHLAAGMVGALIVPP-A-----GLA
E---------------ADREYVLVQSEHYL-------VP-------------EGAPG---
------------------------------------------------------------
------------------------------------------------------------
-----------------------SEAAVHEGAHPVSPAK---------------------
IAAE--R-PDATVF------------NG--------------------------------
---------------------HASQY--VH--------A----PL-E-------------
------ARVGERVRLW----------------------------VLA-AGPSRGISFHVV
GG------------------VFDTVFKEGEYLLR---P-D------------NE------
-NGGG----------A-QALDLAAAQGGFVELVFEE--PGTYTAVNHAFADM-ERG----
-------ARALISV----------------------------------------------
------------------------------------------------------------
-----------------------------T------------------------------
------------------------------------------------------------
------------------------------------------------------------
-------------------
>refKO_50
----------------------------------------------------MGWMLALV
VVVLVHQWLPQARWLMVHMVTLGLITTSIMVWGQHFAEALLKTRLGEESRPRQLARLRLL
TAGVVATIAGMLPG-----WPWLVVLGALAVSAALLWYAAALGAQIRAALAPRFAFTVRA
YVAAACLLPVGAMLGAVMAF--SPGEP-WQGRLMLAHQIVNVLGFVGLTVTGTLLTLWPT
VLRTRIEPAAAT--RAAGGLLGMFLAVLGAVAGALIGSTLLGCAALLAYLGSFAWVAATL
VRAGVRGVRQERRVPLAPFPILSITAGTGWFSLTTAGLLVMWWRSADAQMATSLVAADVQ
QLTVPFVAGFLLQVLLGAMSHLLPVTLGGGPRATTAALAVMSRGAVLRVVAYNLVVALFV
LAERGTAGSGALFSALTLGTAEVAGFGSLSRVVLSLLGFAVLVSFVVLLVLAVRTSSRLR
GTAVPLPTPSRPEAAASVSPARSELPSPSVGPSP-SVGPPPSVGPPTGSRTGPAPAAAAP
MDRRALTGALLGLGSVLGATALGG----SLDRSQGSIPD---------------------
VAGTAGGTAGAAAVTPTGESTTIAVSM-AEMRFTPDRLEVPAGNTLVIELSNDDPHDVHD
LVLAT--GATSGRLQPGESRVLDGGVVAHDMEGWCSIVGHRAMGMTLSIVATGAAA---G
TA-----------ADAGAVAAASGPDELTPVDADMMAAPGPDV-----------AVRDAR
LPA----------------------------------------------AT-------G-
-P--------QQ-------------------------RVTLEVVE-VAAEIA-----P--
--GV-TMDAMTYG-----------GAVV---GPVLRSELGARLTVDLV--------N--H
-------------G----------------------------------------------
----------SMG-H------------------------SLDLHAGRVSPDQAMRT----
--IPPGEQ-LEYAITTDHAGIWLYHCST--TP-MSVHLSAGMVGALVVPP-P-----ELA
P---------------VEREYVLVQSEHYL-------VP-------------VGAPG---
------------------------------------------------------------
------------------------------------------------------------
-----------------------SESTTHEGALPVSPAK---------------------
IAAE--R-PDLTVF------------NG--------------------------------
---------------------HATQY--VH--------S----PL-E-------------
------AKVGERVRLW----------------------------VLA-AGPSRGISFHVV
GG------------------VFDTVFKEGAYLLR---P-G------------DG------
-EGGG----------A-QALDLAAAQGGFVELVFDE--PGTYTAVNHSFVEM-ERG----
-------ARALIRV----------------------------------------------
------------------------------------------------------------
-----------------------------TA-----------------------------
------------------------------------------------------------
------------------------------------------------------------
-------------------
>refKO_228
--------------------------------------------------------MSLL
LVALVVDQFFDLRWLLVHMVTLGLVTNSIVVWGQHFAEALLRRRVPDSQRGRQLARLGVL
NAGIAIAMVGMLLGGLLSWAPLVTLVGALAVAGAVLDHGISLVRQIKVSLPARFTTVVRW
YATACVLMVLGTAAGATLAF--GFAEP-WAGRILLAHLAFNVLGFVATTAVATLITLWPT
VLRTPMAEGTER--AARIALPMLCTGVLLTAGGSFVHP-AVAVLGLAVHLAALLLVGLPL
ATAALRK-------PPRDYPGYAMGSAFLWLIAADVALAVNA-----AVNPGS--THDLQ
RVTLVIVVGFGAQLLLGAMTYLMPTVMGGGPAVVRASTSAANRWSGLRWALVNAGLVVWL
VAP--------------------A--TSGTRRAAAALTVLGLALFLPVLTGMVRAHVAAR
KQSA---------------------------AST-QKPTAGPKAAGPDKSD--RDPATGT
PSSDLARRDLLEATVGLGAIAAAV----VIPAL---------------------------
------TTRDTSNVVPTGRTVTVAVRA-VGMRFVPDTVTAHAGDRVVVRLTNHDDSTVHD
LALAT--GESTGRLGPHQSGTLETVVGAETVEGWCTVAGHRAMGMVFHLVVNG-------
-------------SSSAAPAGGTTSSSE---RFDLTLAPGAGF-----------VTRDPR
LAA----------------------------------------------RPA------G-
-H--------VH-------------------------PLTLEVTE-PVIEVA-----P--
--KV-RVRAMTYS------EPGQKGRMM---GPTIHASRGDQMRVHLV--------N--R
-------------G----------------------------------------------
----------SMG-H------------------------SIDFHAGTIAPNQVMRT----
--IAPGAS-LDYPFTLQRHGIWLYHCST--MP-MSLHLASGMFGAVIVPP-D-----DLA
P---------------ADLEYLLVASETYL-------TG-------------PD------
------------------------------------------------------------
------------------------------------------------------------
----------------------------AEGIRDVSTDA---------------------
IASE--Q-PSLVLW------------NG--------------------------------
---------------------HANQY--VH--------A----PL-T-------------
------ARTGQRVRLW----------------------------LLA-AGPSRGISFHVV
GG------------------QFDTVYKEGAYLLR---P-S------------TS------
-AGGG----------A-QALDLSAAQGGFVELVFPE--PGRYTFVSHAFVDA-ERG----
-------ARGFIDV----------------------------------------------
------------------------------------------------------------
-----------------------------T------------------------------
------------------------------------------------------------
------------------------------------------------------------
-------------------
>refHel_168
------------------------------------------------------------
------------------------------------------------------------
------------------------------------------------------------
------------------------------------------------------------
------------------------------------------------------------
------------------------------------------------------------
------------------------------------------------------------
------------------------------------------------------------
------------------------------------------------------------
------------------------------------------------------------
------------------------------------------------------------
------------------------------------------------------------
------------------------------------------------------------
----------------------------------------------------------G-
-R--------VH-------------------------RMTLIAQE-SVQEIA-----P--
--ET-TIDAMTYN-----------GHYM---APVIHARIGDEMRVHLV--------N--R
-------------G----------------------------------------------
----------TMG-H------------------------SLDFHAGTVSPTKVMRT----
--IAPGQE-LDYNFTLHRAGIWLYHCST--AP-MSAHIAAGMFGAVIVPP-H-----DLP
R---------------ADREFYLVQSETYL-------SE-------------HN------
------------------------------------------------------------
------------------------------------------------------------
----------------------------EA---EVNTAK---------------------
IANE--T-PDLTMF------------NG--------------------------------
---------------------HANQY--VF--------E----PL-K-------------
------ARVGERVRIW----------------------------VLA-AGPSRGCSFHVV
GT------------------QFDTVFKEGAYTLK---R-G------------NP------
-EGGG----------C-QALDLASAQGGFVEMVFEE--PGRYTFVNHSFVEM-ERG----
-------AKGFIEV----------------------------------------------
------------------------------------------------------------
-----------------------------T------------------------------
------------------------------------------------------------
------------------------------------------------------------
-------------------
>refKO_90
------------------------MPEITSAPVGRKPDTNKRSWHRKASRPVSGWLVALL
IVAVANPWIPQSRWLLVHMVTLGVATTSIMVWGQYFTEAILHNNLTDTDRSRQVLRIRLL
TVGIVITCIGMVVT-----WPWMTVTGAAVIGSMLTWYAFALGRQVRHALPGRFDSTVWF
YCAAACLLPLGATLGAIMAF--SPTEP-WRTRLLVAHQALNLLGFVGLTVVGTLITLWPT
VLRTKMQPAQDR--HGKISLCVMFVAVAATTTGALCGLWRLAALGVMAHIVGICIVLGDL
VACAVHK-------PSRDFPGFTIEAAICWMLVWLVWLAWKL-----ASNGTRLLADDIF
TLSVPVIVGFLLQLLIGAMSYLMPMVMGGGPKIVRATNAKMHAYGALRATITNAGLLLWV
LAM--------------------G--TW-TRRIGMVLTVVGLATFLPATAAMVRTGVPML
KEKG---------------------------RQM-AARKAASEKGEAPDPD--KGPAQAA
PTASLDRSAVAGATSKPAKPAPTA----PPDRRSFVGAFAGLATALTAAAVGHHLDQTTP
TNDTGGSAAVVGHVAPTGHTTTVNITA-KGMKYHPSTITVPAGDQLVVEITNKDPNQVHD
LQFAN--GAHSSRLAPGDHATVKVGVITGPTEGWCTVVGHKSMGMVLDVQVDG-------
-------------MSGVHDRDDHVDSADPRRRIDLTKAPGKDF-----------RTRDAV
LPP----------------------------------------------LMT------G-
-R--------VH-------------------------RMTLIAQE-SVQEIA-----P--
--ET-TIDAMTYN-----------GRYM---APVIHARIGDEMRVHLV--------N--R
-------------G----------------------------------------------
----------TMG-H------------------------SLDSHAGTVSPTRVMRT----
--IAPGQE-LDYNFTLHRAGIWLYHCST--AP-MSAHIAAGMFGAVIVPP-H-----DLP
R---------------ADREFYLVQSETYL-------SE-------------HN------
------------------------------------------------------------
------------------------------------------------------------
----------------------------GA---EVNTAK---------------------
IANE--T-PDLTMF------------NG--------------------------------
---------------------HANQY--VF--------E----PL-K-------------
------ARVGERVRIW----------------------------VLA-AGPSRGCSFHVV
GT------------------QFDTVFKEGAYTLK---R-G------------NP------
-EGGG----------C-QALDLASAQGGFVEMVFEE--PGRYTFVNHSFVEM-ERG----
-------AKGFIEV----------------------------------------------
------------------------------------------------------------
-----------------------------TT-----------------------------
------------------------------------------------------------
------------------------------------------------------------
-------------------
>refHel_82
------------------------------------------------------------
------------------------------------------------------------
------------------------------------------------------------
------------------------------------------------------------
------------------------------------------------------------
------------------------------------------------------------
------------------------------------------------------------
------------------------------------------------------------
------------------------------------------------------------
------------------------------------------------------------
------------------------------------------------------------
------------------------------------------------------------
------------------------------------------------------------
----------------------------------------------------------G-
-R--------VH-------------------------RMTLIAQE-SVQEIA-----P--
--ET-TIDAMTYN-----------GRYM---APVIHARIGDEMRVHLV--------N--R
-------------G----------------------------------------------
----------TMG-H------------------------SLDFHAGTVSPTRVMRT----
--IAPGQE-LDYNFTLHRAGIWLYHCST--AP-MSAHIAAGMFGAVIVPP-H-----DLP
R---------------ADREFYLVQSETYL-------SE-------------HN------
------------------------------------------------------------
------------------------------------------------------------
----------------------------GA---EVNTAK---------------------
IANE--T-PDLTMF------------NG--------------------------------
---------------------HANQY--VF--------E----PL-K-------------
------ARVGERVRIW----------------------------VLA-AGPSRGCSFHVV
GT------------------QFDTVFKEGAYTLK---R-G------------NP------
-EGGG----------C-QALDLASAQGGFVEMVFEE--PGRYTFVNHFFVEM-ERG----
-------AKGFIEV----------------------------------------------
------------------------------------------------------------
-----------------------------T------------------------------
------------------------------------------------------------
------------------------------------------------------------
-------------------
>refHel_178
------------------------------------------------------------
------------------------------------------------------------
------------------------------------------------------------
------------------------------------------------------------
------------------------------------------------------------
------------------------------------------------------------
------------------------------------------------------------
------------------------------------------------------------
------------------------------------------------------------
------------------------------------------------------------
------------------------------------------------------------
------------------------------------------------------------
------------------------------------------------------------
----------------------------------------------------------G-
-R--------VH-------------------------RMTLIAQE-SVQEIA-----P--
--ET-TIDAMTYN-----------GRYM---APVIHARIGDEMRVHLV--------N--R
-------------G----------------------------------------------
----------TMG-H------------------------SLDFHAGTVSPTRVMRT----
--IAPGQE-LDYNFTLHRAGIWLYHCST--AP-MSAHIAAGMFGAVIVPP-H-----DLP
R---------------ADREFYLVQSETYL-------SE-------------HN------
------------------------------------------------------------
------------------------------------------------------------
----------------------------GA---EVNTAK---------------------
IANE--T-PDLTMF------------NG--------------------------------
---------------------HANQY--VF--------E----PL-K-------------
------ARVGERVRIW----------------------------VLA-AGPSRGCSFHVV
GT------------------QFDTVFKEGAYTLK---R-G------------NP------
-EGGG----------C-QALDLASAQGGFVEMVFEE--PGRYTFVNHSFVEM-ERG----
-------AKGFIEV----------------------------------------------
------------------------------------------------------------
-----------------------------T------------------------------
------------------------------------------------------------
------------------------------------------------------------
-------------------
>refKO_12
-----------------------------MATKPQRPTTARASWHRKASRPVLVWFVLLI
VLAMVHRWVPEARWLLVHMFVLGMVTNSILIWSQHFAEALLKNRLGEEARRTQVGRIRLL
NLGIVVTIAGVLAG-----VWALTLAGAVVVGAMVTWHAVSLMQQMRRALPSRYGATIRY
YIAAALLLPVGAAFGAVLAY--GLDGQ-AHGRFLLAHQAVNILGFVGLTVMGTLITLWPT
MLRTRMVDGLAR--AGRWGLAALLGGTALTAAGALGGWPVVGALGVLVYLDGVGFIGLYL
FRCARQK-------RPDDYSTFSVAASLLWLAGSLAALLVII-----VTGPLE--PDRLQ
ALTVPFVAGFMAQVLLGAMSFLMPTVMGGGPAAVRGALAELSRFAMLRIVVINLGLLVFL
LSE-----------------------ASWVRVITSALVLCAYAAFLPLMVRAVRASVAGR
KAAL---------------------------SEP-GAPVRVRIEQPPPPQR---------
----HLAWAAAGVAVVLAGIGAGI----VVDPAAVGLNL---------------------
--------GERTAVTATGQTTTVKVSA-RDMQFFPASVVVPAGDRLVIELTNDDPTTVHD
LGFQG--GVKSVRLHPGESTILDVGVVSEDMEGWCTVVGHRSMGMVFGINALGAIA---G
E------------EADSGHGAHAGAIDDVAEPVDLSRKPAPDF-----------KAREAA
LEP----------------------------------------------AAA------G-
-T--------TH-------------------------RYTFTIEQ-AQREIA-----P--
--GV-KQEAWTYN-----------GQVN---GPTLRGKVGDTFEINLV--------N--N
-------------A----------------------------------------------
----------SMG-H------------------------SVDFHAGAVAPDQVMRT----
--IPPGES-LIYRFRAEHSGIWLYHCAT--PP-VSAHIASGMFGAVIIDP-P-----DLP
A---------------VHREYLLIQSEAYL-------DE-------------AA------
------------------------------------------------------------
------------------------------------------------------------
----------------------------GR----VAVGR---------------------
IAAE--Q-PDAVMW------------NG--------------------------------
---------------------HANQY--MF--------R----PL-E-------------
------AATGERVRLW----------------------------VLA-AGPSRGTNFHVV
GG------------------QFDTAYKEGAYLLP---P-G------------GA------
-ETGG----------A-QSLDLAAAQGGFVELEFGE--AGNYMFLNHSLVDA-ERG----
-------AQGVLRV----------------------------------------------
------------------------------------------------------------
-----------------------------TG-----------------------------
------------------------------------------------------------
------------------------------------------------------------
-------------------
>refKO_170
-----------------------MPPISAPQRPSTSTARRGRSWHRTAGKPVRWWLVALV
IVIAAHRWIPDTRWLMVHMVTLGLITTSIMVWSQHFTEALLHHKLPDSGRPRQIVRIYGV
TVGTALLIVGMLAG-----WWWLTVAAATVIGVMLTWHGLALLAQSRTALPARFGLTVRW
YATAAFFLPVGAVFGTILAR--DLSAT-WHSRLLLAHQAVNVLGFVGLTVCATLLTLWPT
ILRTRMRDDAVR--LSRIALPLMAAGSLLAAVFAVLGTAPLTAAALLLYAAGAATVGWLM
LRTGMQR-------RPEGYMGWSVASGIAWLVMTTVLAAWLV-----LTRGVE--TSVAQ
SLTIPFVAGFLVQTLFGAMSYILPSTMGGGPATVRASLAAMNRAGVYRVTVANLCIALFA
LPA--------------------GVLPSWVRALVSIVGAVVLAAFIPLMISSAKVAIAAR
RRAV---------------------------AER-AAGTAPTDRTGATAAE------SSR
RGTGTATQFLAGVLTVLLTIAAGI----AVAPQSAGFSL---------------------
------TGSNRSSAEGTGETTEVRMHAQQDMRFDPSEIRVPQGNRLVIHLTNDDPTTVHD
LVVAN--GATSGRLDPGASATVDVGVITDRLEGWCSVIGHRSMGMTVDVIPVDAQG---Q
EVTATGTD-----GAHGSHGHAEHTGTDPAQAADLNAAPGEGF-----------TTRSPE
LAP----------------------------------------------ASN-ET-----
----------VH-------------------------RMTLDVQE-VAREVA-----P--
--GV-TQDVWTYN-----------GQYM---GPTLRGKVGDAFEITLT--------N--G
-------------G----------------------------------------------
----------TMG-H------------------------SVDFHAGDISPDQAMRT----
--IAPGES-LVYRFTAHRSGIWLYHCST--MP-MSSHVAAGMFGAVIIDP-P-----NLP
S---------------VDREYLLVQSETYL-------AA-------------PSPDQ---
------------------------------------------------------------
------------------------------------------------------------
-----------------------PGLPEGVNAV-VDPEK---------------------
IAAK--Q-PSFTMF------------NG--------------------------------
---------------------HATQY--MH--------D----PL-T-------------
------ARPGERVRIW----------------------------VLA-AGPSEGLSFHVV
GG------------------QFDTVYAEGAYQLSPDGP-G----------NPGG------
-TGG-----------A-QALDLAPAQGGFVELDFPE--PGTYTFVNHSFAEA-ERG----
-------ARGLIRV----------------------------------------------
------------------------------------------------------------
-----------------------------QE-----------------------------
------------------------------------------------------------
------------------------------------------------------------
-------------------
>refKO_158
------------------------------------------------------------
------------------------------------------------------------
------------------------------------------------------------
------------------------------------------------------------
------------------------------------------------------------
------------------------------------------------------------
------------------------------------------------------------
------------------------------------------------------------
------------------------------------------------------------
------------------------------------------------------------
------------------------------------------------------------
------------------------------------------------------------
------------------------------------------------------------
------------------------------------------------------------
------------------------------------------------------------
------------------------------------------------------------
------------------------------------------------------------
------------------------------------------------------------
-----------------------------------------MFGAVVIDP-P-----GLP
E---------------VDHEYLLVQNETYL-------GP-------------AGD-S---
------------------------------------------------------------
------------------------------------------------------------
-----------------------DG---PADAA-VAPEN---------------------
VATG--V-PSLTMF------------NG--------------------------------
---------------------HATQY--MH--------A----PL-A-------------
------AQVGDRVRIW----------------------------VLA-AGPSKGVSFHVV
GG------------------QFDTVYKEGVYLLR---P-G----------ETGG------
--GG-----------A-QVLDLASAQGGFVELEFSE--PGTYPFVNHSLAEA-ERG----
-------AKGLIRV----------------------------------------------
------------------------------------------------------------
-----------------------------SP-----------------------------
------------------------------------------------------------
------------------------------------------------------------
-------------------
>refKO_567
-------------------------------------------------------MGVLL
VVILVHRWVPDFRWVMVHLVTLGLITNSIMVWSQHFTESLLKNRLPDGSRRRQLARIRML
NVGIVLLIAGLLST-----WYWLTVLAAVLIGAALTWHGTALLGQLRTALPSRFAVTVKY
YVVAAFLLPVGAVLGAVLAA--GLSAP-WHARVLLAHEATNVLGFVGLTVAGTLLTLWPT
ILRTRMVGFSSR--ITAVALPVMTGGIVTTVGGSLLGTVWVTMAGLAAYICGLVAVAVVM
AGTACRR-------RPADYAGFSVAAGVMWWLATTVVITWLV-----AGHGFE--TAVLR
QLTVPFVAGFLAQVLLGAMTYLLPVTIGGGPATVRAANRVMNRAAMFRVVVINLCVLLFS
LPS--------------------DLLPSWVRAVVSVLGAAVFFAFVPLMVSAAKVSVAGR
KAVA---------------------------APP-SRSRARADTSGPSPAAPGGEVPPSR
HGRGA----VAGVLTVATAVVVGI----ALNPAATGFDL---------------------
------RAQGASPVQATGRTTTVEVSAEEGMRFEPASVEVPVGDELVIELTNNDPTNVHD
LVLAS--GASSGRVALGQTVTVEAGVIGGPVEGWCSIVGHKSMGMGFDVIAVDADG---T
AVAAAPVAAQEAVGYPGPHAPTTEPVAEPAAAVDFGAAPGDRF-----------VTRSPV
LEP----------------------------------------------VDG-EVESGR-
-R--------VH-------------------------RVELEVEE-TPQEIA-----P--
--GV-QLQGWTYN-----------GRYM---GPTLHGQVGDVFEITLV--------N--D
-------------G----------------------------------------------
----------SMG-H------------------------SVDFHAGAVAPDGPMRT----
--IAPGES-LVYRFEAVRSGIWLYHCST--AP-MSTHLAAGMFGAVVIDP-P-----GLP
D---------------VDREFLLVQNETYL-------SP-------------AGEPA---
------------------------------------------------------------
------------------------------------------------------------
-----------------------AG---GANAV-VAPEP---------------------
VGQG--V-PSLTMF------------NG--------------------------------
---------------------HATQY--VH--------N----PL-T-------------
------AQTGERVRIW----------------------------VLA-AGPSKGMSFHVV
GG------------------QFDTVYKEGAYLLP---P-G----------VTGS------
--GG-----------A-QALDLAPAQGGFVELEFSE--PGTYPFVNHSLAEA-ERG----
-------ARGLIQV----------------------------------------------
------------------------------------------------------------
-----------------------------SP-----------------------------
------------------------------------------------------------
------------------------------------------------------------
-------------------
>refHel_87
------------------------------------------------------------
------------------------------------------------------------
------------------------------------------------------------
------------------------------------------------------------
------------------------------------------------------------
------------------------------------------------------------
------------------------------------------------------------
------------------------------------------------------------
------------------------------------------------------------
------------------------------------------------------------
------------------------------------------------------------
------------------------------------------------------------
------------------------------------------------------------
----------------------------------------------------------K-
-T--------VH-------------------------KMTMDVQE-LDREIA-----P--
--GL-DVKAWTFN-----------GSYM---GPVLHGKLGDVFEITLE--------N--N
-------------G----------------------------------------------
----------SMG-H------------------------SLDFHAGMVSPDNTMKT----
--IAPGEK-LTYRFEATGSGIWLYHCST--AP-MSLHMAAGMYGAVIIDP-P-----DLE
P---------------VDREYVMVQNETYL-------TD-------------TGQTA---
------------------------------------------------------------
------------------------------------------------------------
-----------------------AD---GNKLAEVSSDG---------------------
IAAG--T-PSLTMF------------NG--------------------------------
---------------------HATQY--VN--------Q----PL-E-------------
------VKTGERVRIW----------------------------LLA-AGPSKGMSFHVV
GS------------------QFDTVYKEGGYLLR-DGR-D----------PYGE------
-IGGH----------S-QALDLDSAQGGFVEMQFRE--PGTYTFVNHRFAEM-ERG----
-------AMGHIKV----------------------------------------------
------------------------------------------------------------
-----------------------------T------------------------------
------------------------------------------------------------
------------------------------------------------------------
-------------------
>refKO_82
----------MPSQKLPLSTSANSPSPSPSPEQIARRASGRATWHRKASKPVSVWMILLF
ILIFVHRWVPNSTWLMVHMVTLGLITNSILIWSQHFTEALLKLKLPDEARKTQVGRIYGL
NASMIVLMVGIVGG-----IYPLTLLGSTGVGLMVAWHGLNLLLQLRGALPARFDSTVRF
YIAAAWLLPVGATFGALLAR--NSTTTDLYNRLLLGHETVNVLGFVGLTVVGTLMTLWPT
MLRTKMHPAAVQ--LSKIGLWGMVAGVTVTTLAALFNLRSLVGAGLVIYALALLVIAVLM
VKTCAAK-------KPLDYPTLSVAAGFAWLIVGTVWTAVMV-----FSTDFA--QLHLR
TVTPVFVAGFLLQVLLGAMSYLLPVRMGGGPAAVRASNREFNRFSFGRVAIINICLTFFV
LPA--------------------ELTGSMVRALVSIVGAMTLAAFIPLMLRGVKKSVAAR
KEMI---------------------------AAR-ARGEAPAPRTPVEVAP---------
QQPNARRELLIGGGAALAAVATGV----AIAPSSSKL-L---------------------
------RWGGTNASRGTGEVTRIQVQATSDMRFVPNSVEVPVGNELVIEVKNMDGTNIHD
LYIDANGGAETGRINPGETRTLHVGVITGDAEGWCTIIGHRAMGMTFSVVASGATE---D
AT-----------GHEGMPGTGADSTVMKSSEIDLSAPLSKDF-----------KVRDAT
LAP----------------------------------------------VESAEIQDGA-
-R--------VH-------------------------RITFDVSE-TEQEIA-----P--
--GI-TINSWTFT-----------DSYM---GPVLHGKLGDIFEITLK--------N--N
-------------G----------------------------------------------
----------TMG-H------------------------SVDFHAGMVSPNENMRT----
--IAPGEE-LVYRFEATGSGIWLYHCST--MP-MSTHIAAGMFGAVIIDP-V-----SLS
T---------------VDREFVVVQNETYL-------TD-------------TGKST---
------------------------------------------------------------
------------------------------------------------------------
-----------------------AD---GNKIVDVAPDA---------------------
VADG--V-PTLTMW------------NG--------------------------------
---------------------HATQY--VA--------E----PL-Q-------------
------ARVGEKVRMW----------------------------VLA-AGPSQGCSFHVV
GS------------------QFHTVYKEGAYLLR-DAQ-D----------AFGN------
-DGGH----------A-QSLDLASAQGGFVEMEFRE--VGTYSFVNHSFAEM-ERG----
-------ARGLIEV----------------------------------------------
------------------------------------------------------------
-----------------------------K------------------------------
------------------------------------------------------------
------------------------------------------------------------
-------------------
>refHel_150
------------------------------------------------------------
------------------------------------------------------------
------------------------------------------------------------
------------------------------------------------------------
------------------------------------------------------------
------------------------------------------------------------
------------------------------------------------------------
------------------------------------------------------------
------------------------------------------------------------
------------------------------------------------------------
------------------------------------------------------------
------------------------------------------------------------
------------------------------------------------------------
----------------------------------------------------------T-
-D--------IH-------------------------RVTLDVQE-ISGPV------R--
--GV-ERGWWTFN-----------GRPM---GPTLRGKVGDVFEVTLK--------N--S
-------------G----------------------------------------------
----------TIS-H------------------------SLDFHAGMVSPDEPMRS----
--IAPGEE-LVYRFTAEHAGIWLYHCGT--AP-VSMHIASGMFGAVVIDP-P-----DLA
P---------------VDHEYLLVQSEVY--------GL---------------------
------------------------------------------------------------
------------------------------------------------------------
---------------------------EGTSDTPVDSEK---------------------
LAAG--V-PDAVVF------------NG--------------------------------
---------------------IENQY--VD--------N----QI-Q-------------
------VKAGESTRFW----------------------------LLN-AGPNLSEAFHIV
GT------------------QFHTSYKEGAYLLR-----------------DSE------
-NQGG----------S-QALDLLAAQGGFVETRFLE--AGTYTMVNHQFIDA-ERG----
-------AMGKVKV----------------------------------------------
------------------------------------------------------------
-----------------------------E------------------------------
------------------------------------------------------------
------------------------------------------------------------
-------------------
>refKO_40
---------------------------------------------------------MIV
VAALVHPFVPEGRWLMVHLFTLGAATNSVLVWGQHFAERLLKLKLPADFRKWQLLRISIL
NAGIVVTIVGKLSD-----IWQITTVGAAIIGSAVAWHALVILRQVITHRDSTYAVVGWH
YVASACLLPIGAVFGALLAS---PVGEDFHDRLVLAHELVNLVGFIGLAASGTLVTMFPA
MWRTRMSRFSRPFWALGFQLAGIILGAVSALLGFWLGASLGFALVAVGWVISAIPWAHNI
IDVLKDP-------RDRVIYPALSAAGAVAWLIGSLLAAVPLASHPA---------FSMT
DLTLPLVIGFAAQLLLGVLSWILPSTIGGGSAAMNAGLREANRAGAFRFAIINLGLMLWL
LP-----------------------LASWTKVAVSAAVGLALVTYLPLTVRSTKAQLQIL
KNRARMAAE--------------------------AKAAGAKEDTGKGKKRPAVAEVPMQ
QPDKRPSRVGTQFAAALGVMALIV----ALSGQLVGGGG---------------------
SSSPA--AEVDPEIVATGNTVEATIETD-DMHFVPNVVVANVGDRVLLHVNNTDA-QVHD
LRLAT--GAHTGRMAPGSSTTLEIPMLPGTVEGWCTIAGHRQMGMTMSIQALGKAS----
---------------DIPPAPGHEGDIHAAHGANMVPDPDPDS-----------PTIDPV
LAP----------------------------------------------AED------S-
-T--------LH-------------------------KVTLRASE-MRGYIA-----P--
--GV-EQNLWTFN-----------GGPV---GPTLRGRVGDEFEVTLI--------N--D
-------------G----------------------------------------------
----------TMS-H------------------------SLDFHAGMVSPDEPMRQ----
--LAPGES-LVYRFRAEHAGIWLYHCST--MP-MSNHISAGMHGAVVIDP-P-----DLA
P---------------VDHEFVMVQSEGYW-------GE---------------------
------------------------------------------------------------
------------------------------------------------------------
---------------------------DGP-----DPDK---------------------
VAAE--T-PDAYRF------------NG--------------------------------
---------------------YPAQY--VA--------H----PI-H-------------
------LKAGETARFW----------------------------VLA-AGPNKGTSFHIV
GT------------------QFHRVYKEGA--LR-----------------LDD------
-SVGG----------G-QALDLSAAQGGYVEARFIE--PGTYNFVDHQMVHA-ELG----
-------ARGKIIV----------------------------------------------
------------------------------------------------------------
-----------------------------E------------------------------
------------------------------------------------------------
------------------------------------------------------------
-------------------
>refHel_244
------------------------------------------------------------
------------------------------------------------------------
------------------------------------------------------------
------------------------------------------------------------
------------------------------------------------------------
------------------------------------------------------------
------------------------------------------------------------
------------------------------------------------------------
------------------------------------------------------------
------------------------------------------------------------
------------------------------------------------------------
------------------------------------------------------------
------------------------------------------------------------
--Q----------------------------------------------AAG------T-
----------VY-------------------------RHTLRVSE-ITAQVG-----A--
--GV-TQKRMTYN-----------GAVP---GPVLRGQVGDRFEITLV--------N--D
-------------G----------------------------------------------
----------TMS-H------------------------SIDFHAGVLAPDKPMRS----
--ISPGQS-LQYNFTATRSGIWLYHCST--AP-MSVHLAAGMHGAVIIDP-P-----GLS
Q---------------VDHEFVLIQSEIYL-------GP---------------------
------------------------------------------------------------
------------------------------------------------------------
---------------------------EGG---STDEAK---------------------
VAAK--T-PDLMAF------------NG--------------------------------
---------------------MAFQY--KY--------R----PL-Q-------------
------VTAGQRVRFW----------------------------VMD-AGPSLPCTFHVV
GG------------------QFDQVFYEGAWTLG---G-P--------DQIGAR------
-WSGG----------S-QALNLGPCQGGFVEFVPPQ--AGHYSFVTHAFADM-EKG----
-------AVGVLQV----------------------------------------------
------------------------------------------------------------
-----------------------------Q------------------------------
------------------------------------------------------------
------------------------------------------------------------
-------------------
>refHel_190
------------------------------------------------------------
------------------------------------------------------------
------------------------------------------------------------
------------------------------------------------------------
------------------------------------------------------------
------------------------------------------------------------
------------------------------------------------------------
------------------------------------------------------------
------------------------------------------------------------
------------------------------------------------------------
------------------------------------------------------------
------------------------------------------------------------
------------------------------------------------------------
---------------------------------------------------P------M-
----------TH-------------------------RHTFTVKE-QVMPVG-----A--
--GV-TQRRLTFN-----------GQVP---GPVLRGKVGDTFEITLV--------N--D
-------------G----------------------------------------------
----------TMS-H------------------------SLDFHAGITPPDQAMRS----
--INPGES-LVYTFTAQHSGIWLYHCST--SP-MSLHLAAGMHGAVIIDP-P-----GLP
A---------------VDREYVIVASEVYL-------GP---------------------
------------------------------------------------------------
------------------------------------------------------------
---------------------------EGG---EPNTDK---------------------
IAAK--T-PDLMTF------------NG--------------------------------
---------------------VAFQY--HQ--------Q----PL-K-------------
------AKVGERVRFW----------------------------VMA-AGPSLPTSFHAV
GL------------------QFDQVFFEGAWTLG---G-P--------NRIGAA------
-WSGG----------S-QALGLQPAQGGFVECVASE--PGHYVFVTHSFADM-EKG----
-------AHGVLEV----------------------------------------------
------------------------------------------------------------
-----------------------------T------------------------------
------------------------------------------------------------
------------------------------------------------------------
-------------------
>refHel_245
------------------------------------------------------------
------------------------------------------------------------
------------------------------------------------------------
------------------------------------------------------------
------------------------------------------------------------
------------------------------------------------------------
------------------------------------------------------------
------------------------------------------------------------
------------------------------------------------------------
------------------------------------------------------------
------------------------------------------------------------
------------------------------------------------------------
------------------------------------------------------------
---------------------------------------------------P------M-
----------TH-------------------------RHTFTVTE-QVMQVG-----G--
--GV-TQRRMTFN-----------GQVP---GPVLRGKVGDTFEITLV--------N--D
-------------G----------------------------------------------
----------TMS-H------------------------SIDFHAGITPPDEAMRS----
--INPGES-LVYTFTAQHSGIWLYHCST--SP-MSLHLAAGMHGAVIIDP-P-----DLP
A---------------VDREYAIVASEVYL-------GP---------------------
------------------------------------------------------------
------------------------------------------------------------
---------------------------EGG---EPNTDK---------------------
IAAK--T-PDLMTF------------NG--------------------------------
---------------------VAFQY--HQ--------Q----PL-K-------------
------ARVGERVRFW----------------------------VMA-AGPSLPTSFHAV
GL------------------QFDQVFFEGAWTLG---G-P--------SQIGAA------
-WSGG----------S-QALGLHPAQGGFVECVASE--PGHYVFVSHSFADM-EKG----
-------AHGVLEV----------------------------------------------
------------------------------------------------------------
-----------------------------T------------------------------
------------------------------------------------------------
------------------------------------------------------------
-------------------
>refHel_226
------------------------------------------------------------
------------------------------------------------------------
------------------------------------------------------------
------------------------------------------------------------
------------------------------------------------------------
------------------------------------------------------------
------------------------------------------------------------
------------------------------------------------------------
------------------------------------------------------------
------------------------------------------------------------
------------------------------------------------------------
------------------------------------------------------------
------------------------------------------------------------
---------------------------------------------------P------M-
----------TN-------------------------RHTFTVKE-QVMPVG-----G--
--GV-TQRRMTFN-----------GQVP---GPVLRGKVGDTFEITLV--------N--D
-------------G----------------------------------------------
----------TMS-H------------------------SIDFHAGITPPDEAMRS----
--INPGES-LVYTFTAQHSGIWLYHCST--SP-MSLHLAAGMHGAVIIDP-P-----GLP
S---------------VDREYAIVASEVYL-------GP---------------------
------------------------------------------------------------
------------------------------------------------------------
---------------------------EGG---EPSTDK---------------------
IAAK--T-PDLMTF------------NG--------------------------------
---------------------VAFQY--HQ--------Q----PL-K-------------
------AKVGERVRFW----------------------------VMA-AGPSLPTSFHVV
GL------------------QFDQVFFEGAWTLG---G-P--------SQIGAA------
-WSGG----------S-QALGLHPAQGGFVECVASE--PGHYVFVSHSFADM-EKG----
-------AHGVLEV----------------------------------------------
------------------------------------------------------------
-----------------------------A------------------------------
------------------------------------------------------------
------------------------------------------------------------
-------------------
>refKO_109
----------------------------MDTAAPRTPSRRKGSWHRRATRPVQLWMIALV
LLGVVHRWVPAATWTIIHVFTLGLLTNSILVWGQHFTETLLHRRPPEASRALQVRRIMLL
NAGIVVLVVGMIGS-----WPIPIVTGATVVGGAVAWYVVDLIGQLRAAAPTRFRPIVRY
YAVAAAFLPAGAVAGAFMGV---GVPGEWAVRLHAFHLAVNVLGFVGITVLTTLVTFWAT
VLRTPMAAGQDAA-A-VRSLGVMSVAVVVAAAGSLAGVTPVTATALGVYLLAVLWHLVHL
VRTARTA-------PPREFASMSIACGLVWLPVSLGWATWLVATGR---------IGELG
QVTTPLLAGAAAQILFGAMSFLMPTVMRGGPAAVRAGMVEMNRLVAFRLVLVNAGLVVFL
VPG----------------------GTSWTRVVGSTLAFGGFALFLPVMIRAVRAQLAVI
RSAAAAREA--------------------------GEKPARVTPGTSRPEIAPGRRR---
----NLVGALSAALVVVLATGAAL----AADPSSPLRRT---------------------
GQ--------AASVTPTGNTTTVEVTAV-GMRFEPNTVTVPAGDRLVIELTNDDDTTVHD
LYLTN--GAGSGRIDPGGTATVDAGVVGRSLEGWCTIAGHRAMGMTFQVRVEGGDP----
-----------AAGHDAHGGAGGAAGIAPAEAIDVLAPPSDEF-----------VTRDPA
LAP----------------------------------------------APT------G-
-R--------EH-------------------------RITLTVEE-TTDELA-----P--
--GV-VRPVWTYN-----------GGLP---APTLRGTVGDTFIVTLR--------N--E
-------------G----------------------------------------------
----------TIG-H------------------------SIDFHAGDVSPDEVMRT----
--IPPGEE-LEYRFTVTRAGAWLYHCAT--AP-MSGHVAAGMFGALIVDP-P-----GLT
E---------------VDREYALVQSESYL-------GA---------------------
------------------------------------------------------------
------------------------------------------------------------
---------------------------EDE---PFDSGK---------------------
IAAG--Q-PDLVMF------------NG--------------------------------
---------------------HATQY--RR--------D----PL-T-------------
------ARVGETVRVW----------------------------VVA-AGPSDGTSFHVV
GS------------------QFDTVYKEGAYLLR---D-G----RDA----FGG------
-GNGG----------A-QALDLAPSQGGFVEMTFVE--PGRYTFVDHSFADA-EKG----
-------AAGFLDV----------------------------------------------
------------------------------------------------------------
-----------------------------TE-----------------------------
------------------------------------------------------------
------------------------------------------------------------
-------------------
>refHel_139
------------------------------------------------------------
------------------------------------------------------------
------------------------------------------------------------
------------------------------------------------------------
------------------------------------------------------------
------------------------------------------------------------
------------------------------------------------------------
------------------------------------------------------------
------------------------------------------------------------
------------------------------------------------------------
------------------------------------------------------------
------------------------------------------------------------
------------------------------------------------------------
---------------------------------------------------E------T-
----------EH-------------------------RITLDVTE-KEVEVA-----P--
--GV-RQLRWVYN-----------GQAP---GPVLRGHVGDKFAVTLI--------N--H
-------------G----------------------------------------------
----------TMG-H------------------------SIDFHAGALAPDGPMRT----
--IQPGEQ-LTYDFTATKSGVWMYHCAT--AP-MSLHIANGMFGAVIIDP-P-----GLT
Q---------------VDKEYLIIQSDHWY-------GA---------------------
------------------------------------------------------------
------------------------------------------------------------
---------------------------QGE---GNDAAR---------------------
IGDG--N-PDAVVF------------NG--------------------------------
---------------------YANQY--DA--------H----PL-P-------------
------ATVGNRIRFW----------------------------VLD-IGPNEPISFHMV
GG------------------QFDTVWAEGAFRLE---C-GYQPAAGVDPACGTL------
-GPGG----------S-QTLSLGPAECGYVEMVAPE--AGHYKFINHVMSDA-EKG----
-------AHGTLEV----------------------------------------------
------------------------------------------------------------
-----------------------------S------------------------------
------------------------------------------------------------
------------------------------------------------------------
-------------------
>refHel_179
------------------------------------------------------------
------------------------------------------------------------
------------------------------------------------------------
------------------------------------------------------------
------------------------------------------------------------
------------------------------------------------------------
------------------------------------------------------------
------------------------------------------------------------
------------------------------------------------------------
------------------------------------------------------------
------------------------------------------------------------
------------------------------------------------------------
------------------------------------------------------------
---------------------------------------------------A------G-
----------TR-------------------------KYTLDVKE-RKEQVA-----A--
--GL-TRTVWSFD---DEGDPRDEGSRPLAQGPVLRGRVGDTFEVTIR--------N--R
-------------G----------------------------------------------
----------SMS-H------------------------SIDFHAGPAVPQTMMRN----
--IEPGKE-LLYTFTADRAGIWMYHCSS--DP-MSNHIANGMYGAVVVDD-G-----ALP
P---------------VAAEYVLVQSEIYL-------GS---------------------
------------------------------------------------------------
------------------------------------------------------------
---------------------------NGG---TADAER---------------------
VAAM--S-PDIMTF------------NG--------------------------------
---------------------RAFQY--DA--------H----PL-K-------------
------LGKGQRVRIW----------------------------VLD-AGPNQPLSFHIV
GT------------------QFDTVWTEGRYLIG---G-G----SGGN---SSV------
-SSAG----------A-QVLPLLPAQGGFVELRVDQ--PGDYSIVNHVMSLA-EKG----
-------AHGILQV----------------------------------------------
------------------------------------------------------------
-----------------------------S------------------------------
------------------------------------------------------------
------------------------------------------------------------
-------------------
>refKO_556
--------------------------------MTTRSSRRPSGYWVMRDQPGIFWMVAAV
VTAAVHPFAPGSTWLMVHMIALGVLTHSIMVWSTHFATTLLKTGPRVEGRGPQNRRLILL
HVGITAVLVGVPTT-----WWWLTTAGAGLVVVAVVWHAVSLYRRLRTALPGRFRIVTHY
YLTSAAFLPVGAVLGVLLAR---GYPDGIHSRLLLGHSLVNVLGWVGITVAGTVITLWPT
ILRARMDDASERR-A-GQALPALAGGLLVALAGALLAWRWLLVAGLVGYLLGLLWTGRSL
LAPARKK-------PPMHFASWSMAAGGLWFLIGILMVTWRVATAPD----LGSAVIGYG
SVAAVLVLGFGLQVLLGALSHMIPAVIGGGPSASRVGIEGFDRLGMTRIVIVNVPFALSL
LP-----------------------LPSATRSALLVLVLIGFAAYLPILLDTIRRIIRAQ
R----------------------------------AATEAQQRGERPSLAAGRAESARVL
DPPFPHAGLMAGVTLVALALAAGP----AIQPTLDAGGR---------------------
QTSSA------ADAAPTGETTRVDVTANADMSYSPSTIKVPAGNRLVITLTNSDGSTVHD
LHFDD--EHETERLTKGESATLDLGVVDRDREGWCTVAGHRAMGMVLDVEVTGARGGTTA
TDGEGGHAGH--HGGDAPLRGSSVAPQDDAFALDPSKDWPKGY-----------EARDAR
LPE----------------------------------------------LTD------E-
-R--------TH-------------------------RVTLRVQD-KEVEVA-----P--
--GV-TQTRWTFG-----------DTAP---GPVLHGRVGDKFIVTLV--------N--D
-------------G----------------------------------------------
----------SIG-H------------------------SIDFHAGALAPDRPMRT----
--IAPGKK-LTYTFTAEKAGIWMYHCAT--MP-MATHIAKGMHGAVIIEP-P-----DLP
E---------------VDRSYVLTASELYA-------GE---------------------
------------------------------------------------------------
------------------------------------------------------------
------------------------------------------------------------
GTDG--S-PAATTF------------NG--------------------------------
---------------------RAFQY--DA--------D----PL-S-------------
------ARVGERVRFW----------------------------VLD-AGPDVPLAFHII
GT------------------QFDTVWKEGAYELG---G-P----DR-----VGG------
-GDTG----------S-QALGLLPAQGGFVETTFPE--AGHYPVVNHLMTAG-EKG----
-------AHGIVRV----------------------------------------------
------------------------------------------------------------
-----------------------------RR-----------------------------
------------------------------------------------------------
------------------------------------------------------------
-------------------
>refKO_33
--------------------------------------MSTRGNWFMRDRPLIGWLALAA
IVAAVHPFVPSARWLMVHLVVLGALTHAVMVWSIHFTDALMKVRADVESRRRKDARLGLL
QAGVVLVVVGVPTT-----WWPLTVAGAVAVSAAVLWHAFELWRRLHRALPGRFRVTVHH
YIAAACCLPVGATIGVLLAR---GPDDAWFGRLLVAHTMVNLLGFLGLTVLGTLVTLWPT
MLRTRMAPGAEAT-S-KRALPVLVAGLAATVGGALAGLGWVVVAGLALYAVGVLVNAAAM
AWAARRR-------APVTFPTLSAAAAVGWLLVGLAWLAYAVATRES----WAALADGYP
MISVVFVAGFALQILLGALTHLIPVVIGGGPSVLRAGMSRIERWGVLRVTVTNLGLLVCL
LP-----------------------VPSLVRVIVSVLVFVALLAFIPLLFSGIRAAVAAR
RESAAAGAGTIPSARRARAASTSEAGSEAATGADAGANIPAARPVERAAAGLTARQEASR
TPTLSRLQLLTGLATIAAGAGVGV----ALDPASAGVAR---------------------
PGSGS---GGGGNVRATGHTTRVAVTAR-GMRFVPDAIDVPVGDRLVIDLHNTDPANVHD
LVLET--GPRSGRLAPDARASVDAGVVGGDIEGWCSIVGHRQMGMTMSIRATGAAA----
-----------GQSGSGHDHTQAAQPSDPAPTLDSARAPAAGF-----------TPHPAA
LEP----------------------------------------------VPA------G-
-T--------PH-------------------------AVTLRVQE-LPLEVA-----P--
--GI-TQQRWTFN-----------GTNV---GPVLRGRVGDPFVVTLV--------N--E
-------------G----------------------------------------------
----------TMG-H------------------------SIDFHAGRVRPDEVMRT----
--IPPGQR-LEYRFATERAGIWLYHCST--AP-MSAHIAAGMHGAVIVEP-E-----DLP
P---------------ADRSFVFVQSEIFL-------GP---------------------
------------------------------------------------------------
------------------------------------------------------------
---------------------------QGA---PVAVEK---------------------
VNAE--R-PDAVVF------------NG--------------------------------
---------------------YAWQY--VH--------Q----PL-T-------------
------ARVGEKVRIW----------------------------VLS-AGPNRPMSFHVI
GS------------------QFDTMWAEGAYLLR---D-G----RTPGVT-GGP------
-ATGG----------G-QALGLQTAQGGFVELTFDE--PGTYPFVSHIMVDA-ERG----
-------AKGLFRV----------------------------------------------
------------------------------------------------------------
-----------------------------TR-----------------------------
------------------------------------------------------------
------------------------------------------------------------
-------------------
>refKO_270
---------------------------------MSAQPTPRRARFPLRDRPGLVWLTLAA
LVALAHPLVPAASWLVVHLVLLGAVTHSAMVWSTHFTQALLKTPDSLDDRRRQNRRIVAL
LAGTALVLVGVPAG-----WWPLTVTGAALVSLSVALHGLALRRRLRHALPGRFRITVRY
YLVAASCLPVGAALGAWLSH---GLDDEQHGRVLVAHSMIMVLGWLGLTVTGTLVTLWPT
MLRTRMDDRAERL-A-RQALPVLAGAVSLLAAAALAGHRGVALLGLAVYVAGLCWWGRAL
LAPTRQA-------PPRTVATVSVLAAAAWGLVAVVLVGVRLATRPS----WSAVADGYD
VVAAVVAVGFAGQLLTGALAHLIPVVLGGGPSVARAASRRFDRAWVARVVVVNVGLLVCL
LP-----------------------VPAAVRVSVAVLVLASLAVFVPLLISAVRAAVAAR
RALLERVAD--------------------------GPPTLPVAPGLPAVAATG-------
----TGGQVVAGMALVALAVSLGV----AAGPPSTGSKP---------------------
GP--------AVAVQATGHTTRVRVEAH-DMAYSPSAVTVPAGDRLVVDLVNVDPGSPHD
LVFED--GSGTSRVMPGRSETLDVGILGADTDGWCSIVGHRQMGMMLHVRVTGAPP----
---------------PSTSAASELALPGPQTQVDLTHDVDPGF-----------RAVNAT
VPP----------------------------------------------LEP------S-
-R--------EH-------------------------RVTLHVRE-SVLDVA-----P--
--GV-RQRRWTFD-----------GGVP---GPTLHGRVGDTFVVTLV--------N--E
-------------A----------------------------------------------
----------TMG-H------------------------SIDFHAGEALPARVMRT----
--IPPGGR-LTYRFTADRAGLWMYHCST--MP-MTAHIAAGMFGAVLIEP-P-----DLP
A---------------VDHSYLLVQSEAHL-------DG---------------------
------------------------------------------------------------
------------------------------------------------------------
-----------------------DGRTVPA---GVDAAS---------------------
ASAD--T-PDLVTF------------NG--------------------------------
---------------------MADQY--LA--------R----PL-T-------------
------ARQGQRVRLW----------------------------VLA-AGPNRGSSFHVV
GA------------------QFDTVWSEGSYLLR---H-G----RGA----GGS------
-THGG----------A-QTLALAVAQGGFVEITAGR--PGVYPFVTHQMSDA-ERG----
-------ARGAIAI----------------------------------------------
------------------------------------------------------------
-----------------------------TP-----------------------------
------------------------------------------------------------
------------------------------------------------------------
-------------------
>refKO_19
-----------------MIQLGSP-PPPAPIVKPRRRGGPRGPVFLGANIVVLCWLAVAV
ALLIAHDAITHPIWLPVHALLLGAATNAIVIWSGHFTTTLCR--VPDPPQWHLVVKLALL
NAGVIAALAGVAWS-----AEVLTGIGGAVVAVVAVAHGSGLIAMKKAALSARFDYLVGF
YLAALLALLVGSATGAAMAL----GIASWYARLWTTHVHVMLYGWIGLTVLGTLFTLWPT
TIREKITPRSFAM-A-RRALPTLSAGLTVAIAGLLAGSWWLAAAGLLGFAVGVALAIVGL
WP---GR-------SFTGPAAWMLVGATCWLAVAVVIEVIGLLGARSVDMLPAFVEHTL-
--LPLLAVGFVAQILLGALSQLLPILVANGPPVRKAVIAYLDQGWQVRVGALNAAVPLVA
GP-----------------------WHGPVPVVGWVLAAVAVASFVLLGLRLAIPVALRG
PIDVDAIQ---------------------------PRS----------------------
-----------GVVTAAVALASLV----AVGSALALGMG---------------------
TPAPS-----GA----TGAVHTVDVTSK-NMRFSPDVIDVPAGTRLVLRVTNIDG-LPHD
LRVDT--GEHTPRLSRGQTAVLDLGVVHQDREAWCDIAGHRAAGMTLTIHAVGGAP----
------------R--HQHPGGGRDGGGAAPTTLNLATDPSPGW-----------TPHDAV
LAP----------------------------------------------ATP------G-
----------LH-------------------------RVELRAVD-RELEVA-----P--
--GR-REIRWTFG-----------GVEP---SPTLHGKVGDTFEITLI--------N--D
-------------A----------------------------------------------
----------AMG-H------------------------GIDFHAGALAPDQPMRT----
--LAPGER-LVYRFTARRAGAWLYHCST--PP-MALHIANGMYGAVIIDP-P-----GLP
P---------------VDREYALVGAQLYA-------GA---------------------
------------------------------------------------------------
------------------------------------------------------------
---------------------------PDT---DAKTTA---------------------
IRAG--Q-PDGWMF------------NG--------------------------------
---------------------TAAQY--MH--------A----PL-P-------------
------ARTGERVRIW----------------------------VVN-AGPGDSIAFHVV
GT------------------QFDTVYKEGAWLLR------------------PG------
-GSGG----------S-QALDLAPAQGGFVELTFPE--AGHYPFMDHDMRHA-ENG----
-------AHGIFVV----------------------------------------------
------------------------------------------------------------
-----------------------------SG-----------------------------
------------------------------------------------------------
------------------------------------------------------------
-------------------
>refKO_645
MGELTAEVSPGHRSLTFMIELAAPGAKPAPAGRPKRRGGPRGPVFIGANLVVLGWLAVTV
ALLVAHDVVDHPVWLAIHALLLGAATNAIVIWSGHFTTTLCR--VPDRPSWHLAAKLAVL
NVAVVAALTGVWIG-----VERITGVAGAVVAVVAAVHGAELIAMKKAALSARFAYLVDF
YLAAIAALLIGALAGATMAF----GVQHLYARLWSTHVHVMLFGWIGFTVVGTLFTLWPT
TNRERITPRSYRL-A-HRTLPALAAGLSVVTAGLLTANIWLTLAGFGCYAVGVGIAVVAL
WP---QR-------RPIGSASWMLAAATLWLGVAVLVELTALTATRSIDTLPGLVESSV-
--MPLMVVGFVAQILLGALTELLPVLTAQGPPQRKAVIAFLSQGWQARLFTLNAAAVLVA
AP-----------------------LPAPARMLGWALAAVAVATFLWLALRLAVPVLLRG
SITLRVIER--------------------------DRH----------------------
-----------RAMTAAVAVAGLV----AAVFTATVGTG---------------------
ALRHP-----GAATRPATAAQTVEVTLD-NMRVIPGTLEVPVGTRLVLRVTNQEA-IPHD
LRTDS--GARTPRLNRGQTAQLDVGVIDRDQVIWCDVPGHRAAGMTMTVRALGAAP----
------------HGASQHGDPAADGG---PAALNLAADPSPGW-----------TARDPA
LAA----------------------------------------------APG------G-
----------VH-------------------------RVRLRAVD-QELEVA-----P--
--GR-RETRWTWG-----------ESEP---GPILHGKVGDTFEITLT--------N--D
-------------S----------------------------------------------
----------HMG-H------------------------GIDFHAGALAPDQPMRT----
--LAPGEQ-LVYRFTARRAGAWLYHCST--PP-QSLHIANGMYGAVIIDP-P-----GLP
A---------------VDREYALVGAQLFL-------GD---------------------
------------------------------------------------------------
------------------------------------------------------------
---------------------------PHS---DAKPAA---------------------
IRAG--R-PDGWMF------------NG--------------------------------
---------------------MADQY--LH--------A----PL-A-------------
------ARAGERVRIW----------------------------VVN-AGPGDAIAFHIV
GT------------------QFDTVYKEGAWLLR---G-A-----------GPA------
-DSGG----------S-QVLDLAPAQGGFVELSFPE--PGHYMIMDHDLRHA-EGG----
-------ARGMFAI----------------------------------------------
------------------------------------------------------------
-----------------------------TG-----------------------------
------------------------------------------------------------
------------------------------------------------------------
-------------------
>refHel_103
------------------------------------------------------------
------------------------------------------------------------
------------------------------------------------------------
------------------------------------------------------------
------------------------------------------------------------
------------------------------------------------------------
------------------------------------------------------------
------------------------------------------------------------
------------------------------------------------------------
------------------------------------------------------------
------------------------------------------------------------
------------------------------------------------------------
------------------------------------------------------------
----------------------------------------------------------E-
-T--------IH-------------------------RVEMRVTE-LPLEVA-----P--
--GV-WQKRWTFN-----------GGPV---GPTLRGKVGDVFEVTLI--------N--D
-------------G----------------------------------------------
----------TIG-H------------------------SIDFHASNLAPDGPMRT----
--IAPGES-LVYRFTAHRAGMWLYHCGT--AP-VSAHIAAGMHGAVIIDP-E-----GLP
A---------------VDREYALVASEIYL-------TG---------------GTG---
------------------------------------------------------------
------------------------------------------------------------
-----------------------TSPETAA---EVDAAK---------------------
AQTD--T-PDYSTF------------NG--------------------------------
---------------------IAFQY--AQ--------R----PF-T-------------
------AKVGERVRFW----------------------------VLS-AGPNLSTSFHII
GG------------------QFDTVYFEGGYLLK---D-G----KDA---FGNS------
-G-GG----------S-QALGLEAAQAGFVELTFPE--AGHYTVVDHAFLDA-ERG----
-------ALGTVEV----------------------------------------------
------------------------------------------------------------
-----------------------------T------------------------------
------------------------------------------------------------
------------------------------------------------------------
-------------------
>refKO_248
-----------------MPASVDSPGSLPVGGPRPT-PGPRRRHWPLRDYPSVFWLAAAA
AVALVHRFVPESTWLMIHLVLLGALTHAILVWSRYFTDALLKVPASDADRQAQSARIVGL
LAGSSFVLVGVPTG-----LALAVAIGAGLVAVAVVWHGVVLWRMLRGGLPGRFRVCVHY
YVAAAACLAVGAILGGLLGATPGGIPDPAHGRFLLAHASANLLGWVGLTILGTLVTFWPT
LLHARIDPRADAL-A-REALPTLLLGVAVLVGGALAGVRLVALVGLLAYVVGVLWWGRAL
LVPLRTR-------PPRTFAAASVAAALPWALVVLAWLGWILVTMRSGDAGWTDVVARLT
PVAGVAAVGVGVQILTGALAHLVPTVLGGGPAVVRATGRVFDRHAAVRLVLVNAGLLFLL
LP-----------------------VPSWVSVTTSLLGLVGLMWFLPLVFVAVRVNRQGR
RAVA----D--------------------------GEPVPDGEPSREQ------------
GRLWSAGQVVAALSALGVAVVLGI----GVDPAAAGLAS---------------------
TSGST--RAGQSAVAPTGRTVRAAVSAK-DMRFTPATVTVQAGDRLVVDLVNDDPAQVHD
LVLG---DATSGRLAPGGRAEVDAGVIAGSTQGWCSIAGHRQMGMTFDVVVDGAPPADTA
DTSAGGAQDHAGHDTTGMHGGTGTTSSAPVTAVPDAGLTTHVD-----------PALAPL
PPR----------------------------------------------TGT------P-
-T--------VH-------------------------RITLRATE-IPLEVA-----P--
--GV-WQTRWTFG-----------DGHV---GPTLHGRVGDVFEITLV--------N--E
-------------G----------------------------------------------
----------AMG-H------------------------SIDFHAGALAPDRPMRT----
--IPPGES-LVYRFTAGRAGAWMYHCST--HP-MSHHIAAGMAGAVVIEP-D-----DLP
A---------------VDRSYVLVQSEAYV-------AA-----------GADGKAA---
------------------------------------------------------------
------------------------------------------------------------
-----------------------ARPEDAQ---PIDAAK---------------------
IAAR--R-PDFVTF------------NG--------------------------------
---------------------IANQY--DR--------F----PL-T-------------
------AKVGERVRIW----------------------------AVD-TGPNSPSSLHVV
GG------------------QFDTVYAEGGYHLV---R-G----KDA---FGHT------
-G-GG----------A-QALALQPAQGGFVELTFPE--AGHYPVVSHVMSDA-EIG----
-------AHGVVRV----------------------------------------------
------------------------------------------------------------
-----------------------------AK-----------------------------
------------------------------------------------------------
------------------------------------------------------------
-------------------
>refHel_77
------------------------------------------------------------
------------------------------------------------------------
------------------------------------------------------------
------------------------------------------------------------
------------------------------------------------------------
------------------------------------------------------------
------------------------------------------------------------
------------------------------------------------------------
------------------------------------------------------------
------------------------------------------------------------
------------------------------------------------------------
------------------------------------------------------------
---------------------------------P--------------------------
------------------------------------------------------------
-T--------VH-------------------------RETFEIVE-KDIEVA-----P--
--GV-TQRLWTFN-----------GVAP---GPTLHGRVGDIFEITLV--------N--N
-------------G----------------------------------------------
----------SMG-H------------------------SIDFHASNLAPDTPMRT----
--IPPGET-LVYRFTAERAGIWMYHCGT--MP-MTAHIANGMAGAVIIEP-D-----DLP
E---------------VDRSYVLTQSEFYL-------GP---------------------
------------------------------------------------------------
------------------------------------------------------------
-------------------------QGGTV---DVDRAL---------------------
SGGH--A-ADMVAF------------NG--------------------------------
---------------------YANQY--VA--------H----PL-T-------------
------AVTGERVRIW----------------------------VLD-IGPNKPSSFHIV
GG------------------QFDRVWFEGQYILG---S-A----SGP---AHGT------
-T-GG----------S-QALGMHAAQGGFVELTFPE--AGHYPFVTHIMADA-ERG----
-------ARGIVHV----------------------------------------------
------------------------------------------------------------
-----------------------------T------------------------------
------------------------------------------------------------
------------------------------------------------------------
-------------------
>refKO_791
-------------------------------------MSPARPRRRLRDQVAVGWLTAAV
AIGIAHRSVPAATWLMIHLVLLGALTHSALVWSEHFAHTLLRAPQDDASRRRQDIRIVLF
ALGALAVFLGVPGQ-----WWWLVVTGASLVSVGVVWHGIHLVALLRRALPNRFRVVSHS
YIAAAACLPVGAGFGAALAF---GLPAEMHGRLLIAHIAVNLLGWIGLTVTGTLVTFWPT
MLRARMDERAERL-ARRQALPLQVGGLTVLVSGALLGWRPLALAGLLLYAAGLVWWGRAL
AAPLRAK-------GLREFAPASVLAALVWAVVGLLWVGWLLATSRT----WEAVAQSLP
TVAGVFAVGFAAQLLAGALSYLIPSVLGGGPSVVRAGRAWFDRGATWRLAVINAGLVLFL
LP-----------------------VPSWVRVTVSLLVLVALAVFLPLLIGGARASARAR
RAAA----L--------------------------GQEAPAVVE----------------
PRLWSVGQCVGAVTALVVAVTVGI----GVDPGAAGLPL---------------------
ASGAA----PASAVEPTGHTTRVEVSAA-DMRFTPSRITVPAGDRLVVVLTNRDDADSHD
LVIG---SARTSRLAPGAGAELDAGVIGASTQGWCSVAGHRQMGMVLDIVVEGAAAAPGA
EAAGHAMHGSE---------ATGPAEAAGATIPPNRDGATSVS-----------GAVDPV
LPA----------------------------------------------LSS------S-
-R--------VH-------------------------RVTLTVTQ-VPLEVA-----P--
--GL-WQTRWTYN-----------GRSV---GPTLHGRVGDVFEITLV--------N--D
-------------G----------------------------------------------
----------DMG-H------------------------SIDFHAGALAPDRPMRT----
--IAPGGR-LTYRFTATRAGAWMYHCST--HP-MSTHIAAGMHGAVIIEP-P-----DLP
K---------------VDRQYVLVQSEVFL-------AN----------------GA---
------------------------------------------------------------
------------------------------------------------------------
-----------------------SSAAQAQ---EVDADK---------------------
VVAE--R-PDRVVF------------NG--------------------------------
---------------------IANQY--DL--------S----PM-R-------------
------ARVGERVRIW----------------------------GVD-AGPNRPLSLHVV
GG------------------QFDTVWTEGAYTLR-----------------GDR------
-G-SG----------A-QVLPLLPAQGGFVELTFPQ--PGHYPVVNHVMVDA-ERG----
-------AHGVVRV----------------------------------------------
------------------------------------------------------------
-----------------------------TR-----------------------------
------------------------------------------------------------
------------------------------------------------------------
-------------------
>refHel_170
------------------------------------------------------------
------------------------------------------------------------
------------------------------------------------------------
------------------------------------------------------------
------------------------------------------------------------
------------------------------------------------------------
------------------------------------------------------------
------------------------------------------------------------
------------------------------------------------------------
------------------------------------------------------------
------------------------------------------------------------
------------------------------------------------------------
------------------------------------------------------------
----------------------------------------------------------E-
-R--------VH-------------------------KHRFEATE-VPNEVA-----P--
--GL-WQTRWTFN-----------GKSV---GPTLHGRVGDVFEITLV--------N--N
-------------G----------------------------------------------
----------SMG-H------------------------SIDFHAGALAPDLPMRT----
--IAPGEE-LVYRFKATRAGIWMYHCGT--MP-MTSHIAMGMHGAVVIKP-E-----GLP
E---------------VDHEYVLTQSEIYL-------AN----------------KA---
------------------------------------------------------------
------------------------------------------------------------
-----------------------RSAGEAQ---ELDSKK---------------------
LAEE--R-PDRVVF------------NG--------------------------------
---------------------IANQY--DQ--------Q----PF-R-------------
------VKVGQRVRFW----------------------------VLD-AGPNRALSFHVV
GG------------------QFDTSWTEGYYTLN---R-G----VSA---DGAT------
-D-GG----------A-QVLPLLPAQGGFVELTFPE--AGHYAVVNHVMIDA-ERG----
-------AHGIVEV----------------------------------------------
------------------------------------------------------------
-----------------------------T------------------------------
------------------------------------------------------------
------------------------------------------------------------
-------------------
>refHel_173
------------------------------------------------------------
------------------------------------------------------------
------------------------------------------------------------
------------------------------------------------------------
------------------------------------------------------------
------------------------------------------------------------
------------------------------------------------------------
------------------------------------------------------------
------------------------------------------------------------
------------------------------------------------------------
------------------------------------------------------------
------------------------------------------------------------
------------------------------------------------------------
----------------------------------------------------------E-
-R--------VH-------------------------KHRFEATE-VPNEVA-----P--
--GL-WQTRWTFN-----------GKSV---GPTLHGRVGDVFEITLV--------N--N
-------------G----------------------------------------------
----------SMG-H------------------------SIDFHAGALAPDLPMRT----
--IAPGEE-LVYRFKATRAGIWMYHCGT--MP-MTSHIAMGMHGAVVIKP-E-----GLP
E---------------VDHEYVLTQSEIYL-------AN----------------KA---
------------------------------------------------------------
------------------------------------------------------------
-----------------------RSAGEAQ---ELDSKK---------------------
LAEE--R-PDRVVF------------NG--------------------------------
---------------------IADQY--DQ--------Q----PF-R-------------
------VKVGQRVRFW----------------------------VLD-AGPNRALSFHVV
GG------------------QFDTSWTEGYYTLN---R-G----VSA---DGAT------
-D-GG----------A-QVLPLLPAQGGFVELTFPE--AGHYAVVNHVMIDA-ERG----
-------AHGIVEV----------------------------------------------
------------------------------------------------------------
-----------------------------T------------------------------
------------------------------------------------------------
------------------------------------------------------------
-------------------
>refHel_176
------------------------------------------------------------
------------------------------------------------------------
------------------------------------------------------------
------------------------------------------------------------
------------------------------------------------------------
------------------------------------------------------------
------------------------------------------------------------
------------------------------------------------------------
------------------------------------------------------------
------------------------------------------------------------
------------------------------------------------------------
------------------------------------------------------------
------------------------------------------------------------
----------------------------------------------------------E-
-R--------VH-------------------------KHRFEATE-VPNEVA-----P--
--GL-WQTRWTFN-----------GKSV---GPTLHGRVGDVFEITLV--------N--N
-------------G----------------------------------------------
----------SMG-H------------------------SIDFHAGALAPDLPMRT----
--IAPGEE-LVYRFKATRAGIWMYHCGT--MP-MTSHIAMGMHGAVVIKP-E-----GLP
E---------------VDHEYVLTQSEVYL-------AN----------------KA---
------------------------------------------------------------
------------------------------------------------------------
-----------------------RSAGEAQ---ELDSKK---------------------
LAEE--R-PDRVVF------------NG--------------------------------
---------------------IANQY--DQ--------Q----PF-R-------------
------VKVGQRVRFW----------------------------VLD-AGPNRALSFHVV
GG------------------QFDTSWTEGHYTLN---R-G----VSA---DGAT------
-D-GG----------A-QVLPLLPAQGGFVELTFPE--AGHYAVVNHVMIDA-ERG----
-------AHGIVEV----------------------------------------------
------------------------------------------------------------
-----------------------------T------------------------------
------------------------------------------------------------
------------------------------------------------------------
-------------------
>refHel_171
------------------------------------------------------------
------------------------------------------------------------
------------------------------------------------------------
------------------------------------------------------------
------------------------------------------------------------
------------------------------------------------------------
------------------------------------------------------------
------------------------------------------------------------
------------------------------------------------------------
------------------------------------------------------------
------------------------------------------------------------
------------------------------------------------------------
------------------------------------------------------------
----------------------------------------------------------E-
-R--------VH-------------------------KHRFEATE-VPNEVA-----P--
--GL-WQTRWTFN-----------GKSV---GPTLHGRVGDVFEITLV--------N--N
-------------G----------------------------------------------
----------SME-H------------------------SIDFHAGALAPDLPMRT----
--IAPGEE-LVYRFKATRAGIWMYHCGT--MP-MTSHIAMGMHGAVVIKP-E-----GLP
E---------------VDHEYVLTQSEVYL-------AN----------------KA---
------------------------------------------------------------
------------------------------------------------------------
-----------------------RSAGEAQ---ELDSKK---------------------
LAEE--R-PDRVVF------------NG--------------------------------
---------------------IANQY--DQ--------Q----PF-R-------------
------VKVGQRVRFW----------------------------VLD-AGPNRALSFHIV
GG------------------QFDTSWTEGHYTLN---R-G----VSA---DGAT------
-D-GG----------A-QVLPLLPAQGGFVELTFPE--AGHYAVVNHVMIDA-ERG----
-------AHGIVEV----------------------------------------------
------------------------------------------------------------
-----------------------------T------------------------------
------------------------------------------------------------
------------------------------------------------------------
-------------------
>refHel_174
------------------------------------------------------------
------------------------------------------------------------
------------------------------------------------------------
------------------------------------------------------------
------------------------------------------------------------
------------------------------------------------------------
------------------------------------------------------------
------------------------------------------------------------
------------------------------------------------------------
------------------------------------------------------------
------------------------------------------------------------
------------------------------------------------------------
------------------------------------------------------------
----------------------------------------------------------E-
-R--------VH-------------------------KHRFEATE-VPNEVA-----P--
--GL-WQTRWTFN-----------GKSV---GPTLHGRVGDVFEITLV--------N--N
-------------G----------------------------------------------
----------SMG-H------------------------SIDFHAGALAPDLPMRT----
--IAPGEE-LVYRFKATRAGIWMYHCGT--MP-MTSHIAMGMHGAVVIKP-E-----GLP
E---------------VDHEYVLTQSEVYL-------AN----------------KA---
------------------------------------------------------------
------------------------------------------------------------
-----------------------RSAGEAQ---ELDSKK---------------------
LAEE--R-PDRVVF------------NG--------------------------------
---------------------IANQY--DQ--------Q----PF-R-------------
------VKVGQRVRFW----------------------------VLD-AGPNRALSFHIV
GG------------------QFDTSWTEGHYTLN---R-G----VSA---DGAT------
-D-GG----------A-QVLPLLPAQGGFVELTFPE--AGHYAVVNHVMIDA-ERG----
-------AHGIVEV----------------------------------------------
------------------------------------------------------------
-----------------------------T------------------------------
------------------------------------------------------------
------------------------------------------------------------
-------------------
>refKO_291
------------------------------------------------------------
------------------------------------------------------------
------------------------------------------------------------
------------------------------------------------------------
------------------------------------------------------------
------------------------------------------------------------
------------------------------------------------------------
------------------------------------------------------------
------------------------------------------------------------
PPIWSGSQLIAAATALAVAVAVGV----TIDPVAAGLEA---------------------
PSRAA-----QSEVAPTGETTTVQVSAQ-DMRFVPDTVSVPAGNRLVIELINDDTSTTHD
LLLN---GQQTPRLLPGERATLDVGVLGAETQGWCTLIGHRQRGMTFTALVEG-------
--GSPIADEGT---------FVGPGTAGSVV--SAVD-GATIA-----------APVDPV
LTP----------------------------------------------LTD------D-
-R--------IH-------------------------RLTLRAQE-VDLEVA-----P--
--GV-IQRRWTFN-----------GRVP---APTLHGRVGDVFEVTLV--------N--E
-------------G----------------------------------------------
----------SMG-H------------------------SIDFHAGALAPDEPMRT----
--IPPGET-LVYRFTAERAGIWMYHCGT--VP-VSAHIGAGMTGAVVIEP-D-----DLP
A---------------VDRSYLLVQSESYV-------TPPQEKARPPQDQSSPSGDD---
------------------------------------------------------------
------------------------------------------------------------
-----------------------GGQAAPA---EVDADK---------------------
VTAE--R-PDFVSF------------NG--------------------------------
---------------------IANQY--DQ--------E----PL-T-------------
------AEVGDRVRIW----------------------------VLD-SGPNRPTSFHVI
GG------------------QFDTVYAEGTYLLR---D-G----RGPLDDPETP------
-GQGG----------S-QVLALSPGQGGFVELTMPE--AGHYPIVSHLMVDA-ERG----
-------AHGILRV----------------------------------------------
------------------------------------------------------------
-----------------------------TQ-----------------------------
------------------------------------------------------------
------------------------------------------------------------
-------------------
>refKO_88
-----------------MPALTSPAVPDAPRPAGPARPGGARGRWPLRDYPGVLWMVLAV
ITTLVHPFVPGSRWLMVHLVLLGALTHSIMVWSTHFSQALLKTAPGLDDRRRQNHRLVLL
LGGTTTTLVGVPTV-----QWWVTATGAAMITAAVVWHGVQLFRRLRSALPGRFRVTVRY
YLAAAVCLPVGVALGATLAL---GLDDTTHGRLLLAHITVNVLGWVGLTVAGTLLTLWPT
MLRTPIGPEAERR-A-RQALPGLVGAIVLLVAGALADLRWVTVAALAVYAVALAWWASAV
LAPARTA-------RPREFAPASVGLSLGWWLAGIVVVLVRLSTTQT----WAEFTDGFG
PTTAILVVGFAAQLLPGALSYLVPSVLGGGKTVVRAGQAWFDRWGTARLVVVNAGLLLCL
LP-----------------------VPSIVRVLLSVLVVLALAAFVPLMLAGIRAAVRAK
KEVE----T--------------------------ARARGERPAGAAPTPRTPAGEPDRM
PPVWSGGQLVAAVSALVLAVSVGV----ALDPAAAGLTG---------------------
GTSTG----RAVAVAPTGSTTTVQVAAV-DMRFQPARIEVTRGDRLVVELTNTDPTTVHD
LQVL---DQRTPRLAPGESATLDLGVVGEPVQGWCTIVGHRQMGMVLDVVVTG---DDQV
STAAEDHASHD---------TEGNDTDGPAS--MHLDPQTPVT-----------DPVDPA
LSP----------------------------------------------VTT------KA
GT--------TH-------------------------ELTLRATE-EELEVA-----P--
--GI-TQLRWTFN-----------GRVP---GPTLRGKVGDVFEITLV--------N--D
-------------G----------------------------------------------
----------TMG-H------------------------SIDFHAGALAPDEPMRT----
--IPPGES-LVYNFTAQRAGIWMYHCST--MP-MTSHISAGMHGAVIIDPPE-----GLP
P---------------VDQEYLLVQSEVHL-------SP-----------ATD-------
------------------------------------------------------------
------------------------------------------------------------
-----------------------HAEAPAA---EVDAVA---------------------
AASD--R-PTFVTF------------NG--------------------------------
---------------------IANQY--DE--------H----VL-D-------------
------AVVGDRVRLW----------------------------VLD-AGPNRSTSFHVV
GG------------------QFDTVYAEGAWRLG---G-P----QGP-----AE------
-D-AG----------A-QTLGLMAAQGGFVELTFPE--AGSYPFVSHAMADA-ERG----
-------AHGVIRV----------------------------------------------
------------------------------------------------------------
-----------------------------TARTDD-------------------------
------------------------------------------------------------
------------------------------------------------------------
-------------------
>refHel_90
------------------------------------------------------------
------------------------------------------------------------
------------------------------------------------------------
------------------------------------------------------------
------------------------------------------------------------
------------------------------------------------------------
------------------------------------------------------------
------------------------------------------------------------
------------------------------------------------------------
------------------------------------------------------------
------------------------------------------------------------
------------------------------------------------------------
------------------------------------------------------------
----------------------------------------------------------E-
-K--------VR-------------------------RITLTVRE-VELEVA-----P--
--GV-TQTRWTYN-----------GSSI---APTLHGRVGDTFEVTLV--------N--Q
-------------G----------------------------------------------
----------SMG-H------------------------SIDFHASELAPEGPMRT----
--IQPGES-LVYRFTAKRSGIWMYHCST--MP-MTSHIAAGMAGAVVIEP-E-----GLP
A---------------VDRSYVLAQSEIYL------------------------------
------------------------------------------------------------
------------------------------------------------------------
-----------------------GAQGGP-----VNADK---------------------
VMAE--Q-PDAVVF------------NG--------------------------------
---------------------HANQY--VD--------H----PL-E-------------
------ARVGERVRIW----------------------------VLD-IGPNRPTSFHVV
GG------------------QFDTVYKEGTYLLK---N-G----RGALDPPGAT------
-T-GG----------A-QALDLASAQGGFVELSFPE--PGRYPVVSHIMVDA-ERG----
-------ARGFIEV----------------------------------------------
------------------------------------------------------------
-----------------------------R------------------------------
------------------------------------------------------------
------------------------------------------------------------
-------------------
>refKO_393
-----------------MPELSTAPGPRPDAGPAARPGAGARGTWGLRDRPGVLWLALAG
LMTFVHPFVPESRWLMVHLVLLGALTHSIMVWSTHFTQALLKTRPGLDDRRTQSKRLWLL
LGGTTLTLIGVPTA-----TWPVILLGASLVSVAVLWHGVQLVRRLRAALPGRFRVTVRY
YVVATLCLPVGAALGATLAL---GLSDAWHGRLLLAHAMVNILGWVGLTVTGTLLTLWPT
MLRTRIGPAAEGR-A-RQALPVFTLALLTVVGGALMDLRWLTVGALGAYALALLWWASAV
LPPVLAA-------PPREFAPASVGLALLWWLVGLTLVLWRLGSAPD----WAAFADGFG
PTVAVLVVGFAAQLLSGALSYLLPSVQGGGKTVVRAGQRWFDRWGTARLTVVNVGLLLCL
LP-----------------------VPSIVRVVLSVLVVLALAAFVPLMLAGIRAAVRAK
WEVE----A--------------------------SRAAAQPPAGATPTPGTPPGAPDRM
PSVWSGGQLVAALSALVLAVSLGV----AADPAAAGLTG---------------------
TVRPGVGASGGAAVEPTGETTTVRVEAL-DMRFEPSTITVPAGNALVVELVNADPTTVHD
LQLL---GAKTARLAPGETATLEVGVVESSTQGWCTIVGHRQVGMVLDVVVVGGASDGDG
THADGQHDGTA---------SPGTPYPDSAT--PFLDPDARVT-----------DPVDPV
LDP----------------------------------------------LGE------E-
-R--------VH-------------------------RLTLTAEE-VELEVA-----P--
--GV-TQTRWTFN-----------GRAP---GPTLHGRVGDVFEITLE--------N--D
-------------G----------------------------------------------
----------TMG-H------------------------SIDFHAGALAPDRPMRT----
--IAPGES-LVYRFTAERAGIWMYHCST--MP-MSSHIAAGMAGAVIIEPRE-----GLP
E---------------VDREYVVVQSEVYL-------AP-----------GTGQGG----
------------------------------------------------------------
------------------------------------------------------------
--------------------------EAPA---EVDADA---------------------
ILAE--R-PAFVTF------------NG--------------------------------
---------------------IAGQYGEAG--------E----MF-E-------------
------ARVGERVRFW----------------------------VLD-AGPNRATSFHVV
GG------------------QFDTMYAEGTYLLG---P-Q------------AE------
-G-TG----------A-QALGLQAAQGGFVELSFPE--AGHYPVVSHLMVDA-ERG----
-------ARGVVEV----------------------------------------------
------------------------------------------------------------
-----------------------------SD-----------------------------
------------------------------------------------------------
------------------------------------------------------------
-------------------
>refKO_797
------------------------------------------------------------
------------------------------------------------------------
------------------------------------------------------------
------------------------------------------------------------
-------------------------------MGMVLDV----------------------
------------------------------------------------------------
------------------------AVAGGD------------------------------
------------------------------------------------------------
------------------------------------------------------------
----------------------GV----DAAGTADGTDG---------------------
AAPDG-------------------------------------------------------
---------------------------------------------------------GHA
AHGSDAAGGTP---------GAGTAYPAPAT--PAIDPDARVE-----------EVVDPV
LPP----------------------------------------------MPQ------E-
-R--------VH-------------------------RLTLTAEE-VELEVA-----P--
--GI-TQTRWTFD-----------GQVP---GPTLRGRVGDVFEITLV--------N--D
-------------G----------------------------------------------
----------TMG-H------------------------SIDFHAGALAPDRPMRT----
--IAPGES-LEYRFTAERAGIWMYHCST--MP-MSAHIAAGMHGAVVIEPEE-----GLP
E---------------VDREYVLVQSEVYL-------EP-----------GSGVGGG---
------------------------------------------------------------
------------------------------------------------------------
-----------------------GAEGGPA---EVDMDA---------------------
IAAE--R-PAFVTF------------NG--------------------------------
---------------------IANQYGSAG--------E----ML-Q-------------
------ARVGERVRIW----------------------------VLD-AGPSRPTSFHVV
GG------------------QFDRTYLEGAWRLG---D-D----DGP-----AE------
-G-AG----------A-QALGLQAAQGGFVELTFPE--AGHYPLVSHIMVDA-ERG----
-------AHGYVRV----------------------------------------------
------------------------------------------------------------
-----------------------------TD-----------------------------
------------------------------------------------------------
------------------------------------------------------------
-------------------
>refKO_36
------------------------------MSGDHDRPSRR-------------------
------------------------------------------------------------
------------------------------------------------------------
------------------------------------------------------------
------------------------------------------------------------
--------------------------------------------PA-----LLGTAAGAA
LTVLAVLAANSGGDTDG-------------------------------------------
------------------------------------------------------------
------------------------------------------------------------
------------------------------------------------------------
----------PDTASGTAVTRTVEVTLD-DMRVRPARIDVTEGTVLRLEVTNTDA-QRHD
LEVEN--GPATPLLAQGQSRTLDLGPVTEDREAWCTLPGHRAADMTLDIVVRGTAA----
-------ADSHDSHDSHDSHDGHGGHSSDGTGLDLGAGFSPDW-----------RPRTAD
LAP----------------------------------------------APE------G-
-R--------TH-------------------------KLELRATR-TTAEVA-----P--
--GV-EQQMWTFG-----------GTAP---GPTLRGKVGDVFEITLV--------N--D
-------------DE---------------------------------------------
----------TMG-H------------------------GIDFHAGSLAPDRPMRT----
--LQPGER-LVYRFRAERAGAWLYHCGT--AP-MLQHIGNGMYGAVVIDP-P-----GLK
E---------------VDHEYLLVSSELYL-------GT---------------------
------------------------------------------------------------
------------------------------------------------------------
---------------------------PGS---TAQVTR---------------------
MREG--T-PDAWVF------------NG--------------------------------
---------------------VAAQY--AK--------R----PL-T-------------
------VKAGERARFW----------------------------VVD-AGPGDPVAFHIV
GT------------------AFDTVYKEGAYLL------------------TPD------
-RPGG----------A-QVLDLAPAQGGFVETTFPG--AGHYSFVDHDMRHA-EAG----
-------AHGTVEV----------------------------------------------
------------------------------------------------------------
-----------------------------SR-----------------------------
------------------------------------------------------------
------------------------------------------------------------
-------------------
>refKO_32
------------------------------MTPSHPPPPAPAQ-----------------
------------------------------------------------------------
------------------------------------------------------------
------------------------------------------------------------
------------------------------------------------------------
-------------------------------------------THQ-----LGGVAAGLA
LVLVAVLLGAATQRITN-------------------------------------------
------------------------------------------------------------
------------------------------------------------------------
-----------------------------------PQAT---------------------
LA-SA-----TPDVSWNGNTTTVTVTTD-RMRFHPDTITVAAGNRLIIELANTDR-RRHD
LVLAT--GPKSPSLASGHTARLDAGVIDGTVEGWCSLPGHRQAGMRLTITATGTTA----
-------PAAAAGH-DHTTSPGS-TTSA----LDAMTQPGDGF-----------VARDAT
APT----------------------------------------------RPA------G-
-R--------LH-------------------------RLDLRVQE-VQREVA-----P--
--GV-RQKLWTFN-----------GTTP---GPVLRGRVGDTFEITLI--------N--D
-------------G----------------------------------------------
----------TVD-H------------------------GADFHAGALAPDEPMRP----
--IDPGQR-LTYRITATKAGIWMYHCST--MP-MLHHIGNGMYGAVIIDP-P-----DLP
A---------------VDREYVLIQSELYL-------GG---------------------
------------------------------------------------------------
------------------------------------------------------------
---------------------------DGE---PGDLAK---------------------
MQAE--Q-PDAVVF------------NG--------------------------------
---------------------YVAQY--AH--------R----PL-T-------------
------AHPGQRVRIW----------------------------VLN-AGPNRTSAFHVV
GA------------------HFDTVYREGQWQL------------------RRS------
-DPGA----------A-QVLDLTPAAGGFVETVLTE--PGQYPFLSHLMVDA-ERG----
-------ARGAIQV----------------------------------------------
------------------------------------------------------------
-----------------------------R------------------------------
------------------------------------------------------------
------------------------------------------------------------
-------------------
>refHel_85
------------------------------------------------------------
------------------------------------------------------------
------------------------------------------------------------
------------------------------------------------------------
------------------------------------------------------------
------------------------------------------------------------
------------------------------------------------------------
------------------------------------------------------------
------------------------------------------------------------
------------------------------------------------------------
------------------------------------------------------------
------------------------------------------------------------
------------------------------------------------------------
--------------------------------------------------PP------G-
-R--------LH-------------------------RRELHVRE-VVREVA-----P--
--GV-RQRLWTFD-----------GTVP---GPVLRGRVGDTFEITLV--------N--D
-------------G----------------------------------------------
----------TLD-H------------------------GIDFHAGAVAPDEVMRP----
--IDPGQR-LTYRFTATRAGIWMYHCST--MP-MLHHIGNGMYGAVIVDP-P-----DLP
R---------------VDREYVLVQSEFYL-------GP---------------------
------------------------------------------------------------
------------------------------------------------------------
---------------------------DGE---PGDLAA---------------------
MQAE--R-PDAVVF------------NG--------------------------------
---------------------YPAQY--AH--------R----PL-P-------------
------ARAGERVRVW----------------------------LLD-AGPNRDSSFHIV
GA------------------QFDTVYREGHWEN------------------RPT------
-DPGG----------A-QVLSLTPAGGGFVETVFPA--AGHYPFVSHAMVDA-ERG----
-------ARGLFEV----------------------------------------------
------------------------------------------------------------
------------------------------------------------------------
------------------------------------------------------------
------------------------------------------------------------
-------------------
>refKO_381
------------------------------MSARTDAPVP--------------------
------------------------------------------------------------
------------------------------------------------------------
------------------------------------------------------------
------------------------------------------------------------
--------------------------------------------RP-----LGGAAVGLA
LVLVAVLVGVAAQRVSG-------------------------------------------
------------------------------------------------------------
------------------------------------------------------------
-----------------------------------DAPV---------------------
PA--A-----ATAVTPTGHTTTVTVVAD-GMRFHPDRIDVPRGDRLVIELTNRDN-RRHD
LVLAS--GARTPLLTRDGDARLDAGVIGATVEGWCSLPAHRQAGMTLRIVPTG-------
--------ATVTAP-TGTAVATEGTRPR----LDAMADPGAAF-----------VARDAT
APP----------------------------------------------APP------G-
-R--------LH-------------------------RRELHVRE-VVREVA-----P--
--GV-RQRLWTFD-----------GTVP---GPVLRGRVGDTFEITLV--------N--D
-------------G----------------------------------------------
----------TLD-H------------------------GIDFHAGAVAPDEVMRP----
--IDPGQR-LTYRFTATRAGIWMYHCST--MP-MLHHIGNGMYGAVIVDP-P-----DLP
R---------------VDREYVLVQSEFYL-------GP---------------------
------------------------------------------------------------
------------------------------------------------------------
---------------------------DGE---PGDLAA---------------------
MQAE--R-PDAVVF------------NG--------------------------------
---------------------YPAQY--AH--------R----PL-P-------------
------ARAGERVRIW----------------------------LLD-AGPNRDSSFHIV
GA------------------QFDTVYREGHWEN------------------RPT------
-DPGG----------A-QVLSLTPAGGGFVETVFPA--AGHYPFVSHAMVDA-ERG----
-------ARGLFEV----------------------------------------------
------------------------------------------------------------
-----------------------------R------------------------------
------------------------------------------------------------
------------------------------------------------------------
-------------------
>refKO_208
------------------------------MNPATGPTRV--------------------
------------------------------------------------------------
------------------------------------------------------------
------------------------------------------------------------
------------------------------------------------------------
--------------------------------------------RP-----LGGVAAGLA
LVLIAVLVGVAGQRLTS-------------------------------------------
------------------------------------------------------------
------------------------------------------------------------
-----------------------------------VETP---------------------
GAVPA-----GGAVAETGHTTTVAVVAE-GMRFHPAQITVPRGDRLVIELTNRDD-RRHD
LVLAT--GARTPLLSRGGTARVDAGIIGGPLAGWCSMPGHRQSGMTLSVSTTD-------
--------APAAGHDDHAADPAPGTAAR----IDPMADPGPAF-----------TARDAT
APT----------------------------------------------IPP------G-
-R--------VH-------------------------KVELRARE-VVREVA-----P--
--GV-RQKMWTFN-----------GTVP---GPVLRGRVGDTFEVTLV--------N--E
-------------G----------------------------------------------
----------SMD-H------------------------GVDFHAGALAPDAVMRP----
--IDPGQR-LTYRFTATKAGIWMYHCST--MP-MLHHIGNGMYGAVIIDP-P-----DLT
P---------------VDREYVLVQSELYL-------GP---------------------
------------------------------------------------------------
------------------------------------------------------------
---------------------------DGE---PGDLAK---------------------
MQAE--R-PDAVVF------------NG--------------------------------
---------------------YVAQY--DH--------R----PL-T-------------
------ARAGERVRVW----------------------------VLD-AGPNRDSAFHIV
GA------------------QFDTLYREGQWQL------------------RPS------
-DPGG----------A-QVLDLAPAAGGFVETVFPE--PGRYPFVSHVMVDA-ERG----
-------AHGVFEV----------------------------------------------
------------------------------------------------------------
-----------------------------G-PGK--------------------------
------------------------------------------------------------
------------------------------------------------------------
-------------------
>refKO_610
------------------------------MNPSTGHTPV--------------------
------------------------------------------------------------
------------------------------------------------------------
------------------------------------------------------------
------------------------------------------------------------
--------------------------------------------RP-----LGGFAAGLA
LVLLAVLVGVAAQRVTG-------------------------------------------
------------------------------------------------------------
------------------------------------------------------------
-----------------------------------VAAP---------------------
SAVPA-----NGQVPATGHTTTVAVVAE-GMRFHPARITVPRGDRLVIELTNRDD-RRHD
LVLAS--GVRTPPVSRGGSARLDAGVIGAALAGWCSLPGHRQAGMTLSISATG-------
--------APAASH-DHAADPTQ-SAMR----VDPMADPGPAF-----------TARDAT
APP----------------------------------------------TPP------S-
-R--------LH-------------------------RVELRARE-VVREVA-----P--
--GV-RQKMWTFN-----------GMVP---GPVLRGRIGDTFEVTLV--------N--E
-------------G----------------------------------------------
----------SMD-H------------------------GVDFHAGALAPDAVMRP----
--IDPGQR-LTYRFTAAKAGIWMYHCST--MP-MLHHIGNGMYGAVIIDP-P-----DLA
P---------------VDREYVLVQSELYL-------GP---------------------
------------------------------------------------------------
------------------------------------------------------------
---------------------------VGE---PGDLAK---------------------
MQAE--R-PDGVLF------------NG--------------------------------
---------------------YVAQY--DH--------R----PL-T-------------
------ARAGERVRVW----------------------------VLD-AGPNRDSAFHVV
GA------------------QFDTLYREGQWQL------------------RPP------
-DPGG----------A-QVLDLAPAAGGFVETVFPE--PGRYPFVSHLMVDA-ERG----
-------GHGVFEV----------------------------------------------
------------------------------------------------------------
-----------------------------GRAGE--------------------------
------------------------------------------------------------
------------------------------------------------------------
-------------------
>refKO_652
-------------------MSPVDIRIEGGRPPLAPPPRPRASWHLRANAVVVGWLALTV
VAALVGDVLPAPRWLLIHVFLLGAISTAILIWSEHFTVALLR--VRTPPGRGSLARLGLL
NAGAVAVLAGVSAG-----PWQVAAAGAALVAGAVLWHAGVLVTLVRQALPGRFGHVVGW
YVAAPVALATGGVLGGLLAA--DVGHGAAHERMQAAHAVVNLFGWIGLTVLGTLFTLWPT
VLRTRMADGTRRA-S-RLGLRLAVPGLAVATGGLLAGWRWVALAGLVAYAAGALAALVPL
ADALRRR-------RPHTGAAWMLGAAIAWFEVALVANAVVVATRP-----AAGVAAALE
PLLPLVLVGFVAQVLFGSLLHLLPAVLGGGPARFKENAALLERGWPVRLAALNVGVPLLV
LP-----------------------VPPPVMLLGWALVLGSAAAFVVLAVTALTRARAAS
WRSSPAVAG--------------------------VAAGCLLTAAA--------------
-----------------------------------VVVA---------------------
TTGGT-----GPATVTVTGSRTVEVTLS-GMSIRPAVIEAPPGTVLTLRVTNADA-QRHD
LRLAT--GERTPALAPGQSATLKLAALGAAVDGWCTVAGHRAAGMTMRIVPTGTEI----
-------SAHAAAH--------PSGPAR----LDLAAPMSPGW-----------MPYDAA
LRP----------------------------------------------APG------G-
-T--------EH-------------------------HVEIRADDKVVQEVA-----P--
--GV-RQRVWTFN-----------GTMP---GPVLRGKVGDVFVVTFV--------N--G
-------------G----------------------------------------------
----------TMG-H------------------------GIDFHAGATAPDGPMRT----
--IQPGER-LTYRFRAEFAGAWLYHCST--MP-MTQHIANGMYGAVVIDP-P-----GLP
P---------------VDREYLLVQGELYL-------GE---------------------
------------------------------------------------------------
------------------------------------------------------------
---------------------------PGS---EAQVAK---------------------
MRAG--E-PDGWMF------------NG--------------------------------
---------------------AAAGY--DH--------A----PL-R-------------
------AEAGERVRLW----------------------------AVA-AGPSSGTSLHVV
GA------------------PFDTVYKEGAYAL------------------RSG------
-DPGG----------A-QTLDLAPAQGGFAELVFPE--PGKYPVVDHTMRQA-EAG----
-------AHGLFEV----------------------------------------------
------------------------------------------------------------
-----------------------------S--GS--------------------------
------------------------------------------------------------
------------------------------------------------------------
-------------------
>refKO_698
------------------------------------------------------------
------------------------------------------------------------
------------------------------------------------------------
------------------------------------------------------------
------------------------------------------------------------
------------------------------------------------------------
------------------------------------------------------------
------------------------------------------------------------
------------------------------------------------------------
------------------------------------------------------------
------------------------------------------------------------
------------------------------------------------------------
------------------------------------------------------------
------------------------------------------------------------
------------------------------------------------------------
------------------------------------------------------------
------------------------------------------------------------
-----------------------------------------------------MRT----
--IAPGES-LTFRFRADRAGAWLYHCST--MP-MLQHMGNGMYGAVIIDP-P-----DLP
E---------------ADREYVLVQSELYL-------GA---------------------
------------------------------------------------------------
------------------------------------------------------------
---------------------------PGG---AEQVAK---------------------
LREG--R-PDAWMF------------NG--------------------------------
---------------------TAAGY--DH--------A----PL-R-------------
------ARTGERVRVW----------------------------TVA-AGPSEGTAFHIV
GA------------------RFDTVYREGAYRL------------------RRD------
-DPGG----------A-QVLDLAPAQGGFVETVFPE--PGHYPFVDHGMRRA-EAG----
-------AHGVFEV----------------------------------------------
------------------------------------------------------------
-----------------------------T--D---------------------------
------------------------------------------------------------
------------------------------------------------------------
-------------------
>refKO_482
------------------------------------------------------------
------------------------------------------------------------
------------------------------------------------------------
------------------------------------------------------------
----MTTTPPEPT-A-RRPLPGQEGTPVQRAALAVMGVVAVVALSVAAVLADPGLVP---
------------------------------------------------------------
------------------------------------------------------------
------------------------------------------------------------
------------------------------------------------------------
----------------------------ATDPGA-ASSS---------------------
GAASP-----GAPVAPTGRTTEVTVTVD-GMAFTPARIEVPRGDALLITFTNTGD-QRHD
LVFGD--ALGTPAIAPGASATVDVGVVGADLEGWCSLPGHRQMGMTLQVVATGAGA----
-----------PPSTAGAHDDPALPASPVPSAAELQAAAASA------------TPHPAE
LPP----------------------------------------------LDD------A-
-T--------VR-------------------------RYTFTVTE-AVQEVA-----P--
--GV-TRVVWTYN-----------GSSP---GPLLHGRVGDTFEITLV--------N--E
-------------G----------------------------------------------
----------TMG-H------------------------SIDFHAGELAPDEPMRT----
--IEPGAR-LQYTFTADRAGVWMYHCST--MP-MSQHIANGMFGAVVIEP-A-----NLD
P---------------VDRQFVLVQSEQYL-------GA---------------------
------------------------------------------------------------
------------------------------------------------------------
---------------------------DGG---PTDATK---------------------
AAAA--I-PDIVTF------------NG--------------------------------
---------------------RAFQY--DA--------H----PL-T-------------
------AAVGDRVRFW----------------------------VLD-AGPNAALSFHVV
GG------------------QFDTVWTEGAYSVR---G-G----TGA----GTA------
-GTTG----------A-QTLPLLAAQGGFVELALRE--AGHYPFVNHQMSLA-EKG----
-------AHGVLLV----------------------------------------------
------------------------------------------------------------
-----------------------------EPAGAS-------------------------
------------------------------------------------------------
------------------------------------------------------------
-------------------
>refKO_29
---------------------------------------MRARWHLRVHVLVLAWLVAAA
IAAGAHRVTPASEWLMVHLLMLGGVTAAMLIWSAHFTQALRR-RPLPTGRRGEAARLAAH
TGAAVAVIVGIARP-----VPSLVIAGAAVLGAVVVWHGVEIAMTARGALSNRLGWSTWA
YVGAAAALAIGVVYGVLLSR--GGASIDGAARLYVSHVSLMILGWVALTVVATLITLWPT
VLAVRMPETGVRD-G-RVGLSVMSAGLATTVAMVAVGSRAATSMAVAVVAVGMLIAARAM
VAAGRAR-------VPVTVAAWHLACAVLWMVGATVTWAAAIALASS----WDDARARLG
GVLAAFVVGGAAQVLLGALSHLIPMVIGGGPHAVRRSRAAVERHAVARLVLINGGVALWV
LP-----------------------TPSLVRVGGSVLALASAVWTLAAIIAAVRTSYVAR
HEPE----A--------------------------QHAVVVSASALSERPRLPGKS----
-------SAVAAAVALVLTTAAGV----AADP---GAAG---------------------
IGAAA-----SADVDPTGRTVEVEVEAS-QMRFTPGDVVVDAGDRLVIHVTNTDE-TAHD
LVLDS--GDRTETIPPGERALLDVGIVGRDISGWCSLAGHRQMGMVLEIDVEGAPP----
-------------AHESAAAEDRAADDAAGAAARIDLQATSTV-----------APHPAT
LEP----------------------------------------------APE------G-
-T--------VH-------------------------RVTLEVED-AVTEVA-----P--
--GV-TQRLWTFG-----------GSAP---APTLRGSVGDTFEITLV--------N--N
-------------G----------------------------------------------
----------DMG-H------------------------SIDFHASAIAPDAVMRT----
--IEPGES-LTYTFVAERAGAWMYHCST--AP-MSLHIANGMAGAVIIDP-P-----GLA
P---------------VDREYVVVQSELYL-------GE---------------------
------------------------------------------------------------
------------------------------------------------------------
---------------------------QGG---IADAAK---------------------
IADE--D-PDLVVF------------NG--------------------------------
---------------------HATQY--RD--------Q----PL-T-------------
------AAPGERVRVW----------------------------VVD-AGPSRASSFHVV
GT------------------QFDTVFSEGAYAL----G-G----PG-----DSD------
-GVGG----------A-QSLALQPGQGGFVELTFPE--PGHYPFVSHIMVDA-ERG----
-------AAGVFDV----------------------------------------------
------------------------------------------------------------
-----------------------------HDDHP--------------------------
------------------------------------------------------------
------------------------------------------------------------
-------------------
>refKO_744
----------------------------------MATSGARGFWPMR-DLPVVGWLAAAV
LVTLVHPFLPAPRWLLIHLVLLGAATHAILVWSRYFTDALLHAAPDPSDRARQDRRLVLL
NTGVLVVVTGVLAA-----WWPATLAGAVAVAGAVGWHGAALARRLRSSLPSRFGLTVRY
YVVAAALLLAGVGLGAALAR--VQ-ADPWHLRLEVAHASVNLLGWIGLTALGTLVTLWPT
MLRTRIGPGAERA-A-ARALPVLVGAVALAAGGSLAGRLAVVALGYLLYLAGMAVLAPAL
LSAARAR-------PPRSFPALSVGAALAWLTGCLASLAAGLASAPS----WEVAADRFA
WFTPFLAAGFGAQLLLGALSYLVPVALGGGPGPVRTATAVLDRGAPFRVVATNGALLVCL
LP-----------------------VPPVVRVAASVVALGGLASFLPLLALALRASRAVR
A-------G--------------------------RREALPATPATVP------------
----RVGQGAAALVLVVLATAGGA----VVDHVG-PASF---------------------
RSDPV-----AAGVTPSGRTTVVAVEAR-DMSFHPAAVDVPAGDRLVIEVTNTDDEDVHD
LVLDD--GSETGRLSPGESARLDAGVVGRDVSGWCSVVGHHQMGMAFEVRAVGAPAEAA-
------PVPAADHSHHDGTGAD------------LTGVPGDAF-----------RYHGPA
LPP----------------------------------------------APR------G-
-R--------VH-------------------------RRTFRVRD-VVREVA-----P--
--GV-TQTLWTFD-----------GTAP---GPTLRGRVGDRFVITLV--------N--D
-------------G----------------------------------------------
----------TVA-H------------------------SIDFHAGERAPDEVMRT----
--IPPGER-LVYRFTARRAGIWMYHCST--MP-MSAHIANGLFGAVVIEP-R-----DLA
P---------------VDRSFLLVQSEVYL-------GP---------------------
------------------------------------------------------------
------------------------------------------------------------
---------------------------EGG---EVDADK---------------------
VAAE--Q-PDLVVF------------NG--------------------------------
---------------------HAGQY--DR--------R----PL-R-------------
------VHRGDRVRIW----------------------------VLD-AGPNRATSFHVV
GA------------------QLDATYAEGAWLL-------------------RG------
-GSGG----------A-QSLALGPSQGGFVELSLDE--PGDYPFVSHVMVDA-ERG----
-------AHGILRV----------------------------------------------
------------------------------------------------------------
-----------------------------TD-----------------------------
------------------------------------------------------------
------------------------------------------------------------
-------------------
>refHel_101
------------------------------------------------------------
------------------------------------------------------------
------------------------------------------------------------
------------------------------------------------------------
------------------------------------------------------------
------------------------------------------------------------
------------------------------------------------------------
------------------------------------------------------------
--------P--------------------------V------------------------
------------------------------------------------------------
------------------------------------------------------------
------------------------------------------------------------
------------------------------------------------------------
------------------------------------------------------------
----------TR-------------------------HVRLEVQE-VVREVA-----P--
--GV-TQRLWTFG-----------GQAP---GPVLHGRVGDTFVVTLV--------N--D
-------------G----------------------------------------------
----------SIG-H------------------------SIDFHAGALAPDDVMRT----
--IAPGQE-LTYRFTATRSGVWMYHCST--MP-MSVHIANGMLGAVVIEP-D-----GLA
Q---------------ADRQYVVVQHELYL-------GE---------------------
------------------------------------------------------------
------------------------------------------------------------
---------------------------QGG---EVDAAK---------------------
VAGQ--V-PDLVVL------------NG--------------------------------
---------------------YANQY--RD--------R----PL-T-------------
------AAVGERVRLW----------------------------VLD-AGPNRPSAFHVV
GG------------------QFDTVFREGDYTL------R----AG-----GST------
-GTGG----------A-QVLALQPAEGGFVELTFPQ--AGTYPFVTHVMSDA-EKG----
-------AMGRVRV----------------------------------------------
------------------------------------------------------------
------------------------------------------------------------
------------------------------------------------------------
------------------------------------------------------------
-------------------
>refHel_102
------------------------------------------------------------
------------------------------------------------------------
------------------------------------------------------------
------------------------------------------------------------
------------------------------------------------------------
------------------------------------------------------------
------------------------------------------------------------
------------------------------------------------------------
--------G--------------------------R------------------------
------------------------------------------------------------
------------------------------------------------------------
------------------------------------------------------------
------------------------------------------------------------
------------------------------------------------------------
----------TH-------------------------RRTLTVQE-VEREVA-----P--
--GV-TQTLWTFD-----------GTAP---GPVLRGQVGDTFEITLV--------N--D
-------------G----------------------------------------------
----------SIG-H------------------------SIDFHAGELVPDDTMRT----
--IPPGES-LTFSFTATRSGIWMYHCST--MP-MSLHIANGMSGAVIVDP-P-----GLP
A---------------VDHEYVLVQSELYL-------GP---------------------
------------------------------------------------------------
------------------------------------------------------------
---------------------------QGG---VADPEK---------------------
IAAR--T-PDLVVL------------NG--------------------------------
---------------------YAHQY--RD--------R----PL-E-------------
------VTAGDRVRFW----------------------------VLD-AGPNRPSAFHVV
GT------------------QFDTLYREGDWVL------R----DG-----GST------
-GTGG----------A-QVLALAPAEGGFVELTVPQ--PGTYPFVSHAMSDA-EAG----
-------ASGRLVV----------------------------------------------
------------------------------------------------------------
-----------------------------T------------------------------
------------------------------------------------------------
------------------------------------------------------------
-------------------
>refKO_114
-----------------MNTSLLPPSGKDTQKTGWIDSIPRSTWYVLMNSVVLAWAVVAA
VVAFAHRGIPEAGWLMVHTMLLGAATTAILIWSQHFADTLVR-HPAAFGRRSHALRLAGH
TVGAVLVATGIVAG-----QWAIVLAGGIIVGLVAVVHASSLGQQLKTALPSRFGKLVGF
YIAASLALAVGVGLGVWMAR--ADVTAAVHDRLYLAHISLNLFGWVGLTVLGTVILLWPT
VLHAKITEPAQVA-A-RRSLPLLVFGLLLVTAASVFDLQIGVGVGLLVYLAGVIMVLVPA
LGQAKQM-------PPQNFAGWSIGMALLWLAGCVAALAIVVITSAS----WADAINGMQ
ILVPAFVVGFVAQIVSGAMSYLLPVVLGGGPTVTKATNAVLDQAAVFRVTVINAGSLLYL
AP-----------------------LPSLVKVTVSFLVYAMLLWFLILAVRAIVVARRVR
TEANPTERP--------------------------RARVKVTDEEAAEAASAQMHS----
----RSGMLVAAAGALVLVVTLGV----ALDP---AGAG---------------------
IGVGG-----SSGVEASGKTTTVQMTMK-DMRFTPDVIEVPYGDQLVIELTNADD-MVHD
LTLAN--GVQSSRMSPGAFETVDAGVIGSDLDGWCSITGHRQLGMVFQVRVIGGPSEGAQ
APGQA-ETPAPDAGHLGHRGDGATGGSSAADDIDLMKEPGADF-----------TAYDAA
LAP----------------------------------------------APA------A-
-A--------VH-------------------------RLTLTVTD-LVVDVA-----P--
--GV-SQRLWVYN-----------GTAP---GPTLRGKVGDKFEITLT--------N--D
-------------G----------------------------------------------
----------SIG-H------------------------SIDFHAGALAPDKPMRT----
--IGPGES-LDYVFTATRSGIWMYHCST--MP-MSAHIANGMFGAVIIDP-A-----GLE
P---------------VDREYVLLQSEYYL-------GP---------------------
------------------------------------------------------------
------------------------------------------------------------
---------------------------QSG---EVDAAK---------------------
VTAE--E-PDLVVF------------NG--------------------------------
---------------------YANQY--KY--------R----PL-A-------------
------AKVGEKVRIW----------------------------VLD-PGPNRSEAFHVI
GG------------------QFDTVFKEGEYTL------K----NG-----GST------
-GTGG----------S-QVLDLAVAQGGFVELTFPE--AGNYPFVNHVMVDA-ERG----
-------AAGVFHV----------------------------------------------
------------------------------------------------------------
-----------------------------TE-----------------------------
------------------------------------------------------------
------------------------------------------------------------
-------------------
>refKO_225
-----------------MRIGSAPAASGNLAAK---PSMDRSRWHLRANAPAVLWLVVLV
VVVLFHRNIPVSSWLMVHLLLLGAVTNSILVWSWHFAQALLR-GPTP-NNRAMVARLVAL
NISIVVVVVSMVAN-----IWLLTLLGSIGVGLAVAWHALVLGIRAHKALPSRFGPTVWY
YVAGCLLLPVGAGVGAALA---AGLTGEAHVRLLLVHMSVNILGFVGLAVLGTLMTLLPT
MLRTRVADGAEAV-A-RRGVVPLLAGVLLTAAGAGAGVLFLCSVGLLVYLGGVAYILWPL
AKVVRAK-------PPTTFAPLSAIAALLWLLVGLIWLVALTFTSSG----WESLHHGID
AVVPVLAAGFVAQVLGSALTYLMPVVLGGGPAALKRRTAVLNQAGWFRVALTNAALVVSL
LP-----------------------VPSLVRVGTSVLVLVGLAWFLPLLAMAV-----PK
KSSDAVRAP--------------------------RAPAAETEPGAKAPSTAPASAGYDP
APRRRLGQAAAALAVVVLVIVAGI----LADPQALPGVT---------------------
GANTG-----QTALTATGETTTVEMSMK-NMRFSPESIEVPVGNKLVINLVNNDD-MVHD
LVTAI--GKDSGRLYPGQKTTVDVGVIGADIAGWCSVAGHKQQGMVFSIVATGVAPAAPA
TPGDGMDMPGMDHGPAG-----------PPAVFDFMKEPAAGF-----------TAHSAV
LPP----------------------------------------------LPA------T-
-AQGSEPAGTVH-------------------------ELTMKVTE-EEREVS-----P--
--GV-TQKLWLFN-----------GTAP---GPVLHGKVGDTFKITLV--------N--D
-------------G----------------------------------------------
----------SMG-H------------------------SIDFHAGALAPDKPMRT----
--INPGES-LSYNFTATRAGIWMYHCST--MP-MSQHIANGMFGAVVIDP-P-----NLK
P---------------VDKEYVLVQSEIYA-------GP---------------------
------------------------------------------------------------
------------------------------------------------------------
---------------------------QGG---VADLAK---------------------
IQAD--D-PDAVVF------------NG--------------------------------
---------------------YANQY--KF--------S----PL-P-------------
------AKVGERVRIW----------------------------LLD-AGPSRASSFHVV
GG------------------QFDTVWSEGRYLL------D-----------GTD------
-PAAG----------A-QVLPLAAAQGGFVELEFPE--AGNYPFVSHSMVDA-ERG----
-------AAGVFHV----------------------------------------------
------------------------------------------------------------
-----------------------------EK-----------------------------
------------------------------------------------------------
------------------------------------------------------------
-------------------
>refKO_310
------------------------------------------------------------
------------------------------------------------------------
------------------------------------------------------------
------------------------------------------------------------
------------------------------------------------------------
------------------------------------------------------------
------------------------------------------------------------
------------------------------------------------------------
------------------------------------------------------------
------------------------------------------------------------
------------------------------------------------------------
------------------------------------------------------------
------------------------------------------------------------
------------------------------------------------------------
----------------------------------------MKVTE-EERDVA-----P--
--GV-TQKLWLFN-----------GTAP---GPTLRGKIGDKFKITLV--------N--D
-------------G----------------------------------------------
----------SLG-H------------------------SIDFHAGALAPDQPMRT----
--INPGES-LTYSFTATRAGIWMYHCST--MP-MSQHIANGMFGAVVIDP-P-----GLA
P---------------VDKEYLLVQSEIYA-------GP---------------------
------------------------------------------------------------
------------------------------------------------------------
---------------------------QGG---VADLAK---------------------
IQAE--K-PDAIVF------------NG--------------------------------
---------------------YANQY--KF--------A----PL-P-------------
------AKVGERVRIW----------------------------VLD-AGPNRASSFHVI
GG------------------QFDTTWSEGRFLL------D-----------GSD------
-PTAG----------A-QVLPLAPAQGGFVELSFPE--AGNYPFVSHSMVDA-ERG----
-------AAGVIHV----------------------------------------------
------------------------------------------------------------
-----------------------------VK-----------------------------
------------------------------------------------------------
------------------------------------------------------------
-------------------
>refKO_157
----------------------------MNLGRPTRPPMARRPWHVTVNALVVAWFLAAF
VVAVAHRWIPEANYLMVHLTLLGAVTTAILIWSAHFADTLLG-RPAPGGQGLIFLRLGVH
TVSAICVIVGIATD-----RWPLVVVGGVGITLVALAHVVVILLQRRGALMARFGALSLF
YVCAGLCLAVGVWLGVMLAR--TTPSAEVEGRLYTAHTTTMLLGWVGLTVLGTLVVLWPT
MLRTKMVPGAPLA-A-RRAMVVLVAGLAVIWVAAATGQRLLVVPAVAVYLTGIVLIVRPM
VAIARDK-------PPRSYATLSATTAVVWLVGCLLTLAVLAATAPD----WAALRESLG
VLAAPYAAGFAGQVLLGALSYLAPVMLGGGPRVVRRVDEEMNRAAGARIVVVNLSLLLFV
LP-----------------------LPSLVRVTTSLLGLAGLASFLVLLGRALWARRQAD
RE------S--------------------------SGAVIAASISTGPPP-VP--R----
----RLG-ALYGVGAVALAVVLGV----AGDPAA-AGL----------------------
TGSSA-----DDGAAATGRTTTVRVEAR-DMRFVPDVVEVPAGDRLVVELVNTDD-DVHD
LVLDN--GVRSGRMSAGETVELDLGVVGRDVEGWCSVAGHRQMGMTLDVVAVGAAP----
--------AAAADHGDHASSSS--AADPAHEQPDLRAEPDEDF-----------TAHPAE
LPP----------------------------------------------APA------G-
-K--------LH-------------------------QVTLTVGE-VTAEVA-----P--
--GV-EQERWTFN-----------GTDP---GPTLRGTVGDVFEITLV--------N--D
-------------G----------------------------------------------
----------TIG-H------------------------SIDFHAGALAPDEPMRT----
--IAPGES-LVYRFTAERAGIWMYHCST--AS-MSMHIAQGMVGAVVIDP-P-----GLE
P---------------VDREYVLVQSEVYL-------GE---------------------
------------------------------------------------------------
------------------------------------------------------------
---------------------------AGG---TADADA---------------------
IASE--Q-PDLVVF------------NG--------------------------------
---------------------YANQY--DH--------E----PL-I-------------
------ARVGERVRVW----------------------------VLA-AGPNRGSAFHVV
GG------------------QFDTVWSEGAYRLG---G-P----EG-----IGG------
-ASGG----------A-QVLPLVPAQGGFVELELPE--AGHYPVVSHAMVDA-ERG----
-------AHGIIRV----------------------------------------------
------------------------------------------------------------
-----------------------------TE-----------------------------
------------------------------------------------------------
------------------------------------------------------------
-------------------
>refKO_263
--------------------------------------MSRTSWHLRTGGVVAAWLAAVV
LVALIHRFLPVSGWLLVHLLGLGAAGNAILIWSWHFATALLK-LPDDVMRRGQGSRLGVF
NAGAVAVVAGVVAG-----NWPVVLAGGAAVAAVACWHAIALLRRMRAALPSRFGATVRF
YIAAGAALPVGVTLGVLMAR--GGLTAEAHARVVVAHAVLNLLGWIGLTVVGTLVTLWPT
MLRTRIAEGSQRT-A-TRMLWVLVAGLVVAAGGALAGSGVLAAAGLLLYLGGLVAMAVPH
VEEVRRK-------APVEFSTASVLAGVTWLAGSLVWLAAVLATTRD----GSAVAEHVD
SLTTPLLAGFAAQVLLGALTYLVPVVLGGGPTTVRATSSTLETAGPARVAATNAGLLLYV
LP-----------------------VPSLVRVLVSVVVLVAMASFLPLLVRAVLVARARR
DE------P--------------------------ARP-------AGPPPRVPSRR----
----RAGVAAVGLSAVMLAAAGGV----ALDPAA-AGVA---------------------
QGPPA-----NGGVAATGQTTTVQVRIE-GMRFVPGVVEVPSGNRLVVVLRNTGD-NTHD
LVLES--LARTPRIRPGEQATLDAGVVGRDLEGWCSVAGHRQLGMVLNVNVVGGEGQSSD
HDTGHLADPAADDATDRAADADGAAADPAR-TPDLAAVPGPGF-----------TARDPR
LPP----------------------------------------------SPD------A-
-D--------LH-------------------------ELTLRVRE-VEREVT-----P--
--GF-TQRLWTFN-----------GTAP---GPTLRGKVGDVFDITLV--------N--D
-------------G----------------------------------------------
----------SMG-H------------------------SIDFHAGALAPDRPMRT----
--IQPGQS-LTYRFTATRAGVWLYHCST--MP-MSLHIANGMFGAVIIDP-P-----GLP
A---------------VDREYVLVQSQLYL-------GR---------------------
------------------------------------------------------------
------------------------------------------------------------
---------------------------RGD---VADADK---------------------
LAAR--Q-PDLVVF------------NG--------------------------------
---------------------YANQY--DH--------D----PL-R-------------
------AKVGERVRLW----------------------------VLA-AGPQSGTAFHVV
GG------------------QFDTVWKEGGYLL------R----AG-----PGG------
-DT-G----------A-QVLDLAPAQGGFVELTFPQ--AGHYPFVTHAMVDA-ERG----
-------AHGVVQV----------------------------------------------
------------------------------------------------------------
-----------------------------DQRLR--------------------------
------------------------------------------------------------
------------------------------------------------------------
-------------------
>refKO_638
--------------------------------------MSRGGWHLRAGTIVFAWFVALV
VVALAHRFVPMSGWLLVHLLGLGAASNAVLVWSRHFADALLR-RPPATSRRPEALRLVVF
NAGAVAVVAGMLGR-----WWPLVLAGSVTVAVIAAIHAVILVRHLRAALPSRFGETVRF
YIVAAALLPLGAGLGAAMAN--DALPGTLHERFVVAHAGVNLFGWMGLTVLGTLVTLWPT
MLRTRVAQRVETA-A-RHGLPVLAAGLGAGVAGAIMGSTGLAAAGALTYLAAAVYVLEPH
LAEIRRR-------TPADFATMSVLAGVTWFLVSAAYVAVALATAPG----WTAAAGRIG
TATGILLAGFLVQVLLGALTYLLPVVI-GGRAAVQAATAELERGAAWRVAVANGGLVLCV
LP-----------------------APSLVRVLASMLVLVALAAFLPLAVRAVVAGRRAK
GT------P--------------------------SRL-------GRPEP-IPARR----
----RLGVAAAGLGVVVVAAAAGV----AADPAA-AGIS---------------------
TVRAE-----A--VEVTGVTTEAQVRIE-GMRFVPDVIDVPAGNRLVVTLTNSGT-DRHD
LVLAD--GTRTERLAPGDSATLDAGVIGSDVDGWCSVAGHRQMGMTLRIRATGAPA----
------PDAHA-DHAAATAGTSLAATDVAR-S--LGAEPGPDF-----------VPHDPA
LPA----------------------------------------------P-M------P-
-E---------H-------------------------RITLTVTE-SERPVA-----P--
--GI-TQRLWTFG-----------GTAP---GPTLHGKVGDVFEITLV--------N--D
-------------G----------------------------------------------
----------TIG-H------------------------SIDFHAGSLAPDGPMRT----
--IDPGQS-LVYRFTATRAGIWMYHCAT--MP-MSVHIANGMFGAVVIDP-P-----DLP
P---------------VDREYVLVQSELYL-------GP---------------------
------------------------------------------------------------
------------------------------------------------------------
---------------------------AAG---EADAAK---------------------
IAAE--A-PDLVVF------------NG--------------------------------
---------------------YAGQY--DH--------V----PL-P-------------
------ARVGERVRIW----------------------------VLA-AGPDRGTAFHVV
GG------------------QFDTVWTEGDYRL------R----PG-----VS-------
----G----------A-QTLGLSPSQGGFVELTFPE--EGRYPFVSHVMVDA-ERG----
-------AHGVVEV----------------------------------------------
------------------------------------------------------------
-----------------------------QP-----------------------------
------------------------------------------------------------
------------------------------------------------------------
-------------------
>refHel_93
------------------------------------------------------------
------------------------------------------------------------
------------------------------------------------------------
------------------------------------------------------------
------------------------------------------------------------
------------------------------------------------------------
------------------------------------------------------------
------------------------------------------------------------
------------------------------------------------------------
------------------------------------------------------------
------------------------------------------------------------
------------------------------------------------------------
------------------------------------------------------------
---------------------------------------------------T------A-
-E---------H-------------------------RVTLTVSE-VEREVS-----P--
--GI-TQRLWTFG-----------GSAP---GPTLRGRVGDVFEITLI--------N--D
-------------G----------------------------------------------
----------TIG-H------------------------SIDFHAGSLAPDRPMRT----
--IEPGAQ-LVYRFTATRAGVWLYHCAT--MP-MSVHIANGMFGAVVIDP-P-----DLS
T---------------VDREYLMVQSEFYL-------GA---------------------
------------------------------------------------------------
------------------------------------------------------------
---------------------------DGG---EVDADK---------------------
VAAD--T-PDLVVF------------NG--------------------------------
---------------------YAQQY--DH--------A----PL-T-------------
------ARVGERVRIW----------------------------VLA-AGPNRGSAFHVV
GG------------------QFDTVWAEGAYRL------R----PG-----AG-------
----G----------S-QTLGLFPAQGGFVELSFPE--PGNYPFVSHAMVDA-ERG----
-------AHGVIAV----------------------------------------------
------------------------------------------------------------
------------------------------------------------------------
------------------------------------------------------------
------------------------------------------------------------
-------------------
>refKO_424
--------------------------------------MKRSSWHLRAGSVVLGWLVALV
MAAIAHPYIALSNWLLIHLLGLGAASNAILIWSRHFADALLR-RSPDPPYPGQVIRLLAF
NIGAVTVITGMLGG-----WWPVVLAGGVLVAAVAAVHAGDLMRFLRAALPARFSITVHY
YVAAAACLAVGAGLGVAMAN--SALPGILAERFRTAHAVLNLFGWVGLTVLGTLVTLWPT
MLRTRMADGVERA-A-RRGLPALVLSVAVAVAGAILGSSRVVGVGALSFLTAVGFVLWPH
IDEVRRK-------RPADFPTLSVLCGVVWLAGSLGYLSVGLLTAPN----SMAAATVTA
AAGPALLAGFLVQVLFGSLAYLIPMVV-GGRASALAATAELERGAPWRLSVANFGLLICV
LP-----------------------VPNLVRVAVSALVLVAYGAFLPLLVRAVWLAQRNT
GV------R--------------------------STP-------GRLDP-PPLRQ----
----RLGIAAAGFGVVILTAAAGV----AADPAT-LGIG---------------------
SAPTV-----T--AAPTGHTTEVRVRVD-GMRYVPDTITVPAGDRLRITFHNTGT-DRHD
LVLAN--GARTDRVAPGVTAVLDAGVIGSDLAGWCSIAGHRQMGMTLTIKAIGTPP----
------VSGHEHELPGHGPDPSLTATDIAR-S--LGGRPGPGF-----------AARDPK
LSA----------------------------------------------AET------A-
-E---------H-------------------------RVTLTVSE-VEREVS-----P--
--GI-TQRLWTFG-----------GSAP---GPTLRGRVGDVFEITLI--------N--D
-------------G----------------------------------------------
----------TIG-H------------------------SIDFHAGSLAPDRPMRT----
--IEPGAQ-LVYRFTATRAGVWLYHCAT--MP-MSVHIANGMFGAVVIDP-P-----DLS
T---------------VDREYLMVQSEFYL-------GA---------------------
------------------------------------------------------------
------------------------------------------------------------
---------------------------DGG---EVDADK---------------------
VAAD--T-PDLVVF------------NG--------------------------------
---------------------YAQQY--DH--------A----PL-T-------------
------ARVGERVRIW----------------------------VLA-AGPNRGSAFHVV
GG------------------QFDTVWAEGAYRL------R----PG-----AG-------
----G----------S-QTLGLFPAQGGFVELSFPE--PGNYPFVSHAMVDA-ERG----
-------AHGEIAV----------------------------------------------
------------------------------------------------------------
-----------------------------GN-----------------------------
------------------------------------------------------------
------------------------------------------------------------
-------------------
>refKO_1
------------------------------------------------------------
------------------------------------------------------------
------------------------------------------------------------
------------------------------------------------------------
------------------------------------------------------------
-------------------------------------------------------MNRKL
TRVGVAALLVLTPVATAACADDGPATRTAGAAAGPGAGAAAA------------------
------------------------------------------------------------
------------------------------------------------------------
------------------------------------------------------------
----------APVGDIALDDT-VEFYAS-EFMFAPADFVAQPGTYTGV-LINDGT-IEHD
ITFEG--GEPV-VAAAGESVEFEFTVPEEGVRYWCSIPGHEDAGMVGFVSTGNSEA----
----AAPSGDDHVASDATPAVEANADATLYALRDPRPPARGEG-----------EGVTLI
PGG----------------------------------------------APDG-----G-
-D--------LI-------------------------EMELVVEE-KLMTVA-----D--
--GF-EQLVWTFG-----------GEVP---GPVLRTHVGDTVRVHLV--------NPPD
-------------A----------------------------------------------
----------SVS-H------------------------SIDFHASQVSMEDEMAS----
--IAPGED-LVYEFTTDYAGVWMYHCGT--AP-VLHHIANGMFGMVIVEPEE-----GLP
P---------------VDDEFFFVQNEWYL-------GP---------------------
------------------------------------------------------------
------------------------------------------------------------
---------------------------QGE---PSSYAA---------------------
ANQAAPA-PDFQMF------------NG--------------------------------
---------------------IAAQY--AD--------N----PI-D-------------
------IATGEDIRMF----------------------------VLN-VGPSIDTSFHVV
GG------------------IFHEVIKEGVHLGA-----------------GND------
-GNWG----------A-QAVDLAPAQGAIIEMTPAE--DGTYAFVNHAFNFP-GRG----
-------AIGLFSA----------------------------------------------
------------------------------------------------------------
-----------------------------S------------------------------
------------------------------------------------------------
------------------------------------------------------------
-------------------
>refKO_382
------------------------------------------------------------
------------------------------------------------------------
------------------------------------------------------------
------------------------------------------------------------
------------------------------------------------------------
-------------------------------------------------------MNRTV
TRVGLAALLILSAAAAAACGPDGPDGAGAASGAGAAAGAAAA------------------
------------------------------------------------------------
------------------------------------------------------------
------------------------------------------------------------
----------APAGAISPGDT-VEFYAT-EFMFAPADFVAEPGTYSGV-LVNDGD-IEHD
IVFEG--GEPV-VAAAGESVEFEFTVPEEGIRYWCSIPGHEDAGMAGIVSTGSAPS----
TATEAADSGGDHAGSGATPAVEANPDAAPYALRDPRVPARGEG-----------DGVTLI
PGG----------------------------------------------APDG-----G-
-D--------LI-------------------------EMELVVEE-KLMTVA-----D--
--GF-EQMVWTFG-----------GEVP---GPVLRTQVGDTVRVHLV--------NPPD
-------------A----------------------------------------------
----------SVS-H------------------------SIDFHASQVSMEDEMAS----
--IAPGED-LVYEFTTDYAGVWMYHCGT--AP-VLHHIANGMFGMVIVEPEG-----GLP
P---------------VDDEFFFVQNEWYL-------GP---------------------
------------------------------------------------------------
------------------------------------------------------------
---------------------------QGE---VSSYAA---------------------
ADQAAPA-PDFQMF------------NG--------------------------------
---------------------VAAQY--AD--------N----PI-D-------------
------VTTGEDIRMF----------------------------VLN-VGPSIDTSF---
------------------------------------------------------------
------------------------------------------------------------
------------------------------------------------------------
------------------------------------------------------------
------------------------------------------------------------
------------------------------------------------------------
------------------------------------------------------------
-------------------
>refHel_66
------------------------------------------------------------
------------------------------------------------------------
------------------------------------------------------------
------------------------------------------------------------
------------------------------------------------------------
------------------------------------------------------------
------------------------------------------------------------
------------------------------------------------------------
------------------------------------------------------------
------------------------------------------------------------
------------------------------------------------------------
-----------------------------------------PAALEGTLH----------
------------------------------------------------------------
------------------------------------------------------------
-------------------------------------DIELVVEE-KPMTVA-----P--
--GY-VQHVWTFG-----------GTVP---GPVIRVKVGDTVRIHLK--------NPSS
-------------N----------------------------------------------
----------KVP-H------------------------SIDFHSSEVAWNDEMTS----
--INVGED-KMYEWKANYAGVWMYHCGT--TP-ALHHIANGMYGMVIVEPKE-----GLP
A---------------VDHEFALVQSEWYL-------GP---------------------
------------------------------------------------------------
------------------------------------------------------------
---------------------------QGD---LVSLEK---------------------
AASAAPA-PEYVVF------------NG--------------------------------
---------------------VANQY--KD--------H----PL-E-------------
------VKTGASVRVF----------------------------VLN-AGPSIDSSFHVV
GT------------------IFNTVIKEGVQLRP-----------------ETA------
-NGYG----------S-QAVDLAPAQGAIVEFTTAE--DGLYPIVTHAFNFV-GRG----
-------ALGLFQA----------------------------------------------
------------------------------------------------------------
------------------------------------------------------------
------------------------------------------------------------
------------------------------------------------------------
-------------------
>refKO_135
------------------------------------------------------------
------------------------------------------------------------
------------------------------------------------------------
------------------------------------------------------------
------------------------------------------------------------
-------------------------------------------------------MNYRH
LMRGLFVAVL--AFGATACAPDAPDGAGSAEQ-VRDASVAAA------------------
------------------------------------------------------------
------------------------------------------------------------
------------------------------------------------------------
----------SAAGVLQPGDT-VEFFAS-EFAFAPYEITAEPGTYRGI-LVNQGE-VDHD
IKFDN--GDSI-VASAGQSVEFGFTVPEGGVVFTCTISGHADAGMVGIVHTPASLA----
AVP-AADEAGHASPPDEFPVVELDPDAPPYTVRDPRAPARGEG-----------EGVTLI
EGG----------------------------------------------APDG-----G-
-D--------LL-------------------------TVEMTVEE-KLMTVA-----E--
--GY-EQLVWTFN-----------GTVP---GPVIRTEVGDTVRVHLV--------NPIE
-------------S----------------------------------------------
----------EVP-H------------------------SIDFHASQVAWNDEMRS----
--IAPGED-LIYEFTTDYAGVWMYHCGT--DP-VLHHIANGMFGMVIVEPKG-----GLA
P---------------MENEFFLVQNEWYL-------GA---------------------
------------------------------------------------------------
------------------------------------------------------------
---------------------------QGE---VSSFAK---------------------
ANQAAPA-PDFVMF------------NG--------------------------------
---------------------VAKQY--LD--------N----PI-E-------------
------VPTGADVRLY----------------------------VLD-VGPSIDSSFHIV
GT------------------IFHNVVKEGVQLFE-----------------GND------
-GNWG----------S-QAVDLAPAQGAVIELRTPE--DGLYPIVTHAFNFP-GRG----
-------AIGLLQA----------------------------------------------
------------------------------------------------------------
-----------------------------GDGEP--------------------------
------------------------------------------------------------
------------------------------------------------------------
-------------------
>refKO_126
------------------------------------------------------------
------------------------------------------------------------
------------------------------------------------------------
------------------------------------------------------------
------------------------------------------------------------
-------------------------------------------------------MNARL
FSRLLAAAAL--TVAVGAC---AEDGNDVGNG-GVGAA-GAG------------------
------------------------------------------------------------
------------------------------------------------------------
------------------------------------------------------------
----------SDAGTLTTDSV-MEFHAT-EFAFAPMELTAEPGTYAGR-LVNDGT-IAHD
IVFDG--GDPI-VAAPGETVEFELTVPEGGIGFLCSIPGHSDAGMTGAIHTPGSAP----
TAA-AADGGH--TMGDTVEEVAADPDAPPYELHDPTVPARGEG-----------DGVTLV
PGG----------------------------------------------ADDG-----G-
-D--------LI-------------------------EVEMVVEE-KLMTVA-----E--
--GY-QQLVWTFN-----------GTVP---GPVLRTEVGDTVRVHLV--------NPDE
-------------A----------------------------------------------
----------TAS-H------------------------SLDFHASQVAWNDEMRS----
--IAPGED-LVYEFTTDYAGVWMYHCGT--DP-VLHHIANGMFGMVIVEPEG-----GLP
P---------------IDHEFFLVQSEWYL-------GP---------------------
------------------------------------------------------------
------------------------------------------------------------
---------------------------QGE---PSSFAK---------------------
ANQAAPE-PDFVMF------------NG--------------------------------
---------------------VAFQY--KD--------H----PI-E-------------
------VPTGDDVRLY----------------------------VLD-VGPSIDSSFHIV
GT------------------IFHDVIKEGVHLAA-----------------GND------
-GNWG----------S-QAVDLAPAQGAIIELTPAE--DGLYPIVTHAFNLP-GRG----
-------ALGLLQA----------------------------------------------
------------------------------------------------------------
-----------------------------GDGEP--------------------------
------------------------------------------------------------
------------------------------------------------------------
-------------------
>refKO_252
------------------------------------------------------------
------------------------------------------------------------
------------------------------------------------------------
------------------------------------------------------------
------------------------------------------------------------
------------------------------------------------------------
--------------PHGEG---ASRGAGAARG-VTHAA-TRV------------------
------------------------------------------------------------
------------------------------------------------------------
------------------------------------------------------------
----------SMEAARSPGDE-VEFVAT-EFAFAPSTVMATAGTYSGV-LVNDGS-IEHD
IKFDN--GDAI-VAAPGETVEFEFEVPTEGIRYYCSIPGHAEAGMEGEVRTEATPP----
AEA-AASHGG--T--AEVAAVEADPDAPPYEWRDPRAPARGEG-----------EGFTLV
PGG----------------------------------------------APDG-----G-
-D--------LI-------------------------EVELFVEE-KLATVA-----E--
--GY-VQQIWTFN-----------GTMP---GPVIRTEVGDTVRVRLI--------NPPE
-------------A----------------------------------------------
----------TVS-H------------------------SVDFHASQVAWNDEMRS----
--IAPGEE-LIYEFTTDYAGVWMYHCGT--DP-VLHHIANGMFGMVIVEPEG-----GLP
P---------------MDNEFFIVQHEWYL-------GP---------------------
------------------------------------------------------------
------------------------------------------------------------
---------------------------QGE---VSSFGK---------------------
ANQAAPE-PDFVMF------------NG--------------------------------
---------------------AAFQY--RD--------N----PI-E-------------
------IPTGEEIRLF----------------------------VLD-VGPSIDSSFHIV
GT------------------IFDEVIKEGVHLQR-----------------GNE------
-GNWG----------S-QAVDLAPAQGAVIELLAAE--DGLYPMVTHAFNFP-GRG----
-------ALGLLQA----------------------------------------------
------------------------------------------------------------
-----------------------------GDGEP--------------------------
------------------------------------------------------------
------------------------------------------------------------
-------------------
>refKO_259
------------------------------------------------------------
------------------------------------------------------------
------------------------------------------------------------
------------------------------------------------------------
------------------------------------------------------------
---------------------------------------------MSIELQEHGHEKTAK
RDGWLALVATFSALAMIVMLFAAGVAVRGG----------DD------------------
------------------------------------------------------------
------------------------------------------------------------
------------------------------------------------------------
----------DGGGGAPVATESVDVTLG-DLFVEPSSLTMPAGATLTLNVTNDGA-MPHD
LKVGG--TDGTAMLDPGQSETITIGPFDASTEAWCTVPGHREAGMSMMITVEG-------
-----EAGGDTDVAAGDSHGTDVEGAALGGAQIDFNAAPEGDW-----------QPFDPT
LAP----------------------------------------------AP-G-----G-
-T--------EH-------------------------EISWSMTE-EVMEIA-----P--
--GV-TQEVWTFD-----------GQVP---GPTLRGKVGDIFTVTIT--------N--D
-------------G----------------------------------------------
----------EMG-H------------------------SLDFHASKVAWNDEMRT----
--IQPGES-LVYQFEAKHAGAWMYHCGT--AP-TLHHIGNGMHGAVVIDPPD------LA
P---------------VDHEYIFVQHEYYT-------GD---------------------
------------------------------------------------------------
------------------------------------------------------------
---------------------------EGE---PGDLGK---------------------
MQRD--E-WDAVVF------------NG--------------------------------
---------------------YVNQY--VH--------A----PI-D-------------
-----GIEVGERVRAW----------------------------IVD-NGPSENSSWHVV
GT------------------IFDTVYKEGAYNLR-----------------PDDG-----
-GQGG----------S-QALDLQPAQGGFVEFTFDE--EGAYPFVSHKFSNA-GKG----
-------AMGLFIA----------------------------------------------
------------------------------------------------------------
-----------------------------GDPDLGEIGGH--------------------
------------------------------------------------------------
------------------------------------------------------------
-------------------
>refKO_783
------------------------------------------------------------
------------------------------------------------------------
------------------------------------------------------------
------------------------------------------------------------
------------------------------------------------------------
------------------------------------------------------MPTRGT
PERALSGSDLLMMVGVGALAVIALVVSTVSFGFAVFGTESDA------------------
------------------------------------------------------------
------------------------------------------------------------
------------------------------------------------------------
----------AADAAGSGGTTTVDVMLT-EFSVTPGVIEVPAGDTLVLNVTNDGA-MVHD
LKLNG--ETGTAMLEPGTSETIDLGVMEAGAEIWCTVPGHEESGMTATIEVTG-------
-----ASPTDAEAVAAAPPDGDAEGDF---ATIDPKAEPDADW-----------TPFDPT
LAP----------------------------------------------AP-G-----G-
-T--------EH-------------------------KVTLRATE-TELEVA-----P--
--GV-TQMMWTFE-----------DQVP---GPILRGKVGDLFTVTLI--------N--E
-------------G----------------------------------------------
----------EVG-H------------------------SIDFHASKVAWDDEMRT----
--IASGES-LVYQFRADHAGAYMYHCGT--SP-ALHHIGNGMYGAIIIDPPE------LA
P---------------VAKEFVMVQSELYL-------GP---------------------
------------------------------------------------------------
------------------------------------------------------------
---------------------------QGE---EGDLAK---------------------
MQDE--D-FDAVVF------------NG--------------------------------
---------------------YWNQY--AF--------A----PI-D-------------
------VEANERIRVW----------------------------VID-DGPSENSAFHIV
GT------------------IFDTVWKEGSYLLR-----------------PDD------
-RRGG----------S-QVLDLQPAQGGFVEFTFAE--EGFYPMVTHKFSNV-GKG----
-------ALGLFRA----------------------------------------------
------------------------------------------------------------
-----------------------------GDVEMPDAAGH--------------------
------------------------------------------------------------
------------------------------------------------------------
-------------------
>refKO_232
------------------------------------------------------------
------------------------------------------------------------
------------------------------------------------------------
------------------------------------------------------------
------------------------------------------------------------
--------------------------------------------------------MWKS
GFGCLTAVTAGMALFISMVLVISGATHAPG---------ETT------------------
------------------------------------------------------------
------------------------------------------------------------
------------------------------------------------------------
----------PQVAVASPASVSFDIELG-DMYIKPATITVPNGANVVLHITNAGV-MPHD
FKTEG--GAATPLISPGASSDLTVGPMTASNAAWCTIAGHKQAGMNLAIVVTG-------
-----GATAGASSAPTGVAAADPN------AKIDAAAMPAHEW-----------IGRSPI
LPA----------------------------------------------AS-G-----G-
-K--------IH-------------------------EVSFDAME-SIIEVA-----P--
--GV-TQEMWTFN-----------GTAP---GPVLRGEIGDTFRITLT--------N--K
-------------G----------------------------------------------
----------KMG-H------------------------SIDFHASKVAWSDEMRT----
--IQPGES-LIYEFKAQFAGAFMYHCGT--AP-ALHHIGNGMFGVIIINPPN------LP
A---------------VDEEFFVTQSELYL-------GP---------------------
------------------------------------------------------------
------------------------------------------------------------
---------------------------QGQ---PGDLTK---------------------
MVNE--Q-WDAVVF------------NG--------------------------------
---------------------YFNQY--KF--------S----PI-K-------------
------VLPGKRYRMW----------------------------VLN-DGPSENSAFHIV
GT------------------IFDTVYKEGAYLLR-----------------PNA------
-TRGG----------S-QALDLQPSQGGFVEFTFAE--DGLYPFVTHKFANV-GKG----
-------ALGFFVV----------------------------------------------
------------------------------------------------------------
-----------------------------GNADASALGSH--------------------
------------------------------------------------------------
------------------------------------------------------------
-------------------
>refKO_266
------------------------------------------------------------
------------------------------------------------------------
------------------------------------------------------------
------------------------------------------------------------
------------------------------------------------------------
------------------------------------------------------------
----MKGSTIRYRIWVVLMLVLTLVITSCG----------ST------------------
------------------------------------------------------------
------------------------------------------------------------
------------------------------------------------------------
----------PTTTTGEPEQV-IEIELG-DMYVKPDTIEINAGENVKLHVKNVGA-MVHD
LKING--TSGTAELVTGQEETITVGGLTDSVLAWCTLPGHRESGMEMKINVKG-------
----MAAHSDYDTVNAPAPAADES------AKIDAKAMPSDTW-----------QARDPV
LPA----------------------------------------------KA-E-----G-
-T--------VH-------------------------EITINAVE-SEIEVA-----P--
--GV-TQMMWSFD-----------GIVP---GPVYHGNIGDTFRFTLT--------N--K
-------------G----------------------------------------------
----------KMG-H------------------------SIDFHASKVAWNEKMKT----
--INPGES-LVYEFKAEYAGAYMYHCGT--VP-ALHHIGNGMYGAIIIDPPS------LA
P---------------VEKEFVIIQSELYL-------GP---------------------
------------------------------------------------------------
------------------------------------------------------------
---------------------------QGK---EGSLTK---------------------
MVNE--Q-WDAVVF------------NG--------------------------------
---------------------YYNQY--KF--------A----PI-H-------------
------VEANKRYRVW----------------------------VVD-DGPSENSAFHIV
GT------------------VFDTVYKEGSYLLQ-----------------PDA------
-RQGG----------S-QVLDLQAAQGGFVEFSFAE--DGLYPMVTHKFANV-GKG----
-------ALGFFAV----------------------------------------------
------------------------------------------------------------
-----------------------------GDVDTSALGGH--------------------
------------------------------------------------------------
------------------------------------------------------------
-------------------
>refKO_176
------------------------------------------------------------
------------------------------------------------------------
------------------------------------------------------------
------------------------------------------------------------
------------------------------------------------------------
------------------------------------------------------------
------------------------------------------------------------
------------------------------------------------------------
------------------------------------------------------------
------------------------------------------------------------
------------------------------------------------------------
------------------------------------------------------------
----------------------------MLRKNNTNESFSILL-----------AVISML
TFM----------------------------------------------SLMF-------
MS--------SLVKAEHGQHDEHYSHKIIQKGGKTIHQITMTAME-NEVEVDN----A--
--GKVKYAAMTFS-----------GTMP---GPVVRVKQGDIVEFTLI--------NPKT
-------------N----------------------------------------------
----------AFA-H------------------------SMDFHAAVVDVLDEFAA----
--ANPGET-KKFTFEARYAGLFLYHCGA--SP-MPMHISRGMFGVIMVDPK-EGFTNDYP
K---------------PDREYFLVQSQFWP-------DP---------------L-----
------------------------------------------------------------
------------------------------------------------------------
-----------------------------------NVEG---------------------
MMEN--TGWTQTLI------------NG--------------------------------
---------------------KAFHY--TPVHDPASK-L----VL-E-------------
------AEPGELVRIH----------------------------YVN-ANINNVASMHPI
AG------------------MWDRVYLNGS---------------------PKN------
-IQYD----------L-QTHLVPVSGSASYDIQSPADRPTNNAIVDHNMSSA-MRG----
-------AITVLMN----------------------------------------------
------------------------------------------------------------
---------------KPDANP---ELGRGSVENMLLRVKN--------------------
------------------------------------------------------------
------------------------------------------------------------
-------------------
>refKO_515
------------------------------------------------------------
------------------------------------------------------------
------------------------------------------------------------
------------------------------------------------------------
------------------------------------------------------------
------------------------------------------------------------
------------------------------------------------------------
------------------------------------------------------------
------------------------------------------------------------
------------------------------------------------------------
------------------------------------------------------------
------------------------------------------------------------
-------------------------------MNAKRILCVAAA-----------AVALMA
AQT----------------------------------------------ADSL-------
AE--------TV-------------------------KVELPVIE-KDLPVDN----A--
--GN-TQPMWTFG-----------GTIP---GPTIRVTEGDTIDFTLV--------NQKG
-------------N----------------------------------------------
----------KQS-H------------------------SMDFHAAIVSAADEFEA----
--VKPGQN-KHFTFEARKPGVFIYHCGA--DP-MIEHIGRGMYGVIIVDPK-EGYSEEFP
E---------------PDREYILVHGDLFE-------TG---------------T-----
------------------------------------------------------------
------------------------------------------------------------
-----------------------------------TAEQ---------------------
MIRN--ENRKGTLV------------NG--------------------------------
---------------------RMFHY--DPLHDPNAG-M----ML-M-------------
------AKPGERVRIY----------------------------FVN-AQVNEPVSFHPI
AN------------------IWDKVWNSGN---------------------PRN------
-VEHD----------L-QTRIVPVASGAIFDIIPPKGRESVNVLVDHAMKHA-LTG----
-------GISVLMN----------------------------------------------
------------------------------------------------------------
---------------SEAADD---SLGHG--DNLLPRP----------------------
------------------------------------------------------------
------------------------------------------------------------
-------------------
>refKO_706
------------------------------------------------------------
------------------------------------------------------------
------------------------------------------------------------
------------------------------------------------------------
------------------------------------------------------------
------------------------------------------------------------
------------------------------------------------------------
------------------------------------------------------------
------------------------------------------------------------
------------------------------------------------------------
------------------------------------------------------------
------------------------------------------------------------
-------------------------------MSIFKSIKQVTA-----------AIAAAA
ILA----------------------------------------------SPAM-------
AE--------VV-------------------------KVEIPVIE-KEIAVDN----K--
--GT-MQTMWTFG-----------GTVP---GPVVRVKEGDIVDFTLI--------NEEG
-------------N----------------------------------------------
----------KQS-H------------------------SMDFHAAAVDVLDEFAA----
--VKPGEK-KHFKFKATSPGVFIYHCGA--DP-MVEHIGRGMYGVIIVDPK-EGYGENYP
K---------------PDREYVIVHSDLFE-------PG---------------T-----
------------------------------------------------------------
------------------------------------------------------------
-----------------------------------TAEQ---------------------
MLEG--DGWTSTLV------------NG--------------------------------
---------------------KAFHY--DPLHDPNAS-L----ML-Q-------------
------SEPGERVRFY----------------------------FVN-AHVNKSVALHPI
AG------------------IWERVYNSGH---------------------PFN------
-LEKG----------I-QTYLVPAASGATLDLVSPSDRDTNNAIVDHQMKGA-LNG----
-------GISVLMN----------------------------------------------
------------------------------------------------------------
---------------AEGADP---SLGKK--GNILIR-----------------------
------------------------------------------------------------
------------------------------------------------------------
-------------------
>refKO_41
------------------------------------------------------------
------------------------------------------------------------
------------------------------------------------------------
------------------------------------------------------------
------------------------------------------------------------
------------------------------------------------------------
------------------------------------------------------------
------------------------------------------------------------
------------------------------------------------------------
------------------------------------------------------------
------------------------------------------------------------
------------------------------------------------------------
------------------------------MKITKSSLLMAAT-----------IALTAF
MGG----------------------------------------------QQAS-------
AK--------TV-------------------------RVTMTAME-NDVVIDN----K--
--GT-KYPAWTFD-----------GAIP---GKVVRVTEGDVVDFTLV--------NPKK
-------------N----------------------------------------------
----------KNS-H------------------------SMDFHAAEVDVLKEFAE----
--VKPGGS-KHFKFTARRAGIYMYHCGA--GP-MVQHIARGMFGTIIVDPK-K-YTEDFP
K---------------PDREYVIVQSQFFP-------NA---------------E-----
------------------------------------------------------------
------------------------------------------------------------
-----------------------------------NYQA---------------------
MLQN--AGWTNSLI------------NG--------------------------------
---------------------KIFHY--DPVHDPNAT-K----VL-M-------------
------ALPGERVRIF----------------------------FVN-ANINMPVALHPI
AG------------------IWDRVYPNGS---------------------PKN------
-VLYD----------M-QTYGVPVAGASAFDIVSPADKATNIAIVDHTMSAA-LRG----
-------AITVMMN----------------------------------------------
------------------------------------------------------------
---------------RPDADP---TLGKG--DKILP------------------------
------------------------------------------------------------
------------------------------------------------------------
-------------------
>refKO_94
------------------------------------------------------------
------------------------------------------------------------
------------------------------------------------------------
------------------------------------------------------------
------------------------------------------------------------
------------------------------------------------------------
------------------------------------------------------------
------------------------------------------------------------
------------------------------------------------------------
------------------------------------------------------------
------------------------------------------------------------
------------------------------------------------------------
------------------------------MRIAKLSVLAGIM-----------MALMAL
MGA----------------------------------------------QQAS-------
AK--------TV-------------------------QVTMTAME-NDVVIDN----K--
--GT-KYAAWTFD-----------GAIP---GKVVRVTEGDVIEFTLV--------NPKN
-------------N----------------------------------------------
----------KNS-H------------------------SMDFHAAEVDVLSEFAE----
--VKPGGS-KKYTFKAKRAGVYMYHCGA--GP-MVQHIARGMYGTIIVDPK-K-YTEVFP
K---------------PDREYVIIQSQFFP-------DA---------------E-----
------------------------------------------------------------
------------------------------------------------------------
-----------------------------------NYKA---------------------
MLEN--AGWTNSLI------------NG--------------------------------
---------------------KVFHY--DPVHDPNAT-K----VL-M-------------
------AKPGERVRIF----------------------------FIN-ANVNMPVALHPI
AG------------------IWDRVYPNGS---------------------PKN------
-VLYD----------M-QTYGVPVAGASAFDIVSPADKPTNNAIVDHTMSAA-LRG----
-------AITVLMN----------------------------------------------
------------------------------------------------------------
---------------RPDADP---TLGRG--ENILP------------------------
------------------------------------------------------------
------------------------------------------------------------
-------------------
>refKO_469
------------------------------------------------------------
------------------------------------------------------------
------------------------------------------------------------
------------------------------------------------------------
------------------------------------------------------------
------------------------------------------------------------
------------------------------------------------------------
------------------------------------------------------------
------------------------------------------------------------
------------------------------------------------------------
------------------------------------------------------------
------------------------------------------------------------
---------------------------MKNQLLSKIKTGSALA-----------LGLSLM
LAG----------------------------------------------PAAL-------
AK--------VV-------------------------HVKMIAKE-TTVEIDN----K--
--GT-EYPAWTFD-----------GAIP---GKVVRVKEGDIVEFELV--------NPKT
-------------N----------------------------------------------
----------KES-H------------------------SMDFHAAEVDVLNEFAP----
--VKPGET-KKFKFKANRAGVWMYHCGA--SV-MAQHIARGMYGMIIVDPK-EGYSKKYP
K---------------PDREYVLVQGQYFP-------DA---------------D-----
------------------------------------------------------------
------------------------------------------------------------
-----------------------------------DYKG---------------------
MIKN--EGWAGSLI------------NG--------------------------------
---------------------KMFHY--DPVHDPDAS-L----VL-Q-------------
------SKPGERVRVY----------------------------FAN-ANINEPVAFHPI
AG------------------IWDKVYINGN---------------------PEN------
-VLED----------M-ATYNVAVSEASTFDIVSPADRPTNNALVDHAMRAA-MGG----
-------AITVLMN----------------------------------------------
------------------------------------------------------------
---------------KPDADP---KAGKG--KNILIR-----------------------
------------------------------------------------------------
------------------------------------------------------------
-------------------
>refKO_620
------------------------------------------------------------
------------------------------------------------------------
------------------------------------------------------------
------------------------------------------------------------
------------------------------------------------------------
------------------------------------------------------------
------------------------------------------------------------
------------------------------------------------------------
------------------------------------------------------------
------------------------------------------------------------
------------------------------------------------------------
------------------------------------------------------------
---------------------------MNIKPLSTAIKYKSVS-----------LLMLAL
FIA----------------------------------------------EPIA-------
AK--------TV-------------------------KITMTAKE-NTVVIDN----K--
--GT-EYPAWTYD-----------GTIP---GPVVRVTEGDTVDFTLI--------NPDT
-------------N----------------------------------------------
----------KES-H------------------------SMDFHAAVVDVLKEFSE----
--VKPGET-KHFSFVAKHPGVFMYHCGA--AT-MAQHIARGMYGLIIVDPK-EGFSEAYP
K---------------PDREYVLIQSQYFP-------NA---------------K-----
------------------------------------------------------------
------------------------------------------------------------
-----------------------------------DKDA---------------------
MIEN--RGWTGSLI------------NG--------------------------------
---------------------KIFHY--DPVHDENAS-L----TL-Q-------------
------SKPGERVRIF----------------------------FVN-ANINNPVAFHPI
AG------------------IWDKVYINGN---------------------PKN------
-TLYG----------I-QTYNVAVASADTFDLVSPADHPTNNAIVDHTMGAA-LRG----
-------AITVLMN----------------------------------------------
------------------------------------------------------------
---------------MPDADP---KLGKG--DNILIR-----------------------
------------------------------------------------------------
------------------------------------------------------------
-------------------
>refHel_79
------------------------------------------------------------
------------------------------------------------------------
------------------------------------------------------------
------------------------------------------------------------
------------------------------------------------------------
------------------------------------------------------------
------------------------------------------------------------
------------------------------------------------------------
------------------------------------------------------------
------------------------------------------------------------
------------------------------------------------------------
------------------------------------------------------------
------------------------------------------------------------
------------------------------------------------------------
AK--------EV-------------------------KVKFEVKE-TEVVIDN----K--
--GT-QYSAWTYN-----------GTIP---GPVVRVTEGDVVDFELV--------NPES
-------------N----------------------------------------------
----------QQS-H------------------------SLDFHAAVVDVLNELED----
--VRPGHS-KHFTFKAKYPGVFIYHCGA--AT-MAQHIARGMFGVIIVDPK-EGYSNDFP
K---------------PDREYVLVQSQYFP-------DA---------------G-----
------------------------------------------------------------
------------------------------------------------------------
-----------------------------------DKDA---------------------
MIEN--RDWTASLI------------NG--------------------------------
---------------------KIFHY--DPVHDENAT-L----TL-Q-------------
------SEPGERVRIY----------------------------FVN-ANINMPVALHPI
AG------------------IWDRVYVNGN---------------------PKN------
-VLYG----------V-QTHNIAVATGDMLDIVSPADRPTNNAIVDHTMSAA-MRG----
-------AITLLMN----------------------------------------------
------------------------------------------------------------
---------------A--------------------------------------------
------------------------------------------------------------
------------------------------------------------------------
-------------------
>refKO_138
------------------------------------------------------------
------------------------------------------------------------
------------------------------------------------------------
------------------------------------------------------------
------------------------------------------------------------
------------------------------------------------------------
------------------------------------------------------------
------------------------------------------------------------
------------------------------------------------------------
------------------------------------------------------------
------------------------------------------------------------
------------------------------------------------------------
---------------------------MHNKFKLTNKTAAVLF-----------AVANFV
FVA----------------------------------------------QVAF-------
AK--------EV-------------------------KVKFEVKE-TEVVIDN----K--
--GT-QYSAWTYN-----------GTIP---GPVVRVTEGDVVDFELV--------NPES
-------------N----------------------------------------------
----------QQS-H------------------------SLDFHAAVVDVLNELED----
--VRPGHS-KHFTFKAKYPGVFIYHCGA--AT-MAQHIARGMFGVIIVDPK-EGYSNDFP
K---------------PDREYVLVQSQYFP-------DA---------------G-----
------------------------------------------------------------
------------------------------------------------------------
-----------------------------------DKDA---------------------
MIEN--RDWTASLI------------NG--------------------------------
---------------------KIFHY--DPVHDENAT-L----TL-Q-------------
------SEPGERVRIY----------------------------FVN-ANINMPVALHPI
AG------------------IWDRVYVNGN---------------------PKN------
-VLYG----------V-QTHNIAVATGDMLDIVSPADRPTNNAIVDHTMSAA-MRG----
-------AITLLMN----------------------------------------------
------------------------------------------------------------
---------------APGVDP---TLGKG--DKILLR-----------------------
------------------------------------------------------------
------------------------------------------------------------
-------------------
>refKO_80
------------------------------------------------------------
------------------------------------------------------------
------------------------------------------------------------
------------------------------------------------------------
------------------------------------------------------------
------------------------------------------------------------
------------------------------------------------------------
------------------------------------------------------------
------------------------------------------------------------
------------------------------------------------------------
------------------------------------------------------------
------------------------------------------------------------
----------------------------MTRVHQLVSLFSISV-----------FAALTT
LST----------------------------------------------PIVQ-------
AE--------VV-------------------------NVDMVVQE-VDIPVDN----E--
--GT-TQKMWTYN-----------GTVP---GPVVRVKQGDIVNFTLI--------NDKS
-------------N----------------------------------------------
----------KNS-H------------------------SMDFHAAIVDVLDEFSE----
--IKPGDT-KKFQFEAKYPGAFVYHCGA--SS-MAEHISRGMYGVILVDPR-EGYSETYP
R---------------PDREYVIVQGDLFK-------AG---------------T-----
------------------------------------------------------------
------------------------------------------------------------
-----------------------------------SAED---------------------
RKWG--KDWQGALI------------NG--------------------------------
---------------------KMFHY--DPVHDENAT-L----AL-E-------------
------SKPGERVRFY----------------------------YVN-AQINDPVALHPI
AG------------------IWDRVYDNGN---------------------PKN------
-ISYG----------M-QTFNIPPAHAITVDLVSPGDRPSNNAIVDHAMKRA-LNG----
-------AITVLLN----------------------------------------------
------------------------------------------------------------
---------------NEDADP---DKGRD--GNLVIR-----------------------
------------------------------------------------------------
------------------------------------------------------------
-------------------
>refKO_132
------------------------------------------------------------
------------------------------------------------------------
------------------------------------------------------------
------------------------------------------------------------
------------------------------------------------------------
------------------------------------------------------------
------------------------------------------------------------
------------------------------------------------------------
------------------------------------------------------------
------------------------------------------------------------
------------------------------------------------------------
------------------------------------------------------------
----------------------------------MNNVIPVAL-----------VSAL--
LIC----------------------------------------------AEAP-------
AE--------TV-------------------------TVEMTVKE-QELVVDN----K--
--GT-KQTMWTYD-----------GTVP---GPLVRVHQGDVVEFTLH--------NAEA
-------------N----------------------------------------------
----------KNS-H------------------------SMDFHAAIVDVLDEFAE----
--IKPGDT-KKFSFEARYPGVFIYHCGA--SS-MAEHISRGMYGVIIVDPK-DGYSASYP
K---------------PDREYVLVQGDLFA-------EG---------------V-----
------------------------------------------------------------
------------------------------------------------------------
-----------------------------------SPED---------------------
RRDG--KGWTAALV------------NG--------------------------------
---------------------KVFHY--DPVHDQNAT-L----AL-Q-------------
------AKPGERVRFY----------------------------YVN-AQINDPVALHPI
AG------------------IWDRVYDHGN---------------------PLN------
-VSHG----------V-QTFTIPPASGATFDLLPPADRATNNAIVDHAMIRA-LNG----
-------AITVLMT----------------------------------------------
------------------------------------------------------------
---------------HDAADP---ELGHG--SNLIVR-----------------------
------------------------------------------------------------
------------------------------------------------------------
-------------------
>refKO_655
------------------------------------------------------------
------------------------------------------------------------
------------------------------------------------------------
------------------------------------------------------------
------------------------------------------------------------
------------------------------------------------------------
------------------------------------------------------------
------------------------------------------------------------
------------------------------------------------------------
------------------------------------------------------------
------------------------------------------------------------
------------------------------------------------------------
-------------------------------MKV-SKIAYGIF-----------ISLALL
SSY----------------------------------------------ASN--------
AK--------VV-------------------------TVEIPVIE-KEMLVDN----A--
--GT-KHNMWTYG-----------GTIP---GPVVRVTEGDIVDFSLL--------NKKS
-------------N----------------------------------------------
----------KQS-H------------------------SMDFHAAIVDVLDEFES----
--VRPGKR-KDFKFEAKYPGVFIYHCGS--ES-MSEHISRGMYGVIIVDPK-EGYTEDFP
K---------------PDREYVIVEGDLFE-------NN---------------A-----
------------------------------------------------------------
------------------------------------------------------------
-----------------------------------TPTE---------------------
ITNN--EKWKGVLI------------NG--------------------------------
---------------------KQFHY--DPVHDQNAT-Q----VL-E-------------
------SKPGERVRIY----------------------------FAN-AKINENAAFHPI
AG------------------IWDKVWDNGH---------------------PKN------
-IRHG----------I-QTIDVAPAHAIIADIVSPSDRPTNNALVDHRMKSA-LNG----
-------AITVLMN----------------------------------------------
------------------------------------------------------------
---------------KPDADP---KMGKG--TNLVIN-----------------------
------------------------------------------------------------
------------------------------------------------------------
-------------------
>refKO_756
------------------------------------------------------------
------------------------------------------------------------
------------------------------------------------------------
------------------------------------------------------------
------------------------------------------------------------
------------------------------------------------------------
------------------------------------------------------------
------------------------------------------------------------
------------------------------------------------------------
------------------------------------------------------------
------------------------------------------------------------
------------------------------------------------------------
-------------------------------MKL-SKITSGLL-----------VSLALL
GSQ----------------------------------------------CAL--------
AK--------VV-------------------------KVEMSVIE-KQIVVDN----A--
--GT-KQNMWTYN-----------GTIP---GPVIRVTEGDIVDFSLL--------NLKV
-------------N----------------------------------------------
----------KQS-H------------------------SMDFHAAVVDVLDEFEG----
--VRPGRT-KDFKFEAKYPGVFIYHCGS--ES-MSEHISRGMYGVIIVDPK-EGYSADFP
K---------------PDREYVIVEGDLFD-------ND---------------A-----
------------------------------------------------------------
------------------------------------------------------------
-----------------------------------TPTE---------------------
ITNN--EKWKGVLI------------NG--------------------------------
---------------------KQFHY--DPVHDQNAS-I----VL-E-------------
------SKPGERVRFY----------------------------FVN-AKINENSAFHPI
AG------------------IWDKVWDNGN---------------------PKN------
-IRHG----------M-QTIDVAPAHGVIADLVSPSDRPTNNALVDHRMKSA-LNG----
-------AITILMN----------------------------------------------
------------------------------------------------------------
---------------KPDADP---KKGRD--GNLVLR-----------------------
------------------------------------------------------------
------------------------------------------------------------
-------------------
>refKO_84
------------------------------------------------------------
------------------------------------------------------------
------------------------------------------------------------
------------------------------------------------------------
------------------------------------------------------------
------------------------------------------------------------
------------------------------------------------------------
------------------------------------------------------------
------------------------------------------------------------
------------------------------------------------------------
------------------------------------------------------------
------------------------------------------------------------
-------------------------------MKSLSPIAAAIG-----------ISMSLI
LAP----------------------------------------------ALVQ-------
AK--------TV-------------------------KIEIPVIE-KDIAIDN----A--
--GN-KQKMWTYG-----------GTIP---GPLIRVTQGDVVDFTML--------NQKG
-------------N----------------------------------------------
----------KQS-H------------------------SMDFHAARVDVLDEFSG----
--VRPGKT-KKFQFTADYPGVFIYHCGS--EA-MSEHISRGMYGVIIVDPK-GGYTEDFP
K---------------PDREYVIVQGDLFE-------EG---------------T-----
------------------------------------------------------------
------------------------------------------------------------
-----------------------------------KPND---------------------
[truncated: 1,764,639 more chars]
