# Supplementary material for: Picoplankton nitrogen guilds in the tropical and subtropical oceans: From the surface to the deep
Source: PLoS One. 2025 Nov 5;20(11):e0335222. doi: 10.1371/journal.pone.0335222 (PMC12588538; doi:10.1371/journal.pone.0335222)
Supplement: S1 File — (ZIP) [file pone.0335222.s001.zip › supplementary info/N_cycle/G_nirK_nitrite reductase/tree/ref_database.log]

IQ-TREE multicore version 2.1.4-beta COVID-edition for Linux 64-bit built Jun 24 2021
Developed by Bui Quang Minh, James Barbetti, Nguyen Lam Tung,
Olga Chernomor, Heiko Schmidt, Dominik Schrempf, Michael Woodhams.

Host:    zobel1 (AVX, 251 GB RAM)
Command: iqtree -s /media/disk5/nfernandez/TRAITS/genes/nirK/results/ref_database.faln -st AA -nt AUTO -m TEST -bb 1000 -mset raxml -nm 1000 -pre /media/disk5/nfernandez/TRAITS/genes/nirK/results/ref_database -redo
Seed:    16777 (Using SPRNG - Scalable Parallel Random Number Generator)
Time:    Thu Jun 30 12:52:14 2022
Kernel:  AVX - auto-detect threads (24 CPU cores detected)

Reading alignment file /media/disk5/nfernandez/TRAITS/genes/nirK/results/ref_database.faln ... Fasta format detected
Alignment most likely contains protein sequences
Alignment has 1059 sequences with 1999 columns, 1779 distinct patterns
1415 parsimony-informative, 210 singleton sites, 374 constant sites
            Gap/Ambiguity  Composition  p-value
   1  refKO_736    73.54%    failed      0.00%
   2  refKO_231    73.64%    failed      0.00%
   3  refKO_551    72.29%    failed      0.00%
   4  refKO_131    75.79%    failed      0.71%
   5  refKO_218    76.44%    failed      1.23%
   6  refKO_77     75.34%    failed      3.01%
   7  refKO_28     74.09%    failed      0.15%
   8  refKO_629    76.14%    failed      0.50%
   9  refKO_106    76.14%    passed     16.38%
  10  refKO_254    74.99%    passed      6.91%
  11  refKO_661    76.29%    failed      3.16%
  12  refKO_284    76.24%    failed      1.26%
  13  refKO_65     76.74%    failed      1.21%
  14  refKO_763    75.59%    passed     10.83%
  15  refKO_448    75.54%    failed      1.67%
  16  refKO_740    76.49%    failed      2.97%
  17  refKO_758    77.54%    failed      3.71%
  18  refKO_273    76.19%    failed      4.14%
  19  refKO_586    76.04%    passed      6.17%
  20  refKO_454    76.59%    passed     27.43%
  21  refKO_637    76.44%    failed      0.77%
  22  refKO_61     74.94%    failed      0.32%
  23  refKO_777    75.94%    failed      0.09%
  24  refKO_514    76.64%    passed     24.04%
  25  refKO_391    76.29%    passed      7.05%
  26  refKO_499    76.34%    failed      0.34%
  27  refKO_559    76.54%    failed      2.06%
  28  refKO_794    76.49%    failed      0.88%
  29  refKO_267    76.49%    passed      8.60%
  30  refKO_468    76.49%    failed      3.39%
  31  refKO_305    79.29%    failed      0.62%
  32  refKO_343    76.64%    failed      4.37%
  33  refKO_178    83.94%    passed     25.30%
  34  refKO_715    85.94%    failed      0.14%
  35  refKO_120    72.19%    passed     16.12%
  36  refKO_256    82.49%    passed      6.40%
  37  refKO_614    82.94%    failed      0.30%
  38  refKO_447    82.94%    failed      2.05%
  39  refKO_651    82.34%    failed      1.60%
  40  refKO_712    82.19%    failed      4.90%
  41  refKO_602    80.79%    failed      0.39%
  42  refKO_459    82.89%    failed      0.56%
  43  refKO_346    82.44%    passed      5.42%
  44  refKO_432    82.44%    failed      0.68%
  45  refKO_404    82.39%    failed      0.13%
  46  refKO_70     82.39%    failed      0.01%
  47  refKO_761    82.34%    failed      0.80%
  48  refKO_260    82.29%    failed      0.04%
  49  refKO_725    82.99%    failed      1.34%
  50  refKO_437    82.69%    failed      0.76%
  51  refKO_137    81.69%    failed      0.15%
  52  refKO_301    81.94%    failed      0.66%
  53  refKO_540    81.69%    failed      0.04%
  54  refKO_72     81.89%    failed      0.72%
  55  refKO_379    81.89%    failed      0.71%
  56  refKO_171    83.29%    passed     12.16%
  57  refKO_571    82.89%    failed      3.61%
  58  refKO_23     78.74%    failed      2.64%
  59  refKO_458    79.79%    failed      0.44%
  60  refKO_465    79.59%    failed      0.38%
  61  refKO_697    79.74%    passed     39.01%
  62  refKO_337    82.54%    failed      0.33%
  63  refKO_705    82.64%    failed      0.37%
  64  refKO_389    83.54%    failed      0.03%
  65  refKO_709    83.49%    passed      5.22%
  66  refKO_312    83.19%    passed      7.45%
  67  refKO_136    83.34%    failed      0.37%
  68  refKO_728    83.44%    failed      2.39%
  69  refKO_155    80.49%    passed     29.05%
  70  refKO_340    82.24%    passed      6.55%
  71  refKO_348    82.39%    passed     26.76%
  72  refKO_676    82.64%    passed     36.12%
  73  refKO_345    83.69%    passed     39.65%
  74  refKO_737    81.99%    passed      6.78%
  75  refKO_89     81.99%    passed     33.61%
  76  refKO_164    81.54%    passed     33.26%
  77  refKO_446    81.99%    passed     25.37%
  78  refKO_64     82.39%    failed      4.76%
  79  refKO_772    82.39%    passed      7.95%
  80  refKO_207    82.69%    passed     11.15%
  81  refKO_251    83.64%    failed      2.08%
  82  refKO_549    80.99%    passed      9.00%
  83  refKO_534    83.19%    passed     46.37%
  84  refKO_714    78.29%    passed      7.39%
  85  refKO_108    79.54%    passed     22.23%
  86  refKO_632    79.69%    failed      0.22%
  87  refKO_449    80.49%    failed      0.00%
  88  refKO_792    82.09%    failed      0.01%
  89  refKO_529    82.44%    passed     19.21%
  90  refKO_383    77.49%    failed      0.39%
  91  refKO_224    77.79%    failed      0.02%
  92  refKO_52     77.94%    failed      0.00%
  93  refKO_211    77.79%    failed      0.01%
  94  refKO_397    77.79%    failed      0.10%
  95  refKO_713    77.74%    failed      0.15%
  96  refKO_187    77.89%    passed     16.84%
  97  refKO_444    77.54%    passed      5.40%
  98  refKO_160    77.54%    passed      6.55%
  99  refKO_8      77.59%    passed      5.42%
 100  refKO_323    80.04%    passed     24.54%
 101  refKO_555    77.44%    passed     25.03%
 102  refKO_408    49.62%    failed      0.00%
 103  refKO_525    76.14%    failed      0.12%
 104  refHel_142   86.69%    passed     90.68%
 105  refKO_461    75.94%    failed      0.21%
 106  refKO_247    75.64%    failed      0.38%
 107  refHel_238   86.44%    passed     60.83%
 108  refHel_243   85.79%    failed      2.74%
 109  refHel_246   86.59%    passed     51.58%
 110  refHel_247   86.59%    passed     37.57%
 111  refHel_76    86.09%    failed      0.14%
 112  refKO_50     52.58%    failed      0.00%
 113  refKO_228    57.03%    failed      0.00%
 114  refHel_168   86.64%    passed     64.22%
 115  refKO_90     54.13%    failed      0.00%
 116  refHel_82    86.64%    passed     41.72%
 117  refHel_178   86.64%    passed     46.79%
 118  refKO_12     56.28%    failed      0.00%
 119  refKO_170    54.23%    failed      0.00%
 120  refKO_158    91.75%    passed     24.88%
 121  refKO_567    55.58%    failed      0.00%
 122  refHel_87    86.04%    passed     82.80%
 123  refKO_82     53.78%    failed      0.00%
 124  refHel_150   86.69%    passed     94.58%
 125  refKO_40     57.18%    failed      0.00%
 126  refHel_244   86.34%    passed      5.60%
 127  refHel_190   86.49%    passed     46.72%
 128  refHel_245   86.49%    passed     28.72%
 129  refHel_226   86.49%    passed     30.08%
 130  refKO_109    55.68%    failed      0.00%
 131  refHel_139   86.09%    passed     84.40%
 132  refHel_179   85.89%    passed     33.73%
 133  refKO_556    55.43%    failed      0.00%
 134  refKO_33     53.93%    failed      0.00%
 135  refKO_270    55.93%    failed      0.00%
 136  refKO_19     57.18%    failed      0.00%
 137  refKO_645    55.93%    failed      0.00%
 138  refHel_103   86.14%    passed     28.42%
 139  refKO_248    53.53%    failed      0.00%
 140  refHel_77    86.39%    passed     33.97%
 141  refKO_791    56.08%    failed      0.00%
 142  refHel_170   86.19%    passed     81.44%
 143  refHel_173   86.19%    passed     79.94%
 144  refHel_176   86.19%    passed     68.07%
 145  refHel_171   86.19%    passed     73.15%
 146  refHel_174   86.19%    passed     74.61%
 147  refKO_291    76.14%    failed      0.00%
 148  refKO_88     53.98%    failed      0.00%
 149  refHel_90    86.34%    passed     34.16%
 150  refKO_393    53.98%    failed      0.00%
 151  refKO_797    81.94%    failed      0.00%
 152  refKO_36     77.24%    failed      0.00%
 153  refKO_32     77.09%    failed      0.00%
 154  refHel_85    86.74%    failed      0.00%
 155  refKO_381    77.49%    failed      0.00%
 156  refKO_208    77.19%    failed      0.00%
 157  refKO_610    77.24%    failed      0.00%
 158  refKO_652    57.53%    failed      0.00%
 159  refKO_698    90.30%    failed      0.10%
 160  refKO_482    75.69%    failed      0.00%
 161  refKO_29     56.53%    failed      0.00%
 162  refKO_744    57.08%    failed      0.00%
 163  refHel_101   86.69%    failed      0.05%
 164  refHel_102   86.64%    failed      1.68%
 165  refKO_114    54.48%    failed      0.00%
 166  refKO_225    54.63%    failed      0.00%
 167  refKO_310    87.04%    passed     90.03%
 168  refKO_157    56.03%    failed      0.00%
 169  refKO_263    55.98%    failed      0.00%
 170  refKO_638    57.23%    failed      0.00%
 171  refHel_93    86.89%    passed      6.94%
 172  refKO_424    57.13%    failed      0.00%
 173  refKO_1      76.59%    failed      0.00%
 174  refKO_382    79.94%    failed      0.00%
 175  refHel_66    86.29%    passed     78.64%
 176  refKO_135    76.39%    failed      0.37%
 177  refKO_126    76.69%    failed      0.00%
 178  refKO_252    77.64%    failed      0.00%
 179  refKO_259    76.34%    failed      0.04%
 180  refKO_783    76.54%    failed      0.16%
 181  refKO_232    77.24%    failed      4.37%
 182  refKO_266    77.69%    passed     86.02%
 183  refKO_176    82.49%    passed     15.14%
 184  refKO_515    84.14%    passed     78.22%
 185  refKO_706    84.19%    passed     73.38%
 186  refKO_41     84.24%    passed      8.43%
 187  refKO_94     84.24%    passed     10.46%
 188  refKO_469    83.99%    failed      1.14%
 189  refKO_620    83.99%    passed      9.46%
 190  refHel_79    86.24%    passed     58.65%
 191  refKO_138    83.99%    passed     33.34%
 192  refKO_80     84.04%    passed     37.52%
 193  refKO_132    84.44%    passed     80.43%
 194  refKO_655    84.29%    failed      0.80%
 195  refKO_756    84.29%    passed      5.45%
 196  refKO_84     84.19%    passed      9.16%
 197  refKO_373    84.24%    passed     23.97%
 198  refKO_294    84.24%    passed     12.84%
 199  refKO_304    84.24%    passed     15.63%
 200  refKO_86     84.19%    passed     47.93%
 201  refKO_358    83.84%    passed     49.96%
 202  refKO_539    84.24%    passed      6.73%
 203  refKO_532    84.34%    passed     60.10%
 204  refKO_229    84.29%    passed      9.38%
 205  refKO_509    84.34%    failed      4.91%
 206  refKO_719    84.39%    passed     22.08%
 207  refKO_451    84.39%    passed     98.89%
 208  refKO_601    84.44%    passed     80.68%
 209  refKO_238    84.24%    failed      3.75%
 210  refKO_627    83.44%    failed      0.00%
 211  refHel_140   86.49%    passed     34.23%
 212  refHel_141   86.44%    passed     76.62%
 213  refKO_76     84.49%    passed     31.64%
 214  refKO_123    84.64%    passed     72.32%
 215  refKO_660    84.39%    passed     45.58%
 216  refKO_414    84.19%    passed     37.62%
 217  refHel_72    86.54%    passed     11.08%
 218  refHel_34    86.49%    passed     31.43%
 219  refHel_40    86.49%    passed     10.56%
 220  refHel_45    86.94%    passed     10.98%
 221  refHel_106   87.34%    passed     21.73%
 222  refKO_471    66.98%    failed      0.00%
 223  refHel_67    86.54%    passed      7.62%
 224  refKO_588    78.79%    failed      0.01%
 225  refKO_729    83.44%    passed     41.05%
 226  refHel_248   86.74%    failed      0.00%
 227  refHel_216   86.39%    passed     10.04%
 228  refKO_370    83.19%    failed      4.77%
 229  refHel_217   86.24%    passed     12.61%
 230  refHel_193   86.29%    failed      1.03%
 231  refHel_132   86.24%    failed      1.13%
 232  refHel_41    86.24%    failed      1.63%
 233  refHel_148   86.24%    failed      3.99%
 234  refHel_227   86.24%    passed      8.81%
 235  refHel_229   86.24%    passed      8.80%
 236  refKO_185    82.34%    passed      6.50%
 237  refHel_47    86.24%    failed      1.09%
 238  refHel_197   86.24%    failed      1.12%
 239  refHel_230   86.24%    passed      6.75%
 240  refHel_127   86.24%    passed      6.60%
 241  refHel_231   86.24%    failed      1.13%
 242  refHel_219   86.24%    failed      0.77%
 243  refHel_236   86.24%    passed      8.03%
 244  refHel_49    86.24%    failed      2.76%
 245  refKO_570    82.29%    passed     13.79%
 246  refHel_221   86.24%    failed      3.15%
 247  refHel_89    86.24%    passed      8.12%
 248  refKO_683    82.44%    passed     16.26%
 249  refHel_51    86.24%    passed     12.00%
 250  refHel_200   86.24%    passed      8.26%
 251  refHel_228   86.89%    passed     40.89%
 252  refHel_239   86.89%    passed     68.11%
 253  refHel_48    86.89%    passed     50.61%
 254  refKO_781    83.64%    passed     31.26%
 255  refHel_183   85.94%    passed     13.51%
 256  refKO_105    75.59%    failed      0.45%
 257  refKO_307    80.59%    passed     41.79%
 258  refKO_565    80.84%    passed      6.61%
 259  refKO_264    80.04%    passed     42.89%
 260  refKO_179    79.89%    passed     73.87%
 261  refKO_243    81.29%    passed     65.02%
 262  refKO_359    81.14%    passed     81.52%
 263  refKO_498    81.14%    passed     52.56%
 264  refKO_184    80.84%    passed     15.40%
 265  refKO_372    80.89%    passed     17.50%
 266  refKO_115    80.74%    passed     70.34%
 267  refKO_234    80.84%    passed     20.47%
 268  refKO_435    80.94%    passed     22.07%
 269  refKO_378    81.09%    passed     13.03%
 270  refKO_480    81.09%    passed      7.80%
 271  refKO_395    80.29%    passed     74.82%
 272  refKO_442    80.94%    passed     40.24%
 273  refKO_606    80.19%    passed     71.45%
 274  refKO_626    80.99%    passed     44.46%
 275  refKO_122    81.04%    passed     60.60%
 276  refKO_302    81.74%    passed     29.27%
 277  refKO_544    81.34%    passed     49.68%
 278  refKO_653    81.24%    passed      9.28%
 279  refKO_116    81.44%    passed     10.48%
 280  refKO_219    81.49%    passed     22.32%
 281  refKO_380    81.44%    passed      9.26%
 282  refKO_667    83.69%    passed     16.04%
 283  refKO_790    81.59%    passed     36.89%
 284  refKO_384    81.04%    passed     63.33%
 285  refKO_749    81.69%    passed     62.34%
 286  refKO_755    81.44%    passed     32.90%
 287  refKO_60     82.14%    passed     22.23%
 288  refKO_316    81.99%    passed     87.01%
 289  refKO_98     81.99%    passed     83.87%
 290  refKO_364    82.94%    passed     30.74%
 291  refKO_624    81.69%    passed     70.32%
 292  refHel_232   85.59%    passed     54.57%
 293  refHel_96    85.59%    passed     52.30%
 294  refHel_112   85.59%    passed     53.22%
 295  refKO_519    81.54%    passed     29.37%
 296  refKO_764    81.69%    passed     13.80%
 297  refKO_206    81.94%    passed     11.02%
 298  refKO_330    81.84%    passed     24.94%
 299  refKO_765    85.19%    failed      4.99%
 300  refKO_66     81.59%    failed      3.39%
 301  refKO_339    81.59%    passed     23.87%
 302  refKO_54     81.49%    passed      9.50%
 303  refKO_734    79.69%    passed      7.23%
 304  refKO_168    79.94%    passed     35.79%
 305  refKO_365    79.79%    passed     51.12%
 306  refKO_174    74.69%    passed     51.20%
 307  refKO_407    81.89%    passed     31.89%
 308  refKO_283    81.59%    passed     82.24%
 309  refKO_707    80.29%    passed     91.64%
 310  refKO_386    74.59%    passed     60.98%
 311  refKO_533    80.89%    passed     28.13%
 312  refKO_433    81.04%    passed     69.02%
 313  refKO_142    80.49%    passed     86.82%
 314  refKO_527    80.39%    passed     75.65%
 315  refKO_753    81.69%    passed     30.90%
 316  refKO_87     80.69%    passed     18.62%
 317  refKO_253    81.89%    passed     87.67%
 318  refKO_493    81.89%    passed     70.25%
 319  refKO_282    81.79%    passed     36.86%
 320  refKO_597    81.79%    passed     77.68%
 321  refKO_558    80.54%    passed     17.62%
 322  refKO_13     80.84%    passed     31.58%
 323  refKO_198    80.84%    passed     80.77%
 324  refKO_167    81.29%    passed     74.86%
 325  refHel_136   85.54%    passed     89.70%
 326  refKO_341    80.89%    passed     29.17%
 327  refKO_575    81.09%    passed     75.12%
 328  refKO_684    81.09%    passed     53.00%
 329  refKO_315    81.19%    passed     15.32%
 330  refKO_516    81.29%    passed     20.69%
 331  refKO_593    81.24%    passed     18.66%
 332  refHel_147   85.59%    passed     90.91%
 333  refSwi_0     81.09%    passed      9.86%
 334  refHel_57    85.59%    passed     47.05%
 335  refHel_128   85.59%    passed     92.15%
 336  refKO_429    81.24%    passed     80.71%
 337  refHel_64    85.59%    passed     25.38%
 338  refHel_250   85.59%    passed     26.85%
 339  refSwi_4     81.19%    passed     27.24%
 340  refHel_61    85.59%    passed     32.01%
 341  refHel_189   85.69%    passed     33.56%
 342  refHel_138   85.59%    passed     23.04%
 343  refKO_117    81.19%    passed     54.76%
 344  refHel_131   85.59%    passed     23.82%
 345  refHel_188   85.59%    passed     28.89%
 346  refHel_144   85.59%    passed     22.12%
 347  refHel_24    85.59%    passed     26.54%
 348  refHel_130   85.59%    passed     23.72%
 349  refKO_536    76.64%    passed      7.99%
 350  refKO_669    81.19%    passed     43.92%
 351  refHel_212   85.59%    passed     93.12%
 352  refHel_211   85.59%    passed     92.23%
 353  refHel_39    85.59%    passed     88.66%
 354  refHel_153   85.59%    passed     88.44%
 355  refHel_218   85.59%    passed     86.75%
 356  refHel_75    85.59%    passed     91.92%
 357  refHel_143   85.59%    passed     73.63%
 358  refHel_120   85.59%    passed     88.85%
 359  refHel_62    85.59%    passed     48.62%
 360  refHel_37    85.59%    passed     86.04%
 361  refHel_177   85.59%    passed     80.62%
 362  refHel_213   85.59%    passed     75.49%
 363  refKO_210    81.24%    passed     76.79%
 364  refKO_760    81.24%    passed     27.62%
 365  refHel_83    85.64%    passed     79.08%
 366  refHel_214   85.59%    passed     58.90%
 367  refHel_240   85.59%    passed     84.68%
 368  refKO_275    81.24%    passed      5.41%
 369  refKO_793    81.29%    passed     90.97%
 370  refHel_234   85.59%    passed     88.11%
 371  refKO_662    81.29%    passed     36.06%
 372  refHel_44    85.59%    passed     89.96%
 373  refHel_195   85.59%    passed     85.83%
 374  refKO_376    80.94%    passed     72.44%
 375  refHel_145   85.54%    passed     57.74%
 376  refKO_180    82.09%    passed     82.07%
 377  refSwi_1     83.49%    failed      0.18%
 378  refHel_54    85.59%    passed     92.30%
 379  refHel_133   85.59%    passed     94.11%
 380  refSwi_2     81.84%    passed     41.27%
 381  refHel_98    85.59%    passed     92.80%
 382  refKO_45     81.94%    passed     62.65%
 383  refHel_100   85.59%    passed     91.58%
 384  refKO_467    75.49%    failed      0.03%
 385  refHel_192   85.59%    passed     82.05%
 386  refHel_88    85.59%    passed     72.50%
 387  refHel_182   85.59%    passed     85.48%
 388  refHel_38    85.59%    passed     82.07%
 389  refKO_149    81.99%    passed     13.38%
 390  refHel_27    85.59%    passed     84.07%
 391  refHel_249   85.59%    passed     80.95%
 392  refHel_215   85.54%    passed     85.78%
 393  refKO_354    81.59%    passed     96.76%
 394  refKO_233    81.29%    passed     39.96%
 395  refSwi_3     81.29%    passed     45.62%
 396  refHel_251   85.59%    passed     80.69%
 397  refHel_71    85.59%    passed     92.63%
 398  refKO_169    81.29%    passed     19.83%
 399  refHel_152   85.59%    passed     98.47%
 400  refKO_513    80.79%    passed     74.64%
 401  refKO_172    81.39%    passed     53.54%
 402  refKO_369    80.79%    passed     88.80%
 403  refHel_235   85.54%    passed     80.64%
 404  refKO_68     80.39%    passed     86.68%
 405  refKO_299    80.89%    passed     57.46%
 406  refKO_202    81.34%    passed     28.15%
 407  refKO_635    81.34%    passed     41.57%
 408  refKO_782    81.34%    passed     31.37%
 409  refKO_722    81.34%    passed     89.23%
 410  refKO_789    80.94%    passed     82.92%
 411  refKO_701    80.89%    passed     86.57%
 412  refKO_413    80.89%    passed     97.49%
 413  refKO_464    80.84%    passed     95.78%
 414  refKO_325    86.39%    passed     78.37%
 415  refKO_85     81.29%    passed     57.22%
 416  refKO_182    80.89%    passed     88.11%
 417  refKO_470    80.89%    passed     95.17%
 418  refKO_104    80.89%    passed     81.78%
 419  refKO_656    80.89%    passed     78.85%
 420  refKO_152    80.89%    passed     59.78%
 421  refKO_671    80.89%    passed     70.73%
 422  refKO_193    82.54%    passed     73.41%
 423  refHel_233   85.59%    passed     83.32%
 424  refKO_130    80.89%    passed     78.10%
 425  refHel_210   85.59%    passed     87.39%
 426  refKO_37     80.89%    passed     94.62%
 427  refKO_199    81.39%    passed     52.65%
 428  refKO_547    81.39%    passed     19.55%
 429  refHel_35    85.54%    passed     99.75%
 430  refHel_53    85.54%    passed     99.84%
 431  refHel_4     85.54%    passed     95.79%
 432  refHel_58    85.54%    passed     96.41%
 433  refHel_222   85.54%    passed     96.59%
 434  refHel_137   85.54%    passed     97.65%
 435  refHel_52    85.54%    passed     98.18%
 436  refHel_7     85.54%    passed     80.88%
 437  refHel_26    85.54%    passed     58.80%
 438  refHel_13    85.54%    passed     90.56%
 439  refHel_10    85.54%    passed     76.50%
 440  refHel_46    85.54%    passed     83.99%
 441  refHel_129   85.54%    passed     74.28%
 442  refHel_0     85.54%    passed     80.41%
 443  refHel_1     85.54%    passed     93.85%
 444  refHel_3     85.54%    passed     88.89%
 445  refHel_11    85.54%    passed     78.58%
 446  refHel_9     85.54%    passed     72.25%
 447  refHel_14    85.54%    passed     63.36%
 448  refHel_172   85.54%    passed     85.65%
 449  refHel_42    85.54%    passed     76.93%
 450  refHel_5     85.54%    passed     68.88%
 451  refHel_158   85.54%    passed     62.66%
 452  refHel_69    85.54%    passed     82.72%
 453  refHel_154   85.54%    passed     89.11%
 454  refHel_70    85.54%    passed     95.80%
 455  refHel_220   85.54%    passed     97.58%
 456  refKO_366    81.29%    passed     71.99%
 457  refHel_6     85.59%    passed     71.07%
 458  refHel_196   85.59%    passed     93.32%
 459  refHel_156   85.59%    passed     98.50%
 460  refHel_242   85.54%    passed     75.46%
 461  refKO_418    81.49%    passed     46.83%
 462  refKO_475    81.19%    passed     81.60%
 463  refHel_157   85.54%    passed     55.38%
 464  refHel_95    85.54%    passed     87.80%
 465  refKO_127    81.54%    passed     71.52%
 466  refKO_96     81.34%    passed     81.90%
 467  refKO_205    81.64%    passed     26.52%
 468  refHel_194   85.54%    passed     99.45%
 469  refKO_591    81.64%    passed     70.57%
 470  refKO_355    81.39%    passed     39.16%
 471  refKO_692    79.59%    passed     25.44%
 472  refKO_463    79.74%    passed     25.25%
 473  refKO_194    79.64%    passed     76.22%
 474  refKO_5      79.69%    passed     36.67%
 475  refKO_42     79.64%    passed      8.49%
 476  refKO_615    79.54%    passed     39.49%
 477  refKO_350    79.69%    passed     45.77%
 478  refKO_55     79.69%    passed     86.40%
 479  refKO_457    79.64%    passed     83.29%
 480  refKO_682    79.79%    passed     46.10%
 481  refKO_14     79.74%    passed     10.07%
 482  refKO_0      79.84%    passed     39.22%
 483  refKO_500    79.84%    passed     40.30%
 484  refKO_690    79.94%    passed     20.83%
 485  refKO_192    79.64%    passed     72.07%
 486  refKO_24     79.64%    passed      7.60%
 487  refKO_440    79.79%    passed     70.97%
 488  refKO_56     79.74%    passed     66.82%
 489  refKO_313    79.64%    passed     77.42%
 490  refKO_417    79.84%    passed     34.33%
 491  refKO_47     79.69%    passed     21.51%
 492  refKO_177    79.74%    passed     82.02%
 493  refKO_200    79.74%    passed     64.43%
 494  refKO_589    79.74%    passed     27.91%
 495  refKO_43     79.74%    passed     69.10%
 496  refKO_494    79.74%    passed     80.60%
 497  refKO_430    79.69%    passed     76.73%
 498  refKO_281    79.74%    passed     99.19%
 499  refKO_144    79.84%    passed     48.13%
 500  refKO_335    79.74%    passed     12.38%
 501  refKO_745    79.74%    passed     25.50%
 502  refKO_347    79.69%    passed     17.32%
 503  refKO_552    79.64%    passed      8.83%
 504  refKO_634    79.69%    passed     11.91%
 505  refKO_695    79.79%    passed     26.49%
 506  refKO_716    79.64%    passed     25.15%
 507  refKO_220    79.74%    passed     77.76%
 508  refKO_63     79.74%    failed      4.67%
 509  refKO_309    79.74%    passed     89.16%
 510  refKO_249    79.69%    passed     19.10%
 511  refKO_31     79.84%    passed     16.84%
 512  refKO_631    79.84%    passed     19.71%
 513  refKO_83     79.84%    passed     36.93%
 514  refKO_752    79.74%    failed      3.59%
 515  refKO_240    79.84%    passed     36.29%
 516  refKO_746    79.84%    failed      1.25%
 517  refHel_121   85.54%    passed     64.36%
 518  refKO_484    79.84%    passed     51.80%
 519  refKO_69     79.74%    passed     75.52%
 520  refKO_230    79.74%    passed     33.55%
 521  refKO_49     79.84%    passed     81.03%
 522  refKO_48     79.74%    passed     92.42%
 523  refKO_693    79.74%    passed     74.30%
 524  refKO_696    79.74%    passed     25.08%
 525  refKO_596    79.74%    passed     13.20%
 526  refKO_118    79.74%    passed     60.62%
 527  refKO_473    79.64%    passed     56.44%
 528  refKO_394    79.69%    passed     33.74%
 529  refKO_502    79.49%    passed     75.48%
 530  refHel_109   85.49%    passed     49.82%
 531  refKO_75     79.64%    passed     30.02%
 532  refHel_110   85.49%    passed     47.32%
 533  refKO_165    80.69%    passed     51.69%
 534  refKO_300    80.69%    passed     40.54%
 535  refKO_293    82.54%    passed     73.26%
 536  refKO_518    81.04%    passed     85.90%
 537  refKO_622    81.39%    passed     67.30%
 538  refKO_265    81.39%    passed     60.02%
 539  refKO_79     81.39%    passed     24.85%
 540  refHel_56    85.59%    passed     33.74%
 541  refKO_445    81.39%    passed     24.44%
 542  refKO_27     80.49%    passed     39.75%
 543  refKO_213    81.49%    passed     60.92%
 544  refKO_741    80.34%    passed     87.77%
 545  refKO_39     80.49%    passed     44.11%
 546  refKO_672    80.69%    passed     65.25%
 547  refHel_252   85.24%    passed     30.05%
 548  refKO_236    80.39%    passed     35.23%
 549  refKO_623    80.49%    passed     99.04%
 550  refHel_253   85.24%    passed     96.04%
 551  refKO_367    80.44%    passed     94.39%
 552  refKO_666    81.59%    passed     20.59%
 553  refKO_576    81.89%    passed     40.00%
 554  refKO_769    81.54%    passed     65.47%
 555  refKO_188    81.94%    passed      9.21%
 556  refKO_416    81.94%    passed     17.78%
 557  refKO_508    81.64%    passed      8.52%
 558  refHel_105   85.59%    passed     34.59%
 559  refHel_97    85.59%    passed     42.02%
 560  refKO_20     81.69%    failed      2.05%
 561  refKO_53     80.74%    passed     56.23%
 562  refKO_773    81.84%    passed     77.59%
 563  refKO_274    81.84%    passed     48.29%
 564  refKO_553    86.79%    passed     46.17%
 565  refKO_334    80.14%    passed     54.93%
 566  refKO_702    84.19%    passed     17.05%
 567  refKO_328    71.69%    passed     12.43%
 568  refKO_295    78.49%    passed     24.66%
 569  refKO_523    83.59%    passed     92.32%
 570  refKO_694    81.04%    passed     53.50%
 571  refKO_322    81.14%    passed     82.79%
 572  refKO_524    81.14%    passed     95.29%
 573  refKO_209    81.14%    passed     48.30%
 574  refKO_235    80.79%    passed     66.89%
 575  refKO_644    81.14%    passed     75.64%
 576  refKO_603    81.29%    passed     50.85%
 577  refKO_608    80.84%    passed     21.12%
 578  refKO_352    81.34%    passed     26.31%
 579  refKO_686    81.29%    passed     18.39%
 580  refKO_583    73.19%    failed      0.00%
 581  refKO_766    65.63%    failed      1.33%
 582  refKO_768    74.84%    failed      0.00%
 583  refKO_191    75.89%    failed      0.06%
 584  refKO_412    73.59%    failed      0.31%
 585  refKO_422    73.89%    failed      0.00%
 586  refKO_522    73.84%    failed      0.00%
 587  refKO_154    74.49%    failed      0.54%
 588  refKO_654    75.24%    failed      0.00%
 589  refKO_503    76.64%    failed      0.95%
 590  refKO_215    82.84%    passed     18.62%
 591  refKO_375    81.79%    passed     30.80%
 592  refKO_564    81.74%    passed     92.82%
 593  refKO_611    81.59%    passed     88.50%
 594  refKO_245    88.19%    passed     48.84%
 595  refKO_762    82.14%    passed     73.84%
 596  refKO_723    81.79%    passed      6.33%
 597  refKO_507    81.59%    passed     22.80%
 598  refKO_357    81.59%    passed     77.63%
 599  refHel_167   86.24%    passed     53.73%
 600  refKO_278    82.09%    passed      5.66%
 601  refKO_16     81.79%    passed      5.71%
 602  refKO_93     81.44%    passed     49.14%
 603  refKO_531    81.54%    failed      1.79%
 604  refHel_201   86.24%    passed     90.39%
 605  refKO_57     81.49%    passed     67.94%
 606  refKO_798    81.49%    passed      5.56%
 607  refHel_208   86.24%    passed     66.88%
 608  refHel_209   86.24%    passed     85.15%
 609  refKO_739    81.84%    failed      0.07%
 610  refKO_450    81.49%    passed     10.21%
 611  refKO_730    78.04%    failed      0.90%
 612  refKO_261    76.59%    failed      0.15%
 613  refKO_431    81.49%    failed      0.57%
 614  refKO_62     76.34%    failed      1.38%
 615  refKO_568    81.84%    passed      7.44%
 616  refHel_107   86.24%    passed     61.63%
 617  refHel_205   86.24%    passed     61.38%
 618  refHel_202   86.24%    failed      3.03%
 619  refKO_510    84.09%    passed     46.17%
 620  refHel_203   86.24%    passed      8.28%
 621  refKO_186    81.49%    failed      1.54%
 622  refKO_38     81.99%    failed      1.00%
 623  refKO_51     82.24%    failed      0.01%
 624  refKO_241    82.24%    failed      4.32%
 625  refKO_501    81.49%    failed      0.12%
 626  refKO_771    82.19%    failed      0.94%
 627  refKO_212    82.09%    failed      0.14%
 628  refKO_569    82.14%    passed     11.50%
 629  refKO_731    82.04%    passed      5.40%
 630  refKO_428    87.59%    passed     17.36%
 631  refHel_204   86.19%    passed      7.18%
 632  refKO_46     82.04%    passed      5.18%
 633  refKO_585    82.19%    failed      0.00%
 634  refKO_578    81.74%    failed      1.68%
 635  refHel_206   86.14%    passed      6.04%
 636  refHel_207   86.14%    failed      3.72%
 637  refKO_81     81.89%    failed      0.14%
 638  refHel_117   86.14%    passed     12.10%
 639  refHel_118   86.14%    passed     10.82%
 640  refHel_134   86.24%    failed      4.36%
 641  refHel_149   86.24%    passed     41.01%
 642  refKO_203    81.74%    passed      6.33%
 643  refKO_197    81.74%    failed      0.18%
 644  refKO_244    81.59%    failed      1.03%
 645  refHel_126   86.24%    failed      1.41%
 646  refKO_678    84.34%    failed      0.10%
 647  refKO_246    80.64%    failed      0.88%
 648  refKO_453    81.49%    failed      0.02%
 649  refHel_50    85.84%    passed     34.75%
 650  refKO_560    83.19%    passed     47.11%
 651  refKO_92     79.84%    passed     46.11%
 652  refKO_557    79.44%    passed     25.01%
 653  refKO_6      77.59%    passed     16.22%
 654  refKO_151    77.59%    passed      7.69%
 655  refKO_487    65.93%    failed      0.00%
 656  refKO_550    80.64%    failed      0.50%
 657  refKO_103    82.14%    failed      0.66%
 658  refKO_594    81.89%    failed      0.00%
 659  refKO_255    81.49%    passed     17.58%
 660  refKO_374    81.64%    passed     54.06%
 661  refKO_497    81.64%    passed     38.56%
 662  refKO_687    80.84%    failed      1.61%
 663  refKO_121    81.79%    passed     36.99%
 664  refKO_3      80.84%    passed     16.05%
 665  refKO_423    80.29%    passed     10.63%
 666  refKO_721    80.84%    failed      0.26%
 667  refKO_673    66.83%    failed      0.09%
 668  refKO_617    80.39%    passed     33.88%
 669  refKO_643    79.54%    passed     10.63%
 670  refKO_71     79.64%    failed      2.98%
 671  refKO_679    79.69%    passed     11.42%
 672  refKO_582    79.64%    failed      2.10%
 673  refKO_147    79.64%    passed     22.27%
 674  refKO_732    79.64%    passed     21.09%
 675  refKO_34     81.14%    passed     50.45%
 676  refKO_262    79.69%    passed     35.98%
 677  refKO_289    79.64%    failed      1.43%
 678  refKO_616    79.59%    passed     24.07%
 679  refKO_434    79.54%    passed     22.02%
 680  refKO_590    83.79%    passed      7.20%
 681  refKO_618    78.49%    failed      0.30%
 682  refKO_674    78.49%    failed      0.84%
 683  refHel_175   86.39%    passed     38.18%
 684  refKO_156    78.19%    passed     18.20%
 685  refKO_292    76.09%    passed      5.09%
 686  refKO_619    75.19%    failed      3.91%
 687  refKO_336    76.34%    failed      0.27%
 688  refKO_342    74.99%    failed      0.15%
 689  refKO_717    75.94%    failed      0.53%
 690  refKO_770    76.04%    failed      2.67%
 691  refKO_642    76.09%    failed      0.60%
 692  refKO_688    76.34%    failed      1.75%
 693  refKO_125    76.29%    failed      1.73%
 694  refKO_506    74.19%    failed      2.40%
 695  refKO_279    75.79%    failed      0.00%
 696  refKO_285    75.99%    failed      0.06%
 697  refKO_129    75.89%    failed      0.51%
 698  refKO_326    75.79%    failed      2.09%
 699  refHel_22    86.29%    passed     54.62%
 700  refHel_187   86.54%    passed     48.23%
 701  refHel_122   86.54%    failed      1.07%
 702  refHel_224   86.54%    failed      2.20%
 703  refHel_60    86.54%    failed      1.06%
 704  refHel_159   86.54%    failed      1.59%
 705  refHel_160   86.44%    passed     51.43%
 706  refKO_492    81.59%    passed     18.00%
 707  refKO_140    83.09%    passed     12.30%
 708  refKO_196    83.39%    passed     41.47%
 709  refKO_409    81.74%    failed      0.37%
 710  refKO_107    83.44%    failed      0.56%
 711  refKO_403    83.54%    passed      8.33%
 712  refKO_668    82.89%    failed      0.05%
 713  refKO_195    79.04%    failed      0.02%
 714  refKO_472    79.29%    failed      0.01%
 715  refKO_400    79.29%    failed      0.12%
 716  refKO_438    76.64%    failed      0.00%
 717  refKO_538    89.89%    passed     15.37%
 718  refKO_371    79.84%    failed      0.55%
 719  refKO_173    77.94%    failed      0.88%
 720  refKO_579    77.34%    failed      0.03%
 721  refKO_333    77.44%    failed      0.00%
 722  refKO_639    83.79%    failed      3.15%
 723  refKO_681    79.44%    failed      0.02%
 724  refKO_324    83.19%    passed     72.64%
 725  refKO_2      83.64%    passed     20.18%
 726  refKO_646    82.44%    failed      3.01%
 727  refKO_689    83.69%    failed      2.33%
 728  refKO_526    83.69%    failed      0.33%
 729  refKO_727    83.69%    failed      0.77%
 730  refKO_239    83.54%    failed      1.11%
 731  refKO_399    83.54%    failed      0.86%
 732  refKO_143    83.29%    failed      1.22%
 733  refKO_410    83.74%    passed      5.71%
 734  refKO_306    83.19%    passed      9.20%
 735  refKO_111    83.49%    failed      2.26%
 736  refKO_787    83.59%    passed     12.81%
 737  refKO_595    83.74%    failed      3.60%
 738  refKO_477    83.74%    failed      3.82%
 739  refKO_548    83.24%    failed      4.54%
 740  refKO_344    83.64%    failed      2.01%
 741  refKO_657    83.64%    failed      4.08%
 742  refKO_505    83.64%    failed      0.52%
 743  refKO_311    75.19%    passed     15.00%
 744  refKO_625    83.39%    passed     18.36%
 745  refHel_223   86.49%    failed      0.69%
 746  refKO_349    83.34%    failed      0.00%
 747  refHel_20    86.44%    passed     50.58%
 748  refHel_169   86.44%    passed     68.78%
 749  refHel_21    86.44%    passed     49.07%
 750  refHel_164   86.44%    passed     22.44%
 751  refKO_99     75.14%    failed      0.04%
 752  refKO_530    75.29%    failed      0.11%
 753  refKO_190    83.14%    passed     19.32%
 754  refKO_754    83.09%    passed     19.48%
 755  refKO_214    79.44%    failed      0.31%
 756  refKO_537    74.04%    failed      0.01%
 757  refKO_22     90.30%    passed     37.67%
 758  refKO_743    76.89%    failed      4.82%
 759  refKO_100    77.54%    passed     34.01%
 760  refKO_636    77.44%    passed     11.49%
 761  refKO_545    77.74%    failed      0.21%
 762  refKO_405    74.64%    failed      0.59%
 763  refHel_55    86.39%    passed     61.91%
 764  refKO_478    76.64%    passed     40.48%
 765  refKO_58     76.94%    passed     36.93%
 766  refKO_146    76.24%    failed      4.76%
 767  refKO_733    76.89%    failed      3.95%
 768  refHel_99    86.39%    passed     47.99%
 769  refKO_356    76.59%    passed     24.99%
 770  refKO_561    77.04%    passed     17.64%
 771  refHel_146   86.39%    passed     47.85%
 772  refKO_757    82.64%    passed     13.35%
 773  refKO_101    80.24%    failed      2.98%
 774  refKO_351    80.29%    passed      5.34%
 775  refKO_751    80.29%    passed     13.54%
 776  refKO_563    80.59%    failed      5.00%
 777  refKO_11     80.49%    passed      5.72%
 778  refKO_258    80.59%    passed     21.13%
 779  refKO_528    80.19%    failed      2.23%
 780  refKO_227    80.44%    failed      1.16%
 781  refKO_175    80.09%    passed     13.73%
 782  refKO_280    80.34%    passed     13.70%
 783  refKO_542    80.34%    failed      1.64%
 784  refKO_462    80.34%    failed      0.42%
 785  refKO_460    79.49%    passed     16.70%
 786  refKO_735    81.14%    failed      0.52%
 787  refKO_110    80.14%    passed      5.83%
 788  refHel_2     86.39%    failed      1.86%
 789  refKO_489    80.54%    passed     21.87%
 790  refKO_581    80.49%    passed      6.40%
 791  refHel_84    86.39%    passed     32.44%
 792  refKO_297    74.84%    passed     20.39%
 793  refKO_30     77.14%    passed     15.01%
 794  refKO_124    77.14%    passed     22.94%
 795  refKO_9      74.44%    failed      0.52%
 796  refKO_748    90.35%    passed     47.27%
 797  refHel_104   86.39%    passed     20.92%
 798  refHel_36    86.39%    passed     61.41%
 799  refHel_8     86.39%    passed     66.24%
 800  refHel_15    86.39%    passed     49.49%
 801  refKO_483    82.64%    passed     46.17%
 802  refKO_44     82.44%    failed      0.62%
 803  refKO_159    82.54%    passed      6.02%
 804  refKO_411    82.39%    passed     52.26%
 805  refKO_788    83.24%    passed     17.82%
 806  refKO_786    81.69%    passed      8.31%
 807  refKO_474    79.94%    passed     13.00%
 808  refHel_63    86.39%    passed     23.33%
 809  refKO_641    81.89%    failed      0.23%
 810  refKO_7      82.69%    passed     42.45%
 811  refKO_319    82.69%    passed     12.60%
 812  refHel_17    86.49%    passed     67.50%
 813  refHel_165   86.39%    passed     45.41%
 814  refKO_612    81.24%    failed      1.52%
 815  refKO_338    82.99%    passed     59.80%
 816  refHel_91    86.44%    passed     90.33%
 817  refHel_74    86.44%    passed     20.64%
 818  refHel_161   86.44%    passed     30.52%
 819  refHel_81    86.84%    passed     56.11%
 820  refHel_80    86.49%    passed     59.09%
 821  refKO_724    86.49%    passed     36.18%
 822  refKO_17     76.29%    passed     19.04%
 823  refKO_665    74.49%    failed      0.02%
 824  refHel_16    86.44%    passed     84.79%
 825  refKO_496    83.19%    passed     93.83%
 826  refKO_217    83.24%    passed     50.48%
 827  refKO_320    83.09%    passed     51.52%
 828  refKO_78     81.29%    passed     65.74%
 829  refKO_580    82.89%    failed      2.66%
 830  refKO_406    82.79%    passed      7.31%
 831  refKO_145    82.49%    failed      1.17%
 832  refKO_377    82.59%    failed      0.08%
 833  refHel_30    86.44%    failed      0.35%
 834  refHel_31    86.44%    failed      0.62%
 835  refHel_32    86.44%    failed      3.42%
 836  refKO_562    82.79%    failed      0.43%
 837  refHel_29    86.44%    failed      0.87%
 838  refKO_605    75.89%    failed      2.60%
 839  refKO_133    75.54%    passed      7.68%
 840  refKO_775    75.44%    failed      1.50%
 841  refKO_778    75.49%    failed      1.25%
 842  refKO_59     75.79%    passed     28.37%
 843  refKO_150    75.29%    passed     38.88%
 844  refKO_201    75.79%    passed     46.37%
 845  refKO_314    75.69%    passed     61.83%
 846  refKO_222    85.74%    failed      1.42%
 847  refKO_600    76.09%    failed      1.01%
 848  refKO_658    76.09%    failed      3.74%
 849  refKO_402    74.84%    passed     41.25%
 850  refKO_799    75.09%    passed     56.46%
 851  refKO_738    76.29%    failed      2.12%
 852  refKO_74     75.64%    failed      2.06%
 853  refKO_659    75.64%    passed     11.87%
 854  refKO_774    81.99%    passed      6.77%
 855  refHel_151   86.44%    passed     31.66%
 856  refHel_185   86.44%    passed     33.36%
 857  refHel_237   86.44%    passed     27.37%
 858  refHel_225   86.44%    passed     68.92%
 859  refHel_198   86.44%    passed     67.56%
 860  refHel_241   86.44%    passed     61.12%
 861  refHel_186   86.44%    passed     58.36%
 862  refKO_703    75.39%    passed      9.74%
 863  refKO_419    75.79%    passed     11.89%
 864  refKO_161    75.79%    passed     18.95%
 865  refKO_720    75.79%    passed     38.91%
 866  refKO_15     73.99%    passed     30.27%
 867  refKO_97     75.49%    passed      9.77%
 868  refKO_604    75.59%    passed     24.93%
 869  refKO_795    82.64%    passed     33.40%
 870  refKO_73     75.89%    failed      0.80%
 871  refKO_388    75.69%    failed      1.18%
 872  refKO_226    75.69%    passed     35.28%
 873  refKO_420    75.59%    passed      5.11%
 874  refKO_543    75.79%    failed      0.11%
 875  refKO_398    75.79%    failed      0.02%
 876  refKO_329    75.79%    failed      0.00%
 877  refKO_360    75.79%    failed      0.02%
 878  refKO_148    75.79%    failed      0.18%
 879  refKO_598    75.79%    failed      0.09%
 880  refKO_584    75.84%    failed      0.68%
 881  refKO_331    75.89%    failed      0.82%
 882  refKO_223    75.89%    passed      7.20%
 883  refKO_363    75.69%    failed      0.01%
 884  refKO_685    75.74%    passed      5.63%
 885  refKO_112    75.74%    failed      0.06%
 886  refKO_287    75.54%    failed      4.90%
 887  refKO_488    75.74%    passed     12.78%
 888  refKO_436    75.69%    passed     17.49%
 889  refKO_577    75.84%    failed      0.79%
 890  refKO_566    76.04%    passed     39.82%
 891  refKO_427    75.99%    failed      0.31%
 892  refKO_520    75.94%    passed     15.63%
 893  refKO_119    75.89%    failed      0.36%
 894  refKO_708    75.89%    passed      7.39%
 895  refKO_415    75.69%    failed      1.22%
 896  refKO_648    75.89%    passed     11.04%
 897  refKO_742    75.84%    passed      5.51%
 898  refKO_759    76.24%    passed     21.02%
 899  refKO_361    75.44%    passed      5.10%
 900  refKO_276    79.59%    passed     56.01%
 901  refKO_303    75.89%    passed      8.38%
 902  refKO_441    75.64%    passed     16.72%
 903  refKO_4      75.84%    passed     25.48%
 904  refKO_401    75.89%    failed      0.24%
 905  refKO_640    75.49%    passed      9.10%
 906  refKO_677    75.54%    passed      7.48%
 907  refKO_466    75.44%    passed      7.41%
 908  refHel_28    86.44%    passed     23.74%
 909  refKO_288    75.44%    passed      6.35%
 910  refKO_609    75.49%    failed      0.05%
 911  refKO_272    75.54%    failed      2.09%
 912  refKO_699    74.84%    failed      0.02%
 913  refKO_785    75.24%    passed     27.87%
 914  refHel_116   86.44%    passed     46.88%
 915  refKO_298    75.39%    passed     16.81%
 916  refHel_199   86.44%    passed     53.00%
 917  refKO_35     75.84%    passed     59.58%
 918  refKO_392    77.24%    passed      5.87%
 919  refKO_421    75.39%    failed      1.80%
 920  refKO_21     76.19%    passed     45.65%
 921  refKO_456    75.59%    failed      0.16%
 922  refKO_486    75.49%    failed      0.07%
 923  refKO_599    75.29%    failed      2.63%
 924  refKO_607    73.84%    passed      7.33%
 925  refKO_670    75.64%    failed      1.71%
 926  refKO_710    74.29%    failed      0.29%
 927  refKO_95     75.89%    failed      0.06%
 928  refKO_204    75.89%    failed      0.37%
 929  refHel_59    86.44%    passed     14.19%
 930  refKO_308    75.94%    failed      0.22%
 931  refKO_554    76.54%    passed     14.83%
 932  refKO_10     75.79%    passed     37.58%
 933  refKO_455    75.84%    failed      0.16%
 934  refKO_592    75.84%    failed      0.08%
 935  refKO_250    76.04%    failed      0.01%
 936  refKO_704    75.94%    failed      0.72%
 937  refKO_700    83.34%    passed     20.21%
 938  refHel_114   86.44%    passed     13.83%
 939  refKO_332    76.04%    failed      0.13%
 940  refHel_92    86.44%    passed     58.26%
 941  refKO_546    75.24%    passed      8.23%
 942  refKO_102    75.64%    failed      0.05%
 943  refKO_425    75.79%    failed      0.01%
 944  refKO_750    75.49%    failed      2.78%
 945  refKO_183    75.69%    failed      0.15%
 946  refKO_779    76.09%    failed      3.85%
 947  refKO_572    75.64%    failed      1.88%
 948  refKO_495    75.89%    passed      6.69%
 949  refKO_385    75.59%    passed     20.10%
 950  refKO_664    75.54%    passed     35.95%
 951  refKO_691    75.54%    passed     13.75%
 952  refKO_18     75.54%    passed      7.52%
 953  refKO_290    75.59%    passed     11.40%
 954  refHel_115   86.44%    passed     26.17%
 955  refKO_649    75.54%    passed     13.34%
 956  refKO_784    75.54%    failed      0.48%
 957  refKO_621    75.84%    passed      8.87%
 958  refKO_141    75.49%    passed     13.52%
 959  refKO_318    75.94%    passed     11.13%
 960  refKO_237    75.44%    passed     45.04%
 961  refKO_181    75.94%    passed     12.36%
 962  refKO_747    75.54%    passed     13.66%
 963  refKO_362    89.84%    passed     73.93%
 964  refKO_189    75.59%    passed      5.99%
 965  refKO_517    74.19%    passed      6.18%
 966  refKO_452    75.14%    passed      9.19%
 967  refHel_191   86.44%    passed     56.08%
 968  refKO_780    75.64%    passed     52.80%
 969  refKO_317    75.89%    passed     25.70%
 970  refKO_321    75.49%    passed      6.67%
 971  refKO_277    75.99%    failed      3.30%
 972  refKO_443    75.89%    passed     16.85%
 973  refHel_111   86.44%    passed     21.35%
 974  refKO_153    76.04%    failed      4.13%
 975  refKO_574    80.04%    passed      7.87%
 976  refKO_796    82.14%    failed      0.11%
 977  refHel_86    86.39%    passed     53.11%
 978  refKO_257    75.44%    failed      2.03%
 979  refKO_286    76.39%    failed      0.71%
 980  refHel_12    86.44%    passed     91.89%
 981  refHel_119   86.44%    passed     43.61%
 982  refHel_18    86.44%    passed     39.87%
 983  refKO_680    82.29%    passed     34.29%
 984  refHel_94    86.44%    passed     40.69%
 985  refKO_368    82.14%    passed     64.29%
 986  refKO_25     76.04%    failed      0.64%
 987  refKO_134    74.94%    passed     72.24%
 988  refKO_541    85.84%    passed     73.76%
 989  refKO_387    74.64%    passed     37.04%
 990  refKO_439    74.54%    passed     59.06%
 991  refKO_490    74.99%    passed     26.16%
 992  refKO_128    74.89%    passed     14.62%
 993  refKO_476    74.49%    passed     76.77%
 994  refHel_181   86.44%    passed     64.76%
 995  refHel_123   86.44%    passed     67.18%
 996  refHel_124   86.44%    passed     70.87%
 997  refHel_19    86.44%    passed     57.03%
 998  refHel_125   86.44%    passed     50.84%
 999  refKO_113    74.99%    passed     11.60%
1000  refHel_166   86.44%    passed     85.43%
1001  refKO_166    75.84%    passed     13.36%
1002  refHel_68    86.44%    passed     77.09%
1003  refKO_633    75.04%    passed     32.99%
1004  refKO_521    82.79%    passed     59.76%
1005  refKO_390    73.64%    failed      1.15%
1006  refKO_491    74.74%    passed     19.62%
1007  refKO_726    75.94%    passed     68.95%
1008  refKO_511    82.94%    passed     29.41%
1009  refHel_73    86.39%    passed     84.95%
1010  refHel_180   86.39%    passed     24.52%
1011  refKO_628    75.44%    passed      5.57%
1012  refKO_711    75.44%    passed     11.83%
1013  refKO_67     74.54%    passed     17.99%
1014  refHel_162   86.39%    passed     31.40%
1015  refKO_163    76.29%    passed     14.45%
1016  refHel_184   86.39%    passed     66.42%
1017  refKO_91     72.09%    passed     38.47%
1018  refKO_353    76.29%    passed     42.81%
1019  refHel_25    86.44%    passed     17.40%
1020  refHel_33    86.44%    passed     63.43%
1021  refHel_43    86.44%    passed     45.68%
1022  refHel_163   86.44%    passed     41.77%
1023  refHel_23    86.44%    passed     67.56%
1024  refKO_647    75.79%    passed     86.41%
1025  refKO_613    78.29%    passed     42.49%
1026  refKO_767    76.19%    passed     54.67%
1027  refKO_268    73.74%    passed     11.66%
1028  refKO_481    76.29%    passed     51.42%
1029  refKO_216    76.49%    passed     16.13%
1030  refKO_512    77.04%    passed     85.73%
1031  refKO_535    77.14%    passed     83.98%
1032  refKO_221    75.29%    passed     31.76%
1033  refKO_396    75.54%    passed     25.77%
1034  refHel_155   86.44%    passed      9.30%
1035  refKO_296    76.44%    failed      0.39%
1036  refKO_630    74.49%    failed      0.01%
1037  refKO_663    74.39%    failed      0.00%
1038  refKO_269    76.59%    passed     14.68%
1039  refKO_485    76.49%    passed     26.51%
1040  refKO_504    76.19%    passed     58.09%
1041  refKO_139    76.34%    passed     34.77%
1042  refKO_675    76.34%    passed     32.60%
1043  refHel_113   86.44%    passed     56.22%
1044  refKO_573    76.34%    passed     45.90%
1045  refKO_587    76.69%    passed     72.18%
1046  refHel_135   86.44%    passed     48.76%
1047  refKO_327    76.64%    passed      5.67%
1048  refKO_718    76.94%    passed     12.48%
1049  refKO_650    76.39%    passed     33.18%
1050  refKO_26     76.69%    passed     32.05%
1051  refHel_78    86.44%    passed     28.04%
1052  refKO_776    76.49%    failed      1.47%
1053  refHel_65    86.39%    passed     55.41%
1054  refKO_242    84.84%    passed     69.32%
1055  refKO_479    74.69%    passed     22.74%
1056  refKO_162    76.34%    passed     28.66%
1057  refKO_271    76.34%    passed     42.79%
1058  refKO_426    76.49%    failed      0.00%
1059  refHel_108   86.39%    passed     35.47%
WARNING: 1058 sequences contain more than 50% gaps/ambiguity
****  TOTAL        80.43%  329 sequences failed composition chi2 test (p-value<5%; df=19)


Create initial parsimony tree by phylogenetic likelihood library (PLL)... 5.661 seconds
Measuring multi-threading efficiency up to 24 CPU cores
2 trees examined
Threads: 1 / Time: 30.519 sec / Speedup: 1.000 / Efficiency: 100% / LogL: -798003
Threads: 2 / Time: 19.037 sec / Speedup: 1.603 / Efficiency: 80% / LogL: -798003
Threads: 3 / Time: 13.536 sec / Speedup: 2.255 / Efficiency: 75% / LogL: -798003
Threads: 4 / Time: 10.155 sec / Speedup: 3.006 / Efficiency: 75% / LogL: -798003
Threads: 5 / Time: 8.111 sec / Speedup: 3.763 / Efficiency: 75% / LogL: -798003
Threads: 6 / Time: 7.338 sec / Speedup: 4.159 / Efficiency: 69% / LogL: -798003
Threads: 7 / Time: 6.397 sec / Speedup: 4.771 / Efficiency: 68% / LogL: -798003
Threads: 8 / Time: 5.894 sec / Speedup: 5.178 / Efficiency: 65% / LogL: -798003
Threads: 9 / Time: 5.169 sec / Speedup: 5.904 / Efficiency: 66% / LogL: -798003
Threads: 10 / Time: 5.614 sec / Speedup: 5.436 / Efficiency: 54% / LogL: -798003
Threads: 11 / Time: 5.252 sec / Speedup: 5.811 / Efficiency: 53% / LogL: -798003
Threads: 12 / Time: 5.757 sec / Speedup: 5.301 / Efficiency: 44% / LogL: -798003
BEST NUMBER OF THREADS: 9

Perform fast likelihood tree search using LG+I+G model...
Estimate model parameters (epsilon = 5.000)
Perform nearest neighbor interchange...
Estimate model parameters (epsilon = 1.000)
1. Initial log-likelihood: -385157.217
Optimal log-likelihood: -385156.530
Proportion of invariable sites: 0.002
Gamma shape alpha: 1.057
Parameters optimization took 1 rounds (7.011 sec)
Time for fast ML tree search: 95.780 seconds

NOTE: ModelFinder requires 1184 MB RAM!
ModelFinder will test up to 144 protein models (sample size: 1999) ...
 No. Model         -LnL         df  AIC          AICc         BIC
  1  LG            407690.206   2115 819610.413   9770290.413  831455.264
  2  LG+I          407406.936   2116 819045.872   9778189.872  830896.324
  3  LG+G4         385197.480   2116 774626.960   9733770.960  786477.412
  4  LG+I+G4       385156.502   2117 774547.004   9742159.004  786403.056
  8  LG+F+I+G4     385288.132   2136 774848.264   9904112.264  786810.724
 12  WAG+I+G4      384415.248   2117 773064.496   9740676.496  784920.548
 16  WAG+F+I+G4    384577.810   2136 773427.620   9902691.620  785390.079
 20  JTT+I+G4      388282.095   2117 780798.191   9748410.191  792654.243
 24  JTT+F+I+G4    389114.913   2136 782501.825   9911765.825  794464.285
 28  JTTDCMut+I+G4 388162.468   2117 780558.935   9748170.935  792414.987
 32  JTTDCMut+F+I+G4 388928.288   2136 782128.577   9911392.577  794091.036
WARNING: Numerical underflow for lh-branch, use `-safe` option to avoid this warning
 36  DCMut+I+G4    388977.417   2117 782188.833   9749800.833  794044.885
 40  DCMut+F+I+G4  388949.280   2136 782170.559   9911434.559  794133.019
 44  VT+I+G4       385755.232   2117 775744.464   9743356.464  787600.516
 48  VT+F+I+G4     386131.811   2136 776535.622   9905799.622  788498.082
 52  PMB+I+G4      388094.974   2117 780423.948   9748035.948  792280.000
 56  PMB+F+I+G4    387347.658   2136 778967.315   9908231.315  790929.775
 60  Blosum62+I+G4 388124.101   2117 780482.201   9748094.201  792338.253
 64  Blosum62+F+I+G4 387345.572   2136 778963.144   9908227.144  790925.603
WARNING: Numerical underflow for lh-branch, use `-safe` option to avoid this warning
 68  Dayhoff+I+G4  388986.186   2117 782206.372   9749818.372  794062.424
 72  Dayhoff+F+I+G4 388955.652   2136 782183.304   9911447.304  794145.763
 76  mtREV+I+G4    408005.391   2117 820244.782   9787856.782  832100.834
 80  mtREV+F+I+G4  395568.954   2136 795409.907   9924673.907  807372.367
 84  mtART+I+G4    417764.005   2117 839762.010   9807374.010  851618.061
 88  mtART+F+I+G4  403120.961   2136 810513.923   9939777.923  822476.382
 92  mtZOA+I+G4    405483.984   2117 815201.969   9782813.969  827058.021
 96  mtZOA+F+I+G4  396248.379   2136 796768.759   9926032.759  808731.218
100  mtMAM+I+G4    423127.713   2117 850489.426   9818101.426  862345.477
104  mtMAM+F+I+G4  409927.421   2136 824126.842   9953390.842  836089.301
WARNING: Numerical underflow for lh-branch, use `-safe` option to avoid this warning
108  HIVb+I+G4     401004.539   2117 806243.078   9773855.078  818099.129
112  HIVb+F+I+G4   399906.848   2136 804085.696   9933349.696  816048.155
116  HIVw+I+G4     417984.294   2117 840202.588   9807814.588  852058.640
120  HIVw+F+I+G4   412278.626   2136 828829.253   9958093.253  840791.712
124  FLU+I+G4      397108.302   2117 798450.603   9766062.603  810306.655
128  FLU+F+I+G4    394005.372   2136 792282.743   9921546.743  804245.203
132  rtREV+I+G4    388754.387   2117 781742.774   9749354.774  793598.825
136  rtREV+F+I+G4  387008.411   2136 778288.822   9907552.822  790251.281
140  cpREV+I+G4    389018.388   2117 782270.776   9749882.776  794126.827
144  cpREV+F+I+G4  387043.984   2136 778359.968   9907623.968  790322.427
Akaike Information Criterion:           WAG+I+G4
Corrected Akaike Information Criterion: LG+G4
Bayesian Information Criterion:         WAG+I+G4
Best-fit model: WAG+I+G4 chosen according to BIC

All model information printed to /media/disk5/nfernandez/TRAITS/genes/nirK/results/ref_database.model.gz
CPU time for ModelFinder: 13195.227 seconds (3h:39m:55s)
Wall-clock time for ModelFinder: 1630.241 seconds (0h:27m:10s)
Generating 1000 samples for ultrafast bootstrap (seed: 16777)...

NOTE: 1184 MB RAM (1 GB) is required!
Estimate model parameters (epsilon = 0.100)
Thoroughly optimizing +I+G parameters from 10 start values...
Init pinv, alpha: 0.000, 1.074 / Estimate: 0.001, 1.075 / LogL: -384415.247
Init pinv, alpha: 0.021, 1.074 / Estimate: 0.002, 1.074 / LogL: -384415.258
Init pinv, alpha: 0.042, 1.074 / Estimate: 0.002, 1.075 / LogL: -384415.251
Init pinv, alpha: 0.062, 1.074 / Estimate: 0.002, 1.074 / LogL: -384415.254
Init pinv, alpha: 0.083, 1.074 / Estimate: 0.002, 1.075 / LogL: -384415.259
Init pinv, alpha: 0.104, 1.074 / Estimate: 0.002, 1.074 / LogL: -384415.249
Init pinv, alpha: 0.125, 1.074 / Estimate: 0.002, 1.074 / LogL: -384415.250
Init pinv, alpha: 0.146, 1.074 / Estimate: 0.002, 1.075 / LogL: -384415.252
Init pinv, alpha: 0.166, 1.074 / Estimate: 0.002, 1.074 / LogL: -384415.252
Init pinv, alpha: 0.187, 1.074 / Estimate: 0.002, 1.074 / LogL: -384415.253
Optimal pinv,alpha: 0.001, 1.075 / LogL: -384415.247

Parameters optimization took 362.713 sec
Computing ML distances based on estimated model parameters...
Computing ML distances took 29.507878 sec (of wall-clock time) 212.135806 sec(of CPU time)
Computing RapidNJ tree took 2.268812 sec (of wall-clock time) 7.270641 sec (of CPU time)
Log-likelihood of RapidNJ tree: -393250.362
--------------------------------------------------------------------
|             INITIALIZING CANDIDATE TREE SET                      |
--------------------------------------------------------------------
Generating 98 parsimony trees... 535.439 second
Computing log-likelihood of 98 initial trees ... 247.466 seconds
Current best score: -384415.247

Do NNI search on 20 best initial trees
Estimate model parameters (epsilon = 0.100)
BETTER TREE FOUND at iteration 1: -384367.275
Estimate model parameters (epsilon = 0.100)
BETTER TREE FOUND at iteration 2: -384124.670
Estimate model parameters (epsilon = 0.100)
BETTER TREE FOUND at iteration 4: -383987.948
Iteration 10 / LogL: -384155.677 / Time: 0h:35m:11s
Iteration 20 / LogL: -384061.661 / Time: 0h:52m:0s
Finish initializing candidate tree set (20)
Current best tree score: -383987.948 / CPU time: 2665.698
Number of iterations: 20
--------------------------------------------------------------------
|               OPTIMIZING CANDIDATE TREE SET                      |
--------------------------------------------------------------------
Estimate model parameters (epsilon = 0.100)
BETTER TREE FOUND at iteration 25: -383957.870
Iteration 30 / LogL: -384030.437 / Time: 1h:5m:22s (3h:34m:10s left)
Estimate model parameters (epsilon = 0.100)
BETTER TREE FOUND at iteration 33: -383928.674
Estimate model parameters (epsilon = 0.100)
BETTER TREE FOUND at iteration 36: -383906.012
Estimate model parameters (epsilon = 0.100)
BETTER TREE FOUND at iteration 39: -383895.756
Iteration 40 / LogL: -384048.807 / Time: 1h:21m:2s (3h:25m:43s left)
Estimate model parameters (epsilon = 0.100)
BETTER TREE FOUND at iteration 42: -383885.648
Iteration 50 / LogL: -383977.490 / Time: 1h:37m:4s (3h:2m:16s left)
Log-likelihood cutoff on original alignment: -384183.604
Estimate model parameters (epsilon = 0.100)
BETTER TREE FOUND at iteration 54: -383868.368
Iteration 60 / LogL: -383903.041 / Time: 2h:16m:12s (3h:37m:0s left)
Estimate model parameters (epsilon = 0.100)
BETTER TREE FOUND at iteration 63: -383838.536
Estimate model parameters (epsilon = 0.100)
BETTER TREE FOUND at iteration 65: -383829.416
Iteration 70 / LogL: -383850.013 / Time: 3h:14m:33s (4h:27m:51s left)
Iteration 80 / LogL: -383849.800 / Time: 4h:3m:5s (4h:21m:33s left)
Iteration 90 / LogL: -383887.817 / Time: 4h:36m:1s (3h:52m:36s left)
Iteration 100 / LogL: -384409.966 / Time: 5h:17m:56s (3h:28m:44s left)
Log-likelihood cutoff on original alignment: -384152.303
NOTE: Bootstrap correlation coefficient of split occurrence frequencies: 0.964
NOTE: UFBoot does not converge, continue at least 100 more iterations
Estimate model parameters (epsilon = 0.100)
BETTER TREE FOUND at iteration 106: -383828.414
Iteration 110 / LogL: -384051.098 / Time: 6h:16m:22s (5h:31m:28s left)
Iteration 120 / LogL: -383921.798 / Time: 6h:59m:12s (5h:2m:57s left)
Estimate model parameters (epsilon = 0.100)
BETTER TREE FOUND at iteration 123: -383822.002
Iteration 130 / LogL: -383852.247 / Time: 7h:47m:30s (5h:37m:2s left)
NOTE: 11.757 seconds to dump checkpoint file, increase to 236.000
Iteration 140 / LogL: -383857.996 / Time: 8h:6m:2s (4h:50m:13s left)
Iteration 150 / LogL: -383928.719 / Time: 8h:21m:4s (4h:5m:29s left)
Log-likelihood cutoff on original alignment: -384140.694
Estimate model parameters (epsilon = 0.100)
BETTER TREE FOUND at iteration 160: -383816.204
Iteration 160 / LogL: -383816.204 / Time: 8h:35m:55s (5h:24m:28s left)
Iteration 170 / LogL: -383892.864 / Time: 8h:50m:31s (4h:42m:31s left)
Iteration 180 / LogL: -383929.209 / Time: 9h:4m:33s (4h:3m:22s left)
Iteration 190 / LogL: -383890.945 / Time: 9h:19m:15s (3h:27m:7s left)
Iteration 200 / LogL: -383870.742 / Time: 9h:33m:43s (2h:52m:58s left)
Log-likelihood cutoff on original alignment: -384140.694
NOTE: Bootstrap correlation coefficient of split occurrence frequencies: 0.992
Iteration 210 / LogL: -383864.740 / Time: 9h:48m:14s (4h:13m:18s left)
Iteration 220 / LogL: -383871.344 / Time: 10h:2m:27s (3h:40m:4s left)
Iteration 230 / LogL: -383862.100 / Time: 10h:16m:58s (3h:8m:35s left)
Estimate model parameters (epsilon = 0.100)
BETTER TREE FOUND at iteration 235: -383815.659
Iteration 240 / LogL: -383910.285 / Time: 10h:32m:16s (4h:11m:19s left)
Iteration 250 / LogL: -383885.787 / Time: 10h:47m:40s (3h:41m:5s left)
Log-likelihood cutoff on original alignment: -384099.888
Estimate model parameters (epsilon = 0.100)
BETTER TREE FOUND at iteration 252: -383800.334
Iteration 260 / LogL: -383809.886 / Time: 11h:1m:35s (3h:55m:0s left)
Estimate model parameters (epsilon = 0.100)
BETTER TREE FOUND at iteration 262: -383798.517
Iteration 270 / LogL: -383892.274 / Time: 11h:17m:9s (3h:51m:35s left)
Estimate model parameters (epsilon = 0.100)
BETTER TREE FOUND at iteration 271: -383792.438
Estimate model parameters (epsilon = 0.100)
BETTER TREE FOUND at iteration 278: -383789.894
Iteration 280 / LogL: -383915.463 / Time: 11h:32m:31s (4h:3m:15s left)
Estimate model parameters (epsilon = 0.100)
BETTER TREE FOUND at iteration 281: -383788.035
Estimate model parameters (epsilon = 0.100)
BETTER TREE FOUND at iteration 283: -383776.893
Estimate model parameters (epsilon = 0.100)
BETTER TREE FOUND at iteration 284: -383767.157
Iteration 290 / LogL: -383834.043 / Time: 11h:47m:49s (3h:50m:13s left)
Iteration 300 / LogL: -383821.221 / Time: 12h:1m:42s (3h:22m:45s left)
Log-likelihood cutoff on original alignment: -384069.928
NOTE: Bootstrap correlation coefficient of split occurrence frequencies: 0.980
NOTE: UFBoot does not converge, continue at least 100 more iterations
Iteration 310 / LogL: -383798.155 / Time: 12h:17m:4s (3h:34m:40s left)
Iteration 320 / LogL: -383864.545 / Time: 12h:32m:2s (3h:8m:35s left)
Iteration 330 / LogL: -383845.264 / Time: 12h:46m:48s (2h:43m:8s left)
Iteration 340 / LogL: -383788.542 / Time: 13h:1m:33s (2h:18m:19s left)
Iteration 350 / LogL: -383797.912 / Time: 13h:16m:25s (1h:54m:6s left)
Log-likelihood cutoff on original alignment: -384069.852
Iteration 360 / LogL: -383815.359 / Time: 13h:31m:17s (1h:30m:23s left)
Iteration 370 / LogL: -383794.015 / Time: 13h:46m:0s (1h:7m:9s left)
Iteration 380 / LogL: -383857.434 / Time: 14h:0m:8s (0h:44m:20s left)
Estimate model parameters (epsilon = 0.100)
BETTER TREE FOUND at iteration 389: -383761.243
Iteration 390 / LogL: -383851.799 / Time: 14h:15m:22s (3h:37m:41s left)
Iteration 400 / LogL: -383764.815 / Time: 14h:30m:2s (3h:14m:4s left)
Log-likelihood cutoff on original alignment: -384069.852
NOTE: Bootstrap correlation coefficient of split occurrence frequencies: 0.979
NOTE: UFBoot does not converge, continue at least 100 more iterations
Iteration 410 / LogL: -383979.080 / Time: 14h:44m:47s (3h:14m:41s left)
Iteration 420 / LogL: -383914.567 / Time: 14h:58m:33s (2h:51m:33s left)
Estimate model parameters (epsilon = 0.100)
BETTER TREE FOUND at iteration 427: -383754.331
Iteration 430 / LogL: -383901.918 / Time: 15h:13m:34s (3h:26m:33s left)
Iteration 440 / LogL: -383800.809 / Time: 15h:28m:47s (3h:4m:4s left)
Iteration 450 / LogL: -383839.646 / Time: 15h:43m:53s (2h:41m:52s left)
Log-likelihood cutoff on original alignment: -384069.852
Iteration 460 / LogL: -383805.179 / Time: 15h:58m:50s (2h:19m:57s left)
Iteration 470 / LogL: -383822.118 / Time: 16h:14m:3s (1h:58m:22s left)
Iteration 480 / LogL: -383809.377 / Time: 16h:24m:25s (1h:36m:35s left)
Iteration 490 / LogL: -383828.885 / Time: 16h:35m:15s (1h:15m:18s left)
Iteration 500 / LogL: -383781.731 / Time: 16h:45m:54s (0h:54m:25s left)
Log-likelihood cutoff on original alignment: -384069.852
NOTE: Bootstrap correlation coefficient of split occurrence frequencies: 0.980
NOTE: UFBoot does not converge, continue at least 100 more iterations
Iteration 510 / LogL: -383865.772 / Time: 16h:58m:17s (3h:0m:3s left)
Iteration 520 / LogL: -383860.775 / Time: 17h:10m:14s (2h:38m:48s left)
Iteration 530 / LogL: -384025.969 / Time: 17h:20m:45s (2h:17m:43s left)
Iteration 540 / LogL: -383856.223 / Time: 17h:31m:30s (1h:57m:3s left)
Iteration 550 / LogL: -383907.127 / Time: 17h:42m:10s (1h:36m:44s left)
Log-likelihood cutoff on original alignment: -384032.410
Iteration 560 / LogL: -383906.111 / Time: 17h:52m:42s (1h:16m:45s left)
Iteration 570 / LogL: -383830.866 / Time: 18h:3m:5s (0h:57m:6s left)
Iteration 580 / LogL: -383900.368 / Time: 18h:13m:25s (0h:37m:46s left)
Iteration 590 / LogL: -383910.196 / Time: 18h:23m:56s (0h:18m:44s left)
Iteration 600 / LogL: -383804.055 / Time: 18h:34m:6s (0h:0m:0s left)
Log-likelihood cutoff on original alignment: -384032.410
NOTE: Bootstrap correlation coefficient of split occurrence frequencies: 0.993
TREE SEARCH COMPLETED AFTER 600 ITERATIONS / Time: 18h:34m:15s

--------------------------------------------------------------------
|                    FINALIZING TREE SEARCH                        |
--------------------------------------------------------------------
Performs final model parameters optimization
Estimate model parameters (epsilon = 0.010)
1. Initial log-likelihood: -383754.331
Optimal log-likelihood: -383754.331
Proportion of invariable sites: 0.001
Gamma shape alpha: 1.052
Parameters optimization took 1 rounds (7.481 sec)
BEST SCORE FOUND : -383754.331
Creating bootstrap support values...
Split supports printed to NEXUS file /media/disk5/nfernandez/TRAITS/genes/nirK/results/ref_database.splits.nex
Total tree length: 321.994

Total number of iterations: 600
CPU time used for tree search: 498189.324 sec (138h:23m:9s)
Wall-clock time used for tree search: 66400.465 sec (18h:26m:40s)
Total CPU time used: 502118.203 sec (139h:28m:38s)
Total wall-clock time used: 66871.224 sec (18h:34m:31s)

Computing bootstrap consensus tree...
Reading input file /media/disk5/nfernandez/TRAITS/genes/nirK/results/ref_database.splits.nex...
1059 taxa and 4774 splits.
Consensus tree written to /media/disk5/nfernandez/TRAITS/genes/nirK/results/ref_database.contree
Reading input trees file /media/disk5/nfernandez/TRAITS/genes/nirK/results/ref_database.contree
Log-likelihood of consensus tree: -383750.851

Analysis results written to: 
  IQ-TREE report:                /media/disk5/nfernandez/TRAITS/genes/nirK/results/ref_database.iqtree
  Maximum-likelihood tree:       /media/disk5/nfernandez/TRAITS/genes/nirK/results/ref_database.treefile
  Likelihood distances:          /media/disk5/nfernandez/TRAITS/genes/nirK/results/ref_database.mldist

Ultrafast bootstrap approximation results written to:
  Split support values:          /media/disk5/nfernandez/TRAITS/genes/nirK/results/ref_database.splits.nex
  Consensus tree:                /media/disk5/nfernandez/TRAITS/genes/nirK/results/ref_database.contree
  Screen log file:               /media/disk5/nfernandez/TRAITS/genes/nirK/results/ref_database.log

Date and Time: Fri Jul  1 07:54:24 2022
