# Supplementary material for: Picoplankton nitrogen guilds in the tropical and subtropical oceans: From the surface to the deep
Source: PLoS One. 2025 Nov 5;20(11):e0335222. doi: 10.1371/journal.pone.0335222 (PMC12588538; doi:10.1371/journal.pone.0335222)
Supplement: S1 File — (ZIP) [file pone.0335222.s001.zip › supplementary info/N_cycle/G_nirK_nitrite reductase/tree/ref_database.newick]

(refKO_736:0.2222206268,(refKO_231:0.1455815453,refKO_551:0.1050280079)100:0.2938451296,((((((((((((refKO_131:0.0871704019,refKO_218:0.0432543539)95:0.0437595633,(((refKO_77:0.0233951565,(refKO_106:0.0590087601,(refKO_254:0.0468412064,refKO_661:0.0780808749)83:0.0622021743)99:0.1172236251)82:0.1174757299,refKO_629:0.0341947236)81:0.0253747033,refKO_28:0.0859259165)83:0.0849523369)100:0.1472197190,(refKO_284:0.1468970416,(refKO_65:0.1259871129,((refKO_763:0.0880184017,refKO_740:0.0674786304)92:0.0316197448,refKO_448:0.0519040524)100:0.0974970502)100:0.1275725039)100:0.0575142513)99:0.1457516266,refKO_758:0.2181370868)61:0.0697688215,((refKO_273:0.0629510003,refKO_586:0.0564481090)81:0.1252242603,(((((((refKO_454:0.1980875644,refKO_514:0.0277629720)100:0.0840854814,((refKO_559:0.1059841408,(refKO_305:0.0800494832,refKO_343:0.0414730840)99:0.0135935443)98:0.0238909376,refKO_468:0.0784792486)95:0.0252755907)95:0.0313691645,refKO_267:0.0531370641)95:0.0153476039,refKO_794:0.0799241785)95:0.0447054644,(refKO_391:0.0705646559,refKO_499:0.0638055595)100:0.0180969638)95:0.0282546733,(refKO_61:0.0771648508,refKO_777:0.0691369543)100:0.0336268923)95:0.0343706828,refKO_637:0.1378282839)48:0.0417321186)68:0.1054882716)100:2.8073016791,refKO_120:2.3029337925)92:0.2893814843,(refKO_178:0.8086026882,refKO_715:0.6263059450)100:1.6855229409)90:0.4870145527,((((((refKO_176:0.7846465644,((refKO_41:0.1487660114,refKO_94:0.0954354174)100:0.3356679858,refKO_469:0.3631711932)99:0.0707800397)97:0.0510162036,(refKO_620:0.2510931134,(refHel_79:0.0000029512,refKO_138:0.0000023588)100:0.3894980171)100:0.1088254550)99:0.1687018011,((refKO_515:0.5362660898,refKO_706:0.3798147200)100:0.2618544508,(((((((refKO_80:0.3535284081,refKO_132:0.3575829210)100:0.1723227221,(refKO_86:0.3142020680,refKO_358:0.3065586063)100:0.2017684777)97:0.0714156661,(refKO_539:0.3112916709,(refKO_532:0.3148523209,refKO_229:0.2328466633)100:0.0875047123)100:0.2155435876)97:0.0654731217,(refKO_509:0.2679765892,(refKO_719:0.2113168051,refKO_451:0.2656928488)100:0.0509873687)100:0.2054734411)97:0.0907691848,(refKO_601:0.3405965427,(refKO_238:0.1500734461,refKO_627:0.2099226275)100:0.2414398404)100:0.1048449605)97:0.1114006830,((refKO_655:0.1647540299,refKO_756:0.1341846980)100:0.3354765428,refKO_84:0.2055703262)83:0.1514682476)93:0.1083023877,(refKO_373:0.1314123006,(refKO_294:0.1077556206,refKO_304:0.1216613595)90:0.0614860287)100:0.1769377910)98:0.1807862552)100:0.2353120416)100:0.4358446457,refKO_76:0.6525550312)54:0.1278323686,((refKO_123:0.4401705923,((refKO_414:0.3203678466,refHel_72:0.0549741866)100:0.1289252842,(refHel_34:0.0392238456,refHel_40:0.0349363304)100:0.0580483400)100:0.4091727720)34:0.0905914528,refKO_660:0.4347184265)34:0.0713116496)99:0.3997624704,(refHel_140:0.3923835712,refHel_141:0.6744368813)100:0.2879655240)100:0.6878750063)65:0.2976175348,((refHel_45:1.3743613736,(refHel_106:1.5347003204,((refKO_471:0.5273875421,refKO_588:0.1933625111)100:0.4684167576,refHel_67:0.5528284991)100:0.5696368048)82:0.3621823548)41:0.1472646836,(((((((refHel_248:0.8364761196,(refHel_216:0.2686629611,refKO_370:0.2160262099)100:0.3100877838)97:0.1881762464,(refHel_41:0.0000029512,refHel_148:0.0140208598)100:0.0506354588)43:0.0580981712,(((refHel_193:0.2491703048,refHel_132:0.1614730189)100:0.1160041344,(((refHel_229:0.0520959785,refKO_185:0.0783100625)99:0.0280993375,(refHel_47:0.0265265902,refHel_197:0.0532089512)100:0.0118884304)99:0.1098756244,(refHel_230:0.0764823868,(((refHel_127:0.0672839478,(refHel_231:0.0217361020,refHel_219:0.0216919402)100:0.0177003724)92:0.0184401733,(refHel_236:0.0200956640,((refHel_49:0.0000029512,refKO_570:0.0000021200)100:0.0219379292,refHel_221:0.0208079974)95:0.0376261167)97:0.0302714783)98:0.1289315301,((refHel_89:0.0000029512,refKO_683:0.0000022790)100:0.1340054873,(refHel_51:0.0341609620,refHel_200:0.0247730823)98:0.0199409340)100:0.1487585975)98:0.0954480434)100:0.1557380007)100:0.0774837858)85:0.0920939743,refHel_227:0.1219821044)85:0.1320567224)56:0.1227124946,refHel_217:0.3329997611)100:0.4381157900,(((refHel_228:0.1885198249,refHel_239:0.2812537565)100:0.2406510548,refKO_781:0.4194476964)57:0.1241138023,refHel_48:0.3299316288)54:0.1011892492)100:0.5902360351,((refHel_183:0.2980390978,refKO_105:0.4091520286)100:0.6744034744,((refKO_307:0.2660038243,refKO_565:0.1655314425)100:0.4646271590,((refKO_264:0.2119221933,(refKO_179:0.1527707477,((refKO_243:0.1546061686,refKO_498:0.0778746923)85:0.0340873529,refKO_359:0.0426960643)85:0.0705346605)99:0.1553951490)100:0.2558585958,(((refKO_184:0.2150475649,(refKO_372:0.1059718822,(refKO_115:0.0686483227,refKO_234:0.0861284427)100:0.0762567172)100:0.1108813578)100:0.1735329380,(refKO_378:0.1232916392,refKO_480:0.0924678793)100:0.1998486055)98:0.0586199439,refKO_435:0.2211568908)99:0.1920587903)95:0.0642648226)100:0.4113505487)100:0.6262545375)98:0.2629377728,(((((refKO_395:0.2430157247,((refKO_442:0.2636366274,refKO_626:0.1630872146)98:0.0466800743,refKO_606:0.1740675242)99:0.1763896090)100:0.6769121031,((((((((((refKO_122:0.5756713050,(refKO_667:0.4429976647,((refKO_790:0.3639282449,refKO_749:0.2083058830)72:0.0596515563,refKO_384:0.3193881255)95:0.1263888417)74:0.0660768276)100:0.1495767825,(((refKO_188:0.0489624096,refKO_416:0.1102209045)100:0.2672639832,(refKO_508:0.0811341373,((refHel_105:0.1122801985,refKO_20:0.0539712161)100:0.0259857822,refHel_97:0.0490054374)100:0.1212879533)100:0.1282565101)100:0.2388172727,(((refKO_53:0.1556773105,refKO_773:0.1754198733)100:0.1516357423,(refKO_274:0.0782769452,refKO_553:0.0724304107)100:0.2942792881)100:0.1529373498,((refKO_328:0.2420724380,refKO_523:0.0637056807)100:0.0676037280,refKO_295:0.1108987949)100:0.2377433647)97:0.0681005323)94:0.0747003640)90:0.0476161162,(refKO_666:0.3068909941,(refKO_576:0.2020656740,refKO_769:0.1858931964)98:0.0817551964)100:0.1076769498)64:0.0435422915,(refKO_334:0.3398470775,refKO_702:0.2304495846)99:0.0820939373)91:0.0998872125,refKO_213:0.2475935156)94:0.1000200313,(refKO_755:0.5947505668,(refKO_27:0.4044178738,(((refKO_741:0.1962576874,(refHel_252:0.0430061404,refKO_236:0.0385372799)100:0.0586980957)99:0.0588078253,(refKO_39:0.0994185294,refKO_672:0.0567340136)100:0.1077799304)90:0.0350736899,(refKO_623:0.1014148329,(refHel_253:0.0000029512,refKO_367:0.0000022274)100:0.0419891095)100:0.0911348656)100:0.1976107225)94:0.0923065966)75:0.0694275474)84:0.0539297685,(refKO_165:0.0783095736,refKO_300:0.1116218379)100:0.3490069941)77:0.0849665532,((((((((((refKO_519:0.1313609311,refKO_764:0.1475537943)100:0.2299953143,refKO_330:0.1637986654)90:0.0573630855,refKO_765:0.1488277436)89:0.0283545239,refKO_66:0.0475093871)87:0.0546507290,(refKO_206:0.1953686135,refKO_339:0.0968331931)97:0.0579301028)100:0.1801129271,refKO_734:0.1717856919)69:0.0659146215,refKO_54:0.1879614913)100:0.3024621507,refKO_253:0.2642135330)94:0.0560349384,refKO_753:0.4374031974)58:0.0503575460,((((((((refKO_168:0.0623927324,refKO_365:0.0955364353)100:0.4270994543,refKO_707:0.3420439435)50:0.0432612927,(refKO_174:0.6206672990,refKO_386:0.3729938430)100:0.2253014175)60:0.0481042812,refKO_87:0.3493240349)28:0.0403734699,(refKO_407:0.7165674243,((refKO_692:0.2094664858,refKO_463:0.2181529903)89:0.1159564212,(((((((((((refKO_194:0.1836114615,refKO_14:0.1680060587)100:0.0668162251,refKO_350:0.1618448342)94:0.0275322649,refKO_615:0.1302732800)99:0.0605465272,refKO_0:0.1603706383)100:0.1188410293,refKO_47:0.1402985591)100:0.0446253612,((refKO_55:0.1142214252,refKO_457:0.0633129267)100:0.0694218301,refKO_313:0.2236263566)98:0.0306748101)98:0.0464946332,((refHel_109:0.0000029512,refKO_75:0.0000029239)100:0.0086923070,refHel_110:0.0000029512)100:0.1388990681)95:0.0293643110,(((refKO_5:0.0965373072,refKO_42:0.0856596485)100:0.1241267527,refKO_690:0.2015544996)82:0.0544984208,(((((refKO_500:0.2093529611,refKO_695:0.0990589791)95:0.0325459866,refKO_31:0.0735746289)95:0.0199173876,((refKO_631:0.0892728835,refKO_83:0.0476226800)98:0.0216904693,(refKO_240:0.0562586071,(refKO_746:0.1136899235,(refHel_121:0.0000029512,refKO_484:0.0000021094)100:0.0857510216)98:0.0476416431)98:0.0180283843)98:0.0297477847)95:0.0231832648,((((((((((refKO_56:0.1214600745,refKO_417:0.1669941071)79:0.0063893858,(refKO_177:0.1026321960,refKO_281:0.0907678914)98:0.0342953647)91:0.0349635868,refKO_589:0.0837628842)82:0.0173559152,refKO_43:0.0754946663)84:0.0157320507,refKO_494:0.0955892927)98:0.0328556833,refKO_63:0.0856934149)59:0.0095396463,((refKO_200:0.1581713752,refKO_49:0.0747458261)90:0.0195128876,((((refKO_220:0.1340740055,refKO_693:0.0279326756)99:0.0223929994,refKO_48:0.0843799029)84:0.0048884037,(refKO_69:0.0658927827,refKO_230:0.0598654052)99:0.0515481261)86:0.0054479888,refKO_394:0.1151078969)82:0.0132272539)99:0.0213513891)59:0.0101086942,(refKO_696:0.0880613998,refKO_473:0.0743996843)100:0.0240786020)99:0.0335401822,((refKO_335:0.0406457780,refKO_745:0.0872595316)100:0.0641736938,((refKO_634:0.1184636658,refKO_596:0.0468269017)100:0.0211124246,(refKO_309:0.1281070886,refKO_118:0.0755132359)94:0.0231309267)67:0.0092835058)98:0.0172208869)98:0.0343952432,refKO_752:0.0778316883)96:0.0367636944)86:0.0091383678,refKO_144:0.1449273001)93:0.0276614527)83:0.0147811815)84:0.0277510853,(refKO_716:0.1155293850,refKO_249:0.1542983603)99:0.0346867127)79:0.0067056176,((refKO_682:0.2004285565,((refKO_192:0.1704426523,refKO_24:0.1348168957)100:0.0854614637,refKO_502:0.1893739112)84:0.0486520718)62:0.0215089216,(refKO_430:0.1009279862,(refKO_347:0.0358001811,refKO_552:0.0913304381)100:0.0674133987)67:0.0221713031)75:0.0490179976)98:0.1277569005,refKO_440:0.2051471586)100:0.0625681207)89:0.1630755826)70:0.1104338637)46:0.0421963182,(refKO_533:0.1528019621,((refKO_433:0.1728634302,refKO_142:0.1501956425)100:0.0446427565,refKO_527:0.1169439828)100:0.0778633732)100:0.2021978377)49:0.0460612744,(((refKO_558:0.3972825042,refKO_198:0.4474814568)50:0.0455310982,(refHel_136:0.2987626306,refKO_341:0.1367487525)100:0.2313852645)56:0.0513399743,(((((((refKO_13:0.4346481310,((refHel_215:0.0000029512,refKO_354:0.0000028608)100:0.2618515331,refHel_156:0.2442246110)92:0.0550908436)84:0.0485367302,(refKO_167:0.2229089379,((((refKO_233:0.0085531268,(refSwi_3:0.0000027785,refHel_251:0.0000029512)100:0.0021827433)100:0.0458783424,(refHel_71:0.0060582332,refKO_169:0.0103090725)100:0.1136138411)100:0.2394469968,((((((((refHel_152:0.3092916618,refKO_172:0.1302643771)70:0.0235448360,(refKO_199:0.1511443263,refKO_547:0.1377993599)100:0.1484314887)78:0.0374225169,(((refKO_202:0.0982480413,(refKO_635:0.0578235767,refKO_782:0.1129395898)100:0.0407012126)100:0.0726419846,refKO_85:0.0900804991)75:0.0322572382,refKO_722:0.1527689649)75:0.0328805749)98:0.0843846944,(((refKO_413:0.0983865189,refKO_182:0.0818704887)92:0.0181170125,refKO_104:0.0767156105)99:0.0449555465,(refKO_656:0.0682506654,((((refKO_152:0.0594747695,(refKO_193:0.0417815548,refHel_233:0.0000029512)100:0.0815481886)67:0.0180230434,refKO_130:0.0659898511)91:0.0163161147,(refHel_210:0.0000029512,refKO_37:0.0222819463)100:0.0647730972)57:0.0080619645,refKO_671:0.0992591066)72:0.0123496148)98:0.0435849846)99:0.0249871640)94:0.0391962147,refKO_470:0.1227317777)91:0.0351851904,(refKO_464:0.0998953407,refKO_325:0.1501302019)37:0.0134240661)39:0.0257115207,(refKO_299:0.3231770099,refKO_701:0.0933630091)50:0.0296822523)68:0.0353459562,refKO_789:0.2164423653)90:0.0375654837)73:0.0473347480,(refKO_513:0.2538144336,(refKO_369:0.0864994473,(refHel_235:0.1355063203,refKO_68:0.0995350366)100:0.0576209913)100:0.0401034781)100:0.1012000824)73:0.0445360257)100:0.1092352447)83:0.0410789246,(((refKO_210:0.2492898981,(refKO_793:0.1628526794,(refHel_234:0.0000029512,refKO_662:0.0000020472)100:0.1357589265)100:0.0909938512)100:0.0824171687,(((refKO_760:0.1391799771,(refHel_83:0.1090374955,refHel_240:0.1257098994)93:0.0563035007)93:0.0415294047,refHel_214:0.1269858212)100:0.0615273927,refKO_275:0.1831507753)100:0.0869436858)100:0.0537933824,(((refHel_44:0.0282638785,(refHel_195:0.0172937532,refKO_376:0.0242498254)100:0.0280229424)100:0.3251460044,((((refKO_180:0.2916479887,((refSwi_1:0.2204781135,(refHel_133:0.0185452616,refSwi_2:0.0085491974)100:0.0228661795)100:0.0914201060,refHel_54:0.0760176095)100:0.1228557056)100:0.0773086023,(refHel_98:0.0133901768,refKO_45:0.0440590918)100:0.0877705784)100:0.1266212610,(refHel_192:0.0503555813,(refHel_88:0.0267034970,((refHel_182:0.0192708373,(refHel_27:0.0063662849,refHel_249:0.0000029512)98:0.0000029512)98:0.0128307167,(refHel_38:0.0000029512,refKO_149:0.0000022340)100:0.0077638324)100:0.0440900152)91:0.0247203521)91:0.0769995388)98:0.0677245300,(refHel_100:0.0000029512,refKO_467:0.0000020553)100:0.2427982098)100:0.0902783782)100:0.0572648786,refHel_145:0.2044258196)100:0.1589826897)100:0.1099233963)57:0.0317410653,(((refHel_157:0.2628698025,refKO_96:0.0949879626)59:0.0425484055,((refKO_127:0.1324491251,refKO_205:0.0985377867)79:0.0303534457,(refHel_194:0.0000029512,refKO_591:0.0000021041)100:0.1032855918)100:0.0747293451)58:0.0136495074,refHel_95:0.2268409663)95:0.0668240125)92:0.0496332369,((refHel_242:0.0000029512,refKO_418:0.0000024388)100:0.3655633171,refKO_475:0.2161845871)98:0.0560160667)34:0.0334164484,((((refHel_35:0.0000029512,refHel_53:0.0062241221)100:0.2332602055,(refHel_6:0.1920702184,refHel_196:0.1871356195)100:0.0893685732)79:0.0538309554,((((refHel_69:0.0063159013,refHel_154:0.0000029512)100:0.2327893389,refHel_70:0.0714775230)50:0.0295450146,refKO_366:0.0571744075)45:0.0000021835,refHel_220:0.0479113183)87:0.0655829391)82:0.0943822246,((((((refHel_4:0.1161951035,refHel_52:0.0000029512)55:0.0000029512,refHel_137:0.0248136328)55:0.0124216676,refHel_222:0.0124457779)98:0.0250882600,refHel_58:0.0000029542)99:0.0352456090,(((((refHel_7:0.0313693128,refHel_26:0.0247880180)98:0.0439387988,(refHel_11:0.0301295087,(refHel_9:0.0309854005,refHel_14:0.0062947596)99:0.0069958838)84:0.0060616349)66:0.0258328465,(refHel_42:0.0123517004,refHel_5:0.0061609548)86:0.0000029512)54:0.0124214033,(refHel_0:0.0180387167,(refHel_1:0.0061210977,refHel_3:0.0000029512)100:0.0087895433)100:0.0349060337)65:0.0187424914,((refHel_13:0.0370111265,(refHel_10:0.0124269707,(refHel_46:0.0061824543,refHel_129:0.0000029512)98:0.0000029512)100:0.0133358119)99:0.0436342105,refHel_172:0.0000029512)78:0.0060608596)99:0.0536447258)100:0.1389711516,refHel_158:0.1321682182)100:0.0587879021)97:0.1170666877)52:0.0344398794,((refKO_575:0.2893027819,(((refKO_315:0.1049927812,refKO_516:0.1406087966)100:0.0593664255,refKO_593:0.1681527042)100:0.1656987073,(((((refHel_147:0.2309692301,refKO_536:0.1898461418)100:0.0862194888,(((((refHel_128:0.0000029512,refKO_429:0.0000022964)100:0.1454776130,refHel_218:0.0970221101)100:0.0407998245,(refHel_75:0.0302041183,refHel_143:0.0207283846)100:0.0363418918)88:0.0224557777,(refHel_120:0.0432343445,(refHel_62:0.0266881812,((refHel_37:0.0000027949,refHel_177:0.0061962628)100:0.0368055691,refHel_213:0.0206140276)100:0.0164883159)100:0.0131814882)100:0.0262808182)88:0.0126554312,(refKO_669:0.0978384899,(((refHel_212:0.0125399245,refHel_153:0.0000029512)95:0.0062625776,refHel_39:0.0000029512)83:0.0000029512,refHel_211:0.0062853313)100:0.0679977011)100:0.0786887657)96:0.0203372089)97:0.0588995172,refHel_57:0.2189144035)97:0.0343136243,refSwi_0:0.1773597002)87:0.0455022846,(((refHel_64:0.0063188613,refHel_250:0.0000029512)85:0.0000029512,refSwi_4:0.0000022274)100:0.0352999160,((refHel_61:0.0126170881,(((refHel_138:0.0000029512,refKO_117:0.0000027221)99:0.0069873705,(refHel_144:0.0099583860,(refHel_24:0.0126722281,refHel_130:0.0000029512)100:0.0034491415)100:0.0119497875)45:0.0000027221,refHel_131:0.0000029512)32:0.0000027221)53:0.0000027221,(refHel_189:0.0063635557,refHel_188:0.0000029512)97:0.0063068421)100:0.0659510324)100:0.2200345498)90:0.0997383193)89:0.0247790138)99:0.0764813955,refKO_684:0.2480378602)100:0.1128765969)67:0.0615611360)100:0.1694508947)90:0.0705372883,((refKO_283:0.4260060782,refKO_355:0.3156973358)100:0.1621509468,(refKO_493:0.1374005180,(refKO_282:0.0700946787,refKO_597:0.1686467875)100:0.1132807363)100:0.1991567276)100:0.0872879180)87:0.0708050510)75:0.0714604874)99:0.0928232683,(((refKO_302:0.2411656282,(refKO_116:0.1150554744,(refKO_219:0.0826860492,refKO_380:0.0838456226)99:0.0392945256)99:0.0527893606)84:0.0363853038,(refKO_544:0.1257671117,refKO_653:0.0923357710)100:0.0780396438)100:0.4216181264,((refKO_60:0.1111874116,((refKO_316:0.1542684648,refKO_98:0.1384952079)95:0.0497634694,refKO_364:0.1442338728)100:0.0972657344)100:0.2625079957,(refKO_624:0.2553390500,(refHel_232:0.2304249613,(refHel_96:0.0585492887,refHel_112:0.0799141221)100:0.2617988452)100:0.2456721278)72:0.1248926735)96:0.0981475806)87:0.0516276038)75:0.0767102083,((((refKO_293:0.1727058199,refKO_518:0.0265529149)100:0.2371271930,((refKO_622:0.1978322982,(refKO_265:0.1132617260,(refHel_56:0.0000029512,refKO_445:0.0000025982)100:0.1442855665)100:0.0586803463)100:0.0727680034,refKO_79:0.1635165476)100:0.2076487362)100:0.1419585896,(refKO_694:0.1228785455,(refKO_322:0.0809137141,refKO_524:0.0984174958)100:0.0777838092)100:0.2302530604)58:0.0389570116,(((refKO_209:0.0460940242,refKO_235:0.0839209599)100:0.2400499576,refKO_644:0.1425822282)100:0.0847286427,(refKO_603:0.2193824686,(refKO_608:0.2097134894,(refKO_352:0.1372531150,refKO_686:0.1005121707)55:0.0341787704)76:0.0299839996)95:0.0378483837)98:0.1083559566)98:0.1378022912)84:0.1196578596)100:1.0772172193,((((refKO_503:0.2849602257,refKO_215:0.1593765001)99:0.1318518113,refKO_375:0.1377854644)72:0.0875196083,(refKO_245:0.1424757049,refKO_762:0.0933184622)100:0.0599736208)71:0.0448140303,(refKO_564:0.0587051027,refKO_611:0.1064317639)95:0.0242698269)99:0.6058286087)100:0.7636638573,(((((((((((((refKO_723:0.6149637192,refKO_357:0.5130276253)100:0.3006831494,refKO_507:0.6507782737)100:0.3392134979,(refHel_208:0.0640794744,refHel_209:0.0600920738)100:0.1817047489)53:0.1165273795,(refKO_16:0.4362614818,refKO_798:0.2564626622)99:0.0779386808)49:0.0377953919,(refKO_93:0.2892560338,(refKO_531:0.1228242175,(refHel_201:0.0000029512,refKO_57:0.0000021717)100:0.0970026865)100:0.1918769877)100:0.1382460738)91:0.1365951525,(refHel_167:0.0403763810,refKO_278:0.0802269149)100:0.6103980184)91:0.1126876760,((refKO_585:0.4725559230,(((refKO_578:0.2057464109,(refKO_81:0.0927010154,(refHel_117:0.0178253345,refHel_118:0.0106974427)100:0.1524466139)100:0.0765958979)92:0.0693797897,refHel_207:0.0789243803)92:0.1343523772,refHel_206:0.1278755257)100:0.1078980303)100:0.1089144405,((refHel_134:0.3288390375,(refKO_197:0.1870810004,(refKO_244:0.2064835020,refHel_126:0.2935138045)70:0.0629520097)100:0.1063198311)98:0.0938375994,(refHel_149:0.1430417174,refKO_203:0.1075773354)100:0.1797714931)100:0.1123735685)100:0.1922373872)52:0.0525821574,(refKO_38:0.2299996130,(((refKO_51:0.2138799113,refKO_501:0.1831605189)96:0.0446809617,(refKO_241:0.2190420215,(refKO_212:0.2001893960,(refKO_569:0.1335557054,((refKO_731:0.0791572828,(refHel_204:0.0835934933,refKO_46:0.0344458369)100:0.0717410323)45:0.0148147017,refKO_428:0.0632067340)45:0.0406464311)90:0.0404418087)100:0.1093725127)97:0.0881194909)100:0.0637870094,refKO_771:0.2327561332)100:0.0984904274)100:0.1651441902)55:0.1063722644,((refKO_739:0.2124392644,((refKO_730:0.1864825697,refKO_261:0.1060442351)85:0.0513081231,((refKO_431:0.2078552711,(refKO_568:0.0387041598,(refHel_107:0.0355396415,refHel_205:0.0282646545)96:0.0145351897)100:0.1088876166)91:0.1073940511,refKO_62:0.0838284969)86:0.0817123534)84:0.1313133779)68:0.0750101498,((refKO_450:0.3200174283,(refKO_510:0.1881764344,(refHel_203:0.2579652801,refKO_186:0.2109258910)100:0.1145401847)100:0.2187278896)93:0.0941870457,refHel_202:0.3547167762)83:0.1053150049)99:0.1265723439)100:0.8553922570,((refHel_50:0.6603866678,refKO_560:0.7352957084)100:0.6575543548,(refKO_255:0.0749044611,(refKO_374:0.0690539016,refKO_497:0.0713243654)100:0.2063473366)100:0.4825809884)100:0.4746884653)64:0.1350469568,((((((refKO_336:0.0996603012,refKO_342:0.0771706551)100:0.2076630872,(((refKO_717:0.2260233444,(refKO_642:0.0751213273,(refKO_688:0.0742831466,refKO_125:0.0588598454)86:0.0251416801)100:0.0396427918)100:0.0534468674,refKO_770:0.1190135727)100:0.1003320768,refKO_506:0.1856079550)100:0.0406375358)99:0.0219548717,((refKO_279:0.1144750502,refKO_285:0.1088053534)100:0.0678258395,(refKO_129:0.0995291484,refKO_326:0.1060607631)97:0.0401704383)98:0.0596727941)100:0.6226416743,refKO_311:0.6612382838)100:0.1934095270,(refHel_91:0.6102446554,(refHel_74:0.1389494863,refHel_161:0.0158462811)100:0.3999708496)94:0.1591569799)73:0.0494282252,((((refHel_22:1.0334354720,((refKO_625:0.7812654296,(((((((refHel_223:0.0000029512,refKO_349:0.0143015355)100:0.7435467284,(refKO_7:0.2024632708,refKO_319:0.1826315868)100:0.1763315160)100:0.1619327216,refHel_165:0.3484607650)100:0.0615644307,refHel_17:0.4527252000)54:0.0660925480,(refKO_483:0.4975632577,(refKO_788:0.3150174151,(((refKO_786:0.3603141010,refKO_641:0.1869389096)100:0.1794974062,refHel_63:0.2674066321)100:0.1235029508,refKO_474:0.3699574448)100:0.1465939040)100:0.1303265747)61:0.0342155934)30:0.0766530247,(((refKO_190:0.1336099337,refKO_754:0.1059686023)100:0.4235175617,(refKO_757:0.4227381023,(refKO_44:0.2965139601,(refKO_159:0.1795206166,refKO_411:0.2930229545)100:0.1178421783)100:0.2379261967)98:0.1073468809)98:0.0672718603,refKO_545:0.6673973040)62:0.0710080830)99:0.1509116713,(((((refKO_101:0.2849942369,(((refKO_351:0.1205393593,(refKO_563:0.1832139692,(refKO_11:0.0636294473,refKO_258:0.0819641444)100:0.1084344104)100:0.1330656660)99:0.0481830842,refKO_751:0.1021995489)100:0.1176021707,(refKO_528:0.1150309966,((refKO_227:0.1438257313,(refKO_280:0.1395885283,refKO_542:0.0622892428)100:0.0496916094)100:0.0316891509,refKO_175:0.0780329355)100:0.0837879161)100:0.0707478975)100:0.1586244826)100:0.0565963762,refKO_462:0.3119040435)100:0.0750895665,(refKO_460:0.2131939678,refKO_735:0.1830314219)100:0.1293413729)80:0.0560006016,(refKO_110:0.1254903353,(refKO_489:0.0881995504,refKO_581:0.1347453996)100:0.0675653671)100:0.1577019112)100:0.1593950230,refHel_2:0.1188618679)100:0.2561973380)99:0.1549645230)98:0.1777759350,((((refHel_20:0.0146852947,refHel_169:0.0146109570)100:0.2433857638,(refHel_21:0.0220089979,refHel_164:0.0427259005)100:0.0789000441)100:0.6717953222,(((refKO_30:0.0460696709,refKO_124:0.1146177051)100:0.2310758151,refKO_748:0.5344365570)100:0.0431149529,(refHel_104:0.1997310031,(refHel_36:0.1938516889,(refHel_8:0.0259073463,refHel_15:0.0111190416)100:0.2071247915)100:0.0826289571)100:0.1488941729)92:0.0284298388)73:0.0351271236,(refHel_84:0.2464113949,refKO_297:0.1907155647)100:0.2681639279)68:0.0206822863)93:0.0482436249)82:0.0218183587,((refKO_743:0.1905745262,(refKO_100:0.0621090162,refKO_636:0.0848155142)100:0.1761250655)100:0.1438105365,((((refHel_55:0.4292179389,(refKO_146:0.2537861527,refKO_561:0.1663552728)100:0.0364149146)100:0.0375957737,refHel_146:0.2237579593)100:0.0272180814,(refKO_733:0.1400364112,(refHel_99:0.0000029512,refKO_356:0.0000024709)100:0.1528285515)100:0.0605597724)100:0.0768022061,(refKO_478:0.1679644028,refKO_58:0.1848817409)100:0.0877236946)100:0.1227371338)100:0.1011991665)93:0.0492989897,((refKO_214:0.3714670495,(refKO_537:0.3259288366,refKO_22:0.3662039512)100:0.1008587208)100:0.2217853678,(refKO_405:0.2496589051,refKO_9:0.3717062227)88:0.0731316081)95:0.0624032511)99:0.1012368379,(refKO_99:0.0624097442,refKO_530:0.0834057692)100:0.5774306157)100:0.2609465125)100:0.2769196288)35:0.0330218685,((((((refKO_678:0.6149607108,(refKO_246:0.0528183301,refKO_453:0.1749380854)100:0.2040421104)100:0.6488778804,refKO_550:1.3783967729)74:0.1145472891,(refKO_103:0.5475750075,refKO_594:0.3201232758)100:0.2753715260)88:0.2519888183,(((refKO_121:0.4005137998,(refKO_3:0.1902643402,(refKO_423:0.1456020822,refKO_721:0.1404992379)100:0.1516848850)98:0.1040188264)100:0.3077191999,refKO_617:0.4704276381)96:0.0527543502,refKO_643:0.4589711011)100:0.1646760872)76:0.0766114881,((refKO_687:0.4336479185,refKO_673:0.8612439597)96:0.1403323599,refKO_34:0.4262227614)96:0.1248740087)80:0.1693438313,(((refKO_92:0.4226347618,(refKO_557:0.2745413238,(refKO_6:0.1213534055,refKO_151:0.0726460064)100:0.3446148121)100:0.1083540841)100:0.5055771485,refKO_71:0.7366822954)100:0.1100788073,(((((refKO_679:0.1888731649,(refKO_582:0.1244744770,(refKO_147:0.0648550991,refKO_732:0.0636552380)100:0.1015200347)100:0.1045010839)100:0.1489970005,(refKO_289:0.1680967301,(refKO_616:0.1847879149,refKO_434:0.1129600957)94:0.0847931917)100:0.2870240823)65:0.0302378597,refKO_262:0.5182710984)58:0.0395426225,refKO_590:0.2337710114)99:0.1347448691,((refKO_618:0.0698400148,refKO_674:0.0602615752)100:0.2986123607,((refHel_175:0.0256653912,refKO_156:0.0538200089)100:0.1598885027,(refKO_292:0.1028087546,refKO_619:0.0906020015)100:0.3121123178)98:0.0461742846)100:0.2240676949)99:0.0744512237)100:0.1262452981)96:0.3967831652)61:0.1334339475,((((((((((((((((refHel_187:0.1984780093,(refHel_122:0.0302196671,(refHel_224:0.0200892986,(refHel_60:0.0000029512,refHel_159:0.0218011739)100:0.0220448870)100:0.0165919154)100:0.1690250046)100:0.2572174096,(refHel_160:0.2602193918,refKO_492:0.3136958024)100:0.1336481124)100:0.6525863795,(refKO_496:0.5308986135,(refKO_217:0.1175515225,refKO_320:0.2127191699)100:0.3059785628)100:0.2247136018)55:0.1572583596,((refKO_511:0.5241156008,(refKO_630:0.0935200287,refKO_663:0.0986380401)100:0.3275621436)93:0.1249884702,((refKO_481:0.1237202953,refKO_216:0.1529696367)100:0.2680908857,(refHel_65:0.2668786542,refHel_108:0.2453389754)98:0.0655857381)97:0.0420424238)52:0.0374130942)30:0.0722912970,(((refKO_726:0.3549985209,((refKO_268:0.2757428040,refKO_396:0.2373159007)55:0.0801014441,refKO_221:0.2855831188)97:0.0776615392)98:0.1050879278,((((refHel_73:0.3387552054,refHel_162:0.2274451656)100:0.1131184295,refHel_180:0.2673567197)100:0.1317192592,(refHel_155:0.0000029512,refKO_296:0.0000029885)100:0.1957301031)88:0.0832290345,(refKO_512:0.1511335725,refKO_535:0.0951215285)100:0.2634061234)79:0.0614032760)93:0.0682649901,refKO_426:0.3700815122)52:0.0431609471)30:0.0321921995,((((refKO_78:0.4791267791,refKO_574:0.4035863851)54:0.1043187444,refKO_796:0.4349631103)100:0.2214923588,((refKO_257:0.2609399045,refKO_286:0.1314915586)100:0.2115126127,(refKO_163:0.1320770703,(refKO_91:0.1123129423,refKO_353:0.0878177162)100:0.1189876036)100:0.2276277100)88:0.0561382467)68:0.0620453617,(refKO_222:0.3749942635,(refKO_613:0.1676720179,refKO_767:0.1089452484)100:0.2423160679)86:0.0465990353)61:0.0467938720)32:0.0692216744,(((refKO_269:0.2126397314,((refKO_242:0.0611158124,refKO_479:0.1374867721)100:0.1788023067,(refKO_162:0.1027063866,refKO_271:0.1329418680)100:0.0718869092)100:0.0474558766)100:0.0584296474,refKO_504:0.2081857332)100:0.0883563656,refKO_485:0.3322210968)91:0.0660035754)31:0.0204075040,refKO_521:0.6410818485)22:0.0250757925,(((refKO_139:0.1310064529,refKO_675:0.0763903889)98:0.0581076436,(refHel_113:0.0539838266,refKO_573:0.0326781929)100:0.0376317885)100:0.2121213893,((((refKO_587:0.1322527388,(refHel_135:0.0000029512,refKO_327:0.0000025029)100:0.1359966418)100:0.1302655340,refKO_650:0.2395592836)97:0.0538216872,(refKO_26:0.1789268508,(refHel_78:0.0314673625,refKO_776:0.0227536668)100:0.1171038140)100:0.1028819700)100:0.0658061752,refKO_718:0.2016531512)100:0.0507813643)40:0.0663719652)12:0.0323516188,((refHel_86:0.4782901611,(refHel_25:0.1786938208,(refHel_33:0.0414932036,(refHel_43:0.0071930852,refHel_163:0.0070916873)100:0.0384202899)100:0.2441503649)100:0.1015764637)50:0.1361974258,refHel_23:0.3881595306)30:0.0415929678)64:0.0470048993,((((((refKO_580:0.3893498585,refKO_406:0.2764716877)100:0.1008746429,(refKO_145:0.2794018630,(((refKO_377:0.1804173766,refHel_32:0.0445403297)78:0.0162320801,(refHel_30:0.0070900146,refHel_31:0.0073090432)100:0.0882883556)76:0.0073184921,(refKO_562:0.0932947487,refHel_29:0.0082912237)95:0.0259873359)83:0.0764486866)100:0.1235052666)100:0.2655215006,(((((((((((refKO_133:0.1156973476,refKO_775:0.1226789869)100:0.0792276927,refKO_59:0.0916701244)100:0.0375210149,refKO_778:0.1313563552)100:0.1203061338,(refKO_388:0.1357023089,refKO_102:0.1028709476)100:0.0913140608)100:0.0950255216,((refKO_385:0.1081108384,(refKO_290:0.0590058409,(refHel_115:0.0176249809,refKO_649:0.0373763576)100:0.0275722902)95:0.0378121961)63:0.0196656912,(refKO_691:0.0910329588,refKO_18:0.0441300360)100:0.0370983172)100:0.1249404232)75:0.0222302629,((refKO_392:0.0755642114,refKO_421:0.0923151912)100:0.1661555893,refKO_21:0.3143765148)77:0.0677889585)82:0.0362181366,(((((((refKO_658:0.3802358563,(((refKO_419:0.1065298175,refKO_161:0.0965503131)50:0.0217937198,refKO_720:0.0763112085)96:0.1042463537,refKO_35:0.1578673946)100:0.1319777955)59:0.0599934974,((refKO_226:0.1395742154,refKO_566:0.1048871615)69:0.0439977151,(refKO_685:0.1841418850,refKO_183:0.2680040904)100:0.0333854369)67:0.0385174844)29:0.0192489553,refKO_604:0.2300784597)64:0.0416476984,(((((((refKO_795:0.2100070006,refKO_331:0.1298580329)72:0.0179132723,(refKO_488:0.1408240436,refKO_436:0.1097658819)94:0.0344346478)76:0.0317483650,((((((((refKO_543:0.0748228549,refKO_360:0.0702839495)92:0.0161456481,refKO_148:0.0860287530)100:0.0276328206,refKO_398:0.0873792216)99:0.0191949585,refKO_329:0.0442906999)99:0.0327327585,refKO_363:0.0803292737)99:0.0267663723,refKO_425:0.1563341436)100:0.0386478734,refKO_112:0.1232383249)100:0.0420791770,(refKO_427:0.1355386856,refKO_401:0.0664526091)100:0.0307387676)100:0.0430672182)98:0.0336231805,(refKO_598:0.1603994530,refKO_119:0.1097277601)100:0.0648296275)56:0.0291966477,refKO_584:0.1088379315)89:0.0352764102,refKO_10:0.2493923793)100:0.0400171989,((((((((refKO_73:0.1437319607,refKO_287:0.0737212969)98:0.0538495764,refKO_223:0.0907594068)80:0.0079756750,(refKO_420:0.2645909237,refKO_520:0.1213514276)86:0.0386862299)77:0.0254212239,(refKO_303:0.0527220002,refKO_784:0.1372340735)80:0.0221128315)45:0.0181012438,(refKO_708:0.0820051021,(refKO_742:0.0593166837,refKO_4:0.0623751904)92:0.0188072167)92:0.0241672965)44:0.0169613069,refKO_415:0.0871937728)86:0.0422036902,refKO_648:0.1431053792)98:0.0481375122,refKO_361:0.1153911922)97:0.0497508136)89:0.0541154514)57:0.0343412719,((refKO_15:0.0806588793,refKO_97:0.0425945683)100:0.2201344603,((refKO_577:0.0690941335,refKO_362:0.1171541410)100:0.1081949099,(((refKO_250:0.0968921724,refKO_704:0.0655960155)100:0.0942006459,(refHel_114:0.0000029542,refKO_332:0.0418897653)100:0.1541433724)99:0.0735342874,refKO_700:0.1424081845)100:0.0865702115)91:0.0521549250)55:0.0515758133)84:0.0395835882,((refKO_276:0.2922588140,((refKO_466:0.1042296262,refKO_288:0.0725662633)97:0.0256787682,refHel_28:0.0000027145)100:0.0503067187)98:0.0561670437,refKO_677:0.2407500483)74:0.0346705471)78:0.0451545344,(((refKO_759:0.1124145568,(refKO_441:0.1064322425,refKO_640:0.0708146436)99:0.0250241213)100:0.0913218029,(refKO_747:0.1236803920,refKO_517:0.0888075114)100:0.0326220499)95:0.0456400580,(((((refKO_779:0.0565724018,refKO_572:0.0754995800)100:0.0487259301,refKO_141:0.1019216400)81:0.0519274680,(refKO_621:0.1440735171,refKO_181:0.1083621509)76:0.0239958316)98:0.0327009202,((((refKO_495:0.0907980986,refKO_318:0.0549900276)100:0.1032575847,(refKO_664:0.0830117734,refKO_237:0.0957249610)100:0.1035391164)75:0.0326712015,((refKO_452:0.0735844891,((refHel_191:0.0000029512,refKO_780:0.0000027978)100:0.1028180595,refKO_321:0.0975591343)79:0.0176550947)83:0.0325535416,refKO_443:0.0614408540)49:0.0216506310)9:0.0062568419,refKO_317:0.0742216774)44:0.0203836959)95:0.0348807635,(refKO_189:0.1071383892,(refKO_277:0.0809342013,(refHel_111:0.0000029512,refKO_153:0.0000026093)100:0.0974875492)95:0.0264238849)100:0.0397109327)100:0.0560336663)90:0.0554180753)75:0.0452136434)87:0.0417793661,(refKO_456:0.2741572390,(((refKO_486:0.1634546814,(refKO_599:0.1398794612,(refKO_710:0.1176345010,refKO_554:0.2051786294)88:0.0446329591)100:0.0785735389)99:0.0359502423,(refKO_607:0.1610852668,refKO_670:0.0998732522)100:0.0831556083)93:0.0510724522,((refKO_95:0.0894512186,refKO_204:0.0795666385)78:0.0250506632,(refHel_59:0.0272593013,refKO_308:0.0346408378)100:0.0300891033)100:0.1600447869)68:0.0443971081)84:0.0909228536)73:0.0345842358,(((((refKO_609:0.1986289736,refKO_699:0.1350191937)81:0.0469446581,refKO_272:0.1275855859)81:0.0508367217,(refKO_785:0.0916745625,((refHel_116:0.0000029512,refKO_298:0.0000021681)100:0.0253049826,refHel_199:0.0000029512)100:0.0312148536)100:0.1181443567)100:0.1537767985,(refHel_92:0.0000029512,refKO_546:0.0000026272)100:0.3748498101)99:0.1014078292,((refKO_455:0.0641411646,refKO_592:0.0831369422)100:0.0665195490,refKO_750:0.1245830453)100:0.1850755412)78:0.0441716966)65:0.0226473848,(refKO_74:0.0636620933,refKO_659:0.0687099238)100:0.3257484067)63:0.0384437111,(((refHel_151:0.0000027711,refHel_185:0.0375989907)100:0.1887043650,refHel_237:0.1504696851)100:0.0664809709,(refHel_225:0.0938682520,((refHel_198:0.0147952050,refHel_241:0.0148948956)88:0.0329781620,refHel_186:0.0389983657)88:0.0303847563)87:0.0674576545)100:0.3213257340)99:0.0530823590)99:0.0468044075,refKO_738:0.3647507330)99:0.0450335653,refKO_605:0.5067955784)97:0.0665099350,(((refKO_150:0.4494196613,((((refKO_201:0.1346587195,refKO_314:0.1665432718)100:0.1028106781,refKO_799:0.2777554842)100:0.0643363499,refKO_402:0.2448497903)100:0.0804096972,refKO_703:0.2487577402)100:0.0924696413)99:0.0439349705,(refKO_774:0.1998340783,refKO_390:0.3211568000)100:0.1449057252)99:0.0902425699,(refKO_600:0.2925141070,refKO_647:0.4735812465)98:0.0716731182)99:0.0561487727)95:0.0567418149)63:0.0295176884,(refKO_25:0.4603127329,(refKO_628:0.1078828729,refKO_711:0.1197186702)100:0.2319592879)95:0.0515064822)67:0.0956888659,((refKO_491:0.3453036163,refKO_67:0.3429282742)100:0.1055608816,refHel_184:0.2352028101)98:0.1713903529)35:0.0000027330,((((refKO_17:0.2356182429,refKO_665:0.2111772203)100:0.1336899558,refHel_16:0.3460731780)100:0.5184904221,(((refHel_119:0.0224395821,refKO_680:0.0105266797)97:0.0000021290,refHel_18:0.0074546142)100:0.2589287325,(refHel_94:0.1288210213,refKO_368:0.0501869750)100:0.2187709681)100:0.1965382739)46:0.1217303436,((refHel_12:0.3918597006,refKO_541:0.4042159736)73:0.1919079847,(refKO_134:0.2799592566,((((refKO_387:0.0680113895,refKO_439:0.0961087586)100:0.1723841492,(refKO_128:0.1481919439,refKO_476:0.1320371170)100:0.1197268800)75:0.0457995051,((((((refHel_181:0.0145825937,(refHel_19:0.0000029512,refHel_125:0.0072857863)100:0.0292572010)100:0.0073265841,refHel_123:0.0072324024)100:0.0073095538,refHel_124:0.0000027361)100:0.2494745746,refHel_166:0.0885381026)99:0.0527795454,refKO_113:0.1885170294)98:0.0282462722,(refKO_166:0.1762587932,(refHel_68:0.0000029512,refKO_633:0.0000021295)100:0.1334195066)85:0.0314551026)100:0.1337242849)100:0.0891594723,refKO_490:0.2658434299)95:0.0566498522)79:0.0451601558)80:0.1095686819)53:0.0570274928)98:0.5660688465,((refKO_140:0.5955116199,refKO_338:0.5710742064)96:0.1436449502,((refKO_196:0.3119808319,((refKO_409:0.2547810969,(refKO_107:0.2351733436,refKO_403:0.2133800535)100:0.0937037709)100:0.2038895435,(((((refKO_668:0.1287700393,(refKO_195:0.0843825042,refKO_472:0.0619926328)100:0.0838809175)100:0.3963473741,(refKO_438:0.2246581509,refKO_538:0.0890812026)96:0.0973782939)96:0.0227552998,refKO_371:0.1568765278)100:0.0721864156,((refKO_173:0.1175112927,(refKO_579:0.0982263400,refKO_333:0.0629004374)100:0.0457311598)99:0.0621766958,(refKO_639:0.1373910282,refKO_681:0.0959723000)100:0.0863148574)99:0.0358252518)99:0.0688329558,refKO_400:0.3492111086)100:0.1733424914)100:0.2162793508)100:0.1215227880,((refKO_324:0.4371098748,(refKO_143:0.3589975170,(((refKO_410:0.1972265345,refKO_595:0.0788146882)100:0.0624928220,refKO_477:0.0702631212)99:0.0346135064,((refKO_306:0.1685890009,refKO_548:0.0918162853)99:0.0487190984,((refKO_111:0.1070885230,refKO_787:0.1215218168)100:0.0765165180,(refKO_344:0.0800821834,(refKO_657:0.0882725724,refKO_505:0.1020945836)100:0.0613643217)54:0.0224364506)62:0.0252218329)97:0.0450211423)99:0.1497387517)100:0.0976642797)100:0.1364748152,(refKO_2:0.2966880989,(refKO_646:0.2014287328,((refKO_689:0.0669939330,(refKO_526:0.1142831547,refKO_727:0.0837992594)100:0.0591190840)100:0.1413163916,(refKO_239:0.0960851374,refKO_399:0.1054288117)100:0.1204968074)100:0.0705797672)100:0.1050618005)100:0.0982913804)100:0.2447169730)100:0.2864143910)100:0.1493440874)99:0.1646214251,(refKO_612:0.8631374954,(refHel_81:0.5572712021,(refHel_80:0.2423458478,refKO_724:0.5483333964)87:0.0778639032)95:0.0903331288)97:0.1360381140)60:0.0417206046)64:0.1360965181)97:0.1310825531,((refKO_583:0.4607820158,(refKO_766:0.5375713614,((((refKO_768:0.3410330562,(refKO_191:0.0399670671,refKO_412:0.0866569884)100:0.2056505474)100:0.2112633595,refKO_654:0.3223219371)99:0.0943363225,(refKO_422:0.0504726511,refKO_522:0.1450717361)100:0.3112249178)87:0.0808539420,refKO_154:0.3178330722)87:0.0960764666)100:0.2866474070)100:0.7690548392,refKO_487:0.9869484777)100:0.5008861595)100:0.9572992454)54:0.2107729445)24:0.0771158806)32:0.2345035367,refKO_729:1.0076309504)64:0.3803953967,(((((((((((refKO_408:0.4749947108,refKO_33:0.2763655117)95:0.0759955005,(refKO_556:0.5088883484,(refKO_270:0.3691534221,((((refHel_103:0.6243726923,refKO_248:0.2605510041)98:0.0533408394,(refKO_791:0.1426500925,((refHel_170:0.0000029512,refHel_173:0.0065999742)100:0.0132012671,(refHel_176:0.0000029512,(refHel_171:0.0066024313,refHel_174:0.0000029512)100:0.0065899900)100:0.0000029542)100:0.4376669143)99:0.1187456094)99:0.1182847350,(refKO_291:0.3436972346,(refKO_88:0.1897187516,(refKO_393:0.0978085378,refKO_797:0.2867594752)100:0.0579597957)100:0.1054121086)99:0.0457445869)100:0.0416946655,(refHel_77:0.6125832591,refHel_90:0.3206788041)94:0.1470220887)39:0.0247440131)56:0.0393807800)91:0.0685393793)100:0.0978793123,refKO_744:0.3667602857)58:0.0476280426,((((((refHel_76:0.2953316346,refKO_50:0.0616232176)100:0.4051956830,(refKO_228:0.4498113558,(refHel_168:0.0213344340,(refKO_90:0.0066372095,(refHel_82:0.0070887999,refHel_178:0.0000029512)72:0.0000029512)71:0.0000022630)100:0.3753043725)100:0.1525984010)99:0.0719936307,((refKO_170:0.2793133263,(refKO_158:0.2580574254,refKO_567:0.0964688738)100:0.1525109130)100:0.0768301187,(refHel_87:0.3736537447,refKO_82:0.2338178899)100:0.2073241428)100:0.1027346182)69:0.0488615269,refKO_12:0.3496082335)64:0.0365848004,(refHel_150:0.5802172098,refKO_40:0.3919727190)100:0.4269327258)58:0.0412216071,refKO_109:0.4697450477)100:0.1136030212)100:0.0545691941,(refKO_225:0.1217153799,refKO_310:0.1022453142)100:0.3211034228)86:0.0523894715,(((((((refKO_525:0.3259143340,refKO_461:0.3332649729)100:0.1849382384,refHel_142:0.4475692499)100:0.3616173419,refHel_139:0.7891177688)95:0.1316265367,(((refHel_238:0.6174624207,(refHel_246:0.1600972300,refHel_247:0.1441517587)100:0.6509809937)95:0.2195742284,(refHel_179:0.7610853015,refKO_482:0.2831451172)92:0.0706535992)95:0.1444522123,(refHel_243:0.8643025066,(refHel_244:0.3867342443,(refHel_190:0.0299890845,(refHel_245:0.0278995247,refHel_226:0.0355023134)96:0.0351638012)100:0.3528611216)100:0.3946733184)94:0.1411620717)98:0.0251787225)98:0.1439454191,refKO_29:0.4397640183)70:0.0597804821,refKO_157:0.3132524617)70:0.0578264643,((refHel_101:0.3485644020,refHel_102:0.3333713017)100:0.1926481118,refKO_114:0.3354814458)74:0.0923266535)76:0.0693957785)83:0.0459693786,(refKO_263:0.2414270453,(refKO_638:0.1514884784,(refHel_93:0.0000029512,refKO_424:0.0072784101)100:0.2401027595)100:0.1147122991)100:0.0674574987)84:0.1422342503,(refKO_32:0.2490162036,((refHel_85:0.0081262692,refKO_381:0.0000028881)100:0.1887726031,(refKO_208:0.0708867800,refKO_610:0.0694223704)100:0.0918826188)88:0.0417156016)100:0.2096176120)63:0.0783981851,(((refKO_19:0.1466298493,refKO_645:0.2328349217)100:0.3510974887,refKO_36:0.4992481862)97:0.0905369928,(refKO_652:0.2818650600,refKO_698:0.3531570249)98:0.0817470966)98:0.1153511843)100:0.4223706753,(refKO_247:0.6437339505,((refKO_259:0.4838757480,refKO_783:0.2883112853)100:0.1140633847,(refKO_232:0.3682489973,refKO_266:0.2949675374)100:0.1726482497)100:0.1800365167)80:0.1277136979)85:0.3818649902,((((refKO_1:0.1244952755,refKO_382:0.0290581364)100:0.2183368393,(refKO_135:0.2171991621,refKO_252:0.2130075906)75:0.0358618551)75:0.0584349004,refKO_126:0.1266970377)99:0.3691392869,refHel_66:0.3909512370)100:0.5860546555)100:0.6105015501)100:0.7529621760,((((((((refKO_256:0.2937594724,refKO_614:0.3392886872)100:0.6341213691,(((refKO_447:0.4816093169,(refKO_651:0.2356593419,refKO_712:0.3605891787)100:0.1488770383)100:0.2427115715,refKO_571:0.4493583985)100:0.1300604736,refKO_602:0.5610643306)67:0.0851814237)64:0.0559837789,((refKO_346:0.2989299445,(((refKO_404:0.2275345874,(refKO_70:0.0988367250,((refKO_761:0.1414182418,refKO_725:0.0481386831)100:0.0569522868,refKO_260:0.0468476468)100:0.0698302802)100:0.1164368111)99:0.1025417136,refKO_437:0.2759940128)70:0.0410139568,(refKO_137:0.1048805767,((refKO_301:0.1124169684,refKO_540:0.0654810611)100:0.0432579479,(refKO_72:0.1164126135,refKO_379:0.0801909531)100:0.0609347352)100:0.0645650942)100:0.1185121649)99:0.0884910127)89:0.0406976346,refKO_432:0.2512977669)100:0.3534769652)66:0.0669253887,(((refKO_389:0.1816442626,refKO_709:0.1415770858)100:0.1760726483,(refKO_136:0.1634255653,refKO_728:0.1603554632)100:0.0974000931)88:0.0437604483,refKO_312:0.2184607346)100:0.1682267375)51:0.0865170928,((refKO_171:0.5432796593,(refKO_23:0.3256498022,(refKO_458:0.2478776027,((refKO_465:0.1624524129,refKO_697:0.1482024923)100:0.0858715859,refKO_155:0.3930871957)95:0.0795837654)53:0.0861865836)100:0.1644542516)51:0.0579924341,((refKO_337:0.0624617550,refKO_705:0.1215599522)100:0.3730873656,(((refKO_348:0.1607483109,refKO_345:0.0530314243)98:0.0739191679,refKO_676:0.1042136303)100:0.2216475873,(((refKO_737:0.2474921688,refKO_164:0.1807237177)99:0.0800696961,(refKO_89:0.1569264109,refKO_446:0.1217219826)98:0.0888241015)66:0.0245174139,(refKO_64:0.1386715204,(refKO_772:0.1172873155,(refKO_207:0.1049318987,(refKO_251:0.0066166588,refKO_549:0.0195818840)100:0.0550214926)99:0.0400455963)99:0.0231879544)100:0.0945706184)99:0.0913243423)100:0.1229685599)100:0.1005677235)32:0.0756431222)84:0.1191511849,(refKO_459:0.5707101880,refKO_340:0.3217599925)99:0.1352840043)100:0.4473936116,((refKO_534:0.5876237037,(refKO_714:0.1193791109,(refKO_108:0.1418837825,refKO_632:0.0845480645)98:0.0356382604)98:0.3096358169)100:0.4002921408,(refKO_449:0.5986784793,(refKO_792:0.4755819919,refKO_529:0.4734036558)85:0.1165600660)100:0.1185079467)100:0.6588169544)100:0.8420409177,((((refKO_383:0.1765461703,((refKO_224:0.1475075800,refKO_397:0.0934865556)100:0.0650851176,refKO_713:0.0705510458)100:0.0545414701)86:0.0285691904,refKO_211:0.0817969135)85:0.0309301502,refKO_52:0.1135332347)100:0.9296246904,((refKO_187:0.1355507613,((refKO_444:0.1260774183,(refKO_323:0.1990485979,refKO_555:0.0629719348)100:0.0760582377)54:0.0344397503,refKO_8:0.0881439295)53:0.0279667694)53:0.0192891183,refKO_160:0.0961847072)99:0.7559069137)100:0.6026159525)100:0.4995189098)100:2.5667822127);
