# Supplementary material for: Picoplankton nitrogen guilds in the tropical and subtropical oceans: From the surface to the deep
Source: PLoS One. 2025 Nov 5;20(11):e0335222. doi: 10.1371/journal.pone.0335222 (PMC12588538; doi:10.1371/journal.pone.0335222)
Supplement: S1 File — (ZIP) [file pone.0335222.s001.zip › supplementary info/N_cycle/G_nirK_nitrite reductase/clusters/clusters_nirK_for_labelplaments.tsv]

id	cluster
refKO_736	cl_nirK
refKO_231	cl_nirK
refKO_551	cl_nirK
refKO_131	cl_nirK
refKO_218	cl_nirK
refKO_77	cl_nirK
refKO_106	cl_nirK
refKO_254	cl_nirK
refKO_661	cl_nirK
refKO_629	cl_nirK
refKO_28	cl_nirK
refKO_284	cl_nirK
refKO_65	cl_nirK
refKO_763	cl_nirK
refKO_740	cl_nirK
refKO_448	cl_nirK
refKO_758	cl_nirK
refKO_273	cl_nirK
refKO_586	cl_nirK
refKO_454	cl_nirK
refKO_514	cl_nirK
refKO_559	cl_nirK
refKO_305	cl_nirK
refKO_343	cl_nirK
refKO_468	cl_nirK
refKO_267	cl_nirK
refKO_794	cl_nirK
refKO_391	cl_nirK
refKO_499	cl_nirK
refKO_61	cl_nirK
refKO_777	cl_nirK
refKO_637	cl_nirK
refKO_120	cl_nirK
refKO_178	cl_nirK
refKO_715	cl_nirK
refKO_176	cl_nirK
refKO_41	cl_nirK
refKO_94	cl_nirK
refKO_469	cl_nirK
refKO_620	cl_nirK
refHel_79	cl_nirK
refKO_138	cl_nirK
refKO_515	cl_nirK
refKO_706	cl_nirK
refKO_80	cl_nirK
refKO_132	cl_nirK
refKO_86	cl_nirK
refKO_358	cl_nirK
refKO_539	cl_nirK
refKO_532	cl_nirK
refKO_229	cl_nirK
refKO_509	cl_nirK
refKO_719	cl_nirK
refKO_451	cl_nirK
refKO_601	cl_nirK
refKO_238	cl_nirK
refKO_627	cl_nirK
refKO_655	cl_nirK
refKO_756	cl_nirK
refKO_84	cl_nirK
refKO_373	cl_nirK
refKO_294	cl_nirK
refKO_304	cl_nirK
refKO_76	cl_nirK
refKO_123	cl_nirK
refKO_414	cl_nirK
refHel_72	cl_nirK
refHel_34	cl_nirK
refHel_40	cl_nirK
refKO_660	cl_nirK
refHel_140	cl_nirK
refHel_141	cl_nirK
refHel_45	cl_nirK
refHel_106	cl_nirK
refKO_471	cl_nirK
refKO_588	cl_nirK
refHel_67	cl_nirK
refHel_248	cl_nirK
refHel_216	cl_nirK
refKO_370	cl_nirK
refHel_41	cl_nirK
refHel_148	cl_nirK
refHel_193	cl_nirK
refHel_132	cl_nirK
refHel_229	cl_nirK
refKO_185	cl_nirK
refHel_47	cl_nirK
refHel_197	cl_nirK
refHel_230	cl_nirK
refHel_127	cl_nirK
refHel_231	cl_nirK
refHel_219	cl_nirK
refHel_236	cl_nirK
refHel_49	cl_nirK
refKO_570	cl_nirK
refHel_221	cl_nirK
refHel_89	cl_nirK
refKO_683	cl_nirK
refHel_51	cl_nirK
refHel_200	cl_nirK
refHel_227	cl_nirK
refHel_217	cl_nirK
refHel_228	cl_nirK
refHel_239	cl_nirK
refKO_781	cl_nirK
refHel_48	cl_nirK
refHel_183	cl_nirK
refKO_105	cl_nirK
refKO_307	cl_nirK
refKO_565	cl_nirK
refKO_264	cl_nirK
refKO_179	cl_nirK
refKO_243	cl_nirK
refKO_498	cl_nirK
refKO_359	cl_nirK
refKO_184	cl_nirK
refKO_372	cl_nirK
refKO_115	cl_nirK
refKO_234	cl_nirK
refKO_378	cl_nirK
refKO_480	cl_nirK
refKO_435	cl_nirK
refKO_395	cl_nirK
refKO_442	cl_nirK
refKO_626	cl_nirK
refKO_606	cl_nirK
refKO_122	cl_nirK
refKO_667	cl_nirK
refKO_790	cl_nirK
refKO_749	cl_nirK
refKO_384	cl_nirK
refKO_188	cl_nirK
refKO_416	cl_nirK
refKO_508	cl_nirK
refHel_105	cl_nirK
refKO_20	cl_nirK
refHel_97	cl_nirK
refKO_53	cl_nirK
refKO_773	cl_nirK
refKO_274	cl_nirK
refKO_553	cl_nirK
refKO_328	cl_nirK
refKO_523	cl_nirK
refKO_295	cl_nirK
refKO_666	cl_nirK
refKO_576	cl_nirK
refKO_769	cl_nirK
refKO_334	cl_nirK
refKO_702	cl_nirK
refKO_213	cl_nirK
refKO_755	cl_nirK
refKO_27	cl_nirK
refKO_741	cl_nirK
refHel_252	cl_nirK
refKO_236	cl_nirK
refKO_39	cl_nirK
refKO_672	cl_nirK
refKO_623	cl_nirK
refHel_253	cl_nirK
refKO_367	cl_nirK
refKO_165	cl_nirK
refKO_300	cl_nirK
refKO_519	cl_nirK
refKO_764	cl_nirK
refKO_330	cl_nirK
refKO_765	cl_nirK
refKO_66	cl_nirK
refKO_206	cl_nirK
refKO_339	cl_nirK
refKO_734	cl_nirK
refKO_54	cl_nirK
refKO_253	cl_nirK
refKO_753	cl_nirK
refKO_168	cl_nirK
refKO_365	cl_nirK
refKO_707	cl_nirK
refKO_174	cl_nirK
refKO_386	cl_nirK
refKO_87	cl_nirK
refKO_407	cl_nirK
refKO_692	cl_nirK
refKO_463	cl_nirK
refKO_194	cl_nirK
refKO_14	cl_nirK
refKO_350	cl_nirK
refKO_615	cl_nirK
refKO_0	cl_nirK
refKO_47	cl_nirK
refKO_55	cl_nirK
refKO_457	cl_nirK
refKO_313	cl_nirK
refHel_109	cl_nirK
refKO_75	cl_nirK
refHel_110	cl_nirK
refKO_5	cl_nirK
refKO_42	cl_nirK
refKO_690	cl_nirK
refKO_500	cl_nirK
refKO_695	cl_nirK
refKO_31	cl_nirK
refKO_631	cl_nirK
refKO_83	cl_nirK
refKO_240	cl_nirK
refKO_746	cl_nirK
refHel_121	cl_nirK
refKO_484	cl_nirK
refKO_56	cl_nirK
refKO_417	cl_nirK
refKO_177	cl_nirK
refKO_281	cl_nirK
refKO_589	cl_nirK
refKO_43	cl_nirK
refKO_494	cl_nirK
refKO_63	cl_nirK
refKO_200	cl_nirK
refKO_49	cl_nirK
refKO_220	cl_nirK
refKO_693	cl_nirK
refKO_48	cl_nirK
refKO_69	cl_nirK
refKO_230	cl_nirK
refKO_394	cl_nirK
refKO_696	cl_nirK
refKO_473	cl_nirK
refKO_335	cl_nirK
refKO_745	cl_nirK
refKO_634	cl_nirK
refKO_596	cl_nirK
refKO_309	cl_nirK
refKO_118	cl_nirK
refKO_752	cl_nirK
refKO_144	cl_nirK
refKO_716	cl_nirK
refKO_249	cl_nirK
refKO_682	cl_nirK
refKO_192	cl_nirK
refKO_24	cl_nirK
refKO_502	cl_nirK
refKO_430	cl_nirK
refKO_347	cl_nirK
refKO_552	cl_nirK
refKO_440	cl_nirK
refKO_533	cl_nirK
refKO_433	cl_nirK
refKO_142	cl_nirK
refKO_527	cl_nirK
refKO_558	cl_nirK
refKO_198	cl_nirK
refHel_136	cl_nirK
refKO_341	cl_nirK
refKO_13	cl_nirK
refHel_215	cl_nirK
refKO_354	cl_nirK
refHel_156	cl_nirK
refKO_167	cl_nirK
refKO_233	cl_nirK
refSwi_3	cl_nirK
refHel_251	cl_nirK
refHel_71	cl_nirK
refKO_169	cl_nirK
refHel_152	cl_nirK
refKO_172	cl_nirK
refKO_199	cl_nirK
refKO_547	cl_nirK
refKO_202	cl_nirK
refKO_635	cl_nirK
refKO_782	cl_nirK
refKO_85	cl_nirK
refKO_722	cl_nirK
refKO_413	cl_nirK
refKO_182	cl_nirK
refKO_104	cl_nirK
refKO_656	cl_nirK
refKO_152	cl_nirK
refKO_193	cl_nirK
refHel_233	cl_nirK
refKO_130	cl_nirK
refHel_210	cl_nirK
refKO_37	cl_nirK
refKO_671	cl_nirK
refKO_470	cl_nirK
refKO_464	cl_nirK
refKO_325	cl_nirK
refKO_299	cl_nirK
refKO_701	cl_nirK
refKO_789	cl_nirK
refKO_513	cl_nirK
refKO_369	cl_nirK
refHel_235	cl_nirK
refKO_68	cl_nirK
refKO_210	cl_nirK
refKO_793	cl_nirK
refHel_234	cl_nirK
refKO_662	cl_nirK
refKO_760	cl_nirK
refHel_83	cl_nirK
refHel_240	cl_nirK
refHel_214	cl_nirK
refKO_275	cl_nirK
refHel_44	cl_nirK
refHel_195	cl_nirK
refKO_376	cl_nirK
refKO_180	cl_nirK
refSwi_1	cl_nirK
refHel_133	cl_nirK
refSwi_2	cl_nirK
refHel_54	cl_nirK
refHel_98	cl_nirK
refKO_45	cl_nirK
refHel_192	cl_nirK
refHel_88	cl_nirK
refHel_182	cl_nirK
refHel_27	cl_nirK
refHel_249	cl_nirK
refHel_38	cl_nirK
refKO_149	cl_nirK
refHel_100	cl_nirK
refKO_467	cl_nirK
refHel_145	cl_nirK
refHel_157	cl_nirK
refKO_96	cl_nirK
refKO_127	cl_nirK
refKO_205	cl_nirK
refHel_194	cl_nirK
refKO_591	cl_nirK
refHel_95	cl_nirK
refHel_242	cl_nirK
refKO_418	cl_nirK
refKO_475	cl_nirK
refHel_35	cl_nirK
refHel_53	cl_nirK
refHel_6	cl_nirK
refHel_196	cl_nirK
refHel_69	cl_nirK
refHel_154	cl_nirK
refHel_70	cl_nirK
refKO_366	cl_nirK
refHel_220	cl_nirK
refHel_4	cl_nirK
refHel_52	cl_nirK
refHel_137	cl_nirK
refHel_222	cl_nirK
refHel_58	cl_nirK
refHel_7	cl_nirK
refHel_26	cl_nirK
refHel_11	cl_nirK
refHel_9	cl_nirK
refHel_14	cl_nirK
refHel_42	cl_nirK
refHel_5	cl_nirK
refHel_0	cl_nirK
refHel_1	cl_nirK
refHel_3	cl_nirK
refHel_13	cl_nirK
refHel_10	cl_nirK
refHel_46	cl_nirK
refHel_129	cl_nirK
refHel_172	cl_nirK
refHel_158	cl_nirK
refKO_575	cl_nirK
refKO_315	cl_nirK
refKO_516	cl_nirK
refKO_593	cl_nirK
refHel_147	cl_nirK
refKO_536	cl_nirK
refHel_128	cl_nirK
refKO_429	cl_nirK
refHel_218	cl_nirK
refHel_75	cl_nirK
refHel_143	cl_nirK
refHel_120	cl_nirK
refHel_62	cl_nirK
refHel_37	cl_nirK
refHel_177	cl_nirK
refHel_213	cl_nirK
refKO_669	cl_nirK
refHel_212	cl_nirK
refHel_153	cl_nirK
refHel_39	cl_nirK
refHel_211	cl_nirK
refHel_57	cl_nirK
refSwi_0	cl_nirK
refHel_64	cl_nirK
refHel_250	cl_nirK
refSwi_4	cl_nirK
refHel_61	cl_nirK
refHel_138	cl_nirK
refKO_117	cl_nirK
refHel_144	cl_nirK
refHel_24	cl_nirK
refHel_130	cl_nirK
refHel_131	cl_nirK
refHel_189	cl_nirK
refHel_188	cl_nirK
refKO_684	cl_nirK
refKO_283	cl_nirK
refKO_355	cl_nirK
refKO_493	cl_nirK
refKO_282	cl_nirK
refKO_597	cl_nirK
refKO_302	cl_nirK
refKO_116	cl_nirK
refKO_219	cl_nirK
refKO_380	cl_nirK
refKO_544	cl_nirK
refKO_653	cl_nirK
refKO_60	cl_nirK
refKO_316	cl_nirK
refKO_98	cl_nirK
refKO_364	cl_nirK
refKO_624	cl_nirK
refHel_232	cl_nirK
refHel_96	cl_nirK
refHel_112	cl_nirK
refKO_293	cl_nirK
refKO_518	cl_nirK
refKO_622	cl_nirK
refKO_265	cl_nirK
refHel_56	cl_nirK
refKO_445	cl_nirK
refKO_79	cl_nirK
refKO_694	cl_nirK
refKO_322	cl_nirK
refKO_524	cl_nirK
refKO_209	cl_nirK
refKO_235	cl_nirK
refKO_644	cl_nirK
refKO_603	cl_nirK
refKO_608	cl_nirK
refKO_352	cl_nirK
refKO_686	cl_nirK
refKO_503	cl_nirK
refKO_215	cl_nirK
refKO_375	cl_nirK
refKO_245	cl_nirK
refKO_762	cl_nirK
refKO_564	cl_nirK
refKO_611	cl_nirK
refKO_723	cl_nirK
refKO_357	cl_nirK
refKO_507	cl_nirK
refHel_208	cl_nirK
refHel_209	cl_nirK
refKO_16	cl_nirK
refKO_798	cl_nirK
refKO_93	cl_nirK
refKO_531	cl_nirK
refHel_201	cl_nirK
refKO_57	cl_nirK
refHel_167	cl_nirK
refKO_278	cl_nirK
refKO_585	cl_nirK
refKO_578	cl_nirK
refKO_81	cl_nirK
refHel_117	cl_nirK
refHel_118	cl_nirK
refHel_207	cl_nirK
refHel_206	cl_nirK
refHel_134	cl_nirK
refKO_197	cl_nirK
refKO_244	cl_nirK
refHel_126	cl_nirK
refHel_149	cl_nirK
refKO_203	cl_nirK
refKO_38	cl_nirK
refKO_51	cl_nirK
refKO_501	cl_nirK
refKO_241	cl_nirK
refKO_212	cl_nirK
refKO_569	cl_nirK
refKO_731	cl_nirK
refHel_204	cl_nirK
refKO_46	cl_nirK
refKO_428	cl_nirK
refKO_771	cl_nirK
refKO_739	cl_nirK
refKO_730	cl_nirK
refKO_261	cl_nirK
refKO_431	cl_nirK
refKO_568	cl_nirK
refHel_107	cl_nirK
refHel_205	cl_nirK
refKO_62	cl_nirK
refKO_450	cl_nirK
refKO_510	cl_nirK
refHel_203	cl_nirK
refKO_186	cl_nirK
refHel_202	cl_nirK
refHel_50	cl_nirK
refKO_560	cl_nirK
refKO_255	cl_nirK
refKO_374	cl_nirK
refKO_497	cl_nirK
refKO_336	cl_nirK
refKO_342	cl_nirK
refKO_717	cl_nirK
refKO_642	cl_nirK
refKO_688	cl_nirK
refKO_125	cl_nirK
refKO_770	cl_nirK
refKO_506	cl_nirK
refKO_279	cl_nirK
refKO_285	cl_nirK
refKO_129	cl_nirK
refKO_326	cl_nirK
refKO_311	cl_nirK
refHel_91	cl_nirK
refHel_74	cl_nirK
refHel_161	cl_nirK
refHel_22	cl_nirK
refKO_625	cl_nirK
refHel_223	cl_nirK
refKO_349	cl_nirK
refKO_7	cl_nirK
refKO_319	cl_nirK
refHel_165	cl_nirK
refHel_17	cl_nirK
refKO_483	cl_nirK
refKO_788	cl_nirK
refKO_786	cl_nirK
refKO_641	cl_nirK
refHel_63	cl_nirK
refKO_474	cl_nirK
refKO_190	cl_nirK
refKO_754	cl_nirK
refKO_757	cl_nirK
refKO_44	cl_nirK
refKO_159	cl_nirK
refKO_411	cl_nirK
refKO_545	cl_nirK
refKO_101	cl_nirK
refKO_351	cl_nirK
refKO_563	cl_nirK
refKO_11	cl_nirK
refKO_258	cl_nirK
refKO_751	cl_nirK
refKO_528	cl_nirK
refKO_227	cl_nirK
refKO_280	cl_nirK
refKO_542	cl_nirK
refKO_175	cl_nirK
refKO_462	cl_nirK
refKO_460	cl_nirK
refKO_735	cl_nirK
refKO_110	cl_nirK
refKO_489	cl_nirK
refKO_581	cl_nirK
refHel_2	cl_nirK
refHel_20	cl_nirK
refHel_169	cl_nirK
refHel_21	cl_nirK
refHel_164	cl_nirK
refKO_30	cl_nirK
refKO_124	cl_nirK
refKO_748	cl_nirK
refHel_104	cl_nirK
refHel_36	cl_nirK
refHel_8	cl_nirK
refHel_15	cl_nirK
refHel_84	cl_nirK
refKO_297	cl_nirK
refKO_743	cl_nirK
refKO_100	cl_nirK
refKO_636	cl_nirK
refHel_55	cl_nirK
refKO_146	cl_nirK
refKO_561	cl_nirK
refHel_146	cl_nirK
refKO_733	cl_nirK
refHel_99	cl_nirK
refKO_356	cl_nirK
refKO_478	cl_nirK
refKO_58	cl_nirK
refKO_214	cl_nirK
refKO_537	cl_nirK
refKO_22	cl_nirK
refKO_405	cl_nirK
refKO_9	cl_nirK
refKO_99	cl_nirK
refKO_530	cl_nirK
refKO_678	cl_nirK
refKO_246	cl_nirK
refKO_453	cl_nirK
refKO_550	cl_nirK
refKO_103	cl_nirK
refKO_594	cl_nirK
refKO_121	cl_nirK
refKO_3	cl_nirK
refKO_423	cl_nirK
refKO_721	cl_nirK
refKO_617	cl_nirK
refKO_643	cl_nirK
refKO_687	cl_nirK
refKO_673	cl_nirK
refKO_34	cl_nirK
refKO_92	cl_nirK
refKO_557	cl_nirK
refKO_6	cl_nirK
refKO_151	cl_nirK
refKO_71	cl_nirK
refKO_679	cl_nirK
refKO_582	cl_nirK
refKO_147	cl_nirK
refKO_732	cl_nirK
refKO_289	cl_nirK
refKO_616	cl_nirK
refKO_434	cl_nirK
refKO_262	cl_nirK
refKO_590	cl_nirK
refKO_618	cl_nirK
refKO_674	cl_nirK
refHel_175	cl_nirK
refKO_156	cl_nirK
refKO_292	cl_nirK
refKO_619	cl_nirK
refHel_187	cl_nirK
refHel_122	cl_nirK
refHel_224	cl_nirK
refHel_60	cl_nirK
refHel_159	cl_nirK
refHel_160	cl_nirK
refKO_492	cl_nirK
refKO_496	cl_nirK
refKO_217	cl_nirK
refKO_320	cl_nirK
refKO_511	cl_nirK
refKO_630	cl_nirK
refKO_663	cl_nirK
refKO_481	cl_nirK
refKO_216	cl_nirK
refHel_65	cl_nirK
refHel_108	cl_nirK
refKO_726	cl_nirK
refKO_268	cl_nirK
refKO_396	cl_nirK
refKO_221	cl_nirK
refHel_73	cl_nirK
refHel_162	cl_nirK
refHel_180	cl_nirK
refHel_155	cl_nirK
refKO_296	cl_nirK
refKO_512	cl_nirK
refKO_535	cl_nirK
refKO_426	cl_nirK
refKO_78	cl_nirK
refKO_574	cl_nirK
refKO_796	cl_nirK
refKO_257	cl_nirK
refKO_286	cl_nirK
refKO_163	cl_nirK
refKO_91	cl_nirK
refKO_353	cl_nirK
refKO_222	cl_nirK
refKO_613	cl_nirK
refKO_767	cl_nirK
refKO_269	cl_nirK
refKO_242	cl_nirK
refKO_479	cl_nirK
refKO_162	cl_nirK
refKO_271	cl_nirK
refKO_504	cl_nirK
refKO_485	cl_nirK
refKO_521	cl_nirK
refKO_139	cl_nirK
refKO_675	cl_nirK
refHel_113	cl_nirK
refKO_573	cl_nirK
refKO_587	cl_nirK
refHel_135	cl_nirK
refKO_327	cl_nirK
refKO_650	cl_nirK
refKO_26	cl_nirK
refHel_78	cl_nirK
refKO_776	cl_nirK
refKO_718	cl_nirK
refHel_86	cl_nirK
refHel_25	cl_nirK
refHel_33	cl_nirK
refHel_43	cl_nirK
refHel_163	cl_nirK
refHel_23	cl_nirK
refKO_580	cl_nirK
refKO_406	cl_nirK
refKO_145	cl_nirK
refKO_377	cl_nirK
refHel_32	cl_nirK
refHel_30	cl_nirK
refHel_31	cl_nirK
refKO_562	cl_nirK
refHel_29	cl_nirK
refKO_133	cl_nirK
refKO_775	cl_nirK
refKO_59	cl_nirK
refKO_778	cl_nirK
refKO_388	cl_nirK
refKO_102	cl_nirK
refKO_385	cl_nirK
refKO_290	cl_nirK
refHel_115	cl_nirK
refKO_649	cl_nirK
refKO_691	cl_nirK
refKO_18	cl_nirK
refKO_392	cl_nirK
refKO_421	cl_nirK
refKO_21	cl_nirK
refKO_658	cl_nirK
refKO_419	cl_nirK
refKO_161	cl_nirK
refKO_720	cl_nirK
refKO_35	cl_nirK
refKO_226	cl_nirK
refKO_566	cl_nirK
refKO_685	cl_nirK
refKO_183	cl_nirK
refKO_604	cl_nirK
refKO_795	cl_nirK
refKO_331	cl_nirK
refKO_488	cl_nirK
refKO_436	cl_nirK
refKO_543	cl_nirK
refKO_360	cl_nirK
refKO_148	cl_nirK
refKO_398	cl_nirK
refKO_329	cl_nirK
refKO_363	cl_nirK
refKO_425	cl_nirK
refKO_112	cl_nirK
refKO_427	cl_nirK
refKO_401	cl_nirK
refKO_598	cl_nirK
refKO_119	cl_nirK
refKO_584	cl_nirK
refKO_10	cl_nirK
refKO_73	cl_nirK
refKO_287	cl_nirK
refKO_223	cl_nirK
refKO_420	cl_nirK
refKO_520	cl_nirK
refKO_303	cl_nirK
refKO_784	cl_nirK
refKO_708	cl_nirK
refKO_742	cl_nirK
refKO_4	cl_nirK
refKO_415	cl_nirK
refKO_648	cl_nirK
refKO_361	cl_nirK
refKO_15	cl_nirK
refKO_97	cl_nirK
refKO_577	cl_nirK
refKO_362	cl_nirK
refKO_250	cl_nirK
refKO_704	cl_nirK
refHel_114	cl_nirK
refKO_332	cl_nirK
refKO_700	cl_nirK
refKO_276	cl_nirK
refKO_466	cl_nirK
refKO_288	cl_nirK
refHel_28	cl_nirK
refKO_677	cl_nirK
refKO_759	cl_nirK
refKO_441	cl_nirK
refKO_640	cl_nirK
refKO_747	cl_nirK
refKO_517	cl_nirK
refKO_779	cl_nirK
refKO_572	cl_nirK
refKO_141	cl_nirK
refKO_621	cl_nirK
refKO_181	cl_nirK
refKO_495	cl_nirK
refKO_318	cl_nirK
refKO_664	cl_nirK
refKO_237	cl_nirK
refKO_452	cl_nirK
refHel_191	cl_nirK
refKO_780	cl_nirK
refKO_321	cl_nirK
refKO_443	cl_nirK
refKO_317	cl_nirK
refKO_189	cl_nirK
refKO_277	cl_nirK
refHel_111	cl_nirK
refKO_153	cl_nirK
refKO_456	cl_nirK
refKO_486	cl_nirK
refKO_599	cl_nirK
refKO_710	cl_nirK
refKO_554	cl_nirK
refKO_607	cl_nirK
refKO_670	cl_nirK
refKO_95	cl_nirK
refKO_204	cl_nirK
refHel_59	cl_nirK
refKO_308	cl_nirK
refKO_609	cl_nirK
refKO_699	cl_nirK
refKO_272	cl_nirK
refKO_785	cl_nirK
refHel_116	cl_nirK
refKO_298	cl_nirK
refHel_199	cl_nirK
refHel_92	cl_nirK
refKO_546	cl_nirK
refKO_455	cl_nirK
refKO_592	cl_nirK
refKO_750	cl_nirK
refKO_74	cl_nirK
refKO_659	cl_nirK
refHel_151	cl_nirK
refHel_185	cl_nirK
refHel_237	cl_nirK
refHel_225	cl_nirK
refHel_198	cl_nirK
refHel_241	cl_nirK
refHel_186	cl_nirK
refKO_738	cl_nirK
refKO_605	cl_nirK
refKO_150	cl_nirK
refKO_201	cl_nirK
refKO_314	cl_nirK
refKO_799	cl_nirK
refKO_402	cl_nirK
refKO_703	cl_nirK
refKO_774	cl_nirK
refKO_390	cl_nirK
refKO_600	cl_nirK
refKO_647	cl_nirK
refKO_25	cl_nirK
refKO_628	cl_nirK
refKO_711	cl_nirK
refKO_491	cl_nirK
refKO_67	cl_nirK
refHel_184	cl_nirK
refKO_17	cl_nirK
refKO_665	cl_nirK
refHel_16	cl_nirK
refHel_119	cl_nirK
refKO_680	cl_nirK
refHel_18	cl_nirK
refHel_94	cl_nirK
refKO_368	cl_nirK
refHel_12	cl_nirK
refKO_541	cl_nirK
refKO_134	cl_nirK
refKO_387	cl_nirK
refKO_439	cl_nirK
refKO_128	cl_nirK
refKO_476	cl_nirK
refHel_181	cl_nirK
refHel_19	cl_nirK
refHel_125	cl_nirK
refHel_123	cl_nirK
refHel_124	cl_nirK
refHel_166	cl_nirK
refKO_113	cl_nirK
refKO_166	cl_nirK
refHel_68	cl_nirK
refKO_633	cl_nirK
refKO_490	cl_nirK
refKO_140	cl_nirK
refKO_338	cl_nirK
refKO_196	cl_nirK
refKO_409	cl_nirK
refKO_107	cl_nirK
refKO_403	cl_nirK
refKO_668	cl_nirK
refKO_195	cl_nirK
refKO_472	cl_nirK
refKO_438	cl_nirK
refKO_538	cl_nirK
refKO_371	cl_nirK
refKO_173	cl_nirK
refKO_579	cl_nirK
refKO_333	cl_nirK
refKO_639	cl_nirK
refKO_681	cl_nirK
refKO_400	cl_nirK
refKO_324	cl_nirK
refKO_143	cl_nirK
refKO_410	cl_nirK
refKO_595	cl_nirK
refKO_477	cl_nirK
refKO_306	cl_nirK
refKO_548	cl_nirK
refKO_111	cl_nirK
refKO_787	cl_nirK
refKO_344	cl_nirK
refKO_657	cl_nirK
refKO_505	cl_nirK
refKO_2	cl_nirK
refKO_646	cl_nirK
refKO_689	cl_nirK
refKO_526	cl_nirK
refKO_727	cl_nirK
refKO_239	cl_nirK
refKO_399	cl_nirK
refKO_612	cl_nirK
refHel_81	cl_nirK
refHel_80	cl_nirK
refKO_724	cl_nirK
refKO_583	cl_nirK
refKO_766	cl_nirK
refKO_768	cl_nirK
refKO_191	cl_nirK
refKO_412	cl_nirK
refKO_654	cl_nirK
refKO_422	cl_nirK
refKO_522	cl_nirK
refKO_154	cl_nirK
refKO_487	cl_nirK
refKO_729	cl_nirK
refKO_408	cl_nirK
refKO_33	cl_nirK
refKO_556	cl_nirK
refKO_270	cl_nirK
refHel_103	cl_nirK
refKO_248	cl_nirK
refKO_791	cl_nirK
refHel_170	cl_nirK
refHel_173	cl_nirK
refHel_176	cl_nirK
refHel_171	cl_nirK
refHel_174	cl_nirK
refKO_291	cl_nirK
refKO_88	cl_nirK
refKO_393	cl_nirK
refKO_797	cl_nirK
refHel_77	cl_nirK
refHel_90	cl_nirK
refKO_744	cl_nirK
refHel_76	cl_nirK
refKO_50	cl_nirK
refKO_228	cl_nirK
refHel_168	cl_nirK
refKO_90	cl_nirK
refHel_82	cl_nirK
refHel_178	cl_nirK
refKO_170	cl_nirK
refKO_158	cl_nirK
refKO_567	cl_nirK
refHel_87	cl_nirK
refKO_82	cl_nirK
refKO_12	cl_nirK
refHel_150	cl_nirK
refKO_40	cl_nirK
refKO_109	cl_nirK
refKO_225	cl_nirK
refKO_310	cl_nirK
refKO_525	cl_nirK
refKO_461	cl_nirK
refHel_142	cl_nirK
refHel_139	cl_nirK
refHel_238	cl_nirK
refHel_246	cl_nirK
refHel_247	cl_nirK
refHel_179	cl_nirK
refKO_482	cl_nirK
refHel_243	cl_nirK
refHel_244	cl_nirK
refHel_190	cl_nirK
refHel_245	cl_nirK
refHel_226	cl_nirK
refKO_29	cl_nirK
refKO_157	cl_nirK
refHel_101	cl_nirK
refHel_102	cl_nirK
refKO_114	cl_nirK
refKO_263	cl_nirK
refKO_638	cl_nirK
refHel_93	cl_nirK
refKO_424	cl_nirK
refKO_32	cl_nirK
refHel_85	cl_nirK
refKO_381	cl_nirK
refKO_208	cl_nirK
refKO_610	cl_nirK
refKO_19	cl_nirK
refKO_645	cl_nirK
refKO_36	cl_nirK
refKO_652	cl_nirK
refKO_698	cl_nirK
refKO_247	cl_nirK
refKO_259	cl_nirK
refKO_783	cl_nirK
refKO_232	cl_nirK
refKO_266	cl_nirK
refKO_1	cl_nirK
refKO_382	cl_nirK
refKO_135	cl_nirK
refKO_252	cl_nirK
refKO_126	cl_nirK
refHel_66	cl_nirK
refKO_256	cl_nirK
refKO_614	cl_nirK
refKO_447	cl_nirK
refKO_651	cl_nirK
refKO_712	cl_nirK
refKO_571	cl_nirK
refKO_602	cl_nirK
refKO_346	cl_nirK
refKO_404	cl_nirK
refKO_70	cl_nirK
refKO_761	cl_nirK
refKO_725	cl_nirK
refKO_260	cl_nirK
refKO_437	cl_nirK
refKO_137	cl_nirK
refKO_301	cl_nirK
refKO_540	cl_nirK
refKO_72	cl_nirK
refKO_379	cl_nirK
refKO_432	cl_nirK
refKO_389	cl_nirK
refKO_709	cl_nirK
refKO_136	cl_nirK
refKO_728	cl_nirK
refKO_312	cl_nirK
refKO_171	cl_nirK
refKO_23	cl_nirK
refKO_458	cl_nirK
refKO_465	cl_nirK
refKO_697	cl_nirK
refKO_155	cl_nirK
refKO_337	cl_nirK
refKO_705	cl_nirK
refKO_348	cl_nirK
refKO_345	cl_nirK
refKO_676	cl_nirK
refKO_737	cl_nirK
refKO_164	cl_nirK
refKO_89	cl_nirK
refKO_446	cl_nirK
refKO_64	cl_nirK
refKO_772	cl_nirK
refKO_207	cl_nirK
refKO_251	cl_nirK
refKO_549	cl_nirK
refKO_459	cl_nirK
refKO_340	cl_nirK
refKO_534	cl_nirK
refKO_714	cl_nirK
refKO_108	cl_nirK
refKO_632	cl_nirK
refKO_449	cl_nirK
refKO_792	cl_nirK
refKO_529	cl_nirK
refKO_383	cl_nirK
refKO_224	cl_nirK
refKO_397	cl_nirK
refKO_713	cl_nirK
refKO_211	cl_nirK
refKO_52	cl_nirK
refKO_187	cl_nirK
refKO_444	cl_nirK
refKO_323	cl_nirK
refKO_555	cl_nirK
refKO_8	cl_nirK
refKO_160	cl_nirK
