# Supplementary material for: Picoplankton nitrogen guilds in the tropical and subtropical oceans: From the surface to the deep
Source: PLoS One. 2025 Nov 5;20(11):e0335222. doi: 10.1371/journal.pone.0335222 (PMC12588538; doi:10.1371/journal.pone.0335222)
Supplement: S1 File — (ZIP) [file pone.0335222.s001.zip › supplementary info/N_cycle/G_nirK_nitrite reductase/iTol/datasetColStrip_nirK_ref_taxonomy.txt]

DATASET_COLORSTRIP

SEPARATOR SPACE

DATASET_LABEL taxonomy-phylum
COLOR #8dd3c7

COLOR_BRANCHES 1


LEGEND_TITLE phylum/Class
LEGEND_SHAPES 1 1 1 1 1 1 1 1 1 1 1 1 1 1 1 1 1 1 1 1 1 1 1 1 1 1 1
LEGEND_COLORS #fb9a99 #e31a1c #e31a1c #fccde5 #fb8072 #f781bf #a6cee3 #1f78b4 #b2df8a #33a02c #fdbf6f #ff7f00 #cab2d6 #6a3d9a #ffff99 #b15928 #8dd3c7 #ffffb3 #bebada #80b1d3 #fdb462 #b3de69 #bc80bd #d9d9d9 #ccebc5 #ffed6f #e5c494
LEGEND_LABELS Crenarchaeota Halobacteriota Halobacteriota Nanoarchaeota Thermoplasmatota Thermoproteota Acidobacteriota Bacteroidota Bdellovibrionota Bipolaricaulota Campylobacterota Chloroflexota Desulfobacterota Firmicutes Gemmatimonadota Latescibacterota Marinisomatota Myxococcota Nitrospinota Patescibacteria Planctomycetota Alphaproteobacteria Gammaproteobacteria SAR324 Spirochaetota Verrucomicrobiota Actinobacteriota

#width of the colored strip
STRIP_WIDTH 45
#left margin, used to increase/decrease the spacing to the next dataset. Can be negative, causing datasets to overlap.
MARGIN 0
#border width; if set above 0, a border of specified width (in pixels) will be drawn around the color strip 
BORDER_WIDTH 1
#border color; used when BORDER_WIDTH is above 0
BORDER_COLOR #000000
#if set to 1, border will be drawn completely around each colored strip box
COMPLETE_BORDER 1


DATA
CONTAINS==Crenarchaeota #fb9a99
CONTAINS==Halobacteriota #e31a1c
CONTAINS==Halobacterota #e31a1c
CONTAINS==Nanoarchaeota #fccde5
CONTAINS==Thermoplasmatota #fb8072
CONTAINS==Thermoproteota #f781bf
CONTAINS==Acidobacteriota #a6cee3  
CONTAINS==Bacteroidota #1f78b4
CONTAINS==Bdellovibrionota #b2df8a
CONTAINS==Bipolaricaulota #33a02c
CONTAINS==Campylobacterota #fdbf6f
CONTAINS==Chloroflexota #ff7f00
CONTAINS==Desulfobacterota #cab2d6
CONTAINS==Firmicutes #6a3d9a
CONTAINS==Gemmatimonadota #ffff99
CONTAINS==Latescibacterota #b15928
CONTAINS==Marinisomatota #8dd3c7
CONTAINS==Myxococcota #ffffb3
CONTAINS==Nitrospinota #bebada
CONTAINS==Patescibacteria #80b1d3
CONTAINS==Planctomycetota #fdb462
CONTAINS==Alphaproteobacteria #b3de69
CONTAINS==Gammaproteobacteria #bc80bd
CONTAINS==SAR324 #d9d9d9
CONTAINS==Spirochaetota #ccebc5
CONTAINS==Verrucomicrobiota #ffed6f
CONTAINS==Actinobacteriota #e5c494
