# Supplementary material for: Picoplankton nitrogen guilds in the tropical and subtropical oceans: From the surface to the deep
Source: PLoS One. 2025 Nov 5;20(11):e0335222. doi: 10.1371/journal.pone.0335222 (PMC12588538; doi:10.1371/journal.pone.0335222)
Supplement: S1 File — (ZIP) [file pone.0335222.s001.zip › supplementary info/N_cycle/G_nirK_nitrite reductase/iTol/datasetColStrip_nirK_ref_taxonomy_details.txt]

DATASET_COLORSTRIP

SEPARATOR SPACE

DATASET_LABEL taxdetail
COLOR #7F5DB1

LEGEND_TITLE source
LEGEND_SHAPES 1 1 1
LEGEND_COLORS #CEF173 #FF8E7A #7F5DB1
LEGEND_LABELS Beta-Burkholderiales Delta-Desulfobacterota Delta-Myxococcota

#width of the colored strip
STRIP_WIDTH 45
#left margin, used to increase/decrease the spacing to the next dataset. Can be negative, causing datasets to overlap.
MARGIN 0
#border width; if set above 0, a border of specified width (in pixels) will be drawn around the color strip 
BORDER_WIDTH 1
#border color; used when BORDER_WIDTH is above 0
BORDER_COLOR #000000
#if set to 1, border will be drawn completely around each colored strip box
COMPLETE_BORDER 1


DATA
CONTAINS==Burkholderiales #CEF173
CONTAINS==Desulfobacterota #FF8E7A
CONTAINS==Myxococcota #7F5DB1
