# Supplementary material for: Picoplankton nitrogen guilds in the tropical and subtropical oceans: From the surface to the deep
Source: PLoS One. 2025 Nov 5;20(11):e0335222. doi: 10.1371/journal.pone.0335222 (PMC12588538; doi:10.1371/journal.pone.0335222)
Supplement: S1 File — (ZIP) [file pone.0335222.s001.zip › supplementary info/N_cycle/G_nasA_nitrate_assimilatory_reductase/tree/ref_database_rerooted.newick]

(dmsogl0:3.20338946,(narGgl2:1.25472207,(narGgl6:0.13665690,(narGgl0:0.04561387,narGgl3:0.21377811)100:0.09750732)100:0.74976640)100:3.98638630,(((nasAgl2:0.51293381,nasA_161:0.35390347)100:0.43793675,(nasAgl3:0.55706469,(nasBBgl0:0.00217933,nasCgl0:0.00112268)100:0.49139683)100:0.51457446)100:0.38780654,((nasAgl5:1.89356299,nasAgl0:1.64480686)92:0.28885666,((((napAgl4:0.16617932,(napAgl3:0.16167598,(napAgl0:0.11414316,napAgl2:0.16238856)100:0.14809750)100:0.11721889)100:0.97457804,napAgl1:0.75441039)100:0.45350730,(narBgl2:0.32662807,nasANgl0:0.49006197)100:1.22725637)99:0.15070225,(((((((((narB_19:0.34422874,(narB_171:0.06367860,narB_217:0.10290347)100:0.09065211)99:0.05881725,((narB_108:0.09124385,narB_141:0.08499273)100:0.13899285,narB_203:0.14330606)100:0.02534243)98:0.02283278,((narB_63:0.09586504,(narB_47:0.07914046,(narB_51:0.07794358,narB_81:0.05936355)100:0.02700816)100:0.02538990)97:0.01152802,narB_224:0.11322723)100:0.03703173)98:0.02857862,(narB_243:0.14008490,narB_236:0.12353674)100:0.03932598)99:0.03980613,narB_130:0.06450945)99:0.07308582,narB_102:0.18329869)98:0.05085706,(narB_64:0.18939781,narB_177:0.10914875)87:0.04143224)100:0.40774965,((narBgl0:0.42633354,narBgl4:0.37033807)53:0.05950279,((narB_178:0.14534728,narB_205:0.11991106)100:0.34138494,(narB_190:0.36734942,((((((((((((((narB_194:0.10699556,narB_202:0.07636249)100:0.13132799,(((((narB_164:0.07274405,narB_167:0.07184185)100:0.07182247,(narB_204:0.13086671,narB_71:0.11037191)95:0.02495463)100:0.02688141,narB_242:0.13212922)100:0.02513444,(narB_62:0.10073422,(narB_144:0.07466259,narB_14:0.05147082)100:0.02451601)100:0.06425308)100:0.03314388,(narB_23:0.05370106,narB_209:0.07945779)100:0.04417111)100:0.13197101)100:0.19442573,(narB_60:0.18750590,narB_183:0.18574824)92:0.03808682)96:0.07178436,(narB_35:0.24117381,narB_11:0.24653116)82:0.04612161)98:0.03810962,narB_112:0.19083449)95:0.03298922,narB_138:0.24075576)76:0.04323949,((((narB_95:0.13449945,(narBgl3:0.06226916,narB_163:0.12015179)100:0.05738537)100:0.20810859,narB_247:0.29019279)98:0.06013273,narB_174:0.27229740)87:0.05011402,((((narB_173:0.19731625,(narB_235:0.07807649,(narB_169:0.06299864,narB_227:0.06122906)100:0.04581409)100:0.07447457)100:0.14138371,(((((narB_117:0.13507273,narB_136:0.09283162)69:0.02160245,(narB_114:0.12176476,((narB_151:0.08700060,narB_208:0.05045431)100:0.01867229,narB_73:0.07110252)100:0.02593923)100:0.03452762)68:0.01707543,((narB_153:0.10010083,narB_58:0.07631644)100:0.02423922,narB_210:0.08303695)100:0.02694971)100:0.11608780,((narB_33:0.11266056,narB_160:0.07527766)100:0.12842192,((narB_215:0.14323914,(narB_165:0.09383193,narB_244:0.05224947)100:0.04043054)100:0.03319525,narB_39:0.11730874)100:0.03377082)100:0.03243266)53:0.01933382,(narB_96:0.05951874,narB_220:0.06416561)100:0.09386558)100:0.11163795)44:0.02972610,(narB_252:0.18000383,(narB_239:0.14893357,(narB_25:0.09335404,narB_38:0.10896863)100:0.06479622)100:0.03996957)75:0.03999114)53:0.02435765,narB_22:0.20772708)83:0.03844829)38:0.02879887)60:0.02065040,(((narB_156:0.25273161,narB_32:0.19856602)100:0.09754782,narB_13:0.18467062)100:0.03413239,narB_253:0.26851315)96:0.04791228)68:0.01244517,(((((narB_28:0.09985481,narB_262:0.09334995)100:0.18610134,narB_225:0.18146098)98:0.04042029,(narB_24:0.07448652,narB_57:0.13603206)100:0.13410618)88:0.01739846,narB_150:0.18082002)100:0.03332968,narB_56:0.19460324)61:0.04641808)55:0.02710707,narB_132:0.20959688)41:0.01547947,(narB_126:0.26411644,(narB_89:0.09598022,narB_109:0.07406750)100:0.12041974)100:0.07705498)100:0.03905390,((narB_250:0.31322883,narBgl1:0.15387505)100:0.04674846,((((narB_92:0.06780602,narB_189:0.06127733)100:0.10287951,narBgl5:0.07668685)81:0.01735425,narB_98:0.10141489)81:0.02050449,narB_146:0.12527566)100:0.10932206)99:0.02781405)99:0.05272462,((narB_218:0.32428842,narB_188:0.28023009)35:0.02928558,narB_52:0.28022385)58:0.03548336)51:0.04241597,narB_234:0.32651519)44:0.03017709)52:0.04482050)96:0.06363295)99:0.18120636)100:0.44182465,((((((nasA_444:0.70459083,nasBBgl1:0.36102898)77:0.08048369,nasA_99:0.56906731)85:0.05694671,((nasA_382:0.65923262,nasA_484:0.33382577)100:0.20682502,((nasA_313:0.13706926,nasA_468:0.19253383)100:0.27280899,(narB_110:0.19129368,nasA_0:0.22682144)100:0.16350897)99:0.07253165)82:0.05339192)100:0.32816654,(narB_78:0.21723442,(narB_222:0.15626311,(narB_31:0.10629757,narB_240:0.10791231)100:0.05265503)100:0.09001860)100:0.36008037)100:0.12031688,((narB_5:0.13374610,narB_37:0.13081816)100:0.45160076,((narB_90:0.05823104,narB_119:0.12973038)100:0.41069433,(((narB_121:0.27721513,narB_134:0.32011341)100:0.16367162,(narB_7:0.62752632,((((narB_80:0.41665851,(narB_101:0.16387942,narB_166:0.14842869)100:0.26863488)100:0.07941538,(narB_135:0.33608418,((narB_100:0.17935434,(narB_142:0.19865986,(narB_12:0.11475362,narB_207:0.09964782)100:0.06221880)100:0.07724349)100:0.07588906,((narB_59:0.12249033,narB_191:0.17267957)100:0.09411456,(narB_0:0.18579480,narB_245:0.19232108)100:0.07157720)100:0.10154466)100:0.09832275)100:0.08498764)99:0.04916362,(((((((narB_213:0.26464936,narB_238:0.20897960)60:0.03377173,(narB_139:0.21658036,((((narB_170:0.10137796,narB_255:0.08254948)100:0.05923149,(narB_120:0.06065223,narB_195:0.06940779)100:0.02971554)100:0.03923238,narB_45:0.09932325)100:0.02759770,narB_228:0.07637230)100:0.14126941)69:0.03296822)84:0.04022365,narB_152:0.20690515)100:0.23933621,narB_221:0.25276725)97:0.03860069,narB_157:0.25668238)100:0.05211272,(((((narB_69:0.12835812,(narB_198:0.14045785,(narB_147:0.09126966,narB_176:0.10522498)100:0.03499861)83:0.02937272)100:0.07333672,(((((((((((narB_40:0.00000251,nasA_287:0.00082758)100:0.22041182,narB_158:0.15267471)100:0.03548928,((narB_231:0.09336035,narB_246:0.04620480)100:0.09346912,(narB_230:0.10185247,((narB_181:0.07216886,nasA_340:0.04641103)100:0.01449094,narB_97:0.05845314)100:0.02241232)100:0.02675973)98:0.01570087)100:0.03514641,(narB_91:0.09336425,(narB_229:0.07332526,narB_260:0.05759048)100:0.05326730)100:0.02872528)100:0.01388193,narB_256:0.10489528)100:0.04404199,narB_3:0.09126574)98:0.01422428,narB_118:0.13408718)87:0.01587304,((((narB_248:0.11281535,narB_70:0.09219330)93:0.02504277,narB_192:0.06754551)89:0.01636446,(narB_54:0.06188663,narB_127:0.06078483)100:0.04895312)94:0.02025596,((narB_103:0.08958360,(narB_48:0.00067117,nasA_336:0.00319048)100:0.06200158)86:0.01893905,narB_21:0.04302812)100:0.04941038)79:0.01341887)99:0.02964959,((narB_4:0.07341449,narB_43:0.07490341)100:0.01952152,((narB_94:0.10387292,(narB_68:0.00397246,nasA_394:0.00000251)100:0.06412211)100:0.02084746,narB_200:0.06106344)100:0.04643145)100:0.02725474)100:0.03832408,narB_237:0.10052837)100:0.08965352,(narB_185:0.20408987,(narB_241:0.05883572,(narB_53:0.05138471,narB_180:0.06516830)100:0.01906449)100:0.06860841)100:0.07737643)99:0.02475662)85:0.02929728,((narB_82:0.10891002,narB_211:0.08378891)100:0.16195831,(narB_2:0.12595489,(narB_44:0.05922805,narB_259:0.04516366)100:0.04935860)100:0.06615634)100:0.05259239)100:0.04314961,((narB_75:0.21354038,(narB_257:0.06385306,(narB_159:0.02052236,nasA_120:0.02084926)100:0.04371432)100:0.09036199)100:0.04631597,(narB_175:0.19138781,(((narB_131:0.11674876,(narB_84:0.00131957,nasA_73:0.00350525)100:0.08017342)92:0.01256898,narB_133:0.09135418)92:0.01194061,((narB_226:0.06753030,narB_123:0.05131120)100:0.01984095,(narB_26:0.00963296,nasA_121:0.02223154)100:0.03814236)99:0.01253667)99:0.03620659)100:0.05177812)100:0.11444708)100:0.03561752,(((((narB_72:0.16286673,narB_184:0.03807722)99:0.02770767,narB_193:0.05358776)98:0.01653812,narB_197:0.07083030)99:0.03299565,(narB_140:0.02903625,nasA_2:0.03614173)100:0.04805638)100:0.13052181,(((((narB_161:0.12272145,(narB_206:0.10743247,(narB_66:0.10433035,narB_99:0.07035055)100:0.03258743)100:0.04084240)100:0.14315329,(narB_55:0.17713135,narB_258:0.15586310)77:0.02108321)56:0.02442979,(((narB_49:0.22904609,(narB_129:0.00157086,nasA_42:0.00000251)100:0.07984672)100:0.06471533,(((narB_249:0.13248516,((narB_168:0.09263562,narB_261:0.06324158)93:0.02341110,((((narB_50:0.10360441,narB_214:0.04239871)100:0.02751497,((((narB_116:0.00059752,nasA_190:0.00259895)100:0.06539823,narB_107:0.05347374)73:0.01651015,narB_1:0.04983950)73:0.00786707,narB_232:0.07324684)79:0.01217911)60:0.00233377,(narB_65:0.06151849,narB_29:0.05526684)84:0.01180143)75:0.00911962,(((((narB_93:0.00077973,nasA_388:0.00079462)100:0.05938760,narB_85:0.05734444)57:0.01467530,narB_201:0.04980802)57:0.00951107,narB_27:0.06124085)100:0.04270726,narB_76:0.05029384)89:0.00995993)90:0.00990591)94:0.01308772)92:0.01021087,((narB_149:0.09895128,narB_9:0.08576634)89:0.01472660,narB_124:0.06941806)88:0.01018682)95:0.02059504,narB_106:0.08045673)100:0.04886899)81:0.01475341,(narB_61:0.12010132,narB_216:0.10746632)59:0.02397401)65:0.02321095)75:0.01946057,(((narB_186:0.10332368,narB_122:0.06939150)100:0.02067817,narB_182:0.07247865)100:0.04203815,narB_74:0.07163619)100:0.10180914)90:0.01429404,(narB_137:0.18879951,(narB_20:0.15111134,(((((narB_155:0.00227034,nasA_475:0.00006627)100:0.13292030,narB_79:0.14049437)100:0.03625804,narB_154:0.08805734)100:0.02147732,(narB_148:0.00157432,nasA_375:0.00074776)100:0.11321743)100:0.03031258,narB_251:0.10471218)100:0.02127416)100:0.02405758)100:0.04344273)100:0.04799089)100:0.10588825)100:0.06055294)100:0.07814774,(((narB_199:0.27398049,(narB_115:0.07938960,narB_145:0.06630605)100:0.20349947)100:0.10737713,(((((((narB_88:0.19609524,(narB_8:0.06522849,narB_143:0.04805283)100:0.13470902)100:0.07926755,(narB_128:0.22338884,((narB_125:0.05700227,narB_179:0.05948158)100:0.09478248,(narB_41:0.11100651,narB_42:0.10074824)100:0.05213272)99:0.03687136)72:0.03284314)100:0.12391768,(narB_187:0.24422330,(narB_15:0.18603184,narB_86:0.21114455)100:0.05508959)95:0.02570167)100:0.08220032,((narB_10:0.05244569,narB_219:0.05517401)100:0.10349719,(narB_233:0.14158145,narB_254:0.12024647)99:0.03428980)100:0.10993557)71:0.02051112,narB_30:0.28422616)100:0.04088834,narB_212:0.21355169)99:0.03165763,((narB_87:0.22607563,narB_162:0.17637032)100:0.09086568,((narB_113:0.28126907,((narB_46:0.19878663,narB_34:0.13503144)100:0.04179561,narB_223:0.14686039)63:0.02427047)100:0.06453219,((narB_18:0.14464262,(narB_6:0.05992175,narB_17:0.06748071)100:0.05549041)100:0.03908086,(narB_36:0.09555941,(narB_83:0.02000649,nasA_89:0.02940575)100:0.04449595)100:0.05236805)100:0.06332052)100:0.08362236)52:0.03179677)99:0.02877551)100:0.04226905,narB_105:0.32809369)98:0.05097185)98:0.05436592)88:0.04032174,(((narB_67:0.28848478,narB_196:0.24224832)100:0.07296415,narB_111:0.29582802)100:0.06813678,narB_172:0.31536304)88:0.05624264)100:0.09346086)99:0.05200714)99:0.06166236,(narB_77:0.32269993,narB_104:0.35993671)100:0.12825118)99:0.12919653)98:0.05609908)100:0.48618471)96:0.13069233,((((((((((nasA_43:0.51886192,(nasA_127:0.34731503,(nasA_424:0.28557682,(nasA_29:0.06788772,nasA_168:0.06136103)100:0.24469643)100:0.09861034)100:0.18126440)100:0.22585686,(nasA_326:0.43032052,nasA_499:0.43916348)100:0.23250171)99:0.07200036,nasA_439:0.34584100)97:0.07107183,(nasA_137:0.27254995,nasA_286:0.34204808)100:0.14800456)97:0.05537962,nasA_376:0.67102492)100:0.10661857,(nasA_175:0.41268680,nasA_442:0.27668511)100:0.34577065)93:0.04309027,nasA_186:0.79269665)99:0.04718468,(nasA_373:0.77635686,(nasA_284:0.68056346,nasA_428:0.57284145)100:0.13212639)99:0.22104130)94:0.09511043,(((nasA_171:0.28942448,nasA_188:0.22422071)96:0.30736665,nasA_32:0.52551379)66:0.17734408,nasA_33:0.67280813)60:0.08334606)58:0.05096216,((((((((((((nasA_459:0.57476340,nasA_86:0.42830995)100:0.15687892,(((nasA_16:0.18222765,nasA_344:0.15227310)100:0.31265834,(nasA_5:0.12122980,nasA_178:0.07562112)100:0.20833681)82:0.05865584,(nasA_98:0.11598019,(((nasA_294:0.07084285,nasA_364:0.05184661)100:0.04630620,(nasA_133:0.10767165,(nasA_263:0.07855169,nasA_389:0.08620684)92:0.03309441)84:0.03465792)84:0.03598634,(nasA_132:0.05800845,nasA_327:0.08115135)100:0.03918121)84:0.05185260)100:0.18567965)100:0.18061287)100:0.07726221,(((nasA_390:0.56361937,((((nasA_270:0.27305748,(nasA_8:0.05303932,nasA_248:0.04889185)100:0.26365261)100:0.27355931,nasA_104:0.33861287)97:0.07016021,(nasA_146:0.35316523,nasA_426:0.37255620)99:0.07768079)100:0.07768261,(nasA_249:0.25000678,(nasA_82:0.06737437,nasA_200:0.08343518)100:0.18336391)100:0.28744972)100:0.09812574)100:0.06335806,nasA_405:0.49300918)99:0.04315068,(nasA_197:0.37898751,((nasA_295:0.08223936,nasA_314:0.10642620)100:0.27182090,(nasA_227:0.15599931,nasA_489:0.17103340)100:0.26614430)100:0.07169038)100:0.09211053)100:0.08205323)97:0.03990513,(nasA_57:0.34608956,nasA_196:0.35886286)100:0.29576400)100:0.07064726,(nasA_210:0.28208500,(nasA_115:0.14212732,nasA_308:0.16136340)100:0.10205050)100:0.18426458)100:0.23339065,nasA_150:0.54127395)58:0.03555243,(nasA_338:0.75369826,(((nasA_81:0.18212322,nasA_315:0.12797154)100:0.30081121,(nasA_44:0.40408578,((nasA_446:0.15567310,nasA_455:0.19387813)100:0.12842036,(((nasA_183:0.04844790,nasA_348:0.06482172)100:0.24876486,((nasA_41:0.10379533,(((nasA_317:0.08896997,nasA_46:0.07179356)80:0.01367743,nasA_28:0.09666705)77:0.00894789,(nasA_298:0.07629970,nasA_238:0.05422724)98:0.00852105)99:0.03175130)100:0.04677538,(nasA_320:0.12300693,nasA_52:0.08371139)100:0.06319171)100:0.05132453)97:0.04145969,nasA_421:0.22183539)99:0.06385308)100:0.08059999)89:0.03801619)90:0.05000286,nasA_300:0.35203281)100:0.18722779)66:0.08749879)71:0.06783223,((((nasA_230:0.60244012,((((nasA_396:0.26960474,nasA_209:0.29478368)100:0.15521157,(nasA_215:0.11737951,nasA_235:0.14740153)100:0.21721223)73:0.03429714,((((nasA_267:0.25064852,(nasA_278:0.13277538,nasA_369:0.20229671)100:0.14950183)100:0.18583395,(nasA_199:0.24827234,nasA_330:0.24492854)100:0.09649857)97:0.05352930,nasA_350:0.26454880)100:0.08042526,(nasA_224:0.10693888,nasA_281:0.11154558)100:0.17836699)76:0.05369464)99:0.07081899,(nasA_53:0.26755793,(nasA_139:0.21649376,(nasA_65:0.18936394,nasA_241:0.17256778)99:0.04617567)100:0.06089158)100:0.12744258)100:0.12169689)100:0.11526478,(((nasA_497:0.42955143,nasA_409:0.24277356)100:0.05892414,((nasA_164:0.15980422,nasA_165:0.09894426)100:0.23293456,((nasA_1:0.16825671,(nasA_77:0.12712955,(nasA_180:0.07912905,nasA_243:0.07730669)100:0.07290644)100:0.08892626)100:0.11427884,(((((nasA_71:0.28762594,nasA_324:0.12689806)100:0.04079316,nasA_477:0.10617890)100:0.05732519,(nasA_395:0.18820980,nasA_49:0.08356069)64:0.02955029)59:0.01491397,nasA_487:0.14879128)93:0.02915649,(nasA_58:0.20736614,nasA_495:0.15080108)99:0.03412664)100:0.03804794)99:0.02977514)100:0.03673790)100:0.10854147,(nasA_266:0.16795893,nasA_374:0.15280572)100:0.15038996)100:0.22702833)99:0.05049941,(nasA_39:0.23632995,(nasA_93:0.21271961,nasA_440:0.24817239)100:0.06874774)100:0.24073646)99:0.03441350,(((nasA_255:0.45995604,(nasA_441:0.16963321,(nasA_217:0.21436830,nasA_429:0.13446863)100:0.06629316)100:0.17507747)100:0.13663369,nasA_194:0.31110271)100:0.07671148,nasA_343:0.42945019)99:0.06510403)100:0.09979108)69:0.04488437,(((((nasA_69:0.06672369,nasA_414:0.08101620)100:0.81949717,nasA_90:0.88100468)92:0.16291289,nasA_381:0.65134959)65:0.06351178,((nasA_68:0.36599215,(nasA_437:0.28610151,(nasA_302:0.08736110,nasA_365:0.10721996)100:0.12962025)97:0.05525267)100:0.06702448,(nasA_111:0.08769317,(nasA_10:0.06195158,nasA_339:0.05867523)98:0.03207852)100:0.22741599)100:0.35207768)61:0.05995318,(nasA_182:0.60340549,(nasA_126:0.30487906,(nasAgl1:0.12092782,nasA_123:0.16887835)100:0.17702402)100:0.33943317)100:0.26443575)57:0.05392030)60:0.04092523,((((((nasA_114:0.27572289,nasA_258:0.25054937)100:0.33682914,((nasA_20:0.41779492,nasA_483:0.34327372)58:0.04682938,(((nasA_12:0.28133028,(nasA_45:0.16871175,nasA_106:0.26139716)100:0.09606849)100:0.13764371,nasA_296:0.34515050)100:0.05698234,(nasA_385:0.39932342,(nasA_345:0.19004266,nasA_486:0.15448858)100:0.09829737)100:0.06662535)100:0.09368402)96:0.03358049)100:0.07635769,(nasA_269:0.23907378,(nasA_226:0.09453860,(nasA_207:0.10285354,nasA_422:0.05919281)100:0.03081880)100:0.14918025)100:0.32846551)100:0.07144881,(nasA_291:0.25709277,(nasA_229:0.17207092,nasA_479:0.17142940)100:0.07964792)100:0.28580266)100:0.08615734,nasA_157:0.60044578)50:0.05580279,nasA_141:0.46812951)50:0.04420062)86:0.06346308,((nasA_493:0.13271065,((nasA_282:0.08932858,nasA_454:0.07409141)100:0.02057251,nasA_116:0.06340370)100:0.09687165)100:0.43554486,(nasA_54:0.45252088,(nasA_312:0.22171271,nasA_488:0.20976095)100:0.22903716)100:0.17436961)100:0.19555009)69:0.03241625,((aioAgl0:0.15322306,aioAgl1:0.23369184)100:5.35498904,((((((nasA_203:0.73442533,(nasA_135:0.30739550,(nasA_438:0.19774952,nasA_443:0.22558190)100:0.15374211)99:0.24452108)92:0.08550366,((((nasA_159:0.16855549,nasA_214:0.16174389)100:0.08724106,(nasAgl4:0.16844422,nasA_4:0.17364748)100:0.10242967)100:0.29953511,((nasA_9:0.48063644,nasA_476:0.35699924)80:0.06005359,(((((nasA_21:0.37335729,(nasA_244:0.15573120,nasA_332:0.18434893)100:0.14405522)98:0.05878036,nasA_64:0.36321542)98:0.04414452,nasA_347:0.22555282)100:0.05407306,(nasA_346:0.22130393,(nasA_148:0.14716244,nasA_309:0.12914716)100:0.08345341)100:0.11414192)100:0.06799382,((nasA_293:0.15936986,nasA_498:0.14890146)100:0.20365341,nasA_371:0.26653668)100:0.09097999)100:0.20745535)100:0.13436228)100:0.14720549,nasA_232:0.55440077)100:0.07739069)92:0.04884338,((((nasA_246:0.17915977,(nasA_372:0.07552335,nasA_408:0.04773878)100:0.17176310)100:0.30352853,((nasA_260:0.37217051,(nasA_153:0.26310660,nasA_378:0.24819942)99:0.06987667)99:0.04794560,nasA_254:0.34363903)100:0.08561642)76:0.08412717,(nasA_35:0.34322332,(nasA_67:0.08283555,nasA_359:0.07795053)100:0.24113698)100:0.08486433)76:0.09775029,nasA_80:0.54873113)97:0.14149763)75:0.05453074,((((((((nasA_107:0.54333466,(((nasA_305:0.39288462,nasA_480:0.31931453)94:0.08358394,(((((nasA_184:0.40244088,((nasA_492:0.31984416,nasA_247:0.27441956)100:0.05442325,(nasA_485:0.24870706,((nasA_201:0.23518263,nasA_357:0.14626219)80:0.03809258,nasA_368:0.23616341)100:0.09667875)100:0.05943865)100:0.06250114)100:0.07548193,(((nasA_66:0.21906664,nasA_205:0.24127381)100:0.17556725,nasAgl6:0.32214885)100:0.08195472,nasA_354:0.28107330)99:0.07409641)92:0.04957741,(((((nasA_223:0.07081763,nasA_417:0.06001272)100:0.37344177,nasA_412:0.30905089)64:0.04367257,(nasA_323:0.32799524,nasA_61:0.24193823)61:0.05713189)82:0.02485934,(((((((((nasA_40:0.31124787,((nasA_103:0.09659477,nasA_361:0.08941174)89:0.01717390,nasA_285:0.07245770)100:0.16511904)84:0.07119033,nasA_109:0.18285854)61:0.03610542,((((nasA_341:0.27097202,nasA_494:0.25548318)55:0.07026740,(nasA_22:0.11099189,nasA_30:0.07185180)100:0.10087063)48:0.03495956,nasA_290:0.28440754)51:0.02373317,(nasA_334:0.12988958,nasA_445:0.09997699)100:0.14756868)71:0.02366683)83:0.02383786,(((nasA_105:0.12815197,nasA_191:0.10863927)100:0.16411161,((((nasA_307:0.22167855,nasA_398:0.12014279)86:0.02284152,nasA_358:0.11725362)100:0.02619943,nasA_222:0.15338761)100:0.03402656,nasA_491:0.20830655)95:0.02128430)47:0.01602131,((nasA_163:0.19432863,(nasA_13:0.09986418,nasA_423:0.09930230)100:0.08986351)83:0.02533658,nasA_273:0.18426119)58:0.02812652)99:0.04593742)82:0.01603272,(nasA_59:0.11682957,nasA_387:0.12295652)100:0.10840840)70:0.01850360,(((((nasA_213:0.19109730,nasA_26:0.10460854)100:0.04457377,nasA_130:0.13549783)100:0.17025126,nasA_173:0.16304006)94:0.03233405,nasA_140:0.25474922)47:0.03321222,(nasA_177:0.20460502,nasA_252:0.21746328)67:0.04729703)78:0.01824296)80:0.02378917,nasA_193:0.26896068)56:0.02027311,nasA_220:0.31876666)91:0.01438060,(nasA_156:0.10846372,(nasA_303:0.11436516,nasA_407:0.10684346)100:0.04611636)100:0.16212426)81:0.03227174)100:0.04980204,((nasA_411:0.19563486,(nasA_275:0.08747391,nasA_490:0.07762492)100:0.16277435)100:0.12123999,((nasA_216:0.39923122,nasA_418:0.19450823)100:0.11393918,(nasA_391:0.14305990,(nasA_56:0.13929549,nasA_166:0.12400752)96:0.02437280)100:0.08704714)99:0.06039250)99:0.05837617)63:0.02425379)99:0.04682970,((nasA_14:0.11810387,nasA_335:0.14825008)100:0.22318042,((nasA_96:0.31947458,nasA_337:0.18829487)83:0.04753501,nasA_234:0.23816754)78:0.03676454)87:0.04734533)80:0.03399378,(nasA_102:0.30576343,nasA_18:0.23667747)95:0.07478276)88:0.02666594)99:0.04245821,nasA_228:0.41441296)96:0.04962945)91:0.03291049,(nasA_78:0.34982791,((((nasA_325:0.39087027,nasA_458:0.22423155)100:0.08186022,nasA_433:0.28782497)100:0.07315076,nasA_100:0.37871930)71:0.02747025,(nasA_145:0.32378252,(((nasA_206:0.24619572,(nasA_117:0.18235541,nasA_430:0.15391535)100:0.12582124)100:0.04946594,(nasA_322:0.25882100,(((nasA_155:0.28641283,nasA_310:0.10720603)100:0.06519501,(nasA_342:0.14266936,(nasA_204:0.05847365,nasA_218:0.09666732)100:0.09461980)100:0.03075264)95:0.03014855,(nasA_84:0.15037978,nasA_233:0.13598179)100:0.07019449)100:0.07937595)100:0.06399376)100:0.06436409,((nasA_419:0.09031795,nasA_467:0.05742918)89:0.03507681,(nasA_15:0.04890372,nasA_221:0.09805968)100:0.05522243)100:0.16820633)100:0.09184469)77:0.06383475)94:0.04150817)100:0.10761049)93:0.03682057,(nasA_415:0.50078263,(nasA_279:0.21476577,(nasA_6:0.11329661,nasA_253:0.09773413)100:0.10728560)100:0.19026587)99:0.04981148)100:0.10301044,nasA_250:0.55424637)98:0.06115331,(((((nasA_304:0.57772263,nasA_465:0.30841187)45:0.07050277,nasA_192:0.43830996)73:0.06372785,(nasA_122:0.45949622,nasA_328:0.38032045)61:0.05815130)38:0.04310291,((((((((nasA_151:0.47002803,nasA_276:0.39261892)96:0.11952807,((nasA_27:0.43223468,nasA_239:0.39521800)94:0.04696770,nasA_85:0.39675732)94:0.06677928)92:0.04726561,((nasA_413:0.29766613,(nasA_125:0.24226345,nasA_75:0.25893606)100:0.08791352)95:0.04074993,(nasA_410:0.19095232,(nasA_366:0.14360753,(nasA_34:0.13310272,((nasA_333:0.11756413,nasA_471:0.07754257)100:0.02369708,nasA_95:0.07629718)100:0.04546332)99:0.02711598)99:0.04301661)100:0.09476118)100:0.06927752)88:0.03981746,nasA_76:0.48705437)53:0.02581192,((nasA_406:0.43975130,nasA_457:0.32047124)60:0.07491666,(nasA_370:0.29668063,(nasA_251:0.17750057,nasA_289:0.24390489)100:0.14873819)100:0.08591120)53:0.04648712)99:0.05727111,nasA_403:0.31056664)100:0.06854113,(nasA_119:0.38921340,((nasA_448:0.22753525,((nasA_319:0.06622670,nasA_353:0.10593615)100:0.11165923,(nasA_138:0.15336187,nasA_124:0.10965411)100:0.05693011)100:0.04050485)97:0.03459768,nasA_355:0.20553577)100:0.12998161)100:0.12226996)39:0.02555596,(((nasA_431:0.30979633,nasA_189:0.26367688)96:0.06494891,(nasA_321:0.21249481,nasA_456:0.15099058)100:0.06708479)96:0.05522973,(nasA_231:0.05039956,nasA_311:0.07477475)100:0.18151804)100:0.12894899)59:0.03057548)44:0.04121246,((((nasA_101:0.09963822,nasA_377:0.09496322)100:0.08503191,(nasA_208:0.19977817,(nasA_19:0.07953672,nasA_331:0.10410709)100:0.07660274)100:0.03704592)100:0.13789807,(nasA_143:0.16386220,nasA_427:0.22192196)100:0.09527304)100:0.20015589,(nasA_50:0.35590673,(nasA_31:0.16333019,nasA_472:0.17284913)100:0.13526420)100:0.18448471)56:0.07733328)90:0.05296029)57:0.04166192,(((nasA_450:0.45502666,nasA_110:0.36504869)100:0.16198287,nasA_97:0.54343271)88:0.07415877,((nasA_306:0.44602906,(nasA_299:0.47498883,nasA_36:0.30524529)100:0.31422139)96:0.08957119,nasA_169:0.43038414)85:0.04566184)56:0.04696512)96:0.06885064,((nasA_272:0.32766610,nasA_301:0.30312289)100:0.27714690,((((((nasA_144:0.21335012,nasA_259:0.19316392)100:0.24030561,nasA_72:0.33756247)100:0.07500567,nasA_288:0.39049635)81:0.05499791,(nasA_142:0.28246344,nasA_449:0.28822595)98:0.10265130)40:0.02377015,(nasA_393:0.08488534,(nasA_392:0.07312156,nasA_482:0.04937094)100:0.07993640)100:0.23675726)80:0.06529678,nasA_242:0.42745272)100:0.18284612)96:0.04360433)99:0.08715949,(nasA_435:0.54934441,nasA_496:0.62805085)81:0.09957780)57:0.02052610)56:0.08960377,(((nasA_404:0.61083731,((((nasA_379:0.33624644,((nasA_7:0.09734223,nasA_51:0.08667571)100:0.21408951,(nasA_170:0.21943231,nasA_297:0.24201432)100:0.15720867)100:0.05824071)100:0.22091037,nasA_352:0.56326118)99:0.07201190,nasA_470:0.40076660)99:0.03092007,((nasA_154:0.51968207,(nasA_134:0.24821964,((nasA_195:0.25169051,nasA_367:0.23226645)100:0.04295180,nasA_460:0.23600245)89:0.04859822)100:0.11284049)97:0.05877409,(((((nasA_478:0.39745143,nasA_481:0.37675118)94:0.07777678,nasA_128:0.32596244)63:0.03622849,nasA_469:0.28563576)65:0.06529643,nasA_3:0.29818211)100:0.20652774,(nasA_179:0.36029601,(nasA_425:0.29237574,nasA_257:0.30316724)100:0.07728658)100:0.10027566)77:0.02780867)99:0.05641179)100:0.04825386)91:0.02743645,((((nasA_434:0.25691557,(nasA_11:0.21675181,nasA_55:0.17716500)100:0.04381591)100:0.03750186,(nasA_131:0.21091022,nasA_464:0.18977457)100:0.08279402)100:0.05396285,((nasA_162:0.07275719,nasA_172:0.03989794)100:0.25606816,(nasA_23:0.10385676,nasA_245:0.17542981)100:0.14363922)100:0.09245470)100:0.14419440,((nasA_91:0.44718070,nasA_62:0.28933704)100:0.09332449,nasA_17:0.44083078)100:0.09038702)95:0.05180582)87:0.06758291,((nasA_167:0.64276176,((((nasA_447:0.16464707,(nasA_399:0.11123346,nasA_452:0.09171969)100:0.08306566)100:0.38280477,nasA_63:0.46178781)89:0.05877774,nasA_386:0.43718758)81:0.03726362,((nasA_274:0.35941547,nasA_211:0.39123246)77:0.04426679,nasA_466:0.36744294)100:0.11054580)81:0.03943850)42:0.03641590,(((((nasA_401:0.29499013,(nasA_432:0.19481532,((nasA_271:0.18926683,nasA_70:0.19665264)100:0.04534472,(nasA_37:0.12276660,(nasA_113:0.08685761,(nasA_83:0.07846868,nasA_473:0.06471773)100:0.03125669)100:0.05741163)100:0.05970464)98:0.04224448)99:0.09639246)100:0.44816723,(nasA_108:0.26222669,nasA_237:0.23747572)100:0.12337395)100:0.05626184,nasA_384:0.48690701)100:0.12956228,nasA_88:0.63589092)64:0.04348493,nasA_264:0.50850325)42:0.03818435)54:0.02925808)84:0.03620879)50:0.00000290,((narGgl4:0.50259402,narGgl9:0.20224445)100:7.66427497,(narGgl1:0.00000294,(narGgl8:0.01170987,(narGgl7:2.15414189,narGgl5:0.11029658)60:0.03383704)87:0.18180260)100:9.99999812)77:4.58944437)21:0.04034280)35:0.00000220)34:0.03984077)91:0.55363233)92:0.25281118)68:0.10895547)91:0.16431914)97:0.19997408)100:1.96987940);
