# Supplementary material for: Picoplankton nitrogen guilds in the tropical and subtropical oceans: From the surface to the deep
Source: PLoS One. 2025 Nov 5;20(11):e0335222. doi: 10.1371/journal.pone.0335222 (PMC12588538; doi:10.1371/journal.pone.0335222)
Supplement: S1 File — (ZIP) [file pone.0335222.s001.zip › supplementary info/N_cycle/G_nasA_nitrate_assimilatory_reductase/tree/ref_database.faln]

>narGgl7
------------------------------------------------------------
--------------------------------------------MSTDSDAETVDLADGV
DHQVAM---------------------------------------V----MD-------L
----------NKCIGCQTCTVACKSL---W---TEGG-----------------------
-----------------------------G-----RDYM-----Y---------------
-----WNNVET-------KPGKG---YPRNWEESG---GGWK----SSEHKERKPG----
------------QIPDKEDYGD----------------------AW------EFNHEEIM
YNGSDR-----------PLRPDSDP-----------------------------------
----------------------EWGP----------------------------------
------------------------------------------------------------
--------------NWDE------------------------------------------
------------------------------------------------------------
------------DQGT----------------------------------GEYPN-----
--------SYYFYLPRICNHCTHPSCVEACPRK---------------------------
---------A------------------IYKREEDG------------------------
------------------------------------IVL-IDQERCR-GYRYCVEGC-PY
KK-----------------------------------------------VYYNATQKTSE
KCIFCY---PRIEGEGPDGKTF-APACAE----DCPPQLRLV----G-------------
------------------------------------------------------------
---------------------------------F--------------------------
------------------------------------------------------------
------------------------------------------------------LD----
------------------------------------------------------------
------------------------------------------------------------
------------------------------------------------------------
------------------------------------------------------------
--------------DEQGPIHKLV-EEYE----------VALP----LHPEYQTQPNVYY
IP---------PFAPPQHS-EDGESV--------DVD--------------------RIP
RNYLE-E-LF-----------------------------GERVH--------DALDTIER
EREKVNRGGGSELL----DMLTDTNPARK-------------------------------
------------------------------------------------------------
------------------------------------------------------------
------------------------------------------------------------
------------------------------------------------------------
------------------------------------------------------------
------------------------------------------------------------
------------------------------------------------------------
-------------------------------------------------F----------
------------------------------------------------------------
------------------------------------------------------------
-------R----------------------------------------------------
--LEVFDDD---------------------------------------------------
------------------------------------------------------------
--------
>narGgl1
------------------------------------------------------------
---------------------------------------------------------MKI
RSQVGM---------------------------------------V----LN-------L
----------DKCIGCHTCSVTCKNV---W---TSRE-----------------------
-----------------------------G-----VEYA-----W---------------
-----FNNVET-------KPGQG---FPTDWENQEKYKGGWI----RKINGKLQPRMGNR
AMLLGKIFANP-HLPGIDDYYE----------------------PF------DFDYQNLH
TAPEGS-----------KSQPIARPRSLITGERMAK------------------------
---------------------IEKGP----------------------------------
------------------------------------------------------------
--------------NWED------------------------------------------
------------------------------------------------------------
------------DLGGEFDKLAKDKNF----------D-----NIQKAMYSQFEN-----
--------TFMMYLPRLCEHCLNPACVATCPSG---------------------------
---------A------------------IYKREEDG------------------------
------------------------------------IVL-IDQDKCR-GWRMCITGC-PY
KK-----------------------------------------------IYFNWKSGKSE
KCIFCY---PRIEAGQPT-------VCSE----TCVGRIRYL----GVLLYDADAIERAA
STEN----------------------------------------EKD-------------
----------LY---------------QRQLDVF--------------------------
------------------------------------------------------------
------------------------------------------------------LDPNDP
-----K--------------------V---------------------------------
------------------------------------------------------------
---------------------------------------------------IE-----QA
IKDG----------------------IPLSVIEA--------------------------
--------------AQQSPVYKMA-MEWK----------LALP----LHPEYRTLPMVWY
VP---------PLSPIQSA-ADAGEL-GSNGILPDVES----L--------------RIP
VQYLA-N-LLTAGDTKP------VLRALKRMLAMRHYKRAETVD--------GKVDTRAL
EEVGLTEAQAQEMY----RYLAIANYEDR-------------------------------
------------------------------------------------------------
------------------------------------------------------------
------------------------------------------------------------
------------------------------------------------------------
------------------------------------------------------------
------------------------------------------------------------
------------------------------------------------------------
-------------------------------------------------FV---------
-----------------------------------------------------VPS----
------------------------------SHRELAREAFPEKNGCGFTFGDGCHGSDTK
FNLFNSRR----------------------------------------------------
--IDAIDVTSKTEPHP--------------------------------------------
------------------------------------------------------------
--------
>narGgl5
------------------------------------------------------------
---------------------------------------------------------MKI
RSQVGM---------------------------------------V----LN-------L
----------DKCIGCHTCSVTCKNV---W---TGRE-----------------------
-----------------------------G-----MEYA-----W---------------
-----FNNVET-------KPGIG---YPKNWEDQEEWQGGWV----RDVNGKIRPRLGNK
MGVITKIFANP-VVPQIDDYYE----------------------PF------TFDYEHLH
SAPEG------------KHIPTARPRSLIDGKRMDK------------------------
---------------------VIWGP----------------------------------
------------------------------------------------------------
--------------NWEE------------------------------------------
------------------------------------------------------------
------------LLGGEFEKRARDRNF----------E-----AMQKEMYGQFEN-----
--------TFMMYLPRLCEHCLNPSCVATCPSG---------------------------
---------A------------------IYKREEDG------------------------
------------------------------------IVL-IDQDKCR-GWRLCISGC-PY
KK-----------------------------------------------IYFNWKSGKSE
KCIFCY---PRIESGQPT-------VCSE----TCVGRIRYL----GVLLYDADRIEEAA
STER----------------------------------------EVD-------------
----------LY---------------ERQCEVF--------------------------
------------------------------------------------------------
------------------------------------------------------LDPHDP
-----S--------------------V---------------------------------
------------------------------------------------------------
---------------------------------------------------IE-----EA
LKQG----------------------IPQNVIDA--------------------------
--------------AQRSPVYKMA-MDWK----------LALP----LHPEYRTLPMVWY
VP---------PLSPIQSY-ADAGGLPKSEGVLPAIES----L--------------RIP
VQYLA-N-MLSAGDTGP------VLRALKRMMAMRHYMRSQTVE--------GVTDTRAI
DEVGLSVAQVEEMY----RYLAIANYEDR-------------------------------
------------------------------------------------------------
------------------------------------------------------------
------------------------------------------------------------
------------------------------------------------------------
------------------------------------------------------------
------------------------------------------------------------
------------------------------------------------------------
-------------------------------------------------FV---------
-----------------------------------------------------IPT----
------------------------------SHREMAGDAFAERNGCGFTFGDGCHGSDSK
FNLFNSSR----------------------------------------------------
--IDAINITEVRDKAEGE------------------------------------------
------------------------------------------------------------
--------
>narGgl8
------------------------------------------------------------
------------------------------------------------------------
-SQVGM---------------------------------------V----LN-------L
----------DKCIGCHTCSVTCK------------E-----------------------
-----------------------------G-----MEYA-----W---------------
-----FNNVES-------K-----------------------------------------
------------------------------------------------------------
------------------------------------------------------------
------------------------------------------------------------
------------------------------------------------------------
------------------------------------------------------------
------------------------------------------------------------
------------------------------------------------------------
----------------LCEHCLNPACVATCPSG---------------------------
---------A------------------IYKREEDG------------------------
------------------------------------IVL-IDQDK------LCISGC-PY
------------------------------------------------------------
KCIFCY---PRIESGQPT-------VCSE----TCVG--RYL----GVLLYDADRIEEAA
STEH----------------------------------------ETD-------------
--------L-LY---------------ERQLDVF--------------------------
------------------------------------------------------------
------------------------------------------------------LDPNDP
-----K--------------------V---------------------------------
------------------------------------------------------------
---------------------------------------------------IE-----QA
IKQG----------------------IPQNVIDA--------------------------
--------------AQRSPVY-------K----------LALP----LHPEYRA------
--------------------ADAGEL-GSNGILPDVES----L--------------R--
--------MLSAGDTGP------VI-------------RSQTVE--------GVTDTRAL
EEVGLTEAQAQEMY----RYLAIANYEDR-------------------------------
------------------------------------------------------------
------------------------------------------------------------
------------------------------------------------------------
------------------------------------------------------------
------------------------------------------------------------
------------------------------------------------------------
------------------------------------------------------------
-------------------------------------------------FV---------
-----------------------------------------------------VPS----
------------------------------SH----------------------------
-------R----------------------------------------------------
--IDAINITEVR------------------------------------------------
------------------------------------------------------------
--------
>narGgl2
MSRNDASQLDDGETTAESPPDDQANDAPEVGDPPGDPVDADSGVSRRTFLEGIGVASLLG
IGTSAASDDSLFQMGGLKPVDDPIGNYPYRDWEDLYREKWDWDSVSR----STHSVNCTG
SCSWNVYVK----------------N-----------GQVWREEQS----GD-------Y
PRFDESLPD-PNPRGCQKGACYTDYV-------NADQ--RIKHPLKR-------------
---------------------VGERGEGKW-----KRIS-----WDEALTEIAEHVVDEV
EAGR-YDAISG-F-----TPIPA---MSPVSFASGSRLVNLLGG--VSHSFYDWYS--DL
PPGQPITWGTQ-TDNAESADWYNADYIIAWGSNI----------NVTR----IPDAKYFL
ESGYNG-----------TKRVGVFTDYSQT-AIHTD--------EWLSPDSGTDTALALG
MAQTI----------------VDEGLYDEA----------HLKEQTDMPLLVRQD-----
---TGKFLRASDVPSVNTDADRPEWMLLMLDSN-GRIREAPGSLG------------ERD
GQKDYSKSIELDFDPQLD----------------GETTV---------------------
-----------QTQSGRVQVRTVW------------------AELRDELANWDPEMVHE-
------------ETTVGKETYQRIARE------FAE-A-----DKAKIIQGKGVNDWYHN
DLGNRALQLLVTLTGNLGEQGTGLDHYVGQEKI----WTFHGWKTLSFP---TGKVRGVP
TTLWTYYHAG-------ILDNTDPDTAAKIRESIDK-----------------GWMPVYP
E------------------------------------ER-DNGSRPDPTTMFVWRGN-YF
NQA-------------------------KGNVAVEEQLW------PKLDLVVDINFRMDS
TAMYSD---IVLPTASHYEKHDLSMTDMH----TYVHPFTPAVEPLGESKTDWQIFRELA
QKIQ----EVAT---------------------------------ER-------------
----------GVEPISDRKFDR----EIDLQSVYDDYVR---------------DWETGE
EGALAED------------------------------------------RAACE---YIL
--------------------------------------EHSEESNPADSDEQITFADTVE
QPQRLLEAGDHWT-----------------------------------------------
-----------------S------------------------------------------
DIEDGEAYAPWKDFVQDKNPWPTVTG-------------------------RQ-----QY
YIDH----------------DWF---LELGEELPTH------------------------
----------------KEGPENTG-GDYP----------MEYNTPH---GRWAIHSTWRD
SEKLLRLQRGEPLLYLHPE--DAEERGIEDGDSVEVFN----D--------------L--
----A-E-VELQAKIYP------SSQRGTARMYF-AWERFQFDS----DSN--------F
NSLVPMYMKPTQLVQYPEDSGEHLHFFPN-------------------------------
------------------------------------------------------------
-------------------------------------------YWGPTG-----------
---------------------------------------------VNSD-----------
------------------------------------------------------------
------------------------------------------------------------
------------------------------------------------------------
-------------------------------------------------------VRVDV
R--------------K--------------------------------------------
------------------------------------------------------------
-----------------------------------------------------AGGGDE-
------------------------------------------------------------
------------------------------------------------------------
------------------------------------------------------------
--------
>narGgl6
----------------FSPI-----------D---------------RYNDNHTQET---
--------------------------YEDREWENVY----------R----STHGVNCTG
SCSW----K----------------D-----------GIVTWEGQE----LN-------Y
PTTGPDMPD-FE----PRGASYSWYL-------YSAN---------RGVLWSMWQEELQN
NESPLDAW----------------------------KSS-----WQEVNELIAASNVYTV
KTYG-PDRVAG-F-----SPIPA---MSMVSYASGA------------------------
-----------------------------------------------R----TPDAHFFT
EVR----------------VVSVSPDFAES-TKLCD--------LWLAPKQGTDAAMALA
MGHVM----------------LREFHLDNP----SDYFLNYCRQYTDFPFLVTLSKQKGD
QFVAD---RAADLVDALGQENNPEWKPVLWNENTNDFATPHGTMGSR----GKWNLEQRL
--EDEETGEKLSVLGIED----------------EIGTV---------------------
--------RLQLADGSTALVTTVYDLTMANYGLERGLGGQE-PKDFNDDVPFTPAWQEK-
------------ITGVPRELIIQIARE------FAD-NADKTHGRA--------------
------VLNLVLLVGAQGVNGGGWAHYVGQEKL----RPAEGWQTIAMA-------KHMN
STSYFYNHSS-------QWRYETVTAQELLSPMADKYQHHG---DYNVLAARMGWLPSAP
QLGTNPL------RQAGMSPVDYT--------VKFAAEQ-PENGKNHPRNLFVWRSN-LL
GSSGKGHEYMLKYLLGTENGIQGK----QGGVKPEEVEW-----------------KLSS
TCLYSD---IVLPTATWYEKDDMNTSDMH----PFIHPLSAAVDPAWESKSDWDIFTSLS
KKFS----EVCVGHLGKETDVVTLPIQHDSAAELAQPLDVKDW--KG-------------
----------ECEPIPGKTMPQIHVVERDYPATYERFTSIGPLME------KGIAWNTQS
EMDLLR-----------------------------------------AWAALSE---FTG
--------------------------------------RDHTHLALNKEDEK--FRDIQA
QPRTVI-TSPAFT-----------------------------------------------
-----------------G------------------------------------------
------------------------SE-------------------------KQ-----SF
YLDH----------------DMM---KDFGESLLVYRP----------------PIDTR-
----------------KSRPEVEG-KEIT----------LNYLTPH---NK---------
---------GGPIVWISET--DARDLGIEDNDWIEVFN----S--------------N--
----G-A-LTA------------RVPAGMTMMYH-AQE-----------------RGGIH
NSVTR----PTHMI----GGYAQLAYGFN-------------------------------
------------------------------------------------------------
-------------------------------------------YYGTVG-----------
---------------------------------------------SNRD-----------
------------------------------------------------------------
------------------------------------------------------------
------------------------------------------------------------
-------------------------------------------------------EFVVV
R-----------------NI----------------------------------------
------------------------------------------------------------
NWL--------------------------------------------------DGEGNDQ
VQESVK------------------------------------------------------
------------------------------------------------------------
------------------------------------------------------------
--------
>narGgl0
----------------MSKFLDRFRYFKQKGE---------------TFADGHGQLL---
--------------------------NTNRDWEDGYRQRWQHDKIVR----STHGVNCTG
SCSWKIYVK----------------N-----------GLVTWETQQ----TD-------Y
PRTRPDLPN-HEPRGCPRGASYSWYL-------YSAN--RLKYPMMRKRLMKMWREAKAL
HSDPVEAWASIIEDADKAKSFKQARGRGGF-----VRSS-----WQEVNELIAASNVYTI
KNYG-PDRVAG-F-----SPIPA---MSMVSYASGARYLSLIGG--TCLSFYDWYC--DL
PPASPQTWGEQ-TDVPESADWYNSSYIIAWGSNV----------PQTR----TPDAHFFT
EVRYKG-----------TKTVAVTPDYAEI-AKLCD--------LWLAPKQGTDAAMALA
MGHVM----------------LREFHLDNP----SQYFTDYVRRYTDMPMLVMLEER-DG
YYAAGRMLRAADLVDALGQENNPEWKTVAFNTN-GEMVAPNGSIGFRWGEKGKWNLEQRD
GKTGEETELQLSLLGSQD----------------EIAEVGFPYFGGDGTEHFNKVELENV
LLHKLPVKRLQLADGSTALVTTVYDLTLANYGLERGLNDVNCATSYDDVKAYTPAWAEQ-
------------ITGVSRSQIIRIARE------FAD-NADKTHGRSMIIVGAGLNHWYHL
DMNYRGLINMLIFCGCVGQSGGGWAHYVGQEKL----RPQTGWQPLAFALDWQRPARHMN
STSYFYNHSS-------QWRYETVTAEELLSPMADKSRYTGHLIDFNVRAERMGWLPSAP
QLGTNPLTIAGEAEKAGMNPVDYTVKSLKEGSIRFAAEQ-PENGKNHPRNLFIWRSN-LL
GSSGKGHEFMLKYLLGTEHGIQGKDLGQQGGVKPEEVDWQDNGLEGKLDLVVTLDFRLSS
TCLYSD---IILPTATWYEKDDMNTSDMH----PFIHPLSAAVDPAWEAKSDWEIYKAIA
KKFS----EVCVGHLGKETDIVTLPIQHDSAAELAQPLDVKDW-KKG-------------
----------ECDLIPGKTAPHIMVVERDYPATYERFTSIGPLMEKIGNGGKGIAWNTQS
EMDLLRKLNYTKAEGPAKGQPMLNTAIDAAEMILTLAPETNGQVAVKAWAALSE---FTG
--------------------------------------RDHTHLALNKEDEKIRFRDIQA
QPRKII-SSPTWS-----------------------------------------------
-----------------G------------------------------------------
LEDEHVSYNAGYTNVHELIPWRTLSG-------------------------RQ-----QL
YQDH----------------QWM---RDFGESLLVYRP----------------PIDTRS
VK------------EVIGQKSNGN-QEKA----------LNFLTPH---QKWGIHSTYSD
NLLMLTLGRGGPVVWLSEA--DAKDLGIADNDWIEVFN----S--------------N--
----G-A-LTARAVVSQ------RVPAGMTMMYH-AQERIVNLP----GSEITQQRGGIH
NSVTRITPKPTHMI----GGYAHLAYGFN-------------------------------
------------------------------------------------------------
-------------------------------------------YYGTVG-----------
---------------------------------------------SNRD-----------
------------------------------------------------------------
------------------------------------------------------------
------------------------------------------------------------
-------------------------------------------------------EFVVV
R--------------KMKNI----------------------------------------
------------------------------------------------------------
DWL--------------------------------------------------DGEGNDQ
VQESVK------------------------------------------------------
------------------------------------------------------------
------------------------------------------------------------
--------
>narGgl3
----------------MSKLLDRFRYFKQKGE---------------TFADGHGQVM---
--------------------------HSNRDWEDSYRQRWQFDKIVR----STHGVNCTG
SCSWKIYVK----------------N-----------GLVTWEIQQ----TD-------Y
PRTRPDLPN-HEPRGCPRGASYSWYL-------YSAN--RLKYPLIRKRLIELWREALKQ
HSDPVLAWASIMNDPQKCLSYKQVRGRGGF-----IRSN-----WQELNQLIAAANVWTI
KTYG-PDRVAG-F-----SPIPA---MSMVSYAAGTRYLSLLGG--TCLSFYDWYC--DL
PPASPMTWGEQ-TDVPESADWYNSSYIIAWGSNV----------PQTR----TPDAHFFT
EVRYKG-----------TKTIAITPDYSEV-AKLCD--------QWLAPKQGTDSALAMA
MGHVI----------------LKEFHLDNP----SDYFINYCRRYSDMPMLVMLEPRDDG
SYVPGRMIRASDLVDGLGESNNPQWKTVAVNTA-GELVVPNGSIGFRWGEKGKWNLESIA
--AGTETELSLTLLGQHD----------------AVAGVAFPYFGGIENPHFRSVKHNPV
LVRQLPVKNLTLVDGNTCPVVSVYDLVLANYGLDRGLEDENSAKDYAEIKPYTPAWGEQ-
------------ITGVPRQYIETIARE------FAD-TAHKTHGRSMIILGAGVNHWYHM
DMNYRGMINMLIFCGCVGQSGGGWAHYVGQEKL----RPQTGWLPLAFALDWNRPPRQMN
STSFFYNHSS-------QWRYEKVSAQELLSPLADASKYSGHLIDFNVRAERMGWLPSAP
QLGRNPLGIKAEADKAGLSPTEFTAQALKSGDLRMACEQ-PDSSSNHPRNLFVWRSN-LL
GSSGKGHEYMQKYLLGTESGIQGEELGASDGIKPEEVEWQTAAIEGKLDLLVTLDFRMSS
TCLFSD---IVLPTATWYEKDDMNTSDMH----PFIHPLSAAVDPAWESRSDWEIYKGIA
KAFS----QVCVGHLGKETDVVLQPLLHDSPAELSQPCEVLDW-RKG-------------
----------ECDLIPGKTAPNIVAVERDYPATYERFTSLGPLMDKLGNGGKGISWNTQD
EIDFLGKLNYTKRDGPAQGRPLIDTAIDASEVILALAPETNGHVAVKAWQALGE---ITG
--------------------------------------REHTHLALHKEDEKIRFRDIQA
QPRKII-SSPTWS-----------------------------------------------
-----------------G------------------------------------------
LESDHVSYNAGYTNVHELIPWRTLSG-------------------------RQ-----QL
YQDH----------------PWM---RAFGESLVAYRP----------------PIDTRS
VS------------EMRQIPPNGF-PEKA----------LNFLTPH---QKWGIHSTYSE
NLLMLTLSRGGPIVWISET--DARELTIVDNDWVEVFN----A--------------N--
----G-A-LTARAVVSQ------RVPPGMTMMYH-AQERIMNIP----GSEVTGMRGGIH
NSVTRVCPKPTHMI----GGYAQLAWGFN-------------------------------
------------------------------------------------------------
-------------------------------------------YYGTVG-----------
---------------------------------------------SNRD-----------
------------------------------------------------------------
------------------------------------------------------------
------------------------------------------------------------
-------------------------------------------------------EFIMI
R--------------KMKNV----------------------------------------
------------------------------------------------------------
NWL--------------------------------------------------DDEGRDQ
VQEAKK------------------------------------------------------
------------------------------------------------------------
------------------------------------------------------------
--------
>narGgl4
------------------------------------------------------------
---------------------------------------------MQ---------FLNM
-------FF-----------------------------------------FD-------I
------YPY-----IAGAVFLIGSWL-------------RYDYGQYT-------------
--------------------------------------------WRAASSQM--------
-----LDRKGM-N-----LASNL-------FHI------GILGI----------------
FVGH--FFGM--LTP-----------------------------HWMY------------
------------E-------------------------------AWLPIEVKQKMAMFAG
------------------------------------------------------------
------------------------------------------------------------
--------------G---------------------------------------------
------------------------------------------------------------
------------ASGV-----------------LCL-I-----GGVLLLKRRLFSPRVRA
TTTGADILILSLLV----------------------------------------------
--------------------------------------------------IQCALG----
-LLTIPF-----------------------------SAQHMDGSEMM-KLV---------
------------------------------------------------------------
---------------GWAQSVV-TFHGGA------------------------------S
QHLD----------------------------------------GVA-------------
--------F-----------------------IFRLH-----------------------
-------------------------------------------------LVLGM------
------------------------------------------------------------
------------------------------------------------------------
------------------------------------------------------------
------------------------------------------------------------
--------------------TLF-------------------------------------
---------------------------------------LLFPFSR-LIHIWSV------
-----------PVEYLTRK--------------------------------------Y--
--------QLVRAR---------------------H------------------------
------------------------------------------------------------
------------------------------------------------------------
------------------------------------------------------------
------------------------------------------------------------
------------------------------------------------------------
------------------------------------------------------------
------------------------------------------------------------
------------------------------------------------------------
------------------------------------------------------------
------------------------------------------------------------
------------------------------------------------------------
------------------------------------------------------------
------------------------------------------------------------
------------------------------------------------------------
--------
>narGgl9
------------------------------------------------------------
--------------------------------------------MIQ---------YLNV
-------FF-----------------------------------------YD-------I
------YPY-----ICATVFFLGSWL-------------RYDYGQYT-------------
--------------------------------------------WRASSSQM--------
-----LDKRGM-V-----IWSNL-------FHI------GILGI----------------
FFGH--LFGM--LTP-----------------------------HWMY------------
------------A-------------------------------WFLPVAAKQLMAMVLG
------------------------------------------------------------
------------------------------------------------------------
--------------G---------------------------------------------
------------------------------------------------------------
------------ICGV-----------------LTL-I-----GGAGLLWRRLTNQRVRA
TSTTPDIIIMSILL----------------------------------------------
--------------------------------------------------IQCLLG----
-LSTIPF-----------------------------SAQYPDGSEMM-KLV---------
------------------------------------------------------------
---------------GWAQSIV-TFRGGS------------------------------S
EMLN----------------------------------------GVA-------------
--------F-----------------------VFRLH-----------------------
-------------------------------------------------LVLGM------
------------------------------------------------------------
------------------------------------------------------------
------------------------------------------------------------
------------------------------------------------------------
--------------------TIF-------------------------------------
---------------------------------------LLFPFTR-LVHVWSA------
-----------PFEYFTRR--------------------------------------Y--
--------QIVRSR---------------------R------------------------
------------------------------------------------------------
------------------------------------------------------------
------------------------------------------------------------
------------------------------------------------------------
------------------------------------------------------------
------------------------------------------------------------
------------------------------------------------------------
------------------------------------------------------------
------------------------------------------------------------
------------------------------------------------------------
------------------------------------------------------------
------------------------------------------------------------
------------------------------------------------------------
------------------------------------------------------------
--------
>aioAgl0
------------------------------------------------------------
----------------------------MSRPNDRITLPPANAQRTN----MTCH-FCIV
GCGYHV-YKWPELQEGGRAPEQNALGLDFRKQLPPLAVTLTPAMTNVVTEHNGRRYNIMV
-VPDKACVV-NSGLSSTRGGKMASYMYTPT--GDGKQ--RLKAPRLY-------------
----------------------AADQ---W-----VDTT-----WDHAMALYAGLIKKTL
DKDG-PQGVFFSCFDHGGAGGGF-----ENTWGTGKLMFSAIQT--PMVRIHNRPAYNSE
CHA-TREMGIG-ELNNAYEDAQLADVIWSIGNNPYESQTNYFLNHWL-----PNLQGATT
SKKKER---FPNENFPQARIIFVDPRETPS-VAIARHVAGNDRVLHLAIEPGTDTALFNG
LFTYV----------------VEQGWIDKP----------FIEAHTK-------------
------------------------------------------------------------
--------------GFDD----------------AVKTN---------------------
----------------------------------------------R----LSLDECSN-
------------ITGVPVDMLKRAAEWSYKPKASGQ-A-----PRTMHAYEKGIIWGNDN
YVIQSALLDLVIATHNVGRRGTGCVRMGGHQEGYTRPPYPGDKK----IYIDQELIKGKG
RIMTWWGCNN----FQTSNNAQALREAILQRSAIVK--------Q----------A----
-MQKARG-----------------------------ATT-EEMVDVIYEAT---QNG-GL
-------------------------------------------------FVTSINLYPTK
LAEAAH---LMLPAAHPGEMNL-TSMNGE----RRIRLSEKFMDPPGTAMADCLIAARIA
NALR------------------------------------DMYQKDG-----------KA
EMAAQFEGF-DW---------------KTEEDAFNDG-----------------------
-------------------------------------------------FRRAG---QPG
-------------A------------------------PAIDSQGGSTGHLVT-YDRLRK
SGNNGV----QLP-------------V---------------------------------
-------------VSWDE------------------------------------------
--------------------SKGLVG-------------------------TE-----ML
YTEG----------------KFD---TDDGKAHFKPAP---------------WN-----
--------------GLPATVQQQK-DKYR----------FWLNNGR-NNEVWQTAYHDQY
NSLMQERYPM-AYIEMNPD--DCKQLDVTGGDIVEVYN----D--------------F--
----G-S-TFAMVYPVA------EIKRGQTFMLF--------------------------
GYVNGIQGDVTTDW----TDRNIIPYYKG-------------------------------
------------------------------------------------------------
-------------------------------------------TWGDIR-----------
------------------------------------------------------------
------------------------------------------------------------
------------------------------------------------------------
------------------------------------------------------------
------------------------------------------------------------
-------------------------------------------KVGSM------------
------------------------------------------------------------
EEF---------------------------------------------------------
------------------------------------------------------------
--KRTVSFKSRRFA----------------------------------------------
------------------------------------------------------------
--------
>aioAgl1
------------------------------------------------------------
----------------------------MSKNRDRVALPPVNAQKTN----MTCH-FCIV
GCGYHV-YKWDENKEGGRAANQNALGLDFTKQLPPFATTLTPAMTNVITAKNGKRSNIMI
-IPDKECVV-NQGLSSTRGGKMAGYMYAAD--GMTAD--RLKYPRFY-------------
----------------------AGDQ---W-----LDTS-----WDHAMAIYAGLTKKIL
DQGN-VRDIMFATFDHGGAGGGF-----ENTWGSGKLMFSAIQT--PTVRIHNRPAYNSE
CHA-TREMGIG-ELNNSYEDAQVADVIWSIGNNPYETQTNYFLNHWL-----PNLNGSTE
EKKKQW---FAGEPVGPGLMIFVDPRRTTS-IAIAEQTA-KDRVLHLDINPGTDVALFNG
LLTYV----------------VQQGWIAKE----------FIAQHTV-------------
------------------------------------------------------------
--------------GFED----------------AVKTN---------------------
----------------------------------------------Q----MSLADCSR-
------------ITGVSEDKLRQAAEWSYKPKAAGK-M-----PRTMHAYEKGIIWGNDN
YNIQSSLLDLVIATQNVGRRGTGCVRMGGHQEGYVRPPHPTGEK----IYVDQEIIQGKG
RMMTWWGCNN----FQTSNNAQALREVSLRRSQIVK--------D----------A----
-MSKARG-----------------------------ASA-AEMVDIIYDAT---SKG-GL
-------------------------------------------------FVTSINLYPTK
LSEAAH---LMLPAAHPGEMNL-TSMNGE----RRMRLSEKFMDAPGDALPDCLIAAKAA
NTLK------------------------------------AMYEAEG-----------KP
EMVKRFSGF-DW---------------KTEEDAFNDG-----------------------
-------------------------------------------------FRSAG---QPG
-------------A------------------------EPIDSQGGSTGVLAT-YTLLRA
AGTNGV----QLP-------------I---------------------------------
-------------KRVEN------------------------------------------
--------------------GK-MIG-------------------------TA-----IH
YDDN----------------KFD---TKDGKAHFKPAP---------------WN-----
--------------GLPKPVEEQK-AKHK----------FWLNNGR-ANEVWQSAYHDQY
NDFVKSRYPL-AYIELNPG--DAQSLGVAAGDVVEVFN----D--------------Y--
----G-S-TFAMAYPVK------DMKPSHTFMLF--------------------------
GYVNGIQGDVTTDW----VDRNIIPYYKG-------------------------------
------------------------------------------------------------
-------------------------------------------TWGSVR-----------
------------------------------------------------------------
------------------------------------------------------------
------------------------------------------------------------
------------------------------------------------------------
------------------------------------------------------------
-------------------------------------------RIGSI------------
------------------------------------------------------------
EQY---------------------------------------------------------
------------------------------------------------------------
--KKTVSTKRRAFDNV--------------------------------------------
------------------------------------------------------------
--------
>dmsogl0
---------------------------------------------------MKTKIPDAV
LAAEVSRRGLVKTTAIGGLAMASSALTLPFSRIAHAVDSAIPTKSDEKVIWSACTVNCGS
RCPLRMHVV----------------D--------GE---------IKYVETD-------N
-TGDDNYDGLHQVRACLRGRSMRRRV-------YNPD--RLKYPMKR-------------
----------------------VGARGE-G---KFERIS-----WEEAYDIIATNMQRLI
KEYG-NESIYLNY-----GTGTLGGTMTRSWPPGNTLVARLMNCCGGYLNHYGDYSSAQI
AEGLNYTYGGW-ADGNSPSDIENSKLVVLFGNNP----------GETRMSGGGVTY-YLE
QARQKS------N----ARMIIIDPRYTDTGAGRED--------EWIPIRPGTDAALVNG
LAYVM----------------ITENLVDQA----------FLDKYCV-------------
------------------------------------------------------------
--------------GYDEKTLPASAPKNGHYKAYILGEG---------------------
----------------------------------------------PDGVAKTPEWASQ-
------------ITGVPADKIIKLARE------IGS-T-----KPAFISQGWGPQRHANG
EIATRAISMLAILTGNVGINGGNS----------GA-RE-GSYSLPFVRMPTLENPIQTS
ISMFMWTD-AIERGPEMTALRDGVRGKDKLDVP-----------------IKMIWN----
-YAGNCL-----------------------------INQHSEINRTH-EILQDDKKC-EL
-------------------------------------------------IVVIDC-HMTS
SAKYAD---ILLPDCTASEQMD-FALDASCGNMSYVIFNDQVIKPRFECKTIYEMTSELA
KRLG--------------------------------------V-EQQ-------------
--------FTEG---------------RTQEEWMRHL-----------------------
-------------------------------------------------YAQSR------
-------------E------------------------AIPELPTFEEFRKQGIFKKRDP
-----Q----GHH-------------V---------------------------------
------------------------------------------------------------
---------------------------------------------------AY-----KA
FREDPQAN------------PLT---TPSGKIEI--YSQALADIAATWELPEGDVIDPLP
IYTP----------GFESYQDPLN-KQYP----------LQLTGFH-YKSRVHSTY--GN
VDVLKAACRQ--EMWINPL--DAQKRGIHNGDKVRIFN----D--------------R--
----G-E-VHIEAKVTP------RMMPGVVALGEGAWYDPDAKR----VDKGGCINVLTT
QRPSPLAKGNPSHT----NLVQVEKV----------------------------------
------------------------------------------------------------
------------------------------------------------------------
------------------------------------------------------------
------------------------------------------------------------
------------------------------------------------------------
------------------------------------------------------------
------------------------------------------------------------
------------------------------------------------------------
------------------------------------------------------------
------------------------------------------------------------
------------------------------------------------------------
------------------------------------------------------------
------------------------------------------------------------
--------
>nasAgl5
------------------------------------------------------------
------------------------------------------MKRIQ----STCN-YCAL
ACNLDFYTE----------------D--------GK---------I----KR-------V
-VPTPHYPV-NKGFSCIKGLNLDKQC-------TKFN--GSKKPLLK-------------
-----------------------------MKDGERKAIE-----WKEAFDLFASKMTAIQ
EKYG-KESVAY-I-----STGQL---PTEEMALLGHVGRSYMGI--NG-DGNTRLCMASA
VVAYKQSFGFD-APPYTLKDLELSDTIFFIGANP----------VIAH----PIAWGRVR
KNK---------D----AKIITIDPRKSET-AMNSD--------MWIDIKTKGDLALFYT
LANVL----------------IEKGWINQD----------YINNYTE-------------
------------------------------------------------------------
--------------GFED----------------FKAHV---------------------
----------------------------------------------KK---YTLEDVEE-
------------RTGISKMRVLELAKI------IHE-G-----KRVSFWWTMGVNQSYEA
VRTAQAIINLALITGNMGREGTGANSLTGQCNAMGS-RMFSNTTALYGGG-EYNNKERRK
VVADILGM-D----ENMLPTKPTLDYEQIIKGINKG--------E-----IKGLWV----
-VCTNPR-----------------------------HSF-SNNEEFK-KAM---KNL-DF
-------------------------------------------------FVVQDIYEDTD
SSKECD---LYLPSVPAIKKEG-FLINTE----RRLSALVPVLEKEEDELSDYEILLGIG
EALG--------------------------------------M-GSL-------------
--------LDKW---------------RTPEDAFKLL-----------------------
-------------------------------------------------RECSK------
-------------G------------------------MPCDITG---VSYER-LRDSKG
-----I----QWP-------------C---------------------------------
-----------------R------------------------------------------
--------------------KGEELESD-----------------------ER-----RL
FEDG----------------KYY---TPSGKAKF--IF----------------E-----
--------------DVTENPNATN-EEFP----------FNLNTGRGTVGQWHTHTRTRE
IQAVTNIVSQKAYVDINRK--DAEKLDIKENDEVLIHS----S--------------N--
----G-HTSKFIARLTD------NLKEKTLYAPI-HY---------------IETNLLTP
SVFDPYSKEPSYKT----VQVNIEKVRK--------------------------------
------------------------------------------------------------
------------------------------------------------------------
------------------------------------------------------------
------------------------------------------------------------
------------------------------------------------------------
------------------------------------------------------------
------------------------------------------------------------
------------------------------------------------------------
------------------------------------------------------------
------------------------------------------------------------
------------------------------------------------------------
------------------------------------------------------------
------------------------------------------------------------
--------
>nasAgl0
------------------------------------------------------------
----------------------------MPRNLRFLSVVNHVTKQVP----TTCM-RCAV
GCGHVHLGS----------------E--------NAYG------------LE-------T
VRGDPSHPV-NNGLACGRG--IRESA---D---PAGE--WLTRPLVR-------------
----------------------EDGE---L-----VQTS-----WSDAMARVGATIRTAV
ATD--PDEVAV-L-----GSGQQ---TNEAAYALGKLARAGIGT--RNYDANTTLCMASA
VTAYYRAFGSD-APPPTYDDIPNAETHLVWGANP----------AVAH----PVMFRWIR
QSATDG------------RLVVVDPVETKT-AAVAD--------DHVSVAPGGDLALARA
ILRHL----------------VDTDQIDES----------FVRSNTE-------------
------------------------------------------------------------
--------------GFDD----------------VVSAL---------------------
---------------------------------------------------PSVTDAAA-
------------RAGVSLDTVEELAAL------L---D-----APTLIYWGMGVNQSVRG
TATAGALVNLCLASGNLG-PGTGPFSLTGQANSMGT-R-VCSSKGTWSGHRPFEHPDHRR
AVAEAWDVPV----SR-LPDDSGPGPVGILDSS-----------------PSVVWT----
-VATNPL-----------------------------AGF-PDATAAR-EVL---RDS--F
-------------------------------------------------LVVQDAF-RSD
TVELAD---VVLPAATWGESEG-TAMNME----RTVSRIRAATETPPGVRQDLDIIADVA
ARVA-----------------------------------------PG-------------
--------LLPRPP-------------VSPSAIFDEF-----------------------
-------------------------------------------------AALTE------
-------------G------------------------TDADCSG---ISYTR-LDGERA
-----V----RWP-------------A---------------------------------
-----------------P------------------------------------------
--------------------EPNSDA-------------------------GY-----RY
YDPSTSRW------------TFP---TPSGKARF--ST----------------L-----
--------------DGEPLPEPVD-GDYP----------LTLTTGR-EADGYNTGVRSR-
----SDTPEE-PVARVNPETVDTYHDAVADTD-GELRTTVVSR--------------R--
----A-S-VSVTLDRDD------AVPPGLVWLSI-HH---------------PMTNQLTS
PAVDPQSNEPNFKQ----CAVRFVHPDAP-------------------------------
------------------------------------------------------------
------------------------------------------------------------
---------------------------------------------AKADFLAAEVS----
------------------------------------------------------------
------------------------------------------------------------
------------------------------------------------------------
------------------------------------------------------------
--------------------------D---------------------------------
------------------------------------------------------------
------------------------------------------------------------
------------------------------------------------------------
------------------------------------------------------------
------------------------------------------------------------
--------
>nasAgl2
------------------------------------------------------------
------------------------------------------MTQVE----THCP-YCAL
QCGMSL-------------------E-----------G----TR----------------
-VTPRDFPV-NAGGLCQKGWTSGSLL-------TSPR--RLTTPMLR-------------
------------------------VNGA-L-----EPVS-----WDFALDHVARKLAEIQ
GEHG-PDGVAI-F-----GGGGL---TNEKAYLLGKFARVALGT--SQIDYNGRFCMSSA
AAAGIKAFGADRGMPFPVTDLKNADVVLLAGANP----------AETM----PPFTQHL-
----RG-----------TDLIVVDPRRTPT-AELAS--------LHLAPAPGTDLALALG
ILHAV----------------VESGHLDRS----------YVDDRTS-------------
------------------------------------------------------------
--------------GFAE----------------MWRIA---------------------
----------------------------------------------AS---WWPERAER-
------------VTGVSAADMRLAAEK------LAA-A-----RNAYVLTARGTEQHATG
TATVGAWINLALSLGLPGRPGSGYGCLTGQGNGQGG-REHGQKADQLPGYRKLDDPAARE
YVASVWGV-D----AD-SLPGPGRSATELLEALGQE--------N----GPKALMV----
-FGSNVV-----------------------------VSA-PRSQRVQ-DRL---SGL-DF
-------------------------------------------------LVVADFVL-SE
TAALAD---VVLPVTQWAEEDG-TLTNLE----GRVLLRRKALTPPPGVRSDLDVLNGLA
LRLG--------------------------------------QPENR-------------
--------F-P----------------ADAETVFEEL-----------------------
-------------------------------------------------RIASK------
-------------G------------------------GIADYSG---VSYDR-LRAGEA
-----L----HWP-------------V---------------------------------
-----------------P------------------------------------------
--------------------ADDHPG-------------------------TP-----RM
FLE-----------------SFA---HPDGRARF--VP----------------V-----
--------------EHTGPAELPD-DEFP----------LQATTGR-VLQHYQSGAQTRL
IGELNDVVPE-VFVEVHPD--TAKRAGLEEGDRAVVRS----R--------------R--
----G-E-TVARVRFTQ------SLKPDLIFLPF-HFPGE------------QRANLFTN
PALDPVSRMPEFKV----CAVSLSTVDGA-------------------------------
------------------------------------------------------------
------------------------------------------------------------
---------------------------------------------A--------------
------------------------------------------------------------
------------------------------------------------------------
------------------------------------------------------------
------------------------------------------------------------
------------------------------------------------------------
------------------------------------------------------------
------------------------------------------------------------
------------------------------------------------------------
------------------------------------------------------------
------------------------------------------------------------
--------
>nasA_161
------------------------------------------------------------
--------------------------------MSHAPAPAPAPALVP----THCP-YCAL
QCGMNL-------------------R-----------G----SGET----VE-------V
-VERDDFPV-NRGALCGKGRTAPAVL-------SSRV--RLTGPLVR-------------
----------------------RPATGR-L-----EPAT-----WEEALRVTADGLRRTR
ARHG-ADAVGV-F-----GGGGL---TNEKAYALGKFARVVLGT--SQIDYNGRFCMSSA
AAAHNKAFGLDRGLPFPLEDIPRTGCVLLVGSNL----------AETM----PPALRYLT
ELKDNG-----------GTLIVVDPRRTKT-AEQAD--------LHLAPRPGTDLALALG
LLHLV----------------VAQGRTDRE----------FIRERTT-------------
------------------------------------------------------------
--------------GWEE----------------ARAAA---------------------
----------------------------------------------MA---HWPELVER-
------------ITGVGVPRLREAAAL------FCD-A-----PNAMVLTARGPEQQSKG
TDTVGAWINLALATGNAGRPLAGYGCLTGQGNGQGG-REHGQKADQLPGYRKLDDPAARA
HVAGVWGV-D----PD-SLPGPGRSAYELLDALGRD--------------VRSLLL----
-MGSNPV-----------------------------VSA-PRAAHVE-ERL---RSL-DF
-------------------------------------------------LAVADVVL-SE
TAELAD---VVLPVTQWAEETG-TTTNLE----GRVLLRRRALTPPPGVRSDLEVIHGLA
GLLG--------------------------------------H-EKG-------------
--------F-P----------------TDPEEVFGEL-----------------------
-------------------------------------------------RRASS------
-------------G------------------------GPADYAG---ISYRR-LEEEQG
-----V----FWP-------------C---------------------------------
-----------------PEPGGPGQGAGMPGQGAALPASGPRLGAGETGGPAREPGTGAG
QTGGPAREPAMEAGQTGGPAGEPHPG-------------------------TP-----RL
FLD-----------------RFA---TPDGRARF--VP----------------V-----
--------------VHREAAEPTD-AEYP----------VVLTTGR-VVAQYQSGAQTRR
VDELNAAAPG-PFVQLHPQ--LAARVGVADGEPVAVVS----R--------------R--
----G-R-AVAPARVSE------AIRPDTVFMPF-HWPGA------------GRANTLTN
PALDPTSRMPEFKV----CAVRLERSQD--------------------------------
------------------------------------------------------------
------------------------------------------------------------
------------------------------------------------------------
------------------------------------------------------------
------------------------------------------------------------
------------------------------------------------------------
------------------------------------------------------------
------------------------------------------------------------
------------------------------------------------------------
------------------------------------------------------------
------------------------------------------------------------
------------------------------------------------------------
------------------------------------------------------------
--------
>nasAgl3
------------------------------------------------------------
-------------------------MEEMIQFFREKQKQQGKEARYD----TRCP-FCSV
QCSMTL-------------------T-----------EEKLVATSR----FK-------A
-IPNKQDPT-SEGRLCIKGVHAHQHT-------VHRE--RIRQPLVK-------------
------------------------TGGA-F-----VETS-----WEVALGLIAERFKRLQ
KSYG-QDAVGV-F-----GGGSL---TNEEAYLLGKFARLALGT--RYIDYNGRYCMSSA
AAAANLTFGVDRGLTNELREVEDAECIVLAGTNL----------AECQ----PTLMPYLR
RAKKNG-----------AFIIVLDPRETGT-TKIAN--------LHLKPKPGTDGAIAAG
MLKVL----------------IEEELIDRT----------FIEARTN-------------
------------------------------------------------------------
--------------GFEQ----------------VESEL---------------------
----------------------------------------------QE---IALAELAL-
------------AAGVPEEQIREAAIR------FGE-A-----QTGMIFTARGVEQQATG
TADVRQFLHILLATGKIGRYACGYGAVTGQGNGQGG-REHGQKADQLPGYRSIESPEDRA
YIASVWNV-E----EK-DIPRKGVSAFELFQKIDQQ--------D-----VRGMFI----
-MGSNPV-----------------------------LSS-PHENLVK-RAL---SRL-DV
-------------------------------------------------LVVVDMFI-SE
TAEYAD---IILPTTSYLEDEG-TMTNFE----GRVVHRPGSKPPFGKAKHDWQILCELA
EALD--------------------------------------R-SHG-------------
--------F-QF---------------SSPEEIFNEL-----------------------
-------------------------------------------------CLASK------
-------------G------------------------GKADYSG---LSYEK-IKGE-G
-----V----LWP-------------C---------------------------------
-----------------P------------------------------------------
--------------------TKEHEG-------------------------TG-----RL
FED-----------------RFY---TEDGRAQFGSV-----------------------
----------------HCPVDSEN-DEYP----------ILLTTGR-VLTQYLSGTQTRR
SDALLFKEPE-PFVLLHPE--TASSYQIQDEDWVMVRS----P--------------Y--
----G-E-AKLKARQSE------GIREDTVFVPF-HWAGS------------VSINHVVA
PELDPTSRMPAFKR----TKVKLKKIIEE-------------------------------
------------------------------------------------------------
------------------------------------------------------------
---------------------------------------------KGESWYSGQKN----
------------------------------------------------------------
------------------------------------------------------------
------------------------------------------------------------
------------------------------------------------------------
------------------------------------------------------------
------------------------------------------------------------
--------------------DRQESENTDDILDPVHSGGVAKNR----------------
------------------------------------------------------------
------------------------------------------------------------
------------------------------------------------------------
--------
>nasBBgl0
------------------------------------------------------------
------------------------------------------------------------
---MQL-------------------V-----------EQTIVTRKK----YT-------A
-I-GIDNPT-TQGRLCIKGMNAHQHA-------LNSS--RITRPLLK-------------
------------------------KNGE-F-----MPVS-----WEEALNHIKDQVTMIQ
TEHG-HDAMAV-Y-----GSASI---TNEEAYLLGKFARVGLQT--KYIDYNGRLCMSAA
ATAANQTFGADRGLTNPLSDIPHTRVIILAGTNI----------AECQ----PTIMPYFE
KAKENG-----------AYFIAIDPRETAT-TKIAD--------LHLKIKPGTDAALANG
LVKII----------------IDEQLINED----------FIQSRTN-------------
------------------------------------------------------------
--------------GFEE----------------LKQHT---------------------
----------------------------------------------DS---LDLNDIAE-
------------QTSVSLVDIRKAAVK------FAK-E-----TSGMLFTARGIEQQTDG
TAAVKGFLNMVLITGKIGKPYSGYGAITGQGNGQGA-REHGQKADQLPGYRSIENEEHRA
HIAKVWGI-H----QD-DLPRKGVSAYEVMEKINDG--------D-----IKGLFL----
-MCSNPA-----------------------------VSS-PNANLVK-KAL---RRL-TF
-------------------------------------------------FVAIDLFI-SE
TAKYAD---VILPASSYLEDEG-TMTNVE----GRVTLREASRPCPGEAKHDWQIICDLA
SALG--------------------------------------K-GRY-------------
--------F-SY---------------TSAEDIFNEL-----------------------
-------------------------------------------------REASR------
-------------G------------------------GIADYSG---ISYGR-LRREGG
-----I----HWP-------------C---------------------------------
-----------------P------------------------------------------
--------------------ESDHPG-------------------------TG-----RL
FTE-----------------SFA---HPDQKAALSVIP----------------N-----
--------------EPPVPKEKPT-ADYP----------LYLTTGR-VMSHYLTGVQTRK
SAALAARHFE-SFMEIHPQ--TAATYNIEDRVLVKIES----P--------------R--
----G-S-ITVRSKLSE------QIRKDTVFVPI-HWADA------------QNVNDLIG
EALDPACKMPGFKV----CAVRIIPI----------------------------------
------------------------------------------------------------
------------------------------------------------------------
------------------------------------------------------------
------------------------------------------------------------
------------------------------------------------------------
------------------------------------------------------------
------------------------------------------------------------
------------------------------------------------------------
------------------------------------------------------------
------------------------------------------------------------
------------------------------------------------------------
------------------------------------------------------------
------------------------------------------------------------
--------
>nasCgl0
------------------------------------------------------------
------------------------MTERLLRYFRDKQQDVQSEKTYD----TQCP-FCSM
QCKMQL-------------------V-----------EQTIVTRKK----YT-------A
-I-GIDNPT-TQGRLCIKGMNAHQHA-------LNSS--RITRPLLK-------------
------------------------KNGE-F-----MPVS-----WEEALNHIKDQVTMIQ
TEHG-HDAMAV-Y-----GSASI---TNEEAYLLGKFARVGLQT--KYIDYNGRLCMSAA
ATAANQTFGADRGLTNPLSDIPHTRVIILAGTNI----------AECQ----PTIMPYFE
KAKENG-----------AYFIAIDPRETAT-TKIAD--------LHLKIKPGTDAALANG
LVKII----------------IDEQLINED----------FIQSRTN-------------
------------------------------------------------------------
--------------GFEE----------------LKQHT---------------------
----------------------------------------------DS---LDLNDIAE-
------------QTSVSLVDIRKAAVK------FAK-E-----TSGMLFTARGIEQQTDG
TAAVKGFLNMVLITGKIGKPYSGYGAITGQGNGQGA-REHGQKADQLPGYRSIENEEHRA
HIAKVWGI-H----QD-ELPRKGVSAYEMMEKINDG--------D-----IKGLFL----
-MCSNPA-----------------------------VSS-PNANLVK-KAL---RRL-TF
-------------------------------------------------FVAIDLFI-SE
TAKYAD---VILPASSYLEDEG-TMTNVE----GRVTLREASRPCPGEAKHDWQIICDLA
SALG--------------------------------------K-GRY-------------
--------F-SY---------------TSAEDIFNEL-----------------------
-------------------------------------------------REASR------
-------------G------------------------GIADYSG---ISYGR-LRREGG
-----I----HWP-------------C---------------------------------
-----------------P------------------------------------------
--------------------ESDHPG-------------------------TG-----RL
FTE-----------------SFA---HPDQKAALSVIP----------------N-----
--------------EPPVPKEKPT-ADYP----------LYLTTGR-VMSHYLTGVQTRK
SAALAARHFE-SFMEIHPQ--TAATYNIEDRVLVKIES----P--------------R--
----G-S-ITVRSKLSE------QIRKDTVFVPI-HWADA------------QNVNDLIG
EALDPACKMPGFKV----CAVRIIPI----------------------------------
------------------------------------------------------------
------------------------------------------------------------
------------------------------------------------------------
------------------------------------------------------------
------------------------------------------------------------
------------------------------------------------------------
------------------------------------------------------------
------------------------------------------------------------
------------------------------------------------------------
------------------------------------------------------------
------------------------------------------------------------
------------------------------------------------------------
------------------------------------------------------------
--------
>napAgl4
-----------------------------------MKLSRRSFMKANAVAAAAAAAGLSV
PGVARAVVGQQEA--IK---------------------------WDK----APCR-FCGT
GCGVLVGTQ----------------Q--------GR---------V----VA-------C
-QGDPDAPV-NRGLNCIKGYFLPKIM-------YGKD--RLTQPLLR-------------
----------------------MKNGKY-DKEGEFTPIT-----WDQAFDVMEEKFKTAL
KEKG-PESIGM-F-----GSGQW---TIWEGYAASKLFKAGFRS--NNIDPNARHCMASA
VVGFMRTFGMD-EPMGCYDDIEQADAFVLWGANM----------AEMH----PILWSRIT
NRRLSN----Q-N----VTVAVLSTYQHRS-FELAD--------NGIIFTPQSDLVILNY
IANYI----------------IQNNAINQD----------FFSKHVNLRKGATDIGYGLR
PTHPLEKAA---------------------------------------------------
--KNPG-SDASEPMSFED----------------YKAFV---------------------
----------------------------------------------AE---YTLEKTAE-
------------MTGVPKDQLEQLAQL------YADPN-----KKVISYWTMGFNQHTRG
VWANNLVYNLHLLTGKISQPGCGPFSLTGQPSACGTAREVGTFAHRLPADMVVTNEKHRD
ICEKKWNI-P----SGTIPAKIGLHAVAQDRALKDG--------K-----LNVYWT----
-MCTNNM-----------------------------QAG-PNINEERMPGW---RDPRNF
-------------------------------------------------IIVSDPY-PTV
SALAAD---LILPTAMWVEKEG-AYGNAE----RRTQFWRQQVQAPGEAKSDLWQLVQFS
RRFK-------------TEEVWPEDLLAKKPELRGKTLYEVLY-ATPEVSKFPVSELAED
QLNDESREL-GF---------------YLQKGLFEEY-----------------------
-------------------------------------------------AWFGR------
-------------G------------------------HGHDLAP-----FDD-YHKARG
-----L----RWP-------------V---------------------------------
------------------------------------------------------------
---------------------------------------------------VNGKETQWR
YSEGNDPYVKAGEGY-----KFY--GKPDGKAVI--FA----------------L-----
--------------PFEPAAEAPD-EEYD----------LWLSTGR-VLEHWHTGSMTRR
VPELHRAFPE-AVLFIHPL--DAKARDLRRGDKVKVVS----R--------------R--
----GEVISIVETRGRN------RPPQGLVYMP---F---FDAA--------QLVNKLTL
DATDPLSKETDFKK----CAVKLEKV----------------------------------
------------------------------------------------------------
------------------------------------------------------------
------------------------------------------------------------
------------------------------------------------------------
------------------------------------------------------------
------------------------------------------------------------
------------------------------------------------------------
------------------------------------------------------------
------------------------------------------------------------
------------------------------------------------------------
------------------------------------------------------------
------------------------------------------------------------
------------------------------------------------------------
--------
>napAgl3
-----------------------------------MKISRRDFIKQTAITATASVAGVTL
PAGAANFVTDSEVTKLK---------------------------WSK----APCR-FCGT
GCGVTVAVK----------------D--------NK---------V----VA-------T
-QGDPQAEV-NKGLNCVKGYFLSKIM-------YGQD--RLTRPLMR-------------
----------------------MKNGKY-DKNGDFAPVT-----WDQAFDEMERQFKRVL
KEKG-PTAVGM-F-----GSGQW---TVWEGYAAAKLYKAGFRS--NNIDPNARHCMASA
AAGFMRTFGMD-EPMGCYDDFEAADAFVLWGSNM----------AEMH----PILWTRVT
DRRLSH----P-K----TRVVVLSTFTHRC-FDLAD--------IGIIFKPQTDLAMLNY
IANYI----------------IRNNKVNKD----------FVNKHTVFKEGVTDIGYGLR
PDHPLQKAA---------------------------------------------------
--KNASDPGAAKVITFDE----------------FAKFV---------------------
----------------------------------------------SK---YDADYVSK-
------------LSAVPKAKLDQLAEL------YADPN-----IKVMSLWTMGFNQHTRG
TWANNMVYNLHLLTGKIATPGNSPFSLTGQPSACGTAREVGTFSHRLPADMVVTNPKHRE
EAERIWKL-P----PGTIPDKPGYDAVLQNRMLKDG--------K-----LNAYWV----
-QVNNNM-----------------------------QAA-ANLMEEGLPGY---RNPANF
-------------------------------------------------IVVSDAY-PTV
TALAAD---LVLPSAMWVEKEG-AYGNAE----RRTQFWHQLVDAPGEARSDLWQLVEFA
KRFK-------------VEEVWPPELIAKKPEYKGKTLYDVLY-RNGQVDKFPLKDVNAE
YHNAEAKAF-GF---------------YLQKGLFEEY-----------------------
-------------------------------------------------ATFGR------
-------------G------------------------HGHDLAP-----FDA-YHEARG
-----L----RWP-------------V---------------------------------
------------------------------------------------------------
---------------------------------------------------VNGKETRWR
YREGSDPYVKAGTGF-----QFY--GNPDGKAVI--FA----------------L-----
--------------PYEPPAESPD-KEYP----------YWLVTGR-VLEHWHSGSMTRR
VPELYRSFPN-AVVFMHPE--DAKALGLRRGVEVEVVS----R--------------R--
----GRMRSRIETRGRD------APPRGLVFVP---W---FDAS--------QLINKVTL
DATCPISLQTDFKK----CAVKIVKV----------------------------------
------------------------------------------------------------
------------------------------------------------------------
------------------------------------------------------------
------------------------------------------------------------
------------------------------------------------------------
------------------------------------------------------------
------------------------------------------------------------
------------------------------------------------------------
------------------------------------------------------------
------------------------------------------------------------
------------------------------------------------------------
------------------------------------------------------------
------------------------------------------------------------
--------
>napAgl0
-----------------------------------MTLTRRDLIKAQAAATAAAAAGLPV
SALAQPVTGGAEALRIR---------------------------WSK----APCR-FCGT
GCGVMVGTR----------------D--------GQ---------V----VA-------T
-HGDTQAEV-NRGLNCVKGYFLSKIM-------YGED--RLTTPLLR-------------
----------------------MKDGVY-HKEGEFAPVS-----WDEAFDVMAAQAKRVL
KEKG-PKAVGM-F-----GSGQW---TIWEGYAASKLMRAGFRS--NNLDPNARHCMASA
ATAFMRTFGMD-EPMGCYDDFEAADAFVLWGSNM----------AEMH----PILWSRLT
DRRLSH----E-H----VRVAVLSTFTHRS-MDLAD--------TPIIFRPGTDLAILNY
IAHHI----------------ISTGRVNRD----------FVDRHTNFALGATDIGYGLR
PEHQLQLAA---------------------------------------------------
--KGAADAGAMTPTDFET----------------FAALV---------------------
----------------------------------------------SE---YTLEKAAE-
------------ISGVEPALLEELAEL------YADPD-----RKVMSLWTMGFNQHVRG
VWANHMVYNLHLLTGKISEPGNSPFSLTGQPSACGTAREVGTFAHRLPADMVVTNPEHRA
HAEEIWKL-P----AGLLPDWVGAHAVEQDRKLHDG--------E-----INFYWV----
-QVNNNM-----------------------------QAA-PNIDQETYPGY---RNPENF
-------------------------------------------------IVVSDAY-PTV
TGRCAD---LVLPAAMWVEKEG-AYGNAE----RRTHFWHQLVEAPGEARSDLWQLMEFS
KRFT-------------TDEVWPEEILSAAPAYRGKTLFEVLF-ANGSVDRFPASDVNPD
HANHEAALF-GF---------------YPQKGLFEEY-----------------------
-------------------------------------------------AAFGR------
-------------G------------------------HGHDLAP-----FDT-YHEVRG
-----L----RWP-------------V---------------------------------
------------------------------------------------------------
---------------------------------------------------VEGEETRWR
YREGFDPYVKPGEGL-----RFY--GKPDGRAVI--LG----------------V-----
--------------PYEPPAESPD-EEFG----------FWLVTGR-VLEHWHSGSMTLR
VPELYKAFPG-AVCFMHPE--DARSRGLNRGSEVRVIS----R--------------R--
----GEIRTRLETRGRN------RMPRGVVFVP---W---FDAS--------QLINKVTL
DANDPISRQTDFKK----CAVKIEAV----------------------------------
------------------------------------------------------------
------------------------------------------------------------
------------------------------------------------------------
------------------------------------------------------------
------------------------------------------------------------
------------------------------------------------------------
------------------------------------------------------------
------------------------------------------------------------
------------------------------------------------------------
------------------------------------------------------------
------------------------------------------------------------
------------------------------------------------------------
------------------------------------------------------------
--------
>napAgl2
-----------------------------------MTISRRDLLKAQAAGIAAMAANIPL
SSQAPAVPGGVESLQIT---------------------------WSK----APCR-FCGT
GCGVMVGVK----------------E--------GR---------V----VA-------T
-HGDLLAEV-NRGLNCVKGYFLSKIM-------YGAD--RLTQPLLR-------------
----------------------KKDGVY-AKDGEFTPVS-----WEEAFDTMAAQAKRVL
RDKG-PTALGM-F-----GSGQW---TIFEGYAATKLMRAGFRS--NNLDPNARHCMASA
AYAFMRTFGMD-EPMGCYDDFEAADAFVLWGSNM----------AEMH----PILWTRVA
DRRLGH----P-H----VKVAVLSTFTHRS-SDLAD--------IPIVFKPGTDLAILNY
IANHI----------------IQTGRVNRD----------FVDRHTTFVAGATGIGYGLR
DDDPREMAA---------------------------------------------------
--RTAEDPAATTPSTFEE----------------FAELV---------------------
----------------------------------------------SE---YTLDKVSE-
------------LSGVEPAFLEQLAEL------YADPD-----RKVMSLWTMGFNQHVRG
VWANQMVYNLHLLTGKISEPGNSPFSLTGQASACGTARQVGTFRHRLPSDMTVTNPERRQ
DAEEIWRI-P----HGVIPEQPGLHAVAQDRALHDG--------T-----LNFYWI----
-QVNNNL-----------------------------QAS-PNNDGEAWPGY---RNPDNF
-------------------------------------------------IVVSDAY-PTV
TALAAD---LILPAAMWVEKEG-AYGNAE----RRTHVWHQLVEAPGEARSDLWQMMEFS
TRFT-------------TDEVWPEEILAANPNYRGQSLFDVLF-RNGSVDRFDLSELNPV
TPTAESNAF-GF---------------YVQKGLFEEY-----------------------
-------------------------------------------------APFGR------
-------------G------------------------HGHDLAP-----YDT-YHEVRG
-----L----RWP-------------V---------------------------------
------------------------------------------------------------
---------------------------------------------------VDGKETLWR
YREGLDPYVEPGAGV-----QFY--GNPDGKARI--IA----------------V-----
--------------PYEPPAEPPD-EEYN----------IWLVTGR-VLEHWHSGSMTMR
VPELYRAFPG-ARCFMNPE--DARDMGFNQGAEVRIVS----R--------------R--
----GEIRSRVETRGRN------RMPRGVVFVP---W---FDAS--------QLINKVTL
DATDPISKQTDFKK----CAVKILPV----------------------------------
------------------------------------------------------------
------------------------------------------------------------
------------------------------------------------------------
------------------------------------------------------------
------------------------------------------------------------
------------------------------------------------------------
------------------------------------------------------------
------------------------------------------------------------
------------------------------------------------------------
------------------------------------------------------------
------------------------------------------------------------
------------------------------------------------------------
------------------------------------------------------------
--------
>napAgl1
-----------------------------------MSTSRRDFLKYFAMSAAVAAASGAG
FGSLALAADNRPEK------------------------------WVK----GVCR-YCGT
GCGVLVGVK----------------D--------GK---------A----VA-------I
-QGDPNN-H-NAGLLCLKGSLLIPVL-------NSKE--RVTQPLVR-------------
----------------------RHKGGK-L-----EPVS-----WDEALDLMASRFRSSI
DMYG-PNSVAW-Y-----GSGQC---LTEESYVANKIFKGGFGT--NNVDGNPRLCMASA
VGGYVTSFGKD-EPMGTYADIDQATCFFIIGSNT----------SEAH----PVLFRRIA
RRKQVE----P-G----VKIIVADPRRTNT-SRIAD--------MHVAFRPGTDLAFMHS
MAWVI----------------INEELDNPR----------FWQRYVNFM-----------
------------------------------------------------------------
-------DAEGKPSDFEG----------------YKAFL---------------------
----------------------------------------------EN---YRPEKVAE-
------------ICRVPVEQIYGAARA------FAE-S-----AATMSLWCMGINQRVQG
VFANNLIHNLHLITGQICRPGATSFSLTGQPNACGGVRDGGALSHLLPAGRAIPNAKHRA
EMEKLWGL-P----EGRIAPEPGYHTVALFEALGRG--------D-----VKCMII----
-CETNPA-----------------------------HTL-PNLNKVH-KAM---SHPESF
-------------------------------------------------IVCIEAFPDAV
TLEYAD---LVLPPAFWCERDG-VYGCGE----RRYSLTEKAVDPPGQCRPTVNTLVEFA
RRAG--------------------------------------V-DPQ-------------
--------LVNF---------------RNAEDVWNEW-----------------------
-------------------------------------------------RMVSK------
-------------G------------------------TTYDFWG---MTRER-LRKESG
-----L----IWP-------------C---------------------------------
-----------------P------------------------------------------
--------------------SEDHPG-------------------------TS-----LR
YVRGQDPCVPADHPD-----RFFFYGKPDGRAVI--WM----------------R-----
--------------PAKGAAEEPD-AEYP----------LYLTSMR-VIDHWHTATMTGK
VPELQKANPI-AFVEINEE--DAARTGIKHGDSVIVET----R--------------R--
----D-A-MELPARVSD------VCRPGLIAVPF------FDPK--------KLVNKLFL
DATDPVSREPEYKI----CAARVRKA----------------------------------
------------------------------------------------------------
------------------------------------------------------------
------------------------------------------------------------
------------------------------------------------------------
------------------------------------------------------------
------------------------------------------------------------
------------------------------------------------------------
------------------------------------------------------------
------------------------------------------------------------
------------------------------------------------------------
------------------------------------------------------------
------------------------------------------------------------
------------------------------------------------------------
--------
>narBgl2
------------------------------------------------------------
-----------------------------------MANSEV-----R----SVCP-YCGV
GCGIVM--S----------------V--------AD---------GK--VGK-------I
-SGDKLHPS-NFGRLCTKGLTAHQPL-------SASG--RMADAYLR-------------
----------------------QQRSQP-P-----VRTS-----MDQAIAATAERLRGII
DQHG-PDAVAL-Y-----VSGQM---SLEAQYLANKLAKGFIRT--RHIESNSRLCMASA
SSGYKLSLGAD-GPPGSYQDFEHADVFLVIGANM----------ADCH----PILFLRLL
DRVKAG-----------AKLIVVDPRRSAT-ADKAD--------LFLQVRPGSDMALLNG
LLHLL----------------HRNGHTNPD----------FIARHTE-------------
------------------------------------------------------------
--------------GWDE----------------MPAFL---------------------
----------------------------------------------DD---YTPERVAA-
------------ITGLAEADIIKAAEW------IGS-A-----NNWMSCWTMGLNQSIHG
TWHSNAICNLHLATGAICRPGSGPFSLTGQPNAMGG-RDMGYMGPGLPGQRSALVEDDRA
FVERQWQL-P----PGSLRSEGGEGTVALFGQMKAG--------E-----VKACWV----
-ICSNPV-----------------------------ASV-ANRQQVI-DGL---RKA-EL
-------------------------------------------------VITQDAFLDTE
TNRYAD---ILLPAALWAEGEG-VMINSE----RNLTLMPRAVEPPGQSLPDWQIIARVA
CAMG--------------------------------------Y-ADA-------------
--------F-DY---------------PNAEAVYEEI-----------------------
-------------------------------------------------RRFHN------
-------------PS-----------------------TGYDLRG---IGYAE-LRT-QP
-----R----QWP-------------C---------------------------------
-----------------A------------------------------------------
--------------------P----GS------------------------EQHRSPLRY
LNDGSSQALLLDARGRRPALAFP---TASGKAHF--FA----------------R-----
--------------PWLPAAEVPD-DDYP----------MVLNTGR-VQHQWHTLTKTGK
VPALNKLEPG-PYLEIHPE--DAARLGVAEKDQVAVRS----R--------------R--
----G-Q-AVLPARISD------RVMPGNCFAPF-HWNDLIGEQ--------LAINAATC
DAVDPLSLQPAFKH----CAVAL-------------------------------------
------------------------------------------------------------
------------------------------------------------------------
------------------------------------------------------------
-------------------------ER---------------------------------
------------------------------------------------------------
----------VAGER---------------------------------------------
------------------------IDAL--------------------------------
------------------------------------------------------------
------------------------------------------------------------
------------------------------------------------------------
------------------------------------------------------------
------------------------------------------------------------
------------------------------------------------------------
--------
>nasANgl0
------------------------------------------------------------
-----------------------------------MANGGTTTRTHR----TACS-FCGV
GCGIEVDTT----------------V--------EH---------GRPVIAR-------V
-SGDRLHPA-NFGRLCTKG-AAHAEL-------MAAGEDRLTSALVR-------------
------------------------RDDE-L-----VPAP-----VDDAVAEAGRRLRAIV
DQHG-PDAVAL-Y-----VSGQM---TIEAQYLATKLAKGFLRT--VHIESNSRLCMASA
GTGFKQSLGAD-GPPGSYEDFDHADLFFVIGSNM----------ADCH----PILFLRMA
DRLKAG-----------ARLIVVDPRRTAT-AERAD--------LFLQIAPGTDLALLNG
LLHLL----------------VENGDIDEE----------FIAEQTT-------------
------------------------------------------------------------
--------------GWEA----------------MPEFL---------------------
----------------------------------------------AA---YPPHRVAE-
------------ITGLREQDIRTAARM------IAE-A-----GEWMSCWTMGLNQSTHG
TWNTNAICNLHLATGAICRTGSGPMSLTGQPNAMGG-REMGYMGPGLPGQRSVLSDADRA
FVETAWGL-E----PGTIRSDVGPGTVGMFEQMAAG--------E-----IKACWI----
-ICTNPV-----------------------------ASV-ANRITVI-NGL---ESA-EL
-------------------------------------------------VVTQDAYRSTA
TNHYAD---IVLPAALWAESEG-VMVNSE----RNLTLLPQSVAPVGDARPDWQLICAVA
EHLG--------------------------------------F-GEH-------------
--------F-RY---------------GSAEEIFDEI-----------------------
-------------------------------------------------RRFSN------
-------------AA-----------------------TGYDLRG---VTYER-LRE-TP
-----L----QWP-------------C---------------------------------
-----------------P------------------------------------------
--------------------PTDVSGG------------------------GPDRHPIRY
VNDGVSQHLHTEADGHRPRLAFP---TPLRRAVF--HP----------------R-----
--------------PHTDSSELPD-DAYP----------MVLNTGR-LQHQWHTMTKTGK
VPRLNKLNPS-PFVEIHPV--DALELGITAGQPVEIAS----R--------------R--
----G-R-AVLPAVLTD------RVRPGSCFAPF-HWNDEHGEY--------LTVNAVTH
DAVDADSLQPEFKV----AAVRLRPARSVGGTPHAQSVAAELGITEPTAELKPELNSDEL
IYLAGFFTGLPDRPTGVPVLPGCAPVRPAVRLWVDGVLAGRYSRTDTVGTIDPVAVRPTG
PLVLWASQTGNAEKFAGKLAAAVDGVLVNMDDLTLDELAAARDVLVVTSTFGDGGPPDNG
AGLWGRLRGPDAPDLNGVRYAVLGFGDRAYDDFCGHAKALDKRFGDLGATRLIDRADCEV
YDDAALQQWVDAVVEVITGVDPVPRER---------------------------------
------------------------------------------------------------
----------AGGRRPAVGTLLPTEPDEFTRAKPILASLTRNTVLTAPGSAKEVRQFGFD
ISDYDVSYGVGDSLGVYATNDPAVVDAWLAATALDPDAAVEVDGTEQSLRDALIASYDIC
RVTPDLV--------RFVAQRGGSAAKVLRGDRAAPWLRDRDGLDLVTEFAVRAEPQEW-
--------------------------------QEVLVRLTPRNYSISSSPLVSPHEVQLT
VSVVRDRGVTGLTRGGVCSTFLADRAVAAPVFLQRSPHFRPPEDPSTPMIMVGPGTGIAP
FRGFLQER----------------------------------------------------
---RALGHHGRNWLFFGDQHRSANFYYRDELEDMQRDGLLNRLDLAFSRDQKARVYVQHK
MADYGADVWRWLDDGAHFYVCGDATRMAKDVDAALTTILRTHGGMSEEAARDYKRGLVAD
KRYVRDVY
>nasA_459
---------------------------------------------------MTENSDTNV
--------------------------------------N-----TTN----TTCA-YCGV
GCGISI-----------------------------------TQGTE----TT-------L
-SGLKEHPA-NSGKLCIKGTHLLDTL---D---LT-G--RLARPEVN-------------
-----------------------------A-----IPVT-----WDEATSHIADKLKGII
AEHG-SDAVAF-Y-----VSGQL---LTEDYYVANKLMKGYIGS--ANIDTNSRLCMSSA
VAAYNGAFGED-VVPCDYSDLDCTEYMVLVGSNA----------AWTH----PVLFQRMQ
EAKRKY----P-K----MKIVVIDPRRSDT-ADQAD--------VHIPLAPGSDAALFNG
LLHYL----------------NQHDFLDKP----------FIDSHTD-------------
------------------------------------------------------------
--------------GFEI----------------ALLEA---------------------
----------------------------------------------EK---WTVATVAE-
------------YCALPEALVLEFYAG------FAN-A-----KSAITFYSMGINQSSSG
VDKCRAIINAHLASGKILEPGSGPFSITGQPNAMGG-REVGGLANQLTAHLDIENSEHRQ
IVQHYWQ--S----PT-IATKSGKKAVDMFDDVANG--------R-----IKAIWI----
-MATNPA-----------------------------VSL-PQSKKIR-EAL---SKC-EL
-------------------------------------------------VIVSDCISAND
TLAYAD---VKLPATGWSERDG-TVTNSE----RCISRQRPFKPAYKEAKHDWQIMCAVA
EKMG--------------------------------------F--DG-------------
--------F-SF---------------SSAHEVFNEY-----------------------
-------------------------------------------------TQLTA---IAN
-------------KNK----------------------RQLDLDALSGLSKSE-YDNLQP
-----I----QWP-------------L---------------------------------
----------------AR------------------------------------------
--------------------RDGEWV-------------------------SV-----PP
FENR----------------KFS---TDNGRAKF--KA----------------V-----
--------------DPIPPQAIPT-KQYP----------IRMNSGR-IRDQWHTMTRSGL
TQKLFAHIDK-PFIQLHPS--LAKKHNIRNKQLVKASN----H--------------Q--
----G-E-YIAHALINK------SVEEEQCFVPI-HWNNTFSSA--------STANVLFE
SVFDPLSGQPESKH----TIVNVEPVNVA-------------------------------
-----------------------------QYGEIYA------------------------
-----------------------------ISDVQLNTD-----YWVKRQ-----------
---------------------------------------------LDGC-VNYAFE--S-
----------------------I---E------------------------EV-------
------------------------------------------------------------
----------K----D----P-----ITWAQ---TC------LF----------------
------------------------------------------------QDGEWL-AMQK-
---GSRV--------QLICLL-----D-NK-------------LAFVA-FI----DTQP-
--------I-----------------------T--------------------IPS----
DWV-----AQLFNQD-----KLPPDSIRA-LLHATPD---PAYL-LGPLVCVCHQVHEKQ
IVESI-EK----------------------------------------------GAQS--
--VDELGEKLKCGTNCGSCRSVISG--------LL-------DKH---------------
-----------------GCKSVEIEI----------------------------------
--------
>nasA_86
-------------------------------------------------MAKIGSKTMQK
--------------------------------------R-----LKQ----TTCA-YCGV
GCGIDVSVA----------------V-------------QDDEVKL----TE-------L
-KGSPDHPA-NQGRLCVKGTHLLDTL---G---LK-S--RLLHPLIK-------------
-----------------------------G-----QRSS-----WTQATTHVASELKRII
EQYG-SDAVAF-Y-----VSGQL---LTEDYYVANKLMKGYIGS--ANIDTNSRLCMSSA
VAGYKRAFGED-VVPCDYQDLEHTDYLVMIGSNA----------AWTH----PVLYQRME
RAKQLN----P-A----MRVVVIDPRRTET-CVLAD--------QFLPIRAGSDAGLYNG
LLAYA----------------AAHGHLDET----------FIAQHTE-------------
------------------------------------------------------------
--------------GFSA----------------ALNAC---------------------
----------------------------------------------QE---WNIARVAD-
------------YCKISEAQILGFYRG------FCA-A-----KKALTFFSMGINQSSTG
VDKCNAIINAHLATGQLLKPGAGPFSITGQPNAMGG-REVGGLANQLAAHLDIENPQHRE
WVQTFWQ--S----PR-IASQAGYKAVDLFSAMQQG--------K-----IKAVWI----
-MATNPV-----------------------------VSL-PNRKAIE-AAL---AQC-EL
-------------------------------------------------VIVSDCVAQND
TLEYAD---VALPAAGWGEKDG-TVTNSE----RLISRQRGLQPLAGEAKPDWQIICEVA
MQMG--------------------------------------Y--EG-------------
--------F-NY---------------PSNAAIFDEW-----------------------
-------------------------------------------------TRLTS---YQN
-------------QGQ----------------------RQLNLGGLSGLSQEE-YLRLEP
-----T----QWP-------------V---------------------------------
---------------ESR------------------------------------------
--------------------QER----------------------------RG-----QV
FKNY----------------RFS---TVTGKACF--IP----------------I-----
--------------LPCLPQQKNC-SEYP----------LIMNSGR-IRDQWHTMTRSGL
SQALNTHIER-PQITVHPA--DAEQYQLVDGELVRATS----S--------------Y--
----G-S-VIANAQVSD------QVKQGECFMPI-HWSQQVASD--------ASVAALYS
SIVDPLSGQPESKF----VPIQLKPVHFQ-------------------------------
-----------------------------QFAVLRTR----------------------Q
TVA-------------------------------VTAD-----YWLRIG-----------
---------------------------------------------GPES-THLELA--F-
----------------------A---E------------------------PI-------
------------------------------------------------------------
----------A----D----P-----LSWCQ---QL------SG----------------
------------------------------------------------IQGEWI-SFFD-
---GTQM--------NVQCVL-----D-GH-------------MLLVAVFA----DAQP-
--------------------------------R--------------------GSK----
EWL-----DYVFTQQ-----CLTDVDKQA-VLYDQPA---EEFL-QGPLVCSCFKVREQP
IIDAI-RG----------------------------------------------GCDS--
--VQALGEQLQCGTNCGSCKSELSQ--------LVKRHQDASGEY---------------
-----------------VQAEVIPVVQLETL-----------------------------
--------
>nasA_57
-------------------------------------------------------MQAAA
--------------------------------------R-----LCA----TTCP-YCGV
GCGVDAQLS----------------T------------DAQGQKHL----DG-------V
-HGTQNHPA-NYGRLCIKGSKLPETN---G---LQ-G--RLLSPTIY-------------
-----------------------------G-----QPTS-----WQQAIDTAAQGFTQAI
QKYG-PDSVAM-Y-----VSGQL---LTEDYYLANKLMKGYIGS--ANIDTNSRLCMSSA
VAGYKRAFGAD-AMPCCYDDLEQTELLVLIGSNA----------AWTH----PVLYQRME
RARAIN----P-A----LKLVVIDPRKTAT-AEQAD--------LFLPIKAGTDVALFNG
LLAYL----------------AEHQGLDQA----------FIRQHTQ-------------
------------------------------------------------------------
--------------GFAA----------------TLDCA---------------------
----------------------------------------------RD---WTVAKVAQ-
------------LCELDSRDIRLFYRW------FCN-S-----PSALSFFSMGVNQSSSG
TDKVNAIINCHLASGKIGKPGSGPFSVTGQPNAMGG-REVGGLATMLAAHLDIQSEQDRQ
LLQQYWQ--S----PA-MVKAPGLPALQLFSQMAKG--------K-----IKALWI----
-MGTNPM-----------------------------VSL-PDRQLVA-QAL---GQC-EL
-------------------------------------------------VVVSDAVANND
TLAFAH---IALPACPWSEKDG-TVTNSE----RRISRQRSFLVPAGQAKPDWQILCEFA
RAMG--------------------------------------F--SG-------------
--------F-DY---------------AHPSDIFAEY-----------------------
-------------------------------------------------ARLTG---LAN
-------------QGQ----------------------RALDISGLAGLTQRQ-YEQLSP
-----I----QWP-------------V---------------------------------
--------------NSHN------------------------------------------
--------------------PQG----------------------------CK-----RL
FSDG----------------HFY---TPSGRANF--VP----------------L-----
--------------TYQPPKQLTN-EAFP----------WVLNSGR-VRDQWHSMTRTGT
APELLQHQDR-PWLAMHPE--DAAVMGLQEGQLVKLRS----KCS-----------GE--
----A-Q-VMLQIKLES------SQRRGELFAPM-HWNQQYCSH--------GAIGALFA
AVGDPLSFQPELKH----AAVAVLPQHFS-------------------------------
-----------------------------QYAILLCR----------------------N
TLS--------------------------AVQLNQLSQ-----YWLRLP-----------
---------------------------------------------LAGG-QCYLLA--G-
------------------------------------------------------------
------------------------------------------------------------
----------K----D----R-----PDWQG---ML------SD----------------
----------------------------------------------------WLGAEQGL
GLSGQHT--------GYVALH-----G-QA-------------LHWAWQIS----ELPW-
--------P----------------------V---------------------LPS----
AWL-----QSMLDND-----ALDDSELSA-WLRAQPP---ASFM-QGRQVCSCFKVHEQA
ICQAI-SD----------------------------------------------GHNS--
--VQKLGRYLGCGTGCGSCKPELAK--------LLSSQQPASASR---------------
--------------LALDTQAAIIFQEAI-------------------------------
--------
>nasA_196
--------------------------------------------------------MTGP
--------------------------------------T-----VIA----TTCP-YCGV
GCGVDVRIS----------------K------------SGE-EVAL----QN-------V
-SGSPEHPA-NHGRLCIKGSKLAQTQ---Q---SQ-S--RLLSPVMD-------------
-----------------------------G-----EEVS-----WQQAISAVAQGLKHSI
AEHG-ADSVAF-Y-----VSGQL---LSEDYYVANKLLKGYIGS--ANIDTNSRLCMSSA
VSGYKRAFGAD-AVPCCYEDLEQTDLLILTGSNA----------AWTH----PVLYQRIE
RAKAIR----P-Q----MKVVVIDPRRTAS-CESGD--------LHLALKPGTDVALFNG
LLAFL----------------DQHNALDKA----------YIQAHTS-------------
------------------------------------------------------------
--------------GFES----------------CLDKA---------------------
----------------------------------------------SD---WSVATVAE-
------------YCDLAEADVLAFYRC------FAA-S-----DRAVTAFCMGVNQSSSG
TDKVNAIINCHLASGKIGRPGCGPFSLTGQPNAMGG-REVGGLATMLAAHLEFQNPEHRD
WLQGFWQ--S----PA-MAQKPGLTATELVSAMESG--------Q-----IKALWI----
-MGTNPL-----------------------------VSL-PDRSRVE-RAL---NNC-PL
-------------------------------------------------VVVSEVAASND
TLKYAH---ISLPARPWAEKDG-TVTNSE----RRISRQRAVLPPTGQAKADWQIISQVA
QAMG--------------------------------------F--NG-------------
--------F-DY---------------TSPAQIFVEH-----------------------
-------------------------------------------------AQLTA---LHN
-------------QGS----------------------RALDLSALTELTEQQ-YQQLEP
-----V----QWP-------------V---------------------------------
--------------NSNY------------------------------------------
--------------------PQG----------------------------CK-----RL
FTDG----------------KFF---TDNERARF--IA----------------L-----
--------------EVREPKQRCS-TDFP----------FVLNSGR-IRDQWHTMTRTGN
CAELMAHQHS-PFVAMHPL--DAADLGIEAGQLMVLSS----ALS------------N--
----G-K-VILELQLTQ------DQRRGELYAPM-HWNNEFCSH--------GSIAHLYR
ADCDPHSMQPELKH----AAVNLSRADFG-------------------------------
-----------------------------AYGLLLSR----------------------Q
PLA--------------------------VPALQKLAD-----YWLKIP-----------
---------------------------------------------LAEG-VCYQLA--S-
----------------------------------------------------V-------
------------------------------------------------------------
----------S----D----S-----PKWHQ---AM------AA----------------
----------------------------------------------------LLPTEQQL
ASHGQAL--------NCLALD-----Q-QR-------------LSWAL-FT----DPTG-
--------P----------------------IE--------------------LPL----
DWL-----NTELGNQ-----TCDSEALSA-LLRRSPR---QS---QGRQICSCFGIGEQA
ILAAI-SE----------------------------------------------GHDS--
--IGKLGQQLGCGTGCGSCKAELSA--------LID-----SSAR---------------
--------------PSVDPD-KIIIQEAV-------------------------------
--------
>nasA_390
--------------------------------------------------MSIQNNSS-V
--------------------------------------K-----VIQ----TTCP-YCGV
GCGIDVEVK----------------A------------------------LS-------L
-VGSAAHPA-NFGRLCVKGAHLLETI---S---PE-G--RLLQPAIN-------------
-----------------------------G-----QTAS-----WDEATTLVALKLQQTI
AEYG-PDSVAF-Y-----VSGQL---LTEDYYVANKLMKGFVGS--ANIDTNSRLCMSSA
VAGYKRAFGAD-VVPCSYEDIDQTELLVLIGSNA----------AWTH----PVLFQRME
QAKKSN----P-A----MKIVVVDPRTTAS-TAQSD--------LDLHIKSGTDTILFNG
LLNYL----------------KQKEAIDRC----------FVLENTD-------------
------------------------------------------------------------
--------------FADA----------------AFDAA---------------------
----------------------------------------------EP---YSPEKVSE-
------------LCDVEYAKVLCFFEW------FAA-S-----TSAISFYSMGINQSVSG
VDNANAIINCHLATGKIGKPGSGPFSITGQPNAMGG-REVGGLANMLAAHMEIENKQHNA
LVERFWS--A----EN-MVKTNGLKAVDMFEKLHKG--------D-----IKFIWI----
-MATNPV-----------------------------VSM-PNRQKIE-EAL---LGC-DT
-------------------------------------------------VVVSDTVSKND
TLKFAN---IVLPATGWSEKDG-TVTNSE----RRISRQRAIFSPTGQARHDWQIICDVA
AKMG--------------------------------------Y-QKA-------------
--------F-AF---------------THVSQIFAEH-----------------------
-------------------------------------------------AQLTA---FEN
-------------NGE----------------------RALDLSALADLTKQQ-YDVLQP
-----I----QWP-------------V---------------------------------
--------------NKAN------------------------------------------
--------------------PKG----------------------------SS-----RM
FMDN----------------KFF---TDNRKAKF--VA----------------I-----
--------------LPKPPEQVTC-KAFP----------LVLNTGR-VRDQWHTMTRTGN
AARLHQHTAQ-AQLSIHPT--DAAILCLHEGDLVSLRA----QHS------------P--
----L-P-VILPTLISK------NQREGELFAPI-HWSKTWSSH--------VNITSLFT
DANDKISGQPELKH----AAVSLKKTAVK-------------------------------
-----------------------------AQGSLFVS----------------------H
E--------------------------WPELLLNKICD-----YWVKIKL----------
--------------------------ENGYHYHIALLGAFERQSVAEAK-NTPDTS--E-
---------------------PI---S------------------------LS-------
------------------------------------------------------------
----------N----W----Y-----AQISA---HI------IQ----------------
-------------------------------------------------DSEIQ-TLTS-
---ASQL--------IAVNID-----Q-EA-------------LSMLV-VL----HMHG-
--------K--------------NAVNDVLEYQ--------------------IDA----
NWL-----STLLGKD-----VVFASDIRD-LLRNCPA---EEFT-QGRLICSCFSVREKT
ISDAI-SR----------------------------------------------GCNT--
--VDNLGKQLKCGTNCGSCKSELSS--------LI--------KV---------------
-----------------TQMEEPK------------------------------------
--------
>nasA_270
--------------------------------------------MNMATPKTTMLEPL-L
--------------------------------------R-----QKQ----TTCP-YCGV
GCGVDISCN----------------V-------------SGRITSL----DK-------V
-TGTPEHPA-NYGRLCVKGTNLLETN---D---LS-G--RLLHPTMA-------------
-----------------------------G-----AKVD-----WDTATRAVADKITQTI
AEHG-PDAVAF-Y-----VSGQL---LTEDYYVANKLMKGFIGS--ANIDTNSRLCMSSA
VAGYKRAFGED-VVPCDYTDLECTSLLVLTGSNT----------AWAH----PVLFQRIQ
RAKLCN----P-D----MKVVVIDPRETET-CTIAD--------LHLPLKAGSDVALFNG
LLQFA----------------HNNGAIDEA----------AIGEFTQ-------------
------------------------------------------------------------
--------------GLND----------------AITSA---------------------
----------------------------------------------NT---IDAKDVAS-
------------LCGLNEADLNTFYDW------FIN-A-----DTAVTFYSMGVNQSSAG
VDKANAIINCHLALDFIGKPGCGPFSITGQPNAMGG-REVGGLANMLAAHCDIENPEHRE
NVKAFWQ--S----PA-MPECGGLKAVDLFSAMDAG--------Q-----IKFVWI----
-MGTNPV-----------------------------VSM-PYREQVE-SAL---KKC-DM
-------------------------------------------------VVVSDIVQSND
TLAFAD---IALPATGWSEKDG-TVTNSE----RRISRQRGIMPPPGEAKHDWQIMCDVA
DKMG--------------------------------------F-ASE-------------
--------F-SY---------------SHPSEIFDEH-----------------------
-------------------------------------------------ARLTA---YKN
-------------DGA----------------------RLLNLAPLTGKSQAQ-YDAMAP
-----V----QWP-------------L-----------------------------IT--
--------------NSDQ------------------------------------------
--------------------TLA----------------------------PV-----RP
FYNK----------------VFS---TPSGKANF--VA----------------V-----
--------------RFLPPTQVTS-NAFP----------FVLNSGR-MRDQWHTMTRTGK
APVLHAHTDH-ANVYIHPE--DAKALGVSTNDYVTLSS----KVS-----------GE--
----T-P-CIFPVQIDK------RQRQGDVFVPI-HWSGEWGSH--------SKLAKLYA
PATDPISGQPELKH----GAVSITPLNFS-------------------------------
-----------------------------SYGKLYIS----------------------D
DVQAAHG------------------EWDIVKVLNEVVE-SNNGYWAKYLI----------
---------------------------------------------DNGL-GV-SIA--S-
---------------------QL---E------------------------SQ-------
------------------------------------------------------------
----------A----V----I-----KGLLE---KL------PK----------------
-------------------------------------------------NWVCY-QHKT-
---ADSQ--------VLICTY-----E-DS-------------FCFMA-FF----GVQ--
------------------------SPSTKPKYD--------------------VPN----
SWV-----DSALTQS------FNPEKLAN-FLRCDVD---EEFL-NGPVVCSCFSVREKT
ISKAI-VD----------------------------------------------GCSS--
--VSALGDTLKCGTNCGSCKPALAT--------LI-------NEH---------------
------------------ATTVEDVARES-------------------------------
--------
>nasA_8
--------------------------------------------MNMPTRQPDMMSEQ-L
--------------------------------------R-------Q----TTCP-YCGV
GCGVDISCN----------------V-------------SPSAITL----DT-------V
-KGTPEHPA-NYGRLCVKGTNLLETN---D---VN-G--RLLHPTMA-------------
-----------------------------G-----QSVD-----WDTVTDVIADKITSTI
AQYG-ADAVAF-Y-----VSGQL---LTEDYYIANKLMKGYIGS--ANIDTNSRLCMSSA
VAAYKRAFGED-VVPCDYTDLECTDLLVITGSNA----------AWAH----PVLFQRIQ
RAKLKN----P-N----MKVIVIDPRKTET-CTIAD--------LHLPVKPGSDVALFNG
LLSYA----------------NAQGRIDKS----------AVDTYAE-------------
------------------------------------------------------------
--------------GLDE----------------TLKSA---------------------
----------------------------------------------NA---LTLDDVAE-
------------VCDLDVNSIKAFFDA------FCK-A-----SSAITFYSMGVNQSSAG
VDKAQAIINCHLAMDLIAKDGCGPFSITGQPNAMGG-REVGGLANMLAAHMDLENPEHIS
AVKTYWN--A----PV-MPKGQGLKAVDLFNAIESG--------K-----VKFVWI----
-MGTNPV-----------------------------VSM-PNRGQVE-RAL---SKC-DM
-------------------------------------------------VVVSDIVESND
TLNYAH---IALPATGWSEKDG-TVTNSE----RRISRQRGILPPPGSAKHDWQILCEVA
GKMG--------------------------------------F-GEA-------------
--------F-NF---------------THPSQIFCEY-----------------------
-------------------------------------------------AGLTG---YQN
-------------NGK----------------------RQLDLSPLQALSEAQ-YNGLSP
-----L----QWP-------------F-----------------------------QNVN
KGVNTPTSDANFKANSKP------------------------------------------
--------------------SLT----------------------------SK-----RP
FENK----------------QFS---TPNGKAKL--IP----------------V-----
--------------TYKAPLQITS-KAYP----------FVVNSGR-ARDQWHTMTRTGK
AAKLLAHMPS-AYVHINPK--DAAELGVESGDLVSLSS----AVC-----------KD--
----A-P-VIYPVKADT------DMRKGEVFIPI-HWSAQWGSH--------SKLGALYA
SAVDPISGQPELKH----AAVAIAPVHFA-------------------------------
-----------------------------TYGKLFVS----------------------S
VNQSTLNSEF-------------SPSYE--DALKHACD-----YWNTTPL----------
--------------------------KSTE-------AISPVNNSDSAL-SVLNVA--S-
---------------------NK---G------------------------RR-------
------------------------------------------------------------
----------D----F----T-----QGLIP---LL------PQ----------------
-------------------------------------------------NAVLL-QFHH-
---HTYS--------VCLALV-----D-DT-------------LCFAA-FL----GDEP-
--------EKAERAPADAHSTAQVAPHSKNTWS--------------------VPN----
EWL-----ASLLNTS------VSTDIQRN-LIRGQVD---DALL-NGDVVCSCFEVREKT
ITHAI-EE----------------------------------------------GCSS--
--VAELGEALKCGTNCGSCKPALSQ--------LI-------DKH---------------
-----------------LVTEIKSV-----------------------------------
--------
>nasA_248
--------------------------------------------MNMPTRQPDMMSEQ-L
--------------------------------------R-------Q----TTCP-YCGV
GCGVDISCN----------------V-------------SPRAITL----DT-------V
-KGTPEHPA-NYGRLCVKGTNLLETN---D---VN-G--RLLHPTMA-------------
-----------------------------G-----QSVD-----WDTATDVIADKITSTI
AQYG-ADAVAF-Y-----ISGQL---LTEDYYIANKLMKGYIGS--ANIDTNSRLCMSSA
VAAYKRAFGED-VVPCDYTDLECTDLLVITGSNA----------AWAH----PVLFQRIQ
RAKLKN----P-A----MKVIVVDPRKTET-CTIAD--------LHLPIKPGSDVALFNG
LLSYA----------------NAQGRINKS----------IVESYAE-------------
------------------------------------------------------------
--------------GLDE----------------TLKSA---------------------
----------------------------------------------NA---LTLDDVAE-
------------VCDLDINSIKAFFDA------FCE-A-----SSVITFYSMGVNQSSAG
VDKAQAIINCHLAMDLIAKDGCGPFSITGQPNAMGG-REVGGLANMLAAHMDLENPEHIS
AVKTYWN--A----PV-MPKGQGLKAVDLFNAIESG--------K-----VKFVWI----
-MGTNPV-----------------------------VSM-PNRGQVE-RAL---SKC-DM
-------------------------------------------------VVVSDIVESND
TLNYAH---IALPASGWSEKDG-TVTNSE----RRISRQRGILPPPGSAKHDWQILCEVA
GKMG--------------------------------------F-GEA-------------
--------F-NF---------------THPSQIFCEY-----------------------
-------------------------------------------------AGLTG---YQN
-------------NGK----------------------RQLDLSPLQALSEAQ-YNGLSP
-----L----QWP-------------F-----------------------------QAVT
KAENTASS------NSQP------------------------------------------
--------------------SLT----------------------------SK-----RP
FEDK----------------QFS---TPNAKARL--IP----------------V-----
--------------TYKAPLQVTS-DAYP----------FVVNSGR-ARDQWHTMTRTGK
AAKLLAHMPS-ANVHINPK--DAAELGVESGDLVSLSS----AVC-----------KD--
----A-P-VIYPVKMDT------DMRKGEVFIPI-HWSAQWGSH--------SKLGALYT
SAVDPISGQPELKH----AAVAIAPVRYA-------------------------------
-----------------------------TYGKLFLS----------------------P
KIQSAHDSKSNIDNPNIDNPSIDNPSIDNHDTLKKVCD-----YWNKTPL----------
--------------------------EGKG-------ATSKGSSVEEAL-SVLNVA--S-
---------------------NK---S------------------------RR-------
------------------------------------------------------------
----------E----F----T-----QSLIP---RL------PQ----------------
-------------------------------------------------NAVLL-QFHH-
---HTFS--------VCLALV-----D-DI-------------LCFAA-FL----GDEP-
--------EKT--------GLAHVTASTKSTWS--------------------VPN----
AWL-----SSLLNTA------ISIESQRN-LLRGQVD---EAFL-NGDVVCSCFEVREKT
ITDAI-TK----------------------------------------------GCSS--
--VTELGQQLKCGTNCGSCKPALSE--------LI-------DKH---------------
-----------------LVIETQSV-----------------------------------
--------
>nasA_249
-------------------------------------------MTSLPPTAN--PQSS-K
--------------------------------------R-----LLQ----TTCP-YCGV
GCGVDVVRQ----------------G--------------AAGPQL----SD-------L
-QGSREHPA-NFGRLCIKGTHLLETL---G---QD-S--RLLFPMVN-------------
-----------------------------G-----QRSD-----WQTAIQTVADKMRSIL
ETDG-PEAIAI-Y-----GSGQL---LTEDYYVANKLMKGFIGS--ANIDTNSRLCMSSA
VVAHKRAFGED-IVPCDYEDLEHTDLLVLVGSNA----------AWTH----PVLFQRIE
RAKLQN----P-D----MKVVVVDPRQTDS-CTLAD--------LHLPLAPGTDAVLYCG
LLNYL----------------SQHDGLDNA----------YIEQSVS-------------
------------------------------------------------------------
--------------GLEE----------------AMHIA---------------------
----------------------------------------------SE---WDLARVAD-
------------VCKLPQSIVETFFRW------FTQ-L-----PRVISFFSMGINQSTTG
VDKGNAIINCHLASGKIAKTGSGPFSITGQPNAMGG-REVGGLSTMLAAHMDIDNTEHQR
IVRDFWQ--A----PN-LATKNGLKAVDTFQAAADG--------K-----IKCLWI----
-MATNPV-----------------------------ASM-PNRELIE-AAL---SRC-EM
-------------------------------------------------VIVSDTAAQTD
TLKFAD---VVFPATGWSEKNG-TVTNSE----RRISRQRGLVPPSSEAKHDWQIISEVA
CALG--------------------------------------F-DEA-------------
--------F-SY---------------QHPVEIFREH-----------------------
-------------------------------------------------CALTG---TEN
-------------GGS----------------------RALDLSPLQDLTEQQ-YDAMRP
-----Q----QWP-------------F---------------------------------
--------------SEVH------------------------------------------
--------------------RAG----------------------------AD-----RL
FADG----------------TFY---TPTGKARM--IA----------------V-----
--------------TPALPTQATS-ADYP----------YVLNTGR-VRDQWHTMTRTGN
TARLLKHMDR-PWLSVNSA--DAKTLGVENGDLLALNA----ACA-----------TD--
----T-T-VILPVTIDD------KQRKGDMFAPF-HWSATWGSH--------CKVGALLN
GANDPLSGQPELKH----GAVKAKKADMA-------------------------------
-----------------------------SYG-LVYG----------------------N
A--------------------------EYVGPVRESFS-----YWLACP-----------
---------------------------------------------TEVA-HSASVA--D-
---------------------VK---A------------------------PQ-------
------------------------------------------------------------
----------A----V----L-----DSVFE---LL------PK----------------
-------------------------------------------------DTQWA-TRQS-
---ADAV--------SVVATR-----D-DK-------------LVLAV-LI----SANA-
--------L-----------------------N--------------------LPS----
DWL-----DSLFTET-----ALSAEQVSA-LLNQQPD---DAFL-LGKLVCSCFGVRENT
IKQAI-QD----------------------------------------------GCNS--
--VEALGKNLKCGTNCGSCKTELAA--------LL--TAEAESST---------------
-----------------DTESTPYERII--------------------------------
--------
>nasA_82
-------------------------------------------MNAMLLQVNTKHQVA-N
--------------------------------------K-----LVQ----TTCP-YCGV
GCGVDVVQS----------------G--------------GMTGSL----SE-------L
-KGSAEHPA-NYGRLCIKGTHLLETL---D---GN-K--RLLKPVVF-------------
-----------------------------G-----QPAS-----WDEATSIIAARMKSII
EQHG-PDAVAI-Y-----GSGQL---LTEDYYVANKLMKGFIGT--ANIDTNSRLCMSSA
VVAHKRAFGED-IVPCNYEDLEHTDLLILTGSNA----------AWTH----PVLFQRIE
RAKLRN----P-D----MKVVVVDPRETDS-CSLAD--------LHVALKPGTDAVLFCG
LLNYL----------------AHHNALDDT----------FIQNSTN-------------
------------------------------------------------------------
--------------GFAE----------------ALAEA---------------------
----------------------------------------------SA---WTVAKVAQ-
------------TCDVPVAVIEQLFNW------FAS-L-----PRAITFFSMGINQSTSG
VDKGNAIINCHLASGKIGKEGSGPFSITGQPNAMGG-REVGGLSNMLAAHMDIDNPEHHA
TVKAFWQ--A----PN-LITKPGLRAVDMFQAAADG--------K-----VKCLWI----
-MATNPV-----------------------------ASM-PNRALVE-AAL---KNC-EL
-------------------------------------------------VIVSDTAAQTD
TLNYAH---IALPATGWSEKNG-TVTNSE----RRISRQRGLVEPMGEAKHDWEILSMVG
RAMG--------------------------------------F-EEA-------------
--------F-AY---------------QHPAEIFAEH-----------------------
-------------------------------------------------CALTA---ANN
-------------NGS----------------------RALDLGPLADLNIAQ-YDSLRP
-----Q----QWP-------------L---------------------------------
--------------SNTH------------------------------------------
--------------------RIG----------------------------TD-----RL
FADG----------------SFY---TPDGKANF--VA----------------I-----
--------------TPRLPEQQTS-AEYP----------FVLNTGR-VRDQWHTMTRTGN
APRLLKHIDR-PWLSIHPV--DAQVLDVKDGDLIKAEA----ACS-----------GG--
----I-E-VILPVKIDD------KQRRGEMFAPF-HWSATWGSH--------ARVGALLN
GANDALSGQPELKH----GAIKLSPVAMQ-------------------------------
-----------------------------SYG-LVYG----------------------E
E--------------------------TLVNALQSATY-----YYLNTL-----------
---------------------------------------------TSVA-ACIEIA--D-
---------------------QR---D------------------------PQ-------
------------------------------------------------------------
----------S----M----V-----AEVIK---HL------PK----------------
-------------------------------------------------DAQWA-TLQG-
---PHQL--------SIVVTR-----K-NK-------------LVLAI-LL----ADKP-
--------T-----------------------D--------------------IPR----
DWL-----DSLYNGD-----ELSPEQING-LLEQQPD---DAFL-LGKVVCSCFGVRENT
IKQAI-AE----------------------------------------------GNNT--
--VAGLGKALKCGTNCGSCKTELAS--------LIESTSAVSKPH---------------
-----------------LKEETTNEYAL--------------------------------
--------
>nasA_200
-------------------------------------------MTAMPPVLSKSAAPA-N
--------------------------------------K-----LVQ----TTCP-YCGV
GCGVDVLQR----------------G--------------GMTGTL----SE-------L
-KGSTEHPA-NFGRLCIKGTHLLETL---D---GN-K--RLLQPVVF-------------
-----------------------------G-----QPAS-----WDDAIGVIAAKMAAII
EQHG-PDAVAI-Y-----GSGQL---LTEDYYVANKLMKGFIGT--ANIDTNSRLCMSSA
VVAHKRAFGED-IVPCNYEDLEHTDLLILTGSNA----------AWTH----PVLYQRIE
RAKLRN----P-D----MKVVVVDPRKTDS-TAIAD--------LHIALKPGTDAVLFCG
LLNFL----------------ANNNALDEA----------FIAASTH-------------
------------------------------------------------------------
--------------GFAE----------------TLAAA---------------------
----------------------------------------------FE---WPMARVAE-
------------VCDVAEAELVTLFNW------FAT-L-----PRAITFFSMGINQSTSG
VDKGNAIINCHLATGKIGKEGSGPFSITGQPNAMGG-REVGGLSNMLAAHMDIDNPAHHA
TVKQFWN--A----PN-LITKPGLRAVDMFQAAADG--------K-----VKCIWI----
-MATNPV-----------------------------ASM-PNRALVE-AAL---KQC-EL
-------------------------------------------------VIVSDTAAQTD
TLNYAH---IALPATGWSEKNG-TVTNSE----RRISRQRGLVAPMGEAKHDWEILSLVG
QALG--------------------------------------F-EDA-------------
--------F-NY---------------AHPAEIFAEH-----------------------
-------------------------------------------------CALTA---ANN
-------------NGS----------------------RALDLGPLADLSVAQ-YDNLRP
-----Q----QWP-------------L---------------------------------
--------------NETH------------------------------------------
--------------------RIG----------------------------TE-----RL
FADG----------------SFY---TPNRKANF--VA----------------I-----
--------------TPRLATQQTS-AEYP----------FVLNTGR-IRDQWHTMTRTGN
APRLLKHIDR-PWLSVHPL--DAQALAVKDGDLLKAEA----ACS-----------GE--
----V-E-VILPVKIDD------KQRRGEVFAPF-HWSATWGSH--------AKVGALLN
GANDALSGQPELKH----GAIRLSPVAMQ-------------------------------
-----------------------------SYG-LVYG----------------------D
E--------------------------SLVVALQNAGY-----YYLNTP-----------
---------------------------------------------TTAA-ACIELA--D-
---------------------PR---D------------------------PQ-------
------------------------------------------------------------
----------S----M----V-----AAVLK---HL------PK----------------
-------------------------------------------------DAQWA-TLQG-
---PHQL--------SIVVTR-----N-NK-------------LVLAV-LL----ADKP-
--------M-----------------------D--------------------MPR----
DWL-----DSLYSGT-----ELSPEQING-LLEQQPD---EAFL-LGKVVCSCFGVRENT
IKHAI-DE----------------------------------------------GNNT--
--VSGLGKALKCGTNCGSCKTELAS--------LIESSGAMPQSE---------------
-----------------AKEETSNDYAL--------------------------------
--------
>nasA_104
-----------------------------------MNHNK---LNTPLSLVA--QPPV-R
--------------------------------------S-----LGQ----TTCP-YCGV
GCGVDISCN----------------G-------------SGRSISL----ES-------L
-TGTPEHPA-NFGRLCVKGTHLLDTN---D---TT-Q--RLLYPQLN-------------
-----------------------------G-----ERVD-----WDQATDFVADKIRQVV
AEHG-PDAVAF-Y-----VSGQL---LTEDYYVANKLMKGFIGS--ANIDTNSRLCMSSA
VAAYKRAFGED-LVPCNYEDLEQTDLLVLVGSNA----------AWTH----PVLFQRME
RARLRN----P-A----LKVVVIDPRQTET-CALAD--------WHLAIKPGSDVALFNG
LLRYL----------------GDHQALDAD----------FIETATE-------------
------------------------------------------------------------
--------------GFAA----------------TLAAC---------------------
----------------------------------------------MP---WDLESVAS-
------------CCGLSVAEVESFYRR------FAQ-S-----PSAVTFFSMGVNQSTSG
TDKANAIINCHLASGKIGKPGSGPFSITGQPNAMGG-REVGGLANMLAAHMDIENPVHRE
RVQTFWN--A----PT-VAEKGGYKAVDLFQAIDEG--------K-----VKFVWI----
-MATNPV-----------------------------VSM-PNRAQVE-RAL---ARC-DT
-------------------------------------------------VVVSDIVTHND
TLKFAH---VALPASGWSEKNG-TVTNSE----RRISRQRGLLPPPGEARHDWQIICEVA
AKLG--------------------------------------F-AEA-------------
--------F-DY---------------ASPAQIFDEH-----------------------
-------------------------------------------------ACLTA---WQN
-------------NGE----------------------RALNLSGLAGLSPQQ-YDRLKP
-----V----QWP-------------V---------------------------------
--------------TEST------------------------------------------
--------------------PQG----------------------------CA-----RL
FENK----------------RFF---TASRKAQF--IA----------------L-----
--------------EVLSPRQLTS-AAYP----------YVLNSGR-MRDQWHTMTRTGK
TSKLLQHTAQ-AQLAIHPQ--DSLALGVVSNELVTLKA----HCS-----------GN--
----A-P-VILPVKIDP------RQRRGEVFAPI-HWSATWGSH--------CTLGQLFD
GSHDPVSGQPELKH----GAIRIAPAEFD-------------------------------
-----------------------------CHGQLACS----------------------D
K--------------------------GLFELLLAECD-----YWSRVP-----------
---------------------------------------------ATHV-STARIA--A-
---------------------NI---S------------------------AV-------
------------------------------------------------------------
----------E----L----C-----RQLAM---LL------PK----------------
-------------------------------------------------AYCQI-SFQQ-
---GSSV--------TLLVLK-----D-DH-------------PVLYL-SL----HHKY-
--------T-----------------------N--------------------LPL----
DWL-----DSVFDPDG----ELSFEVQAS-LLRNQVE---ASFL-QGKLVCSCFNVREKP
ILAEI-AG----------------------------------------------GADS--
--VEELGKRLKCGTNCGSCRSELSS--------ML--TDSGAASE---------------
-----------------QSPLLIEGALS--------------------------------
--------
>nasA_146
-----------------------------------MNHARATVISVQSAPKS--VART-P
--------------------------------------T-----LAQ----TTCP-YCGV
GCGVDITLE----------------T-------------AGNKTTF----KA-------L
-TGTPEHPA-NFGRLCVKGTNLLETN---D---LN-G--RLTQPQMG-------------
-----------------------------G-----KPVS-----WDTATSAIAEKMQQVI
DEHG-PDAVAL-Y-----VSGQL---LTEDYYVANKFMKGYVGS--ANIDTNSRLCMSSA
VAAYKRAFGED-IVPCNYEDLEQTDLLILTGSNA----------AWTH----PVLFQRME
RAKRQN----P-D----MKVVVVDPRATDT-STLAD--------LHIPLKPGTDAVLFNG
LLHFL----------------AQNGGLDTD----------FIAASTS-------------
------------------------------------------------------------
--------------GFEA----------------ALSSA---------------------
----------------------------------------------AE---YSLSRVAE-
------------ECDVPEHDILALFTL------FLE-R-----QRAITFFSMGINQSTSG
VDKGNAIINCHLATGKIGKTGSGPFSITGQPNAMGG-REVGGVANMLAAHMDIDNAQHRD
LVQRFWQ--S----PR-MADKPGLKAVDLFKRINEG--------K-----VKFVWI----
-MATNPV-----------------------------VSM-PNRCEVE-AAL---SKC-DM
-------------------------------------------------VVVSDMVTKND
TLKFAH---IALPASGWSEKNG-TVTNSE----RRISRQRGLLKPAGESRHDWQALCAVA
AKMG--------------------------------------F-AEH-------------
--------F-DY---------------QHPAEIFDEH-----------------------
-------------------------------------------------ARLTA---FEN
-------------HGN----------------------RALDLGGLSGLTTAE-YDNFRP
-----V----QWP-------------V---------------------------------
--------------PEKT------------------------------------------
--------------------VAG----------------------------AT-----RL
FADG----------------AFF---TADKKARF--IA----------------I-----
--------------SPRLPEQQTT-TAFP----------FVLNTGR-SRDQWHTMTRTGK
AGKLLKHAPY-SQLSLHPE--DIKALGLSAQELVAVNS----ACN-----------TG--
----E-P-VILPVVEDK------QLRKGNCFAPI-HWSATWGSN--------LTLGALFN
GAHDPLSGQPELKQ----GAVSVAAVSFN-------------------------------
-----------------------------LHGQMIIS----------------------D
A--------------------------DVAAALSPAFD-----YWAKTT-----------
---------------------------------------------TDGG-TAFRIA--S-
---------------------NN---D------------------------TG-------
------------------------------------------------------------
----------S----L----F-----SSLKC---VL------PA----------------
-------------------------------------------------HWLLV-TRQH-
---EKGL--------TVIATS-----E-NR-------------FVFGL-WL----EQSY-
--------R-----------------------A--------------------LPD----
EWL-----DSCLQQD-----DISSELLAN-LLRGTPD---EAFL-NGKLVCSCFSVREKN
IETAI-QA----------------------------------------------GCSS--
--VDGLGNELKCGTNCGSCKPELQK--------ML--DSYSSTQT---------------
-----------------AKAVTPEVILHD-------------------------------
--------
>nasA_426
-----------------------------------MNHSQHHELSTLIPVTT--TKRT-Q
--------------------------------------Q-----LGQ----TTCP-YCGV
GCGVDVIRQ----------------Q-------------DGRNASL----KS-------V
-AGTPEHPA-NFGRLCIKGTNLLQTN---G---AE-N--RLLSPSVA-------------
-----------------------------G-----KNVS-----WDTATGLVAEKIKDVI
AKHG-PEAVAF-Y-----VSGQL---LTEDYYVANKLMKGYIGS--ANIDTNSRLCMSSA
VAAYKRAFGED-LVPCSYNDLEHTDLLVLVGSNA----------AWTH----PVLFQRME
RAKLRN----P-D----LNVVLIDPRATDS-STLAD--------LHLPLKPGTDAALFNG
LLHFL----------------VTQGHTDNT----------FIADSTN-------------
------------------------------------------------------------
--------------GFEA----------------AVENA---------------------
----------------------------------------------SV---WSTAAVAN-
------------YCDLPEASVIQFYTM------FAK-K-----TTAITFFSMGINQSTTG
VDKGNAIINCHLASGKIGKPGSGPFSITGQPNAMGG-REVGGLANMLAAHMDIDNAEHRK
NVQTFWQ--S----PV-MAERQGLKAVDMFERMAAG--------D-----IKFVWI----
-MATNPV-----------------------------VSM-PNRPQIE-AAL---EKC-ET
-------------------------------------------------VVVSDIVANTD
TLAFAD---IVLPATGWSEKDG-TVTNSE----RRISRQRGLLPAPGEARHDWQIICDVA
GKMG--------------------------------------F-ADS-------------
--------F-SY---------------AHVSEIFDEH-----------------------
-------------------------------------------------TRLTT---YKN
-------------HGE----------------------RALNLCGLSGMTVSE-YDRLSP
-----T----QWP-------------V---------------------------------
--------------ADAT------------------------------------------
--------------------CQG----------------------------TE-----RL
FSDG----------------KFF---TADRRANF--IA----------------I-----
--------------QPAAPAQLTC-EAFP----------FVLNSGR-LRDQWHTMTRTGK
AAKLFRHTAQ-ATLAMHPD--DAEKLSLKEGDLAALSA----ASS-----------GG--
----M-T-TILPVTLET------RQRKGEVFAPI-HWSKAWGSH--------CQIGALFN
GANDEISGQPELKH----AAVAIQPAAFT-------------------------------
-----------------------------TGGQIAVR----------------------N
S--------------------------ALLSQLTDVAD-----YWVKIP-----------
---------------------------------------------AEHC-ESAQVA--S-
---------------------YA---K------------------------AE-------
------------------------------------------------------------
----------D----L----L-----QKWQS---VL------PE----------------
-------------------------------------------------NCIML-TRQQ-
---DDKA--------SAVILQ-----N-EI-------------LAAVV-WT----DSNA-
--------Q-----------------------A--------------------MPL----
EWL-----DSLFATSA----DLPDATLAA-LLRGQPD---EAYL-LGPQICSCFNVRQKT
INDAI-EA----------------------------------------------GAAT--
--VDALGDQLQCGTNCGSCRSELKR--------MI--DQQADARV---------------
-----------------LLHSIDEGALS--------------------------------
--------
>nasA_16
-------------------------------------------------------MQP-E
--------------------------------------Q-----IVE----STCA-YCGV
GCGIDI--T----------------K---------------QGGKA----TK-------L
-TASAGHPA-NFGRLCVKGSNLINTL---D---VS-G--RLLVPKVN-------------
-----------------------------G-----ESVS-----WPDAIEQVASGFADTI
KKYG-KNSVAF-Y-----VSGQL---LTEDYYLANKLMKGYIGS--GNIDTNSRLCMSSA
VAAYKRSFGED-VVPCNYRDLETTQLLLITGSNA----------AWTH----PVLFQRIE
RARQVN----P-N----MKVVAIDPRATAT-TESVD--------YHLAIKPGTDAAFFNG
LLSYL----------------SLYGGLDDN----------YIAQHTE-------------
------------------------------------------------------------
--------------GIDD----------------ALDVA---------------------
----------------------------------------------KL---WPIERVAA-
------------YCDIKLSQLVQVYRL------FSQ-S-----SSAITMYSMGINQSSSG
VDKCQSIINCHLASGKIAKQGSGPFSITGQPNAMGG-REVGGLANQLTAHLDIENAEHRD
YVQTYWQ--S----PV-MANAAGKSAVAMFDAIERG--------E-----IKAVWI----
-MATNPL-----------------------------VSL-PERNKIE-RAL---TNC-PL
-------------------------------------------------VVVSDCVANND
TLAFAN---IKLPATPWLEKNG-TVTNSE----RCISRQRSVQPACGEARHDWQIIADVA
SAMG--------------------------------------F--SG-------------
--------F-EY---------------QHVSDVFTEF-----------------------
-------------------------------------------------AGLTG---AKQ
-------------PSD----------------------RLFDISGLADLSIKE-YDNLSP
-----M----QWP-------------I---------------------------------
--------------NQKH------------------------------------------
--------------------PNG----------------------------CS-----RV
FEKG----------------VFS---TKSKKAQF--FA----------------V-----
--------------EPQLAKLAPT-KVFP----------FSLNSGR-LRDHWHSMTRTSL
AAELTQHTTK-PYLYINAV--ELAALDMLENDIVAITS----ACS-----------GS--
----E-P-VLVQAKLDN------GLRKQQCFMPI-HWNQQFASA--------ANVSRLYP
SIVDEASGQPECKQ----VPVAIQKTQFT-------------------------------
-----------------------------QFIECHI------------------------
SEV-------------------------LLNNIKLDSSLKSIGFWLKNN-----------
---------------------------------------------NEYG-LQLSMA--N-
----------------------E---V------------------------AI-------
------------------------------------------------------------
----------A----D----V-----LLWCQ---QL------VE--SNQAIEQSS-----
-------------------------------------------------NIEWL-SFGD-
---DSTC--------SIVLMT-----N-KK-------------LLLSC-SV----GGKW-
--------L-----------------------E--------------------IES----
TWT-----QHLFAKE-----ALAFSDIQA-LLLGQSS---SEFS-LGKQVCSCFNVAENS
IVDEI-KI----------------------------------------------GTNT--
--IEGLGKKLKCGTNCGSCKPELTQ--------LI-------KQH---------------
-----------------NKNMVVEITEVV-------------------------------
--------
>nasA_344
-------------------------------------------------------MQA-E
--------------------------------------Q-----IIE----STCA-YCGV
GCGIDI--T----------------K---------------QSEKA----KK-------L
-QASADHPA-NFGRLCVKGSNLLNTL---G---DS-G--RLLFPEVK-------------
-----------------------------G-----QKVP-----WIDAIEQVAKGFADTI
KKYG-KNSVAF-Y-----VSGQL---LTEDYYLANKLMKGYIGS--GNIDTNSRLCMSSA
VAAYKRSFGED-VVPCNYRDLETTELLLITGSNA----------AWTH----PVLFQRIE
RARKIN----P-N----MKLVVIDPRATAT-SVAAD--------YHLAIKPGTDAAFFNG
LLYYL----------------SLHGGLDQN----------YLVAHTE-------------
------------------------------------------------------------
--------------GGDD----------------ALAQA---------------------
----------------------------------------------SL---WSIARVAR-
------------YCDIEQSQLIQVYQL------FVA-S-----DSAITLYSMGINQSSTG
VDKCHSIINCHLASGKIAKPGCGPFSITGQPNAMGG-REVGGLANQLTAHLDIDNKAHRD
HVQSYWQ--S----PT-MVSSAGKSAVEMFDAIERG--------E-----IKAVWI----
-MATNPM-----------------------------VSL-PERDKIK-RAL---TQC-PL
-------------------------------------------------VVVSDCVSDND
TLALAD---IKLPATPWLEKNG-TVTNSE----RRISRQRAVQAPTGQARHDWKIIADVA
NAMG--------------------------------------F--SG-------------
--------F-DY---------------QHVSEVFTEF-----------------------
-------------------------------------------------AGLTA---VNQ
-------------QSN----------------------RIFDISGLASLSLEA-YDKLKP
-----M----QWP-------------I---------------------------------
--------------NRDY------------------------------------------
--------------------PTG----------------------------CS-----QV
FENG----------------CFA---TNSQKAQL--FA----------------V-----
--------------TPKSSVLVTN-TNFP----------FSLNSGR-LRDHWHSMTRTGL
AYELTQHTTK-PYLYLNSR--DAVALDVMENDIVAIHS----ACS-----------GT--
----E-P-VLLQVQFDN------GIRDNECFMSI-HWNEQFASH--------ANASRLYP
SIVDAISGQPESKQ----VPVAIKSTRFE-------------------------------
-----------------------------QFIECHI------------------------
DDA-------------------------LLAQIDVKAAVKNITFWLKNK-----------
---------------------------------------------TNYG-MQLSMA--N-
----------------------K---T------------------------PI-------
------------------------------------------------------------
----------T----D----L-----MLWCQ---QL------VDEKSNRKIDEKEDITSA
L----------------------------------------------PLNLEWL-SFGD-
---ATTQ--------YIILLA-----D-KK-------------LLFVC-YV----SRHW-
--------P-----------------------V--------------------FES----
AWL-----QHLFSKG-----ILEFSDIQA-LLLGQAS---SEFS-LGKQVCSCFNIAQNT
IVDAI-KA----------------------------------------------GAAT--
--VEQLGERLKCGTNCGSCKPELAN--------MI-------TEH---------------
-----------------SRHAGLKIATVLP------------------------------
--------
>nasA_5
----------------------------------------------------MSCSQA-S
--------------------------------------H-----IVQ----STCA-YCGV
GCGVDI--T----------------V---------------EAGKA----QA-------L
-VGTTEHPA-NFGQLCVKGTNLLATT---D---LT-N--RLLEPKIK-------------
-----------------------------Q-----KTVD-----WATATKHVADKFSKII
KEHG-PDSVAF-Y-----VSGQL---LTEDYYLANKLMKGYIGS--ANIDTNSRLCMSSA
VAAYKRSFGED-VVPCSYEDLDSTELLLITGSNA----------AWTH----PVLFQRIE
RAKKRN----P-N----MKVVVIDPRKTAT-CQIAD--------HFLPLKPGTDAAFFNG
LLNYL----------------NDNNALNKA----------YIEQYTQ-------------
------------------------------------------------------------
--------------DFDQ----------------AYLAA---------------------
----------------------------------------------SH---WSLAKVAA-
------------YCELEQATVERVYQL------FAR-T-----EKVLTFYSMGINQSSSG
VDKCHSIINCHLATGKIAKDGCGPFSITGQPNAMGG-REVGGLSNQLASHMDIENPAHRS
TVQRFWQ--S----PT-IADKAGYKAVDLFDAIDVG--------K-----IKAVWI----
-MATNPM-----------------------------VSL-PDRKKIA-RAL---NRC-EF
-------------------------------------------------VVVSDCAENND
TLDFAD---VKLPATPWLEKNG-TVTNSE----RRISRQTNAIAPNGQAKHDWQIIADVA
TTMG--------------------------------------F--SG-------------
--------F-GY---------------TDVSDVFREF-----------------------
-------------------------------------------------AQLSG---FEN
-------------NGE----------------------RVFDISAFSTITKKQ-YNRLKP
-----V----QWP-------------V---------------------------------
--------------NDNY------------------------------------------
--------------------PEG----------------------------KK-----RV
YEDG----------------KFS---THSGKAIF--FA----------------I-----
--------------TPQQPTQKTS-TTFP----------FRLNSGR-LRDQWHTMSRTGK
AAQLNAHTDK-CYIYINPE--DAARLNIVDNEIVNVSS----S--------------T--
----G-R-ATVHAKLDK------NQRANECFMPI-HWNEQFASN--------ANVSNLYA
SIADPISGQPEIKH----GAIALSKTAFK-------------------------------
-----------------------------QFGQLHI------------------------
SEY-------------------------FIVQSQITND-----FWTKSR-----------
---------------------------------------------TSYG-MSFQFA--N-
----------------------T---E------------------------SE-------
------------------------------------------------------------
----------I----D----I-----LHWCQ---QT------SQ----------------
------------------------------------------------ISGEWL-QFTQ-
---GNTH--------YVICLQ-----A-GK-------------LVLLC-YI----AATQ-
--------P-----------------------S--------------------IEQ----
AWL-----EHVFSET-----IIPEDDIHS-LLSGTAN---DIFA-KGKQICSCFNIGEKE
IISAI-DN----------------------------------------------GCSS--
--VEQLGDTLKCGTNCGSCKSELGV--------LV-------ADH---------------
-----------------KVNNAEIISSTFIDELQKC------------------------
--------
>nasA_178
----------------------------------------------------MSCSQS-P
--------------------------------------H-----IVQ----STCA-YCGV
GCGIDI--T----------------V---------------QNGEA----SA-------L
-VGTTEHPA-NFGKLCVKGTNLLETT---D---LT-N--RLLEPQIN-------------
-----------------------------N-----QTVD-----WSTATNHVADKFSQII
KDHG-PDSVAF-Y-----VSGQI---LTEDYYLANKLMKGYIGS--ANIDTNSRLCMSSA
VAAYKRSFGED-VVPCSYEDLDSTELLLITGSNA----------AWTH----PVLFQRIE
RAKKRN----P-N----MKVVVIDPRRTAT-CQIAD--------YFLPVKPGSDAAFFNG
LLSYL----------------SHHDGLDQD----------YIERNTQ-------------
------------------------------------------------------------
--------------GFEQ----------------ALKEA---------------------
----------------------------------------------NN---WSVAEVAA-
------------YCDIDQKAVESVYQL------FAT-T-----EKVITFYSMGINQSSSG
VDKCQSIINCHLATGKIAKDGCGPFSITGQPNAMGG-REVGGLSNQLASHMELDNPAHRS
TVQRFWQ--S----PT-IADKAGYKAVDLFDAIDEG--------K-----IKAVWI----
-MATNPV-----------------------------VSL-PHREKIV-RAL---NKC-EF
-------------------------------------------------VVVSDCVANND
TLDFAD---VKLPATPWLEKNG-TVTNSE----RRISRQTNAISPNGQAKHDWKIIANVA
TAMG--------------------------------------F--SG-------------
--------F-DY---------------SHVSEVFQEF-----------------------
-------------------------------------------------AQLSG---FEN
-------------NGE----------------------RVFDISAFSSITTAQ-YDRLKP
-----V----QWP-------------V---------------------------------
--------------NDTY------------------------------------------
--------------------PEG----------------------------KK-----RV
YEDG----------------KFS---TPSGKALF--IP----------------I-----
--------------TPQEPTQKTS-TEFP----------FRLNSGR-LRDQWHTMSRTGK
ASQLTAHTDK-CYLYINPA--DAARLNIVDDEIVTVSS----S--------------T--
----G-Q-ATVNAKLDK------NQRTNECFMPI-HWNKQFASS--------ANVSDLYA
SVADPISGQPESKH----GAIAVSKTSFK-------------------------------
-----------------------------QFGQLHI------------------------
SEE-------------------------FIVQTQLNNE-----FWSKAR-----------
---------------------------------------------TSYG-MSFHFA--N-
----------------------T---D------------------------LE-------
------------------------------------------------------------
----------T----D----M-----LNWCQ---TT------SQ----------------
------------------------------------------------ISGEWM-QFTQ-
---ENTR--------YIICLQ-----D-SK-------------LVFLC-YS----SETS-
--------P-----------------------T--------------------IEN----
AWL-----EHIFSQT-----SLPESYIPS-LLAGTSS---EEYA-KGKQVCSCFNIGEKE
IINAI-EG----------------------------------------------GCAS--
--VEQLGDTLKCGTNCGSCKSELGV--------LL-------NEH---------------
-----------------KVNTEEIINTTFIEKPALIESEI--------------------
--------
>nasA_98
-----------------------------------MSSVSTA----STHVSPDATVCT-P
--------------------------------------S-----LIQ----STCA-YCGV
GCGVDI--N----------------V---------------TDNKA----VS-------L
-IGTADHPA-NNGKLCVKGSNLLNTI---D---LT-G--RLLSPEIA-------------
-----------------------------G-----QQVS-----WDDATDHVAQKFNDII
KLHG-PDSVAF-Y-----VSGQL---LTEDYYIANKLMKGYIGS--GNIDTNSRLCMSSA
VTAYKRAFGED-VVPCTYQDLEQTDLLVLTGSNA----------AWTH----PVLYQRIE
RAKKIN----P-A----MKIVVIDPRETAT-CEIAD--------NFIQLKPGTDAAFFNG
LLNYL----------------SENDGLDTH----------YIAEFTE-------------
------------------------------------------------------------
--------------GFEL----------------ALAEA---------------------
----------------------------------------------AQ---WSVTKVAA-
------------FCEVSEQTLISVYQL------YCS-S-----KKAITFYSMGINQSSSG
VDKCQSIINCHLASGKIGKAGSGPFSITGQPNAMGG-REVGGLANQLAAHMDIDNPQHQD
KVQRFWQ--S----PT-MATKAGEKAIDMFDKIASG--------D-----IKAVWI----
-MATNPM-----------------------------VSL-PNREKIS-EAL---SKC-EL
-------------------------------------------------VVVSDCVDSND
TLAFAD---VKLPATPWLEKNG-TVTNSE----RRISRQRNAVTPAGEAKHDWQIIQEVA
KKMG--------------------------------------F--SG-------------
--------F-EF---------------DDVSDVFKEH-----------------------
-------------------------------------------------AQLTQ---FEN
-------------DGE----------------------RLLDLSGLTQLTAKE-YNDLTP
-----I----QWP-------------V---------------------------------
--------------NARH------------------------------------------
--------------------PDG----------------------------CA-----RV
YADG----------------KFN---TTSGKAQL--IA----------------I-----
--------------TPQLPVQRTS-TEFP----------FLLNSGR-LRDQWHTMTRTGK
TSKLSAHTDK-PYLYLHPT--DAANLAVENDDMLSITA----S--------------T--
----G-A-AIAHVKVDD------KQRPGECFMPI-HWNKSFASH--------GNVSALYQ
SIVDPLSGQAESKH----GAVALSKKSFK-------------------------------
-----------------------------QYVSVHT------------------------
-----------------------------ASDTNVTAD-----FWVKSA-----------
---------------------------------------------TEYG-SAYQMG--L-
----------------------D---E------------------------PT-------
------------------------------------------------------------
----------V----D----A-----MAFSQ---QI------SG----------------
------------------------------------------------LSGEWM-MFEQ-
---DDFS--------YVVCLQ-----A-GK-------------LVFLS-YF----SNSW-
--------P-----------------------E--------------------IEQ----
AWL-----DHVFAEP-----SLEFATIQS-LLLGIAS---EEFS-QGKQVCSCYSVGEKS
IISAI-EQ----------------------------------------------GCTS--
--VDELGEKLQCGTKCGSCKPELAS--------LI-------RQY---------------
-----------------QPDDVIMKIAV--------------------------------
--------
>nasA_294
-----------------------------------MSRLIPA----SAHVSPMVTENT-P
--------------------------------------S-----LIQ----STCA-YCGV
GCGIDI--G----------------V---------------ADGQA----TS-------L
-VGTADHPA-NYGKLCVKGSNLLNTI---D---LT-N--RLLVPEIS-------------
-----------------------------G-----QQVS-----WQQATDHVANKFTDII
NKYG-KDAVAF-Y-----VSGQL---LTEDYYLANKLMKGYIGS--GNIDTNSRLCMSSA
VSAYKRALGED-VVPCTYDDLEQSELLLLTGSNA----------AWTH----PVLYQRIE
RAKKIN----P-A----MKVVVIDPRKTAT-CELAD--------NFVQLKAGTDGAFFNG
LLNYL----------------SKNGGLDTD----------YIDQFTE-------------
------------------------------------------------------------
--------------GFEE----------------TLKQA---------------------
----------------------------------------------AT---WSVEKVAE-
------------YCQVSTEELTAVYQL------FCQ-S-----KSAVTFYSMGINQSSSG
VDKCQSIINCHLASGKIAKAGSGPFSITGQPNAMGG-REVGGLANQLAAHLDIDNPAHQD
KVQRFWQ--S----PT-IANKQGAKAVELFDKIESG--------D-----IKAVWI----
-MATNPV-----------------------------VSL-PDRDKII-AAL---KKC-EL
-------------------------------------------------VVVSDCVEQND
TLAFAD---VKLPATPWLEKNG-TVTNSE----RRISRQRNAVLPAGQAKHDWQIIRDVA
QTMG--------------------------------------F--DG-------------
--------F-DF---------------EDVSDVFKEH-----------------------
-------------------------------------------------AQLTA---FEN
-------------NGE----------------------RLLDLSGLSQLSAQE-YQQLAP
-----I----QWP-------------V---------------------------------
--------------NEKN------------------------------------------
--------------------PQG----------------------------CA-----RV
YANG----------------KFN---TASGKAQF--IA----------------V-----
--------------SPQLPIQRTS-VEFP----------FLLNSGR-MRDQWHTMTRTGK
TSKLSAHTDK-PYLYLHPK--DAKDLAVQDDDMLTITA----S--------------T--
----G-Q-AITHVKVDN------QQRVGECFMPI-HWNESFASH--------GNVSALYQ
GIVDPISGQAECKQ----GAVALSKKNYQ-------------------------------
-----------------------------QYVSVHT------------------------
-----------------------------TSEVNLNAD-----FWVKSA-----------
---------------------------------------------AVYG-DVYQVA--F-
----------------------H---Q------------------------PT-------
------------------------------------------------------------
----------N----D----A-----LLWSQ---KT------SS----------------
------------------------------------------------LSGEWL-TFQQ-
---GSQC--------YIVCLQ-----A-GK-------------LAFLG-YF----STSW-
--------P-----------------------E--------------------IEA----
SWL-----EHVFSQA-----TLAFATIQS-LLLGISS---EEFN-QGKQVCSCFNIGEKT
INKAI-GK----------------------------------------------GCSS--
--VDKLGEKLQCGTKCGSCKPELAS--------LI-------SQY---------------
-----------------QTDPIAIITDLEVS-----------------------------
--------
>nasA_364
-----------------------------------MSDLLPT----SPLTSSVIKTGE-P
--------------------------------------S-----LIQ----STCA-YCGV
GCGVDI--G----------------V---------------ADGKA----TS-------L
-TGSANHPA-NFGRLCVKGSNLLNTI---D---LT-G--RLLAPEIA-------------
-----------------------------G-----EQVS-----WDKATDYVAEQFNDII
KKHG-KDSVAF-Y-----VSGQL---LTEDYYIANKLMKGYIGS--GNIDTNSRLCMSSA
VSAYKRAFGED-VVPCTYEDLEQTDLLLITGSNA----------AWTH----PVLYQRIE
RAKKIN----P-A----MKVVVIDPRKTAT-CELAD--------NFIQLKPGTDGAFFNG
LLNYL----------------AENGGLDPD----------YIDGFTD-------------
------------------------------------------------------------
--------------GFEE----------------TLKQT---------------------
----------------------------------------------ST---WSIANVAE-
------------YCQVSAEEITAVYQL------FCQ-S-----KSAVTFYSMGINQSSSG
VDKCQSIINCHLASGKIAKAGSGPFSITGQPNAMGG-REVGGLANQLAAHMDIDNPAHQD
KVQRFWQ--S----PT-IAKKQGAKAIELFDKIAMG--------E-----IKAVWI----
-MATNPV-----------------------------VSL-PDRDKII-AAL---KKC-EL
-------------------------------------------------VVVSDCVEKND
TLAFAD---VKLPATPWLEKNG-TVTNSE----RRISRQRNAVAPAGQAKHDWQIIQDVA
TKMG--------------------------------------F--DG-------------
--------F-DF---------------DDVSDVFKEH-----------------------
-------------------------------------------------AQLTQ---FEN
-------------NGE----------------------RLLDLSGLSQLSAKE-YHQLAP
-----V----HWP-------------V---------------------------------
--------------NKEH------------------------------------------
--------------------PQG----------------------------CA-----RV
FSDG----------------KFN---TASGKAQF--IA----------------V-----
--------------TPQLPIQQTS-AEFP----------FVLNSGR-MRDQWHTMTRTGK
TSKLSAHTDK-PYLYLHPK--DAKDLGVQDNDMLTITA----S--------------T--
----G-Q-AISHVKVDN------QQRIGECFMPI-HWNKSYASH--------GNVSALYQ
GIVDPISGQAECKQ----GAVGLSKKIYQ-------------------------------
-----------------------------QYVSVHT------------------------
-----------------------------TGDVNLNAD-----FWVKST-----------
---------------------------------------------AVYG-DVYQVA--F-
----------------------H---Q------------------------TT-------
------------------------------------------------------------
----------N----D----A-----LLWSQ---KT------SG----------------
------------------------------------------------LSGEWL-TFQQ-
---GSQC--------FIVCLQ-----A-GK-------------LAFLA-YF----STGW-
--------P-----------------------E--------------------IET----
SWL-----DHVFSEK-----TLAFATIQS-LLLGISS---EEFN-QGKQVCSCFNIGEKT
INKAI-GQ----------------------------------------------GCSS--
--VDELGEKLQCGTKCGSCKPELAS--------LI-------SQY---------------
-----------------QTDHITVITDLAVS-----------------------------
--------
>nasA_132
-----------------------------------MSDLLPT----SPLTSPVIKTGE-P
--------------------------------------S-----LIQ----STCA-YCGV
GCGVDI--G----------------V---------------ADGKA----TS-------L
-VGSAAHPS-NYGRLCVKGSNLLNTI---D---LT-G--RLLSPEIA-------------
-----------------------------G-----EQVS-----WDKATDYVAEQFNDII
KKYG-KDSVAF-Y-----VSGQL---LTEDYYIANKLMKGYIGS--GNIDTNSRLCMSSA
VSAYKRAFGED-VVPCTYQDLEETDLLLLTGSNA----------AWTH----PVLYQRIE
RAKKIN----P-A----MKVVVIDPRKTAT-CELAD--------NFIQLKPGTDAAFFNG
LLHFL----------------SENQGLDTD----------YIAQHTE-------------
------------------------------------------------------------
--------------GFEQ----------------ALTQA---------------------
----------------------------------------------TS---WTVTKVAE-
------------FCQVSIEELTTVYQL------FCS-S-----EKAITFYSMGINQSSSG
VDKCQTIINCHLASGKIGKAGSGPFSITGQPNAMGG-REVGGLANQLAAHMDIDNPQHQD
KVQRFWQ--S----PT-IANKQGAKAIDLFDKLASG--------E-----IKAVWI----
-MATNPV-----------------------------VSL-PNRAKIT-AAL---KKC-EL
-------------------------------------------------VVVSDCVEQND
TLAFAD---VKLPATPWLEKNG-TVTNSE----RRISRQRNAVLPAGQAKHDWQIIQDVA
TKMG--------------------------------------F--SG-------------
--------F-DF---------------DDVSDVFKEH-----------------------
-------------------------------------------------AQLTQ---FEN
-------------DGE----------------------RLLDLSGLSQLTAKE-YNELAP
-----I----QWP-------------V---------------------------------
--------------NDAN------------------------------------------
--------------------PEG----------------------------CA-----RV
YADG----------------KFN---TPSGKAKF--IP----------------V-----
--------------KPQLPFQKTS-AEFP----------FVLNSGR-LRDQWHTMTRTGK
TNKLSKHTDK-PYLYLHPT--DAKALAVQNDDMLSITA----S--------------T--
----G-Q-AIAHVKVDA------KQRLGECFMPI-HWNQNYASH--------GNVSDLYQ
SIVDPLSGQAESKQ----GAVALGKKTYK-------------------------------
-----------------------------QYISVHT------------------------
-----------------------------TSKITLSAD-----FWVKST-----------
---------------------------------------------TAYG-DSYQVA--L-
----------------------D---E------------------------PT-------
------------------------------------------------------------
----------I----D----A-----LLLCQ---QI------SG----------------
------------------------------------------------LSGEWL-TFVQ-
---DNQS--------YVVCLQ-----A-GK-------------LAFLG-YF----SATW-
--------P-----------------------E--------------------IEQ----
SWL-----EHVFGSK-----TLEFATIQS-LLLGISS---DEFN-QGKQVCSCYSIGEKT
IDEAI-AQ----------------------------------------------GCGS--
--VEALGEKLQCGTKCGSCKPELAS--------LI-------SQY---------------
-----------------NADPIETAIVLAED-----------------------------
--------
>nasA_327
-----------------------------------MSDLLPT----SPLISPVIKAGE-P
--------------------------------------S-----LIQ----STCA-YCGV
GCGVDI--G----------------V---------------AGGKA----TS-------L
-TGSAAHPS-NYGRLCVKGSNLLNTI---D---LT-G--RLLAPEIA-------------
-----------------------------G-----EQVS-----WDKATDYVAEQFNDII
QKHG-KDSVAF-Y-----VSGQL---LTEDYYLANKLMKGYIGS--GNIDTNSRLCMSSA
VSAYKRAFGED-VVPCTYQDLEQTELLLLTGSNA----------AWTH----PVLYQRIE
RAKKIN----P-A----MKVVVIDPRKTAT-CELAD--------NFIQLKPGTDGAFFNG
LLQFL----------------SENQGLDTD----------YIAQYTE-------------
------------------------------------------------------------
--------------GFEL----------------ALATA---------------------
----------------------------------------------AS---WTTAKVAE-
------------FCQVSIEELTTVYQL------FCR-S-----KKAITFYSMGINQSSSG
VDKCQSIINCHLASGKIGTIGNGPFSITGQPNAMGG-REVGGLANQLAAHMDIDNPIHLD
KVQRFWQ--S----PT-IANKQGAKAIDLFDKLASG--------D-----IKAVWI----
-MATNPL-----------------------------VSL-PNRDKIT-AAL---KQC-EL
-------------------------------------------------VVVSDCVEKND
TLAFAD---VKLPATPWLEKNG-TVTNSE----RRISRQRNAVLPAGQAKHDWQIIQDVA
TKMG--------------------------------------F--SG-------------
--------F-DF---------------NEVSDVFKEH-----------------------
-------------------------------------------------AQLTQ---FEN
-------------NGE----------------------RLLDLSGLSQLTTKE-YNELAP
-----I----QWP-------------V---------------------------------
--------------NESY------------------------------------------
--------------------PEG----------------------------CA-----RV
YADG----------------KFT---TPSSKAQF--IP----------------V-----
--------------APQLPIQRTS-TKYP----------FVLNSGR-LRDQWHTMTRTGK
THKLSAHTDK-PYLYLHPK--DAQGLAVQNNDMLMITA----S--------------T--
----G-Q-AIAHVKVDE------KQRLGECFMPI-HWNQSYASH--------GNVSDLYQ
SSVDPLSGQAESKQ----GAVALRKKAYK-------------------------------
-----------------------------QYISVHT------------------------
-----------------------------TSSLSLSAD-----FWVKST-----------
---------------------------------------------TAYG-DTYQVA--L-
----------------------E---E------------------------ST-------
------------------------------------------------------------
----------A----D----A-----LLWCQ---QT------TG----------------
------------------------------------------------LSGEWL-TFSE-
---EDKF--------YIVCLQ-----A-GK-------------LVFLS-YF----STNW-
--------P-----------------------E--------------------IEP----
AWL-----EHVFAEE-----KLAFATIQS-LLLGIAS---DEFN-QGKQVCSCYNVGEKT
IKIAI-TQ----------------------------------------------GCSS--
--VDALGEKLKCGTKCGSCKPELAN--------LI-------SQH---------------
-----------------KASPIELVTELATG-----------------------------
--------
>nasA_133
-----------------------------------MSELMST----SSLSLPVSQTDE-P
--------------------------------------S-----LIQ----STCA-YCGV
GCGVDI--G----------------V---------------ADGKA----TS-------L
-IGSADHPA-NYGRLCVKGSNLLNTI---D---LT-N--RLLVPEIA-------------
-----------------------------G-----EQVS-----WSQATDYVAQQFNDII
KKHG-KNAVAF-Y-----VSGQL---LTEDYYLANKLMKGYIGS--GNIDTNSRLCMSSA
VSAYKRAFGED-VVPCTYQDLEQTDLLLLTGSNA----------AWTH----PVLYQRIE
RAKKIN----P-A----MKVVVIDPRKTAT-CEIAD--------SLIQLKPGTDAAFFNG
LLNYL----------------NDHDGLDTD----------YITKFTE-------------
------------------------------------------------------------
--------------GFQQ----------------TLKEA---------------------
----------------------------------------------KS---WSVDAVAE-
------------YCQVNSQELVVVYQL------FCQ-S-----KKAVTFYSMGINQSSSG
VDKCQSIINCHLASGKMAKVGCGPFSITGQPNAMGG-REVGGLANQLAAHMDIDNPLHQE
KVQRFWQ--S----PT-IATEQGTKAVEMFDKIATG--------E-----IKAVWI----
-MATNPM-----------------------------VSL-PDRAKIA-AAM---KQC-QL
-------------------------------------------------VVVSDCVEEND
TLAFAD---VKLPATPWLEKNG-TVTNSE----RRISRQRNAAMPAGLAKHDWQIIRDVA
QAMD--------------------------------------F--DG-------------
--------F-DF---------------EDVSDVFKEY-----------------------
-------------------------------------------------SQLTS---FEN
-------------NGE----------------------RLLDLSGLSQLTAQQ-YQQLAP
-----I----QWP-------------V---------------------------------
--------------NNEF------------------------------------------
--------------------PQG----------------------------CA-----RV
YADG----------------KFN---TDSSKAQF--YP----------------V-----
--------------TPQLPIQRTD-AEYP----------FVLNSGR-MRDQWHTMTRTGK
ASKLSAHTDK-PYLYLHPS--DANKLSVQDDDMLSITA----S--------------T--
----G-Q-AITHVKVDN------KQRAGECFMPI-HWNKSFASH--------GNVSALYQ
GVVDPISGQAECKQ----GAVQLTKKSFK-------------------------------
-----------------------------QYVSVHRL----------------------T
SES-------------------------EVNELKASAD-----FWLKNT-----------
---------------------------------------------TAYG-EAYQAA--F-
----------------------D---E------------------------PI-------
------------------------------------------------------------
----------V----D----V-----MFWCQ---QT------SG----------------
------------------------------------------------LSGEWL-TFQQ-
---DQQS--------YIVCLQ-----A-GK-------------LCYLA-YS----SNAW-
--------P-----------------------K--------------------IEP----
SWL-----EHVFSVS-----SLEFATVQS-LLLGIAS---EEFN-QGKQVCSCFAVGEKT
INQAI-TQ----------------------------------------------GCTS--
--VEKLGEKLQCGTKCGSCKPELAS--------LI-------NQY---------------
-----------------KTAPIAVITDLAVG-----------------------------
--------
>nasA_263
-----------------------------------MSPLVPTSALASPLNSPLTAMSE-P
--------------------------------------S-----LIQ----STCA-YCGV
GCGVDI--G----------------V---------------TNGKA----TS-------L
-TGSADHPA-NYGKLCVKGSNLLNTI---D---LT-N--RLLVPEIA-------------
-----------------------------G-----KQVS-----WSQATDYVAQKFNDII
EKHG-KDAVAF-Y-----VSGQL---LTEDYYIANKLMKGYIGS--GNIDTNSRLCMSSA
VSAYKRAFGED-VVPCTYQDLEQTDLLLLTGSNA----------AWTH----PVLYQRIE
RAKKIN----P-A----MKVVVIDPRKTAT-CELAD--------NFIQLKPGTDAAFFNG
LLNYL----------------SENGGLDTD----------YIAHNTE-------------
------------------------------------------------------------
--------------GFTE----------------TLTQA---------------------
----------------------------------------------CS---WSLTKVAE-
------------FCQVSESELAAVYQL------FCE-S-----NKAVTFYSMGINQSSSG
VDKCQSIINCHLASGKIGKAGCGPFSITGQPNAMGG-REVGGLANQLAAHMDIDNPQHQD
TVQRFWQ--S----PT-MATKQGAKAVEMFDKIASG--------E-----IKAVWI----
-MATNPM-----------------------------VSL-PDRDKVA-AAL---KKC-EL
-------------------------------------------------VVVSDCVEEND
TLAFAD---VKLPATPWLEKNG-TVTNSE----RRISRQRNAVMPAGQAKHDWKIIRDVA
QAMG--------------------------------------F--SG-------------
--------F-DF---------------NDVSDVFKEH-----------------------
-------------------------------------------------AQLTS---FEN
-------------NGQ----------------------RLLDLSGLSQLSAKE-YHELAP
-----I----QWP-------------V---------------------------------
--------------NEQY------------------------------------------
--------------------PQG----------------------------CD-----RV
YADG----------------KFN---TASTKAQF--FA----------------V-----
--------------TPQLPKQHTS-AEFP----------FVLNSGR-MRDQWHTMTRTGK
TSKLSAHTDK-PYLYLHPE--DAKKIAVVDGDMLSITA----S--------------T--
----G-Q-AITHVKLDD------KQRVGECFMPI-HWNKSFASH--------ANVSALYQ
GVVDPISGQAECKQ----GAVSLTKKSYQ-------------------------------
-----------------------------QYLSLHTF----------------------A
SIS-------------------------DVNKVEISAD-----FWLKNK-----------
---------------------------------------------AAYG-SAYQTA--F-
----------------------E---E------------------------PV-------
------------------------------------------------------------
----------A----D----A-----LLWCQ---QV------TK----------------
------------------------------------------------LSGEWL-QFNQ-
---GDQS--------YIVCLQ-----S-GK-------------LVALA-YF----SKAW-
--------P-----------------------E--------------------LEM----
SWL-----EHVFSEE-----KLEFATIQS-LLLGIAS---EEFN-QGKQVCSCFGVGEKT
INQAI-AQ----------------------------------------------GCGS--
--VEQLGEKLQCGTKCGSCKPELAS--------LI-------RQH---------------
-----------------D----IAVVAV--------------------------------
--------
>nasA_389
-----------------------------------MSLLIAD----SPHVSPSSEKKM-P
--------------------------------------S-----LIQ----STCA-YCGV
GCGVDI--V----------------V---------------ADGKA----TS-------L
-TGSADHPA-NYGKLCVKGSNLLNTI---D---LT-N--RLLAPEID-------------
-----------------------------G-----KKVS-----WQQATNYVAEKFSDII
KEHG-KDAVAF-Y-----VSGQL---LTEDYYLANKLMKGYIGS--GNIDTNSRLCMSSA
VSAYKRAFGED-VVPCTYQDLEQTDLLLLIGSNA----------AWTH----PVLYQRIE
RAKKIN----P-L----MKVVVLDPRKTAT-CELAD--------NFIQLKPGSDGAFFNG
LLNYL----------------SENGGLDAD----------YIAKNTE-------------
------------------------------------------------------------
--------------GFAE----------------TLAQA---------------------
----------------------------------------------TT---WSVAKVAE-
------------YCHVSEQELTAVYQL------FCQ-S-----KKAITFYSMGINQSSSG
VDKCQSIINCHLASGKMAKTGCGPFSITGQPNAMGG-REVGGLANQLAAHMDIDNPAHQD
KVQRFWQ--S----PT-IATKQGAKAIDMFDKIASG--------E-----IKAVWI----
-MATNPM-----------------------------VSL-PDRDKIA-AAL---KKC-QL
-------------------------------------------------VVVSDCVDEND
TLAFAD---VKLPATPWLEKNG-TVTNSE----RRISRQRNAVLPAGQAKHDWQIIRDVA
QAMG--------------------------------------F--SG-------------
--------F-DF---------------ADVSDVFKEH-----------------------
-------------------------------------------------AQLTH---FEN
-------------NGE----------------------RLLDLSGLSQLTAQE-YHELTP
-----I----QWP-------------V---------------------------------
--------------NEQY------------------------------------------
--------------------PQG----------------------------CD-----RV
YADG----------------QFN---TASGKAQF--IA----------------V-----
--------------SPQLPKQRTS-EQFP----------FVLNSGR-IRDQWHTMTRTGK
TSKLVAHTDK-PYLYLHPS--DAKTLAVVDDDMLNITA----S--------------T--
----G-H-AIAHVKLDD------KQRAGECFMPI-HWNKSFASH--------ANVSALYQ
SIVDPISGQAECKQ----GAVALTKKSYS-------------------------------
-----------------------------QYLSLHT------------------------
-VS-------------------------DV-ELEVSAD-----FWLKNT-----------
---------------------------------------------TAYG-DAYQAA--F-
----------------------D---E------------------------PI-------
------------------------------------------------------------
----------V----D----A-----MLWCQ---QA------TG----------------
------------------------------------------------LSGEWL-QFNQ-
---DSQS--------YIVCLQ-----A-GK-------------LVALA-YF----SQQW-
--------P-----------------------V--------------------IET----
SWL-----EHVFSEE-----TLEFATIQS-LLLGIAS---NEFN-QGKQVCSCFNIGEKT
IVNAI-AQ----------------------------------------------GCTS--
--VDKLGEQLQCGTKCGSCKPELAS--------MI-------SLH---------------
-----------------KASEPLAVNELGAG-----------------------------
--------
>nasA_210
-----------------------------------MLLLPTAEKQPNLGKNLMNKDAV--
--------------------------------------K-----LKQ----TTCP-YCGV
GCGIDV--K----------------I---------------NAQTL----TQ-------V
-TGSSEHPA-NFGRLCVKGSSVLQTN---D---VS-G--RLLQPMIG-------------
-----------------------------D-----SRVS-----WDEAFTKVATKFKQVI
DEHG-PDSVAF-Y-----VSGQL---LTEDYYVANKLMKGFIGS--ANIDTNSRLCMSSA
VSGYKRAFGAD-AVPCNYQDLEDTELLVLIGSNA----------AWTH----PVLYQRIE
RAKQLN----P-N----KKIIVIDPRRTAS-CELAD--------LHLALKPGTDVILLNG
LLNYL----------------SANNELDQA----------YIEQATL-------------
------------------------------------------------------------
--------------GFEQ----------------ALNEA---------------------
----------------------------------------------SA---YTPEHVAM-
------------LCELPLADVLAYYQW------FAK-A-----ASAVTFYCMGVNQSIQG
TDKCNAIINCHLASGKIGKPGSGPFSITGQPNAMGG-REVGGLATMLAAHMELDNPTQRE
LLQTFWR--S----PR-MADKAGYKATDIFKNISDG--------K-----IKAVWI----
-MATNPA-----------------------------VSL-PDGHSIS-QAL---KNC-EM
-------------------------------------------------VVVSDCNLNTD
TSHWAD---VRLPATGWSEKNG-TVTNSE----RRISRQRGLLPPAGESKHDWQIICEVA
KAMG--------------------------------------F-NSG-------------
--------F-NY---------------AHPCEIFDEF-----------------------
-------------------------------------------------ARLSG---IEN
-------------KGS----------------------RAFDISGLAGLSEQE-YDALRP
-----I----QWP-------------V---------------------------------
--------------NHAT------------------------------------------
--------------------PEG----------------------------TA-----RL
FTDR----------------KFY---TLSGKAHF--VA----------------T-----
--------------QAKRPAQIKS-EEYP----------FICNTGR-IRDQWHTMTRTGK
AASLSQHISE-PYLAIHPR--DAEQLMLEAHQVARVKS------------------AQ--
----G-E-CLVRVKLDE------GQRRGDLFMPM-HWNKMFASS--------ANVNQLLN
TNIDPVSGQPEFKH----TAVHAEKFAAD-------------------------------
-----------------------------YYGVIYSR----------------------E
AVT-------------------------------ADSE-----YWAKAP-----------
---------------------------------------------TSAG-HQLVFA--G-
----------------------T---K------------------------PV-------
------------------------------------------------------------
----------E----D----W-----LSWCQ---QH------SL----------------
------------------------------------------------VQGEWF-KFENK
T--EQAS--------KIFCYR-----D-NR-------------LEYVC-YV----QRQP-
--------I-----------------------S--------------------QDN----
SWL-----NEMFLLD-----QFSGDEINA-VLCGAPS---EGMA-KGRQICSCFKVGEKQ
IIEAIQTE----------------------------------------------GDET--
--VEALGQRLKCGTNCGSCKPDLAA--------LI-------REH---------------
------------------GENSVIMQTRV-------------------------------
--------
>nasA_115
----------------------------------------------------MNKTAV--
--------------------------------------K-----LKQ----TTCP-YCGV
GCGIDV--K----------------V---------------DGQAL----TQ-------V
-TGSSEHPA-NYGRLCVKGSSVLETN---D---VS-G--RLLQPMIG-------------
-----------------------------D-----SQVS-----WDEAINHVASGFNKVI
EEFG-PQAVAF-Y-----VSGQL---LTEDYYVANKLMKGYIGS--ANIDTNSRLCMSSA
VAGYKRAFGSD-TVPCNYEDLEDTDLLVLTGSNA----------AWTH----PVLFQRME
RAKLLN----P-D----MKVVVIDPRQSAT-TELAD--------LHIAIKPGSDVALFNG
LLNYL----------------HQHDCIDQN----------YVNSFTE-------------
------------------------------------------------------------
--------------GFET----------------ALANS---------------------
----------------------------------------------QQ---WTIERVAE-
------------YCDLPLEQVTTYYQW------FAK-S-----PTAITFYCMGVNQSSQG
TDKCNAIINCHLATGKVGKKGSGPFSITGQPNAMGG-REVGGLANMLAAHMDIGNPQHRE
YVQTFWR--S----PR-IPEQVGSKAVDMFAKVKSG--------E-----IKAIWI----
-MATNPV-----------------------------VSL-PNGNEVA-QAL---KDC-PL
-------------------------------------------------VVVSDCNENTD
TSEWAN---VRLPATGWSEKNG-TVTNSE----RRISRQRGIMPPSGQAKHDWQIICDVA
KAMG--------------------------------------F-ASG-------------
--------F-KF---------------GHPAEIFDEH-----------------------
-------------------------------------------------ARLSG---YEN
-------------NGS----------------------RDFDITGLAGLSEAE-YDKLRP
-----I----QWP-------------V---------------------------------
--------------NREN------------------------------------------
--------------------PNG----------------------------CA-----RM
FENG----------------RFY---TKSGKAQF--IT----------------T-----
--------------EAKAPVQQTC-KDYP----------FVCNSGR-VRDQWHTMTRTGK
AAKLTAHVSE-AFVAIHPA--DAEKLNLVDGQIAQLTS------------------KF--
----G-R-ALLRVQLDA------GQRKGDVFVPM-HWNKQFASQ--------ANINRLFA
PVVDPISGQPELKH----AAVAIEAYQAD-------------------------------
-----------------------------FYAVAYSR----------------------H
AMQ-------------------------------ANTE-----YWSKAP-----------
---------------------------------------------NQAG-EQLLFA--G-
----------------------Q---G------------------------EV-------
------------------------------------------------------------
----------N----D----W-----LDWCQ---KH------TA----------------
------------------------------------------------AEGEWL-RVENN
N--DKSF--------KVVCYT-----Q-GQ-------------LEFVC-YI----QATP-
--------F-----------------------T--------------------EDM----
SWL-----SEIFMLQ-----VFDREELKA-LVSGIPT---PEVA-KGRQICSCFKVGEKQ
IIEAIVDY----------------------------------------------GDDT--
--VEKLGDRLQCGTNCGSCKTDLSG--------LI-------KSH---------------
------------------CKSC--------------------------------------
--------
>nasA_308
----------------------------------------------------MKNTAV--
--------------------------------------K-----LKQ----TTCP-YCGV
GCGIDV--N----------------M---------------DSMTL----TQ-------V
-NGSSEHPA-NFGRLCVKGSSVLETN---D---VS-G--RLLQPMIG-------------
-----------------------------D-----SAAS-----WDEAISHVASGFKQVI
DEHG-PQAVAF-Y-----VSGQL---LTEDYYVANKLMKGYIGA--ANIDTNSRLCMSSA
VAGYKRAFGSD-TVPCNYEDLEDTDLLVLVGSNA----------AWTH----PVLFQRME
RAKKLN----P-N----LQVVVVDPRKSAT-TELAD--------IHLAIKPGTDVALFNG
LLHYI----------------ANNQALDTD----------YISQFTE-------------
------------------------------------------------------------
--------------GFDA----------------CLASV---------------------
----------------------------------------------EQ---ASLEQTAA-
------------ICDVDVDDLARYFAL------FVN-S-----PSAITFYCMGVNQSSQG
TDKCNAIINCHLATGKIGKVGSGPFSITGQPNAMGG-REVGGLANMLAAHMDIQNPQHTD
LVQRFWQ--S----PT-ISTEMGAKAVDMFEKIQNG--------D-----IKAVWI----
-MATNPA-----------------------------VSL-PNGNSVA-DAL---KNC-PL
-------------------------------------------------VVVSDCNENTD
TSAWAD---VRLPATGWSEKNG-TVTNSE----RRISRQRGLLPPSGQAKHDWQIICEVA
KAMG--------------------------------------F-EQG-------------
--------F-DY---------------QHPYQIFDEH-----------------------
-------------------------------------------------ARLSA---FEN
-------------NGT----------------------RDFDISGLVGLSEAE-YDKFRP
-----I----QWP-------------V---------------------------------
--------------NAAY------------------------------------------
--------------------PQG----------------------------RA-----RM
FDDG----------------KFF---TPSGKAQF--IS----------------V-----
--------------TAQAPKQLTS-AEYP----------LVCNSGR-IRDQWHTMTRTGK
AAKLTAHISE-PFVAMHPD--DANLYQLQENQIAKISS------------------AF--
----G-D-TLLKVKIDS------GQRKGELFAPM-HWTKQFASR--------SNINVLYA
PAVDPISGQPELKH----AAVKIEAYQAD-------------------------------
-----------------------------FYAISYSK----------------------H
AVF-------------------------------ADTE-----YWVKAP-----------
---------------------------------------------NSAG-HQLSFA--G-
----------------------T---G------------------------EV-------
------------------------------------------------------------
----------T----D----W-----LDWCQ---QR------AN----------------
------------------------------------------------ANGEWI-RVENN
S--DNSF--------KVFCYS-----E-SG-------------LEFVC-YI----QATP-
--------F-----------------------T--------------------EDM----
TWL-----SEMYNLE-----TFDRAEIKA-LVAGIPT---PEVA-KGRQICSCFQVGEKQ
IIEAIVDY----------------------------------------------GDDT--
--VEKLGERLQCGTNCGSCKTDLSG--------LI-------KSH---------------
------------------CPAAVA------------------------------------
--------
>nasA_405
-----------------------------------MTSASDVCITSSDALDNKTTKQS--
--------------------------------------------LCL----TTCP-YCGV
GCGVEVTKT----------------V--------SQ-QALKSITSL----SN-------L
-KGRSDHPA-NFGRLCVKGSNLLETN---D---LS-G--RLLSPMID-------------
-----------------------------N-----QDVS-----WDLATDKVAKAFKQTI
EQYG-PDSVAF-Y-----VSGQL---LTEDYYVANKLMKGYIGS--ANIDTNSRLCMSSA
VAAYKRAFGSD-TVPCNYEDLEQTQYLVMIGSNA----------AWTH----PVLFQRIE
RAKKLN----P-A----MQIVVIDPRRTNT-CELAD--------LHLPIKAGTDAYLFNG
LLSYL----------------NEGDYLDSD----------FIAENTE-------------
------------------------------------------------------------
--------------GFSS----------------ALQQA---------------------
----------------------------------------------TE---LSFSEIAE-
------------ICEIEYKQLLQFYEG------FAK-S-----SRAISFYSMGINQSTSG
VDKANAIINCHLATGKIGSVGNGPFSITGQPNAMGG-REVGGLANMLAAHMDIANPNHRE
LVQTFWD--S----PA-IPSENGLKAVDLFEQIEQG--------K-----VKAVWI----
-MATNPL-----------------------------VSM-PNRSKIE-SAL---EKC-PF
-------------------------------------------------VVVSDVVQQND
TIKYAD---VALPATAWSEKDG-TVTNSE----RRISRQKAILPAPSKSKHDWQIICDVA
VKMG--------------------------------------F-EKG-------------
--------F-NF---------------SSPKEVFDEH-----------------------
-------------------------------------------------ARLSA---YRN
-------------NGS----------------------RDFDISGLIGLSQDE-YDFLQP
-----V----QWP-------------I---------------------------------
--------------NDKY------------------------------------------
--------------------PSG----------------------------RA-----RM
FDDG----------------RFY---TPSQKAQF--IS----------------I-----
--------------SPRMPEQATS-KDFP----------IVLNTGR-LRDQWHTMTRTGK
AASLSEHVSE-PFVSIHPK--TAKRLGINSGQLAKLTS----SS------------SS--
----K-A-VLLRINSDK------GVLRDTAFAPI-HFSLSNSSA--------SSIASLFT
DANDPISGQPELKH----AAIRLEAFEYK-------------------------------
-----------------------------TDVLLFSK----------------------K
EVP--------------------------HDLLSA-FE-----YWSSSP-----------
---------------------------------------------IDGA-YCYRIA--C-
----------------------T---Q------------------------DL-------
------------------------------------------------------------
----------A----F----I-----NQLFE---SF------IS----------------
------------------------------------------------HEATVY-RLQT-
---EKQF--------QAVCTE-----H-DQ-------------ISLCI-FA----QAHES
ASPNGYTFA-----------------------N--------------------ISN----
AWL-----SDSFLQD-----AVNNETIAT-LLRIKPS---EKFT-AGKLVCSCFKIREKT
IESAI-NE----------------------------------------------GCTS--
--VEQLGDKLKCGTNCGSCKTELQA--------IL-------NKH---------------
--------------------QVIPVLEVS-------------------------------
--------
>nasA_197
-----------------------------------MSEQTLLSLTATDAEKATSPCGLSP
--------------------------------------Q-----LAK----TTCP-YCGV
GCGVDI--R----------------V--------ET-DDISKERNL----TQ-------L
-KGTADHPA-NLGRLCVKGSKLLETN---S---LD-G--RLLNPTIN-------------
-----------------------------N-----RTVS-----WQEATQHVATKFKQII
EQYG-PGSVAF-Y-----VSGQL---LTEDYYVANKLMKGYIGT--ANIDTNSRLCMSSA
VSAYKRAFGAD-AVPCNYEDLECADLIVFIGSNA----------AWTH----PVLFQRIE
QAKKRN----P-D----IKIVLIDPRQTGT-GELAD--------LHLAIKSGTDTALFNG
LLQYL----------------KQQDSLDQQ----------FIEASTQ-------------
------------------------------------------------------------
--------------GFDA----------------ALENA---------------------
----------------------------------------------KE---WSVERVSE-
------------FCDIPQEDVEAFYSL------YAK-S-----QRTVSAYTMGVNQSSSG
TDKANSIINCHLATGKIGKEGCGPFSLTGQPNAMGG-REVGGLANMLAAHMDIDNPEHRA
LVQSYWQ--S----PA-IPSQTGLKAVDMFDEIQQG--------K-----IKAIWI----
-MATNPV-----------------------------VSM-PNRGKIE-SAL---KKC-EF
-------------------------------------------------VVVSDCVAKND
TLALAD---VALPATGWSEKNG-TVTNSE----RRISRQRGILPPPGQTKHDWQIICDVA
KAMG--------------------------------------Y-EKG-------------
--------F-NY---------------LHPAEIFREH-----------------------
-------------------------------------------------AGLTG---FKN
-------------TGD----------------------RALDLSTLQSLSDEE-YNNFKP
-----V----QWP-------------L---------------------------------
--------------NAQN------------------------------------------
--------------------PKG----------------------------TA-----RL
FTDG----------------KFY---TASEKAHF--IV----------------T-----
--------------QPKAPEIVVS-SEFP----------FVLNSGR-IRDQWHTMTRTGK
TAELTGHIDR-AFLHMHPL--DAERQGICEGDFVELMS----SSSEMHNDTR----TG--
----S-K-VIMPVKLQT------QQRRGELFAPI-HWSATNSSS--------SAIARLYS
DAKDPLSGQPELKH----TPVKVELCNFA-------------------------------
-----------------------------HHGQLFIR----------------------G
SVP--------------------------HHLLNRLAG-----YWSSVP-----------
---------------------------------------------IEEG-NLVYFA--S-
--------------------------D------------------------NE-------
------------------------------------------------------------
----------I----L----V-----SELHM---NF------PL----------------
------------------------------------------------YT-EWF-SSQHS
NELGNER--------NVFALR-----E-GR-------------FDLAI-FL----GSIA-
--------P-----------------------K--------------------MDV----
NWI-----NSLFKQT-----DLLDEQKSA-LLRAMPD---PAFA-QGRLICSCFKVGENT
IVDAI-KQ----------------------------------------------GCSS--
--VDKLGEKLKCGTNCGSCKTELKQ--------LV-------SSHSVNESVTIL------
------------------DAELNPLKTGT-------------------------------
--------
>nasA_295
-----------------------------------------MSSSRPMLKSNPCKAPS--
--------------------------------------------LLS----TTCP-YCGV
GCGVDV--Q----------------I--------------NADKKL----TD-------L
-KGSSDHPA-NFGSLCVKGSKLLETN---S---AS-G--RLLSPMVD-------------
-----------------------------G-----EKAS-----WDDAITQVATKFKQLI
AEHG-PDSVAF-Y-----VSGQL---LTEDYYVANKLMKGYIGS--ANIDTNSRLCMSSA
VAAYKRAFGAD-AVPCCYEDLEQTELLILVGSNA----------AWTH----PVLFQRIE
RAKKLN----P-D----MQVVTIDPRKTAT-SELAD--------MHLAIKPGSDVALFNG
LLAYL----------------AAQDVLDIN----------YISAYTQ-------------
------------------------------------------------------------
--------------GVAQ----------------VLNNC---------------------
----------------------------------------------AP---WTITKVAQ-
------------QCDISELELLSFYRL------FSQ-T-----DKVVTAYSMGVNQSTSG
TDKANSIINCHLATGKIGREGCGPFSLTGQPNAMGG-REVGGLANMLACHMDIHNAEHRK
TVQTYWQ--S----PT-IATEHGLKAVDLFENIHNG--------K-----VKAVWI----
-MATNPM-----------------------------VSM-PNRQKIA-EAL---KKC-EL
-------------------------------------------------VVVSDCVAKND
TLDYAH---IALPATGWSEKDG-TVTNSE----RRISRQRGLLPATGEAKHDWNIICDVA
KAMG--------------------------------------F-TSG-------------
--------F-NF---------------ASPSEIFAEY-----------------------
-------------------------------------------------TGLTQ---ADN
-------------NGS----------------------RGLDLSALCDLTETQ-YNRLKP
-----V----QWP-------------V---------------------------------
--------------NKSA------------------------------------------
--------------------PYG----------------------------TK-----RL
FSDG----------------KFY---TQSGKAQF--VV----------------T-----
--------------EFTAPQQLTN-NDYP----------FVLNSGR-VRDQWHTMTRTGK
TSELTSHVNR-PYLAVHPK--DAANLTLKNDDLVSLSA----AHFNNAAHFNA---EK--
----S-Q-VLLPVAIDN------NQRQGEVFAPI-HWSASNASS--------ANITALYT
DANDKISGQPELKH----AAVKLQKVTYQ-------------------------------
-----------------------------HYGQLFIQ----------------------Q
ALN--------------------------VELLRKYFE-----YFVTSP-----------
---------------------------------------------VEKG-HLVFFA--T-
---------------------DQ---D------------------------PV-------
------------------------------------------------------------
----------N----I----K-----RNLQL---QL------PL----------------
------------------------------------------------YD-EWI-NATG-
---TDLN--------STCAMR-----Q-GV-------------MSLIM-FI----SPSN-
--------I-----------------------E--------------------VDP----
SWI-----NSLLNSE-----NVTSEQLHG-LLNMQPD---EQFK-QGKLVCSCFKVGENT
IIDAI-KT----------------------------------------------GCDS--
--VDSLGKQLKCGTNCGSCKSELSQ--------ML-------KQY---KPNNIV------
----------------IEQDQLIALEAVS-------------------------------
--------
>nasA_314
-----------------------------------------------MPKNKSASTAS--
--------------------------------------------VVS----TTCP-YCGV
GCGIDV--H----------------I--------------ANDKQL----TE-------L
-KGSSDHPA-NFGRLCVKGSKLLETN---S---PS-G--RLLSPMIG-------------
-----------------------------A-----KKAS-----WEDAIAQVATKFNQLI
AKHG-SDSVAF-Y-----VSGQL---LTEDYYVANKLMKGYIGS--ANIDTNSRLCMSSA
VAAYKRAFGAD-AVPCCYEDLEQAELLILVGSNA----------AWTH----PVLFQRIE
RAKKLN----P-D----MQVVTIDPRRTAT-SELAD--------MHLAIKPGTDVVLFNG
LLAYL----------------DNHDAVNTD----------YITANTQ-------------
------------------------------------------------------------
--------------GFEQ----------------VINSC---------------------
----------------------------------------------KP---WTLSQVAQ-
------------QCDISELELHSFYRL------FAK-T-----DKVVTAYCMGVNQSTSG
SDKANSIINSHLATGKIGREGCGPFSLTGQPNAMGG-REVGGLANMLACHMDIENPEHRQ
TVQTYWQ--S----PT-IANKAGLKAVDLFDNINNG--------K-----VKAVWI----
-MATNPM-----------------------------VSM-PNRQKIA-EAL---TKC-EL
-------------------------------------------------VVVSDCVAKND
TLDYAH---IAFPASCWSEKDG-TVTNSE----RRISRQRGLLPAAGKAKHDWQIICDVA
KAMG--------------------------------------F-ENG-------------
--------F-DF---------------NSANEIFAEY-----------------------
-------------------------------------------------AGLTK---ADN
-------------QGS----------------------RGLDLSGLCNMTETQ-YNRLKP
-----V----QWP-------------V---------------------------------
--------------NKQY------------------------------------------
--------------------PDG----------------------------TK-----RL
FTDG----------------KFY---TQSGKAQF--VL----------------T-----
--------------DFAAPEQLTN-TDFP----------FVLNSGR-VRDQWHTMTRTGK
TSELSAHTNR-PYLAIHAI--DAQRLALKNDDLVSLSA----AHFNN---------KQ--
----N-R-VLLPIVIDN------NQRQGEVFAPI-HWSASNASS--------ANISALYT
DANDKISGQPELKH----AAVKLQKVSYQ-------------------------------
-----------------------------YSGQLFIR----------------------Q
QLK--------------------------VELLREYFD-----YFVTCP-----------
---------------------------------------------VDNG-HLVFFA--T-
---------------------EQ---E------------------------PA-------
------------------------------------------------------------
----------K----I----K-----RDLQQ---QL------PL----------------
------------------------------------------------YD-EWV-NASG-
---IDLN--------SSCAMR-----Q-GV-------------MSLIM-FI----SVNH-
--------N-----------------------E--------------------VDP----
SWI-----NSLLISE-----NVTPEQLHG-LLNIQPD---VQFK-QGKLVCSCFKVAENT
IIDAI-KG----------------------------------------------GCNS--
--VDNLGKQLKCGTNCGSCKSELSQ--------MV-------RLH---QPKNLI------
----------------IEEDQLITLEAVS-------------------------------
--------
>nasA_227
-----------------------------------MTDITPQSQLPHQASNVAVKQPSCS
--------------------------------------Q-----LST----TTCP-YCGV
GCGVDV--T----------------S--------EL-Q--GNTGQL----LS-------V
-KGTADHPA-NFGRLCVKGSKLAETN---S---TQ-G--RLLAPLVN-------------
-----------------------------G-----ETVQ-----WSEAIATIADKFSDVI
KQHG-PDAVAF-Y-----VSGQL---LTEDYYVANKLMKGYIGS--ANIDTNSRLCMSSA
VAAYKRAFGAD-TVPCCYEDLEQTELLVLVGSNA----------AWTH----PVLFQRIE
RAKKIN----P-N----MRLVFIDPRRTAS-CEAGD--------LHLPLKPGSDVALFNG
LLHYL----------------AKNDVVEQE----------YIHAFTQ-------------
------------------------------------------------------------
--------------GFTD----------------TLGAC---------------------
----------------------------------------------EP---WTLDAVAQ-
------------HCDLSVTQVEQFYTM------FAS-S-----DSALSFYSMGVNQSTSG
VDKANAIINCHLATGKMGRQGCGPFSITGQPNAMGG-REVGGLANMLACHMDIDNSEHRS
IVQDYWQ--S----PR-IATQPGLKAVDLFDAIEQG--------S-----VKAVWI----
-MATNPM-----------------------------VSM-PNRHKIK-AAL---EKC-EM
-------------------------------------------------VVVSDCVANND
TVNMAD---VVLPATGWSEKNG-TVTNSE----RRISRQRGFLPPPGQTRHDWQIICDVA
KAMG--------------------------------------F-SAG-------------
--------F-NF---------------STASEIFAEY-----------------------
-------------------------------------------------CGLTA---EKN
-------------NGN----------------------RDLDLSGLCGLTQGQ-YDNLMP
-----I----QWP-------------V---------------------------------
--------------NQAN------------------------------------------
--------------------PQG----------------------------VK-----RM
FSDG----------------RYF---TPSKKAQF--IA----------------L-----
--------------EVRTPEQLTS-SDFP----------FVLNSGR-VRDQWHTMTRTGT
SADLTRHIPY-ATLSMHSR--DAAQLAVKSGDLLALSS----TVSP----------SD--
----S-Q-VILPVQIDD------GQRLGEFFAPI-HWSEQNASS--------ANISHLYT
DANDRISGQPELKH----AAISVTKVRFL-------------------------------
-----------------------------HHGQIFIA----------------------D
DVHQRE---------------------SVLRMMCAQLD-----YWRLSK-----------
---------------------------------------------IAGG-DMLTFA--SG
RISLCELPDYTTGEHKVGVAEDA---I------------------------PV-------
------------------------------------------------------------
----------L----V----L-----KDLMQ---QA------SQ----------------
------------------------------------------------GPYSWA-VYQA-
---GAQQ--------SLYAVQ-----D-EK-------------LQFAA-FS----ALQP-
--------I-----------------------D--------------------INT----
LWL-----SALLAEG-----SLNIEQKSA-LLRSEPE---AEFK-QGRLICSCFKVGINA
IVSEI-EQ----------------------------------------------GCSS--
--VDGLGETLKCGTNCGSCKSELQQ--------LI-------KLHGHTRSSTFIDSAVVS
SDTPNASVQNQANQPSKHSGERIAVETLL-------------------------------
--------
>nasA_489
-----------------------------------MTDQSSTSPLSSLAQASPAAASTCS
--------------------------------------Q-----LNT----TTCP-YCGV
GCGVDV--T----------------S--------II-Q--GESAQL----DS-------V
-QGTASHPA-NFGRLCVKGSKLAETN---G---KE-G--RLCKPLIN-------------
-----------------------------G-----KASH-----WDAAISTVANKFADVI
QKHG-PDAVAF-Y-----VSGQL---LTEDYYVANKFMKGYIGS--GNIDTNSRLCMSSA
VAAYKRAFGAD-TVPCNYEDLEQSELLVLVGSNA----------AWTH----PVLFQRIE
RAKKLN----P-N----MRLVFIDPRRTAS-CEAGD--------LHIPIKPGTDVALFNG
LLRYI----------------KSNNHLDSA----------YISAFTE-------------
------------------------------------------------------------
--------------GFDD----------------SIAAC---------------------
----------------------------------------------DA---WTVEAVAD-
------------YCDVDTVHVEQFYQL------FAS-S-----DSAVSFYSMGVNQSTSG
VDKANAIINCHLATGKIGRAGCGPFSITGQPNAMGG-REVGGLANMLACHMDIGNAEHRS
IVQNYWQ--S----PT-IVPEVGLKAVDMFDAIEQG--------K-----VKAIWV----
-MATNPM-----------------------------VSM-PNRHKIK-AAL---AKC-EM
-------------------------------------------------VVVSDCVANND
TIAMAD---VVLPATGWSEKNG-TVTNSE----RRISRQRGFLPPTGEARHDWQIICDVA
KEMG--------------------------------------F-TSG-------------
--------F-NY---------------SHPREIFDEY-----------------------
-------------------------------------------------CGLTA---EKN
-------------NGS----------------------RDLDLSGLRGLTPAQ-YDNLAP
-----I----QWP-------------V---------------------------------
--------------NKAN------------------------------------------
--------------------PDG----------------------------VK-----RM
FTDG----------------RYF---TASKKAQF--IA----------------L-----
--------------QPKAPQQLTS-AKYP----------HVLNSGR-VRDQWHTMTRTGT
SADLTSHIGH-ASVSMNQK--DALQLGVEQGDLLALSS----KVSACASESQSESKSQ--
----S-Q-VILPVKIDD------GQRKGEFFAPI-HWSEQNNSS--------ANISHLFS
DANDPISGQPELKH----AAISATKVRYS-------------------------------
-----------------------------HHGHIFIS----------------------A
QATQRT---------------------ALIQALCAELD-----YWRISK-----------
---------------------------------------------IAGG-EMLTFA--TG
RITQEN-------------AENT---A------------------------PV-------
------------------------------------------------------------
----------F----V----L-----KELMQ---GA------SR----------------
------------------------------------------------AQYSWA-AYQG-
---ESLQ--------NLYALQ-----G-DT-------------LQFAA-FS----DVQP-
--------V-----------------------E--------------------SNS----
QWL-----SALLTAD-----SVSIEQKAA-LLRAKPD---EEFN-QGRLICSCFKVGINP
ITQEI-KS----------------------------------------------GCNS--
--VDGLGDKLKCGTNCGSCKSELQQ--------LI---------NEHSEPNNALAQTSAN
HTTSQSTSANVSNK--QHIGERIAVETIL-------------------------------
--------
>nasA_69
------------------------------------------------------------
---------------------------------------------MK----TTCA-YCGV
GCGIRL-SR----------------E--------GD---------N----WQ-------L
-QGDEQHPA-NGGALCVKGASLLESL---A---FP-D--RLLYPRWM-------------
-----------------------------G-----QRIG-----WEEALDTLAARFAAIL
AESG-PDAIGI-Y-----LSGQL---TTEDYYVANKLMKGYLGS--ANVDTNSRLCMSSA
VVAHQRAFGED-LVPACYEDLELADLVVLTGANT----------AWTH----PVLFRRLQ
QARARR----P-E----LRLVVLDPRRTMT-AEQGD--------LHLALKPGSDVTLWNG
LCRYL----------------LDVDGWDKA----------YVAQHVS-------------
------------------------------------------------------------
--------------GFE-----------------ALAGA---------------------
----------------------------------------------LDDPAWQLDEVAR-
------------SCGLSRSDLLGFYQL------FAR-T-----PKTVTLFCQGINQSNQG
VDKANAIINAHLMCGRIGKPGAAPFSMTGQPNAMGG-REVGGLATQLAAHMGFGEAE-CD
RVQRFWG--S----PT-MVRGPGHKAVELFEAVHRG--------E-----IRALWV----
-LGTNPA-----------------------------VSL-PDGNRVR-EAL---SRC-EL
-------------------------------------------------LVVSEVTANTD
TARLAH---LLLPAAAWGEKSG-TVTNSE----RTISRQRAFLPLPGEARPDWWALTRLA
RRLG--------------------------------------F-GEG-------------
--------F-AY---------------EHEHEIFCEH-----------------------
-------------------------------------------------AALSG---FEN
-------------DGS----------------------RQFDISGLAGLTRAE-FEALEP
-----L----RWP-------------V---------------------------------
-----------------N------------------------------------------
--------------------ADWPRG-------------------------RD-----RL
FEDG----------------RFA---TPDGRARL--LP----------------L-----
--------------AQRFPEQPET-PPLAGAV------SLLLNSGR-LRDQWHTMTRTGH
VPRLQEAEPW-PRVRMGAA--SLLALGVKEGDLVRLCN----G--------------L--
----G-E-ALLLVGLDE------GLREGEAFLPM-HWTDSQCSQ--------GAVNRLIA
PVVDPLSGQPMFKQ----GRVQARAQLTR-------------------------------
-----------------------------WQGLWCGR-----------------G-EWRE
P---------V-----------------------D--------WWARRP-----------
---------------------------------------------LPEG-NCTLLASWS-
----------------------ESTESLWQRLGAEGHWLRPARAWLRGLAQGPRLERRAE
QTGQQVDLDVRAPRPHQQDPLDTISGQSHGQPMFKQGRVQARAQLTRWQGLWCGRGEWRE
PVDWWARRPLPEGNCTLLASWSESTESLWQR-------L---GA----------------
-------------------------------------------------EGHWL-RL-PM
K--EGWL--------AVALA------G-DR-------------IEGIL-LV--GAR-RP-
--------------------------------D--------------------IKV----
DLL-----ASLLG----------TPLQAG-ALSQTLSQ--ALAG-ESRLVCSCLRVSEQR
IVDAITRQ----------------------------------------------GVSE--
--LAGLQALLGCGSNCGTCLPEIDK--------LL--------IK---------------
-----------------HVFLASA------------------------------------
--------
>nasA_414
------------------------------------------------------------
---------------------------------------------MN----TTCA-YCGV
GCGIRL-SR----------------E--------GA---------S----WQ-------L
-KGDEQHPA-NAGALCVKGASLLESL---D---FP-D--RLLYPRWL-------------
-----------------------------G-----QRIG-----WDQALDTLASRFATIL
AESG-PSAIGI-Y-----LSGQL---TTEDYYVANKLMKGYLGS--ANVDTNSRLCMSSA
VAAHQRAFGED-LVPACYEDLELADLVVITGANT----------AWTH----PVLFRRLQ
QARARR----P-E----LKLVVLDPRRTMT-AEQGD--------LHLALKPGSDVALWNG
LCRYL----------------LDHDGWDKD----------YVARHVS-------------
------------------------------------------------------------
--------------GFE-----------------VLAAA---------------------
----------------------------------------------LDDPAWQLEAVAQ-
------------SCDLAPGDLLGFYRL------FAR-T-----PKTVTLFCQGINQSNQG
VDKANAIINAHLLCGRIGKPGAAPFSMTGQPNAMGG-REVGGLATQLAAHMGFGEVE-CD
RVQRFWQ--S----PT-MVRGPGHKAVALFEAVARG--------E-----IRALWV----
-LGTNPA-----------------------------VSL-PDGNRVR-DAL---ARC-EL
-------------------------------------------------LVVSEVTADTD
TARLAH---LLLPAAAWGEKSG-TVTNSE----RTISRQRAFLPLPGEARPDWWALTQLA
RRLG--------------------------------------F-GEG-------------
--------F-AY---------------EHEHDIFSEH-----------------------
-------------------------------------------------AALSG---FEN
-------------EGQ----------------------RQFDISGLARLSRAE-FEALAP
-----L----SWP-------------V---------------------------------
-----------------N------------------------------------------
--------------------AAWPSG-------------------------RA-----RL
FEDG----------------VFS---TPDGRARL--LP----------------L-----
--------------AQHFPPEPVA-VAEPKAVLQPAGLSLLLNSGR-LRDQWHTMTRTGH
VPRLQEAEPW-PKLRVGAA--SLLALGLAEGDLVRLSN----G--------------L--
----G-E-ARLLIGVDE------GLREGEAFLPM-HWTDSQCSQ--------GAVNRLIA
AVVDPLSGQPMFKQ----GRVMAEPQQTR-------------------------------
-----------------------------WQGLWLGQ-----------------Q-PWGE
A---------V-----------------------D--------WWARRP-----------
---------------------------------------------LPEG-NCTLLASWS-
----------------------E----------------------------GP-------
------------------------------------------------------------
-------------------------QALWQR-------L---GR----------------
-------------------------------------------------AGRWL-RL-PL
K--QGWL--------AVALA------Q-DR-------------IEGLL-LV--GER-WP-
--------------------------------D--------------------IKV----
DLL-----ASLLG----------TPLQAG-ALSQTLSA--ALAG-DSRLVCSCLRVSELR
IVDAITRQ----------------------------------------------GVSE--
--LAGLQALLGCGSNCGTCLPEIDK--------LL--------IK---------------
-----------------HVFIASA------------------------------------
--------
>nasA_43
-----------------------------------------------------MTIKTD-
--------------------------------------G-----WVK----TTCA-YCGV
GCGIEA-KT----------------N---------------IDG-S----LT-------V
-RGDADHPS-NYGKLCAKGLTLGETV---T---HE-G--RMLSPSVA-------------
-----------------------------G-----KECQ-----WEHALLETARQLNEII
SLHG-PDAVAF-Y-----VSGQL---LTEDYYVVNKLAKGFIGT--SSIDTNSRLCMSSS
VAGHKRAFGED-CVPGCYEDLEVADLVVLTGSNL----------AWCH----PVLFQRLK
AAKQQR------G----TKVVVIDPRATSS-CEIAD--------LHLALSPGSDVALFNG
LLSFL----------------HREKHTDRN----------FIAHHTD-------------
------------------------------------------------------------
--------------DMEL----------------ALEYA---------------------
-----------------------------------------------EP-FKAIDEVTM-
------------VTGISSQDLMTFYQW------FAD-N-----DRTVTVYSQGVNQSTSG
TDKVNSIINCHLATGRVGKPGATPFSVTGQPNAMGG-REVGGLANMLAAHMDFGKPEHHK
LVSDFWQ--T----DN-LSQKPGLKAIEMFDAIERG--------D-----IKAVWI----
-MATNPA-----------------------------VSL-PDSEKIN-RAL---AKC-PC
-------------------------------------------------VIVSDCIEDND
TLRHAT---IRLPAQGWGEKSG-TVTNSE----RRISRQRKLMPSPGSAMPDWWIVCEVA
KKMG--------------------------------------F-TDS-------------
--------F-NY---------------RNEAEIFTEH-----------------------
-------------------------------------------------ARLTA---LGN
-------------------------------EK-ERQFRELNLNGLKYIGQKE-YDSLSP
-----I----QWP-------------V-----------ASFDCQNAIGAESN--------
------------------------------------------------------------
------------------------TS-------------------------A------RL
FTDS----------------IFP---TPNGKARF--VS----------------V-----
--------------AYSLPASQSS-DLFP----------LIMNTGR-LRDQWHTMTRTGL
SSRLAEHVEE-PTLFIHPK--DADAYQVSQHQLVSVSS----I--------------K--
----G-S-GLFRAKITA------GLCKGHVFAPI-HWSKTTSSS--------ASVCTLIS
PECDLNSGQPEFKI----TPVRISAVAVT-------------------------------
-----------------------------HIAVVTSV-----------------T-P--I
E---------P-----------------------ELLNTDEVTYWSRKR-----------
---------------------------------------------LKQG-YLYQIA--S-
----------------------Q---A------------------------DI-------
------------------------------------------------------------
---------SS---------L-----HNALS---AV--ILTN------------------
---------------------------------------------------EQQ-PIIFE
G--NGNI--------RQVNFYQ----G--------------------A-CV------ST-
--------------------------------L-E----IE------------DDS----
CNTIGSWQGEILG-------LTTENMTIY-RFMRGEVG--T--Q-QSEVVCACKQVTKSA
IIEAIENN----------------------------------------------SDCD--
--RQTLSACTGAGTGCGSCLSELDV--------IL--------SE---------------
-----------------QTNQQRIPIKE-----IGIA-----------------------
--------
>nasA_127
----------------------------------------------------MTKNNDS-
--------------------------------------S-----WIK----STCA-YCGV
GCGIEA-KV----------------Q---------------ANG-K----LE-------V
-RGDEEHPA-NLGKLCSKGLKLGETV---T---TQ-G--RMLSPSVH-------------
-----------------------------G-----EDCS-----WDDALSHVASTFSDTI
AKYG-QDSVAF-Y-----VSGQL---LTEDYYVVNKLMKGFIGS--ANIDTNSRLCMASS
VVGHKRAFGED-VVPGNYEDLELANLVILTGSNL----------AWCH----PVLYQRLK
AAKARH------G----TKVVVIDPRETAS-CEIAD--------LHLPLFPGSDIALFNG
LLAYM----------------AKRNQINQR----------YVDQHTE-------------
------------------------------------------------------------
--------------GFNE----------------ALELA---------------------
-----------------------------------------------KR-FSNITSVSL-
------------ATGLKTADIEIFYQW------FRS-T-----PKTVTVYSQGVNQSTSG
TDKVNSILNCHIATGRVGQPGSTPFSITGQPNAMGG-REVGGLANTLAAHMEFGHPEQSE
LLSEFWD--T----SN-LATKPGLKAMDMFEAIETG--------K-----IKALWV----
-MATNPA-----------------------------VSL-PESNRIN-AIL---ASC-SY
-------------------------------------------------VVVSDCVESND
TLKYAH---VRLPAQGWSEKSG-TVTNSE----RRISRQRRLLPTPGMGKPDWWIVSEVA
KKMG--------------------------------------F-EQQ-------------
--------F-SY---------------RSELDIFNEY-----------------------
-------------------------------------------------VEQTR---LGN
-------------------------------EVGASTSRALTLESLSGMTPES-YQSFAP
-----R----QWP-------------------------AK---------DGV--------
------------------------------------------------------------
------------------------CP-------------------------E------RL
FSDG----------------NYA---TPNGKGRF--VA----------------V-----
--------------DSKPPALPLS-ERYG----------LILNSGR-IRDQWHTMTRSGL
SPSLSENDSV-PQLEIHPF--DAADRGIKEGNLAKVVS----A--------------I--
----G-E-QMFIANVTS------KVSVGQCYAPI-HWTHTNCSD--------GKVCTVIP
SNTDPFSGQPEFKA----TPVEVKSVKTY-------------------------------
-----------------------------LDALIVSK-----------------Y-P--L
D---------K-----------------------TKLNAIPATFWVSQQ-----------
---------------------------------------------CDSG-VLYSLK--L-
----------------------T---A------------------------KT-------
------------------------------------------------------------
---------LE---------L-----EDLLA---A---LMDD------------------
---------------------------------------------------EQP-TLVTA
S--SGEA--------LRVVSLK----S-GE-------------FELAA-AI------YP-
--------------------------------S-S----LA------------GSQ----
PDI-----SQLIS-------AEAEPEIMH-GFLAGTLK--A----KSRTICTCKKVTKAD
IENAIDNS----------------------------------------------GVCS--
--VKSLGEITGAGTGCGSCVAELEQ--------FT--------GN---------------
-----------------AKPISVSPYERQVESACGK------------------------
--------
>nasA_424
-----------------------------------------------------MSKNQS-
--------------------------------------E-----WTK----STCP-YCGV
GCGIEA-KI----------------H---------------TSG-K----LE-------V
-RGDSQHPA-NYGRLCSKGLALGDTV---A---TE-G--RMLSPSIE-------------
-----------------------------G-----QNCS-----WDDALSHVASSLSSII
EQHG-PDAVAF-Y-----VSGQL---LTEDYYVANKLMKGFIGS--GNIDTNSRLCMASA
VAGHKRAFGED-IVPGNYEDIELADLVVLTGSNL----------AWCH----PVIYQRLK
AAKEKR------G----TKIVVIDPRETRS-CEIAD--------LHLPLFSGSDIALFNG
LLAYL----------------VKHQHINQT----------YIDSHTV-------------
------------------------------------------------------------
--------------GFEQ----------------TLTQA---------------------
-----------------------------------------------QR-FSTITSVAL-
------------ETGLKTTDIETFYQW------FCS-T-----PLTTTVFSQGINQSTSG
TDKANSIINCHLATGRIGLPGSTPFSITGQPNAMGG-REVGGLANTLAAHLEFGNDEHFS
LVKNFWK--A----PT-LATKPGLKAIDMFDAIEKG--------N-----VKAIWV----
-MATNPA-----------------------------VSL-PDSDRIN-RIL---SDC-PL
-------------------------------------------------VIVSDCVADTE
TLRHAN---VCLPAQGWSEKSG-TVTNSE----RRISRQRRLLPTPGEGKPDWWIVSEVA
KRMG--------------------------------------F-HDA-------------
--------F-NY---------------QTEADIFREY-----------------------
-------------------------------------------------VAQTN---IGN
-------------------------------RHEDRSKRMLNLSGLNGMTNEA-YNDLSP
-----I----QWP-------------V-----------NS---------TTG--------
------------------------------------------------------------
------------------------ES-------------------------E------RL
FSDG----------------QFS---TPDGKAKF--IT----------------V-----
--------------DHQPPANAIS-ERYG----------LILNTGR-IRDQWHTMTRTGL
SSILNTHDNE-PMLEIHPF--NASDRGIRDGQLVKVSS----N--------------I--
----S-T-QVFRASVTR------HVPVGQCFAPI-HWSQTHCSG--------GKTDALIP
AITDPISGQPELKA----TPVMVQPMFVK-------------------------------
-----------------------------TSLQICRS-----------------S-P--F
S---------Q-----------------------RQLSQFCAEYWVKQK-----------
---------------------------------------------VSGG-YVYQLQ--F-
----------------------F---N------------------------ET-------
------------------------------------------------------------
---------DE---------V-----YATLL---D---SFVG------------------
---------------------------------------------------DED-AIIQG
G--QPAQ--------RRAVVFQ----Q-LK-------------PTMAF-SL------CN-
--------------------------------I-D----SE------------LRQ----
PDI-----AQLLA-------SHFTHQDIH-AFLADSLS--T----RSPIICTCKQVTQSD
IENLIAEN----------------------------------------------PSID--
--TQTISELTLAGTGCGSCASDIEQ--------CL--------LR---------------
-----------------ACRSELSMVQK-----AG-------------------------
--------
>nasA_29
----------------------------------------------MENIQIKAEKNKS-
--------------------------------------E-----WIK----STCA-YCGV
GCGIEA-RA----------------N---------------ASG-K----LD-------V
-RGDESHPA-NFGRLCSKGLSLGDTV---T---DK-D--RLLVPSID-------------
-----------------------------G-----KATT-----WNTALEHVATSFNNII
QEHG-PDAVAF-Y-----VSGQL---LTEDYYVVNKLMKGFIGS--ANIDTNSRLCMASA
VAGHKRAFGED-CVPGTYEDLEIADLVVLVGSNL----------AWCH----PVLYQRLK
AAKEQR------G----TKVVVIDPRRTST-CEIAD--------LHLPLSPGSDIALFNG
LLADL----------------SKHGQLNQS----------YIANHTT-------------
------------------------------------------------------------
--------------GLDE----------------ALIQA---------------------
-----------------------------------------------QR-FDTVAAVAS-
------------ATGLKLADIETFYRL------FRQ-H-----VRTVTMFSQGVNQSTSG
TDNANSIINCHLATGRVGLPGSTPFSITGQPNAMGG-REVGGLANTLAAHLEFGNDAHSA
LVSDFWQ--T----DR-LATQQGLKAIDMFDAIESG--------K-----IKALWV----
-MATNPA-----------------------------VSL-PESDRIA-KIL---EKC-PL
-------------------------------------------------VIVSDCVSTSE
TLDYAE---VKLPAQGWSEKSG-TVTNSE----RMISRQRRLLPTPGEGKPDWWIVSEVG
KRMG--------------------------------------F-HHA-------------
--------F-DY---------------PTEAHIFQEY-----------------------
-------------------------------------------------VAMTM---IGN
-------------------------------HEGDTTKRKLNLSALDAITVED-YHTFSP
-----M----RWP-------------I-----------TE---------EER--------
------------------------------------------------------------
------------------------TS-------------------------G------RL
FAKG----------------DFS---TPDGKARF--IA----------------V-----
--------------NHKAPVSPIT-QQYS----------MILNSGR-IRDQWHTMTRTGL
SAALNSHTIE-PIIEINPF--DATDRGIKEGQLVNVIS----Q--------------V--
----G-E-QVFKAHVTN------RVTPGQSFGPI-HWNKMNCSG--------GKVTAVIP
AHTDPISGQPEFKA----TPVSIKPLKMQ-------------------------------
-----------------------------SAASLVTQ-----------------T-R--L
T---------K-----------------------QQLQTFDADYWVLQA-----------
---------------------------------------------IEGG-YLYHFQ--F-
----------------------K---E------------------------SC-------
------------------------------------------------------------
---------AS---------V-----SSKLR---A---LASP------------------
---------------------------------------------------ESP-FLVHG
N--AEHG--------RRVVVYQ----D-KT-------------PLFAF-SV------FT-
--------------------------------L-K----QE------------SQQ----
PDI-----SQLLA-------SQFDSQDIH-AFLSGSLA--A----RSPIICACKQVSLDT
IEIALTEG----------------------------------------------KAES--
--IKEVSERTQAGTGCGSCTAEIGN--------IV--------DR---------------
-----------------VCARKLAQ-RK-----VG-------------------------
--------
>nasA_168
-------------------------------------------MSEVTNIQTTSEKDKS-
--------------------------------------E-----WIK----STCA-YCGV
GCGIEA-KV----------------N---------------ASG-K----LD-------V
-RGDESHPA-NLGRLCSKGLSLGDTV---T---TE-G--RLLTPSIE-------------
-----------------------------G-----EATT-----WNTALNHVATSLNDII
DEHG-HDAVAF-Y-----VSGQL---LTEDYYVVNKLMKGFIGS--ANIDTNSRLCMASA
VAGHKRAFGED-CVPGTYEDLEIADLVVLVGSNL----------AWCH----PVLYQRLK
AAKEAR------G----TKVVVIDPRRTST-CEIAD--------LHLPLTPGSDIALFNG
LLADL----------------AKHGQLNQG----------YIANHTT-------------
------------------------------------------------------------
--------------GLDD----------------ALTQA---------------------
-----------------------------------------------QR-FNTVTAVAG-
------------ATGLKLSDIETFYRL------FRQ-H-----VRTVTMFSQGVNQSTSG
TDNANSILNCHIATGRVGLPGSTPFSITGQPNAMGG-REVGGLANTLAAHLEFGNAEHSA
LVSDFWQ--T----DR-LATQQGLKAIDMFDAIESG--------K-----IKALWV----
-MATNPA-----------------------------VSL-PDSDRIA-QIL---KKC-PL
-------------------------------------------------VIVSDCVSTSE
TLDYAH---VKLPAQGWSEKSG-TVTNSE----RMISRQRRLLPTPGEGKPDWWIVSEVG
KRMG--------------------------------------F-HQA-------------
--------F-DY---------------PTEAHIFQEY-----------------------
-------------------------------------------------VAMTT---IGN
-------------------------------QDGDATKRKLNLSALKGLSVDD-YNTFPP
-----T----RWP-------------I-----------VS---------NDI--------
------------------------------------------------------------
------------------------AS-------------------------G------RL
FTQG----------------DFS---TPDGKARF--IA----------------V-----
--------------EHKAPVSPIT-PQYS----------MILNSGR-IRDQWHTMTRTGL
SAALNAHTIE-PIIEINPF--DATDRGIKEGQLVNVMS----H--------------V--
----G-E-QVFKAHVTN------RVIPGQSFAPI-HWNKMNCSG--------GKVTAVIP
AHTDPISGQPEFKA----TPVSIKPLMMQ-------------------------------
-----------------------------SAGSLVTQ-----------------R-R--L
T---------K-----------------------QQLHTFDADYWVLQA-----------
---------------------------------------------IEGG-YLYRFQ--F-
----------------------K---E------------------------TC-------
------------------------------------------------------------
---------RS---------V-----PPRFM---T---LAAS------------------
---------------------------------------------------EDA-ALIHG
N--AENG--------RRVVIYQ----G-KT-------------PQFAF-SA------FP-
--------------------------------L-W----QE------------SEQ----
PDI-----SQLLA-------SQFDSQDIH-AFLSGSLA--A----RSPIVCACKQVSLDT
IEVALIDG----------------------------------------------NAES--
--VQDVSNQTLAGTGCGSCTAEIGN--------IV--------DR---------------
-----------------VCARKLAQ-RK-----AG-------------------------
--------
>nasA_175
-------------------------------------------------------MAGT-
--------------------------------------S-----WIK----TTCP-YCGT
GCGVEA-RQ----------------R---------------SDG-T----TQ-------V
-RGDASHPT-NRGLLCSKGSALGETV---I---EQ-G--RLRQAMIK-------------
-----------------------------G-----HPEK-----LERALDYAASRLSQTI
AEHG-PDSVAF-Y-----VSGQL---LTEDYYVANKLTKGFIGT--ANIDSNSRLCMSSA
VAGHKRAFGED-LVPACYDDLEQADLVTLIGSNL----------AWCH----PILFQRLK
QAKLQR----P-E----MKLVVIDPRRTDS-CDIAD--------LHLALRPGHDVDLFNG
LLAYL----------------ADQQQLDQD----------YIEQHVD-------------
------------------------------------------------------------
--------------GAID----------------AIDAA---------------------
----------------------------------------------IAQ-AGDIEALAE-
------------RCGLSVAELHQFFQL------FAA-S-----PACLSLFSQGVNQSHQG
VDKVNAIINVHLATGKLGKPGSSAFSITGQPNAMGG-REVGALSNLLAGHLDYT-PTHLS
ALADYWQ--A----PQ-LAQQPGLKAVDMFEALHSG--------K-----IKAIWI----
-MGTNPA-----------------------------VSL-PNASKIR-EAL---LAC-PL
-------------------------------------------------VIVSDCVQHTD
TTRYAD---VLLPAAGWGEREG-TVTNSE----RMLSRQRPFVEMQGDTKADWWLLSQVA
KRMG--------------------------------------F-GEA-------------
--------F-AY---------------QHASEIFAEH-----------------------
-------------------------------------------------AKLTN---LLQ
----------------------------------DSEPRGLDISLLAEQGQAA-YQDFVP
-----V----SWP-------------L-----------------------GS--------
------------------------------------------------------------
------------------------DS-------------------------P------RL
FADG----------------SFS---TANGRAKM--LA----------------L-----
--------------QQLVLPQPKP-GQ------------LLLNTGR-VRDQWHTMTRTGL
APQLGSHSSE-PLLDIAPI--DAQSLGLSDTQLVKVSS----E--------------Q--
----G-E-LVVRLRVSD------AQTPGQLFMPI-HWSEQNSSV--------GTVSKLVG
ETCDPLSGQPAAKY----SVVELAALEFL-------------------------------
-----------------------------SEGSVLSR-----------------E-A--I
D---------G-----------------------RRFAS--DIYWCEQK-----------
---------------------------------------------LPEG-YLYTLA--S-
----------------------V---Q------------------------SP-------
------------------------------------------------------------
---------AE---------F-----YQSLK---VM--LTENGS----------------
---------------------------------------------------QTL-DYRDD
A--KQQY--------RCAAI-T----G-SG-------------LAFSF-EL------QA-
--------------------------------Y-A----SQ------------GDQ----
AWL-----ESLLN-------QPVSEQVQR-GILAGTSP--EP-S-LGKVVCACHQVREGT
IEQCIEQ-----------------------------------------------GADS--
--VEAIGRSCSAGTNCGSCVSQLKT--------ML--------N----------------
-----------------REVA---------------------------------------
--------
>nasA_442
-------------------------------------------------------MSQQ-
--------------------------------------Q-----WIK----TTCP-YCGT
GCGVEA-KL----------------N---------------GNA-K----VE-------V
-RGDSSHPA-NLGLLCSKGAALGDTL---S---NE-G--RLRYALVK-------------
-----------------------------G-----HQEP-----LDKALSYVASRLSQTL
GEHG-PDSVAF-Y-----VSGQL---LTEDYYVANKLIKGFLGS--ANIDSNSRLCMSSA
VAGHKRAFGED-VVPGSYEDLEHAELVTLVGSNL----------AWCH----PIVYQRLK
RAKLAN----P-K----LKVVVIDPRRTDS-CDIAD--------LHLAVNGGTDVALFNG
LFAYL----------------SEHGKLDQR----------YLQQHTE-------------
------------------------------------------------------------
--------------GFEP----------------ALAAA---------------------
----------------------------------------------KQD-AAQLSQLAE-
------------QCGIEPEALLRFYQM------FAD-T-----ERCVSVFSQGVNQSAQG
VDKVNAIINCHLATGKIGKLGASAFSITGQPNAMGG-REVGALANLLAGHLDYQ-PEHLA
ALEAFWN--S----PN-LARRPGVKAVDMFAKVASG--------E-----IKAIWI----
-MGTNPA-----------------------------VSL-PESAKVR-EAL---LAC-PL
-------------------------------------------------VVVSDCIAQTD
TTRYAD---VLLPAAGWGERDG-MVTNSE----RMLSRQRAFIAPQGDTKPDWYLLSQVA
KKMG--------------------------------------F-AEA-------------
--------F-AY---------------QSSAEIFSEH-----------------------
-------------------------------------------------AALSG---LLA
----------------------------------DAKQRKFDISALSGLSKAN-YDALLP
-----Q----RWP-------------V-----------NG---------QAQ--------
------------------------------------------------------------
------------------------DT-------------------------R------SL
FSDG----------------QFC---TASGKAQL--IA----------------V-----
--------------NYQASASSCS-GDYP----------LLLNTGR-VRDHWHTMTRTGL
AAKLSSHISE-PMLEINPA--DAASYGLADGELVVVNS----Q--------------Q--
----G-E-LRVRLKLDS------GQKRGHLFMPI-HWSKQFSSD--------GVVSQLVN
NIVDPISGQPESKY----TAVNLRPWDYA-------------------------------
-----------------------------SEAVLLSA-----------------S-A--L
S---------L-----------------------SQCQALPAKYWVKQK-----------
---------------------------------------------LDDG-FIYRLA--D-
----------------------K---Q------------------------SP-------
------------------------------------------------------------
---------QA---------L-----AAALK---AF--LLQQGQ----------------
--------------------------------------------------WQSI-DFADP
I--KQQY--------RSALV-V----A-GE-------------LFASY-MV------TA-
--------------------------------K-G----EI------------NSS----
AWL-----ESLLQ-------QPMSDNIRR-GVLAGTSP--AA-D-LGKIVCSCHQVREQT
IRDVIDQH----------------------------------------------DCSS--
--AEQVGSYCKAGTNCGSCVPELKR--------MI--------KL---------------
-----------------SQVS---------------------------------------
--------
>nasA_376
-------------------------------------------------------MAEA-
--------------------------------------K-----MIN----TTCA-YCGV
GCGIKA-EI----------------L-----------------NNK----VT-------I
-EGDENHPA-NYGKLCSKGLALGETL---S---QT-G--RLLHPVID-------------
-----------------------------N-----KQVE-----WNQAINAAAEGLSKTI
KEHG-VNSVAF-Y-----VSGQL---LTEDYYVANKLIKGFIGN--NNIDTNSRLCMSSA
VVGHKRAFGED-IVPICYDDLDHAEVITLVGSNL----------AWAH----PILFQRIK
AAKAKN----P-N----VKLIVVDPRRTDS-CDIAD--------LHLAIKPGTDVALFNR
LLIEI----------------ERKGKINQD----------YTAQHTN-------------
------------------------------------------------------------
--------------GLDA----------------ALASA---------------------
----------------------------------------------KAE-YTNDDDLIE-
------------LLGVTEKELSAFLYL------YTE-T-----DKPLTAFTMGVNQSTHG
SDKVNSIINCHLATGTIGYEGAGPFSVTGQPNAMGG-REVGGLANMLASHMEYTNEDHRA
LVGEFWN--T----DK-ITDTAGLKAVDLFEKIEQG--------E-----IKAVWV----
-MATNPV-----------------------------VSL-PNADQVK-RAL---EKC-PL
-------------------------------------------------VIVSDCYSDTD
TMRFAD---IKLPAQGWSEKSG-TVTNSE----RRISRQRNLLPAAGEALPDWKIISKVA
QQMG--------------------------------------Y-AAE-------------
--------F-SY---------------LHEAEIFAEH-----------------------
-------------------------------------------------ARLSA---YKN
-----------------------------------TGDRAFNIGTLGKISQDE-YDALAP
-----F----QWP-------------M-----------ND---------ENPQ-------
------------------------------------------------------------
------------------------GT-------------------------A------RF
FAEG----------------GFS---TPDKKANF--IA----------------V-----
--------------TYQDAARKCS-IEYP----------FILNTGR-IRDQWHTMTRTAM
SSRLNNHTPE-AYINVHPE--DAKTLGLQDRTLALVSS----D--------------L--
----G-S-ATLRVIVSE------TVREGDTFAPM-HWTDVLSSQ--------GRINTVVS
SEFDAFSGQPEFKH----TPVKIEPWFYQ-------------------------------
-----------------------------SEAILVTR-----------------E-E--L
D---------S-----------------------VDA----E-YWVKQK-----------
---------------------------------------------IEHG-YLYRIA--S-
----------------------Q---L------------------------DS-------
------------------------------------------------------------
---------NT---------F-----AENLI---NA--HCQVAH----------------
--------------------------------------------------HQKL-SFSNP
N--SGLV--------RFAAL-N----N-AA-------------VAACV-MV------AP-
--------------------------------R-LFGGQHK------------QDL----
EWL-----SELLG-------EPLETEEMG-SILSGEAQ--GRYA-VGRKVCACKNVGYKT
ICNAIKDK----------------------------------------------KLCT--
--PEAVSQETEAGTGCGSCLPEIST--------IL--------EE---------------
-----------------IQIEMID------------------------------------
--------
>nasA_493
------------------------------------------------------------
--------------------------------------M-----SVC----TTCP-YCGV
GCGINT-------------------------------------D-G----ER-------L
-SGDNAHPA-NAGRLCVKGSSVLETL---G---DQ-D--RLLEPEIQ-------------
-----------------------------G-----RTVS-----WEKALGEVADRFRRVI
DQHG-PDAVAF-Y-----VSGQL---LTEDYYVANKLMKGYIGS--ANIDTNSRLCMSSA
VVAHKRAFGED-VVPGCYDDLELADLVILTGSNT----------AWAH----PIVYQRIA
AAKAER----P-A----MKVVVIDPRRTAT-CDLAD--------LHLAINPGQDVTLFNA
LLGWL----------------ADNNGLDDD----------YIRDHTE-------------
------------------------------------------------------------
--------------GLEQ----------------ALAQA---------------------
----------------------------------------------GQG-HRHAGKLAA-
------------QLGLSRQDLDSFFHW------FRD-T-----PRTVTVFSQGINQSRNG
SDQGNAIINAHLATGRVGKPGASPFSITGQPNAMGG-REVGGLANQLAVHLDIENPDHRQ
AVQTFWQ--S----PT-LADHAGLNAVDLFRAVESG--------Q-----VKAVWI----
-MATNPV-----------------------------DSL-PEADRVR-HAL---MAC-DT
-------------------------------------------------VVVSDCVASGD
TLACAD---IKLPALGWGEKSG-MVTNSE----RCMSRQRAFVPAPGLARPDWWIITQVA
RRMG--------------------------------------F-ARG-------------
--------F-EY---------------QHEQEIFAEY-----------------------
-------------------------------------------------AALTA---EAV
-----------------------------------RFGKRLDLTAAAGLSADQ-YERWLP
-----A----RWP-------------L-----------Q---------------------
------------------------------------------------------------
------------------------GA-------------------------D------RC
FADG----------------RFS---TASGRARF--VP----------------C-----
--------------AP-PPSVETR-AEFP----------LLLNSGR-IRDQWHTMTRTGR
AGRLFAHLSE-PFAALHPN--DIQRFRLCDGGFVRLTS----R--------------V--
----G-D-ALVRVRADA------GQQPGTAFMPM-HWTDQFSRR--------ARVDALVP
ARLDPHSGQPAFKH----TPVNVSDWQPR-------------------------------
-----------------------------WHGWLFTA-----------------V-T--P
P---------A-----------------------VE-------YWARVPV----------
--------------------------DAFVQ--------------AGQV-QRYRLA--G-
----------------------D---A------------------------DL-------
------------------------------------------------------------
----------T---------Q------QQLQ---EW--LPDAA-----------------
---------------------------------------------------QWL-HLDDP
G--QGHF--------RRAAMDS----H-GR-------------LLAWL-AI------GP-
--------------------------------D-L----PN------------CDV----
EWL-----ADCFA-------MDASPPPLA-LLAGQPAD--AGPD-LGAVVCSCFQVREKT
IEAAIEE-----------------------------------------------GADS--
--AEAIGRCCQAGTNCGSCVPELKA--------LL--------AR---------------
-----------------GETAMLASTAE--------------------------------
--------
>nasA_282
-----------------------------------MKAEVAAGNVGENRAGKHMAKNTE-
--------------------------------------R-----PIC----TTCP-YCGV
GCGIST-------------------------------------D-G----TS-------L
-KGDTLHPA-NAGRLCVKGSSVLETL---G---DQ-D--RLLNPEVE-------------
-----------------------------G-----DVVS-----WDQALDEVAGRFRRIV
DEHG-PDAVAF-Y-----VSGQL---LTEDYYVANKLMKGYIGS--ANIDTNSRLCMSSA
VVAHKRAFGED-VVPGCYEDLELADLVILTGSNT----------AWAH----PIVYQRIA
AAKQAR----P-E----MKVVVIDPRRTAT-CDLAD--------LHLAIRPGQDVPLFNG
LLTWL----------------DDNNALDQG----------YIDAHTE-------------
------------------------------------------------------------
--------------GFES----------------TLDTA---------------------
----------------------------------------------RSQ-GNDWASLAT-
------------HMGVSKVDLTTFYHW------FAA-C-----DRTVTVFSQGVNQARNG
SDQGNAIINAHLATGRVGKPGASPFSITGQPNAMGG-REVGGLANQLAVHLDIDNPAHHA
AVADFWQ--A----PA-LAKENGLTAVDLFQAVASG--------K-----VKAVWI----
-MATNPV-----------------------------DSL-PEADKVR-QAL---MAC-DT
-------------------------------------------------VVVSDCVASGD
TLACAD---IRLPALGWGEKSG-MVTNSE----RCMSRQRPFVTAPGQARADWWIITQVA
QRMG--------------------------------------F-ADA-------------
--------F-PY---------------QHEHEIFAEF-----------------------
-------------------------------------------------SALTA---LAG
-----------------------------------QFGKRLDLTAAADLTADQ-YAQWQP
-----Q----QWP-------------L-----------N---------------------
------------------------------------------------------------
------------------------SG-------------------------P------RC
YGDG----------------RFS---TASERARF--IA----------------C-----
--------------EN-PPVRVIG-DAFP----------IILNSGR-IRDQWHTMTRTGR
AGRLFAHLSE-PFAALHPK--DIERYRLQEGGFVRLTS----R--------------V--
----G-D-ALVRVTRDT------GQRPGTAFMPM-HWTDQFSRR--------ARVDALVP
ARLDPHSGQPAFKH----TPVNVSDWQPR-------------------------------
-----------------------------WHGWLFTA-----------------A-S--P
P---------A-----------------------VE-------YWARVPV----------
--------------------------DAFLQ--------------AGQV-QRYRLA--G-
----------------------D---A------------------------DL-------
------------------------------------------------------------
----------T---------E------QQLH---DW--LPQAA-----------------
---------------------------------------------------QWL-ALNDP
A--TGHY--------RRAALDK----D-GR-------------LLAWL-AI------GE-
--------------------------------T-L----PL------------CDV----
DWL-----ADCFT-------QGADIQHMT-ILAGQPAD--AGPD-LGPVICSCFQVRQKT
IEGAVEE-----------------------------------------------GADC--
--VEAIGQCCQAGTNCGSCIPELRG--------LL--------ET---------------
-----------------CTT----------------------------------------
--------
>nasA_116
----------------------------------------------------------M-
--------------------------------------S-----SIC----TTCP-YCGV
GCGIRT-------------------------------------D-G----KE-------L
-QGDSAHPA-NAGRLCVKGSSVLETL---G---DQ-D--RLLYPDID-------------
-----------------------------G-----ERVS-----WDRALDEVAERFRRIV
DEHG-PDAVAF-Y-----VSGQL---LTEDYYVANKLMKGYIGS--ANIDTNSRLCMSSA
VVAHKRAFGED-VVPGCYEDLEIADLVILTGSNT----------AWAH----PIVYQRIA
AAKQAR----P-E----MKVVVIDPRRTAT-CDLAD--------LHIPVRPGQDVPLFNG
LLTWL----------------DDHNALDQD----------YIAHHTN-------------
------------------------------------------------------------
--------------GFDQ----------------ALATA---------------------
----------------------------------------------RAQ-GNDWDALSR-
------------QLGVSKVDLTTFYHW------FAA-C-----ERTVTVFSQGVNQARNG
SDQGNAIINAHLATGRVGKPGASPFSITGQPNAMGG-REVGGLANQLAVHLDIDNPEHHA
AVADFWQ--T----EQ-LAKHNGLTAVDLFNAVESG--------E-----VKAVWI----
-MATNPV-----------------------------DSL-PEADRVR-HAL---MGC-DT
-------------------------------------------------VVVSDCVASGD
TLACAD---IRLPALGWSEKSG-MVTNSE----RCISRQRPFQPAPGEARADWWIITEVA
RRMG--------------------------------------Y-SQG-------------
--------F-GY---------------QHEHEIFAEY-----------------------
-------------------------------------------------SALTA---LAG
-----------------------------------RFGKRLDLTAAAELSADQ-YEQWQP
-----Q----QWP-------------L-----------Q---------------------
------------------------------------------------------------
------------------------GG-------------------------A------RC
FADG----------------TFS---TPDGRARF--VA----------------C-----
--------------EN-PVVREIG-DSFP----------IILNSGR-IRDQWHTMTRTGR
AGRLFAHLSE-PFAALHPK--DIERYRLADGGFVRLTS----R--------------V--
----G-D-ALVRVKSDG------GQRPGTAFMPM-HWTDQFSRR--------ARVDALVP
ARLDPHSGQPAFKH----TPVNVSDWQPR-------------------------------
-----------------------------WHGWLFTA-----------------A-T--P
P---------A-----------------------VE-------YWARVPV----------
--------------------------DAFLQ--------------AGQV-QRYRLA--G-
----------------------D---A------------------------DL-------
------------------------------------------------------------
----------T---------E------QQLH---EW--MPEAA-----------------
---------------------------------------------------QWL-ALNDP
S--TGHF--------RRAALDS----D-GK-------------LIAWL-AI------GE-
--------------------------------T-L----PL------------CDV----
EWL-----ATCFT-------EGSEVQALS-ILAGQPAD--AGPD-LGPVICSCHQVRQKT
IEAAVEE-----------------------------------------------GADS--
--VEAIGKCCKAGTNCGSCIPELRG--------LL--------ET---------------
-----------------CSA----------------------------------------
--------
>nasA_454
------------------------------------------------------------
--------------------------------------M-----SIC----TTCP-YCGV
GCGIKT-------------------------------------D-G----VT-------L
-QGDMQHPA-NAGRLCVKGSSVLETL---G---DQ-D--RLLQPQVN-------------
-----------------------------G-----EGVS-----WDRALDEVAERFRRIV
EEHG-PDAVAF-Y-----VSGQL---LTEDYYVANKLMKGFIGS--ANIDTNSRLCMSSA
VVAHKRAFGED-VVPGCYEDLELADLVILTGSNT----------AWAH----PIVYQRIA
AAKQAR----P-H----MKVVVIDPRRTAT-CDLAD--------LHLAIRPGQDVPLFNG
LLTWL----------------DDHNGLDRD----------YIHAHTE-------------
------------------------------------------------------------
--------------GFAA----------------TLATA---------------------
----------------------------------------------REQ-GNDWATLAE-
------------QLGVSQEDLTTFYDW------FAA-C-----DRTVTVFSQGVNQARNG
SDQGNAIINAHLATGRVGKPGASPFSITGQPNAMGG-REVGGLANQLAVHLDIDNPEHHA
AVANFWQ--T----DT-LATENGLTAVDLFNAVESG--------Q-----VKAVWI----
-MATNPV-----------------------------DSL-PEADRVR-HAL---MAC-DT
-------------------------------------------------VVVSDCVASGD
TLACAD---IRLPALGWGEKSG-MVTNSE----RCVSRQRPFVKAPGDARADWWIISEVA
RRMG--------------------------------------Y-RSA-------------
--------F-PY---------------QHEHQIFAEY-----------------------
-------------------------------------------------SALTA---LAG
-----------------------------------RFGKRLDMTAAAELSADQ-YEQWQP
-----Q----QWP-------------L-----------Q---------------------
------------------------------------------------------------
------------------------GE-------------------------P------RC
FGDG----------------HFA---TPTGRGRF--VV----------------C-----
--------------EN-PKVHQIG-DAFP----------VILNSGR-IRDQWHTMTRTGR
AGRLFAHLSE-PFAALHPN--DIERYRLKEGGFVRLAS----K--------------V--
----G-D-ALVRVTSDA------GQRPGTAFMPM-HWTDQFSRR--------ARVDALVP
ARLDPHSGQPAFKH----TPVNVSDWQPR-------------------------------
-----------------------------WHGWLFTA-----------------A-P--P
P---------A-----------------------VE-------YWARVPV----------
--------------------------DAFLQ--------------AGQV-QRYRLA--G-
----------------------D---A------------------------DL-------
------------------------------------------------------------
----------T---------E------QQLH---DW--LPDAA-----------------
---------------------------------------------------QWL-ALNDP
A--TGHF--------RRAALDS----E-GR-------------LLAWL-AI------GE-
--------------------------------E-L----PL------------CDV----
EWL-----ANCFA-------DEAETQHLA-LLAGQPVD--AGPD-LGPVICSCFQVRQKT
IESAVEE-----------------------------------------------GADN--
--VEAIGKCCQAGTNCGSCIPELRG--------LL--------ET---------------
-----------------CSV----------------------------------------
--------
>nasA_54
---------------------------------------------------------MS-
--------------------------------------G-----AVC----TTCP-YCGV
GCGVRV-TV----------------G-------------EAQSG-Q----VA-------V
-SGDPDHPA-NLGRLCVKGSALGETL---G---DE-G--RLLYPEIE-------------
-----------------------------G-----RRAS-----WDQALDQVAGDLRRTL
TRHG-PEAVAF-Y-----VSGQL---LTEDYYVANKLMKGFLGS--ANIDTNSRLCMSSA
VAAHKRVLGSD-SVPGNYRDLELADLLVITGSNL----------AWAH----PVLYQRIA
AEKARR----P-G----LRVVVIDPRQTAT-CELAD--------LHLPLAPGSDGYLFDG
LLAWL----------------VRQQAVDRD----------FVRRHTE-------------
------------------------------------------------------------
--------------GFKA----------------QAAAS---------------------
----------------------------------------------LTR-NPDLAASAA-
------------ACGLPAEKLERLYRW------FAQ-T-----PRTVTLFSQGINQSTTG
VDKGSAILHCHLATGRIGRPGASPFSITGQPNAMGG-REVGGLANQLAAHMELDNPQHRE
QVARFWG--A----SQ-IPARPGLRAVELFEAVARG--------D-----VKFLWV----
-IATNPA-----------------------------VSL-PRSARVR-EAL---AGC-ET
-------------------------------------------------LVVSDCVDDTD
TLRHAR---IRLPAAAWGEKDG-TVTNSE----RRISRQRAFLPPPGEARPDWWMLCQVA
SRLG--------------------------------------H-GGA-------------
--------F-DY---------------PGPAAIFREH-----------------------
-------------------------------------------------AALSA---FEN
-----------------------------------GGRRDFDIGALAELSDTA-YDTLRP
-----V----QWP-------------C-----------PA---------TPVGRHSGAGA
GSEDKAGDALDRDTGDEL------------------------------------------
--------------------GEPRGS-------------------------G------RL
FADG----------------HFF---TPSGRARF--VD----------------C-----
--------------RPRPLPVAVD-SEFP----------LMLNTGR-IRDQWHSMTRTGR
SDRLLQHIAE-PFVEMHPD--DLVQCGLEDGELVEVRS----A--------------L--
----G-Q-CRVRARAQM------GQTPGTAFMPI-HWSDGFASA--------ATVDTLVA
AQVDPYSGQPAFKQ----TPVSVTALSPC-------------------------------
-----------------------------WEALLLSR-----------------E-R--L
P---------L-----------------------PDV----D-YWCRRP-----------
---------------------------------------------RGGW-QLVNLA--A-
----------------------R---L------------------------PP-------
------------------------------------------------------------
----------G---------M-----IDWKQ---LW--QGAVE-----------------
---------------------------------------------------NWA-ELEDS
A--GEFL--------RLVGY-R----E-GR-------------PVCWL-AL------GA-
--------------------------------G-R----PS------------VDE----
SWL-----LDALT-------A-GELPALN-LARGRPLA--GG-D-CSALVCSCHQVREAA
IQQAIDD-----------------------------------------------GAQT--
--AEALGEQTRAGTNCGSCLPELRK--------LL--------SM---------------
-----------------R------------------------------------------
--------
>nasA_312
-------------------------------------------------------MSAT-
--------------------------------------D-----NVC----TTCP-YCGV
GCGVTM---------------------------------QRQDD-G----WQ-------A
-QGTGSHPA-NLGRLCVKGSALGETV---G---LR-E--RLLYPEIN-------------
-----------------------------G-----CRVD-----WDQALDTIAVRMREAI
ETHG-PEAVGF-Y-----VSGQL---LTEDYYVANKLMKGFIGA--ANIDTNSRLCMSSA
VAAHKKTLGAD-AVPGSYRDLELADLVILVGSNM----------AWTH----PVVYQRIV
AAREAR----P-D----MKVVVIDPRATAT-CDLAD--------LHLPLQAGADGYLFAG
LLAWL----------------AREKALDHD----------YINAHTV-------------
------------------------------------------------------------
--------------QFDD----------------TLAAA---------------------
----------------------------------------------EAA-CPDLASVAA-
------------ACALSEAELEKFYQW------FRD-C-----PRTVTVFSQGINQSDTG
VDKASAIINCHLATGRIGHPGATPFSITGQPNAMGG-REVGGLANMLAAHMGFE-PASRD
RVARFWG--T----ER-LARSPGFKAVDLFRAVGEG--------R-----IKVIWI----
-MATNPV-----------------------------VSM-PEADLVR-AAL---AQC-PT
-------------------------------------------------VIVSDCVSDTD
TLRMAH---IRLPAAGWGEKDG-TVTNSE----RRISRQRAFLPLPGEARPDWWIMTQVA
QRMG--------------------------------------Y-GHA-------------
--------F-DY---------------EKPATIFREH-----------------------
-------------------------------------------------AALSG---FEN
-----------------------------------QGERAFDIGALAQISDAD-YEHLLP
-----V----QWP-------------V-----------SL---------LGPGDHGAV--
------------------------------------------------------------
------------------------GT-------------------------E------RL
FADG----------------HFF---YSDGRARF--AP----------------V-----
--------------TPRLPQAAVS-RDWP----------LLLNSGR-LRDQWHTMTRTAR
AARLLSHTSE-PFVAVHPD--DLADAGLRDGDLVYVQS----P--------------Q--
----S-R-CVVTARASD------DQQRGHVFMPI-HWNDCFASA--------ARVDALVA
AICDAESGQPAFKQ----TPVQLLAYAPS-------------------------------
-----------------------------WQALIVTR-----------------G-E--I
N---------V-----------------------PDS----QHYWCRIP-----------
---------------------------------------------GERV-TRLRCA--G-
----------------------T---R------------------------PV-------
------------------------------------------------------------
----------D---------T------QWLR---AR--CPDIE-----------------
---------------------------------------------------QFA-VMADE
A--MGHY--------RLVGY-R----D-GK-------------PACVA-VL------AP-
--------------------------------S-L----PD------------LDE----
DWL-----TRALE-------A-GDSDVMQ-LLSGVPGG--RR-D-NSPMVCSCHQVRQAR
IEEAIQG-----------------------------------------------GCTD--
--VAAISACTQAGSGCGSCIPELRA--------LL--------VA---------------
-----------------TEKEESHAPVR----AVG-------------------------
--------
>nasA_488
-------------------------------------------------------MTAI-
--------------------------------------P-----VLGAQRDTTCP-YCGV
GCGVSM---------------------------------HREED-G----WR-------A
-TGLAQHPA-NFGRLCVKGSALGETL---G---LQ-E--RLLSPEID-------------
-----------------------------G-----CRVD-----WDRALDTVAARLREAM
QTHG-PESVAF-Y-----VSGQL---LTEDYYVANKLMKGFIGA--ANIDTNSRLCMSSA
VAAHKKIFGAD-AVPGCYQDLALADLVILTGSNM----------AWTH----PVVYQRLV
AAKQAR----P-A----MKVVVIDPRETAT-CDLAD--------LHLPLAAGTDGFLFTG
LLAWC----------------ARQGLLDQA----------YIDAHTR-------------
------------------------------------------------------------
--------------GFAE----------------CLAAA---------------------
----------------------------------------------AQA-CPDLASTAQ-
------------QCGLPLETLRTFFAW------FAE-S-----PRTVTVFSQGINQSDTG
VDKACAIIHCHLATGRIGKPGAAPFSITGQPNAMGG-REVGGLANQLAAHMGFE-ACA--
RVARFWR--T----DR-IARSPGFKAVDLFRAVGEG--------R-----IKVVWI----
-MATNPV-----------------------------VSM-PEADLVR-AAL---AHC-PT
-------------------------------------------------VIVSDCVADTD
TLRLAH---IRLPAAAWGEKDG-TVTNSE----RRISRQRPFLPLPGEARPDWWIISEVA
RRMG--------------------------------------F-EAA-------------
--------F-PY---------------QSPAQIFREH-----------------------
-------------------------------------------------AALSG---YEN
-----------------------------------DGRRAFDISALAQLTDQQ-YEQLLP
-----V----QWP-------------L-----------SG---------KGPFRPGAS--
------------------------------------------------------------
------------------------GT-------------------------E------RL
FADG----------------HFF---SPDGRAHC--TP----------------V-----
--------------TPRRPMARTT-AEWP----------LLLNSGR-LRDQWHTMTRTGR
AARLLSHVSE-PYIAVHPA--DLATAGVDDGELVQVES----P--------------L--
----G-Q-CLVAARASN------EQTPGEVFMPI-HWNDCFASA--------ARVDALVA
AICDEESGQPAFKQ----TPVRLQRYAAR-------------------------------
-----------------------------WQARVITA-----------------E-P--V
Q---------T-----------------------PDS----QYYWCRVP-----------
---------------------------------------------DGAL-VRWRMA--G-
----------------------S---R------------------------AV-------
------------------------------------------------------------
----------T---------L------DWLK---AR--CPTIT-----------------
---------------------------------------------------DWA-EMVDA
A--RGHF--------RLLGY-R----H-GR-------------PVCFA-AL------AP-
--------------------------------S-L----VT------------LDE----
DWL-----VQQLR-------ASAPADALQ-LMAGQPGG--AR-D-TSPVVCSCHQVREAA
LEDAVRN-----------------------------------------------GCHD--
--VAALGQCTRAGTGCGSCLPEIKT--------LL--------AR---------------
-----------------VRTGTPEEIAQ----C---------------------------
--------
>nasA_439
----------------------------------------------------MTTASVS-
--------------------------------------P-----WMK----STCA-YCGV
GCGIEA-RP----------------K---------------ANG-E----LE-------I
-RGDKEHPA-NFGRLCSKGLALGETV---I---PD-G--RLLHPSIN-------------
-----------------------------G-----MRTD-----WPSALDHVAKSFEQTI
AEHG-PDSVAF-Y-----VSGQL---LTEDYYVANKLMKGFIGS--GNIDTNSRLCMSSS
VAGHKRAFGSD-TVPGCYSDLEQADMVVITGSNL----------AWCH----PVLYQRLK
ATKQQR----P-D----MKIVVIDPRATDT-CEIAD--------LHLALKPGGDVALFNG
LLSFL----------------ANCQKVDER----------YVQKHTE-------------
------------------------------------------------------------
--------------GFNR----------------ALMCA---------------------
----------------------------------------------MED-GSDLQALAD-
------------KLGLNVAELKTFFEW------FAQ-T-----EKVMTLYSQGVNQSTRG
ADKVNSILNCHLATGRIGQPGAGPFSVTGQPNAMGG-REVGGLANTLASHMEFGNAEHHQ
LLSKFWR--T----QQ-LADKPGLKAIDLFDAIDDG--------R-----IKAVWI----
-MATNPV-----------------------------VSL-PDADKIK-RAL---DKC-PL
-------------------------------------------------VVVSDCIADTD
TTRCAD---VLLPAQGWSEKSG-TVTNSE----RRISRQRRLLPTPGEGKPDWWIMSEVA
KRMG--------------------------------------F-ADA-------------
--------F-NY---------------LHEGEVFDEY-----------------------
-------------------------------------------------ARSTQ---IDN
------------------------------INKDKTTKRDLDLSGLVGLKGVD-YAQLSP
-----Q----QWP-------------L-----------TE---------VD-----DSP-
------------------------------------------------------------
------------------------AH-------------------------K------RL
FTDG----------------RFF---TPSGKAQF--IA----------------V-----
--------------RHKEPASQTC-ERYP----------LSLNSGR-IRDQWHTMTRTGL
SARLGAHLPE-PYVSINAE--DALQYGVRNGAIATLSN----E--------------W--
----G-S-ARIRVDISP------KLNPGQLFMPI-HWTGVMASA--------GRVCTLVS
PDTDAVSGQPEFKF----TPVTIEPWEYR-------------------------------
-----------------------------SEALLLTT-----------------K-V--I
D---------T-----------------------DPL----D-YWVRQK-----------
---------------------------------------------VSGG-YLYRIA--S-
----------------------R---V------------------------EP-------
------------------------------------------------------------
---------QK---------L-----EQQLK---PY--CIHDSQ----------------
--------------------------------------------------GRQL-NFSSP
N--QGLH--------RFARI-H----E-QQ-------------LQTCY-LV------AP-
--------------------------------S-L----QE------------QDF----
DWV-----QNLLD-------SPVDDYIER-SILTGIAE--GKLT-QGKTICACKQVGRNR
ITDSIHER----------------------------------------------GLTS--
--VDDISECTGAGTGCGTCVPELQQ--------IL--------DE---------------
-----------------ELQLRADDQL-----AYSVG-----------------------
--------
>nasA_137
-------------------------------------------------MTEQTLITSD-
--------------------------------------A-----WTK----TTCA-YCGV
GCGIEA-KV----------------T-------------EGATGPS----VE-------V
-RGDPEHPA-NFGRLCSKGLALGETL---I---PD-G--RLLSPSVN-------------
-----------------------------G-----QTTD-----WDSALDHVAQGFRQVI
DEHG-PNAVAF-Y-----VSGQL---LTEDYYVANKLMKGFIGS--GNIDTNSRLCMSSS
VAGHKRAFGSD-TVPGSYSDFESADLVVLTGSNL----------AWCH----PVLFQRLK
AAKAER----P-H----MKVVVIDPRRTDT-CAIAD--------LHLPINPGTDVLLFNG
LLSAL----------------AKGNALDRD----------FIDQHTE-------------
------------------------------------------------------------
--------------GFDK----------------SLAAA---------------------
----------------------------------------------QSD-APDLVSLVK-
------------TLGISPEALATFYQW------FVA-T-----ERTVTVYSQGVNQSSAG
SDKVNAILNCHLATGRIGKPGAGPFSVTGQPNAMGG-REVGGLANTLAGHMEFGNPQHHK
TLSDFWQ--A----PA-LAREPGLKAVDLFDAVDSG--------E-----IKAIWI----
-MATNPV-----------------------------MSL-PDADRIQ-RAL---NAC-PL
-------------------------------------------------VVVSDCIADTD
TTRCAD---VLLPATGWAEKSG-TVTNSE----RRISRQRALVPAAGDAKPDWWMIAEVG
RRMG--------------------------------------F-AEA-------------
--------F-DY---------------ADEAAVFREY-----------------------
-------------------------------------------------AALTG---ADN
-----------------------------------GGSRDLDISAYAHLERDE-YDALPP
-----R----QWP-------------L-----------PA---------DR----APDM-
------------------------------------------------------------
------------------------QE-------------------------K------RF
FADG----------------LFY---TPSGRGRL--VP----------------V-----
--------------HFRPAASKTS-SDYP----------LILNTGR-IRDQWHSMTRTGL
SARLSGHQPE-PFINLHPD--DAQRLGLVDSELADVRS----R--------------H--
----G-E-ARVRITTSD------QCRPGQVFMPM-HWNQVQASQ--------ARVCALVA
PNTDPVSGQPENKY----TPVAISPWRSE-------------------------------
-----------------------------SEAILITR-----------------D-K--L
P---------S-----------------------LAT----D-YWSARK-----------
---------------------------------------------IDAG-YLYVIA--S-
----------------------S---T------------------------SA-------
------------------------------------------------------------
---------AE---------L-----AAQLD---AL--CATEDD----------------
--------------------------------------------------SQRL-AFGNN
A--QGDY--------RSAVL-R----D-ST-------------IVSAY-AV------AS-
--------------------------------T-F----GE------------KDM----
TWL-----GQLFG-------LPFGSDITR-SLFKGEPS--AALA-AGKTVCACKQVGEKT
LCNAIRAQ----------------------------------------------GLKT--
--VEAVCAATTAGTGCGSCLPELAQ--------LL--------AR---------------
-----------------EAEGSGEAVKK----SGAAA-----------------------
--------
>nasA_286
---------------------------------------------MTVKLHEPVQVEPR-
--------------------------------------A-----PREKTIATTCA-YCGV
GCGIRA-TV----------------N---------------ADKRE----VK-------V
-EGDPEHPA-NYGRLCSKGMALGETV---G---ET-G--RLLHPKVD-------------
-----------------------------G-----RQTS-----WNEALQRVAEGFIDTI
VKHG-PDAVAF-Y-----VSGQL---LTEDYYLANKLMKGFIGS--GNIDTNSRLCMSSS
VAGHKRAFGSD-TVPGCYSDLEEADMLVLTGSNL----------AWCH----PVLYQRIK
AAKQQR----P-H----MKVVVVDPRRTDT-CELAD--------LHLPIQPGTDVALFNG
VLAHL----------------AQQGAVNED----------FIQAHTE-------------
------------------------------------------------------------
--------------QYTE----------------GLVAA---------------------
----------------------------------------------MED-GGDRQALAK-
------------QLGVSDYQLETFFQW------FEK-T-----EKVVTVYSQGVNQSTAG
SDKVNSIINCHLATGRIGRPGMGPFSVTGQPNAMGG-REVGGLANTLAAHMEFDNADHWD
LVSEFWN--T----DN-LATRPGMKAVDMFDAVATG--------K-----IKAIWI----
-MATNPV-----------------------------MSL-PNADKVK-QAL---KDC-PL
-------------------------------------------------VVVSDCIEDTD
TTRLAD---VLLPAAGWAEKSG-TVTNSE----RRISRQRAMLPPLGDARPDWWIIAELA
RKMG--------------------------------------Y-GEA-------------
--------F-DY---------------ASEAEVFSEY-----------------------
-------------------------------------------------ARLTG---EGN
-----------------------------------NGSRDLDISLYANLTLNE-YDQLPP
-----R----QWP-------------L-----------PA---------GKTPEGAPEE-
------------------------------------------------------------
------------------------AD-------------------------Q------RM
FRDG----------------VFF---TPSGRGRF--VA----------------V-----
--------------RYRAPASTVD-ADYP----------LTLNTGR-IRDQWHSMTRTGL
ASRLCGHLPE-PFLSVHPQ--DAGRYQLKEGALVDVTS----R--------------Q--
----G-R-ARVRVQVTD------EVGVGQVFMPM-HWNDVFASQ--------ARVAALVG
ENVDPTSGQPENKF----TPVTVAPWYQA-------------------------------
-----------------------------SEALVVSR-----------------A-P--L
N---------T-----------------------LEA----D-YWAMRR-----------
---------------------------------------------VNGG-YLYRVA--S-
----------------------E---Q------------------------PP-------
------------------------------------------------------------
---------EV---------L-----DQQLQ---AL--CERGD-----------------
---------------------------------------------------QQL-SFGHP
E--QGEF--------RRALV-R----E-GQ-------------LHMAY-SV------AE-
--------------------------------H-F----GG------------RDF----
NWL-----GDLLE-------GDFAASAMR-ALLSGKPD--ESQS-KGKLVCACKQVGYNT
LCNAIRDK----------------------------------------------GIDT--
--VDALSAETTAGTGCGSCLPELEQ--------II--------AK---------------
-----------------ES-------------AHEAA-----------------------
--------
>nasA_326
-------------------------------------------------------MSNE-
--------------------------------------K-----WIK----TTCA-YCGV
GCGIDA-IP----------------T---------------SDG-K----LE-------I
-RGDKTHPS-NFGRLCTKGAALGETV---G---TE-G--RLLYPMIR-------------
----------------------HDKKQT-R-----KRTP-----WTDVTQHIADKFQKTI
DENG-PDSVAF-Y-----VSGQL---LTEDYYVANKLMKGFIGS--ANIDSNSRLCMASS
VVGHKRAFGSD-TVPICYEDIEHAEAVIITGSNL----------AWCH----PVLFQRLR
AAKQSN----P-D----LIVIVIDPRRTET-CDIAD--------HHLAIKSGSDVALFNG
LLTHI----------------SENTQLNHE----------YIEQHTT-------------
------------------------------------------------------------
--------------GFDA----------------ALTLA---------------------
----------------------------------------------KKE-H----SIVD-
------------VTGLKEHELTEFYDI------FTK-N-----KKILTIYSQGVNQSSQG
SDKVNSIINCHLAMGKIGYQGCGPFSITGQPNAMGG-REVGGLANTLAAHMEFNNPKHHQ
LISDFWK--T----DT-LATKEGLKAIDLFDAMAEG--------K-----IKAVWI----
-MATNPV-----------------------------VSL-PNSKKIM-TAL---EKC-PL
-------------------------------------------------VVVSDCMDNTD
TMAFAD---VVLPAQGWSEKSG-TVTNSE----RRISRQRRILPSPGEAKPDWWIISQVA
QNMG--------------------------------------F-ETA-------------
--------F-TY---------------RHEGEIFKEY-----------------------
-------------------------------------------------AQMTT---LGQ
----------------------------------DKQPRDLHLLGLTTLDDKG-YSELTP
-----Q----QWP-------------V-----------LE---------QQ-----PNI-
------------------------------------------------------------
------------------------QE-------------------------KADIQHIRL
FSDA----------------QFF---TPDKRARF--VP----------------I-----
--------------SYSSPQHATS-MSYP----------LLLNTGR-IRDHWHTMSRTGL
SETLASHTAE-PFVQIHPK--TAIEYQLENNHIAEIYN----V--------------N--
----S-A-IQARVCVTE------EISENSLFIPI-HWNSATAQN--------SKPCLLIN
DVVDPDSGQPEFKH----TPVNIKQWHYN-------------------------------
-----------------------------SEALFITP-----------------H-K--I
E---------M-----------------------DNI----E-YWVCEK-----------
---------------------------------------------TNGG-YLYRIA--S-
----------------------K---Q------------------------NT-------
------------------------------------------------------------
---------MA---------L-----IIQL----SS--LLDNIN----------------
--------------------------------------------------KESK-LTSEL
T--HEY---------RHAII-S----N-TK-------------LHSAF-VV------SE-
--------------------------------K-T----TN------------AQK----
TWL-----FNLYQ-----------------------------------------------
-----HNE----------------------------------------------K-----
----D----------------NIKT--------MF--------SS---------------
------------------------------------------------------------
--------
>nasA_499
------------------------------------------------------MLNDE-
--------------------------------------G-----WVK----STCA-YCGV
GCGIEA-RP----------------M---------------ITG-K----LD-------I
-RGDKDHPS-NHGKLCTKGIALGDTV---I---ED-G--RLLMPKMK-------------
----------------------VDKQ---W-----QETD-----WDTALDQVAQQFSKTV
AEFG-PDSVAF-Y-----VSGQL---LTEDYYVANKLLKGFIGT--SNIDSNSRLCMASS
VVGHKRAFGMD-TVPVCYDDIELAELVILVGSNL----------AWCH----PVLYQRLR
VAKQAN----P-N----LVVVVIDPRRNES-CEIAD--------LHLALNPGADVALFNG
LLHYL----------------SKTQQLDAS----------FIADHTN-------------
------------------------------------------------------------
--------------HFSE----------------ALEAA---------------------
----------------------------------------------LQE-G----DVSY-
------------ITGLDEQTLAGFYET------FAK-T-----DKVLTIYSQGVNQSTQG
SDKVNSIINCHLAMGKIGVPGCGPFSVTGQPNAMGG-REVGALANTLVAHMEFDNPKDRE
AVATFWQ--T----QR-LASKPGLKAVDMFDALASG--------K-----IKAIWI----
-MATNPV-----------------------------VSL-PNSAKIK-QAL---LDC-PL
-------------------------------------------------VVVSDCIADTA
TTRCAD---IVLPAQGWSEKSG-TVTNSE----RRISRQRRLMASPGLAKPDWWILSQVA
QRMG--------------------------------------F-KEA-------------
--------F-DY---------------RHEGDIFREY-----------------------
-------------------------------------------------AQLTG---LNN
----------------------------------DSGQRDLNLTGLANVSDEE-YQSFQP
-----R----QWP-------------V-----------IE---------DQ-----GVS-
------------------------------------------------------------
------------------------QN-------------------------R------RF
FEDK----------------RFF---TANHRANF--LA----------------V-----
--------------QHSAPKNPLS-KAFP----------LVLNSGR-TRDQWHTMTRTGL
SSRLAEHTPE-PYVLINAK--TAAAFSLHPDALACIRN----Q--------------H--
----G-S-CFARVVLSE------SMSDNEIFMPI-HWNDVTAAN--------SKPCVLIA
SDTDPVSGQPEFKY----TPVTIAPFMAQ-------------------------------
-----------------------------TSALLMLR-----------------Q-P--V
T---------F-----------------------SLS----G-YWSRQK-----------
---------------------------------------------ITSG-YLYHIA--S-
----------------------E---S------------------------SL-------
------------------------------------------------------------
---------EE---------I-----IKAL----GF--CDGQTI----------------
--------------------------------------------------RLSH-ENGDI
R--MGFD--------QEGIM-N----Q-LL-------------VTKTG-AL------SR-
--------------------------------N-K----IN------------ELR----
A---------LFD-----------------------------------------------
-----RQP----------------------------------------------KARA--
--IDE----------------PLST--------IL--------AM---------------
-----------------LC-----------------------------------------
--------
>nasA_373
--------------------------------------------------MSEQIIPASI
NQALKD--------------------------------K-----AVK----TTCP-YCGV
GCGVTI-AT----------------N--------DK-S-------Q----VI-------V
-QGDKQHPA-NLGNLCIKGKNLGETI---D---NT-N--RLETPKVQ-------------
-----------------------------G-----ETQS-----WPRALDYVASKFNKTI
ERYG-KDSVAF-Y-----VSGQL---LTEDYYVANKLMKGFIGT--GNIDTNSRLCMSSA
VSAHKRAFGED-IVPTSYADLFSAEVVVLAGSNL----------AWCH----PILFKRLR
EEKARR----P-E----LKVVVIDPRVTAC-VELAD--------LHLQVKAGSDLILFNS
LLNYL----------------AEQGCINIE----------KLAQSTS-------------
------------------------------------------------------------
--------------GLAK----------------ALKSA---------------------
----------------------------------------------KID-SEKIN-----
------------EIGLSEQDINQFFSL------FAQ-H-----DKVVTVFSQGINQSSQG
SDQGNAIINCHLASDKIGKLGSGPFSMTGQPNAMGG-REVGALANTLAGHIEFEDEALSK
ALANYWQ--S----DN-LASKAGLKAVDLFDAIAQG--------K-----IKAVWI----
-MATNPI-----------------------------VSL-PDHDKIK-RAL---QQC-EL
-------------------------------------------------VVVSDCVASND
TLEYAD---VILPAQTWGEKSG-TVTNSE----RRISRQRPFLTPYGEAKPDWWIISEVA
KRMG--------------------------------------F-SKQ-------------
--------F-NF---------------QSAKDIFAEH-----------------------
-------------------------------------------------AGLSG---LAN
-------------QL----NSNTITAEQEDTNTENVIAKAFDISAYKSLSEQQ-YQQWVP
-----I----QWP-------------Q-----------AK--------------------
-----------------E------------------------------------------
--------------------NSITLS-------------------------EQ-----RF
FTEK----------------KYY---HSDGKARF--IA----------------VQSTDK
STN-----------KIIDKKTCPS-REKNT--------FFTLNTGR-NRDQWHTQTRSGK
SATLTNRHDE-PELAVNPY--DAARLNIVEGSLVKVAN----E--------------R--
----G-Q-LLARAHITE------QQRRDEVFMPI-HWSSSNFNQ--------GCVSQLVA
PTVDKISGQPAFKH----SQVLLTPEKVS-------------------------------
-----------------------------SEAMLVVK-----------------Q-QLTL
P---L-----A-----------------------K--------YQVEQK-----------
---------------------------------------------IDGG-YCYHIA--S-
----------------------NLSTE------------------------VL-------
------------------------------------------------------------
---------YN----L----L-----CDYVE---KH--ELMQAA----------------
--------------------------------------------------SSSL-NASEP
L--KQYY--------RKSYLL-----N-ST-------------MHCAV-LVGKQKQDLP-
--------------------------------H---------------------------
GWL-----SQFYQQ------ASELSAKRN-VITADI----EKVQ-GQKTFCQCLNIAKED
IHQAVESG-----------------------------------------------KLT--
--LADIRTKTGAGNGCGSCIGDIAL--------LL-------------------------
--------------------------------KKKVQQA---------------------
--------
>nasA_284
------------------------------------------------------------
-------------------------------------MT-----ETR----TTCP-YCGV
GCGVVA-SV----------------S--------GD---------Q----IQ-------I
-RGDQHHPS-NFGKLCSKGVRLAETL---G---VR-G--RLMHPSIK-------------
-----------------------------G-----ERDS-----WSRTLAYVGHKFRQAV
DQHG-PDSVAF-Y-----LSGQL---LTEDYYVANKLMKGFIGS--ANVDTNSRLCMSSA
VAAHKRGLGSD-SVPGCYEDFELADLVVLVGSNM----------SWCH----PVLFQRLQ
AARRAR----P-R----MRLVVIDPRRTAT-AEAAD--------QHLAIRPGGDLALFHG
LLRFL----------------IEQGQQRPD------------AHQLP-------------
------------------------------------------------------------
--------------GWSD----------------IQASL---------------------
----------------------------------------------QA---YDLARVAR-
------------ETDLNRDDIVDFYRQ------FAT-S-----PQVVTGFSMGINQSEQG
VDQGNAILNCHLVTDRIGRPGMGPFSLTGQPNAMGG-REVGGLANTLAAHRELDDEAARQ
AIAELWC--S----PQ-LASRPGLKAVELFEAMERG--------Q-----IKAVWI----
-MGTNPA-----------------------------VSL-PDSGQVA-RAL---QAC-PL
-------------------------------------------------VVVSDCVSGTD
TQRYAD---VLLPATGWGEKAG-TVTNSE----RRLSRQRAFLPASGEARADWWMLCQMA
KAMG--------------------------------------F-NYG-------------
--------F-NF---------------TNEADIFREH-----------------------
-------------------------------------------------AALSA---ING
-------------RL-----------------G-----GAFDIGALATLTDQQ-YQQLAP
-----L----QWP-------------Q-----------PA--------------------
-----------------G------------------------------------------
--------------------QPLQLN-------------------------NQ-----RL
FASH----------------PAS---PPQGQLHL--SS----------------------
------------------PVTSPA----PA--------GWVLNNGR-YRDQWHTMTRTGL
SSQLGRHRPW-PEISLHPD--DARLLDVTANDLLTLEA----G--------------D--
----G-T-LRLPVALSA------QQRRGELFAPI-HWSGQYSGQ--------AAVNAVVG
RGRDSLSGQPGFKG----ARVQALAVTVR-------------------------------
----------------------------VWAQLWLPE-------------------PVAL
PQGVA-----T--------------------------------FWASQT-----------
---------------------------------------------HSQG-RLYLLA--S-
----------------------E----------------------------LS-------
------------------------------------------------------------
---------MS----DCVTRL-----GQLLE---EL------GH----------------
--------------------------------------------------GQPS-ASQAS
A--QGS---------RHLYVE-----H-ER-------------LLAGV-FV------SP-
--------------------------------QRRH----L------------PG-----
DYL-----QQALQS------PFTAAHQRS-LLM-------TPTT-ESRLLCCCLQLTEAD
IDAAIAEG-----------------------------------------------ADS--
--ADKVADVCGAGTGCGSCRGEVMERCR-----LA--------KN---------------
-----------------ELETEVQNALAD-------------------------------
--------
>nasA_186
--------------------------------------------------------MPSP
NPVFQH--------------------------------Q-----IKA----STCA-YCGV
GCGIIA-NN----------------S--------AG---------K----VS-------I
-AGDPNHPA-NFGKLCSKGSTLAQTI---S---TS-G--RLITPQVN-------------
-----------------------------G-----QVSS-----WDHALDSSAAAIQDSI
KKYG-PDSVAF-Y-----VSGQL---LTEDYYVANKLMKGFIGS--NNIDTNSRLCMASA
VAGHKRAFGAD-LVPACYEDLEHCDLLVLCGSNL----------AWCH----PILFQRVK
AAKLNN----P-E----MRVVVIDPRETAS-CEIAD--------LHLAIKPGSDVALFNY
LATAI----------------LNNEPLDQH----------FAKEHCE-------------
------------------------------------------------------------
--------------GLNA----------------LSHDL---------------------
----------------------------------------------NSQ-NLSLSSTAK-
------------TCDISGENLSLFVDW------FLK-T-----PRTVTAFSQGVNQSSQG
VDKVNSIINCHLLTGRIGKVGAAPFSITGQPNAMGG-REVGGLANTLAAHMDYQNSEHRQ
IVENFWQ--C----DA-LSQTPGLKAQQLFEHVKAG--------Q-----VKVIWI----
-MATNPV-----------------------------VSL-GNSDLVK-QAL---ELC-PT
-------------------------------------------------VIVSDCIENTD
TTRYAN---ILLPAMGWSEKDG-TVTNSE----RCISRQRQIVQPLDNVKADWQIICELA
AKMG--------------------------------------F-SEQ-------------
--------F-DY---------------QNAHQIFIEH-----------------------
-------------------------------------------------AALSG---ISN
-------------NGS----------------------RAFDISAMADLNAQQ-YENLNP
-----T----QWP-------------L---------------------------------
-----------------T------------------------------------------
--------------------TTDKSS-------------------------RS-----RL
FSDG----------------RFY---TASRKAQL--IA----------------V-----
--------------QHKQAKHLCD-ENYP----------FILNTGR-IRDQWHTQTRSRL
SAQLNNHQSE-AYLSLHPN--DINQLGLKNESIVTIKS----H--------------W--
----G-Q-AQARLISDP------KQRVGEVFCPI-HWSDSNSSQ--------SRISAVVN
NATDPISGQPEFKY----TPVSISQSRYQ-------------------------------
-----------------------------SEAVLLVK-------------------SSIL
K---------QLKSLKV-----------------G--------YWSEQV-----------
---------------------------------------------LANG-FAYHIS--D-
----------------------L---S------------------------SP-------
------------------------------------------------------------
--------------------------QQLFE---RLKPL---AL----------------
L----------------------------------------------NSKGLSL-QHEDL
E--QHKH--------HWVAYS-----D-MR-------------LNMCL-TC--A-PQIP-
--------------------------------I--------------------SKR----
QWL-----ANAHG-------QLQAKEIRS-LLTDEVA---GNLA-KGRIICSCKQVGENQ
IIELLQGD----------------------------------------------EIND--
--FDGLQLRTQAGTGCGSCVSELRT--------FV--------DQ---------------
-----------------HLVISSQYLEE--------------------------------
--------
>nasA_182
------------------------------------------------------------
-------------------------------------MN-----ETR----TTCP-YCGT
GCGLRV-SG-------------------------AS-ANVAGQIPA----IK-------V
-QGDTSHPA-NLGRICVKGSALDKTM---G---LQ-G--RLLAPHIK-------------
-----------------------------H-----QRVS-----WEQALDHAAQQLADII
QQHG-PDSVAF-Y-----ASGQL---LTEDYYAANKLMKGFIGS--GNIDTNSRLCMSSA
VAAYKRAFGED-AVPCNYEDIELADVVVLVGSNL----------AWAH----PVLWQRLA
AARAAR----P-D----MQIIAIDPRRSTT-CAEAD--------LHLAITPGSDSALFTG
LVNWL----------------ITEGKDDAQ----------WRSRTVG-------------
------------------------------------------------------------
--------------RAET----------------AQAAA---------------------
----------------------------------------------P----WTADKVAE-
------------YCGLSRNQVEAFYQL------YCK-P-----RRVVTLWCMGINQSATG
TDKCNAIINAHLVSGQTASPGCGPFSLTGQPNAMGG-REVGGLANQLAAHMDF-TPEAIE
RVGRFWG--S----SR-TAHKPGYKAVELFQAVERG--------D-----IKAIWI----
-MGTNPA-----------------------------VSL-PDTNQVA-RAL---ALC-EC
-------------------------------------------------VIVSDITSDTT
TAAFAD---VLFPAQGWGEKEG-TVTNSE----RRISRQRRFAEPPGEARPDWWIIAQIA
RRMG--------------------------------------Y-EKA-------------
--------F-DW---------------SHPHEIFSEH-----------------------
-------------------------------------------------AALTG---FEN
-------------QGE----------------------RLFDISGLSRLTRTE-WEQLQP
-----I----QWP-------------V---------------------------------
-----------------N------------------------------------------
--------------------SHHPAG-------------------------CP-----RL
FQDG----------------VFA---FPDGKARL--VP----------------V-----
--------------HPQPPRSTTS-KYYP----------LVMNTGR-IRDQWHTMTRTGL
VAGLLQHRNK-PYCEIHPA--DASLVGITENSLVRLQS----A--------------T--
----G-W-MLCRAVITD------AQPAGQVFVPM-HWNSQFALQ--------SQPGALIT
AHHCEISGQPESKF----TPVRAQPVTSD-------------------------------
-----------------------------WEGVLYAS-----------------D-S--V
T---I-----S----GV-----------------Q--------WWARAP-----------
---------------------------------------------VPGG-WQFWVA--G-
----------------------E---G------------------------CI-------
------------------------------------------------------------
----------T----D----WLQQ--QTWLA-----------GL----------------
---------------------------------------------------ECR-QATDN
N--IACH---------LLGFN-----H-GA-------------LNVAF-YA--S-PSAP-
--------------------------------E--------------------PDS----
TLV-----CASLGK------KVDKQTSDQ-LLAGRSL---GDIR-GAQTVCSCFGTQARD
ISQAIASG-----------------------------------------------CHT--
--VSSLGKQLGCGTNCGSCIPELKS--------LL--------SQ---------------
-----------------HAL----------------------------------------
--------
>nasA_428
------------------------------------------------------------
-----------------------------------MAPR-----SVH----TTCP-YCGV
GCGVIATAG----------------D-------------------A----PT-------V
-VGDPHHRA-NFGKLCSKGLNLADTL---G---PQ-G--RLTHPMVR-------------
-----------------------------G-----ERES-----WPRTIGYVAQQLQQTI
DRFG-PDSVAF-Y-----VSGQL---LTEDYYVANKLMKGFIGS--GNIDTNSRLCMSSA
VAAHKRAFGSD-TVAGCYQDLELADLVILTGSNL----------AWCH----PVLYQRIL
AAKAKR----P-Q----MKLVVIDPRRTAS-CHGAD--------LHLPIKAGGDTRLFNG
LLHFL----------------RRQGKLTGL-------------AQLD-------------
------------------------------------------------------------
--------------SVAP----------------TLEQA---------------------
----------------------------------------------ARA--GSVAEIAK-
------------ALDLEYADLLTLFQW------FAQ-T-----DKVVTVFSQGINQSDRG
VDQGNAILNCHLASGKMGFPGAAAFSITGQPNAMGG-REVGGLANTLAAHMEFGDEAAHQ
RISQFWQ--T----QT-LARQPGLTAVELFDAVRIG--------R-----IQAVWV----
-MGTNPA-----------------------------VSL-PDAAKVR-QAL---KAC-PL
-------------------------------------------------VVVSDCVAETD
TVALAD---VVLPAQGWGEKDG-TVTNSE----RRISRQRGFMTPVGEAKPDWWIVCQVA
KAMG--------------------------------------F-GHA-------------
--------F-DF---------------DGPAAIFREH-----------------------
-------------------------------------------------AALSG---LDN
-------------QGQ----------------------RDFDISALARLTPAQ-YNALVP
-----L----QWP-------------Q-----------PA--------------------
-----------------G------------------------------------------
--------------------RPLQLG-------------------------DR-----RL
FEDG----------------QFF---TASGRARL--VP----------------VQS---
--------------APSAPRLLGR---------------LRLNSGR-WRDQWHTMTRTAR
ATSLNRHAGE-PAVQCHPT--DAQARGLQQGQLVALHN----E--------------L--
----G-E-ARVRLIITD------EVRRGELFLPL-HWSGAFASQ--------AWVNDLVT
PTLDPISRQPAFKQ----SQVSLKAVTVG-------------------------------
-----------------------------CYASVLCA-----------------E-PVAL
E---L-----E----GL-----------------S--------YWARQP-----------
---------------------------------------------VAGG-QLYHLA--D-
----------------------E---R------------------------AP-------
------------------------------------------------------------
---------EA---------M-----QQWLH---QQ--L---GA----------------
--------------------------------------------------PSW-----QG
R--QGAR--------RLGLAS-----GQNA-------------LQWAF-EL----AAAP-
--------------------------------Q-------A------------LLG----
SAL-----ASLLAE------PPGLATQQR-LMTSPPRG-------PGQLICSCRNVTEQA
VQQGLAAG-----------------------------------------------EDS--
--VGALMERTGAGLGCGSCQGDLDR--------ML--------RC---------------
-----------------HHRG-----------IPRDQAS---------------------
--------
>nasA_90
------------------------------------------------------------
--------------------------------MDNHNNN-----KIK----TTCP-YCGV
GCGLIA-ES----------------K--------NR-----------------------I
-YGDITHPA-NFGELCAKGSNLAASL---N---NN-Q--RLPTAQVN-------------
-----------------------------Q-----QPAS-----LEHALDAIAEKISHCI
NEYG-PESVAF-Y-----GSGQL---LTEDYYVANKLMKGFIGS--SNIDTNSRLCMASA
VVAHQRAFGED-CVPGCYQDFDMADLVILVGSNA----------AWTH----PIIYRRIS
EAKQKN----P-N----MKLVVIDPRKTAS-CAYAD--------LHLAINPDSDIALFNG
LLRYL----------------EQTDKTDKD----------YIEQHTE-------------
------------------------------------------------------------
--------------GFSK----------------ALEAA---------------------
----------------------------------------------SAKQAPLSE-----
------------LCGVPEQQLNTFFHW------FSD-T-----DKTVTAYCMGVNQSRCG
SDKANAIINCHLATGRIGKPGASPFSLTGQPNAMGG-REVGGLATQLAAHMGFET-DSID
RVKRFWS--A----PN-ITTKPGLKAVDLFQAINAG--------K-----IKFLWV----
-MATNPA-----------------------------VSM-PELASVQ-SAL---EKI-PH
-------------------------------------------------LVVSDKFP-TE
TSHYAD---IILPAAGWGEKDG-TVTNSE----RTISRQRSFLPLTDLIKPDWWAICQVA
KRLG--------------------------------------F-SDA-------------
--------F-NF---------------ESSADIFREH-----------------------
-------------------------------------------------AALSA---FEN
-------------NDNNTSSQSK---------------RIFNLAELSELSDDQ-YNELPP
-----T----QWP-------------L---------------------------------
-----------------K------------------------------------------
--------------------MD---S-------------------------ISQFTSSRL
FSDG----------------QFA---THNKKAQF--IA----------------IPSNTS
RRLDKPQ-------ASSDVVNKPHATELM----------LILNTGR-ERDQWHTRSITGK
IAKLNLHSWQ-PTAKLHPD--DLASLG--NPSHIEANN----L--------------Q--
------QTLIIKCQADV------QQKLGEVFIPM-HWGFTSSNQ--------GQVNKLVT
AEADPYSGQPSCKL----TQITVKTATIN-------------------------------
-----------------------------WTGWLASL-----------------N-K--I
DSFPK-----S-----------------------S--------LWTEIK-----------
---------------------------------------------QNNQ-YLYHLS--A-
----------------------A---D------------------------DI-------
------------------------------------------------------------
---------ST----S----------SNLLL---DS--L---TK----------------
--------------------------------------------------GALL-AKEDS
Q--QQQF--------TYALAA-----EKGG-------------FDWWL-QL---------
-----------------------------------------------------SEK----
NSS-----NNLIE-------QETQPSDFE-NILQRASLNSDKKS-SSRIICSCYSISQNQ
ISQAIDGG-----------------------------------------------CNS--
--VNSLSRKLGCGNNCGVCKPELKA--------ML--------CD---------------
-----------------KQSIELS------------------------------------
--------
>nasA_126
------------------------------------------------------------
-------------------------------------MT-----ETR----TTCP-YCGV
GCGVVA--R----------------V--------EG-G-------V----VS-------V
-RGDETHPA-NFGRLCVKGAALGETT---D---LQ-G--RLLRPVLD-------------
-----------------------------G-----NEVD-----WTQALEAAGERLQHII
DRWG-PQAVAF-Y-----ASGQL---LTEDYYAANKLMKGFIGA--ANIDTNSRLCMSSA
VVGYKRAFGED-VVPCSYEDVENSDLVVLVGSNA----------AWTH----PVLYQRLV
QAKQTN----P-Q----MKVVVIDPRETVT-CDIAD--------LHLALKPGSDAGLFVG
LLNVI----------------QGTDA----------------------------------
------------------------------------------------------------
------------------------------------------------------------
---------------------------------------------------WPMARVAA-
------------FCDLPVQDISVFYDW------FVT-A-----PRAITLYTMGINQSSSG
SDKCNAIINVHLASGKFNRPGCGPFSLTGQPNAMGG-REVGGLANQLAAHMNF-EPDDLS
RVARFWG--T----ER-LAQTPGLMAVELFDAIARG--------E-----VKAVWI----
-MGTNPA-----------------------------VSL-PDSHAVC-QAL---AGC-PL
-------------------------------------------------VIVSEVMNDTD
TSRFAH---ICFPALAWGEKDG-TVTNSE----RRISRQRAFLPAPGEAKPDWWIVAQIA
KRLG--------------------------------------H-GDA-------------
--------F-AW---------------QHPHEIFCEH-----------------------
-------------------------------------------------AALTA---FEN
-------------DGT----------------------RALNLHDLAELTREA-WERLEP
-----Y----QWS-------------T-----------------------------G---
------------------------------------------------------------
-------------------------D-------------------------FP-------
------------------------------RRNL--VP----------------V-----
--------------DPVQHGAAVS-TLYP----------VLLNTGR-IRDQWHSMTRTGY
VPRLMQHIAE-PFVEVCAS--DAVRFSLCDGQLARISS----P--------------R--
----G-V-MVARVRVNR------GIRQGEVFAPM-HWNAVFARQ--------GKVNALVE
GRCDPASGQPESKQ----TAVRIMPWLPA-------------------------------
-----------------------------WQGVLYTH-----------------EQPALP
S---W-----V--------------------------------HWWRKA-----------
---------------------------------------------S-----HLTVS--G-
----------------------D----------------------------KP-------
------------------------------------------------------------
----------L---------------LSWLM---NY--A---SS----------------
--------------------------------------------------RGWQ-LQVAQ
T--GERS--------SVLAWH-----E-GQ-------------LMLGF-WEGTT---LP-
--------------------------------E--------------------LVH----
PII-----DAAFR-----SPPTTPAERHA-LLNGQGVE--ETAD-PGRIICSCFSVGENA
IREAIAGG-----------------------------------------------CES--
--VAALGATLRCGTNCGSCVSELKG--------LF--------G----------------
------------------------------------------------------------
--------
>nasAgl1
------------------------------------------------------------
-------------------------------------MT-----ETR----TTCP-YCGV
GCGVIA-SR----------------A--------PH-G-------Q----VS-------V
-RGDEQHPA-NFGRLCVKGAALGETV---G---LE-G--RMLFPEVD-------------
-----------------------------G-----ERAT-----WPQALAAAGSRLREII
DRHG-PQAVAF-Y-----ASGQL---LTEDYYAANKLMKGFIGA--ANIDTNSRLCMSSA
VTGYKRALGAD-VVPCSYEDVENSDLVVLVGSNA----------AWAH----PVLYQRLA
QAKRDN----P-Q----MRVVVIDPRRTAT-CDIAD--------RHLALAPGSDGGLFVG
LLNAI----------------AASGAISDD------------------------------
------------------------------------------------------------
---------------FND----------------AQRAL---------------------
----------------------------------------------TIAQDWDLDKVAQ-
------------FCGLPRQQIADFYRE------FIA-A-----PRAITLYTMGINQSASG
SDKCNAIINVHLACGKYGRPGCGPFSLTGQPNAMGG-REVGGLATMLAAHMNF-EPDDLR
RLARFWG--S----ER-LAQTPGLTGVELFAAIGRG--------E-----VKAVWI----
-MGTNPV-----------------------------VSL-PDSHAVS-EAL---ARC-PL
-------------------------------------------------VIISDVVADTD
TGRFAH---IRFPALAWGEKSG-TVTNSE----RRISRQRAFMPPPGEARADWWIVARVA
EALG--------------------------------------F-GSA-------------
--------F-AW---------------QHPHEVFSEH-----------------------
-------------------------------------------------AALSG---YEN
-------------DGQ----------------------RAFDIGGLADLSREA-WDALEP
-----V----RWP-------------V-----------------------------S---
------------------------------------------------------------
-------------------------R-------------------------SE-----AA
WSVH----------------KGW---HRDGKLRM--VP----------------V-----
--------------APQPTRATTD-AFYP----------LILNSGR-IRDQWHTMTRTGA
VPRLMQHINE-PVVEVAPA--DAQRYHLLEGELARVRS----P--------------K--
----G-V-MVAKVTIGD------GQRPGSLFVPM-HWNNQFARQ--------GRVNNLLA
AVTDPHSGQPESKQ----TAVAIATWLPA-------------------------------
-----------------------------WKGELFSR-----------------QPVPLP
A---S-----L--------------------------------HWRRRA-----------
---------------------------------------------AQGI-IHLSLA--G-
----------------------D----------------------------TR-------
------------------------------------------------------------
----------S---------------RDWLV---EW--C---QR----------------
--------------------------------------------------QGWQ-MQVAE
G--GKVW--------NLLAWR-----A-GE-------------LMLGW-WSDAS---EP-
--------------------------------A--------------------IDA----
DWI-----HAAFR-----VPPQNAARRHA-LLSGRKGG--VEMP-RGRIICSCFSVGERA
IGEAIAGG-----------------------------------------------CRT--
--PGALGGKLKCGTNCGSCIPELKA--------LL--------AA---------------
-----------------KLAQA--------------------------------------
--------
>nasA_123
------------------------------------------------------------
-------------------------------------MK-----TIR----TTCP-YCGV
GCGVLA-SV----------------D--------DA-G-------Q----VS-------V
-RGDDQHPA-NLGRLCVKGAALGETT---G---LA-G--RLLAPEVD-------------
-----------------------------G-----QPVA-----WSQALAETASRLQQVI
DQHG-PQAVAF-Y-----ASGQL---LTEDYYAANKLMKGFIGA--ANIDTNSRLCMSSA
VTGYKRAFGAD-VVPCSYEDVENSDLVVLVGSNA----------AWAH----PVLYQRLA
QAKRDN----P-R----LQIVAIDPRRTAT-CEIAD--------RHLALAPGSDGGLFVG
LLNAL----------------AQAGACVDG------------------------------
------------------------------------------------------------
---------------FRD----------------GPQAL---------------------
----------------------------------------------AAARGWDVAKVAA-
------------FCGLPADEVASFYRD------FIA-A-----PRAITLYTMGINQSASG
SDKCNAIINVHLASGKYGRRGCGPFSLTGQPNAMGG-REVGGLATMLAAHMDF-VPDDLQ
RLARFWG--T----ER-LAQAPGLTAVELFAAIGRG--------E-----VKAVWI----
-MGTNPV-----------------------------VSL-PDSHAVS-QAL---AGC-PL
-------------------------------------------------VIVSDVAAETD
TGQFAH---IRFPALAWGEKNG-TVTNSE----RRISRQRSFLPPPGEAKADWWIIARVG
QALG--------------------------------------Y-REA-------------
--------F-TW---------------QHPHDVFREH-----------------------
-------------------------------------------------AALSG---FEN
-------------DGQ----------------------RAFDIGALADLSREA-WDAMAP
-----V----RWP-------------V-----------------------------S---
------------------------------------------------------------
-------------------------R-------------------------RR-----AA
WDVT----------------RGW---HSDGRLRM--VP----------------V-----
--------------TPQPTRAATD-VFYP----------LILNSGR-IRDQWHTMTRTGA
VPRLMQHIAE-PVVEVAPQ--DAVRYQLVAGGLARIWS----R--------------H--
----G-V-MVAKVAISE------GQRPGSLFVPM-HWNNQFARQ--------GRVNNLLA
AVTDPHSAQPESKQ----AAVAIAPWQPA-------------------------------
-----------------------------WHSELFCR-----------------EPLPFP
A---A-----W--------------------------------HWRRRA-----------
---------------------------------------------AAGV-LHYSLA--G-
----------------------E----------------------------AS-------
------------------------------------------------------------
----------A---------------RQWLS---VW--C---AQ----------------
--------------------------------------------------RGWQ-LQIAD
G--GAVW--------NLLAWH-----Q-GR-------------LMLGW-WSDAR---EP-
--------------------------------A--------------------VDS----
AGI-----SAAFA-----APPSDAARRHA-LLSGRPDA--AAAP-PGRIVCSCFGVGERA
IGEAIASG-----------------------------------------------CAS--
--VGALGARLKCGTNCGSCVPELNA--------LL--------TA---------------
-----------------QPARAGA------------------------------------
--------
>nasA_203
------------------------------------------------------------
-----------------------------------MSGP-----WTR----TTCA-YCGV
GCGIEV-KS----------------T--------GG-R-------N----VE-------L
-RGDAAHPA-NFGKLCGKGASLDETL---G---LD-G--RLLDARIE-------------
-----------------------------N-----KIVP-----VDEALDHVADRLSQII
TKYG-PGAIAF-Y-----LSGQL---LTEDYYVANKLMKGFIGS--GNVDTNSRLCMSSA
VAAHKRAFGED-LVPGCYEDFDLTDLAVFTGSNA----------AWCH----PILFQRVE
RAREER------G----TRIVTLDPRQTAT-ARLSD--------IHLALKPGTDVALFNG
LAQFL----------------VTSGVAEHP---------------GI-------------
------------------------------------------------------------
--------------NFDK----------------A-------------------------
---------------------------------------------------SEISSVAR-
------------ICDLPQDQIEKFYEW------VAE-T-----EKWLTVFSQGVNQSSQG
TDKANAIINCHLLSGRIGRPGMGPFSITGQPNAMGG-REVGGLANQLAAHMDF-TSTNVD
RVRRFWS--A----AN-MATEDGLKAVELFDAVANG--------K-----VKAVWI----
-MGTNPA-----------------------------VSM-PDTSRVR-DAL---AAC-DL
-------------------------------------------------VIVSDCVSKTD
TLVFAD---VALPAVGWGEKDG-TVTNSE----RRISRQRSFVAAPGDARPDWQLICGVA
QRMG--------------------------------------F-EDA-------------
--------F-SY---------------QGPHEIFAEH-----------------------
-------------------------------------------------AALSG---YEN
-------------EGD----------------------RVFDISELSELDLSR-YNDLLP
-----V----QWP-------------I-----------------------------D---
-----------------G------------------------------------------
--------------------GQ---G-------------------------ES-----RL
SVEG----------------C-------GEITKS--VT----------------V-----
--------------FQSHPKNLPD-EAYP----------YVLNTGR-SRDQWHTMTRTGS
VPRLSGHMPE-PSVTINVE--DARGHGVKTGDLVELAT----R--------------W--
----G-R-AILCAEVSD------EVRKGDLFASI-HWTDDFASQ--------AVIGGLVN
PVCDPLSGQPELKH----TPACFKPLSTF-------------------------------
-----------------------------QTGYFLST-----------------E-K--V
D---L-----S----GF-----------------G--------YWARRR-----------
---------------------------------------------IGGG-YFHSLA--T-
----------------------FLSAE------------------------TG-------
------------------------------------------------------------
---------FS----DLLTVF-----DKWAW-------T---------------------
--------------------------------------------------RDVL-SMSDT
A--AGIH--------RRALVQ-----D-DQ-------------LTACL-AF------GP-
--------------------------------RGRS-----------------PSP----
EWI-----IDLFG-----YDHLDDVARAT-LLSGRAA---GAQP-SGPIICVCLGVREPT
IREAIQNQ----------------------------------------------NAKT--
--VEQVGACTGAGSNCGACQSEIAG--------LL--------KT---------------
-----------------ERAGTSK--------EAAIVCA---------------------
--------
>nasA_171
-----------------------------------------------------MSQLR-N
QLNAF---------------------------------------QVK----STCP-YCGV
GCGVIA-TS----------------D--------AN-E-------Q----VS-------I
-KGDPDHPA-NKGILCSKGMALSQTL---G---HN-D--RLLVPNVD-------------
-----------------------------G-----VDAS-----WAVAISKVANGFKQTV
KQYG-ADSVAF-Y-----VSGQL---LTEDYYVANKLMKGFIGS--ANIDTNSRLCMSSA
VAGYKRAFGGD-IVPGNYEDWDKTDLAIIVGSNA----------AWCH----PILFNRLI
KAQKTR------G----TKMVIIDPRRTAS-CDTAN--------LHLPIKPGTDVILFNG
LLVYL----------------AGKNAIDNE----------YVKLHTL-------------
------------------------------------------------------------
--------------NIDQ----------------TLDAA---------------------
----------------------------------------------RAD-APDIHTVAK-
------------KCMLDVTKVAEFYEL------FLT-T-----KRSLTLYSMGVNQSSSG
TDKTNAIINCHLYTGRIGKQGMGPFSITGQPNAMGG-REVGGLANMLAAHMDF-TPKTID
LVSRFWG--A----TN-IAKNAGAKAVDMFDKINSG--------K-----IKAIWI----
-MATNPA-----------------------------VSM-PDSNMVR-AAL---KKC-PL
-------------------------------------------------VVVSDCMNNTD
TMAYAN---IKLPAMAWGEKNG-TVTNSE----RCITRQRNFLKPAGQAKADWWIICQVA
KKMG--------------------------------------F-EKQ-------------
--------F-NY---------------NDAADIFKEH-----------------------
-------------------------------------------------SQLSD---FEN
-------------GGETR--------------------RAFNIGLHANIHRQQ-YDNLAP
-----T----QWP-------------I-----------TQ----------------E---
-----------------S------------------------------------------
--------------------PN---G-------------------------TS-----RM
LNDA----------------SFY---TPNQKANF--VK----------------V-----
--------------SYKPPLHKLT-KAFP----------LILNSGR-LRDQWHTMSRTGK
SAKLNNKHAE-PFVTISAR--LAKTYNIMDNDFVEISS----Q--------------W--
----G-K-ALVRAYLED------DQPDQQIFMPI-HWTNTHASA--------AVTGQLVN
PVVDPVSGQPELKH----TPVSIKPWLPE-------------------------------
-----------------------------WHGFLIGC-----------------K-K--Y
D---V-----K-----------------------ALNADKNIKYWAYNY-----------
---------------------------------------------QDNC-HILNLA--G-
----------------------Y---G------------------------KI-------
------------------------------------------------------------
----------A----D----------LKIIK-----KTN---KS----------------
--------------------------------------------------NNLL-SYIDN
E--QGQY--------RYANIE-----N-NK-------------LKTCL-MV----TDLG-
--------------------------------E-------L------------PPL----
QWL-----QYIMNK------QIKVDDKSSFLLSGTSLE--KRAD-LGPIICSCIGVYKKQ
MTDAILEH----------------------------------------------KLTT--
--TEQVGQLLKAGTNCGSCLSEINL--------LL-------------------------
--------------------------------KPQFNDA---------------------
--------
>nasA_188
------------------------------------------------MAIKYCYHLELN
HRSAYSVTSLA---------------------------S-----NIK----TTCP-YCGV
GCGITA-SV-------------------------SD-E-------L----VS-------I
-TGDADHPA-NNGILCSKGMALAETL---D---HT-D--RLLSPIVN-------------
-----------------------------G-----QQTN-----WEFALKKVAQGFKQCI
DKYG-PDSVAF-Y-----VSGQL---LTEDYYVANKLMKGYIGS--GNIDTNSRLCMSSS
VAGHKRAFGAD-IVPGNYEDWDETDLAVLVGSNA----------AWCH----PILFSRLL
KAQKTR------G----AKIVIIDPRHTAS-CDMAD--------LHLPLLPGTDVVLFNG
LLSYL----------------AQHNAIDAH----------YVATHTN-------------
------------------------------------------------------------
--------------GMSK----------------ALKLA---------------------
----------------------------------------------NQD-APDIATVAQ-
------------KCGLDAAKVSEFYQL------FVD-N-----ERALSIYSQGVNQSSSG
TDKVNSIINCHLYTGRIGKPGMGPFSVTGQPNAMGG-REVGGLANVLAAHMDF-TPKNVD
LVSRFWD--A----PN-IATQGGAKAVDLFDKIADG--------K-----IKAVWI----
-MATNPA-----------------------------VSM-PNANKVR-DAL---AKC-PL
-------------------------------------------------VVVSDCMNNTD
SMQYAD---VKLPAMTWGEKDG-TVTNSE----RRISRQRRFLDPAGMSKPDWWIICQVA
KYMG--------------------------------------F-EKS-------------
--------F-AY---------------QNVSEIYQEH-----------------------
-------------------------------------------------SQLSA---FEN
-------------DGENL--------------------RAFNIGLHADISEKD-YNEMAP
-----T----QWP-------------I-----------TE----------------A---
-----------------T------------------------------------------
--------------------PY---G-------------------------TE-----RM
LQDG----------------EFF---NQTRKANF--VA----------------I-----
--------------KHQAPVHETN-QDYP----------LILNSGR-IRDQWHTMSRTGK
SAKLNNQFSE-PFVYISAQ--DAQRFGVKDNDFVQIFS----W--------------W--
----G-K-ALVRAYIDE------KQPDGQIFMPM-HWTEIYSSA--------AVIGRLVN
PATDSVSGQPELKH----TPVSLKVWRPA-------------------------------
-----------------------------WHGFYISH-----------------Q-K--L
A---P-----A-----------------------ELTADKQIKYWAYNC-----------
---------------------------------------------QNGC-HILNLA--G-
----------------------V---G------------------------EV-------
------------------------------------------------------------
----------A----D----------VGIID---QLKTF---AK----------------
--------------------------------------------------SKLL-SYEDS
V--GGHY--------RYANVE-----N-NR-------------LKSCF-VA----TNQG-
--------------------------------E-------L------------PPL----
EWL-----QNQMSR------KLDIADKLSYLLSGISQD--KVPN-LGPIVCSCLGIYQQQ
IKDSIKAN----------------------------------------------GLTS--
--VDQVVDLLKAGSNCGSCLSEINQ--------LL-------------------------
---------------------------------PQRSAV---------------------
--------
>nasA_33
------------------------------------------------------------
-------------------------------------MT-----TRT----TTCA-YCGV
GCGVQA-VF----------------G--------GD---------R----LE-------I
-KGDPEHPA-NAGRLCSKGLALGDTL---D---SE-S--RLKAPIVD-------------
-----------------------------G-----SEVP-----WPTAVEAVASRLKATI
DEFG-PDAVAF-Y-----VSGQL---LTEDYYVANKLMKGFIGS--GNIDTNSRLCMSSA
VAGHKRAFGAD-IVPGDYTDFDEADLVVLTGSNL----------AWCH----PVLFQRLK
AAKEKR------G----TKIVVIDPRRTET-CDIAD--------LHIPIMPGGDTLLFGG
LLAHL----------------DATGAAPTA----------YSDNHVD-------------
------------------------------------------------------------
--------------GYVE----------------AIEAA---------------------
----------------------------------------------KAD-LEKLTVAAQ-
------------ERGI-KEEINAFFDL------FAK-T-----EKVVTLYSMGVNQAKDG
TDRVNAIVNCHLATDRIGRPGMGPFSMTGQPNAMGG-REVGGLANMLAAHMDF-TPEATD
RVARFWD--A----PN-MATKPGRRAVDMFDAIHDG--------R-----IKAVWI----
-MATNPA-----------------------------VSM-PNAGKVR-KAL---SRC-PT
-------------------------------------------------VIVSDCVAGTD
TQKYAH---IRLPAQGWSEKDG-TVTNSD----RTISRQRGFSAPVGEARADWQIMTAVA
QAMG--------------------------------------W-GEA-------------
--------F-PY---------------THPVQIFREH-----------------------
-------------------------------------------------AALTA---FEN
-------------GG-----------------S-----RPLDLGAFADINSVD-YETLAP
-----T----KWP-------------F-----------PK----------------G---
-----------------A------------------------------------------
--------------------EA---P-------------------------QK-----RL
FADG----------------IFP---TPNRKARM--IA----------------V-----
--------------RHQQPVKKGA--DGT----------LLLNTGR-YRDQWHTMTRTGL
AHKLTGHRAE-PLLDIHPR--DAARLAIADKAFVSVRN----D--------------R--
----G-S-ATVRARITT------DQAPGEVFLPM-HWNDQCAAD--------ARTGSLIA
PIVDPHSAQPAFKA----TPVRVQALQMA-------------------------------
-----------------------------WKGLLFSR----------------------S
ALTVP-----S-----------------------E--------YWSRTK-----------
---------------------------------------------LESC-LLTRLA--G-
----------------------K---S---------------------------------
------------------------------------------------------------
--------------------F-----AQIAALQDTL--L--EGA----------------
--------------------------------------------------DEWL-EMGDA
G--TGSL--------RLAFIR-----D-GQ-------------LDTLL-FA------GE-
--------------------------------D-------LCG----------VNI----
DWL-----SSLFTG------PLDDRDRQL-LLAGRSRG--MQFD-KGPIVCSCYQVGRKQ
IAEAVKAQ----------------------------------------------GLCS--
--VDAIGRTTAAGTGCGSCIPELKA--------LL--------PT---------------
-----------------PKKE-----------KETVDAA---------------------
--------
>nasA_32
------------------------------------------------------------
------------------------------------MTS-----PVK----TTCP-YCGV
GCGVIT-TT----------------D--------AD-G-------K----TH-------V
-AGDPDHPA-NYGKLCSKGSALGDTL---G---TK-D--RLLTPRLY-------------
-----------------------------G-----QDVS-----WAQALDHVAAQLTATI
REYG-PDSVAF-Y-----VSGQL---LTEDYYVANKLMKGFIGS--ANIDTNSRLCMSSS
VAGHKRAFGED-IVPGHYDDWDKTDLAVLVGSNA----------AWCH----PILFQRLI
RNQNER------G----MKMVIIDPRRTPS-CDSAD--------LHLPIRPGTDVSLFNG
LLVYL----------------ADNGFEDSH----------YCREYTR-------------
------------------------------------------------------------
--------------GHPD----------------ALQAA---------------------
----------------------------------------------RED-APDLLTVAQ-
------------RCDISPDRLEAFYQL------FSQ-T-----ENSLTIYSQGVNQSSQG
TDKVNAIINCHLFTGRIGRPGQGPFSVTGQPNAMGG-REVGGLANTLAAHMDF-DDDSIQ
IVKEFWQ--T----ET-VATQPGLKAIDLFNHMAEG--------K-----IKALWV----
-MGTNPA-----------------------------ASV-PNANLVH-DAL---QKC-PL
-------------------------------------------------VIVSDCIDNTD
TLQHAH---IALPAQGWGEKDG-TVTNSE----RRISRQRRFLAPAGQAKADFWILAEVA
KRMG--------------------------------------W-QDA-------------
--------F-DY---------------ESPADVFREY-----------------------
-------------------------------------------------SALTA---YKN
-------------DNH----------------------RGLNLSGLADLAADE-YNHLSP
-----I----QWP-------------V-----------PAAANNPA----------T---
-----------------A------------------------------------------
--------------------PATHAN-------------------------DQ-----RF
FAQG----------------GYF---TPDGRARF--VP----------------V-----
--------------RYIPPQQETS-PTFP----------IVLNSGR-LRDQWHTMTRTGK
SARLNDHIKE-PLLTLHPE--DAKKHNLVSGSFIKVKS----R--------------Q--
----G-D-AILRCDISD------NQRRGEAFMPM-HWNNQYAAQ--------ACVAQLAQ
NNTDPLSGQPEMKY----TPINMALWKPD-------------------------------
-----------------------------WSGLLITR-----------------T-A--L
T---L-----P----NL-----------------S--------YWTKRL-----------
---------------------------------------------STDC-FVYQIA--A-
----------------------KNVEI------------------------TP-------
------------------------------------------------------------
--------------------------QQFID---HV--FDDFPA----------------
--------------------------------------------------QNIQ-SVQDR
K--KSTA--------AIAAFH-----Q-NR-------------LERLF-FT----HSGT-
--------------------------------V-------Q------------YQS----
AWL-----EKLFA-----KEQISTEDRRS-LLAGKSAQ--PQED-VGPLICSCFGVGANQ
IKTVCQDN----------------------------------------------PHIE--
--LDGIGEILKAGTNCGSCRSEIRN--------IV--------EK---------------
-----------------FAPAANERA----------------------------------
--------
>nasA_114
----------------------------------------------------MNSNIIFT
DRQDATVGLAS---------------------------S-----IHK----TTCP-YCGV
GCGVST-TV----------------I--------DN-K-------I----VS-------V
-TGDKNHPS-NFGRLCVKGSSLHETV---A---DT-G--RILTPKVF-------------
-----------------------------G-----KQAS-----WEEATSTVAEHFKQTI
TEHG-PDSVAF-Y-----VSGQI---LTEDYYVVNKLMKGFIGS--ANVDTNSRLCMASA
SVAHKRAFGED-AVPGCYEDLEQAEVIFIVGSNP----------AYAH----PIVYQRIV
KAKEDN----P-Q----LKVVVIDPRATAT-SKNAD--------LHIKLKPGSDAFYFNG
LLAYL----------------AENNAIDTD----------YIEQHCL-------------
------------------------------------------------------------
--------------GYSE----------------ALDTV---------------------
----------------------------------------------KSQ-MPTLENVAK-
------------ACDIKLKTLLESYQL------FAQ-H-----KKVVSMFSMGINQSSSG
VDKGNAIINCHLASGKIGYVGAGPFSITGQPNAMGG-REVGGLANQLAGHMHFENPNEID
LVQRFWN--A----PK-MAQKQGLKAVDMFDAVNSG--------K-----IKAIWI----
-IATNPV-----------------------------VSM-PNANLVK-KAL---QKC-PM
-------------------------------------------------VVVSESYESAE
TVNYAD---VVLPATTWGEKEG-MVTSSE----RTISLQKSLVSAPGMAKNDWEIVTLVA
QKMG--------------------------------------F-SDA-------------
--------F-TY---------------KHAHDIFKEH-----------------------
-------------------------------------------------AALSG---FEN
-------------ISADENIHR--------SDTEHSVHRAFDISGLANLSLDE-YLNFTP
-----T----PWP-------------I-----------NA----------------E---
-----------------N------------------------------------------
--------------------PK---G-------------------------TK-----RL
FTQG----------------GFA---TKTGKANF--VP----------------V-----
--------------VAKYPQVVPS--TKQ----------VVMNTGR-IRDQWHTMTRTGR
VPKLMTHLSE-PFIQINAK--DAKRLNVADKALLQLDN----L-----------------
----G-STYIGRAQITD------EQRVGEIFVPI-HWNDSFSKS--------AKVSALIS
SITDALSGQPEFKQ----CPVNISAFNAK-------------------------------
-----------------------------WAGYLVST-----------------M-P--V
K---L-----T-----T-----------------D--------YWTMAT-----------
---------------------------------------------IEQG-VKYVIA--D-
----------------------K---Q------------------------GL-------
------------------------------------------------------------
----------PYCADN----S-----ETFLQ---TH--F---PE-----------I----
--------------------------------------------------SDWL-VLKDD
K--SHIL--------RIAGFV-----D-NV-------------LTCFF-AG--G-TDLS-
--------------------------------V-------K------------YST----
QFI-----EKQIG------QKHNPKTRFK-LLSALDSD--GSLD-VGEIICSCFQVGEKT
IKHAVASG----------------------------------------------DCSS--
--VEALGKQLKCGTNCGSCIPELKA--------F---------IN---------------
-----------------S------------------------------------------
--------
>nasA_258
-----------------------------------------------------MTDIIFT
DKQPSALNNQL---------------------------T-----TNK----TNCP-YCGV
GCGIEA-TV----------------E--------NN-K-------V----IA-------V
-KGNKLHPA-NLGRLCVKGSSLHETQ---G---VK-N--RILSPRID-------------
-----------------------------G-----EAVS-----WDQATSKIAKHFQETI
AQYG-PDSVAF-Y-----LSGQL---LTEDYYVANKLMKGFIGS--ANVDTNSRLCMASA
STAHKRAFGED-IVAGCYDDLSAAEAIFIIGANP----------AYAH----PIVYQRMI
KAREEN----P-T----RKIVVIDPRKTAS-AKDAD--------LYLAIKPGSDAYFYNG
LLMYL----------------AEQGHLNND----------YIAKHCQ-------------
------------------------------------------------------------
--------------GFEQ----------------TLQTA---------------------
----------------------------------------------QSQ-FADISAVAK-
------------ACDIELSLLLESYQI------FAE-T-----DKVVTFFSQGINQSSSG
VDKGNAIINCHLATGKIGREGAAAFSITGQPNAMGG-REVGGLSTQLAAHLHFENPNEID
LVKRFWQ--A----PN-IATKQGLKAVDLFDAVDSG--------K-----IKAIWI----
-MATNPV-----------------------------VSM-PNANLVK-RAL---KKC-PM
-------------------------------------------------VVVSECYENTD
TVAYAD---VVLPASTWGEKHG-SVTNSD----RTISVHKSMLKAPGEARHDWQIITDVA
HKLG--------------------------------------F-KSA-------------
--------F-NY---------------QHPVDIFKEH-----------------------
-------------------------------------------------AALSG---FEN
-------------SHPYADKR-----------AKHDVYRVFDISALANISQAD-YENFIP
-----T----KWP-------------I-----------NQ----------------A---
-----------------N------------------------------------------
--------------------PN---G-------------------------VK-----RL
FTDG----------------VFA---TKNQKANF--IP----------------I-----
--------------IAQLPKILPS--STQ----------VVMNSGR-IRDQWHTMTRTGR
VAKLMTHSNE-PYIAVNPE--DAQRFKLADKQLAILTN----L-----------------
----D-AEYIGRVNITD------EQRVGEIFVPI-HWNDNFSAS--------ARASALVN
PITDDICGQPEFKH----SPVNLKPFNTI-------------------------------
-----------------------------WSGYLVSS-----------------Q-A--V
N---C-----S-----T-----------------Q--------YWSKIQ-----------
---------------------------------------------LEQG-HKYLLS--D-
----------------------Q---Q------------------------AL-------
------------------------------------------------------------
----------A----E----D-----ETFLA---NL--Y---PQ-----------I----
--------------------------------------------------TDWI-VLKDH
Q--KNVL--------RIAGFI-----D-NQ-------------LHCFF-AA--S-TDLS-
--------------------------------L-------K------------FNS----
RYI-----EDQLN------KTLPIKTRFK-LMSGIDSD--GKGD-VGDMICSCFQVGEKT
IQAAIKSG----------------------------------------------DCKS--
--VNSLGEKLKCGTNCGSCIPELKT--------YL--------LN---------------
-----------------G------------------------------------------
--------
>nasA_20
-------------------------------------------------------MTVIF
STSDIDTIKTQ---------------------------N------------TTCP-YCGV
GCGVKA-TI----------------K--------NN-K-------L----VA-------V
-EGRQDHPA-NQGRLCVKGSSLHETA---N---LQ-N--RLLSPKIN-------------
-----------------------------G-----QTRT-----WHEALQHVADGFKQII
AEHG-PNSVAF-Y-----LSGQL---LTEDYYVANKLAKGFLGT--ANIDTNSRLCMASA
VVAHKRAFGAD-AVPGTYEDIDSTDAVFFVGSNA----------AYAH----PIVFQRIN
KAKQER------D----IKIVVIDPRRTAT-CDIAD--------LHLPLKPGTDAYFYNG
LLTFL----------------VDQDYLDKT----------FIAQHTQ-------------
------------------------------------------------------------
--------------GFAQ----------------SIAAA---------------------
----------------------------------------------RQQ-APDIATVAN-
------------ICDLPEADVRAAYEI------FAN-N-----SKVVSLFSQGINQSSSG
VDKGNAIINCHLATGKIGREGAAPFSITGQPNAMGG-REVGGLANQLAAHMSFNDSD-ID
RLATFWQ--A----SN-MARQEGLKAVDLFDAIDRG--------Q-----VKAVWI----
-MGTNPV-----------------------------VSM-PNADKVK-RAL---QKC-QL
-------------------------------------------------VVVSDCNDNTD
TGNLAD---VLLPASTWGEKSG-TVTNSD----RTISRQQPFFAAPGEAKNDWQIICDFA
KYMG--------------------------------------F-EQA-------------
--------F-DF---------------NHPYQIFAEH-----------------------
-------------------------------------------------AALSG---YQR
-------------Q------------------Q--SYNRAFDISYFANISQAE-YENLKP
-----V----QWP-------------V-----------NQ----------------A---
-----------------N------------------------------------------
--------------------PQ---G-------------------------SR-----RL
FSDG----------------QFY---TANGKAQF--VP----------------I-----
--------------TARLPSEQAR--PNE----------FVMNTGR-IRDQWHTMARTGK
VARLLTHIAE-PFVQINPQ--DAARLNIAENDLVECQN----Q-----------------
----G-STYLGRARLTE------DQRVGDVFIPM-HWNDAFAAH--------SRVGALVL
DNVDPLCGQPEFKH----SPARVRKFEVN-------------------------------
-----------------------------YHGFIVTR-----------------DAN--F
Q---P-----D-----S-----------------Q--------YWAKVS-----------
---------------------------------------------VDKG-ACYPFA--D-
----------------------Q---A------------------------AA-------
------------------------------------------------------------
----------Q----D----W-----PVWLQ---QT--F---PE-----------I----
--------------------------------------------------NDWV-DMHDP
S--NAGY--------RALGFI-----D-GQ-------------LQVAF-VV--A-ASTF-
--------------------------------T-------L------------PTF----
AWL-----SGLLG------ETPEPLERFT-WLAGQPGD--DSAS-PGAIVCSCFQIGENQ
IKAAVAEG-----------------------------------------------ADT--
--PEKLGKVLKCGTNCGSCIPELSG--------LI--------AK---------------
-----------------L----------L-------------------------------
--------
>nasA_12
----------------------------------------------------MTSSELIA
S-SGKQTIT------------------------------------------TTCC-YCGV
GCGVTA-TR----------------E--------GD-R-------V----TA-------V
-TGTPDHSA-NYGRLCVKGSSLHETQ---Y---NK-D--RLLQPLVN-------------
-----------------------------G-----IATP-----WNQALAHTAAEFNRII
ASHG-PDSVAF-Y-----LSGQL---LTEDYYVANKLMKGFIGS--ANVDTNSRLCMASA
VVAHKRAFGED-LVPGCYEDLEQTDLLLLVGSNM----------AYTH----PVVYQRIV
KAKAER----P-H----MKVVVLDPRRTAT-CDLAD--------IHLALRPGSDAFFFNG
LLSYL----------------ADNNGLDQN----------FIDNHCE-------------
------------------------------------------------------------
--------------QFSA----------------TLAAA---------------------
----------------------------------------------RTQ-VDKPAQAAR-
------------MCDLDESQLTAVYRL------FAE-T-----DKAVTVFSQGINQSSSG
VDKGNAIINCHLASGKIGKPGACPFSITGQPNAMGG-REVGGLANQLAAHMNFGDEAALD
RVARFWN--A----PD-LAREEGLKAVDMFQAMHDR--------R-----VKAVWI----
-MATNPV-----------------------------VTM-PDADFIR-QAL---EHC-EL
-------------------------------------------------VVVSDCVGDTD
TAKLAH---VVFPATTWGEKSG-TVTNSE----RCMSVQKGFLPAPGEARNDWEIISQVA
THMG--------------------------------------F-GDA-------------
--------F-NY---------------YSPADVFREH-----------------------
-------------------------------------------------AALSG---FEN
-------------D------------------G----QRAFDISALANISDLE-FFNLQP
-----T----FWP-------------V------------N----------------P---
-----------------E------------------------------------------
--------------------RQ---G-------------------------TR-----RL
FTDG----------------RFY---TDSGRARF--VP----------------V-----
--------------TAQFPKQPPR--NGE----------FIMNTGR-IRDQWHTMSRTGT
AAKLLAHQDE-PTVDIHPL--DATPLGVTDGDLVRLSN----K--------------V--
---EY-SRYYGRARLTT------DVRRSEIFVPM-HWNGRFAAS--------SRADALVN
AITDPLCGQPEFKH----TPVKLEPFNTA-------------------------------
-----------------------------WEGFLLGL-----------------E-D--N
A---P-----D-----S-----------------P--------YWVKIP-----------
---------------------------------------------LTEG-YKFRLA--T-
----------------------H---E------------------------NN-------
------------------------------------------------------------
----------T----D----W-----RNWVR---TR--Y---PE-----------V----
--------------------------------------------------EQWS-EMLDS
S--GQHY--------RAAGFI-----G-DR-------------FVLSL-QV--A-TNRQ-
--------------------------------S-------L------------HEN----
HWL-----ESQLG------QMCDSSGRFA-VLAGVSAE--GAKD-EGKIVCSCFQVGEKA
IDAALASG----------------------------------------------SCHD--
--SKTLGEKLKCGTNCGSCIPELNE--------RV--------RA---------------
-----------------H----------QRETEAAAS-----------------------
--------
>nasA_45
----------------------------------------------------MNIESIIA
STSPQKIVN------------------------------------------TTCC-YCGV
GCGVSA-TV----------------E--------NN-T-------I----TS-------V
-KGDKQHPA-NEGRLCVKGSALHETQ---N---FS-N--RLQQPLIN-------------
-----------------------------G-----KPSS-----WEEAIELGAGKFKQVV
DQYG-PDAVAI-Y-----LSGQL---LTEDYYIANKLMKGFIGT--ANVDTNSRLCMASA
VVAHKRAFGED-LVPGCYDDLEQSDLLILVGSNM----------AYTH----PVVYQRIV
KAKKRR----P-E----MTVVVLDPRRTPT-CDIAD--------IHLSLRPGADAFFFNG
LLSYL----------------ADNNHLDTH----------FIEQHCN-------------
------------------------------------------------------------
--------------QFEQ----------------TLAAA---------------------
----------------------------------------------KTQ-VGSTAQAAI-
------------MCDLNEGDLARVYQL------FAQ-K-----QKAVTVFSQGINQSSSG
VDKGNAIINCHLATGKIGKPGATPFSITGQPNAMGG-REVGGLANQLAAHMNYGDAAALD
KVKRFWD--A----PR-MAENEGLKAVDMFQAIHDG--------K-----IKAVWI----
-MATNPV-----------------------------VTM-PDADFVR-EAL---RRC-EM
-------------------------------------------------VIVSECVANTD
TAVEAD---IVFPATTWGEKSG-TVTNSE----RCISLQKGFLEAPGDTKNDWQIIMEFA
KKMG--------------------------------------F-NEG-------------
--------F-NY---------------TSAADIFREH-----------------------
-------------------------------------------------AALSG---FEN
-------------N------------------G----ERAFNISALENLSDYD-YFNLPP
-----T----YWP-------------I-----------VK----------------G---
-----------------E------------------------------------------
--------------------TT---G-------------------------KR-----RL
FEDD----------------KFF---TDNGKANF--IP----------------V-----
--------------VAQFPKKPPQ--AGQ----------LIMNTGR-IRDQWHTMGRTGS
SAKLVGHTDE-PYIDIHPS--DAKKLELNNGDIALLEN----R-----------------
----N-SRFLGRVSITD------SVRRGETFVPM-HWNNQFSAS--------ARADALVN
SITDPLCGQPEFKH----TPVSVKPFNAA-------------------------------
-----------------------------WQGFLLTC-----------------E-D--I
T---P-----K-----S-----------------E--------YWSKIL-----------
---------------------------------------------LGTG-FKYRLA--D-
----------------------R---E------------------------QP-------
------------------------------------------------------------
----------E----N----W-----QTWIR---EQ--F---PH-----------V----
--------------------------------------------------EQWS-EVLDS
R--QQHY--------RALGFI-----E-DK-------------MVVAL-TC--S-IENQ-
--------------------------------Q-------K------------QEN----
SWL-----ESHLG------KLCDSANRFT-LLAGAPAN--ATED-TGKAICSCFQTGENT
IIKAIEGG-----------------------------------------------CDT--
--IEKLGEKLKCGTNCGSCVPELNA--------LI--------QN---------------
-----------------T----------T-PVKIEASQK---------------------
--------
>nasA_106
----------------------------------------------------MNHANLIA
SNTSVKDVN------------------------------------------TTCC-YCGV
GCGVTA-TV----------------G--------HN-K-------I----IG-------V
-KGNSAHPA-NKGKLCVKGSALHETQ---D---FS-D--RLLQPMVS-------------
-----------------------------G-----APSS-----WEEAIALGAQKFKDTI
NTYG-PDSVAF-Y-----LSGQL---LTEDYYIANKLMKGFIGS--GNVDTNSRLCMASA
VVAHKRAFGED-IVPGCYEDLEKTDVILLVGSNM----------AYTH----PVVYQRIV
KAKKSR----P-T----LKVVVLDPRKTPT-CDIAD--------IHLPIRPGSDAFFFNG
LLSYL----------------ATEKKLDTQ----------YIEKYCD-------------
------------------------------------------------------------
--------------NFEQ----------------TLSAA---------------------
----------------------------------------------QSQ-VSNTAQAAI-
------------MCDTDEKSIVSVYSL------FAN-S-----NTAVTVFSQGINQSSSG
VDKGNAIINCHLATGKIGREGAAPFSITGQPNAMGG-REVGGLATQLAAHMNMGDNTAHK
IVEDFWQ--A----PN-LAKTEGLKAVDMFKAVHEG--------K-----IKAIWI----
-MATNPV-----------------------------VTM-PDANFVR-EAL---RRC-ET
-------------------------------------------------VIVSDCIGNTD
TAKEAD---IVFPATTWGEKTG-TVTNSE----RCISLQKGFLTAPGEAKHDWQILAEFA
QAMG--------------------------------------F-NEG-------------
--------F-NY---------------QSPAEIFREH-----------------------
-------------------------------------------------AALSG---YRN
-------------N------------------G----TRCFDISALANLDDHD-YFNLKP
-----T----YWP-------------V-----------SN----------------N---
-----------------P------------------------------------------
--------------------TT---S-------------------------NK-----RL
FRDG----------------HYY---TANRRAQL--VA----------------V-----
--------------TAQFPKAVPR--NGD----------LMMNTGR-IRDQWHTMGRTGS
SSKLVSHTDE-PYIDMHPQ--NATLLGIKPGDLAELSN----R-----------------
----N-AHYFGRVNVTD------SVRLGEIFVPI-HWNDNVASS--------SRADALVN
AITDPLCGQPEFKH----TPVTAKAFQPA-------------------------------
-----------------------------WQGFMLTT-----------------T-A--V
T---P-----P-----S-----------------R--------YWSKIL-----------
---------------------------------------------LQQG-FKYRLA--D-
----------------------T---T------------------------PV-------
------------------------------------------------------------
----------T----D----W-----PRWVR---EQ--F---PN-----------I----
--------------------------------------------------EQWS-EVLDS
H--NQHY--------KAVGYV-----E-DA-------------VVITL-TI--S-PSNT-
--------------------------------I-------A------------EEN----
SWL-----ENQLG------QLCDSGNRFA-ILAGRPNN--GLED-AGKIICSCYQMGEKT
ITEAINAG-----------------------------------------------HNT--
--TEKLGEKLKCGTNCGSCIPELNA--------LI--------GN---------------
-----------------A----------AQPVEGSVQPA---------------------
--------
>nasA_483
--------------------------------------------------------MLIA
KESHQ----------------------------------------------TTCP-YCGV
GCGVTA-EV----------------D--------EQ-G-------K----AS-------V
-KGREDHPA-NQGRLCVKGSALHETL---D---AQ-N--RLLHPQVE-------------
-----------------------------G-----KTTS-----WDEALDHVAERWKAIV
DEHG-PDSVAF-Y-----LSGQL---LTEDYYVANKLMKGFVGT--SNIDTNSRLCMASA
VVAHKRAFGSD-AVPACYEDLENTDVLILVGSNT----------AYAH----PIVYQRIV
QAKKER------G----MKVIVLDPRRTAT-CDIAD--------LHIALRPGSDAFFFNG
LLSYL----------------ADHNAIDFD----------YLHRHCD-------------
------------------------------------------------------------
--------------GFDE----------------ALDQA---------------------
----------------------------------------------KVQ-VPDLPSAAA-
------------YCDVDEQQLKQAYAW------FAE-H-----ERVITLFSQGVNQSSSG
VDKGNAIINCHLATGKIGRPGSAPFSITGQPNAMGG-REVGGLANQFAAHMGF-TPDAIE
RVSDFWQ--A----KN-IAKKEGLKAVDMFNAVREG--------R-----IKAIWI----
-MATNPV-----------------------------VSM-PEANRVK-EAL---EAC-DL
-------------------------------------------------VVVSDCMANTD
TAATAN---VLLPATGWSEKHG-TVTNSE----RCISLQKGFIAAPGEARNDWDIISDFA
RRLG--------------------------------------Y-GDA-------------
--------F-NY---------------THPVEIFREH-----------------------
-------------------------------------------------AALSG---LDN
-------------Q------------------R----DRAFDISAFSDISLDD-YEQFEP
-----V----RWP-------------V-----------ND----------------A---
-----------------N------------------------------------------
--------------------PK---G-------------------------TK-----RL
FEDG----------------HFF---TPNRRAKL--IP----------------I-----
--------------QARLPMKPPA--ADE----------LIMNTGR-IRDQWHTMTRTGK
APRLLSHIDE-PYVQIHPD--DARRFRIQQGGLVQLEN----Q-----------------
----Q-TRYIGRAKLSE------DQRRGEVFVPM-HWNRVYASR--------GRADALVN
AITDPICGQPEFKH----SPVKTRAYQAA-------------------------------
-----------------------------WQGLLVCS-----------------T-E--V
T---P-----A-----S-----------------D--------YWAKTT-----------
---------------------------------------------LAEG-FAYRLA--D-
----------------------T---Q------------------------QP-------
------------------------------------------------------------
----------E----N----W-----ADWLE---SQ--F---SD-----------I----
--------------------------------------------------KDWI-SFQDS
E--GLAA--------RFAGFSE----D-GA-------------LRCVF-IV--A-QTFA-
--------------------------------D-------V------------PAD----
QWL-----ATQLG------QVLPVEERFT-VLAAQSGD--DSLS-PGAIICSCFQVGENQ
IRAAIREG-----------------------------------------------CDS--
--AEALGAQLKCGTNCGSCLPELSA--------LV--------EQ---------------
-----------------E----------RLQETG--------------------------
--------
>nasA_296
---------------------------------------------------MNKLNTILA
SDNSSQN--------------------------------------------TTCC-YCGV
GCGVTA-EI----------------A--------DG-Q-------I----VK-------V
-TGDKQHPA-NKGRLCVKGSALHQTQ---Q---TE-D--RLLTPLLH-------------
-----------------------------G-----EAAS-----WDESLNYAAEKFKKII
HQHG-PDAVAF-Y-----LSGQI---LTEDYYVANKLMKGFVGT--ANVDTNSRLCMASA
TVAHKRAFGAD-TVPGCYEDLEICDLLVLVGSNT----------AYAH----PVIYQRIA
AAKKAR----P-D----MKVVVIDPRRTST-CDIAD--------IHLPLRPGADAFLFNG
LLNHL----------------SNQGAINKP----------FVAEHCQ-------------
------------------------------------------------------------
--------------GFNE----------------ALAAA---------------------
----------------------------------------------NAQ-CPSLAQTAT-
------------LCDLPIQELEQFYQW------FSH-T-----EKTVTVFSQGINQSSSG
VDKGNAIINCHLATGRIGKAGASPFSITGQPNAMGG-REVGGLANQLAAHMGFDNPEHIN
RVERFWQ--A----EN-MARKEGAKAVDMFQQIYDG--------K-----IKAVWI----
-MATNPV-----------------------------VTM-PNANFVR-EAL---QRC-EL
-------------------------------------------------VMVSECIANTD
TAKQAH---VVFPASTWSEKHG-TVTNSE----RCISLQKGLLPPPGESRHDWQIICDFA
KRLG--------------------------------------F-EKA-------------
--------F-SY---------------EHPAEIFREH-----------------------
-------------------------------------------------AQLSA---FEN
-------------D------------------G----SRDFDISAYSDISIED-YNTFQP
-----I----QWP-------------V-----------TA----------------S---
-----------------K------------------------------------------
--------------------AE---G-------------------------TR-----RM
FVDG----------------KFF---TPSGRAQL--IA----------------I-----
--------------TAQFPRKPPR--DGQ----------LIMNTGR-IRDQWHTMSRTGN
AAKLMGHAEE-PYIDIHPQ--DANKLGLKQHDIAKLEN----L-----------------
----G-AHFFGRIQFNQ------GQRRGEIFVPM-HWNERFASS--------SRADALVN
SVTDPICGQPEFKH----SPVKISAYPVA-------------------------------
-----------------------------WSGTLHSL-----------------V-E--I
E---P-----S-----S-----------------E--------YWCKIP-----------
---------------------------------------------LDKG-FKYRIA--D-
----------------------A---E------------------------KK-------
------------------------------------------------------------
----------Q----H----W-----HLWLQ---KS--Y---PH-----------I----
--------------------------------------------------SDWI-EMGDS
E--KAFF--------CAAGFV-----D-GA-------------LEVVL-RL--T-RVQA-
--------------------------------A-------P------------GDS----
RWL-----DEQLG------KLCDIGERFA-VLGGNAGA--NMPD-QGKIICSCFQVGENE
IKDAINQG-----------------------------------------------CST--
--VEALGKEIKCGSNCGSCIPELGD--------LL--------RS---------------
-----------------H----------HAPAKEA-------------------------
--------
>nasA_385
--------------------------------------------------MSSLITTAVP
EGTLQQQATSI---------------------------N-----KEH----TTCC-YCGV
GCGVTA-TI----------------Q--------NN-Q-------V----IA-------V
-QGREDHPA-NFGRLCVKGSSLHQTQ---H---SP-E--RLLRPRVH-------------
-----------------------------N-----QEVS-----WEQALSYSARSFQDII
SKYG-PDSVAF-Y-----LSGQL---LTEDYYVANKLIKGFIGT--ANVDTNSRLCMASA
VVSHKRAFGSD-VVPGCYEDLEKTDVLILVGSNA----------AYAH----PVTFQRIA
KAKQER----P-H----LKIVVLDPRRTAT-CDIAD--------IHIPLAPGSDAYFFNG
LLSYL----------------AQHNYCDAH----------YIAEHTQ-------------
------------------------------------------------------------
--------------GFEA----------------ALSAA---------------------
----------------------------------------------QKQ-VNNIHAAAA-
------------ACDASVDLIAEVYRL------FAQ-N-----KKVVTLFSQGINQSSSG
VDKGNAIINCHLATGKIGKEGACPFSITGQPNAMGG-REVGGLANQLAAHMGFDDQADID
RVAQFWQ--A----PN-MAQTEGLKAVDMFKAIDEG--------K-----IKAIWI----
-MATNPV-----------------------------VSM-PDADFVK-QAL---QKC-EL
-------------------------------------------------VMVSEVIADTD
TAKAAH---VLLPATGWGEKNG-TVTNSE----RCISLQKGFLPPAGEAKHDWQIISLFA
QKMG--------------------------------------F--KG-------------
--------F-DY---------------LHTIDIFKEH-----------------------
-------------------------------------------------AALSA---LNN
-------------T------------------RKQTPARAFDISAMADITLKQ-YSNLLP
-----I----QWP-------------V-----------NQ----------------A---
-----------------N------------------------------------------
--------------------PN---G-------------------------TQ-----RL
FSTG----------------SFF---TPSGKANF--IA----------------I-----
--------------TARLPVLQAQ--RNE----------VIMNTGR-IRDQWHTMSRTGT
APHLLAHTQE-PYVDIHPQ--DARQLNLLEGQLVELGN----R-----------------
----G-ARYIGRVKINA------AQRAGEIFAPM-HWNAKYASS--------ARADALVN
PFVDPICGQPEFKH----TPVSIVRHNTQ-------------------------------
-----------------------------WTGFLVTT-----------------K-N--H
E---P-----Q-----C-----------------D--------YWAKIT-----------
---------------------------------------------VQKG-YVFRVA--G-
----------------------V---Q------------------------SI-------
------------------------------------------------------------
----------A---------F-----DHWLK---QQ--Y---PE-----------V----
--------------------------------------------------EQWQ-ELQDS
Q--GEYY--------RAAGFV-----A-SA-------------LVVVF-NA--N-QGHI-
--------------------------------G-------P------------TES----
RWL-----NDQLG------ESIEDGVRYS-ILAGNTGC--DDED-QGAVVCACYQVGTNT
INRKIRSG-----------------------------------------------CQS--
--AEALGQVLKCGTNCGSCIPELNA--------MI--------QA---------------
-----------------C----------RSTGV---------------------------
--------
>nasA_345
---------------------------------------------------MTSSAQLIT
SDRPQEVGTTI---------------------------Q------------TTCC-YCGV
GCGVDA-QV----------------Q--------DN-Q-------V----VS-------V
-SGTQAHPA-NLGRLCVKGSSLHETQ---R---SP-D--RLLTPMLQ-------------
-----------------------------G-----EPTS-----WDTALDYAAQKFQAII
AEHG-PDSVAF-Y-----LSGQL---LTEDYYIANKLMKGFVGT--ANIDTNSRLCMASA
VVAHKRAFGGD-TVPGCYEDLEQTDVLILVGSNT----------AYAH----PVVYQRIA
RAKELR----P-E----MKIVVIDPRRTAT-CEIAD--------IHLPIKPGSDAFFFNG
LLQYL----------------AQHGHTDVD----------YIAAHCN-------------
------------------------------------------------------------
--------------GFDE----------------ALAVA---------------------
----------------------------------------------AEQ-VPTPEAAAE-
------------VCEVPSGDIEHVYRL------FAA-H-----EKVVTVFSQGVNQSSSG
VDKGNALINCHLATGKIGKPGATPFSITGQPNAMGG-REVGGLANQLAAHMGYDNPASIE
RVAQFWQ--A----PN-MARDEGLKAVDMFDAIHEG--------K-----IKAVWV----
-MATNPA-----------------------------VTM-PDAGKVR-EAL---QKC-DL
-------------------------------------------------VIVSDCIGNTD
TAKLAD---VVLPASTWSEKHG-TVTNSE----RCISLQKGFLSPPGEALHDWQIIMRFA
EKLG--------------------------------------F-GEQ-------------
--------F-NY---------------RHQVEIFREH-----------------------
-------------------------------------------------AALSA---LDN
-------------N------------------A-EVALRGFNISALADISEQD-YENLSP
-----I----QWP-------------V-----------TP----------------E---
-----------------S------------------------------------------
--------------------PE---G-------------------------TP-----RL
FADG----------------QFY---TADGRARL--VP----------------I-----
--------------TARLPVKTPL--PNQ----------VIMNTGR-IRDQWHTMSRTGT
ASKLLGHVDE-PYIDVHPD--DVARFGLLEGDLAMLKN----R-----------------
----G-SVYYGRVKPSA------SQRVGEVFVPM-HWNGKYAAS--------SCADALVN
PYVDPICGQPEFKH----SPVMIKPFRQA-------------------------------
-----------------------------WNGFLICS-----------------Q-D--I
R---P-----E-----C-----------------E--------YWAKIT-----------
---------------------------------------------LDTG-YKFRLA--G-
----------------------G---E------------------------SL-------
------------------------------------------------------------
----------P----C----W-----RTWAH---AQ--F---PE-----------I----
--------------------------------------------------SDWV-TVEDS
D--HQFF--------RTAGFV-----G-GV-------------LQVMF-SA--A-TDKK-
--------------------------------S-------A------------PEM----
RWL-----EQQLG------QATDASGRFA-ILAGIPDA--GVED-EGAMVCSCFQVGEKT
IRKAISDG-----------------------------------------------CDS--
--VEALGNKIKCGTNCGSCIPELKA--------ML--------R----------------
------------------------------------------------------------
--------
>nasA_486
---------------------------------------------------MNMPEKLIA
SD-------TV---------------------------N------------TTCC-YCGV
GCGVTA-AV----------------A--------DN-Q-------V----VA-------V
-AGNTDHPA-NKGRLCIKGSSLHETQ---S---SP-D--RLLTPMLH-------------
-----------------------------G-----KAVS-----WDTALDYGASKFREII
EQHG-PDAVAF-Y-----LSGQL---LTEDYYVANKLMKGFIGT--ANIDTNSRLCMASA
VVAHKRAFGSD-AVPGCYEDLEQTDLLILVGSNT----------AYAH----PVVYQRIA
KAKEER----P-E----MKIVVLDPRRTAT-CEIAD--------IHLPLRPGSDAYFFNG
LLSYL----------------ADTNALDRE----------FIAAHTN-------------
------------------------------------------------------------
--------------GFEE----------------ALAVA---------------------
----------------------------------------------QGQ-VPDVTAAAH-
------------LCQLDRNDVVRVYQL------FAG-N-----EKVVTVFSQGINQSSSG
VDKGNALINCHLATGKIGKVGAAPFSITGQPNAMGG-REVGGLANQLAAHMGYDNSDDIN
RVESFWQ--A----PN-MARKEGLKAVDMFRAIDEG--------K-----IKAVWI----
-MATNPA-----------------------------VTM-PEAGRIR-DAL---QKC-EL
-------------------------------------------------VMVSDCIGNTD
TAKLAD---VVLPATTWSEKHG-TVTNSE----RCISLQKGFLNAPGQARHDWQIMCDFA
AKLG--------------------------------------F-SEH-------------
--------F-DY---------------PHQVDIFREH-----------------------
-------------------------------------------------AALSG---LDN
-------------N------------------H-S---RGFNISALADIKRED-YESFTP
-----I----RWP-------------V-----------TT----------------G---
-----------------S------------------------------------------
--------------------PK---G-------------------------TD-----RL
FGNG----------------QFY---TPDGRARF--IP----------------I-----
--------------QARLPVHEPT--AEQ----------VILNTGR-IRDQWHTMSRTGT
AAKLLGHVDE-PYIDIHPH--DIERFGLLEGDLAVLAN----Q-----------------
----G-QRYFGRVKAAR------SQRPGEVFVPM-HWNGKYAAS--------SCADALVN
AVVDPICGQPEFKH----SPVRINPFKQA-------------------------------
-----------------------------WNGFLVCA-----------------E-D--I
Q---P-----H-----C-----------------E--------YWAKIT-----------
---------------------------------------------LDGG-YKFRLA--D-
----------------------G---E------------------------FP-------
------------------------------------------------------------
----------A----T----W-----SDWIK---NQ--F---PL-----------I----
--------------------------------------------------GDWV-DVHDS
H--DQFY--------RAAGFS-----D-GR-------------LQVVF-SA--A-TDKV-
--------------------------------S-------A------------REM----
RWL-----EQQLG------EEIDSNTRFA-ILAGIPGA--GVED-VGAIVCSCYQVGQNT
IAKAIKGG-----------------------------------------------CTS--
--VEALGAKLKCGTNCGSCIPELKA--------LM--------R----------------
------------------------------------------------------------
--------
>nasA_159
---------------------------------------------------------M--
--------------------------------------A-----ATR----TTCP-YCGV
GCGVTA-GG----------------E--------R---------RS----LA-------V
-QGDADHPA-NLGRLCSKGTALADTV---G---LE-G--RLLAPEIG-------------
-----------------------------G-----REVS-----WTEATRLVARRFSETI
ARHG-PDSVAF-Y-----VSGQL---LTEDYYAANKLMKGFIGS--ANIDTNSRLCMASA
VAAHKAAFGAD-LVPGCYEDLDLADLVVFSGHNA----------AWTH----PVLFRRME
AAR-GR------G----QRHVVIDPRRTDT-AGMAD--------LHLPLAPQTDVRLWNG
LLANL----------------MARGAVDRA----------YVAAHVS-------------
------------------------------------------------------------
--------------GYEA----------------VVESL---------------------
----------------------------------------------ARD-DQSPGAVAA-
------------DCGVGLADLVAFYDL------FAA-T-----PRTVTLFSMGANQSAQG
VAKGLAILNAHLATGRIGKPGACPFSITGQPNAMGG-RETGGLANTLAAHMDF-TEADCA
RVARFWG--A----PN-VARKPGLKAVELFEAVGDG--------R-----IKAIWV----
-MATNPA-----------------------------VSM-PRAETVR-AAL---AKC-PF
-------------------------------------------------VVVSDCMAQTD
TTAFAH---VKLPALAWGEKDG-TVTNSE----RRISRQRALMAPPGQARPDWKIIADVA
TAMG--------------------------------------H-GEA-------------
--------F-GW---------------RTGAQVFREW-----------------------
-------------------------------------------------ARMTA---YEN
-------------T------------------G-----RPLDLGPLVSLTPED-YDALAP
-----V----QWP-------------V-----------T-----------------A---
-----------------H------------------------------------------
--------------------G----G-------------------------TA-----RL
FTDG----------------GFP---TADGRARM--VP----------------T-----
--------------QALGPAEVTD-GAFP----------LALNTGR-IRDHWHTLTRTGL
SAGLSRHAPE-PYVDIHPQ--DALEQGIAEGMLTRVRT----A--------------H--
----G-E-AVALARITD------AQRPGCVFLPM-HWSNAYAPQ--------GRANPLVS
GPVDPISGQPEFKH----TPARIQAYRET-------------------------------
-----------------------------WRGFFLAR-----------------N-A--L
AP--P-----P----GSD----------------L--------IWRRVT-----------
---------------------------------------------QDGC-QLHEFA--G-
----------------------R---G------------------------G--------
------------------------------------------------------------
----------A----D----Q-----RDALR---KVLTR---GA-----------K----
--------------------------------------------------GQAM-VLEDT
Q--GGRL--------REAFV-Q----D-DR-------------LASVL-FM--TVE-TG-
--------------------------------R-------L------------PPR----
DWL-----AALFL-----KDHLSESDRAA-LLIGFAPG--AAVE-TGPLVCACRGVRRPR
IEAAIAQG----------------------------------------------A-ST--
--LDAVGAATGAGTQCGSCRPEITR--------ML--------PA---------------
-----------------S-----------ETRHAA-------------------------
--------
>nasA_214
---------------------------------------------------------M--
--------------------------------------A-----ARS----TTCP-YCGV
GCGVSA-RV----------------E--------T--G------RE----LT-------V
-AGDAAHPA-NLGRLCSKGAALGDTV---G---LE-E--RLLHPQIG-------------
-----------------------------G-----RRAS-----WGEATQLVARRFSEAI
ARHG-PDSVAF-Y-----VSGQL---LTEDYYVANKLMKGFIGS--ANIDTNSRLCMASA
VAAHKQAFGAD-LVPGCYEDLELADLVVFSGHNA----------AWTH----PVLFRRME
AAR-AR------G----QRHVVIDPRRTDT-AQEAH--------LHLPLAPQTDVRLWNG
LLAWL----------------IEAGAVDLA----------YVAAHVS-------------
------------------------------------------------------------
--------------GFEA----------------VRAQL---------------------
----------------------------------------------ARD-DQSLSAVAS-
------------DCGLDAADLQAFYHL------FAT-T-----PRTVSLFSMGANQSSQG
VAKGSAIINVHLATGRIGKPGACPFSITGQPNAMGG-RETGGLANTLAAHMDF-TPEACD
RVARFWG--A----PN-IARRPGLKAVEMFEAVADG--------R-----IKALWV----
-MATNPA-----------------------------VSL-PNAGAVR-DAL---ARC-PF
-------------------------------------------------VVVSDGMDETD
TMAFAH---VKLPALAWGEKDG-TVTNSE----RRVSRQRAVFDAPGEARPDWRIMADVA
AAMG--------------------------------------H-EEA-------------
--------F-AW---------------RSSAQVFREW-----------------------
-------------------------------------------------ARLTA---YEN
-------------D------------------G-----RMLDLGPLVATTPDS-YDALEP
-----V----QWP-------------V-----------T-----------------A---
-----------------Q------------------------------------------
--------------------G----G-------------------------TA-----RL
FADG----------------RFQ---TPDGRARM--IP----------------T-----
--------------APKGPARPVD-GAFP----------LSLNTGR-VRDHWHTLTRTGL
SPALCRHAPE-PYVEIHPD--DAAPLGVGEGALVRVRT----A--------------F--
----G-E-AVAVAKLSE------AQRPGALFMPM-HWTAAFAPR--------GRANPLVA
PDVDPVSGQPEFKH----TPARVHLYRET-------------------------------
-----------------------------WRGFFLAR-----------------Q-A--W
AP--P-----K----GLD----------------L--------VWRRIP-----------
---------------------------------------------QAAC-QLHEFA--G-
----------------------R---G------------------------D--------
------------------------------------------------------------
----------A----G----E-----REAVR---KALTR---GA-----------A----
--------------------------------------------------GDLL-VLEDV
R--GGRR--------REAFV-E----A-GR-------------LERVL-FT--ATA-EG-
--------------------------------R-------L------------PPR----
DWL-----AELFA-----RETLSDADRAA-LLGGFAPG--APVE-TGPVVCACRGGRAAR
IQAAIGAG----------------------------------------------A-AS--
--VDAVAEATGAGTSCGSCRPEIAR--------FL--------PA---------------
-----------------K----------LEPRHAA-------------------------
--------
>nasAgl4
--------------------------------------------------MADGSAAL--
--------------------------------------T-----ATR----TACP-YCGV
GCGVIG-AT----------------A--------A--G-----ARA----VA-------I
-SGDEAHPA-NHGRLCSKGTALGATV---S---LA-G--RLLEPTIQ-------------
-----------------------------G-----RSAS-----WDEATALVARRFRETI
ARHG-PDSVAF-Y-----VSGQL---LTEDYYVANKLMKGFIGS--GNIDTNSRLCMASA
VVAHKQAFGAD-LVPGCYEDLDLANLVVFSGHNA----------AWTH----PVLFRRME
AAK-AR------G----QKHVVIDPRRTDT-AEGAD--------LHLALAPQSDVRLWNG
LLADL----------------IRRGAVDMD----------FLRDHVD-------------
------------------------------------------------------------
--------------GYAA----------------VITSL---------------------
----------------------------------------------AED-DQSPAAVAA-
------------DCGLALADLQTFFDL------FAA-H-----PRTVSLFSMGANQSAQG
VAKGLAIINAHLATGRIGKPGACPFSITGQPNAMGG-RETGGMANTLAGHMDF-SPEERD
RVARFWG--A----PN-TARAPGLKAIDMFEAVRDG--------R-----IKALWV----
-MATNPA-----------------------------VSL-PASGAVR-EAL---ERC-PF
-------------------------------------------------VVVSDCV-ETD
TTAFAD---VKLPALAWGEKDG-TVTNSE----RRISRQRTLFPPPGQARADWRIIAEVA
RAMG--------------------------------------F--DG-------------
--------F-GW---------------PHAASVFREW-----------------------
-------------------------------------------------ARLTA---YEN
-------------K------------------G-----RLLNLEGLTRLDPQA-YDALEP
-----V----QWP-------------V-----------D-----------------T---
-----------------E------------------------------------------
--------------------GR---G-------------------------RA-----RL
FEDG----------------RFQ---TANGRARL--VP----------------V-----
--------------RPRGPAEATS-DKFP----------MALNTGR-IRDQWHTMTRTGL
APDLCRHAPE-PYVEVHPD--DARAVGLTEGALARVMT----T--------------R--
----A-E-AVAVAKLSD------RQRRGSLFMPM-HWTDAFAPA--------GRANALVA
PMTDPSSGQPEFKH----TPARIGAYRET-------------------------------
-----------------------------WRGFFLAR-----------------EPA--L
IV--D-----P----G------------------L--------VWRRIP-----------
---------------------------------------------RDAC-HQHEFA--G-
----------------------R---G------------------------D--------
------------------------------------------------------------
----------R----A----Q-----RATLR---KRLVR---AL-----------T----
--------------------------------------------------GEIV-AYEDA
A--TGAL--------REAWI-R----D-DR-------------LVAVL-YM--T-E-AG-
--------------------------------R-------L------------PPR----
DWL-----ADLFA-----AP-LTPETRAT-LLHGFPPG--APVD-KGPMVCACLKVGGKA
IEAAIIGG----------------------------------------------A-ST--
--ADAVGAATGAGTNCGSCRPEISR--------MI--------RA---------------
-----------------F----------TDAKQETADVL---------------------
--------
>nasA_4
--------------------------------------------------MADGGAAL--
--------------------------------------S-----V-K----TACP-YCGV
GCGVAA-VV----------------T--------A--DR--GENRA----VS-------V
-AGDPTHPA-NLGRLCSKGTALGATV---S---LK-G--RLLEPTIG-------------
-----------------------------G-----RVAS-----WTEATALVARRFADSI
AKYG-RDSVAF-Y-----VSGQL---LTEDYYVANKLMKGFIGS--GNIDTNSRLCMASA
VAAHKQAFGAD-LVPGCYEDLELADLVVFSGHNA----------AWTH----PVLYRRME
TAR-AR------G----QKHVVIDPRRTDT-AEGAD--------LHLAIAPQSDVRLWTG
LLADL----------------IRRDAIDRD----------YIAAHVN-------------
------------------------------------------------------------
--------------GFDA----------------VEAAL---------------------
----------------------------------------------GEL-DQSPQAVAA-
------------DCGLALVDLLTFFDL------FAA-H-----PRTVSLFSMGANQSAQG
VAKGLSILNVHLATGRIGKPGACPFSITGQPNAMGG-RETGGMANTLAGHMDF-EPADRD
RVARFWG--A----PD-TVRKPGLKAVDMFEAVHDG--------R-----IKAIWV----
-MATNPA-----------------------------VSM-PDAGRVR-EAL---AKC-PF
-------------------------------------------------VVVSDCIADTD
TSAFAH---VKLPALAWGEKDG-TVTNSE----RRISRQRPLFAAPGKARADWKIITDVA
VAMG--------------------------------------H--DG-------------
--------F-GW---------------SSPASVFREW-----------------------
-------------------------------------------------ARLTA---YEN
-------------D------------------G-----RLLDLSGLTGIDPDG-YAGLKP
-----V----QWP-------------V-----------R-----------------A---
-----------------D------------------------------------------
--------------------GQ---G-------------------------AP-----RL
FVDG----------------RFQ---TPDTRARM--IP----------------T-----
--------------RPKGPADAVS-DAYP----------LSLNTGR-IRDQWHTMTRTGL
APDLCRHAPE-PFVEMHPV--DAEAAGVKDGALTRVLT----A--------------R--
----G-E-AVVIARVTD------RQRPGDLFMPM-HWTDALAPS--------GRSNGLIA
PNIDPTSGQPEFKH----TPARIRAYRET-------------------------------
-----------------------------WKGFFLSR-----------------D-S--L
SA--P-----A----GQD----------------L--------VWRRIP-----------
---------------------------------------------QEAC-QQHEFA--G-
----------------------R---G------------------------D--------
------------------------------------------------------------
----------Q----A----Q-----REVVR---KVLSK---RL-----------V----
--------------------------------------------------GELV-AYEDA
G--SGSR--------REAWV-R----D-GR-------------LAAVL-FM--T-T-SG-
--------------------------------A-------L------------PSR----
DWL-----AELFT-----APVLGAEARSA-LLFGRPPG--APVD-KGALVCAC-------
------------------------------------------------------------
------------------------------------------------------------
------------------------------------------------------------
--------
>nasA_9
---------------------------------------------------------M--
--------------------------------------N-----ATR----TTCA-YCGV
GCGVLA-TP----------------A--------AD-G------QS----AA-------I
-VGDPEHPA-NAGRLCSKGTHLGETL---S---HE-G--RLLHPEIG-------------
-----------------------------G-----KRAS-----WEKAIAHVARQFRRTI
EQYG-PDSVAF-Y-----VSGQL---LTEDYYVANKLMKGFIGS--ANIDTNSRLCMSSA
VAGHMRAFGED-VVPASYDDLDAADLIVLVGSNT----------AWCH----PVIYQRMM
AARAAR------G----TKLVVIDPRRTET-CADAD--------LHLALRPGSDVALMNG
LLAFA----------------MREGHIDLD----------YVERSVN-------------
------------------------------------------------------------
--------------VPDG----------------FWDSL---------------------
----------------------------------------------SEG-H-DLWSVAR-
------------ACDLPPADVQAFFDL------FAA-H-----PRTVTMFSQGINQSIRG
TDQVNAILNLHLATGRIGKPGAAPFSITGQPNAMGG-REVGGLATTLAAHMDF-APENRD
LVRRFWA--S----PT-MAAKPGLKAVDLFRSIGEG--------R-----VKAVWI----
-MATNPA-----------------------------VSL-PDAGTVR-EAL---AAC-PF
-------------------------------------------------VVVSDCIANTD
TSAYAH---VKLPATGWGEKDG-TVTNSE----RMISRQRAFLPAAGEARPDWWIIKEVA
RAMG--------------------------------------W-REA-------------
--------F-SF---------------DSPADIYREH-----------------------
-------------------------------------------------ARLST---YQN
-------------AG-----------------K-----RVFDIGGHAAISNPG-YDTMQP
-----W----RW------------------------------------------------
------------------------------------------------------------
-------------------------G-------------------------GD-----AF
-ADG----------------RFS---TPDGKARL--VP----------------V-----
--------------NQM-ELGEPL-RAWP----------LTLNTGR-YRDQWHTMTRTGL
SARLGQHRQE-PLVEIHAE--DALAHGLSDGGLALVAT----P--------------Q--
----G-S-SVYRVCISD------GQRRGELFVPI-HWTDQQSTG--------GRTGVLAR
ALTDPHSGQPGFKN----APARISPFVAE-------------------------------
-----------------------------WHGFLIAS-----------------V-L--P
D---P-----L----PS-----------------S--------YATKVR-----------
---------------------------------------------TKAG-WLVEMA--G-
----------------------D---G------------------------DP-------
------------------------------------------------------------
----------L----A----F-----AKRVL---P--------------------R----
--------------------------------------------------GGRI-ESHDG
A--HGKH--------RFAIL-R----D-GV-------------VVAAL-YI--G-P-QK-
--------------------------------R-------L------------PRR----
EWL-----IAQLG--------ISEASATE-LLAGRSAT--PAPD-RGAIVCSCFDIGTIT
LTKAITNQ----------------------------------------------RLMT--
--TEAVGAALSAGTNCGSCKPAIQR--------LI--------MQ---------------
-----------------H----------KEAAHG--------------------------
--------
>nasA_476
--------------------------------------------------------MT--
--------------------------------------R-----PVC----TTCP-YCGV
GCGVVA-RV----------------T-----------GE-----RT----VD-------I
-AGDRDHPA-NRGRLCSKGTHLGETV---G---LN-G--RLLHPMIG-------------
-----------------------------D-----RRAA-----WDEALDLVADRFATAV
AEHG-PDSAGF-Y-----VSGQL---LTEDYYVANKLMKGFIGS--ANIDTNSRLCMSSA
VSAHLRAFGED-VVPACYEDLEAADLIVLVGSNT----------AWCH----PVVWQRIE
AARSRS------G----VKLVVIDPRRTET-AEMAD--------LHLPLRAGTDVRLFNS
LLAAL----------------RARGQVDEA----------YIAAHVL-------------
------------------------------------------------------------
--------------TPEG----------------FWEGI---------------------
----------------------------------------------AED-A-DPGAAAA-
------------ACGLDPVVLDAFFDL------AAR-H-----PRTVTLFSQGVNQSTQG
ADKANAIINFHLATGRIGKPGAAPFSITGQPNAMGG-REVGGLASTLAAHMDF-AEDNRD
RVGRFWG--A----PA-LAAAPGLKAVDLFRAAGDG--------R-----LKALWI----
-MATNPA-----------------------------VSM-PDAGAVR-DAL---AAC-PF
-------------------------------------------------VVVSDVMADTD
TGRLAH---VRFPAAAWGEKDG-TVTNSE----RMISRQRPFFPPPGEARPDWRTLADVG
RRMG--------------------------------------H-GSG-------------
--------F-AW---------------TTPAEVFDEH-----------------------
-------------------------------------------------CRLTA---FEN
-------------DG-----------------R-----RRLDLSPLIGLDAAA-YDRMTP
-----V----RW------------------------------------------------
------------------------------------------------------------
-------------------------G-------------------------AD-----RV
FADG----------------SFS---TPDGRARL--VA----------------V-----
--------------RQQ-PLVNHD---------------LILNTGR-YRDQWHTMSRTGL
SPRLSQHRRE-PLVELHPD--DAARFGLADGDLAVVRT----A--------------Q--
----G-E-SVFRLAITD------AQRPGEAFAPI-HWTDRTASG--------GRTGRLAD
PAADPVSGQPGFKR----TAMTVTRLHTD-------------------------------
-----------------------------WRAFLILR-----------------G-E--T
GV--Q-----P----DC-----------------V--------WWAAVT-----------
---------------------------------------------APGG-RLFELA--G-
----------------------N---G------------------------D--------
------------------------------------------------------------
----------P----H----A-----LEALL---P--------------------D----
--------------------------------------------------GERM-TAVDP
A--RGTL--------RIGVL-K----D-GR-------------LQGAL-FV--A-R-DG-
--------------------------------R-------L------------PAR----
DWL-----LAQLS---------ETVETAG-LLAGRAPG--AAVD-RGPVVCACFDVRART
ILTAIAEQ----------------------------------------------GLTS--
--VAEVGAALSAGSNCGSCRPAIAR--------LL--------AA---------------
------------------------------------------------------------
--------
>nasA_21
-------------------------------------------------------MRD--
--------------------------------------T-----KTK----TTCP-YCGV
GCGIDV-ES----------------S-----------NK-----RQ----VS-------I
-EGDRQHPA-NHGRLCSKGTHLAETV---G---LE-G--RLHYPMIG-------------
-----------------------------Q-----RTVG-----WDSALDDVASRMRDTV
EQYG-PDSVAF-Y-----LSGQL---LTEDYYVANKLAKGFVGT--GNIDTNSRLCMASA
VAAHNRAFGED-VVPCSYADLDEADLVILVGSNT----------AWCH----PVAWQRIE
KARERR------G----TKIIVVDPRRTET-AAMAD--------LHIPLPPDGDIALFNA
LLAEM----------------IDRGRLDGS----------FLDDHCT-------------
------------------------------------------------------------
--------------LPEG----------------FLDAL---------------------
----------------------------------------------DPA-A-H-------
--------------DIDPAVFNELAEL------VDS-N-----SRMVTLFSQGANQSVCG
TDKGNAIINLHLAMGRIGRPGAGPFSMTGQPNAMGG-REVGGLANILACHLGF-SEAERA
SVADFWQ--T----SR-LCSGPGLKAVDLFRAVHAG--------K-----VKFVWI----
-MATNPA-----------------------------VSM-PDAGFVR-EAL---ARC-PN
-------------------------------------------------VIVSDIIADTD
TAKLAH---VRLPALGWGEKDG-TVTNSE----RCISRQRAFMARPGKARADWKIVCDVA
ARLG--------------------------------------H-GQS-------------
--------F-DF---------------ESPADVFREY-----------------------
-------------------------------------------------SEMTV---LAT
-------------RH-----------------G-----KLLDLSNQAGITDKA-YDRMQP
-----F----QW------------------------------------------------
------------------------------------------------------------
-------------------------G-------------------------GA-----RP
-FEH----------------GFS---TASGKANI--VA----------------V-----
--------------SPS-KARGAG-PS------------LALNTGR-YRDQWHTMTRTGL
SARLSAHRPE-PLLEIAPA--DGEAHGLSDGGLAHIET----T--------------A--
----G-R-SAYRVAFNE------DQRAGEIFAPM-HWTDANSGA--------GRTGLLVH
PECDPVSGQPGFKN----VPAQVAPYNPG-------------------------------
-----------------------------WRAFLLSR-----------------K-P--V
R---P-----E----DA-----------------G--------YWVRSR-----------
---------------------------------------------IDGG-WFTELA--G-
----------------------D---G------------------------A--------
------------------------------------------------------------
----------I----N----------VDKLL---P--------------------P----
--------------------------------------------------GERS-EVCDF
V--RGMR--------RILVAGA----G-SA-------------PEALL-YV--T-R-SG-
--------------------------------E-------I------------PHR----
DWL-----VRQFA--------QTECATTE-WLAGRPSS--PQPD-TGPLVCVCYDIGENA
VRQAVDNG----------------------------------------------A-AS--
--VAEVGARISAGTNCGSCRPLIAR--------II--------QE---------------
-----------------H----------SGALREAAV-----------------------
--------
>nasA_64
---------------------------------------------------------M--
--------------------------------------K-----SIR----TTCA-YCGV
GCGIAA-TV----------------T-----------GE-----RA----VS-------I
-AGDPDHPA-NEGQLCSKGTYLGETV---G---LE-G--RLLDPMIG-------------
-----------------------------E-----RETE-----WNEALDLVAKRLKDTV
EQHG-PDSVAF-Y-----LSGQL---LTEDYYVANKLAKGFIGT--ANVDTNSRLCMASA
VAAHVRAFGED-VVPCTYDDLDSADLIILVGSNT----------AWCH----PIVWRRIE
RARERR------G----AKLVVIDPRRTET-AELAD--------LHVQIAPDGDVPLFNA
LLRTM----------------KHSGYVDEK----------YLRARCS-------------
------------------------------------------------------------
--------------VPEG----------------FWDQL---------------------
----------------------------------------------E-D-Q-P-------
--------------GIPQETFREFAAM------VAT-N-----PRMVTLFSQGANQSAGG
TDKGNAIINLHLSLGRINREGMGPFSITGQPNAMGG-REVGGLSNMLACHLGF-SEAERT
DVARFWQ--A----PA-LCSGPGLKAVDLFRAIDEG--------R-----IKFVWI----
-MATNPA-----------------------------VSM-PDAAFVR-EAL---RKC-PT
-------------------------------------------------VVVSDVIADTD
TALLAD---IRLPALGWGEKDG-TVTNSE----RCISRQRALFPPPGSVRADWQIVCDVA
ARLG--------------------------------------F-GSA-------------
--------F-AF---------------QSTAEVFREY-----------------------
-------------------------------------------------AAMTA---LAG
-------------EH-----------------G-----KLLDLTDWADCSEFE-YAAMRP
-----F----RW------------------------------------------------
------------------------------------------------------------
-------------------------G-------------------------GA-----HP
-LKR----------------RYP---TPYGKARL--VS----------------V-----
--------------SST-PPAPAQ-PALP----------LRLNTGR-YRDHWHTMTRTAL
SAKLSMHRRE-ALVEVHPE--DGATYGLEQSGLARVAT----A--------------R--
----G-E-AIYRVSLTE------AQRQGEIFVPM-HWSDLTASS--------ARTGLLVE
PIVDPHSGQPAFKN----VAASIAPVHPD-------------------------------
-----------------------------WRAFLVTR-----------------D-P--V
R---P-----E-----A-----------------D--------YWSRAK-----------
---------------------------------------------INGG-WLHEIA--G-
----------------------S---G------------------------E--------
------------------------------------------------------------
----------L----D----------ADALL---P--------------------A----
--------------------------------------------------GPRR-EASDP
K--RGML--------RLVVTDR----D-GG-------------LAAAL-YV--T-R-NG-
--------------------------------Q-------L------------PDR----
DWI-----VRQFA--------APDAGTTE-LLAGRPAA--APAE-RGNLVCVCFDVGECD
IMKALEEG----------------------------------------------A-ET--
--VKDVSSATRAGTNCGSCRTIIAG--------ML--------KR---------------
-----------------K----------KQSSLEPVS-----------------------
--------
>nasA_293
---------------------------------------------------------M--
--------------------------------------T-----KTA----TTCA-YCGV
GCGVIA-DT----------------G-----------EN--AAARH----VA-------I
-SGDKVHPA-NHGRLCVKGTMLGDTV---G---LE-G--RLTAPFIG-------------
-----------------------------N-----RRAN-----WDEATRFVAKTFADTI
AEHG-PDSVAF-Y-----VSGQL---LTEDYYVANKLMKGFIGS--GNIDTNSRLCMASA
VAAHNRAFGED-FVPVTYDDLDEADLIVLVGSNT----------AWCH----PVVWQRIE
KARKDR------G----TKIVVIDPRRTET-AAEAD--------LHVAIAHDGDIPLFRA
LLAEM----------------KGRGEVDEG----------FVAQHCN-------------
------------------------------------------------------------
--------------VPDG----------------FWHGL---------------------
----------------------------------------------NGA-L-G-------
--------------EDLPEAFAALADM------VAA-H-----PRMVTVFSQGANQSVRG
TDKGNAIINLHLAMGRIGKAGAGPFSMTGQPNAMGG-REVGGLASTLTCHLGF-SEDEVS
AVAEFWQ--A----PA-TCSTPGLKAVDMFRAVHDG--------R-----IKAIWI----
-MATNPA-----------------------------VSM-PDAGFVR-EAL---EKC-DF
-------------------------------------------------VVVSDCMADTD
TARLAH---VRLPALGWGEKDG-TVTNSE----RMVSRQRAFLPAAGEARADWKIIADVA
AAMG--------------------------------------F-GDA-------------
--------F-GW---------------QSVASVFREY-----------------------
-------------------------------------------------TAMTL---LSK
-------------QR-----------------R-----LQLDLTDKAQLRDDE-YDAMEP
-----F----RW------------------------------------------------
------------------------------------------------------------
-------------------------G-------------------------GA-----DP
LLET----------------GFS---FPDRRARL--ID----------------V-----
--------------APL-AAVETD-PAFP----------LRLNTGR-YRDQWHTMTRTGL
SARLVRHRSE-PLVEIHPA--DAESFGITDGGLARIST----P--------------R--
----G-S-TVLRAKVTD------GQARGTIFSPM-HWTDLLSSG--------GRSNRLTA
PHVDPVSGQPGFKD----CGAAIEAVTPD-------------------------------
-----------------------------WRAFLVSA-----------------T-E--P
D---L-----P----DC-----------------L--------YWTKAR-----------
---------------------------------------------QEKG-WLVELA--G-
----------------------L---G------------------------E--------
------------------------------------------------------------
----------A----P----------VDALM---P--------------------G----
--------------------------------------------------GRYM-EAEDV
R--RGMK--------RVASLDD----D-GR-------------LSAAL-FV--T-C-SG-
--------------------------------D-------L------------PSR----
EWI-----AAQLG--------DRDVTTAE-LLAARPAE--SLPD-PGPQVCVCFDIGLNT
ILAAIADQ----------------------------------------------RLSS--
--VMAIGKALNAGTNCGSCRPQLAE--------IL--------RD---------------
-----------------T----------NM--AEAAE-----------------------
--------
>nasA_498
---------------------------------------------------------M--
--------------------------------------S-----GIA----TTCA-YCGV
GCGIVA-TP----------------G-----------IN-----RS----VA-------I
-AGDDAHPA-NHGRLCIKGTTLGDTV---G---LQ-G--RMTHPMIG-------------
-----------------------------N-----RTAG-----WDEATRFVARTFADTI
AEHG-PDSVAF-Y-----VSGQL---LTEDYYAANKLMKGFIGS--GNIDTNSRLCMASA
VAAHNRAFGED-YVPVGYEDLETADLILLVGSNT----------AWCH----PVVWQRIE
AARRDH------S----TKVVVIDPRRTET-AQEAD--------LHVAVAPDGDIPLFRA
LLADM----------------KRRGEVDEA----------FMAQHCV-------------
------------------------------------------------------------
--------------TPDG----------------FWDGL---------------------
----------------------------------------------VGA-P-G-------
--------------EALPTNFEALADM------VAA-H-----PRMITVFSMGSNQSVRG
TDKGNAIINLHLATGRIGKPGAGPFSITGQPNAMGG-REVGGLASTLACHLGF-SDEERA
AVADFWA--A----PN-LCTAPGLKAVDMFRAVDDG--------R-----IKAIWI----
-MATNPA-----------------------------VSM-PDAGFVR-GAL---EKC-PF
-------------------------------------------------VVVSDCMADTD
TTRLAH---VRLPAMGWGEKDG-TVTNSE----RVISRQRGFLPPAGEARADWRIIADVA
AAMG--------------------------------------Y-GDA-------------
--------F-DW---------------SGPAAVFREY-----------------------
-------------------------------------------------AAMTA---LAQ
-------------RR-----------------G-----LKLDLTDHARLSDVE-YDALQP
-----F----RW------------------------------------------------
------------------------------------------------------------
-------------------------G-------------------------EG-----K-
LLAD----------------GFC---FPDRKARL--ID----------------V-----
--------------APL-VAKPAD-PAFP----------LRLNTGR-YRDQWHTMTRTGL
SARLSRHRSE-PLVEVHPD--DAVRYGITNGGLAQIDT----P--------------R--
----G-N-TVLRASVTD------AQVPGTIFAPM-HWTDLFASG--------GRANRLTS
PDVDPVSGQPGFKD----CGAAIAPVAPE-------------------------------
-----------------------------WRAFLVTA-----------------N-E--P
A---A-----P----DC-----------------L--------YWARMR-----------
---------------------------------------------LAKG-WIVELA--G-
----------------------M---G------------------------D--------
------------------------------------------------------------
----------A----P----------VEAVL---P--------------------E----
--------------------------------------------------GDRL-IVEDV
R--RGMK--------RVAVLDD----M-GR-------------LSAAL-FV--T-R-DG-
--------------------------------D-------L------------PSR----
EWI-----GQQLG--------DDAGSPPE-LLAGRPAG--TRPD-TGRQVCVCFDIGLNT
ILAAIADQ----------------------------------------------RLSS--
--VDAIGRALNAGTNCGSCRPQLAG--------IL--------RE---------------
-----------------T----------QV--AEAAE-----------------------
--------
>nasA_371
---------------------------------------------------------M--
--------------------------------------R-----AVR----TTCA-YCGV
GCGITA-RV----------------G-----------DG-----RE----VE-------I
-GGDTAHPA-NRGGLCSKGTHLGETV---G---LG-G--RLLYPMIG-------------
-----------------------------D-----AQAD-----WDEALRLVAAQFRQAI
AEHG-PDSVAF-Y-----VSGQL---LTEDYYAANKLMKGFIGS--GNIDTNSRLCMASA
VAAHNRAFGED-FVPCSYDDLDKADLIVLVGSNT----------AWCH----PVIWQRIE
AAREAK------G----TKLVVIDPRRTET-AERAD--------LHIAIKPDGDVALFNA
MLLDM----------------HRRGMTDDA----------FMARHVT-------------
------------------------------------------------------------
--------------TPDR----------------FWDDL---------------------
----------------------------------------------S-A-G-E-------
--------------TVLPDGFDEFCDL------FAA-H-----PRTVTLFSQGANQSACG
TDKGNAITNLHLSTGRIGVPGGGPFSITGQPNAMGG-REVGGLANQLACHLGF-SEQERA
AVGTFWN--T----DT-VAQGPGLKAVDLFNAVHDG--------R-----IKALWI----
-MATNPA-----------------------------VSL-PDAGFVR-EAL---QRC-PF
-------------------------------------------------VVVSDCITDTD
TALMAD---VRLPALAWGEKDG-TVTNSE----RMISRQRALFPAPGEARADWRIIADVA
ARMG--------------------------------------W-AED-------------
--------F-AW---------------PNPAAVFREY-----------------------
-------------------------------------------------AAMTA---ISA
-------------ER-----------------G-----LKLDLTDRAIMTDVS-YEAMEP
-----F----RW------------------------------------------------
------------------------------------------------------------
-------------------------G-------------------------AH-----QP
LLEA----------------GFS---HPDGKARL--IS----------------I-----
--------------APP-APRAFD-PAFP----------LRLNTNR-YRDQWHTMTRTGL
SPKLSRHRPE-PLLDIHPE--DAAGAGVNAGGLVRVST----A--------------Q--
----G-E-TVLRARITE------AQAKGTISAPM-HWTDAFGSA--------GRSNRLTQ
RRTDPVSGQPAFKD----TPAKIAVVLPD-------------------------------
-----------------------------WRAFLVTC-----------------D-E--P
A---R-----P----NV-----------------L--------YWAKAR-----------
---------------------------------------------QENG-WLVELA--G-
----------------------M---G------------------------N--------
------------------------------------------------------------
----------V----D----------VETLL---P--------------------A----
--------------------------------------------------GQRL-EAADM
A--RGMR--------RIAVVDA----S-GK-------------LLSAL-YL--T-R-SG-
--------------------------------T-------L------------PAR----
EWI-----AAQLG--------LKDGAAQE-LLAARSAT--PLPD-TGPTVCICHDVGEIT
IREAIEGG----------------------------------------------A-GT--
--VAAVGQCTKAGTNCGSCRPMIAS--------LT--------AQ---------------
-----------------F----------APTAKEPAE-----------------------
--------
>nasA_244
---------------------------------------------------------M--
--------------------------------------T-----AIR----TTCA-YCGV
GCGIAA-RV----------------T-----------GP-----RR----IE-------V
-AGNPDHPA-NHGRLCSKGTWLSETT---G---LE-G--RLLHPMIG-------------
-----------------------------E-----ERAE-----WDEALDLVAQRMRTAV
AEHG-PDSVAF-Y-----VSGQL---LTEDYYVANKLLKGFVGT--ANIDTNSRLCMASA
VAAHNRAFGED-VVPCSYEDLDRADLILLVGSNT----------AWCH----PVIWQRIE
QAREQH------G----TKLVVIDPRRTET-AERAD--------LHVPVAPDGDVALFNA
LLAAM----------------RDRGMLDAD----------YMAKHCE-------------
------------------------------------------------------------
--------------QPGG----------------FIDGL---------------------
----------------------------------------------DVA-A-H-------
--------------GLDPDIFASLCDL------VAD-H-----PNMVSLFSQGANQSVCG
ADKGNAIINLHLATGRINRAGSGPFSMTGQPNAMGG-REVGGLANMLACHLGF-EDDERA
AVAAFWN--A----PN-LSSGPGSKAVEMFRAVHQG--------R-----IKFLWV----
-MGTNPA-----------------------------VSM-PDAGFVR-EAL---ARC-ET
-------------------------------------------------LVVSEVIAETD
TAKLAG---IRLPALGWGEKDG-TVTNSE----RRVSRQRALLPAPGEARADWRIMCDVA
HRLG--------------------------------------H-GAA-------------
--------F-AF---------------DHPADIFAEY-----------------------
-------------------------------------------------AAMTR---LSV
-------------DQ-----------------G-----RLLDLTDWAGCSPAE-YDAMEP
-----F----RW------------------------------------------------
------------------------------------------------------------
-------------------------G-------------------------GE-----HP
-TAG----------------RFA---FADGKARI--VA----------------V-----
--------------QPA-APPAVD-PDFP----------LRLNTGR-YRDQWHTMTRTGL
SPKLSIHRRE-PLVEIAPA--DAARFALEDGGFAQVST----P--------------W--
----G-Q-AVYRVAVTD------GQRAGEIFVPM-HWTD-LTGS--------GRTGRLMH
PAVDPVSGQPGFKN----VAAMVAPVTPD-------------------------------
-----------------------------WRGFLVTR-----------------E-A--V
R---P-----G-----S-----------------L--------FWALAR-----------
---------------------------------------------VEGG-WLTELA--G-
----------------------V---G------------------------A--------
------------------------------------------------------------
----------V----D----------VEALL---P--------------------Q----
--------------------------------------------------GVRS-EAADK
A--RGMT--------RIVVRAE----D-GA-------------LAAVL-YL--T-R-SG-
--------------------------------S-------L------------PDR----
DWV-----ARQFV--------AEDASATE-LLAGRPAQ--PAPD-RGKLVCLCLDVGENE
VRSAIRAG----------------------------------------------C-AR--
--LNEIAERTGAGSNCGSCRPLIAR--------MV--------EE---------------
-----------------E----------RVLASKV-------------------------
--------
>nasA_332
---------------------------------------------------------M--
--------------------------------------S-----AVR----TTCA-YCGV
GCGIVA-QP----------------G-----------EG-----RA----LT-------I
-KGDKEHPA-NFGRLCSKGTWLGETV---G---LE-G--RLLHPMIG-------------
-----------------------------E-----RRAG-----WDEALDLVAKRMGDCI
AQHG-PESVAF-Y-----VSGQL---LTEDYYIANKLLKGFVGT--ANIDTNSRLCMASA
VAAHNRAFGED-VVPGTYEDLEAADLILLVGSNT----------AWCH----PVIWQRIE
AAREAH------G----AKLVVIDPRRTET-AERAD--------LHVPVAPDGDIALFNA
LLAEM----------------RDRGLLDLG----------FMDAHCE-------------
------------------------------------------------------------
--------------LPVD----------------FLADL---------------------
----------------------------------------------SAQ-D-H-------
--------------GVDPDVFARLAEL------VAA-N-----RRMVTLFSQGANQSVCG
TDKGNAVINLHLATGRINRTGAGPFSMTGQPNAMGG-REVGGLANMLACHLGF-SDEERA
SVTRFWN--A----PA-LCAEPGLKAVDMFRAVHDG--------R-----IRFIWV----
-MGTNPA-----------------------------VSM-PDAGFVR-EAL---DRC-ET
-------------------------------------------------VVVSEVIAETD
TAKLAD---IRLPAMGWGEKDG-TVTNSE----RMISRQRTLMSPAGEARADWRIMCDVA
RRLG--------------------------------------Y-G-G-------------
--------F-DF---------------DHPGMIFAEY-----------------------
-------------------------------------------------AAMTQ---LSV
-------------DH-----------------G-----KMLDLTAWACCSIED-YDAMTP
-----F----RW------------------------------------------------
------------------------------------------------------------
-------------------------G-------------------------GE-----HP
-LQG----------------GFS---HADGKARI--VA----------------V-----
--------------DAP-KAAAVD-PDFP----------LRLNTGR-YRDQWHTMTRTGL
SAKLSIHRRE-PLVEVHPA--DADRFGLSDGGFAQVGT----R--------------W--
----G-A-SVYRVAVSD------GQRSGEIFVPM-HWTD-LTGK--------GRTGKLVH
PATDPVSGQPGFKN----VSATIAPVEPE-------------------------------
-----------------------------WRGFLIAR-----------------D-A--V
R---P-----E-----T-----------------A--------YWAMAR-----------
---------------------------------------------VEGG-WLTEMA--G-
----------------------D---G------------------------A--------
------------------------------------------------------------
----------I----D----------VDAIL---P--------------------E----
--------------------------------------------------GERC-EASDK
A--RGMT--------RIVVRAD----N-GE-------------LAAVL-YL--T-R-SG-
--------------------------------K-------L------------PER----
DWV-----AKQFT--------DEQASSLE-LLAGRPAQ--PAED-RGPLVCLCLDVGEKD
IREAVRGG----------------------------------------------C-CK--
--LGEVSDQTGAGSNCGSCRPLIAK--------LI--------EE---------------
-----------------E----------TA-AAKIDA-----------------------
--------
>nasA_347
---------------------------------------------------------M--
--------------------------------------Q-----AVR----TTCP-YCGV
GCGVNA-TV----------------T-----------GA-----RS----VK-------I
-AGDRDHPA-NEGRLCSKGTHLGQTV---S---LE-G--RLLHPMIG-------------
-----------------------------S-----EQAD-----WDDALDLVAGRMRACI
AEHG-PDSVAF-Y-----VSGQL---LTEDYYAANKLMKGYIGS--GNIDTNSRLCMASA
VAAHIRAFGED-VVPCSYEDIDTADLIVLVGSNT----------AWCH----PVTWQRIE
QARKRR------G----TKLVVIDPRRTET-AERAD--------LHIAVAPDGDVALFNA
LLAEM----------------LRRGLVDEG----------FLAERCL-------------
------------------------------------------------------------
--------------VPDG----------------FWADL---------------------
----------------------------------------------P-D-E-S-------
--------------GIPEDQFAAFADL------VAA-H-----PHTVTLFSQGANQSIGG
TDKGNAIINLHLAMGRINRPGAGPFSMTGQPNAMGG-REVGGLASMLACHLGF-EPDELA
DAEAFWN--A----PN-MCQGPGLKAVDMFRAVHDG--------R-----IRFLWI----
-MATNPA-----------------------------ASM-PDAGIVR-EAL---ARC-PT
-------------------------------------------------VVVSDVAADTD
TARFAH---VRLPALAWGEKDG-TVTNSE----RRISRQRPLFAEPGQARADWEIVCDVA
GRMG--------------------------------------W-GEA-------------
--------F-GW---------------RTPADVFREY-----------------------
-------------------------------------------------AAMTQ---LAA
-------------DR-----------------G-----KMLDLTSWGACTAHD-YETMQP
-----F----RW------------------------------------------------
------------------------------------------------------------
-------------------------G-------------------------GA-----YP
-LGD----------------GFP---TPDGKARL--VS----------------V-----
--------------TPP-ARKVRD-PGLP----------LRLNTGR-YRDQWHTMTRTGL
SAKLSTHRRE-PLLEIHGN--DAAQFGLKDGALARVTT----A--------------W--
----G-E-AIYRVAITD------GQRPGEIFVPM-HWTDAMGSN--------GRTGRLAQ
PLTDPVSGQPAFKD----TPARVAPVSPD-------------------------------
-----------------------------WRAFLLTR-----------------E-P--A
A---P-----D-----V-----------------A--------YWTRAK-----------
---------------------------------------------VEGG-WLTELA--G-
----------------------E---G------------------------A--------
------------------------------------------------------------
----------I----D----------LDALV---P--------------------A----
--------------------------------------------------GHRS-EVADL
V--RGMR--------RIVVCDG----E-GS-------------LMGAL-YL--T-R-SG-
--------------------------------E-------L------------PPR----
DWI-----VRQFS--------QSDANSVE-LLAGRPAA--PQAD-RGAIVCVCNDVGEQQ
VLAAVSAG----------------------------------------------A-DS--
--VGAVGAATAAGANCGSCRPIIAR--------LI--------EN---------------
-----------------T----------LTSAKEAAE-----------------------
--------
>nasA_346
---------------------------------------------------------M--
--------------------------------------E-----AIR----TTCA-YCGV
GCGIAA-RV----------------T-----------GA-----RA----VA-------I
-TGDTAHPA-NAGRLCSKGTHLGETV---G---LE-G--RLLHPEVG-------------
-----------------------------G-----ERVG-----WDRALDEVAGRMRAAI
DAHG-PDSVAF-Y-----VSGQL---LTEDYYAVNKLAKGFVGT--GNIDTNSRLCMASA
VAAHARAFGED-VVPCSYEDLDAADLVLLVGSNT----------AWCH----PVVWQRIE
AVRERR------G----TKIVVIDPRRTET-AEQAD--------LHVPVAPDGDVALFNA
LLAAM----------------KARGLVDET----------HLADHVD-------------
------------------------------------------------------------
--------------VDAR----------------FWDRL---------------------
----------------------------------------------S-R-D-P-------
--------------GIEAATFARLADL------VEA-H-----PRMVTLFSQGANQSRGG
TDKGNAIINLHLATGRINRSGAGPFSITGQPNAMGG-REVGGLSSMLAVHLGF-DADERA
DVAEFWR--T----DR-LCTGPGLKAVDMFRAVHRG--------E-----IKVLWI----
-MATNPA-----------------------------VSL-PDSGFVR-EAL---ARC-PT
-------------------------------------------------VIVSEVIADTD
TGRYAH---IRLPAHGWGEKDG-TVTNSE----RRVSRQRTLFAPPGEARADWRTVADVA
ARLG--------------------------------------W-GAH-------------
--------F-AW---------------DGPAGLFAEY-----------------------
-------------------------------------------------AAMTT---LAA
-------------RR-----------------G-----KALDLTTHARITPDA-YDALEP
-----F----QW------------------------------------------------
------------------------------------------------------------
-------------------------G-------------------------GA-----HP
-LAQ----------------GYP---SATGKARL--VA----------------V-----
--------------TPA-A-PADD-AAFP----------LRLNTAR-YRDQWHTMTRTGL
SPTLSRHRPE-PLLEIHSA--DAKACQLADGGLARVVT----A--------------S--
----G-E-AVFRVSATD------TQRPGEICVPM-HWTDAMSGE--------ARSNRLPD
QSVDPVSGQPGFKN----SAARVEPVTPD-------------------------------
-----------------------------WRAFLVLR-----------------E-A--I
A---P-----D----GL-----------------L--------YWTRAR-----------
---------------------------------------------IAQG-WLYELA--G-
----------------------A---G------------------------A--------
------------------------------------------------------------
----------I----D----------LDALL---P--------------------A----
--------------------------------------------------GERL-EVADT
A--RGMR--------RVAVRDA----E-GR-------------LAAAA-YL--T-R-SG-
--------------------------------T-------L------------PRR----
DWV-----ADQLG--------LDAASGAE-LLAGRPSI--PLPD-RGPIVCVCHGVGEND
IAEAVQAG----------------------------------------------A-RG--
--VAAIGEATCAGTNCGSCRPAIAR--------LL--------ET---------------
-----------------F----------SAPSKETVS-----------------------
--------
>nasA_148
---------------------------------------------------------M--
--------------------------------------G-----AIR----TTCA-YCGV
GCGISA-EV----------------R-----------GE-----RA----VA-------I
-SGDRDHPA-NRGSLCSKGTHLGETV---G---LE-G--RLLAPMIG-------------
-----------------------------Q-----GEAS-----WDEALDLVAGRMRDCI
AEHG-PDSVAF-Y-----VSGQL---LTEDYYAANKLMKGFIGS--GNIDTNSRLCMASA
VAAHTRAFGED-VVPCSYDDLDAADLVLLVGSNT----------AWCH----PVIWQRLE
KTRERR------G----TRIVVIDPRRTET-AEQAD--------LHIPVAPDGDVALFNA
LLADM----------------KRRGLVDEE----------YLATHVA-------------
------------------------------------------------------------
--------------VDAG----------------FWDDL---------------------
----------------------------------------------S-P-E-S-------
--------------GIPDAIFRKLCDL------VAR-H-----PRTVTLFSQGANQSVCG
TDKGNAITNFHLATGRINRIGAGPFSITGQPNAMGG-REVGGLANMLACHLGF-SEEERA
EAAAFWN--A----PN-ICTGPGLKAVDMFRAVHAG--------K-----IRFLWV----
-MATNPA-----------------------------VSL-PDSTFVR-EAL---ARC-PT
-------------------------------------------------VVVSDVIADTD
TGRLAH---VRLPAHAWGEKDG-TVTNSE----RRISRQRALFSPPGQTRADWQIVADVA
ARMG--------------------------------------W-GES-------------
--------F-AW---------------ANAAAVFREY-----------------------
-------------------------------------------------AHMTG---LAK
-------------AR-----------------D-----KVLDLAVLAEMDDAA-YADMEP
-----F----KW------------------------------------------------
------------------------------------------------------------
-------------------------G-------------------------GE-----RP
-FAK----------------GYP---TASGKARL--VA----------------V-----
--------------TAP-A-EVTD-PAFP----------LRLNTVR-YRDQWHTMTRTGL
SPALSHHRPE-PLLEVHPD--DASDLGLVEGGFGRVET----A--------------H--
----G-N-SVYRVSLTK------GQRRGEICVPM-HWSDAMAGQ--------GRSNRLPS
QAVDPVSGQPGYKN----GAARVTAIAPE-------------------------------
-----------------------------WRAFVVRR-----------------D-V--L
A---P-----E----GV-----------------L--------YWTRSR-----------
---------------------------------------------VKTG-WLYELA--G-
----------------------D---G------------------------T--------
------------------------------------------------------------
----------I----D----------LAALL---P--------------------D----
--------------------------------------------------GERL-EVADT
A--RGMR--------RIAVRGE----D-GA-------------LIAAA-YV--T-R-SG-
--------------------------------E-------L------------PSR----
TWV-----AEQVG--------LKEASAAE-VLAGRPST--PLPD-RGPIVCVCHGVGEKE
IALAVHDG----------------------------------------------A-AA--
--VAEVGACTRAGTNCGSCRPAIAR--------LI--------AT---------------
-----------------F----------SSLEQEAAQ-----------------------
--------
>nasA_309
---------------------------------------------------------M--
--------------------------------------K-----VIR----TTCA-YCGV
GCGITA-EV----------------S--------GD-GD-----RG----VA-------I
-VGDRQHPA-NNGRLCSKGTHLAETV---G---LE-G--RLLRPMIG-------------
-----------------------------Q-----GEAS-----WDDALDLVADRMRDCI
ARHG-PDSVAF-Y-----VSGQL---LTEDYYVANKLMKGFVGS--GNIDTNSRLCMASA
VAAHNRAFGED-VVPCSYEDLDATDLVLLVGSNT----------AWCH----PVVWQRIE
KTRERR------G----TKIVVIDPRRTET-AEQAD--------LHVPIAPDGDTALFNA
LLAEM----------------NRRGKLDQA----------FLRDRVE-------------
------------------------------------------------------------
--------------ADAG----------------FWDGL---------------------
----------------------------------------------D-C-D-P-------
--------------GVTPGLFAKLCNI------VAE-H-----PRMVTLFSQGANQSVGG
TDKGNAIINFHLATGRINRIGAGPFSITGQPNAMGG-REVGGLANTLACHLGF-SEQERA
DVSAFWD--A----PN-ICAGPGLKAVDMFRAIHQG--------K-----IRFLWV----
-MATNPA-----------------------------VSL-PDSQFVR-EAL---SRC-PT
-------------------------------------------------VVVSDIIADTD
TARFAH---VRLPAHGWGEKDG-TVTNSE----RCVSRQRALFAAPGQTRADWKIMADVA
ARMG--------------------------------------W-AES-------------
--------F-AW---------------DKPAQIFREY-----------------------
-------------------------------------------------AFMTS---LSK
-------------AR-----------------G-----KVLDLTHHARLSDDE-YEAMEP
-----F----QW------------------------------------------------
------------------------------------------------------------
-------------------------G-------------------------GE-----RP
-LAW----------------RFP---TESGKARL--VS----------------V-----
--------------RPP-A-PVTS-AEFP----------LRLNTAR-YRDQWHTMTRTGL
SATLSQHRPE-PLLEVHPA--DAENFGLVDGGLGRVET----A--------------S--
----G-S-AVYRVQVST------GQRRGEVCVPM-HWTDAMAGE--------GRSNRLPS
QAVDPVSGQPGFKN----GAARVVALSPA-------------------------------
-----------------------------WRAFVVRG-----------------D-V--I
A---P-----E----GL-----------------L--------YWTRSR-----------
---------------------------------------------IKAG-WLYELA--G-
----------------------E---G------------------------A--------
------------------------------------------------------------
----------I----D----------ISALL---P--------------------D----
--------------------------------------------------GERL-EVADI
A--RGMR--------RIAVRGE----G-GS-------------LVAAA-YL--T-R-SG-
--------------------------------E-------L------------PSR----
GWV-----ADQLG--------LDEASTAE-LLAGRPSA--PLPD-RGPIVCVCHGVGEKD
IELAVNEG----------------------------------------------A-AT--
--VAEVGGCTRAGTNCGSCRPAIAR--------LL--------EV---------------
-----------------C----------STLEREAAE-----------------------
--------
>nasA_381
------------------------------------------------------------
-------------------------------------MQ-----RCS----TTCP-YCGV
GCGVVA-AY----------------DSAG-----DD-V------RS----VS-------V
-SGEKNHPA-NAGRLCVKGTALAETL---S---TQ-G--RLLYPRLG-------------
-----------------------------G-----RQLH-----WDAALDEVAQRLRDTR
REHG-PQSIAF-Y-----LSGQL---LTEDYYVANKLMKGFLGS--ANVDTNSRLCMSSA
VAAYQRAFGED-VVPCNYQDLESCDLLVMVGSNA----------AWTH----PVLYQRVV
AAKQAN----P-H----KRVVVIDTRRTAS-CDVAD--------LFLQVRPGTDAALFGG
LLQFL----------------TNHGALDER----------YIAAHTQ-------------
------------------------------------------------------------
--------------GLAD----------------ALAAT---------------------
----------------------------------------------AA---CDLDAVSA-
------------ATGLAHEALQTFYTW------YAN-T-----PATVTLYSQGINQSRTG
SDNCNAIINCHLATGRIGKPGAGPFSITGQPNAMGG-REVGGLANQLAAHRGF-DAQDVD
AVGRFWR--A----TD-MASAPGHKAVDLFQAVERG--------E-----IKFLWI----
-MATNPV-----------------------------VSL-PDATRVA-RAL---QRC-DF
-------------------------------------------------VVVSDCSADTA
TAQLAD---LLLPAAGWGEKAG-TVTNSE----RVISRQRKFAQPPGEARPDWWIVTQVA
RRLG--------------------------------------H-ADA-------------
--------F-DY---------------DSPAAIFREH-----------------------
-------------------------------------------------AALSG---FEN
-------------QG-----------------A-----RCFDISPLAGLSDDE-YEALPP
-----Q----RWP-------------L-----------AAT---------------G---
-----------------A------------------------------------------
--------------------AG---P-------------------------PE-----QP
FADG----------------RFP---TPDGRARF--VA----------------V-----
--------------HPVAPAADGR---------------FVVNTGR-LRDQWHTMTRTGT
VPRLSRHRDF-FAISINPE--DARELGLDEESLARLGN----E--------------R--
----G-T-VVGVPAPDP------DLPRGQVWVPI-HWSGPFAAA--------GRVNDLIA
PLTDPVSGQPQSKF----ALAQLTREAPA-------------------------------
-----------------------------CWGMLFSR-----------------R-P--L
E---L-----A----GT-----------------D--------YWSRLQ-----------
---------------------------------------------VAGG-HLALLA--H-
----------------------S---R------------------------PA-------
------------------------------------------------------------
----------S----R----L-----AAQLD---AV--L---SQ-----------P--D-
--------------------------------------------------LKPV-SYQDE
A--SGDL--------RRLWLR-----G-DD-------------IDSAF-FL--A-TQRA-
--------------------------------S-------L------------PTR----
DWL-----GTL-------GTSPCPGSPLG-LLAGCTPS---AAD-PGATVCSCWEVGEKQ
IAAEIARG-----------------------------------------------ATS--
--VESLGERLRCGTQCGSCLPELKQ--------LI--------QA---------------
-----------------A--------------AKERAA----------------------
--------
>nasA_338
------------------------------------------------------------
-------------------------------------MP-----EIL----STCP-YCGV
GCGVSV-SV----------------L--------DD-D-------V----KT-------V
-LATPTHPA-NYGRLCSKGSNLKETLLSVR---DG-N--RLTHPVVY-------------
-----------------------------G-----EAVS-----WSEATQTIARKIEQSI
AQYG-RDSVAF-Y-----LSGQL---LTEDYYVANKLMKGFIGT--ANVDTNSRLCMSSA
VAAYKRAFGSD-SVPCCYEDLDVADLIVLVGSNA----------AWTH----PVLYQRMV
AAKANN----P-N----MRVVSIDPRQTAT-NDLVD--------LHLPLLPSTDGFLFQG
LLRYL----------------IQTDGIDQG----------YIDRHTD-------------
------------------------------------------------------------
--------------GFEA----------------AANSA---------------------
----------------------------------------------EA---MSLERVSR-
------------ETGLDQSLVQTFFDW------FLA-T-----PKTVSFYSQGINQSATG
TDKCNAIINCHLATGRLGYAGAGPFSITGQPNAMGG-REVGGLANQLAAHMDF-SSGDID
RVQRFWN--S----PR-IANEAGLKAVDLFEAVAEG--------K-----IKVLWI----
-MATNPA-----------------------------VSL-PNSNKIR-AAL---EIC-PT
-------------------------------------------------VIVSDVT-HTD
TSDFAD---IVLPALGWGEKDG-SVTNSE----RRISRQRAFRQAPGSAKADWWAITQVA
HQLG--------------------------------------F-QEY-------------
--------F-PY---------------QSPHAIFVEH-----------------------
-------------------------------------------------AALSG---FEN
-------------QG-----------------S-----RAFDISGLSDLSELE-YQELTP
-----I----QWP-------------V-----------TA----------------T---
-----------------H------------------------------------------
--------------------PQ---G-------------------------TD-----RL
FEDG----------------QFY---TASGRAQF--VS----------------G-----
--------------KPKKIQAKKA----E----------FILNTGR-LRDQWHTMTRTGA
VPALTVHDPL-PFVQINPE--DALTLGIKHHQFVQVSN----V--------------L--
----G-R-VVMRAEVSQ------SIASGQLFSPI-HWNQQFATH--------AVVCNLIE
SVVDPVSGQPESKA----AIVAIEPYDCG-------------------------------
-----------------------------QWVYVVSR-----------------A-P--I
DKHAW-----V--------------------------------YWAESV-----------
---------------------------------------------VDAG-L-ATLV--G-
----------------------T---N------------------------AK-------
------------------------------------------------------------
----------V----D----W-----RQWVL---NT--S---DS-----------D----
--------------------------------------------------LTIT-QYQNP
I--DESE--------VIAAYQ-----Q-DQ-------------LEILL-FV--AVD-AS-
--------------------------------R-------L------------PSL----
TWL-----NQLYA-------NPQLVPWSD-LLRGEAGG-------ADELICSCFGTTRKA
IELSIDGG-----------------------------------------------TSS--
--IEELSSTLGCGSKCGSCKPELNY--------LI--------AN---------------
-----------------R------------------------------------------
--------
>nasA_291
--------------------------------------------------MNASVKPDS-
--------------------------------------C-----TVS----TTCP-YCGV
GCGVTA-KV----------------E--------NN-Q-------L----IA-------V
-SGDKQHPA-NRGKLCVKGSALHETT---S---HS-G--RLLEPQIN-------------
-----------------------------G-----QPVS-----WDQAINKAAQGFNKVI
EQYG-PDSVAF-Y-----LSGQL---LTEDYYVANKLMKGFIGS--SNVDTNSRLCMSAA
VTAHKRAFGAD-LVPGCYEDLELADLVILVGSNT----------AWTH----PIVYQRIV
AAKKKR----P-Q----MKIVVVDPRRTAT-CDIAD--------LHLALKPGSDSYLFTG
LLSYL----------------ADNNGLDTT----------YIANHIQ-------------
------------------------------------------------------------
--------------GFNA----------------ALSAA---------------------
----------------------------------------------QEA-TPNTSEVAK-
------------HCNLDPDDLQQFYNW------FCN-I-----TKAVTLFSQGINQSATG
ADKGDAIINCHLASGKIGKPGATPFSITGQPNAMGG-REVGGLANQIAAHIDFSEPGNSK
LVETFWQ--A----PN-MSHKEGLKAVDMFNAVKDR--------K-----IRAIWI----
-MGTNPV-----------------------------VSM-PDSNLIQ-KAL---QQC-EL
-------------------------------------------------VVVSDCVEKTD
TTMCAD---ILFPATSWGEKNG-TVTNSE----RTISRQKSFLMAPGKSRHDWQIICSMA
QAMG--------------------------------------F-KNG-------------
--------F-NF---------------TDPAQIFTEH-----------------------
-------------------------------------------------AALSG---FKN
-------------EG-----------------K-----RLFNISALSTLSEQQ-YDHLEP
-----V----QWP-------------A-----------VS----------------T---
-----------------T------------------------------------------
--------------------KS---S-------------------------P------RL
FTDG----------------KFN---TLSGKALM--VT----------------V-----
--------------RPTLPVNQAS-AEYP----------YILNTGR-IRDQWHSMTRTAK
AIKLLRHIEQ-PFIEISPS--DADHLNIQTNALLEVSN----A--------------L--
----G-H-CVAKAKVTA------EQQPGSVFMPI-HWNNRYAAA--------ARVGNLVP
PIRGRVSGQPESKH----APVKINKLNTA-------------------------------
-----------------------------WQGILICN-----------------Q-E--L
S---D-----L----PC-----------------E--------YWCKIP-----------
---------------------------------------------LKQG-YRYELT--G-
----------------------T---S------------------------LP-------
------------------------------------------------------------
----------E----N----W-----QQWIS---SVVTT---------------------
--------------------------------------------------S-SD-TITLS
S--TGDY--------RKISFI-----D-NK-------------PELIF-FSST-----E-
--------------------------------Y-------L------------PNA----
NWL-----CKEFN-----EEITTPAQRMA-LLAGKPID--NSDD-CGSVICSCFEVGEKT
IRQAINKG-----------------------------------------------ANS--
--TEKLAEQLKCGSNCGSCLPEIKA--------ML--------G----------------
------------------------------------------------------------
--------
>nasA_229
----------------------------------------------------MTNTSDT-
--------------------------------------C-----QVK----TTCP-YCGV
GCGVNA-EV----------------S--------DN-R-------L----IA-------V
-SGDRDHPA-NQGRLCVKGSALHETT---G---LD-G--RLLEPRID-------------
-----------------------------G-----TSVS-----WEQAIDHVAQGFRKTI
EEHG-PDSVAL-Y-----LSGQI---LTEDYYVANKLMKGYIGS--ANVDTNSRLCMSSA
VAAHKRAFGAD-LVPGCYEDLELAELLILTGSNT----------AWAH----PVIYQRIV
AAKKAR----P-Q----MKIVVIDPRQTAT-CDIAD--------LHLPLKPGSDGYLFTG
LLSYL----------------ADNDALDST----------FIDNHTE-------------
------------------------------------------------------------
--------------GFDS----------------ALLAA---------------------
----------------------------------------------KQL-TGSVAESAR-
------------LCGLPETDLGLLYDW------FSC-T-----EKVVTLFSQGINQSSSG
VDKGNAIINCHLATGKIGKPGAAPFSITGQPNAMGG-REVGGLANQLAAHMDFSDPANIE
LVETFWQ--A----PN-MVHQEGLKAVDMFQAVHDG--------R-----IKAIWI----
-MGTNPV-----------------------------ASL-PDADLVR-EAL---QRC-EL
-------------------------------------------------VVVSDCIEKTD
TTACAN---VLLPATGWAEKDG-TVTNSE----RVISRQRGFLKPAGNSRHDWQIICSVA
RAMG--------------------------------------F-DAG-------------
--------F-GF---------------RSPGEIFTEH-----------------------
-------------------------------------------------AALSG---YRN
-------------NG-----------------R-----RYFDISALKSLTEEQ-YNQLQP
-----V----RWP-------------A-----------AK----------------Q---
-----------------A------------------------------------------
--------------------NL---N-------------------------PK-----RL
FQSG----------------QFN---TPSGRARM--VA----------------V-----
--------------TPSTPVNQTS-EQFP----------LVLNTGR-IRDQWHTMTRTGK
ASRLLNHIDQ-PFVEISPE--DAAHNQIADNDLVEVSN----A--------------L--
----G-R-CVVRANVTD------RQPAGSLFMPI-HWSAQFTSL--------ARVDSLIA
PICDPIAGQPESKY----CPVTIRKLNSL-------------------------------
-----------------------------WRGILISD-----------------K-E--L
S---D-----L----PC-----------------E--------YWCKIP-----------
---------------------------------------------LEKG-FRYELA--G-
----------------------L---L------------------------LP-------
------------------------------------------------------------
----------V----N----W-----QEWLE---SVVEI---------------------
--------------------------------------------------G-KD-RIELN
S--TAAY--------RLATFA-----N-QQ-------------PELLF-FATTAPVSDK-
--------------------------------A-------L------------PNS----
AWL-----SKQFA-----QPISTAAQRMA-LLAGKPVD--NSTD-CGAIICSCFEVGEKQ
IQQAISQG-----------------------------------------------AAS--
--TDELAAKLKCGSNCGSCLPEIRA--------LL--------N----------------
------------------------------------------------------------
--------
>nasA_479
--------------------------------------------------MTIATSPDT-
--------------------------------------C-----QVK----TTCP-YCGV
GCGVNA-RV----------------S--------EN-R-------L----IA-------V
-SGDKAHPA-NQGRLCVKGSALHETS---G---LE-G--RLLAPQIE-------------
-----------------------------G-----ETVS-----WDKAFNHVAQGFSETI
KKYG-PDSVAL-Y-----LSGQI---LTEDYYVANKLMKGFIGS--ANVDTNSRLCMSSA
VAAHKRAFGAD-LVPGCYEDLELTDLLILVGSNT----------AWAH----PVIYQRIV
AAKKAR----P-E----MKVVVIDPRRTAT-CDIAD--------LHLPLKPGSDGYLFTG
LLSHL----------------ADNNALDNS----------YINDHTE-------------
------------------------------------------------------------
--------------GFED----------------ALQAA---------------------
----------------------------------------------RTL-TADLTQTAE-
------------LCGLDKPDLKQLYQW------FSQ-I-----DKVVTLFSQGINQSSSG
VDKGNAIINCHLATAKIGKPGATPFSITGQPNAMGG-REVGGLANQLAAHMDFSNPENIE
LVETFWQ--A----PN-IARKEGLKAVDMFQAIHDG--------K-----IKAIWI----
-IGTNPV-----------------------------VSM-PNADFIR-EAL---QRC-EL
-------------------------------------------------VVVSDCMEKTD
TTACAD---VLLPATGWAEKDG-TVTNSE----RVISRQKGFLEPAGQSLHDWQIICSVA
QTMG--------------------------------------F-EEG-------------
--------F-RF---------------NSPAEIFAEH-----------------------
-------------------------------------------------AELSG---FRN
-------------SG-----------------K-----RFFDISSLATLSENE-YHNMKP
-----V----RWP-------------A-----------IK----------------D---
-----------------S------------------------------------------
--------------------KT---D-------------------------ST-----RL
FVNG----------------RFN---TPSGRARM--IP----------------V-----
--------------TPAAPISQVS-ETYP----------LVLNTGR-IRDQWHTMTRTGK
ASRLLNHIDQ-PYVEISLH--DAADKGIVEQDLVEIQS----A--------------I--
----S-R-CLARAKITA------GQPAGSVFMPI-HWTDQFASL--------ARVDSLFA
SIKDPISGQPEAKH----CPVSINKLNSR-------------------------------
-----------------------------WQAILITE-----------------M-E--L
A---N-----L----PC-----------------E--------YWSKIP-----------
---------------------------------------------QKRG-FRYELA--G-
----------------------T---Q------------------------LP-------
------------------------------------------------------------
----------E----N----W-----KTWIK---SMVTF---------------------
--------------------------------------------------SDDD-QIELD
S--GETY--------RLVSFR-----D-QT-------------PELLF-FAST-----E-
--------------------------------K-------L------------PNS----
HWL-----SKQFD-----QITASPAQRMA-LLAGKPVD--NNHD-SGAIVCSCFEVGEKS
IRKAIHQG-----------------------------------------------ANN--
--IEKLVTQLKCGSNCGSCLPEIRA--------LL-------------------------
------------------------------------------------------------
--------
>nasA_68
--------------------------------------------------MAIQESLSA-
--------------------------------------H-----RSC----TTCP-YCGV
GCGVSV-NK----------------EERA-----NT-T-------A----IA-------V
-SGDSQHPS-NFGKLCVKGSALGETL---G---EH-G--RLLHPRLR-------------
-----------------------------G-----KDCD-----WDTALSYMADAFKQTI
RDHG-PDSVAF-Y-----LSGQL---LTEDYYVANKLMKGFIGS--ANIDTNSRLCMASA
VVGYKRAFGAD-AVPCSYEDLEQAELIVLIGSNA----------AWTH----PILFQRMQ
AG----------T----AKLIVIDPRGSAT-SEMAD--------LHLAIKPGTDAALFNG
LLRFL----------------SRHYYLDTD----------YIKNHTQ-------------
------------------------------------------------------------
--------------GFAD----------------TLAAA---------------------
----------------------------------------------QD---WSPELTAA-
------------TCGISIEKLLEFFQA------FAA-T-----EKTISFYSMGINQSSSG
TDKNNVIINCHLATGRVGKIGAGPFSITGQPNAMGG-REVGGLANTLAAHMEF-NEQDID
RVSRFWN--S----DQ-IATKPGMKAVDMFRAVESG--------K-----IKAIWI----
-MATNPA-----------------------------VSM-PEADRVK-AAL---QKC-PL
-------------------------------------------------VIVSDCIANTD
TARCAD---LLLPATGWGEKNG-TVTNAE----RRISRQRGFLSPAGEARHDWQALCGLA
QHLG--------------------------------------Y-GDQ-------------
--------F-NY---------------SHPADIFREH-----------------------
-------------------------------------------------AQLSG---FEN
-------------HGS----------------------RAFDISALANINRSD-YDALAP
-----V----QWP-------------V-----------NQ----------------E---
-----------------H------------------------------------------
--------------------PA---G-------------------------CK-----RL
FTSG----------------QFF---TPDKRARF--IP----------------I-----
--------------APQPPKQQIS-SDYP----------IWLNTGR-MRDQWHTMTRTGR
VRKLLDHSEL-PEIQINPK--DAACFQVNDGELVRLNS----A--------------S--
----S-K-MVGRAALNG------GQKRGEIFAPI-HWSETFSQD--------SKPSALAD
SSIDPYSGQPEFKQ----VPVNVSPLAAE-------------------------------
-----------------------------YFATMICA-----------------E-E--T
ADRIW-----NWLQRAN-----------------DSSI----LHWYRVP-----------
---------------------------------------------LENG-FRYEIA--A-
----------------------N---Q------------------------LI-------
------------------------------------------------------------
----------H---------G-----RELTS---RI--M---DE----------------
--------------------------------------------------QPQL-FWQEL
V--TPKS--------QRWIAY-----D-DS-------------LKLLI-FS--G-KDWH-
--------------------------------Q-------L------------PSR----
QHL-----ENYLA-------TPLPESPGQ-LLH-------PIKP-GVKMICTCLQVSRPQ
IEEAIAQG-----------------------------------------------INT--
--VEALGETLGCGTSCGSCKPEVAS--------II--------RT---------------
-----------------VN---------ASEDTSMESTPVKQGPAKTGRNIQRNMVQEFI
PQ------
>nasA_111
--------------------------------------------------MALPELFSA-
--------------------------------------R-----RSC----TTCP-YCGV
GCGVVA-TR----------------EKTAAG---GE-E-------V----IR-------I
-QGDEQHPA-NRGKLCVKGSSLADTL---G---DH-G--RLLKPRLH-------------
-----------------------------G-----VDCD-----WDTALEYAASKLRETI
YEHG-PDSVAF-Y-----LSGQL---LTEDYYVANKLMKGFIGT--ANVDTNSRLCMSSA
VAAYKRAFGAD-AVPCNYEDLDQAELVVLIGSNA----------AWTH----PILFQRMQ
AG----------N----AKLVVIDPRGSAT-SEMAD--------MHLAITPGSDAALFNG
LLHYL----------------AEFGALDHA----------FIENHTE-------------
------------------------------------------------------------
--------------NFTD----------------TLYAA---------------------
----------------------------------------------AE---WTPERVAA-
------------YCSLELEQLLTFYEL------FRT-T-----KKSISFYSQGINQSSTG
TDKNNAIINCHLATGRIGKPGCGPFSITGQPNAMGG-REVGGLANVLAAHMDF-TEDNID
RVGRFWN--T----DN-LARGPGLKAVDLFKAVESG--------Q-----VKAVWI----
-MATNPA-----------------------------VSM-PDARRVA-KAL---KRC-PT
-------------------------------------------------VIVSDCVADTD
TARCAD---LLLPATTWGEKTG-TVTNSE----RRISRQKGFLPKPGDARHDWEILCDVA
RRLG--------------------------------------F-ADA-------------
--------F-NY---------------ASPADIFREH-----------------------
-------------------------------------------------AALSG---FEN
-------------NREQA--------------R-----RAFDISALANISDTE-YDNFTP
-----V----QWP-------------V-----------TA----------------A---
-----------------N------------------------------------------
--------------------PN---G-------------------------TP-----RL
FSDD----------------DFY---TPNGRARF--VA----------------V-----
--------------TPRCPMQETR-DEYP----------LVLNSGR-MRDQWHTMTRTGR
ARKLLDHSEA-PELHVHPQ--EARRFRVEDAQLVRVES----E--------------Q--
----G-Q-FFGRAHVTT------SQKPGQLFAPI-HWSDSLAHH--------ATVSALAA
PVTDPFSGQPELKQ----MAVKIEPLNAH-------------------------------
-----------------------------SFACLLLR-----------------T-R--A
AEELH-----RYLQ-AG-----------------DAQLFETILHWYRVP-----------
---------------------------------------------VEGG-YRFELA--L-
----------------------K---T------------------------QP-------
------------------------------------------------------------
----------D---------W-----QALAD---RL--F---NL-----------R----
--------------------------------------------------ARPL-NRKRL
Q--LPNG--------ERWLLH-----S-EQ-------------MELLV-FT--S-AAWQ-
--------------------------------S-------L------------PDR----
KTL-----ESALQ-------QPLPDAPAK-LLH-------DVPA-GAQMICTCLQVSRRE
IELTIADG-----------------------------------------------ATS--
--LEELGKRLGCGTNCGSCKPEISA--------LL--------TT---------------
--------------------------------NLAVAVD---------------------
--------
>nasA_10
--------------------------------------------------MALTELFSA-
--------------------------------------H-----RSC----TTCP-YCGV
GCGVAA-TR----------------ESTPGNQGGAE-D-------V----IR-------I
-RGDEQHPA-NKGKLCVKGSSLADTL---G---NH-G--RLLKPQLH-------------
-----------------------------G-----EECD-----WETALDFAASKLRETI
DAHG-PDSVAF-Y-----LSGQL---LTEDYYVANKLMKGYVGT--ANVDTNSRLCMSSA
VAAYKRSLGAD-AVPCNYEDLDEAELVVLIGSNA----------AWTH----PILFQRMQ
AS----------N----AKLVVVDPRGSAT-SEMAD--------LHLAISPGSDAALFNG
LLHYL----------------TELGALDQA----------FIDNHTE-------------
------------------------------------------------------------
--------------NFTD----------------TLYAA---------------------
----------------------------------------------AE---WTPEKVAD-
------------HCSVELEQLLEFYEL------FRT-N-----EKAISFYSQGVNQSSTG
TDKNNTIINCHLATGRIGKPGCGPFSITGQPNAMGG-REVGGLANMLAAHMDF-NEENID
RVGRFWQ--A----SN-MAQGPGLKAVELFNAVESG--------Q-----IKAVWI----
-MATNPA-----------------------------VSM-PDARRVA-NAL---ENC-PT
-------------------------------------------------VIVSDCVGDTD
TARCAD---LLLPATTWGEKTG-TVTNSE----RRVSRQKGFLPKPGEARHDWEIICDVA
KRLG--------------------------------------F-GEA-------------
--------F-DF---------------QSPADIFREH-----------------------
-------------------------------------------------AALSG---FEN
-------------NREQA--------------R-----RAFDISALANISDHE-YDFFTP
-----V----QWP-------------V-----------NA----------------D---
-----------------N------------------------------------------
--------------------PQ---G-------------------------TA-----RL
FSDG----------------DFY---TPSGRARF--VA----------------V-----
--------------QPQSPKQETR-DEYP----------LVLNSGR-LRDQWHTMTRTGR
ARQLLDHSEA-PELHVHPQ--EAEKFGIQDEQLVRVES----E--------------K--
----G-Q-FFGRARVTP------SQKPGQLFAPI-HWSDSLAHN--------ATVSALAI
PFTDPFSGQPELKQ----VAVNIEPLTAH-------------------------------
-----------------------------SYACLLLR-----------------T-E--A
AEELH-----SRLQ-IG-----------------EAKLFETILHWYRVP-----------
---------------------------------------------VEGG-YRFELA--L-
----------------------K---K------------------------QP-------
------------------------------------------------------------
----------D---------W-----QALAD---KL--F---KL-----------N----
--------------------------------------------------DKQL-NRKQL
Q--LPSG--------ERWLLH-----S-EQ-------------MEFLV-FT--S-AEWH-
--------------------------------S-------L------------PDR----
KTL-----ESALL-------EPLPDAPAK-LLH-------DVPA-GAQMVCTCLQVSRKE
IETAIAEG-----------------------------------------------AAS--
--VDELGELLGCGTNCGSCKPEISA--------LL--------NT---------------
--------------------------------NLAVAVG---------------------
--------
>nasA_339
--------------------------------------------------MALTELFSA-
--------------------------------------R-----RSC----TTCP-YCGV
GCGVAA-TR----------------ESSPAS---GE-E-------V----IR-------I
-QGDTQHPA-NFGKLCVKGSSLADTL---G---DH-G--RLLKPKLH-------------
-----------------------------G-----EECD-----WDTAMEFAASRLRATI
DEHG-PDSVAF-Y-----LSGQL---LTEDYYVANKLMKGFIGT--ANVDTNSRLCMSSA
VAAYKRAFGAD-AVPCNYEDLDEAELVVLIGSNA----------AWTH----PILFQRMQ
AA----------N----AKLVVVDPRSSAT-TEMAD--------LHLAITPGSDAALFNG
LLHYL----------------TESGALDQR----------FIDNHTE-------------
------------------------------------------------------------
--------------NFAD----------------TLYAA---------------------
----------------------------------------------AE---WTPEKVAK-
------------YCSVDLEQLLEFYAL------FSR-T-----EKTVSFYSQGVNQSSTG
TDKNNTIINCHLATGRIGRPGCGPFSITGQPNAMGG-REVGGLANMLAAHMDF-TEDNID
RVGRFWS--A----AK-MAQGPGLKAVELFDAVESG--------Q-----IKAVWI----
-MATNPA-----------------------------VSM-PDARRVA-AAL---KQC-PT
-------------------------------------------------VIVSDCVGDTD
TARCAD---LLLPATTWGEKTG-TVTNSE----RRISRQKGFLPKPGEARHDWEIVCDVA
GRLG--------------------------------------F-AEA-------------
--------F-NF---------------QSPAEIFREH-----------------------
-------------------------------------------------AALSG---FEN
-------------NREQT--------------R-----RAFDISALANISDQE-YDFLTP
-----V----QWP-------------V-----------NG----------------E---
-----------------H------------------------------------------
--------------------PQ---G-------------------------TA-----RL
FGDG----------------DFY---TPSGRARF--IA----------------V-----
--------------QPQCPKQETR-DEYP----------LILNSGR-LRDQWHTMTRTGR
ARKLLDHSEA-PELHVHPQ--EASKFGIEDAQLVRVAS----E--------------K--
----G-Q-FFGRARVTA------SQKPGQLFAPI-HWSDSLAHN--------ATVSALAI
PFTDPVSGQPELKQ----VAVKLEPLIAH-------------------------------
-----------------------------SYACLLLR-----------------T-K--A
AEELH-----SCLQ-AG-----------------DSQLFETILHWYRVP-----------
---------------------------------------------VEGG-YRFELA--L-
----------------------K---K------------------------QP-------
------------------------------------------------------------
----------D---------W-----QSLAE---KL--F---SL-----------S----
--------------------------------------------------GKQL-NRKQL
Q--LPSG--------ERWLLH-----S-EH-------------MELLV-FT--S-AAWQ-
--------------------------------T-------L------------PDR----
KTL-----ENALQ-------EPLPDAPAT-LLH-------DVPA-GAQMVCTCLQVSRKE
IETAIAEG-----------------------------------------------AAS--
--VDALGELLGCGTNCGSCKPEISA--------LL--------TT---------------
--------------------------------NLAVAVG---------------------
--------
>nasA_437
--------------------------------------------------MAPTERLRA-
--------------------------------------H-----RSC----TTCP-YCGV
GCGVSV-TR----------------QVAT-----SD-A-------G----VS-------V
-EGDRQHPA-NRGRLCVKGSALAETL---G---ER-G--RLLRPRLH-------------
-----------------------------G-----RECD-----WETAMGYMAEQFSRTI
ERHG-PDSVAF-Y-----LSGQL---LTEDYYVANKLMKGFIGS--GNVDTNSRLCMSSA
VAAYKRSLGAD-AVPCCYEDLEHADLVVLVGSNA----------AWTH----PILFQRMQ
QA----------Q----AKLVVIDPRASAT-SETAD--------LHLAITPGSDAALFSG
LLNYL----------------VQGHHIDRQ----------FVAEHSD-------------
------------------------------------------------------------
--------------GFQQ----------------AAAAA---------------------
----------------------------------------------AA---WGPDRTAR-
------------TCGLALDELLAFYQL------FAS-T-----KKTITFYSQGINQSTSG
TDKNNAIINCHLATGRIGRPGCGPFSITGQPNAMGG-REVGGLANMLAAHMDY-RADHID
RVSRFWQ--A----SN-IARRPGLKAVDLFRAVECG--------E-----IKAIWI----
-MATNPA-----------------------------VSM-PDAAQVS-RAL---RKC-PL
-------------------------------------------------VVVSDCVTDTD
TARCAD---LLLPATGWGEKDG-TVTNSE----RRISRQRGFLPPPGEARHDWQIICDLA
NRLG--------------------------------------H-GEA-------------
--------F-TY---------------RHPADIFREH-----------------------
-------------------------------------------------AALSG---FEN
-------------GGE----------------------RAFDISALAGLTRRQ-YEQLTP
-----V----QWP-------------V-----------NA----------------A---
-----------------N------------------------------------------
--------------------PG---G-------------------------TA-----RL
FTDR----------------RFF---TGSGRAQF--IP----------------V-----
--------------EPRLPRQQRS-QGFP----------LWLNSGR-LRDQWHTMTRTAR
SRRLLDHSEL-PEIQLGPA--DAADHAIGDGQLVELRS----A--------------R--
----G-R-MRGRAVVNP------AQPAGQLFAPI-HWSESLAAD--------SRVSALAE
PVTDPHSGQPEFKQ----VAVHLRAVTVH-------------------------------
-----------------------------SYLRLVCP-----------------A-I--I
AERLQ-----R-QL-DR-----------------LAGL----EHWYRVP-----------
---------------------------------------------CDGG-FRYELA--F-
----------------------S---A------------------------AP-------
------------------------------------------------------------
----------D---------C-----RALAL---EL--L---EG-----------P----
--------------------------------------------------GDAL-RWQRL
Q--LPGA--------ERWLVD-----N-GE-------------LQLLM-FA--A-PDWR-
--------------------------------R-------L------------PDG----
SAL-----EQWLQ-------RPLPEKTAQ-LLR-------DIAP-ASPVVCSCMQVSRQQ
IDAAIEAG-----------------------------------------------AES--
--VEALGEALGCGTGCGSCKPEIAA--------LL--------RT---------------
---------------------------------QQASVA---------------------
--------
>nasA_302
--------------------------------------------------MTISETFRA-
--------------------------------------H-----RSC----TTCP-YCGV
GCGVSA-TV----------------ANRG-----AE-D-------L----VT-------V
-AGDTTHPA-NFGRLCVKGSALADTL---G---ER-G--RLLRPRLH-------------
-----------------------------G-----RECD-----WDTAMDFMAGEFRRTI
DEYG-PHSVAF-Y-----LSGQL---LTEDYYVANKLMKGFIGS--GNVDTNSRLCMSSA
VAAYKRAFGAD-AVPCCYEDLELADLVVLVGSNA----------AWTH----PILFQRMQ
AA----------G----TKLVVIDPRASAT-SAMAD--------LHLAITPGSDAALFSG
LLNYL----------------IEQGELDQG----------FIDQYTQ-------------
------------------------------------------------------------
--------------NFTA----------------ATRQA---------------------
----------------------------------------------RD---WSLQQTAA-
------------ACGIPVAQLREFFQL------FAA-T-----EKTVSFYSQGINQSSSG
TDKNNAIINCHLATGRIGKPGCGPFSITGQPNAMGG-REVGGLANMLAAHMDF-TTENVD
RLSRFWR--S----NS-VALKPGLKAVDLFRAVESG--------Q-----IKAIWI----
-MATNPA-----------------------------VSM-PDADRVA-AAL---QKC-PL
-------------------------------------------------VVVSDCVADTD
TARCAD---LLLPATTWGEKNG-TVTNSE----RRISRQRAFLASPGETRHDWEIICDLA
TRLG--------------------------------------Y-GEH-------------
--------F-SY---------------AHPAEIFREH-----------------------
-------------------------------------------------AALSG---FEN
-------------RGN----------------------RAFDISALADISRRE-YDALRP
-----R----QWP-------------I-----------NR----------------E---
-----------------N------------------------------------------
--------------------PD---G-------------------------SQ-----RL
FGDG----------------RFY---TQSGRAHF--VP----------------V-----
--------------QPSTPLQRRS-DQFP----------LWLNSGR-LRDQWHTMTRSGR
ARKLLDHSEM-PEIQLNPA--DAADYGIEDGQLLELRS----A--------------R--
----G-Q-MCGRAALTG------AQKPGELFAPI-HWSETLAQN--------SRVSALAE
PVIDPHSGQPEFKQ----LPVSLRPLSVA-------------------------------
-----------------------------GYATLLCR-----------------E-A--A
AGLMQ-----QWLL-EQ-----------------QAHL----VHWYRVP-----------
---------------------------------------------CEGG-YRYELA--L-
----------------------R---H------------------------AL-------
------------------------------------------------------------
----------D---------G-----RALGD---YL--L---AE-----------S----
--------------------------------------------------QTRP-HWQDL
Q--LLTG--------QRWLAH-----T-HQ-------------LELLV-FA--G-SDWR-
--------------------------------T-------L------------PDR----
RAL-----EEHLV-------QPLPAQPAQ-LLH-------NIAP-GAQIVCSCMQVSRQQ
IEEAIDRG-----------------------------------------------IDS--
--VEHLGEILGCGTNCGSCKPEITS--------IL--------YA---------------
-----------------AT---------DSDWSRGENVA---------------------
--------
>nasA_365
--------------------------------------------------MTISETFRA-
--------------------------------------Q-----RSC----TTCP-YCGV
GCGVSA-TV----------------KNRG-----AG-D-------L----VT-------V
-AGDETHPA-NFGRLCVKGSALADTL---G---ER-G--RLLRPRLH-------------
-----------------------------G-----QECD-----WESAMDFMAREFRRTI
KEHG-PNSVAF-Y-----LSGQL---LSEDYFVANKLMKGFIGS--GNVDTNSRLCMSSA
VAAYKRAFGTD-AVPCCYEDLELADLVVLVGSNA----------AWTH----PILFQRMQ
AA----------G----TRLVVIDPRASAT-STMAD--------LHLAITPGSDAALFNG
LLNYL----------------IEQNKLDGE----------FIRQHTQ-------------
------------------------------------------------------------
--------------NFAA----------------AAAEA---------------------
----------------------------------------------GN---WSLTRTAA-
------------SCGVTEAELIAFFQL------FAA-T-----EKTVSFYSQGINQSSSG
TDKNNAIINCHLASGRIGKPGCGPFSITGQPNAMGG-REVGGLANMLAAHMDF-TTENVD
RLSRFWR--S----NS-VALRPGLKAVDLFRAVESG--------Q-----IKAIWI----
-MATNPA-----------------------------VSM-PDAARVE-QAL---KKC-PL
-------------------------------------------------VVVSDCVADTD
TARCAD---LLLPATTWGEKNG-TVTNSE----RRISRQRSFLPAPGEARHDWEIICDLA
TRLG--------------------------------------Y-GEQ-------------
--------F-AY---------------RHPVEIFREH-----------------------
-------------------------------------------------AALSG---FEN
-------------RGS----------------------RAFDISALAHLSRRE-YDALQP
-----L----QWP-------------V-----------NR----------------K---
-----------------N------------------------------------------
--------------------PH---G-------------------------SQ-----RL
FGDG----------------KFY---TQSGRARF--VP----------------I-----
--------------QPSAPLQRRS-DQFP----------LYLNSGR-LRDQWHSMTRSGR
ARRLLDHSEM-PEIQLNPA--DAANYGIEDGQLVELRS----A--------------R--
----G-R-MRGRASLTN------AQKAGELFAPI-HWSETLAQD--------SRISALAE
PVIDPHSGQPEFKQ----LPVQLRPLSAN-------------------------------
-----------------------------SYATLLCR-----------------E-A--L
AGNMQ-----RWLE-QQ-----------------HTDL----LHWYRLP-----------
---------------------------------------------CEGG-YRYELA--L-
----------------------H---Q------------------------PL-------
------------------------------------------------------------
----------D---------G-----RALGQ---QL--L---ME-----------S----
--------------------------------------------------QP-L-HWQHL
Q--SLRG--------MRWLAY-----G-RR-------------LELLI-FT--D-DDWR-
--------------------------------S-------L------------PDR----
RAL-----EEHLA-------QPLPPEPAQ-LLQ-------NAPA-GAQVVCSCMQVSRQQ
IDDAIQEG-----------------------------------------------IDS--
--VEGLGEQLGCGTNCGSCKPELAS--------IL--------QM---------------
-----------------------------SGWARDEQVA---------------------
--------
>nasA_269
---------------------------------------------------MTS------
--------------------------------------S-----IVK----TTCP-YCGV
GCGVDA-KL----------------E---------N-G------NL----IA-------V
-SGTTDHPA-NHGKLCVKGSSLHETV---D---HE-G--RMLTPMLH-------------
-----------------------------G-----QPTD-----WDTSLAYVSDKIKAIV
AEHG-PDAFAF-Y-----VSGQI---LTEDYYVANKLIKGFIGT--ANIDTNSRLCMASA
VVAHKRAFGTD-TVPGNYDDLNHADVVILTGSNL----------AWAH----PIVYQRLA
NAKKQN----P-S----LQVVVIDPRKTAS-CDIAD--------LHLPLKPGSDAFLFNG
LAHHL----------------IAHNKLDDS----------FLANHCN-------------
------------------------------------------------------------
--------------GLEA----------------IQQAV---------------------
----------------------------------------------ID---QTSQQTAQ-
------------DCDLTEDQINHFYSL------FAN-N-----ERVVTLFSQGINQSSSG
VDKGNAIINCHLLTGKIGKPGAAPFSITGQPNAMGG-REVGGLANQLAAHMDFKKPEHID
RVARFWN--A----TN-MAKNEGLKAVDMFDAVADG--------R-----IKAIWI----
-MATNPV-----------------------------VSM-PDADRIK-AAL---QSC-DL
-------------------------------------------------VIVSDSQAMTD
TSQYAD---ACFPATTWAEKDG-TVTNSE----RFISRQRGYLLPPGDAKHDWQAICEVA
KRLG--------------------------------------F-EEA-------------
--------F-NY---------------ENSADIFREH-----------------------
-------------------------------------------------AALSG---FEN
-------------DD----------------------ERDFDISLLSQISNAE-YHNLTP
-----I----QWP-------------V-----------NT----------------R---
-----------------H------------------------------------------
--------------------PN---G-------------------------RS-----RF
FDDG----------------RFY---TADKKANL--IA----------------V-----
--------------QPRLPTYTPN--SGQ----------VTLNTGR-IRDQWHTMTRTGK
SARLLEHIAS-PTVQIHPE--TARQQAIANNALVKLSD----R-----------------
----G-ISYIARAEITE------SVRADSLFIPM-HWNDMFASH--------ARANSLVR
PISDALSGQPEFKH----SPVTITPLVAQ-------------------------------
-----------------------------WQGWLMTN-----------------E-T--F
T---P-----D----SD-----------------L--------EWFRTP-----------
---------------------------------------------LANC-TLWELI--S-
----------------------E---Q------------------------RL-------
------------------------------------------------------------
----------P----D----------MAWLR---TQ--F---SD-----------M----
--------------------------------------------------DDWV-HLQDT
E--GRYL--------SAAGFK-----N-NR-------------LCVVL-MS--E-P-DL-
--------------------------------P-------E------------MDR----
NWL-----KAQIG-----TEFETKSDRLR-LLAGVPAD--PASQ-TGRTVCSCYQVGEQT
IINAILNG----------------------------------------------EADS--
--VESLGALLKCGTNCGSCIPELRA--------LT--------LE---------------
-----------------HQAK--------------ETAA---------------------
--------
>nasA_226
--------------------------------------------------MNIT------
--------------------------------------E-----TIK----TTCP-YCGV
GCGVDA-KI----------------Q---------Q-G------NL----IA-------V
-SGSTEHPA-NQGRLCVKGSALHETV---S---HQ-G--RMLSPSIA-------------
-----------------------------G-----QTVD-----WNTAYSHIAEKLADII
AQHG-PDAVAM-Y-----VSGQI---LTEDYYVANKLMKGFIGT--SNIDTNSRLCMSSA
VAAHKRAFGSD-TVPGCYEDLELADLVIITGSNL----------AWAH----PIVYQRLA
KAKAER----P-D----MKIVVIDPRKTAS-CDIAD--------LHLPLKPGSDGFLFNG
LAHYL----------------IAHQKLDRQ----------FIEQHCE-------------
------------------------------------------------------------
--------------GFDA----------------LSESV---------------------
----------------------------------------------QQ---QTLAQTAI-
------------DCDVPEAALNTLYQW------FAE-Y-----EHSVTLFSQGINQSSSG
VDKGNAIINCHLITGKIGKPGATPFSITGQPNAMGG-REVGGLANQLAAHLELKNPESLD
KVRRFWD--A----PN-MVHKEGLKAVDMFNAVDSG--------Q-----IKAIWI----
-IATNPV-----------------------------VSM-PDADKIK-QAL---TKC-DL
-------------------------------------------------VIVSDSSDSTD
TLPFAD---VCLPATTWGEKDG-TVTNSD----RTISRQRGFIAPPGEAQNDWKIICEVA
KRMG--------------------------------------F-EEA-------------
--------F-DF---------------TGSADIFREH-----------------------
-------------------------------------------------AALSG---FEN
-------------PE-----------------ANGKSERDFDISGLTSLTDLE-YQTLEP
-----I----QWP-------------V-----------NQ----------------T---
-----------------Y------------------------------------------
--------------------PQ---G-------------------------RK-----RF
FDDG----------------HFY---TPTNKANL--IS----------------I-----
--------------TPRLPTYAAD--CDQ----------LILNTGR-IRDQWHTMTRTGK
AHRLLEHIAT-PYVEIHPH--TAEKFDIKNNSLVSLKD----R-----------------
----N-IEYIARTKVTD------TQRKDSLFVPM-HWSDAFASH--------ARANSLVR
PIQDALSGQPEFKH----SPVTISPLSPH-------------------------------
-----------------------------WQGILLTA-----------------S-D--F
T---P-----D----KT-----------------M--------EWFKTP-----------
---------------------------------------------LANG-TLWELI--D-
----------------------L---N------------------------NT-------
------------------------------------------------------------
----------P----D----------TDWLS---AA--F---PK-----------V----
--------------------------------------------------SEWV-QLTDS
N--QRYL--------SAAGFI-----D-NQ-------------LHIVL-LS--G-P-EL-
--------------------------------P-------E------------YDK----
SWL-----GSQVG-----ERFPADQDRLR-LLSGFPAD--PSMQ-TGKTICSCYQVGEQT
IINALKNG----------------------------------------------DACS--
--VESLGSTLKCGSNCGSCIPELRT--------LV--------ND---------------
-----------------HSCDS------VS--VETDNAA---------------------
--------
>nasA_207
--------------------------------------------------MITT------
--------------------------------------E-----TIK----TTCP-YCGV
GCGVDA-KV----------------Q---------Q-G------NL----IA-------V
-SGSTEHPA-NQGRLCVKGSALDETV---S---HQ-G--RLLSPKVA-------------
-----------------------------G-----KNVD-----WDAAYSHVASKLSDII
EKHG-PDAIAM-Y-----VSGQI---LTEDYYVANKLMKGFIGT--ANLDTNSRLCMSSA
VAAHKRAFGSD-TVPGCYEDIELADLVILTGSNL----------AWAH----PIIYQRLA
KAKAER----P-E----IKIVVIDPRKTAS-CDIAD--------LHLPLKPGSDGFLFNG
LTHHL----------------IANKKIDKT----------FIDLHCE-------------
------------------------------------------------------------
--------------GFDS----------------LSESV---------------------
----------------------------------------------QQ---QTLVQTAL-
------------DCDVSAEALKTLYHW------FAN-T-----ECTVTLFSQGINQSSSG
VDKGNAIINCHLISGKIGKPGAAPFSITGQPNAMGG-REAGGLANQLAAHMELKNPNSLD
KVKRFWN--A----PN-LVQKEGLKAVDMFDAVGSG--------Q-----IKAIWI----
-IATNPV-----------------------------VSM-PDADKIK-QAL---AHC-DL
-------------------------------------------------VIVSDSSDSTD
TLQFAD---VCLPATTWGEKDG-TTTNSE----RRISRQRRFLRPPEKAQDDWKIICEVA
KRMG--------------------------------------F-NDA-------------
--------F-NF---------------ASSADIFREH-----------------------
-------------------------------------------------AALSG---FEN
-------------NSVNR--------------AAGNGERDFDISGLAEISDLE-YQNLEP
-----I----QWP-------------V-----------NS----------------T---
-----------------Y------------------------------------------
--------------------PK---G-------------------------RK-----RF
FDDG----------------HFY---TASNKAHL--IT----------------I-----
--------------TPRLPTYAAG--GDQ----------LILNTGR-IRDQWHTMTRTGK
AHRLLEHIAT-PLIEIHPE--TAEQLLIKNASLVSLKD----R-----------------
----G-IEYIARANISD------AQRKDSVFVPM-HWSDAFASH--------ARANSLVR
PIQDALSGQPEFKH----SPVTITPLTPR-------------------------------
-----------------------------WQGVLLSA-----------------S-D--F
V---P-----D----KR-----------------M--------EWFKTP-----------
---------------------------------------------LANC-TLWELI--D-
----------------------L---E------------------------KS-------
------------------------------------------------------------
----------P----S----------LTWLT---AA--Y---PK-----------V----
--------------------------------------------------DQWV-HLVDS
E--QQYL--------SAAGFI-----G-NK-------------LQVVL-LS--G-P-AL-
--------------------------------P-------E------------YDK----
TWL-----ASQIG-----TECSPNQDRLR-LLAGYPAD--PSLQ-TGKTICACYQIGEQT
IINALQNG----------------------------------------------EANS--
--VGGLGEKLKCGSNCGSCIPELRT--------LV--------ND---------------
-----------------YNPDA------VSSAVETDNTA---------------------
--------
>nasA_422
--------------------------------------------------MMTT------
--------------------------------------E-----TIK----TTCP-YCGV
GCGVDA-KI----------------Q---------Q-G------NL----IA-------V
-SGSTEHPA-NQGRLCVKGSALDETV---S---HH-G--RMLSPKIE-------------
-----------------------------G-----QNVD-----WDTAYSHVANKLSDII
EEHG-PDAVAM-Y-----VSGQI---LTEDYYVANKLMKGFIGT--ANIDTNSRLCMSSA
VAAHKRAFGSD-TVAGCYEDLELADLVILTGSNL----------AWAH----PIVYQRLA
KAKAER----P-E----MKIVVIDPRKTAS-CDIAD--------LHLPLKPGSDGFLFNG
LAHHL----------------IANQQLDHG----------FIDQHCE-------------
------------------------------------------------------------
--------------GFDA----------------LSESV---------------------
----------------------------------------------QQ---QTLAQTAM-
------------DCDLAEAALNTLYQW------FAE-Y-----ERSVTLFSQGINQSSSG
VDKGNAIINCHLISGKIGKPGATPFSITGQPNAMGG-REVGGLANQLAAHMELKNPDSLD
KVKRFWN--A----PD-LAQRAGLKAVDMFDAVASG--------Q-----IKAIWI----
-IATNPV-----------------------------VSM-PDADKIK-QAL---AHC-DL
-------------------------------------------------VIVSDSSDSTD
TLQFAN---VCLPATTWGEKEG-TVTNSE----RRISRQRGFLSAPGEARHDWQIISDVA
QHMG--------------------------------------F-KDA-------------
--------F-NF---------------TCSADVFREH-----------------------
-------------------------------------------------AALSG---FEN
-------------ID-----------------ASGNNERDFDISGLANISDLE-YQNLDP
-----I----QWP-------------V-----------NK----------------S---
-----------------Y------------------------------------------
--------------------PQ---G-------------------------RK-----RF
FDDG----------------HFY---TASNKANL--IA----------------I-----
--------------TPRLPTYAAD--CDQ----------LILNTGR-IRDQWHTMTRTGK
AHRLLEHIAT-PQVEIHPD--TAAKLAIKNNTLVSLKD----R-----------------
----G-IEYIARANISD------SQRTDSLFVPM-HWSDAFASH--------ARANSLVR
PIQDALSGQPEFKH----SPVTITSLTPH-------------------------------
-----------------------------WQGVLLSA-----------------P-D--F
V---P-----D----TT-----------------M--------EWFKTP-----------
---------------------------------------------LANC-TLWELI--D-
----------------------L---K------------------------RS-------
------------------------------------------------------------
----------P----S----------FTWLT---AE--F---PQ-----------V----
--------------------------------------------------DQWV-HLADS
E--QRYL--------NAAGFK-----G-NQ-------------LQLVL-LS--G-P-AL-
--------------------------------P-------E------------YDK----
SWL-----ASQIG-----TEFSPDQDRLR-LLSGFPAD--PSLQ-TGKTICSCYQVGEQT
IIKALQNG----------------------------------------------EANS--
--VENLGARLKCGSNCGSCIPELRT--------LV--------NK---------------
-----------------HSCDD------LTAVNETDNAA---------------------
--------
>nasA_157
--------------------------------------------------MQSAEQKP--
--------------------------------------N-----TIK----TTCP-YCGV
GCGIDV-TP----------------T--------ST-L------GK----VK-------V
-VGDKLHPA-NFGRLCVKGSATGETL---D---FE-G--RMLAPQIN-------------
-----------------------------G-----EVVD-----WETALTEVASRFQKTI
AEHG-PDSVAF-Y-----VSGQL---LTEDYYVANKLIKGFIGT--SNIDTNSRLCMASA
VVGYKRAFGSD-TVPCSYVDLEQADVITLVGSNA----------AWAH----PVVYQRIA
AAKKNN----P-N----MKVVVVDPRRTAT-CEIAD--------IHLALRPGMDAALFNG
LLNYL----------------VTNDAVDTD----------YIKLFTE-------------
------------------------------------------------------------
--------------GFED----------------ALAAA---------------------
----------------------------------------------SGQ--NGIAEVAE-
------------QCDVSEQDLAQWFAW------FAE-S-----RKVVTLYSQGVNQSSSG
VDKSNAIINCHLAGGKIGYEGAGPFSITGQPNAMGG-REVGGLANQMAAHMDFTQAANVD
RVARFWQ--A----SN-MAKREGLKAVDMFQAVADG--------K-----IKAIWI----
-MNTNPA-----------------------------VSM-PNADAVK-AAL---QAC-ET
-------------------------------------------------VVVSDCMQSTD
TTEVAD---ILLPALTWGETSG-SVTNSD----RTISIQRQFMQGPDLARADWWLICEVA
KRMG--------------------------------------F-ASA-------------
--------F-DY---------------ASPADIFDEH-----------------------
-------------------------------------------------ARLSA---FEN
-------------GS-----------------GAGQSLRDFDLSALVGLSEED-YLDLKP
-----I----QWP-------------V-----------V-----------------T---
-----------------K------------------------------------------
--------------------DA---Q-------------------------GNPQGTQRM
FENG----------------LFF---TPNRKARF--IP----------------I-----
--------------TPMPPKSLPT-KDKP----------FVFNTGR-IRDQWHTMTRTAK
TGKLMAHRDE-PYLSLNPK--DADALGLQKDGLVRASN----E--------------L--
----G-V-FIGRVEISD------AQRPKEVFAPM-HWTNQYTSH--------GKVDILVA
PNVDPMSGQPESKH----SVVKVEAFNTR-------------------------------
-----------------------------WQAVVLSR-----------------V-AMNM
TEITA-----QLMHATQ-----------------SSDE----LYWVKIK-----------
---------------------------------------------GQGF-YRYELA--G-
----------------------NF--D------------------------LQ-------
------------------------------------------------------------
----------S----N----L-----QAFQT---LLMQS---EL-----------G-HDK
Q----------------------------------------------IDELDWM-EYEDE
N--RKQI--------RLACLS-----D-NR-------------LQAVM-FI------AP-
--------------------------------V-------SEGTSPSGKPWPLLSR----
DWL-----GMLFE-----QDELASMERRS-LLAGKAS---GAKD-AGKIICSCFSVGFNT
IVEAIQND----------------------------------------------HLTS--
--VEAIGQALKAGTNCGSCVPELQE--------IL--------QE---------------
-----------------T----------L---MEVTELV---------------------
--------
>nasA_246
-------------------------------------------------------MTQPS
PALAA---------------------------------P-----AVK----TTCP-YCGV
GCGVLA-TP----------------D--------GQ-G-------G----VG-------I
-AGDPEHPA-NFGRLCSKGSALGETV---D---LR-D--RLLKPMVD-------------
-----------------------------G-----QAAS-----WEGALGAVAGGLKRIA
ERHG-PDSIAF-Y-----LSGQL---LTEDYYVANKLAKGFLGT--PHVDTNSRLCMSSA
VAAHRRAFGSD-TVPGCYEDLDEADLIVLVGSNA----------AWCH----PILFRRMI
DARNKR------G----TKIVTVDPRRTQT-GEEAD--------LHLGIAPGTDTALFSG
LLVHL----------------AGAGKLDLR----------FIEEHTA-------------
------------------------------------------------------------
--------------GFDG----------------AIERA---------------------
----------------------------------------------RQI-APNVATTAQ-
------------ATGLTEAEVQAFFDF------FAK-T-----QKVVTGFSQGVNQSAQG
TDKGNAIINCHLATGRIGRPGMGPLSLTGQPNAMGG-REVGGLANMLAAHMHF-APEEVD
RVRRFWK--A----PN-IITGEGMKAVALFEAIERG--------K-----IKALWV----
-MGTNPL-----------------------------VSM-PRADRIR-DAI---AGL-DL
-------------------------------------------------YVVSEAVATSD
SARAQAKKTVLLPALAWGEKDG-TVTNSE----RRISRQRAFLKAPGEARADWAIMGDVA
RRLG--------------------------------------Y-GDS-------------
--------F-AY---------------ASAAEIFREH-----------------------
-------------------------------------------------AALSA---FEN
-------------DG-----------------T-----RDFDIGGLADLTDRA-YDAHRP
-----A----QWP-------------L-----------PKR-------------------
-----------------E------------------------------------------
--------------------AK---G-------------------------RA-----RL
FADG----------------RFF---TFDRRARF--VA----------------V-----
--------------QPPALAQAAT-PERP----------LVLNTGR-VRDHWHTMTRTGK
SQRLSGHRAV-PFVEVHPD--DAARFGLKDGGFAKVMT----E--------------A--
----G-T-ATLEVTVTD------GVRPGSVFVPM-HWSDMTASD--------GRAAALAR
GVTDPVSGQPELKA----TPASIEPVAYR-------------------------------
-----------------------------SRGYLLTR-----------------T-P--L
T---P-----P----PG-----------------W--------WWARAT-----------
---------------------------------------------VSGG-SGLLFA--T-
----------------------Q---E------------------------GS-------
------------------------------------------------------------
----------R----EMALAI-----RGL-------------FP-----------G----
--------------------------------------------------QELA-EYVDH
A--RGLY--------RCAVYG-----D-GK-------------LVAAL-SV--A-P-GE-
--------------------------------R-------R------------PDW----
ELA-----KQVFA-----QPDIEAVDRRT-LLSGRAA----TAS-AGPVVCACHGVGLDI
ITGCIAGG----------------------------------------------AGS---
--VEAVGAACKAGTNCGSCIPEIRK--------LL--------PG---------------
-----------------A----------L---ARNAA-----------------------
--------
>nasA_372
-------------------------------------------------------MTSS-
--VAA---------------------------------P-----TVR----TTCP-YCGV
GCGVLA-TP----------------D--------GQ-G-------G----AT-------I
-AGDTEHPA-NYGRLCSKGSALGETL---S---LE-N--RLLHPQVD-------------
-----------------------------G-----AQVS-----WDTALDTVAGKLRALT
DEHG-PDSIAF-Y-----LSGQL---LTEDYYVANKLAKGFIGT--PHVDTNSRLCMSSA
VAAHRRAFGSD-TVPGCYEDLDEADLIVLVGSNT----------AWCH----PILFRRMA
DAKERR------G----TKFVVIDPRRTQT-AQESD--------LFLGIRPGTDTALFSG
LLVHL----------------SDHGFRDRA----------FVEAHTA-------------
------------------------------------------------------------
--------------GLDG----------------ALDRA---------------------
----------------------------------------------RQI-APDLAAVAA-
------------VTGVPEADIAAFYAL------FAG-T-----RRVVTAFSQGVNQSAQG
TDKGNSIINCHLITGRIGETGMGPFSLTGQPNAMGG-REVGGLANMLAAHMHF-SPEEVD
RVRRYWG--A----PR-IITGEGMKAVALFEAVSRG--------K-----IKALWV----
-MGTNPL-----------------------------VSM-PRADAIR-EAL---NSL-DL
-------------------------------------------------YVVSEAVADSD
TVRGRGKTTVLLPAQAWGEKDG-TVTNSE----RRISRQRPFLASPGAARPDWAALAEVG
RRLG--------------------------------------H-RRA-------------
--------F-AF---------------DSAAAVFREH-----------------------
-------------------------------------------------AGLSA---FEN
-------------NG-----------------T-----RDFDLGALTDISDAA-YAASPP
-----V----QWP-------------I-----------PKRFGPR-----------G---
-----------------T------------------------------------------
--------------------PQ---G-------------------------KA-----RL
FGDG----------------RFY---TFDRRARF--VA----------------V-----
--------------QPPGLAQPVS-EDFP----------FVLNTGR-VRDHWHTMTRTGK
SQRLSAHRAV-PFVEVHPD--DAAACDLTDGAVARLRT----E--------------H--
----G-A-AELEVRVTD------TVVPGALFMPM-HWGSAYASK--------ARVGALVR
GLPDPVSGQPELKA----TPAAIEPVAYR-------------------------------
-----------------------------ARGFLLSR-----------------R-Q--V
A---L-----P----DG-----------------W--------WWARAA-----------
---------------------------------------------ITGG-WGLQFA--T-
----------------------D---A------------------------SS-------
------------------------------------------------------------
----------R----AVALMV-----RGLIQ---SE--A---LS-----------G----
--------------------------------------------------CELA-EYADP
A--RDRY--------RCAVYD-----G-PR-------------LVACL-AY--G-S-AQ-
--------------------------------A-------K------------PDW----
EAA-----KSLFA-----TEEPDAAERRA-LLSGRAA----AAS-AGPVVCACHGVGADV
IAATIAAG----------------------------------------------AGS---
--VEAVGGACRAGTNCGSCIPEIRK--------ML--------GG---------------
-----------------Q----------T---ARAA------------------------
--------
>nasA_408
-------------------------------------------------------MTQP-
--VAA---------------------------------P-----TVR----TTCP-YCGV
GCGVLA-TP----------------D--------GQ-G-------G----AT-------I
-AGDSEHPA-NFGRLCSKGSALGETL---S---LE-N--RLLHPQVD-------------
-----------------------------G-----AQVS-----WDAALDTVAGKLRAVA
DEHG-PDAIAF-Y-----LSGQL---LTEDYYVANKLAKGFIGT--PHVDTNSRLCMSSA
VAAHRRAFGSD-TVPGCYEDLDEADLIVLVGSNT----------AWCH----PVLFRRMA
DAKERR------G----TKFVVIDPRRTQT-AQECD--------LFLGIRPGTDTALFSG
LLVYL----------------SDNGFRDRA----------FIDSHTA-------------
------------------------------------------------------------
--------------GLDG----------------ALDRA---------------------
----------------------------------------------RQI-APDLAAVAA-
------------VTGVTEADIAAFYAL------FAG-T-----RRVVTAFSQGVNQSAQG
TDKGNSIINCHLVTGRIGETGMGPFSLTGQPNAMGG-REVGGLANMLAAHMHF-TPEEVD
RVRRYWG--A----PR-IITGEGMKAVALFEAIGRG--------K-----IKALWV----
-MGTNPL-----------------------------VSM-PRADAIR-DSL---AGL-DL
-------------------------------------------------YVVSEAVADSD
TARGRAKTTVLLPAQAWGEKDG-TVTNSE----RRISRQRRFLASPGEARPDWAALADVG
RRLG--------------------------------------H-GRA-------------
--------F-AF---------------DSAAAIFREH-----------------------
-------------------------------------------------AGLSA---YEN
-------------NG-----------------T-----RDFDLGALADIGDAA-YEAALP
-----V----QWP-------------I-----------PKRSGFR-----------G---
-----------------A------------------------------------------
--------------------QQ---G-------------------------KA-----RL
FGDG----------------RFY---TFDRRARF--VA----------------V-----
--------------QPPALALAAS-AAFP----------LMLNTGR-VRDHWHTMTRTGK
SQRLSAHRAV-PFVEIHPD--DAAAHGLAEGDIARLAT----E--------------H--
----G-A-AELEVTVTD------TVVPGNLFMPM-HWGGAFASQ--------ARVGALVR
GMTDPVSGQPELKA----TPAAIASVGYR-------------------------------
-----------------------------ARGFLLTR-----------------R-Q--V
A---M-----P----EG-----------------W--------WWARAA-----------
---------------------------------------------ITGG-WGAQFA--T-
----------------------A---D------------------------SS-------
------------------------------------------------------------
----------R----AVALMV-----RGLIQ---SE--A---LS-----------G----
--------------------------------------------------CELA-EYADH
T--RNRY--------RCAVYD-----G-DR-------------LVACL-AY--A-P-AG-
--------------------------------E-------R------------PDW----
EAA-----KALFA-----TGVPDAAERRA-LLSGRAA----TAS-AGPVVCACHGVGADV
IATTIAGG----------------------------------------------AAS---
--VEAVGAACKAGTNCGSCIPEIRK--------ML--------AG---------------
-----------------Q----------T---ACAA------------------------
--------
>nasA_260
-------------------------------------------------------MNMQA
PLETG----------------------------------------VR----TTCP-YCGV
GCGVLA-KP----------------D--------GR-G-------G----AE-------I
-SGDPLHSA-NFGMLCSKGSALGETL---G---LR-S--RLLYPMIR-------------
-----------------------------DTNGTLRRAS-----WDQALDKVAGELKGIV
ARHG-PDSVAF-Y-----LSGQL---LTEDYYVANKLMKGFIGS--GNVDTNSRLCMASS
VAAHRRAFGSD-TVPGCYEDLDQADLIVLVGSNA----------AWCH----PVLFRRMV
ENRERN------C----AKIVVIDTRRTAT-AEEAD--------LFLPVAPGMDTVLFCG
LLADL----------------ADKHAIDFG----------YVAQHTE-------------
------------------------------------------------------------
--------------GFED----------------ALARS---------------------
----------------------------------------------REI-APSLDTIAA-
------------RTGLAKKDIFAFYEL------FRG-A-----KRAVTAFSQGVNQSAQG
TDKANAIINCHLATGRIGKPGMGPFSLTGQPNAMGG-REVGGLANQLAAHMNF-VTEDID
RVGRFWN--A----PA-IAKREGLKAVQMFDAIARG--------E-----IKALWV----
-MATNPA-----------------------------VSL-PHADYVR-ASL---GKL-EL
-------------------------------------------------FVVSENVHTND
TVASGAH--VLLPAAAWGEKDG-TVTNSE----RRISRQRSFLALPGEAKPDWQIVSEVA
SRMG--------------------------------------Y-GEA-------------
--------F-AY---------------SSPAEIFREH-----------------------
-------------------------------------------------AALSA---FEN
-------------GG-----------------R-----RDFDIGALKGITDND-YETMEP
-----A----VWP-------------Q-----------R-----------------A---
-----------------K------------------------------------------
--------------------NH---P------------------------PHP-----RF
FEAG----------------GYF---TASGRAKL--IA----------------P-----
--------------AFPDLAEVAS-GEFP----------LRLNTGR-IRDQWHTMTRSGL
SPKLAQHLPE-PFAEIHPD--DARQYGVSDRGFVRLRS----A--------------Q--
----G-S-AIFRARIDD------GQQRGSVFVPI-HWNDATASS--------ARCDALVA
SITDPFSGQPEAKA----TPVALECIEFL-------------------------------
-----------------------------QTGFVISS-----------------E-P--V
D---L-----P----RE-----------------M--------FWSRVT-----------
---------------------------------------------LDGG-EGMLFA--A-
----------------------D---R------------------------DA-------
------------------------------------------------------------
----------T--------WW-----REFAN---ER--K---PA-----------G----
--------------------------------------------------AETV-EYLDE
R--RGVY--------RVAHIA-----D-GR-------------LAFSL-FV--G-P-AE-
--------------------------------S-------E------------VGW----
DGV-----KQMLT-----RADAGSRSRMH-LLSGSNAA--GEAE-AGPLVCACFGVGLRA
IRTAIESG----------------------------------------------AACS--
--VEEIGEQLRAGTNCGSCKPELKR--------IL--------QH---------------
-----------------V----------R---APQPV-----------------------
--------
>nasA_254
-------------------------------------------------------MTNVD
PSVAP----------------------------------------TK----TTCP-YCGV
GCGVIA-TP----------------D--------GK-G-------G----AT-------I
-AGDPEHPA-NFGRLCSKGSALGETL---G---LD-E--RLLHPMIR-------------
-----------------------------CSNGKFEQVA-----WTDALDHVANRLQHII
AKYG-PNSVGF-Y-----LSGQL---LTEDYYVANKLMKGFIGT--ANVDTNSRLCMSSS
VAGHRRAFGSD-TVPGCYEDLDQADLLVLVGSNA----------AWCH----PVLFQRMI
ANKQKR------G----ARIVVIDPRQTET-SGDAD--------LFLGLKPGTDTALFSG
LLTYL----------------ADSGALDHS----------YIDEHTS-------------
------------------------------------------------------------
--------------GFAE----------------GLAKA---------------------
----------------------------------------------RSI-AGSVAATAL-
------------ATGLAETDVATFFQM------FAK-T-----PRVVTLYSQGVNQSAQG
TDKVNAIINCHLATGRIGKPGASPFSLTGQPNAMGG-REVGGLANQLAAHMSF-TPPDID
RVRRFWK--A----PH-IATHEGLKAVQMFQAIGRG--------E-----IKALWV----
-MGTNPA-----------------------------VSL-PNADAVR-AAM---RKL-DL
-------------------------------------------------LVISENVQSND
SINSGAH--VLLPAHAWGEKSG-TVTNSE----RRISRQRAFLTPPGQAKPDWWIMSEVA
VRLG--------------------------------------Y-GAA-------------
--------F-AY---------------HSAADIFREH-----------------------
-------------------------------------------------AELSA---FEN
-------------GG-----------------S-----RDFDIGAMASVADDE-FDSMPP
-----F----MWP-------------M-----------P-----------------S---
-----------------G------------------------------------------
--------------------ER---E------------------------AAQ-----RF
FAEG----------------RYY---TSDRKGHF--VA----------------P-----
--------------DVPMLRGAIS-EARP----------LRLNTGR-IRDQWHTMTRTGL
SPRLGQHLPE-PYVEIHPA--DAAQADVVDGGYARLAT----D--------------L--
----G-Q-CILKVVVSE------RQQRGMLFAPI-HWSQENSAS--------GRVGALVA
PFTDPFSGQPENKA----TPVAIEAVTFA-------------------------------
-----------------------------QRGFVLSR-----------------R-P--M
S---F-----P----KD-----------------V--------GWSRVA-----------
---------------------------------------------VTGG-YGYLIA--S-
----------------------N---L------------------------DV-------
------------------------------------------------------------
----------A--------AW-----RTFLS---PQ--G---EA-----------G----
---------------------------------------------------HIA-EYEDA
A--HGVY--------RAAQFS-----G-DR-------------LEACV-FI--G-P-AK-
--------------------------------D-------T------------PSW----
DAV-----KTAFA-----AETISDEQRRL-LLSGKSAD--GVAN-DGPVVCACFGVGRNA
ICGTIAEG----------------------------------------------SRT---
--AAEIGAKLKAGTNCGSCIPELKR--------LI--------AQ---------------
-----------------T----------G---VAQPMEASAAS-----------------
--------
>nasA_153
-----------------------------------------------------FAFQVQE
RGVAN---------------------------------K-----TVR----SVCP-YCGV
GCGVLA-KP----------------D--------GR-G-------G----AV-------I
-AGDPEHPA-NFGKLCSKGSALGETL---A---LG-T--RLLHPQLR-------------
-----------------------------QPDGTMARAP-----WNDALDTVAQGFARTI
AQHG-KDSVAF-Y-----LSGQL---LTEDYYVANKLMKGFIGS--ANVDTNSRLCMASS
VAGHRRAFGAD-TVPGTYADLDSADLIILVGSNA----------AWCH----PVLYQRMI
ANKRER------G----ARLIVIDPRRTAT-AEEAD--------LFLPVAPGMDTALFCG
LLVYL----------------ADKLAFDYG----------YIDAHTT-------------
------------------------------------------------------------
--------------GLPE----------------ALARA---------------------
----------------------------------------------REI-APDVMATAN-
------------RTGLAPADVVRFFKM------FSA-T-----PNTVTCFSQGVNQSAQG
TDKVTTIVNCHLATGRIGKPGMGPFSLTGQPNAMGG-REVGGLANQLAAHMNF-TPAEID
RVGRFWN--A----SA-MAQREGLKAVQMFDAIERG--------E-----IKALWV----
-MATNPA-----------------------------VSL-PRAGAVR-AAL---SKL-DL
-------------------------------------------------LVISENVLSND
TVSAKAH--VLLPAAAWGEKDG-TVTNSE----RRISRQRPFLSMPGEAKPDWWIVAQVA
QRMG--------------------------------------F-KPA-------------
--------F-DF---------------KSAGDVFREH-----------------------
-------------------------------------------------AALSA---FEN
-------------DG-----------------S-----RDFDIGALAGLSDGE-FNALDP
-----V----QWP-------------A-----------PLS--YP-----------S---
-----------------P------------------------------------------
--------------------ER---GGSDGLTGRRAAPPDGEQRPSGVGLSEK-----RF
FADG----------------KFF---TPDGKAKM--MV----------------P-----
--------------EMPRPQADTS-AEFP----------FRLNTGR-VRDQWHTMTRTGL
SPRLGAHLPE-PFVEVHPG--DAVASGLRHGGFARLRS----P--------------Y--
----G-S-CVLKVIISD------GQQRGSLFAPI-HWSGETASS--------ARIGELVA
PANDPFSGQPEAKA----SPVAIAPVDYL-------------------------------
-----------------------------YRGFVLSR-----------------A-R--L
Q---M-----P----SE-----------------T--------WWARAA-----------
---------------------------------------------VAGG-EGLLLA--S-
----------------------N---D------------------------AP-------
------------------------------------------------------------
----------Q--------MW-----RERAA---AL--F---GA-----------G----
--------------------------------------------------AEIT-EYVDE
L--RGGY--------RMAAFV-----E-GR-------------LAGCL-FI--G-P-AE-
--------------------------------A-------A------------PQW----
DAV-----KALFD-----AESLGDAQRRA-VLSGKSTD--GIAD-PGPVVCACFGVGLNV
IRAAIAD-----------------------------------------------------
------------------------------------------------------------
------------------------------------------------------------
--------
>nasA_378
---------------------------------------------------------MNA
PSNTP---------------------------------P-----VVR----TTCP-YCGV
GCGVLA-SP----------------D--------GQ-G-------G----AA-------I
-SGDPEHPA-NFGRLCSKGSALGETL---S---LD-T--RLLHPMLR-------------
-----------------------------QPDGSYARTG-----WDAALDEVAGGFRRII
ERDG-PDAVAF-Y-----LSGQL---LTEDYYVANKLMKGFIGT--ANVDTNSRLCMASS
VAGHRRAFGAD-TVPGTYADLDEADLLVLVGSNA----------AWCH----PVLFQRMV
KNRRER------G----AKLVVIDPRRTVT-AEEAD--------LFLPIAPGMDTVLFAG
LLAHL----------------ADSAALDFG----------YIDGHTS-------------
------------------------------------------------------------
--------------GFEA----------------ALERC---------------------
----------------------------------------------RSI-APSLDAVAV-
------------KTGLDPADIAQFFEL------FRT-T-----ERAVTCYSQGVNQSAQG
TDKVNAIVNCHLATGRIGKPGMGPFSLTGQPNAMGG-REVGGLANQLAAHMGF-SPAEID
RVGRFWR--A----PN-MAQREGLKAVQMFEAIARG--------E-----IKALWV----
-MATNPA-----------------------------VSM-PDAGSVR-AAL---EKL-DL
-------------------------------------------------FVVSENVLSND
TVACGAH--ILMPAAAWGEKSG-TVTNSE----RRISRQRPFLPLPGGAQPDWWIVTQVA
QRIG--------------------------------------F-GDA-------------
--------F-AY---------------ESAADIFREH-----------------------
-------------------------------------------------AALSA---FEN
-------------GG-----------------S-----RDFDIGALSDIGEAE-FEALTP
-----F----QWP-------------Q-----------AW----------------E---
-----------------Q------------------------------------------
--------------------AR---G-------------------------DT-----RF
FAEG----------------SFF---TPDRRARF--VA----------------P-----
--------------ETPALQSSTD-AAFP----------FILNTGR-IRDQWHTMTRTAL
SPRLASHLPE-PFVEIHPD--DANNAALTDDDFARVTT----A--------------H--
----G-T-CVLKVRISD------GQRRGSLFVPI-HWSDANATS--------ARVGELVY
PASDPISGQPESKA----TPAAITRVDLG-------------------------------
-----------------------------FTGFLLTK-----------------H-P--M
R---L-----P----GD-----------------T--------WWARCT-----------
---------------------------------------------ADGG-YGFLLA--A-
----------------------N---D------------------------GP-------
------------------------------------------------------------
----------N--------RW-----RGWMQ---DN--A---PP-----------D----
--------------------------------------------------LSVS-EYLDE
P--RGTY--------RAAGFA-----G-AE-------------LAFCL-FI--G-P-AW-
--------------------------------Q-------R------------PRW----
DVA-----KALLA-----AGTLEERQRRI-LLSGRSAK--GMAD-AGPVVCACFGIGLNI
IRDALISG----------------------------------------------EATD--
--VTSIGKALRAGTNCGSCLPELKR--------LV--------AQ---------------
-----------------E----------R---HHERERQKSIAL----------------
--------
>nasA_35
---------------------------------------------------------MNA
PPSPP---------------------------------P------VK----TTCP-YCGV
GCGVLA-RP----------------D--------GF-G-------G----AQ-------V
-KGDPDHPA-NFGRLCSKGSALGETL---S---LD-G--RLLHPMMR-------------
-----------------------------NGEGELVRAA-----WDDALDRVANGFTETV
ARHG-PESVAF-Y-----ASGQL---LTEDYYVANKLMKGFIGS--GNIDTNSRLCMASS
VAGHRRAFGSD-TVPGCYEDLDEADLLVLVGSNA----------AWCH----PILHQRMA
KNRRER------G----ARMVVIDPRATPT-SDEAD--------LLLQIAPGMDSVLFCG
LFAYL----------------ADKGALDRA----------FLRDHTA-------------
------------------------------------------------------------
--------------GYAE----------------GLARA---------------------
----------------------------------------------RHI-APDIDAVAE-
------------RCEVPREQIETFFSW------FAE-T-----DRAVTLYSQGVNQSAQG
TDKVNAIINCHLATGRIGKPGTGPFSLTGQPNAMGG-REVGGLANQLAAHMDF-EPESIA
RMRRFWN--A----PN-VAERPGLKAVELFEAVAQG--------R-----IKALWI----
-MATNPV-----------------------------VSL-PRADAVQ-SAL---RQL-DL
-------------------------------------------------LVVSDVVSGTD
TMMASPH--VVLPAAGWGEKDG-TVTNSE----RRISRQRAFLPQAGEAKPDWWIVSEVA
KRMG--------------------------------------F-ADA-------------
--------F-DY---------------ASPADIFREH-----------------------
-------------------------------------------------AALTG---FEN
-------------DG-----------------T-----RDLDASGLAALSDDD-YARCDP
-----V----QWP-------------I-----------VK----------------A---
-----------------G------------------------------------------
--------------------TD---G-------------------------GK-----RL
FASG----------------GFF---TADRRARF--VA----------------V-----
--------------ADPKLAATPG-RLLP----------LLLNTGR-VRDQWHTMTRTGK
SPRLGAHIGE-PYVAIHPK--DAETYDIAHGGFARIST----L--------------H--
----G-S-AVLRAEVSE------AQRRGEIFAPI-HWSAATASD--------ARIGALVQ
RSYDPVSGQPEMKA----TQATIAPVRYA-------------------------------
-----------------------------IHGFLLSR-----------------K-P--V
D---L-----P----AG-----------------V--------WWARAA-----------
---------------------------------------------VEGG-VGYRIA--A-
----------------------D---R------------------------IG-------
------------------------------------------------------------
----------A--------HW-----ADIAK---RF--L---PE-----------H----
--------------------------------------------------DELV-EFLDE
A--QGRY--------RAARVL-----D-GS-------------LDACL-FL--AKS-AD-
--------------------------------A-------L------------PGW----
GWL-----KQQLA-----EPKLSESARRA-LLAGRAPE--GGVD-HGPLVCACFGVGRNQ
ICGAVASG----------------------------------------------SAAS--
--VEEIGATLKAGTNCGSCLPEVRR--------LV--------AE---------------
-----------------A----------K----ERVPAE---------------------
--------
>nasA_67
--------------------------------------------------MSTKAQHLEL
ALTVP---------------------------------P------VR----TTCP-YCGV
GCGVLA-AP----------------D--------GK-G-------G----TR-------I
-SGDPDHPA-NFGRLCSKGSALGETL---S---FD-G--RLHHPMIR-------------
-----------------------------GADGRMAQAS-----WSAALDRVADGFRETL
ERHG-PDSVAF-Y-----VSGQL---LTEDYYVANKLMKGFLGS--ANIDTNSRLCMASS
VAGHKRAFGAD-VVPGCYEDLDSADLLVLTGSNA----------AWCH----PILHQRMV
KNRNER------G----ARIVVIDPRRTTT-AEDAD--------LVLQIAPGTDSVLFSG
LLVYL----------------ADNGVVDTA----------YIENRTD-------------
------------------------------------------------------------
--------------GYAE----------------ALARA---------------------
----------------------------------------------RAI-APTVPAVAR-
------------ACDLDVQDVAAFFDL------FRV-T-----EKAVTLYSQGVNQAAQG
TDKVNAIINCHLATGRIGKEGMGPFSLTGQPNAMGG-REVGGLANQLAAHMDF-APAEID
RVRRFWK--A----PS-MATRPGLKAVDLFDAVQDG--------R-----IKALWV----
-MATNPV-----------------------------VSL-PRADRIK-AAL---KEL-DV
-------------------------------------------------FVLSEAVASND
TLDARPD--VLLPAATWGEKDG-TVTNSE----RRISRQRAFLVPPAEAKPDWWIICEVA
[truncated: 1,536,352 more chars]
