# Supplementary material for: Picoplankton nitrogen guilds in the tropical and subtropical oceans: From the surface to the deep
Source: PLoS One. 2025 Nov 5;20(11):e0335222. doi: 10.1371/journal.pone.0335222 (PMC12588538; doi:10.1371/journal.pone.0335222)
Supplement: S1 File — (ZIP) [file pone.0335222.s001.zip › supplementary info/N_cycle/G_nasA_nitrate_assimilatory_reductase/tree/ref_database.log]

IQ-TREE multicore version 2.1.4-beta COVID-edition for Linux 64-bit built Jun 24 2021
Developed by Bui Quang Minh, James Barbetti, Nguyen Lam Tung,
Olga Chernomor, Heiko Schmidt, Dominik Schrempf, Michael Woodhams.

Host:    zobel1 (AVX, 251 GB RAM)
Command: iqtree -s /media/disk5/nfernandez/TRAITS/genes/nas/results/ref_database.faln -st AA -nt AUTO -m LG+F+I+G4 -bb 1000 -mset raxml -nm 1000 -pre /media/disk5/nfernandez/TRAITS/genes/nas/results/ref_database -redo
Seed:    296896 (Using SPRNG - Scalable Parallel Random Number Generator)
Time:    Fri Mar 25 16:44:02 2022
Kernel:  AVX - auto-detect threads (24 CPU cores detected)

Reading alignment file /media/disk5/nfernandez/TRAITS/genes/nas/results/ref_database.faln ... Fasta format detected
Alignment most likely contains protein sequences
Alignment has 733 sequences with 2588 columns, 2355 distinct patterns
1548 parsimony-informative, 579 singleton sites, 461 constant sites
          Gap/Ambiguity  Composition  p-value
   1  narGgl7    86.40%    failed      0.00%
   2  narGgl1    80.22%    failed      2.47%
   3  narGgl5    80.14%    failed      0.07%
   4  narGgl8    89.72%    failed      1.45%
   5  narGgl2    61.98%    failed      0.00%
   6  narGgl6    65.15%    failed      0.00%
   7  narGgl0    51.82%    failed      0.00%
   8  narGgl3    51.85%    failed      0.00%
   9  narGgl4    91.31%    failed      0.00%
  10  narGgl9    91.27%    failed      0.00%
  11  aioAgl0    68.08%    failed      0.03%
  12  aioAgl1    68.08%    failed      0.01%
  13  dmsogl0    68.55%    failed      0.94%
  14  nasAgl5    73.26%    failed      0.00%
  15  nasAgl0    72.64%    failed      0.00%
  16  nasAgl2    73.65%    failed      0.00%
  17  nasA_161   70.60%    failed      0.00%
  18  nasAgl3    71.29%    failed      0.29%
  19  nasBBgl0   73.88%    passed      9.10%
  20  nasCgl0    72.57%    passed      6.99%
  21  napAgl4    68.01%    failed      4.64%
  22  napAgl3    67.89%    failed      0.00%
  23  napAgl0    67.89%    failed      0.02%
  24  napAgl2    67.89%    failed      0.87%
  25  napAgl1    70.83%    passed     10.62%
  26  narBgl2    72.02%    passed      9.47%
  27  nasANgl0   47.80%    failed      0.00%
  28  nasA_459   65.69%    failed      4.40%
  29  nasA_86    64.99%    failed      0.00%
  30  nasA_57    64.88%    failed      0.00%
  31  nasA_196   65.26%    failed      0.00%
  32  nasA_390   64.45%    failed      0.32%
  33  nasA_270   64.10%    passed      5.42%
  34  nasA_8     62.56%    failed      0.32%
  35  nasA_248   62.52%    failed      0.71%
  36  nasA_249   64.76%    passed     35.15%
  37  nasA_82    64.61%    passed     53.53%
  38  nasA_200   64.61%    passed     26.68%
  39  nasA_104   64.45%    passed     11.15%
  40  nasA_146   64.34%    passed     36.21%
  41  nasA_426   64.34%    passed     22.24%
  42  nasA_16    64.95%    failed      0.00%
  43  nasA_344   64.53%    failed      0.86%
  44  nasA_5     65.19%    failed      0.00%
  45  nasA_178   65.03%    failed      0.00%
  46  nasA_98    65.15%    failed      0.02%
  47  nasA_294   65.03%    failed      0.00%
  48  nasA_364   65.03%    failed      0.00%
  49  nasA_132   65.03%    failed      0.00%
  50  nasA_327   65.03%    failed      0.01%
  51  nasA_133   64.80%    failed      0.00%
  52  nasA_263   64.91%    failed      0.00%
  53  nasA_389   64.95%    failed      0.00%
  54  nasA_210   64.88%    passed     25.71%
  55  nasA_115   65.80%    failed      3.34%
  56  nasA_308   65.73%    passed      6.68%
  57  nasA_405   64.22%    failed      0.00%
  58  nasA_197   63.68%    passed      5.66%
  59  nasA_295   64.30%    failed      0.00%
  60  nasA_314   64.76%    failed      0.01%
  61  nasA_227   62.06%    failed      0.05%
  62  nasA_489   62.33%    failed      0.01%
  63  nasA_69    61.59%    failed      0.00%
  64  nasA_414   66.00%    failed      0.00%
  65  nasA_43    64.91%    failed      2.34%
  66  nasA_127   65.11%    failed      0.17%
  67  nasA_424   65.34%    failed      0.07%
  68  nasA_29    65.11%    passed     21.84%
  69  nasA_168   64.99%    passed     35.01%
  70  nasA_175   66.04%    failed      0.00%
  71  nasA_442   65.65%    failed      0.00%
  72  nasA_376   65.53%    passed      6.60%
  73  nasA_493   66.07%    failed      0.00%
  74  nasA_282   65.46%    failed      0.08%
  75  nasA_116   66.34%    failed      1.04%
  76  nasA_454   66.38%    failed      0.07%
  77  nasA_54    64.99%    failed      0.00%
  78  nasA_312   65.49%    failed      0.00%
  79  nasA_488   65.46%    failed      0.00%
  80  nasA_439   64.99%    passed     61.17%
  81  nasA_137   64.88%    passed     18.00%
  82  nasA_286   64.91%    passed     26.02%
  83  nasA_326   68.01%    failed      0.00%
  84  nasA_499   68.12%    passed     77.75%
  85  nasA_373   64.18%    failed      0.00%
  86  nasA_284   65.96%    failed      0.00%
  87  nasA_186   65.19%    failed      0.00%
  88  nasA_182   66.07%    failed      0.05%
  89  nasA_428   66.07%    failed      0.00%
  90  nasA_90    65.38%    failed      0.00%
  91  nasA_126   68.12%    failed      1.04%
  92  nasAgl1    66.54%    failed      0.01%
  93  nasA_123   66.46%    failed      0.00%
  94  nasA_203   66.15%    passed     44.37%
  95  nasA_171   65.34%    failed      0.00%
  96  nasA_188   64.84%    failed      0.06%
  97  nasA_33    65.92%    passed      7.29%
  98  nasA_32    65.30%    passed     14.32%
  99  nasA_114   64.72%    failed      0.00%
 100  nasA_258   64.99%    failed      0.00%
 101  nasA_20    65.57%    failed      0.02%
 102  nasA_12    65.26%    passed     61.07%
 103  nasA_45    65.26%    passed      5.23%
 104  nasA_106   65.22%    failed      2.03%
 105  nasA_483   65.77%    passed     49.31%
 106  nasA_296   65.42%    passed      5.73%
 107  nasA_385   65.07%    failed      0.03%
 108  nasA_345   65.46%    passed     82.55%
 109  nasA_486   65.84%    passed     92.00%
 110  nasA_159   65.92%    failed      0.00%
 111  nasA_214   65.84%    failed      0.00%
 112  nasAgl4    65.53%    failed      0.00%
 113  nasA_4     67.54%    failed      0.00%
 114  nasA_9     66.50%    failed      0.72%
 115  nasA_476   66.92%    failed      0.00%
 116  nasA_21    66.81%    passed      5.54%
 117  nasA_64    66.89%    failed      2.81%
 118  nasA_293   66.69%    failed      0.02%
 119  nasA_498   66.85%    failed      0.00%
 120  nasA_371   66.81%    failed      0.01%
 121  nasA_244   66.96%    failed      0.00%
 122  nasA_332   66.96%    failed      0.01%
 123  nasA_347   66.89%    failed      0.00%
 124  nasA_346   66.89%    failed      0.00%
 125  nasA_148   66.89%    failed      0.00%
 126  nasA_309   66.81%    failed      0.02%
 127  nasA_381   65.92%    failed      0.00%
 128  nasA_338   66.42%    passed      5.95%
 129  nasA_291   65.96%    failed      0.05%
 130  nasA_229   65.80%    passed     64.73%
 131  nasA_479   65.92%    passed     60.49%
 132  nasA_68    64.45%    passed     28.83%
 133  nasA_111   65.22%    passed     20.03%
 134  nasA_10    65.11%    passed     16.41%
 135  nasA_339   65.22%    passed     22.38%
 136  nasA_437   65.65%    failed      0.00%
 137  nasA_302   65.34%    failed      0.21%
 138  nasA_365   65.49%    failed      0.02%
 139  nasA_269   65.80%    passed     16.98%
 140  nasA_226   65.34%    failed      4.62%
 141  nasA_207   65.15%    passed     14.69%
 142  nasA_422   65.26%    passed      6.17%
 143  nasA_157   63.83%    passed     16.69%
 144  nasA_246   65.53%    failed      0.00%
 145  nasA_372   65.30%    failed      0.00%
 146  nasA_408   65.30%    failed      0.00%
 147  nasA_260   65.34%    failed      1.97%
 148  nasA_254   65.19%    passed     16.61%
 149  nasA_153   65.61%    failed      0.00%
 150  nasA_378   65.07%    failed      0.03%
 151  nasA_35    65.30%    failed      0.01%
 152  nasA_67    64.88%    failed      0.13%
 153  nasA_359   65.15%    failed      0.78%
 154  nasA_80    65.57%    failed      3.48%
 155  nasA_404   65.84%    passed     74.24%
 156  nasA_135   67.74%    failed      0.02%
 157  nasA_438   65.77%    failed      0.01%
 158  nasA_443   65.65%    failed      0.00%
 159  nasA_232   65.57%    failed      0.00%
 160  nasA_107   66.11%    passed     22.68%
 161  nasA_415   66.38%    failed      0.00%
 162  nasA_78    65.38%    failed      0.00%
 163  nasA_325   66.31%    failed      2.79%
 164  nasA_433   66.27%    failed      0.00%
 165  nasA_458   66.19%    failed      0.00%
 166  nasA_100   66.46%    passed     66.07%
 167  nasA_145   66.58%    failed      0.00%
 168  nasA_206   66.85%    failed      0.63%
 169  nasA_117   66.81%    passed     14.17%
 170  nasA_430   66.81%    passed     24.70%
 171  nasA_419   66.89%    failed      0.01%
 172  nasA_467   66.89%    failed      0.00%
 173  nasA_15    66.85%    failed      0.12%
 174  nasA_221   66.85%    passed      5.45%
 175  nasA_322   66.85%    failed      0.32%
 176  nasA_155   66.85%    passed     96.49%
 177  nasA_84    66.85%    failed      0.04%
 178  nasA_233   66.85%    failed      0.01%
 179  nasA_310   66.85%    failed      0.03%
 180  nasA_342   66.85%    failed      1.28%
 181  nasA_204   66.85%    failed      1.64%
 182  nasA_218   66.85%    failed      0.52%
 183  nasA_279   65.84%    failed      0.00%
 184  nasA_6     65.84%    failed      0.00%
 185  nasA_253   65.84%    failed      0.00%
 186  nasA_305   66.38%    failed      4.45%
 187  nasA_184   66.65%    failed      0.00%
 188  nasA_492   66.04%    failed      0.00%
 189  nasA_247   66.15%    failed      0.01%
 190  nasA_485   66.23%    failed      0.00%
 191  nasA_201   66.15%    passed      5.44%
 192  nasA_357   66.15%    failed      0.00%
 193  nasA_368   66.11%    failed      0.00%
 194  nasA_66    65.92%    failed      0.00%
 195  nasA_205   66.50%    failed      0.00%
 196  nasA_223   66.04%    failed      0.11%
 197  nasA_417   66.04%    failed      0.71%
 198  nasAgl6    66.65%    failed      0.00%
 199  nasA_228   65.69%    failed      0.00%
 200  nasA_480   65.34%    failed      0.24%
 201  nasA_354   66.54%    failed      0.00%
 202  nasA_323   66.27%    failed      0.01%
 203  nasA_412   66.11%    failed      3.50%
 204  nasA_40    65.96%    failed      1.11%
 205  nasA_411   65.92%    failed      0.00%
 206  nasA_275   67.39%    failed      0.00%
 207  nasA_490   66.11%    failed      0.00%
 208  nasA_216   66.62%    failed      0.00%
 209  nasA_418   68.89%    failed      0.00%
 210  nasA_391   65.84%    failed      0.00%
 211  nasA_56    66.00%    failed      0.00%
 212  nasA_166   65.96%    failed      0.00%
 213  nasA_61    66.19%    failed      0.00%
 214  nasA_341   66.11%    failed      0.80%
 215  nasA_220   66.19%    failed      0.00%
 216  nasA_156   66.07%    failed      0.94%
 217  nasA_303   66.07%    passed     22.08%
 218  nasA_407   66.07%    passed     18.24%
 219  nasA_290   66.11%    failed      0.00%
 220  nasA_213   63.29%    failed      0.00%
 221  nasA_26    66.50%    failed      0.00%
 222  nasA_130   66.54%    failed      0.00%
 223  nasA_494   66.15%    passed     69.40%
 224  nasA_193   66.07%    failed      0.00%
 225  nasA_103   66.15%    failed      0.00%
 226  nasA_285   65.96%    failed      0.00%
 227  nasA_361   65.96%    failed      0.00%
 228  nasA_334   69.82%    failed      0.00%
 229  nasA_445   66.15%    failed      0.14%
 230  nasA_177   66.27%    failed      0.00%
 231  nasA_105   66.15%    failed      0.00%
 232  nasA_191   66.15%    failed      0.00%
 233  nasA_252   66.23%    failed      0.00%
 234  nasA_140   66.15%    failed      0.00%
 235  nasA_59    66.15%    failed      0.00%
 236  nasA_387   66.15%    failed      0.00%
 237  nasA_173   66.15%    failed      0.00%
 238  nasA_109   66.15%    failed      0.00%
 239  nasA_307   66.15%    passed     31.37%
 240  nasA_22    67.54%    failed      0.10%
 241  nasA_30    66.15%    failed      0.00%
 242  nasA_491   66.15%    failed      0.00%
 243  nasA_163   66.23%    failed      0.00%
 244  nasA_273   66.11%    failed      0.14%
 245  nasA_13    66.15%    failed      0.08%
 246  nasA_423   66.15%    failed      0.01%
 247  nasA_222   66.27%    failed      0.06%
 248  nasA_358   66.23%    failed      0.01%
 249  nasA_398   66.15%    failed      0.61%
 250  nasA_14    65.53%    passed      9.43%
 251  nasA_335   65.49%    passed      5.54%
 252  nasA_96    65.65%    failed      0.02%
 253  nasA_102   66.15%    failed      0.00%
 254  nasA_18    65.61%    failed      0.55%
 255  nasA_337   65.53%    failed      0.13%
 256  nasA_234   65.92%    failed      0.59%
 257  nasA_450   65.34%    failed      0.29%
 258  nasA_435   65.46%    failed      0.01%
 259  nasA_97    65.61%    failed      0.00%
 260  nasA_304   66.69%    failed      0.00%
 261  nasA_250   65.19%    failed      0.00%
 262  nasA_141   65.46%    failed      0.00%
 263  nasA_496   66.38%    failed      0.00%
 264  nasA_306   65.73%    failed      2.47%
 265  nasA_110   64.84%    passed      5.02%
 266  nasA_169   67.85%    failed      0.00%
 267  nasA_151   65.38%    passed     17.23%
 268  nasA_76    65.49%    passed     73.91%
 269  nasA_272   65.92%    failed      1.92%
 270  nasA_301   65.88%    failed      0.89%
 271  nasA_144   65.19%    failed      0.92%
 272  nasA_259   65.22%    passed     66.70%
 273  nasA_242   66.77%    failed      1.38%
 274  nasA_72    65.46%    failed      4.01%
 275  nasA_288   65.22%    failed      0.06%
 276  nasA_393   65.30%    failed      0.24%
 277  nasA_392   65.30%    failed      2.90%
 278  nasA_482   69.98%    passed     25.23%
 279  nasA_142   73.96%    passed     50.52%
 280  nasA_449   65.15%    passed     23.93%
 281  nasA_406   65.84%    passed     25.46%
 282  nasA_192   65.73%    failed      0.00%
 283  nasA_101   65.49%    failed      3.08%
 284  nasA_377   65.46%    passed      7.06%
 285  nasA_208   65.42%    passed     45.05%
 286  nasA_19    65.49%    passed     16.85%
 287  nasA_331   65.46%    failed      1.19%
 288  nasA_143   65.38%    passed     30.10%
 289  nasA_427   64.34%    passed     10.43%
 290  nasA_50    65.57%    failed      0.00%
 291  nasA_31    65.53%    failed      0.00%
 292  nasA_472   65.49%    failed      0.00%
 293  nasA_276   65.73%    failed      0.05%
 294  nasA_27    66.11%    passed     59.16%
 295  nasA_122   65.61%    failed      0.03%
 296  nasA_239   65.53%    passed     94.95%
 297  nasA_328   65.42%    failed      0.00%
 298  nasA_119   66.00%    failed      0.00%
 299  nasA_448   66.00%    failed      0.00%
 300  nasA_355   66.23%    failed      1.78%
 301  nasA_319   66.04%    failed      0.00%
 302  nasA_353   66.04%    failed      0.00%
 303  nasA_138   66.11%    failed      0.12%
 304  nasA_124   66.23%    failed      0.10%
 305  nasA_85    65.61%    passed     22.29%
 306  nasA_465   65.65%    failed      0.00%
 307  nasA_370   65.92%    failed      0.59%
 308  nasA_251   65.80%    failed      1.52%
 309  nasA_289   65.80%    failed      0.00%
 310  nasA_457   65.80%    passed     47.47%
 311  nasA_413   65.80%    failed      0.01%
 312  nasA_410   65.57%    failed      1.37%
 313  nasA_366   65.57%    failed      0.04%
 314  nasA_34    65.57%    failed      0.65%
 315  nasA_333   65.57%    passed      9.03%
 316  nasA_95    65.57%    failed      0.80%
 317  nasA_471   65.57%    failed      2.33%
 318  nasA_125   65.73%    passed     40.88%
 319  nasA_75    65.73%    passed     39.27%
 320  nasA_403   65.57%    failed      0.00%
 321  nasA_431   65.57%    failed      0.01%
 322  nasA_189   65.15%    failed      0.00%
 323  nasA_231   64.03%    failed      0.00%
 324  nasA_311   64.03%    failed      0.00%
 325  nasA_321   64.99%    failed      0.00%
 326  nasA_456   65.57%    failed      0.00%
 327  nasA_81    65.19%    passed     64.78%
 328  nasA_315   68.59%    passed     23.54%
 329  nasA_44    65.77%    passed     12.44%
 330  nasA_300   64.57%    passed     37.10%
 331  nasA_446   65.49%    failed      0.24%
 332  nasA_455   65.57%    failed      3.54%
 333  nasA_183   65.53%    passed     25.37%
 334  nasA_348   65.57%    failed      1.34%
 335  nasA_421   65.61%    passed     45.47%
 336  nasA_41    65.26%    passed     20.57%
 337  nasA_317   65.19%    passed     32.35%
 338  nasA_28    65.26%    passed     19.19%
 339  nasA_46    65.26%    passed     23.95%
 340  nasA_298   65.26%    passed     34.30%
 341  nasA_238   65.26%    passed     34.46%
 342  nasA_320   65.53%    passed     13.00%
 343  nasA_52    65.42%    passed     39.59%
 344  nasA_150   65.65%    passed     97.65%
 345  nasA_230   64.99%    failed      0.01%
 346  nasA_497   63.33%    failed      0.00%
 347  nasA_266   64.91%    failed      0.01%
 348  nasA_374   65.22%    failed      0.00%
 349  nasA_164   64.64%    failed      0.01%
 350  nasA_165   63.83%    failed      0.00%
 351  nasA_409   65.42%    failed      0.00%
 352  nasA_1     64.80%    failed      4.06%
 353  nasA_77    65.07%    failed      0.00%
 354  nasA_180   64.61%    failed      4.46%
 355  nasA_243   64.76%    failed      1.04%
 356  nasA_71    64.30%    failed      0.01%
 357  nasA_58    64.37%    failed      0.00%
 358  nasA_495   65.30%    failed      0.00%
 359  nasA_395   63.91%    failed      0.00%
 360  nasA_324   64.72%    failed      0.00%
 361  nasA_487   64.61%    failed      0.00%
 362  nasA_49    64.61%    failed      0.00%
 363  nasA_477   65.03%    failed      0.00%
 364  nasA_396   66.69%    failed      0.01%
 365  nasA_209   65.73%    failed      0.00%
 366  nasA_267   65.26%    failed      0.71%
 367  nasA_278   65.57%    failed      0.00%
 368  nasA_369   65.57%    failed      0.00%
 369  nasA_199   65.22%    failed      0.33%
 370  nasA_330   65.03%    failed      0.01%
 371  nasA_53    65.15%    passed     15.51%
 372  nasA_139   66.04%    failed      0.00%
 373  nasA_65    65.77%    failed      0.71%
 374  nasA_241   65.92%    failed      0.00%
 375  nasA_215   65.57%    failed      0.46%
 376  nasA_235   64.76%    failed      0.00%
 377  nasA_350   65.11%    failed      0.00%
 378  nasA_224   65.80%    failed      0.00%
 379  nasA_281   65.69%    failed      0.00%
 380  nasA_39    65.92%    passed     32.70%
 381  nasA_93    65.84%    passed      7.68%
 382  nasA_440   65.88%    passed     31.79%
 383  nasA_255   66.19%    failed      4.43%
 384  nasA_343   65.96%    failed      0.00%
 385  nasA_194   65.96%    failed      0.29%
 386  nasA_441   66.19%    passed     69.68%
 387  nasA_217   66.04%    passed     64.02%
 388  nasA_429   66.04%    passed     52.64%
 389  nasA_167   65.84%    passed     14.92%
 390  nasA_401   64.14%    passed     11.87%
 391  nasA_432   63.68%    failed      0.02%
 392  nasA_271   63.99%    failed      0.57%
 393  nasA_70    64.22%    passed      8.55%
 394  nasA_37    64.22%    passed      6.49%
 395  nasA_113   64.06%    passed     10.39%
 396  nasA_83    64.03%    failed      0.22%
 397  nasA_473   63.64%    failed      1.37%
 398  nasA_88    66.31%    failed      0.00%
 399  nasA_447   65.65%    passed     12.48%
 400  nasA_399   65.30%    passed     37.31%
 401  nasA_452   64.95%    passed     60.70%
 402  nasA_299   64.45%    passed     75.01%
 403  nasA_36    71.14%    passed     89.69%
 404  nasA_379   65.77%    passed      9.26%
 405  nasA_7     64.99%    passed     78.04%
 406  nasA_51    65.19%    passed     89.51%
 407  nasA_170   65.07%    passed     74.97%
 408  nasA_297   65.34%    passed     44.47%
 409  nasA_352   66.00%    passed     88.16%
 410  nasA_384   65.07%    failed      0.00%
 411  nasA_108   64.64%    failed      0.00%
 412  nasA_237   65.46%    failed      0.01%
 413  nasA_63    65.42%    failed      0.00%
 414  nasA_274   65.69%    passed     44.73%
 415  nasA_386   65.57%    failed      0.21%
 416  nasA_466   65.61%    failed      0.00%
 417  nasA_211   65.11%    passed     47.24%
 418  nasA_154   64.64%    failed      0.00%
 419  nasA_478   65.53%    failed      3.72%
 420  nasA_481   64.22%    passed     40.91%
 421  nasA_128   64.95%    failed      3.76%
 422  nasA_3     65.49%    passed     10.32%
 423  nasA_469   68.04%    failed      0.21%
 424  nasA_264   65.69%    passed     40.65%
 425  nasA_470   65.65%    passed     25.56%
 426  nasA_434   65.84%    passed     59.80%
 427  nasA_11    66.04%    passed     21.55%
 428  nasA_55    65.88%    passed     19.76%
 429  nasA_131   66.04%    passed     67.30%
 430  nasA_464   65.96%    passed     55.24%
 431  nasA_162   65.88%    passed      9.45%
 432  nasA_172   65.92%    passed     24.54%
 433  nasA_23    65.92%    passed     93.96%
 434  nasA_245   65.88%    passed     97.59%
 435  nasA_134   65.53%    failed      1.57%
 436  nasA_195   65.80%    passed     38.12%
 437  nasA_367   65.69%    passed     28.35%
 438  nasA_460   64.80%    passed     60.37%
 439  nasA_179   65.57%    passed     76.44%
 440  nasA_425   65.49%    passed     94.15%
 441  nasA_257   65.34%    passed     76.66%
 442  nasA_91    65.53%    passed     42.18%
 443  nasA_17    64.91%    failed      4.62%
 444  nasA_62    65.30%    passed     73.47%
 445  narB_19    71.37%    failed      1.34%
 446  narB_108   71.48%    passed     21.95%
 447  narB_141   71.33%    failed      0.05%
 448  narB_64    71.33%    failed      0.03%
 449  narB_171   70.13%    passed     39.37%
 450  narB_217   71.33%    passed     14.03%
 451  narB_177   71.33%    failed      0.01%
 452  narB_102   70.98%    failed      0.08%
 453  narB_203   70.87%    failed      2.31%
 454  narB_243   71.10%    failed      0.41%
 455  narB_236   71.29%    failed      0.64%
 456  narB_130   71.29%    failed      0.84%
 457  narB_63    71.29%    passed      5.15%
 458  narB_224   70.71%    failed      4.64%
 459  narB_47    71.29%    failed      0.61%
 460  narB_51    70.56%    passed      5.38%
 461  narB_81    71.29%    failed      1.91%
 462  narBgl0    71.83%    passed     12.44%
 463  narBgl4    72.41%    failed      0.82%
 464  narB_178   71.87%    passed     46.53%
 465  narB_205   73.15%    failed      0.59%
 466  narB_190   71.99%    passed     66.28%
 467  narB_194   71.21%    passed     78.96%
 468  narB_202   71.29%    passed     85.16%
 469  narB_164   70.60%    passed     57.33%
 470  narB_167   70.60%    passed     85.50%
 471  narB_204   70.32%    passed     28.10%
 472  narB_242   70.75%    passed     66.81%
 473  narB_62    70.98%    passed     57.04%
 474  narB_144   70.56%    passed     35.05%
 475  narB_14    70.13%    passed     19.85%
 476  narB_71    70.79%    passed     44.18%
 477  narB_23    70.75%    passed     80.04%
 478  narB_209   70.75%    passed     88.53%
 479  narB_218   71.79%    passed     39.78%
 480  narB_234   72.60%    passed     53.87%
 481  narB_95    71.17%    passed     50.22%
 482  narBgl3    71.33%    passed     24.68%
 483  narB_163   71.41%    passed     34.34%
 484  narB_52    70.56%    failed      3.93%
 485  narB_247   71.52%    failed      3.98%
 486  narB_188   71.91%    passed     18.68%
 487  narB_35    71.79%    passed     41.27%
 488  narB_250   70.17%    passed     72.72%
 489  narB_126   71.10%    passed     31.38%
 490  narB_156   71.56%    failed      4.28%
 491  narB_32    71.83%    passed      9.24%
 492  narB_174   70.67%    passed     55.99%
 493  narB_11    71.48%    passed     21.56%
 494  narB_28    71.75%    passed     31.79%
 495  narB_262   71.72%    failed      3.59%
 496  narB_253   71.33%    passed     10.17%
 497  narB_89    71.45%    passed     21.97%
 498  narB_109   71.29%    passed     25.43%
 499  narB_173   70.02%    passed     20.59%
 500  narB_235   70.71%    passed     78.87%
 501  narB_169   70.48%    passed     20.49%
 502  narB_227   70.48%    passed     73.41%
 503  narBgl1    71.52%    passed     66.08%
 504  narB_92    71.95%    passed     49.89%
 505  narB_189   71.99%    passed     18.04%
 506  narB_146   70.40%    passed     18.79%
 507  narB_98    71.83%    passed     53.07%
 508  narBgl5    71.17%    passed     17.80%
 509  narB_117   70.17%    passed     97.47%
 510  narB_114   70.17%    passed     59.77%
 511  narB_153   69.63%    passed     92.42%
 512  narB_136   70.05%    passed     88.44%
 513  narB_151   70.17%    passed     86.52%
 514  narB_73    70.13%    passed     55.67%
 515  narB_208   70.17%    passed     81.72%
 516  narB_58    69.78%    passed     58.60%
 517  narB_210   69.59%    passed     84.46%
 518  narB_33    70.09%    passed     22.40%
 519  narB_160   70.29%    passed     64.15%
 520  narB_96    70.09%    passed     62.36%
 521  narB_220   70.09%    passed     64.73%
 522  narB_215   69.13%    passed     23.81%
 523  narB_39    70.32%    passed     69.38%
 524  narB_165   69.24%    passed     45.81%
 525  narB_244   69.94%    passed     58.16%
 526  narB_225   71.52%    passed     28.28%
 527  narB_60    71.37%    passed     95.82%
 528  narB_183   71.33%    passed     82.54%
 529  narB_138   71.45%    passed     27.40%
 530  narB_112   70.75%    passed     21.13%
 531  narB_132   71.56%    failed      2.54%
 532  narB_13    71.64%    passed     18.17%
 533  narB_22    71.29%    passed     74.39%
 534  narB_252   70.83%    passed     78.17%
 535  narB_239   71.79%    passed     59.05%
 536  narB_25    70.90%    passed     34.02%
 537  narB_38    71.29%    passed     52.40%
 538  narB_150   71.56%    passed     76.23%
 539  narB_56    71.02%    passed     32.27%
 540  narB_24    71.56%    passed     33.05%
 541  narB_57    71.64%    passed     16.33%
 542  nasA_444   64.88%    failed      0.00%
 543  nasA_382   64.26%    failed      0.00%
 544  nasA_99    65.15%    failed      0.00%
 545  nasA_484   63.06%    passed      8.67%
 546  nasBBgl1   65.19%    failed      0.00%
 547  nasA_313   64.41%    passed     37.31%
 548  nasA_468   64.91%    failed      1.32%
 549  narB_110   64.57%    failed      0.00%
 550  nasA_0     64.88%    failed      0.00%
 551  narB_78    65.46%    passed     58.05%
 552  narB_222   65.49%    passed     94.67%
 553  narB_31    65.49%    passed     98.43%
 554  narB_240   65.42%    passed     95.83%
 555  narB_5     54.64%    failed      0.00%
 556  narB_37    54.48%    failed      0.05%
 557  narB_90    54.79%    failed      0.00%
 558  narB_119   54.68%    failed      0.00%
 559  narB_121   54.75%    failed      0.01%
 560  narB_134   54.75%    failed      0.00%
 561  narB_7     53.67%    failed      0.07%
 562  narB_80    68.32%    failed      0.00%
 563  narB_101   54.98%    failed      0.00%
 564  narB_166   54.98%    failed      0.02%
 565  narB_213   52.78%    failed      0.00%
 566  narB_238   54.64%    passed     39.39%
 567  narB_152   54.48%    failed      0.86%
 568  narB_139   54.64%    failed      0.16%
 569  narB_170   64.37%    failed      0.03%
 570  narB_255   54.60%    failed      0.00%
 571  narB_120   54.48%    failed      0.01%
 572  narB_195   54.60%    failed      0.03%
 573  narB_45    54.60%    failed      0.00%
 574  narB_228   55.45%    failed      0.00%
 575  narB_77    73.42%    passed     86.68%
 576  narB_104   53.59%    passed     28.70%
 577  narB_135   54.75%    failed      0.00%
 578  narB_100   53.44%    failed      0.00%
 579  narB_142   54.56%    failed      0.00%
 580  narB_12    54.79%    failed      0.00%
 581  narB_207   54.79%    failed      0.00%
 582  narB_59    53.75%    passed     50.04%
 583  narB_191   54.02%    passed     14.14%
 584  narB_0     54.71%    passed     43.36%
 585  narB_245   54.21%    failed      0.00%
 586  narB_199   54.71%    failed      0.00%
 587  narB_115   54.83%    failed      0.00%
 588  narB_145   54.87%    failed      0.00%
 589  narB_221   54.64%    failed      3.59%
 590  narB_157   54.48%    failed      0.15%
 591  narB_69    54.64%    failed      0.00%
 592  narB_198   54.44%    failed      0.00%
 593  narB_147   56.96%    failed      0.00%
 594  narB_176   54.44%    failed      0.00%
 595  narB_40    54.60%    passed     28.39%
 596  nasA_287   54.60%    passed     27.69%
 597  narB_158   54.37%    failed      0.00%
 598  narB_231   54.52%    failed      0.00%
 599  narB_246   54.52%    failed      0.00%
 600  narB_256   54.52%    failed      0.00%
 601  narB_230   54.52%    failed      0.00%
 602  narB_181   54.52%    failed      0.00%
 603  narB_97    54.52%    failed      0.00%
 604  nasA_340   54.52%    failed      0.00%
 605  narB_91    54.56%    failed      0.00%
 606  narB_229   54.52%    failed      0.00%
 607  narB_260   54.52%    failed      0.00%
 608  narB_237   54.52%    failed      0.00%
 609  narB_118   54.56%    failed      0.00%
 610  narB_4     54.52%    failed      0.00%
 611  narB_43    54.52%    failed      0.00%
 612  narB_94    54.52%    failed      0.07%
 613  narB_200   54.52%    failed      0.00%
 614  narB_68    54.52%    failed      0.00%
 615  nasA_394   54.52%    failed      0.00%
 616  narB_3     54.60%    failed      0.00%
 617  narB_248   59.54%    failed      0.25%
 618  narB_70    54.60%    failed      0.00%
 619  narB_103   54.21%    failed      0.00%
 620  narB_21    54.56%    failed      0.00%
 621  narB_48    54.06%    failed      0.00%
 622  nasA_336   54.06%    failed      0.00%
 623  narB_192   53.98%    failed      0.00%
 624  narB_54    54.56%    failed      0.00%
 625  narB_127   53.05%    failed      0.00%
 626  narB_82    54.60%    failed      0.00%
 627  narB_211   54.56%    failed      0.00%
 628  narB_2     54.52%    failed      0.00%
 629  narB_44    54.64%    failed      0.00%
 630  narB_259   54.56%    failed      0.00%
 631  narB_185   64.18%    failed      0.00%
 632  narB_241   54.71%    failed      0.00%
 633  narB_53    54.71%    failed      0.00%
 634  narB_180   54.71%    failed      0.00%
 635  narB_75    73.88%    passed      6.20%
 636  narB_257   57.07%    failed      0.00%
 637  narB_159   54.68%    failed      0.00%
 638  nasA_120   54.68%    failed      0.00%
 639  narB_175   66.73%    failed      0.00%
 640  narB_131   54.68%    failed      0.00%
 641  narB_133   54.68%    failed      0.00%
 642  narB_84    54.64%    failed      0.00%
 643  nasA_73    54.64%    failed      0.00%
 644  narB_226   54.68%    failed      0.00%
 645  narB_123   54.71%    failed      0.00%
 646  narB_26    54.68%    failed      0.00%
 647  nasA_121   54.68%    failed      0.00%
 648  narB_72    54.83%    failed      0.00%
 649  narB_140   54.71%    failed      0.00%
 650  nasA_2     54.71%    failed      0.00%
 651  narB_197   54.71%    failed      0.00%
 652  narB_184   54.79%    failed      0.00%
 653  narB_193   54.79%    failed      0.00%
 654  narB_161   54.68%    failed      0.00%
 655  narB_206   54.64%    failed      1.70%
 656  narB_66    54.64%    failed      0.00%
 657  narB_99    54.68%    failed      0.00%
 658  narB_49    54.64%    failed      0.00%
 659  narB_55    54.64%    failed      0.00%
 660  narB_137   54.64%    failed      0.00%
 661  narB_20    54.68%    failed      0.00%
 662  narB_155   54.56%    failed      0.00%
 663  nasA_475   54.56%    failed      0.00%
 664  narB_79    54.68%    failed      0.00%
 665  narB_251   54.60%    failed      0.00%
 666  narB_154   54.29%    failed      0.00%
 667  narB_148   54.60%    failed      0.00%
 668  nasA_375   54.60%    failed      0.00%
 669  narB_186   54.64%    failed      0.00%
 670  narB_74    54.64%    failed      0.00%
 671  narB_122   54.64%    failed      0.00%
 672  narB_182   54.64%    failed      0.00%
 673  narB_258   60.47%    failed      0.02%
 674  narB_129   54.68%    failed      0.00%
 675  nasA_42    54.68%    failed      0.00%
 676  narB_61    54.68%    failed      0.00%
 677  narB_216   64.49%    failed      0.00%
 678  narB_249   54.79%    failed      0.00%
 679  narB_149   54.68%    failed      0.00%
 680  narB_106   54.68%    failed      0.00%
 681  narB_9     54.68%    failed      0.00%
 682  narB_168   54.68%    failed      0.00%
 683  narB_50    54.68%    failed      0.00%
 684  narB_93    54.68%    failed      0.00%
 685  nasA_388   54.68%    failed      0.00%
 686  narB_201   54.44%    failed      0.00%
 687  narB_27    54.68%    failed      0.00%
 688  narB_85    54.68%    failed      0.00%
 689  narB_124   54.68%    failed      0.00%
 690  narB_261   54.68%    failed      0.00%
 691  narB_116   54.68%    failed      0.00%
 692  nasA_190   54.68%    failed      0.00%
 693  narB_232   54.68%    failed      0.00%
 694  narB_1     54.68%    failed      0.00%
 695  narB_107   54.68%    failed      0.00%
 696  narB_214   54.68%    failed      0.00%
 697  narB_65    54.68%    failed      0.00%
 698  narB_29    54.68%    failed      0.00%
 699  narB_76    54.68%    failed      0.00%
 700  narB_67    54.79%    failed      0.00%
 701  narB_111   54.75%    failed      0.00%
 702  narB_88    54.87%    failed      0.00%
 703  narB_128   56.61%    failed      4.91%
 704  narB_8     54.75%    failed      0.36%
 705  narB_143   54.71%    failed      0.01%
 706  narB_125   54.83%    failed      0.21%
 707  narB_179   67.50%    failed      0.65%
 708  narB_41    54.83%    failed      1.54%
 709  narB_42    54.83%    failed      1.05%
 710  narB_187   54.87%    failed      0.00%
 711  narB_15    54.56%    failed      0.45%
 712  narB_86    54.83%    passed      8.16%
 713  narB_30    54.71%    failed      0.22%
 714  narB_87    54.75%    passed     23.36%
 715  narB_162   54.37%    passed     15.34%
 716  narB_10    54.40%    failed      0.00%
 717  narB_219   54.40%    failed      0.00%
 718  narB_233   54.52%    failed      0.01%
 719  narB_254   54.37%    failed      0.00%
 720  narB_212   54.75%    failed      0.00%
 721  narB_113   54.87%    failed      0.27%
 722  narB_18    54.79%    failed      2.57%
 723  narB_6     54.68%    failed      0.00%
 724  narB_17    54.68%    failed      0.00%
 725  narB_36    54.68%    failed      0.06%
 726  narB_83    54.68%    failed      0.00%
 727  nasA_89    54.68%    failed      0.04%
 728  narB_46    66.65%    failed      2.71%
 729  narB_223   54.83%    failed      0.02%
 730  narB_34    54.83%    failed      0.00%
 731  narB_105   54.56%    failed      0.82%
 732  narB_196   54.71%    failed      0.00%
 733  narB_172   71.72%    failed      0.23%
WARNING: 732 sequences contain more than 50% gaps/ambiguity
****  TOTAL      64.07%  499 sequences failed composition chi2 test (p-value<5%; df=19)

Create initial parsimony tree by phylogenetic likelihood library (PLL)... 7.303 seconds
Generating 1000 samples for ultrafast bootstrap (seed: 296896)...

NOTE: 1085 MB RAM (1 GB) is required!
Measuring multi-threading efficiency up to 24 CPU cores
2 trees examined
Threads: 1 / Time: 40.905 sec / Speedup: 1.000 / Efficiency: 100% / LogL: -1116426
Threads: 2 / Time: 24.831 sec / Speedup: 1.647 / Efficiency: 82% / LogL: -1116426
Threads: 3 / Time: 28.301 sec / Speedup: 1.445 / Efficiency: 48% / LogL: -1116426
BEST NUMBER OF THREADS: 2

Estimate model parameters (epsilon = 0.100)
Thoroughly optimizing +I+G parameters from 10 start values...
Init pinv, alpha: 0.000, 1.000 / Estimate: 0.001, 0.823 / LogL: -650738.924
Init pinv, alpha: 0.020, 1.000 / Estimate: 0.001, 0.822 / LogL: -650738.142
Init pinv, alpha: 0.040, 1.000 / Estimate: 0.001, 0.822 / LogL: -650737.390
Init pinv, alpha: 0.059, 1.000 / Estimate: 0.001, 0.822 / LogL: -650736.642
Init pinv, alpha: 0.079, 1.000 / Estimate: 0.001, 0.822 / LogL: -650735.901
Init pinv, alpha: 0.099, 1.000 / Estimate: 0.001, 0.822 / LogL: -650735.166
Init pinv, alpha: 0.119, 1.000 / Estimate: 0.001, 0.822 / LogL: -650734.420
Init pinv, alpha: 0.139, 1.000 / Estimate: 0.001, 0.822 / LogL: -650733.702
Init pinv, alpha: 0.158, 1.000 / Estimate: 0.001, 0.822 / LogL: -650732.997
Init pinv, alpha: 0.178, 1.000 / Estimate: 0.001, 0.822 / LogL: -650732.306
Optimal pinv,alpha: 0.001, 0.822 / LogL: -650732.306

Parameters optimization took 2319.024 sec
Computing ML distances based on estimated model parameters...
Computing ML distances took 86.355134 sec (of wall-clock time) 164.124158 sec(of CPU time)
WARNING: Some pairwise ML distances are too long (saturated)
Computing RapidNJ tree took 0.929301 sec (of wall-clock time) 1.431761 sec (of CPU time)
Log-likelihood of RapidNJ tree: -655319.906
--------------------------------------------------------------------
|             INITIALIZING CANDIDATE TREE SET                      |
--------------------------------------------------------------------
Generating 98 parsimony trees... 708.344 second
Computing log-likelihood of 98 initial trees ... 1174.676 seconds
Current best score: -650732.306

Do NNI search on 20 best initial trees
Estimate model parameters (epsilon = 0.100)
BETTER TREE FOUND at iteration 1: -649934.553
Estimate model parameters (epsilon = 0.100)
BETTER TREE FOUND at iteration 2: -649906.152
Estimate model parameters (epsilon = 0.100)
BETTER TREE FOUND at iteration 3: -649691.629
Estimate model parameters (epsilon = 0.100)
BETTER TREE FOUND at iteration 4: -649598.790
Estimate model parameters (epsilon = 0.100)
BETTER TREE FOUND at iteration 9: -649511.891
Iteration 10 / LogL: -649716.199 / Time: 2h:8m:24s
Iteration 20 / LogL: -649609.282 / Time: 2h:53m:56s
Finish initializing candidate tree set (20)
Current best tree score: -649511.891 / CPU time: 7798.720
Number of iterations: 20
--------------------------------------------------------------------
|               OPTIMIZING CANDIDATE TREE SET                      |
--------------------------------------------------------------------
Estimate model parameters (epsilon = 0.100)
BETTER TREE FOUND at iteration 21: -649504.341
Estimate model parameters (epsilon = 0.100)
BETTER TREE FOUND at iteration 23: -649476.550
Estimate model parameters (epsilon = 0.100)
BETTER TREE FOUND at iteration 24: -649474.336
Estimate model parameters (epsilon = 0.100)
BETTER TREE FOUND at iteration 28: -649443.387
Estimate model parameters (epsilon = 0.100)
BETTER TREE FOUND at iteration 30: -649427.930
Iteration 30 / LogL: -649427.930 / Time: 3h:42m:33s (12h:46m:15s left)
Estimate model parameters (epsilon = 0.100)
BETTER TREE FOUND at iteration 36: -649381.825
Iteration 40 / LogL: -649396.691 / Time: 4h:26m:5s (10h:54m:6s left)
Iteration 50 / LogL: -649424.655 / Time: 5h:10m:17s (9h:3m:57s left)
Log-likelihood cutoff on original alignment: -649742.805
Iteration 60 / LogL: -649402.469 / Time: 5h:55m:26s (7h:37m:24s left)
Estimate model parameters (epsilon = 0.100)
BETTER TREE FOUND at iteration 65: -649346.853
Iteration 70 / LogL: -649374.734 / Time: 6h:33m:59s (9h:1m:58s left)
Iteration 80 / LogL: -649415.892 / Time: 7h:3m:38s (7h:35m:26s left)
Estimate model parameters (epsilon = 0.100)
BETTER TREE FOUND at iteration 90: -649326.187
Iteration 90 / LogL: -649326.187 / Time: 7h:31m:31s (8h:26m:56s left)
Iteration 100 / LogL: -649375.176 / Time: 7h:57m:37s (7h:13m:53s left)
Log-likelihood cutoff on original alignment: -649742.805
NOTE: Bootstrap correlation coefficient of split occurrence frequencies: 0.976
NOTE: UFBoot does not converge, continue at least 100 more iterations
Estimate model parameters (epsilon = 0.100)
BETTER TREE FOUND at iteration 102: -649325.754
Iteration 110 / LogL: -649330.942 / Time: 8h:25m:43s (7h:6m:33s left)
Iteration 120 / LogL: -649434.593 / Time: 9h:4m:54s (6h:15m:14s left)
Iteration 130 / LogL: -649423.021 / Time: 9h:32m:25s (5h:19m:17s left)
Iteration 140 / LogL: -649374.649 / Time: 10h:9m:52s (4h:31m:52s left)
Iteration 150 / LogL: -649385.098 / Time: 10h:37m:23s (3h:42m:19s left)
Log-likelihood cutoff on original alignment: -649734.543
Iteration 160 / LogL: -649384.915 / Time: 11h:15m:31s (2h:58m:20s left)
Iteration 170 / LogL: -649399.816 / Time: 11h:44m:36s (2h:13m:20s left)
Iteration 180 / LogL: -649335.742 / Time: 12h:12m:55s (1h:30m:2s left)
Estimate model parameters (epsilon = 0.100)
BETTER TREE FOUND at iteration 181: -649316.143
Estimate model parameters (epsilon = 0.100)
BETTER TREE FOUND at iteration 186: -649307.650
Iteration 190 / LogL: -649372.656 / Time: 12h:41m:38s (6h:26m:41s left)
Iteration 200 / LogL: -649351.287 / Time: 13h:9m:30s (5h:41m:2s left)
Log-likelihood cutoff on original alignment: -649734.543
NOTE: Bootstrap correlation coefficient of split occurrence frequencies: 0.991
Estimate model parameters (epsilon = 0.100)
BETTER TREE FOUND at iteration 204: -649306.183
Estimate model parameters (epsilon = 0.100)
BETTER TREE FOUND at iteration 210: -649285.111
Iteration 210 / LogL: -649285.111 / Time: 13h:42m:33s (6h:33m:23s left)
Iteration 220 / LogL: -649306.523 / Time: 14h:10m:14s (5h:49m:16s left)
Iteration 230 / LogL: -649303.534 / Time: 14h:37m:37s (5h:6m:28s left)
Iteration 240 / LogL: -649301.098 / Time: 15h:4m:16s (4h:24m:44s left)
Iteration 250 / LogL: -649322.182 / Time: 15h:30m:45s (3h:44m:11s left)
Log-likelihood cutoff on original alignment: -649683.014
Iteration 260 / LogL: -649286.571 / Time: 15h:58m:34s (3h:4m:59s left)
Estimate model parameters (epsilon = 0.100)
BETTER TREE FOUND at iteration 268: -649269.672
Iteration 270 / LogL: -649299.675 / Time: 16h:26m:17s (5h:59m:11s left)
Iteration 280 / LogL: -649310.332 / Time: 16h:54m:24s (5h:19m:50s left)
Iteration 290 / LogL: -649310.251 / Time: 17h:24m:6s (4h:41m:42s left)
Iteration 300 / LogL: -649307.435 / Time: 17h:54m:45s (4h:4m:20s left)
Log-likelihood cutoff on original alignment: -649683.014
NOTE: Bootstrap correlation coefficient of split occurrence frequencies: 0.971
NOTE: UFBoot does not converge, continue at least 100 more iterations
Iteration 310 / LogL: -649300.919 / Time: 18h:21m:36s (5h:20m:45s left)
Iteration 320 / LogL: -649270.997 / Time: 18h:49m:24s (4h:43m:9s left)
Estimate model parameters (epsilon = 0.100)
BETTER TREE FOUND at iteration 324: -649258.114
Iteration 330 / LogL: -649337.325 / Time: 19h:28m:12s (5h:33m:40s left)
Iteration 340 / LogL: -649294.076 / Time: 20h:13m:54s (5h:0m:42s left)
Estimate model parameters (epsilon = 0.100)
BETTER TREE FOUND at iteration 350: -649257.519
Iteration 350 / LogL: -649257.519 / Time: 21h:0m:36s (6h:1m:6s left)
Log-likelihood cutoff on original alignment: -649651.126
Iteration 360 / LogL: -649354.820 / Time: 21h:45m:8s (5h:27m:6s left)
Iteration 370 / LogL: -649378.871 / Time: 22h:31m:27s (4h:52m:55s left)
Iteration 380 / LogL: -649347.263 / Time: 23h:12m:59s (4h:17m:12s left)
Iteration 390 / LogL: -649288.189 / Time: 23h:58m:3s (3h:41m:45s left)
Iteration 400 / LogL: -649261.476 / Time: 24h:44m:41s (3h:6m:0s left)
Log-likelihood cutoff on original alignment: -649646.889
NOTE: Bootstrap correlation coefficient of split occurrence frequencies: 0.974
NOTE: UFBoot does not converge, continue at least 100 more iterations
Iteration 410 / LogL: -649345.896 / Time: 25h:33m:4s (5h:37m:16s left)
Iteration 420 / LogL: -649273.470 / Time: 26h:17m:36s (5h:1m:8s left)
Iteration 430 / LogL: -649287.112 / Time: 27h:4m:57s (4h:25m:5s left)
Iteration 440 / LogL: -649353.444 / Time: 27h:53m:13s (3h:48m:38s left)
Iteration 450 / LogL: -649259.152 / Time: 28h:33m:43s (3h:10m:47s left)
Log-likelihood cutoff on original alignment: -649646.889
Iteration 460 / LogL: -649371.777 / Time: 29h:5m:2s (2h:32m:2s left)
Iteration 470 / LogL: -649360.426 / Time: 29h:36m:39s (1h:53m:37s left)
Iteration 480 / LogL: -649263.960 / Time: 30h:2m:52s (1h:15m:15s left)
Iteration 490 / LogL: -649312.975 / Time: 30h:28m:59s (0h:37m:23s left)
Iteration 500 / LogL: -649335.972 / Time: 30h:57m:30s (0h:0m:0s left)
Log-likelihood cutoff on original alignment: -649646.889
NOTE: Bootstrap correlation coefficient of split occurrence frequencies: 0.984
NOTE: UFBoot does not converge, continue at least 100 more iterations
Iteration 510 / LogL: -649304.184 / Time: 31h:28m:35s (5h:33m:52s left)
Iteration 520 / LogL: -649298.012 / Time: 31h:55m:59s (4h:55m:16s left)
Estimate model parameters (epsilon = 0.100)
BETTER TREE FOUND at iteration 523: -649248.793
Iteration 530 / LogL: -649330.540 / Time: 32h:26m:30s (5h:42m:8s left)
Iteration 540 / LogL: -649335.527 / Time: 32h:54m:47s (5h:4m:2s left)
Iteration 550 / LogL: -649303.747 / Time: 33h:24m:9s (4h:26m:26s left)
Log-likelihood cutoff on original alignment: -649646.889
Iteration 560 / LogL: -649332.138 / Time: 33h:51m:22s (3h:48m:53s left)
Iteration 570 / LogL: -649302.641 / Time: 34h:20m:18s (3h:11m:52s left)
Iteration 580 / LogL: -649278.386 / Time: 34h:48m:22s (2h:35m:4s left)
Iteration 590 / LogL: -649264.118 / Time: 35h:20m:4s (1h:58m:45s left)
Iteration 600 / LogL: -649400.157 / Time: 35h:51m:1s (1h:22m:34s left)
Log-likelihood cutoff on original alignment: -649646.889
NOTE: Bootstrap correlation coefficient of split occurrence frequencies: 0.987
NOTE: UFBoot does not converge, continue at least 100 more iterations
Iteration 610 / LogL: -649294.425 / Time: 36h:20m:18s (5h:22m:9s left)
Iteration 620 / LogL: -649262.221 / Time: 36h:46m:37s (4h:45m:8s left)
Iteration 630 / LogL: -649257.627 / Time: 37h:12m:54s (4h:8m:27s left)
Iteration 640 / LogL: -649267.757 / Time: 37h:40m:43s (3h:32m:14s left)
Iteration 650 / LogL: -649336.010 / Time: 38h:7m:48s (2h:56m:13s left)
Log-likelihood cutoff on original alignment: -649646.889
Iteration 660 / LogL: -649496.376 / Time: 38h:36m:55s (2h:20m:36s left)
Iteration 670 / LogL: -649274.629 / Time: 39h:5m:57s (1h:45m:11s left)
Iteration 680 / LogL: -649257.045 / Time: 39h:34m:50s (1h:9m:56s left)
Iteration 690 / LogL: -649307.033 / Time: 40h:3m:55s (0h:34m:53s left)
Iteration 700 / LogL: -649303.169 / Time: 40h:33m:30s (0h:0m:0s left)
Log-likelihood cutoff on original alignment: -649646.889
NOTE: Bootstrap correlation coefficient of split occurrence frequencies: 0.990
TREE SEARCH COMPLETED AFTER 700 ITERATIONS / Time: 40h:33m:36s

--------------------------------------------------------------------
|                    FINALIZING TREE SEARCH                        |
--------------------------------------------------------------------
Performs final model parameters optimization
Estimate model parameters (epsilon = 0.010)
1. Initial log-likelihood: -649248.793
Optimal log-likelihood: -649248.790
Proportion of invariable sites: 0.001
Gamma shape alpha: 0.834
Parameters optimization took 1 rounds (23.696 sec)
BEST SCORE FOUND : -649248.790
Creating bootstrap support values...
Split supports printed to NEXUS file /media/disk5/nfernandez/TRAITS/genes/nas/results/ref_database.splits.nex
Total tree length: 257.779

Total number of iterations: 700
CPU time used for tree search: 280091.856 sec (77h:48m:11s)
Wall-clock time used for tree search: 143377.642 sec (39h:49m:37s)
Total CPU time used: 285315.425 sec (79h:15m:15s)
Total wall-clock time used: 146044.666 sec (40h:34m:4s)

Computing bootstrap consensus tree...
Reading input file /media/disk5/nfernandez/TRAITS/genes/nas/results/ref_database.splits.nex...
733 taxa and 3241 splits.
Consensus tree written to /media/disk5/nfernandez/TRAITS/genes/nas/results/ref_database.contree
Reading input trees file /media/disk5/nfernandez/TRAITS/genes/nas/results/ref_database.contree
Log-likelihood of consensus tree: -649247.661

Analysis results written to: 
  IQ-TREE report:                /media/disk5/nfernandez/TRAITS/genes/nas/results/ref_database.iqtree
  Maximum-likelihood tree:       /media/disk5/nfernandez/TRAITS/genes/nas/results/ref_database.treefile
  Likelihood distances:          /media/disk5/nfernandez/TRAITS/genes/nas/results/ref_database.mldist

Ultrafast bootstrap approximation results written to:
  Split support values:          /media/disk5/nfernandez/TRAITS/genes/nas/results/ref_database.splits.nex
  Consensus tree:                /media/disk5/nfernandez/TRAITS/genes/nas/results/ref_database.contree
  Screen log file:               /media/disk5/nfernandez/TRAITS/genes/nas/results/ref_database.log

Date and Time: Sun Mar 27 10:20:49 2022
