# Supplementary material for: Picoplankton nitrogen guilds in the tropical and subtropical oceans: From the surface to the deep
Source: PLoS One. 2025 Nov 5;20(11):e0335222. doi: 10.1371/journal.pone.0335222 (PMC12588538; doi:10.1371/journal.pone.0335222)
Supplement: S1 File — (ZIP) [file pone.0335222.s001.zip › supplementary info/N_cycle/G_nasA_nitrate_assimilatory_reductase/clusters/clusters_nas_table.tsv]

root	dmsogl0
narG1	IN_1_100
narG2	IN_726_77
napA	IN_13_100
AioA	IN_469_100
nas1	IN_5_100
nas2	IN_10_92
nas3	IN_17_100
nas4	IN_19_100
nas5	IN_116_96
nas6	IN_308_58
nas7	IN_329_69
nas8	IN_471_50
