# Supplementary material for: Picoplankton nitrogen guilds in the tropical and subtropical oceans: From the surface to the deep
Source: PLoS One. 2025 Nov 5;20(11):e0335222. doi: 10.1371/journal.pone.0335222 (PMC12588538; doi:10.1371/journal.pone.0335222)
Supplement: S1 File — (ZIP) [file pone.0335222.s001.zip › supplementary info/N_cycle/G_nasA_nitrate_assimilatory_reductase/clusters/clusters_nas_for_labelplaments.tsv]

id	cluster
dmsogl0	root
narGgl2	narG
narGgl6	narG
narGgl0	narG
narGgl3	narG
narGgl4	narG
narGgl9	narG
narGgl1	narG
narGgl8	narG
narGgl7	narG
narGgl5	narG
napAgl4	napA
napAgl3	napA
napAgl0	napA
napAgl2	napA
napAgl1	napA
aioAgl0	AioA
aioAgl1	AioA
nasAgl2	nas
nasA_161	nas
nasAgl3	nas
nasBBgl0	nas
nasCgl0	nas
nasAgl5	nas
nasAgl0	nas
narBgl2	nas
nasANgl0	nas
narB_19	nas
narB_171	nas
narB_217	nas
narB_108	nas
narB_141	nas
narB_203	nas
narB_63	nas
narB_47	nas
narB_51	nas
narB_81	nas
narB_224	nas
narB_243	nas
narB_236	nas
narB_130	nas
narB_102	nas
narB_64	nas
narB_177	nas
narBgl0	nas
narBgl4	nas
narB_178	nas
narB_205	nas
narB_190	nas
narB_194	nas
narB_202	nas
narB_164	nas
narB_167	nas
narB_204	nas
narB_71	nas
narB_242	nas
narB_62	nas
narB_144	nas
narB_14	nas
narB_23	nas
narB_209	nas
narB_60	nas
narB_183	nas
narB_35	nas
narB_11	nas
narB_112	nas
narB_138	nas
narB_95	nas
narBgl3	nas
narB_163	nas
narB_247	nas
narB_174	nas
narB_173	nas
narB_235	nas
narB_169	nas
narB_227	nas
narB_117	nas
narB_136	nas
narB_114	nas
narB_151	nas
narB_208	nas
narB_73	nas
narB_153	nas
narB_58	nas
narB_210	nas
narB_33	nas
narB_160	nas
narB_215	nas
narB_165	nas
narB_244	nas
narB_39	nas
narB_96	nas
narB_220	nas
narB_252	nas
narB_239	nas
narB_25	nas
narB_38	nas
narB_22	nas
narB_156	nas
narB_32	nas
narB_13	nas
narB_253	nas
narB_28	nas
narB_262	nas
narB_225	nas
narB_24	nas
narB_57	nas
narB_150	nas
narB_56	nas
narB_132	nas
narB_126	nas
narB_89	nas
narB_109	nas
narB_250	nas
narBgl1	nas
narB_92	nas
narB_189	nas
narBgl5	nas
narB_98	nas
narB_146	nas
narB_218	nas
narB_188	nas
narB_52	nas
narB_234	nas
nasA_444	nas
nasBBgl1	nas
nasA_99	nas
nasA_382	nas
nasA_484	nas
nasA_313	nas
nasA_468	nas
narB_110	nas
nasA_0	nas
narB_78	nas
narB_222	nas
narB_31	nas
narB_240	nas
narB_5	nas
narB_37	nas
narB_90	nas
narB_119	nas
narB_121	nas
narB_134	nas
narB_7	nas
narB_80	nas
narB_101	nas
narB_166	nas
narB_135	nas
narB_100	nas
narB_142	nas
narB_12	nas
narB_207	nas
narB_59	nas
narB_191	nas
narB_0	nas
narB_245	nas
narB_213	nas
narB_238	nas
narB_139	nas
narB_170	nas
narB_255	nas
narB_120	nas
narB_195	nas
narB_45	nas
narB_228	nas
narB_152	nas
narB_221	nas
narB_157	nas
narB_69	nas
narB_198	nas
narB_147	nas
narB_176	nas
narB_40	nas
nasA_287	nas
narB_158	nas
narB_231	nas
narB_246	nas
narB_230	nas
narB_181	nas
nasA_340	nas
narB_97	nas
narB_91	nas
narB_229	nas
narB_260	nas
narB_256	nas
narB_3	nas
narB_118	nas
narB_248	nas
narB_70	nas
narB_192	nas
narB_54	nas
narB_127	nas
narB_103	nas
narB_48	nas
nasA_336	nas
narB_21	nas
narB_4	nas
narB_43	nas
narB_94	nas
narB_68	nas
nasA_394	nas
narB_200	nas
narB_237	nas
narB_185	nas
narB_241	nas
narB_53	nas
narB_180	nas
narB_82	nas
narB_211	nas
narB_2	nas
narB_44	nas
narB_259	nas
narB_75	nas
narB_257	nas
narB_159	nas
nasA_120	nas
narB_175	nas
narB_131	nas
narB_84	nas
nasA_73	nas
narB_133	nas
narB_226	nas
narB_123	nas
narB_26	nas
nasA_121	nas
narB_72	nas
narB_184	nas
narB_193	nas
narB_197	nas
narB_140	nas
nasA_2	nas
narB_161	nas
narB_206	nas
narB_66	nas
narB_99	nas
narB_55	nas
narB_258	nas
narB_49	nas
narB_129	nas
nasA_42	nas
narB_249	nas
narB_168	nas
narB_261	nas
narB_50	nas
narB_214	nas
narB_116	nas
nasA_190	nas
narB_107	nas
narB_1	nas
narB_232	nas
narB_65	nas
narB_29	nas
narB_93	nas
nasA_388	nas
narB_85	nas
narB_201	nas
narB_27	nas
narB_76	nas
narB_149	nas
narB_9	nas
narB_124	nas
narB_106	nas
narB_61	nas
narB_216	nas
narB_186	nas
narB_122	nas
narB_182	nas
narB_74	nas
narB_137	nas
narB_20	nas
narB_155	nas
nasA_475	nas
narB_79	nas
narB_154	nas
narB_148	nas
nasA_375	nas
narB_251	nas
narB_199	nas
narB_115	nas
narB_145	nas
narB_88	nas
narB_8	nas
narB_143	nas
narB_128	nas
narB_125	nas
narB_179	nas
narB_41	nas
narB_42	nas
narB_187	nas
narB_15	nas
narB_86	nas
narB_10	nas
narB_219	nas
narB_233	nas
narB_254	nas
narB_30	nas
narB_212	nas
narB_87	nas
narB_162	nas
narB_113	nas
narB_46	nas
narB_34	nas
narB_223	nas
narB_18	nas
narB_6	nas
narB_17	nas
narB_36	nas
narB_83	nas
nasA_89	nas
narB_105	nas
narB_67	nas
narB_196	nas
narB_111	nas
narB_172	nas
narB_77	nas
narB_104	nas
nasA_43	nas
nasA_127	nas
nasA_424	nas
nasA_29	nas
nasA_168	nas
nasA_326	nas
nasA_499	nas
nasA_439	nas
nasA_137	nas
nasA_286	nas
nasA_376	nas
nasA_175	nas
nasA_442	nas
nasA_186	nas
nasA_373	nas
nasA_284	nas
nasA_428	nas
nasA_171	nas
nasA_188	nas
nasA_32	nas
nasA_33	nas
nasA_459	nas
nasA_86	nas
nasA_16	nas
nasA_344	nas
nasA_5	nas
nasA_178	nas
nasA_98	nas
nasA_294	nas
nasA_364	nas
nasA_133	nas
nasA_263	nas
nasA_389	nas
nasA_132	nas
nasA_327	nas
nasA_390	nas
nasA_270	nas
nasA_8	nas
nasA_248	nas
nasA_104	nas
nasA_146	nas
nasA_426	nas
nasA_249	nas
nasA_82	nas
nasA_200	nas
nasA_405	nas
nasA_197	nas
nasA_295	nas
nasA_314	nas
nasA_227	nas
nasA_489	nas
nasA_57	nas
nasA_196	nas
nasA_210	nas
nasA_115	nas
nasA_308	nas
nasA_150	nas
nasA_338	nas
nasA_81	nas
nasA_315	nas
nasA_44	nas
nasA_446	nas
nasA_455	nas
nasA_183	nas
nasA_348	nas
nasA_41	nas
nasA_317	nas
nasA_46	nas
nasA_28	nas
nasA_298	nas
nasA_238	nas
nasA_320	nas
nasA_52	nas
nasA_421	nas
nasA_300	nas
nasA_230	nas
nasA_396	nas
nasA_209	nas
nasA_215	nas
nasA_235	nas
nasA_267	nas
nasA_278	nas
nasA_369	nas
nasA_199	nas
nasA_330	nas
nasA_350	nas
nasA_224	nas
nasA_281	nas
nasA_53	nas
nasA_139	nas
nasA_65	nas
nasA_241	nas
nasA_497	nas
nasA_409	nas
nasA_164	nas
nasA_165	nas
nasA_1	nas
nasA_77	nas
nasA_180	nas
nasA_243	nas
nasA_71	nas
nasA_324	nas
nasA_477	nas
nasA_395	nas
nasA_49	nas
nasA_487	nas
nasA_58	nas
nasA_495	nas
nasA_266	nas
nasA_374	nas
nasA_39	nas
nasA_93	nas
nasA_440	nas
nasA_255	nas
nasA_441	nas
nasA_217	nas
nasA_429	nas
nasA_194	nas
nasA_343	nas
nasA_69	nas
nasA_414	nas
nasA_90	nas
nasA_381	nas
nasA_68	nas
nasA_437	nas
nasA_302	nas
nasA_365	nas
nasA_111	nas
nasA_10	nas
nasA_339	nas
nasA_182	nas
nasA_126	nas
nasAgl1	nas
nasA_123	nas
nasA_114	nas
nasA_258	nas
nasA_20	nas
nasA_483	nas
nasA_12	nas
nasA_45	nas
nasA_106	nas
nasA_296	nas
nasA_385	nas
nasA_345	nas
nasA_486	nas
nasA_269	nas
nasA_226	nas
nasA_207	nas
nasA_422	nas
nasA_291	nas
nasA_229	nas
nasA_479	nas
nasA_157	nas
nasA_141	nas
nasA_493	nas
nasA_282	nas
nasA_454	nas
nasA_116	nas
nasA_54	nas
nasA_312	nas
nasA_488	nas
nasA_203	nas
nasA_135	nas
nasA_438	nas
nasA_443	nas
nasA_159	nas
nasA_214	nas
nasAgl4	nas
nasA_4	nas
nasA_9	nas
nasA_476	nas
nasA_21	nas
nasA_244	nas
nasA_332	nas
nasA_64	nas
nasA_347	nas
nasA_346	nas
nasA_148	nas
nasA_309	nas
nasA_293	nas
nasA_498	nas
nasA_371	nas
nasA_232	nas
nasA_246	nas
nasA_372	nas
nasA_408	nas
nasA_260	nas
nasA_153	nas
nasA_378	nas
nasA_254	nas
nasA_35	nas
nasA_67	nas
nasA_359	nas
nasA_80	nas
nasA_107	nas
nasA_305	nas
nasA_480	nas
nasA_184	nas
nasA_492	nas
nasA_247	nas
nasA_485	nas
nasA_201	nas
nasA_357	nas
nasA_368	nas
nasA_66	nas
nasA_205	nas
nasAgl6	nas
nasA_354	nas
nasA_223	nas
nasA_417	nas
nasA_412	nas
nasA_323	nas
nasA_61	nas
nasA_40	nas
nasA_103	nas
nasA_361	nas
nasA_285	nas
nasA_109	nas
nasA_341	nas
nasA_494	nas
nasA_22	nas
nasA_30	nas
nasA_290	nas
nasA_334	nas
nasA_445	nas
nasA_105	nas
nasA_191	nas
nasA_307	nas
nasA_398	nas
nasA_358	nas
nasA_222	nas
nasA_491	nas
nasA_163	nas
nasA_13	nas
nasA_423	nas
nasA_273	nas
nasA_59	nas
nasA_387	nas
nasA_213	nas
nasA_26	nas
nasA_130	nas
nasA_173	nas
nasA_140	nas
nasA_177	nas
nasA_252	nas
nasA_193	nas
nasA_220	nas
nasA_156	nas
nasA_303	nas
nasA_407	nas
nasA_411	nas
nasA_275	nas
nasA_490	nas
nasA_216	nas
nasA_418	nas
nasA_391	nas
nasA_56	nas
nasA_166	nas
nasA_14	nas
nasA_335	nas
nasA_96	nas
nasA_337	nas
nasA_234	nas
nasA_102	nas
nasA_18	nas
nasA_228	nas
nasA_78	nas
nasA_325	nas
nasA_458	nas
nasA_433	nas
nasA_100	nas
nasA_145	nas
nasA_206	nas
nasA_117	nas
nasA_430	nas
nasA_322	nas
nasA_155	nas
nasA_310	nas
nasA_342	nas
nasA_204	nas
nasA_218	nas
nasA_84	nas
nasA_233	nas
nasA_419	nas
nasA_467	nas
nasA_15	nas
nasA_221	nas
nasA_415	nas
nasA_279	nas
nasA_6	nas
nasA_253	nas
nasA_250	nas
nasA_304	nas
nasA_465	nas
nasA_192	nas
nasA_122	nas
nasA_328	nas
nasA_151	nas
nasA_276	nas
nasA_27	nas
nasA_239	nas
nasA_85	nas
nasA_413	nas
nasA_125	nas
nasA_75	nas
nasA_410	nas
nasA_366	nas
nasA_34	nas
nasA_333	nas
nasA_471	nas
nasA_95	nas
nasA_76	nas
nasA_406	nas
nasA_457	nas
nasA_370	nas
nasA_251	nas
nasA_289	nas
nasA_403	nas
nasA_119	nas
nasA_448	nas
nasA_319	nas
nasA_353	nas
nasA_138	nas
nasA_124	nas
nasA_355	nas
nasA_431	nas
nasA_189	nas
nasA_321	nas
nasA_456	nas
nasA_231	nas
nasA_311	nas
nasA_101	nas
nasA_377	nas
nasA_208	nas
nasA_19	nas
nasA_331	nas
nasA_143	nas
nasA_427	nas
nasA_50	nas
nasA_31	nas
nasA_472	nas
nasA_450	nas
nasA_110	nas
nasA_97	nas
nasA_306	nas
nasA_299	nas
nasA_36	nas
nasA_169	nas
nasA_272	nas
nasA_301	nas
nasA_144	nas
nasA_259	nas
nasA_72	nas
nasA_288	nas
nasA_142	nas
nasA_449	nas
nasA_393	nas
nasA_392	nas
nasA_482	nas
nasA_242	nas
nasA_435	nas
nasA_496	nas
nasA_404	nas
nasA_379	nas
nasA_7	nas
nasA_51	nas
nasA_170	nas
nasA_297	nas
nasA_352	nas
nasA_470	nas
nasA_154	nas
nasA_134	nas
nasA_195	nas
nasA_367	nas
nasA_460	nas
nasA_478	nas
nasA_481	nas
nasA_128	nas
nasA_469	nas
nasA_3	nas
nasA_179	nas
nasA_425	nas
nasA_257	nas
nasA_434	nas
nasA_11	nas
nasA_55	nas
nasA_131	nas
nasA_464	nas
nasA_162	nas
nasA_172	nas
nasA_23	nas
nasA_245	nas
nasA_91	nas
nasA_62	nas
nasA_17	nas
nasA_167	nas
nasA_447	nas
nasA_399	nas
nasA_452	nas
nasA_63	nas
nasA_386	nas
nasA_274	nas
nasA_211	nas
nasA_466	nas
nasA_401	nas
nasA_432	nas
nasA_271	nas
nasA_70	nas
nasA_37	nas
nasA_113	nas
nasA_83	nas
nasA_473	nas
nasA_108	nas
nasA_237	nas
nasA_384	nas
nasA_88	nas
nasA_264	nas
