# Supplementary material for: Picoplankton nitrogen guilds in the tropical and subtropical oceans: From the surface to the deep
Source: PLoS One. 2025 Nov 5;20(11):e0335222. doi: 10.1371/journal.pone.0335222 (PMC12588538; doi:10.1371/journal.pone.0335222)
Supplement: S1 File — (ZIP) [file pone.0335222.s001.zip › supplementary info/N_cycle/G_amt_ammonium_transporter/tree/ref_database.faln]

>ref_pr_3
----------------------------------------------------MVYILSVV
YIVVSSVLIVKAQS-------------------QQLSGYPSSSVPNW-------------
------------------------------------------------------------
------------------------------------------------------------
-----------L-------DT---G-----------------------------------
------------------------------------------------------------
----------SNA-------WVL-------------------------------------
--------------------------TAATLV-G-LMSVPGLMLFY-----GGLTKRKYA
INTMMM------------------------------------------------------
------------------------------------VLYAFS-----IVLVLWV----LF
EYEE-S-F--G------------------SP-LLAIKGFGVLG-K---PI-------PIL
S-S-----GLLGS-----------------------------------------------
----QAVIP-----LAQ-------------------QAPN-ITLSTL--AYFQFV-FAAI
TPALIVGALIERMNFKAWMLFVPL-------------WSALVYGPV-AYWLW--------
----------------------------G-------------------------------
---------------G-----------------------------------G--------
-----WL-MR------L-------G---------------------------------A-
VDFSGGYVIHLDAGVAAVIAAMLVGP--RL--N---E-----------------------
----------------E-----R-------------K---LAPHNLT-QVAAGLGLLWL-
GWNGFNGGDPY---------------------------GV-TI---------DAS-----
--------------------I--AVLNTNLAAAMALLAWVIL------------------
---------D-E-A---V--Y-GK------VSLTGA-ASGAVAGLVGITPAAGY-VNGLG
ALVIGVVSGAAAWASL-----------------------NL-IQ-YRIM-PLR-------
-------------------------NIDDATGVFSTHTVPGFLGGVLTGVF-ADPRIADF
I------DPGL----------A-----------------G-------------------A
L-Y------G----NVY-----------QL--LI-------QVIAAMV------------
------------------------------VIAYSGL--MTFA-IL------K---LVSK
V--T-P-------------LRASEWVLRVG-D----------------------------
----------------------------------------REM-----------------
--------------------HGEV-A----------------------------------
------------------------------------------------------------
------------------------------------------------------------
----------------------------------------------Y-------------
--------------------DEYAFPIQVGDVEVINGRSRE-------------------
------------------------------------------------------------
------------------------------------------------------------
------------------------------------------------------------
------------------------------------------------------------
------------------------------------------------------------
------------------------------------------------------------
------------------------------------------------------------
------------------------------------------------------------
------------------------------------------------------------
------------------------------------------------------------
------------------------------------------------------------
------------------------------------------------------------
------------------------------------------------------------
------------------------------------------------------------
------------------------------------------------------------
------------------------------------------------------------
------------------------------------------------------------
------------------------------------------------------------
------------------------------------------------------------
------------------------------------------------------------
------------------------------------------------------------
------------------------------------------------------------
------------------------------------------------------------
------------------------------------------------------------
------------------------------------------------------------
--
>ref_pr_4
----------------------------------------------------------MS
FDV------------------------------------------SW-------------
------------------------------------------------------------
------------------------------------------------------------
-----------L-------NT---G-----------------------------------
------------------------------------------------------------
----------NNA-------WML-------------------------------------
--------------------------TAATLV-G-LQSIPGLALYY-----AGMTKRKYM
VNAMMM------------------------------------------------------
------------------------------------ALYAFS-----AVLVVWV----IA
GYSF-G-F--G------------------TVPLLKIDGYYIFS-M---PV-------PVG
S-A-----SFIAG-----------------------------------------------
----QAIVG-----PER-------------------IALS-IPNSTV--IFFQFV-FAAI
TPVLLMGGILERMNFKAWMVFVPV-------------WSFLVYSPV-AYWLF--------
----------------------------A-------------------------------
---------------G-----------------------------------G--------
-----WL-NQ------L-------G---------------------------------A-
VDFSGGYVIHLDAGVGALAAALAIGP--RI--K---E-----------------------
----------------D-----M-------------N---LKANNLG-LVMLGLGLIWL-
GWDGFNGGDPY---------------------------GS-GI---------DAA-----
--------------------I--AIINTNVATAVSMITWMLM------------------
---------D-M-K---F--F-KK------ASLIGA-SVGAIAGLVGITPAAGY-VNIYG
AMVIGIATGIIPWIAL-----------------------------YKIE-PHF-------
-------------------------KIDDALGVFSSHAVAGIVGGILTGVL-ADPFITQY
I------DPGL----------R-----------------G-------------------A
I-Y------G----DFY-----------QL--GI-------QALAAAV------------
------------------------------VFAYTFA--MTIA-IL------K---IIGL
F--I-P-------------LREKEENLKLG-D----------------------------
----------------------------------------LAI-----------------
--------------------HGEI-G----------------------------------
------------------------------------------------------------
------------------------------------------------------------
----------------------------------------------F-------------
--------------------EDSYQAVRK-------------------------------
------------------------------------------------------------
------------------------------------------------------------
------------------------------------------------------------
------------------------------------------------------------
------------------------------------------------------------
------------------------------------------------------------
------------------------------------------------------------
------------------------------------------------------------
------------------------------------------------------------
------------------------------------------------------------
------------------------------------------------------------
------------------------------------------------------------
------------------------------------------------------------
------------------------------------------------------------
------------------------------------------------------------
------------------------------------------------------------
------------------------------------------------------------
------------------------------------------------------------
------------------------------------------------------------
------------------------------------------------------------
------------------------------------------------------------
------------------------------------------------------------
------------------------------------------------------------
------------------------------------------------------------
------------------------------------------------------------
--
>ref_pr_5
-------------------------------------MEIQKTFPQNNLI--KLLIILIS
FSIILLSLHSFGQTSSNTTAEIQSLNQSILALENHTADYPSAAVPSW-------------
------------------------------------------------------------
------------------------------------------------------------
-----------L-------DT---G-----------------------------------
------------------------------------------------------------
----------SNA-------WML-------------------------------------
--------------------------TAATFV-G-LQSVPGVALYY-----AGLSKKKYA
VNSALM------------------------------------------------------
------------------------------------VFYAFA-----AVLVVWM----IA
GYNA-G-F--G------------------HPALLSINGYGILG-Y---PL-------PAW
L-G-----HYEAS-----------------------------------------------
----QTVFG-----PTG-------------------TPVD-IPTSTY--IFFQFV-FAAI
TPVLLAGGVLERMNFKAWMIFVPF-------------WSLLVYSPV-AYWLF--------
----------------------------A-------------------------------
---------------G-----------------------------------G--------
-----WL-NQ------L-------G---------------------------------A-
VDFSGGYVIHVDAGVGALAAALAIGP--RL--A---S-----------------------
----------------E-----R-------------K---LEAHSLP-LVLAGAGLIWL-
GWDGFNGGDPG---------------------------GA-TI---------DAA-----
--------------------I--AVLNTNIATAVSAITWMLM------------------
---------D-M-A---F--F-KK------PTLVGA-TSGAITGLVAITPAAGY-VNGWE
AMLIGIASGSIPWLSL-----------------------------YKFE-PRL-------
-------------------------KVDDTLGVFSTHGIAGIVGGLLTGVF-ADPNVTQY
V------DPTL----------K-----------------G-------------------A
L-Y------G----NLY-----------QL--GI-------QAAAAAV------------
------------------------------VFVYDFA--ITFG-LL------K---LIGL
F--I-P-------------LQAPPDTLAIG-D----------------------------
----------------------------------------YAM-----------------
--------------------HGEV-A----------------------------------
------------------------------------------------------------
------------------------------------------------------------
----------------------------------------------Y-------------
--------------------SELLATLPESQIKKEEIREEAQEEKEDPDEKKSK------
------------------------------------------------------------
------------------------------------------------------------
------------------------------------------------------------
------------------------------------------------------------
------------------------------------------------------------
------------------------------------------------------------
------------------------------------------------------------
------------------------------------------------------------
------------------------------------------------------------
------------------------------------------------------------
------------------------------------------------------------
------------------------------------------------------------
------------------------------------------------------------
------------------------------------------------------------
------------------------------------------------------------
------------------------------------------------------------
------------------------------------------------------------
------------------------------------------------------------
------------------------------------------------------------
------------------------------------------------------------
------------------------------------------------------------
------------------------------------------------------------
------------------------------------------------------------
------------------------------------------------------------
------------------------------------------------------------
--
>ref_pr_6
----------------------------------------MKSWKFKALLIGQVILVMLL
FSNIL----AHSQTTTNSSA-LQQLNQSVQSILNRTSSYPAAAVPSW-------------
------------------------------------------------------------
------------------------------------------------------------
-----------L-------DT---G-----------------------------------
------------------------------------------------------------
----------SNA-------WML-------------------------------------
--------------------------TAATFV-G-LQSVPGVALYY-----AGLSKKKYA
VNSALM------------------------------------------------------
------------------------------------IFYAFA-----AVLVIWI----IA
GYSF-G-F--G------------------YPALVSIHGYGIFG-Y---PI-------PAW
G-G-----LFEAS-----------------------------------------------
----QTTYG-----PSG-------------------AHAN-IPTATF--IFFQFV-FAAI
TPILLAGGVLERMNFKAWMVFVPF-------------WSLLVYSPV-AYWLF--------
----------------------------A-------------------------------
---------------G-----------------------------------G--------
-----WL-NQ------L-------G---------------------------------A-
VDFSGGYVIHVDAGVGALAAALAIGP--RL--A---S-----------------------
----------------E-----R-------------K---LEAHSLP-LVLVGAGLIWL-
GWDGFNGGDPL---------------------------GA-TV---------DAA-----
--------------------I--AVLNTNIATAVSAVVWMLM------------------
---------D-M-K---F--F-GK------PTLIGA-TSGAITGLVAITPAAGY-VNGWE
AALIGIFSGSIPWMAL-----------------------------YWLE-PKL-------
-------------------------RVDDTLGVFSTHGIAGIVGGLLTGVF-ANPAVTQF
V------APGL----------T-----------------G-------------------A
L-Y------G----NWY-----------QL--GI-------QALAAVI------------
------------------------------VFVYDFA--ITFG-LL------K---FIGL
F--I-P-------------LQAPPQELAIG-D----------------------------
----------------------------------------YAM-----------------
--------------------HGEV-A----------------------------------
------------------------------------------------------------
------------------------------------------------------------
----------------------------------------------Y-------------
--------------------SELLATIPESAKSKEQSVVLPKKEKEENSEE---------
------------------------------------------------------------
------------------------------------------------------------
------------------------------------------------------------
------------------------------------------------------------
------------------------------------------------------------
------------------------------------------------------------
------------------------------------------------------------
------------------------------------------------------------
------------------------------------------------------------
------------------------------------------------------------
------------------------------------------------------------
------------------------------------------------------------
------------------------------------------------------------
------------------------------------------------------------
------------------------------------------------------------
------------------------------------------------------------
------------------------------------------------------------
------------------------------------------------------------
------------------------------------------------------------
------------------------------------------------------------
------------------------------------------------------------
------------------------------------------------------------
------------------------------------------------------------
------------------------------------------------------------
------------------------------------------------------------
--
>ref_mp_60
------------------------------------------------------------
-------------------------------MKCSYL--SSSSTPCW-------------
------------------------------------------------------------
------------------------------------------------------------
-----------M-------DK---G-----------------------------------
------------------------------------------------------------
----------SNA-------WMM-------------------------------------
--------------------------VAAILA-G-LATMPGLLLLY-----SGIARKKWA
VNTAFL------------------------------------------------------
------------------------------------TLYAFT-----ASLICWV----TI
CHNL-A-F--G------------------SHLL------PFWG-T---PG-------PVL
Y-T-----KFLLS-----------------------------------------------
----RSQHP-----ATHQ-------------------DLD-FPSATM--VAFQFG-FAAN
SVAIVSSAVSARITFQAWAVFVPL-------------WLIFSYTVG-ASSIW--------
----------------------------S-------------------------------
---------------G-----------------------------------G--------
-----FF-SR------W-------G---------------------------------V-
LDFAGGYVVHLSAGVSGAVLAHWVGP--RH--P---V-----------------------
----------------D-----R---A---------R---YPPNNVM-LVLAGAGLVWL-
GWIGFAGGSAF---------------------------LS-PQ---------QAS-----
--------------------L--AVVNTNIAAATSLLVWTSL------------------
---------D-V-F---Y--H-GQ------PSVLGA-VQGLMTGLVAISPAAGL-VEGWA
SMCIGLCSGSLPWLTR-----------------------LC-HQ-KTTAKFCE-------
-------------------------EVDDTAGAVHTHGIAALIGVLLTGFF-AHPRLTAM
V----SPVSGS----------E-----------------G-------------------V
I-F------G----NFQ-----------LV--LK-------QLAAALL------------
------------------------------VILWNVA--VTTL-IC------V---VVKR
L--M-K-------------LRMSDDQLRIG-D----------------------------
----------------------------------------DAV-----------------
--------------------HGEE-A----------------------------------
------------------------------------------------------------
------------------------------------------------------------
----------------------------------------------Y-------------
--------------------AVWEDGEKTTL-----------------------------
------------------------------------------------------------
------------------------------------------------------------
------------------------------------------------------------
------------------------------------------------------------
------------------------------------------------------------
------------------------------------------------------------
------------------------------------------------------------
------------------------------------------------------------
------------------------------------------------------------
------------------------------------------------------------
------------------------------------------------------------
------------------------------------------------------------
------------------------------------------------------------
------------------------------------------------------------
------------------------------------------------------------
------------------------------------------------------------
------------------------------------------------------------
------------------------------------------------------------
------------------------------------------------------------
------------------------------------------------------------
------------------------------------------------------------
------------------------------------------------------------
------------------------------------------------------------
------------------------------------------------------------
------------------------------------------------------------
--
>ref_pr_7
------------------------------------------------------------
----------------------------MIAALLPYAS--------W-------------
------------------------------------------------------------
------------------------------------------------------------
-----------L-------HP---G-----------------------------------
------------------------------------------------------------
----------DNS-------WQL-------------------------------------
--------------------------TAATLV-G-LMSIPGLAVLY-----AGLAPKKWA
VNIMTM------------------------------------------------------
------------------------------------AFVGFS-----AVLVVWV----LW
GFDM-A-F--G------------------SPIHL---GSGLWG-S---------------
----------FLG-----------------------------------------------
----HPGLS-----TSAHAEQSQASIPL-VD--GLMPSFR-FPQSAL--VYFQFV-FAAI
TPLLFLGSVWGRMNLKAWLIFVPL-------------WSTVVYSLD-AFLLW--------
----------------------------G-------------------------------
---------------G-----------------------------------G--------
-----FW-AQ------K-------G---------------------------------A-
VDFSGGYVIHLSAGISGFVAAAVIGP--RL--H---R-----------------------
----------------D-----R---E---------H---ERPHNLV-YMAIGAGILWL-
GWNGFNGGDPY---------------------------FA-GA---------DAA-----
--------------------T--AVLNTNIATAAALLTWLFM------------------
---------D-M-SSKRL--N-RK------PTFGGA-INGMIVGLVAITPAAGY-VNGLG
ALALGIIASFIVWWSF-----------------------NV-WS-QK-G-LFR-------
-------------------------KVDDAFGVIHTHGVAGLAGGLLTGIL-ADPHVIEY
VGTGKTSSSSV----------T-----------------G-------------------L
L-Y------G----HPG-----------QL--LL-------QLGAGLT------------
------------------------------VIAISAV--GTFV-IL------K---LVGL
V--V-P-------------LRYPDEVLAVG-D----------------------------
----------------------------------------LAI-----------------
--------------------HGEV-V----------------------------------
------------------------------------------------------------
------------------------------------------------------------
----------------------------------------------N-------------
--------------------PEDAGVEVLDEPTL------IDPALRDHDPHGESEE----
------LRDLELE-----------------------------------------------
------------------------------------------------------------
------------------------------------------------------------
------------------------------------------------------------
------------------------------------------------------------
------------------------------------------------------------
------------------------------------------------------------
------------------------------------------------------------
------------------------------------------------------------
------------------------------------------------------------
------------------------------------------------------------
------------------------------------------------------------
------------------------------------------------------------
------------------------------------------------------------
------------------------------------------------------------
------------------------------------------------------------
------------------------------------------------------------
------------------------------------------------------------
------------------------------------------------------------
------------------------------------------------------------
------------------------------------------------------------
------------------------------------------------------------
------------------------------------------------------------
------------------------------------------------------------
------------------------------------------------------------
--
>ref_pr_8
------------------------------------------------------------
------------------------------------------------------------
------------------------------------------------------------
------------------------------------------------------------
------------------------------------------------------------
------------------------------------------------------------
------------------------------------------------------------
------------------------------------------------------------
------------------------------------------------------------
------------------------------------------------------------
------------------------------------------------------------
------------------------------------------------------------
------------------------------------------------------------
------------------------------------------------------------
------------------------------------------------------------
------------------------------------------------------------
------------------------------------------------------------
-----------------------------M--A---R-----------------------
----------------D-----R---E---------N---FQPNNVL-LMLVGAGILWL-
GWNGFNGGDPY---------------------------AA-SR---------DAG-----
--------------------A--AVLNTNITTAMSVLTWTAM------------------
---------D-I-F---Y--F-KK------PSVIGA-VQGMITGLVGITPAAGV-VDGFG
AIAIGLATGIIPWFTM-----------------------NI-LG-KRLS-FFR-------
-------------------------KVDDTLGVFHTHAVAGFLGGILTGVL-ATKAGCVA
YG---LSNPG-----------------------------G-------------------A
I-D------G----NWH-----------QV--WL-------QLIGAAF------------
------------------------------IIALNLV--MTYV-IL------K---VISL
V--V-P-------------LRMDEETLLIG-D----------------------------
----------------------------------------DAV-----------------
--------------------HGEE-A----------------------------------
------------------------------------------------------------
------------------------------------------------------------
----------------------------------------------Y-------------
--------------------AFFGEGERQPVLGD--------------------------
------------------------------------------------------------
------------------------------------------------------------
------------------------------------------------------------
------------------------------------------------------------
------------------------------------------------------------
------------------------------------------------------------
------------------------------------------------------------
------------------------------------------------------------
------------------------------------------------------------
------------------------------------------------------------
------------------------------------------------------------
------------------------------------------------------------
------------------------------------------------------------
------------------------------------------------------------
------------------------------------------------------------
------------------------------------------------------------
------------------------------------------------------------
------------------------------------------------------------
------------------------------------------------------------
------------------------------------------------------------
------------------------------------------------------------
------------------------------------------------------------
------------------------------------------------------------
------------------------------------------------------------
------------------------------------------------------------
--
>ref_pr_10
------------------------------------------------------------
------------------------------------------MSVAW-------------
------------------------------------------------------------
------------------------------------------------------------
-----------L-------NT---G-----------------------------------
------------------------------------------------------------
----------DNA-------WQL-------------------------------------
--------------------------TAATVV-G-LQSVPGLVVLY-----AGIVKKKWA
VNSAFM------------------------------------------------------
------------------------------------AFYAFA-----AVLIAWV----LW
AYNM-G-F--G------------------NQWF------PFVG-T---PH-------PII
S-M-----QDELK-----------------------------------------------
----QALIP-----ASN-------------------TSAA-FPMSTM--VYFQFV-FAAI
TLVIMAGAVLGRMSFRAWMIFVPL-------------WLTFSYTVG-AFSLW--------
----------------------------G-------------------------------
---------------G-----------------------------------G--------
-----FL-SS------L-------G---------------------------------V-
IDYSGGYVIHLSAGVAGFVAAAVIGP--RL--A---R-----------------------
----------------D-----R---E---------N---FQPNNVL-LMLVGAGILWL-
GWNGFNGGDPY---------------------------AA-SR---------DAG-----
--------------------A--AVLNTNIATAVSVIVWTIM------------------
---------D-I-F---Y--F-KK------PSVIGA-VQGMITGLVAITPAAGV-VDGWG
AIAIGISSGVIPWLSM-----------------------NL-LG-KT-A-LFR-------
-------------------------KVDDTLGVFHTHAVAGLLGGVMTGLL-ATKAGCAA
FS---LSTPG-----------------------------G-------------------A
I-E------G----NWH-----------QV--WL-------QLVGAAF------------
------------------------------IIVLNIV--VTYI-LL------K---LISL
V--V-P-------------LRMSEEELLIG-D----------------------------
----------------------------------------DAV-----------------
--------------------HGEE-A----------------------------------
------------------------------------------------------------
------------------------------------------------------------
----------------------------------------------Y-------------
--------------------AFFGDGERRPVTGD--------------------------
------------------------------------------------------------
------------------------------------------------------------
------------------------------------------------------------
------------------------------------------------------------
------------------------------------------------------------
------------------------------------------------------------
------------------------------------------------------------
------------------------------------------------------------
------------------------------------------------------------
------------------------------------------------------------
------------------------------------------------------------
------------------------------------------------------------
------------------------------------------------------------
------------------------------------------------------------
------------------------------------------------------------
------------------------------------------------------------
------------------------------------------------------------
------------------------------------------------------------
------------------------------------------------------------
------------------------------------------------------------
------------------------------------------------------------
------------------------------------------------------------
------------------------------------------------------------
------------------------------------------------------------
------------------------------------------------------------
--
>ref_mp_33
------------------------------------------------------------
------------------------MSSSATVVPLAYQGNTSASVADW-------------
------------------------------------------------------------
------------------------------------------------------------
-----------L-------NK---G-----------------------------------
------------------------------------------------------------
----------DNA-------WQL-------------------------------------
--------------------------VAATVV-G-LQSVPGLVVLY-----GGVVKKKWA
VNSAFM------------------------------------------------------
------------------------------------ALYAFA-----AVWICWV----TW
AYNM-S-F--G------------------EKLL------PIWG-K---AR-------PAL
D-Q-----GLLVG-----------------------------------------------
----RAALP-----ATVHYRADGS-----VE--TAAVEPL-YPMATV--VYFQCV-FAAI
TLILVAGSLLGRMSFLAWMIFVPL-------------WLTFSYTVG-AFSLW--------
----------------------------G-------------------------------
---------------G-----------------------------------G--------
-----FL-FH------W-------G---------------------------------V-
IDYCGGYVIHVSAGIAGFTAAYWVGP--RA--Q---K-----------------------
----------------D-----R---E---------R---FPPNNIL-FTLTGAGLLWM-
GWAGFNGGGPY---------------------------AA-NS---------VAS-----
--------------------M--AVLNTNICTAMSLIVWTCL------------------
---------D-V-I---F--F-KK------PSVVGA-VQGMITGLVCITPAAGV-VQGWA
ALVMGVLAGSIPWYTM-----------------------MI-LH-KRSK-ILQ-------
-------------------------RVDDTLGVFHTHGVAGLLGGLLTGLF-AEPTLCNL
F----LPVADS----------R-----------------G-------------------A
F-Y------G-GA-GGA-----------QF--GK-------QIAGGLF------------
------------------------------VVAWNVA--VTSL-IC------L---AINL
L--V-P-------------LRMPDDKLEVG-D----------------------------
----------------------------------------DAV-----------------
--------------------HGEE-A----------------------------------
------------------------------------------------------------
------------------------------------------------------------
----------------------------------------------Y-------------
--------------------ALWGDGEMYDVTKH---------------GSD--------
------AAVAPVVV----------------------------------------------
------------------------------------------------------------
------------------------------------------------------------
------------------------------------------------------------
------------------------------------------------------------
------------------------------------------------------------
------------------------------------------------------------
------------------------------------------------------------
------------------------------------------------------------
------------------------------------------------------------
------------------------------------------------------------
------------------------------------------------------------
------------------------------------------------------------
------------------------------------------------------------
------------------------------------------------------------
------------------------------------------------------------
------------------------------------------------------------
------------------------------------------------------------
------------------------------------------------------------
------------------------------------------------------------
------------------------------------------------------------
------------------------------------------------------------
------------------------------------------------------------
------------------------------------------------------------
------------------------------------------------------------
--
>ref_mp_30
------------------------------------------------------------
-----------------------------MAAAGAYSA-SLPAVPDW-------------
------------------------------------------------------------
------------------------------------------------------------
-----------L-------NK---G-----------------------------------
------------------------------------------------------------
----------DNA-------WQL-------------------------------------
--------------------------TASTLV-G-IQSMPGLVVLY-----GSIVKKKWA
VNSAFM------------------------------------------------------
------------------------------------ALYAYA-----SSLLVWV----LV
GFRM-A-F--G------------------DQLL------PFWG-K---AG-------VAL
T-Q-----SYLVG-----------------------------------------------
----RATLP-----ATAH----GA-----I----PRTEPF-YPEATL--VLFQFE-FAAI
TLVLLAGSVLGRMNIKAWMAFTPL-------------WLLLSYTVG-AFSLW--------
----------------------------G-------------------------------
---------------G-----------------------------------G--------
-----FL-YR------W-------G---------------------------------V-
IDYSGGYVIHLSSGIAGFTAAYWVGP--RL--K---S-----------------------
----------------D-----R---E---------R---FSPNNIL-LMIAGGGLLWM-
GWAGFNGGAPY---------------------------AA-NI---------AAS-----
--------------------V--AVLNTNVCAATSLLMWTCL------------------
---------D-V-I---F--F-RK------PSVIGA-VQGMMTGLVCITPGAGL-VQTWA
AVVMGIFAGSVPWFTM-----------------------MI-LH-KKSA-LLM-------
-------------------------KVDDTLAVFHTHAVAGLLGGILTGLL-ATPELFSL
E----STVPGL----------R-----------------G-------------------A
F-Y------G-G--GIK-----------QI--GK-------QLGGAAF------------
------------------------------VIAWNLV--VTTA-IL------L---GIGL
F--I-P-------------LRMPDEQLMIG-D----------------------------
----------------------------------------DAA-----------------
--------------------HGEE-A----------------------------------
------------------------------------------------------------
------------------------------------------------------------
----------------------------------------------Y-------------
--------------------ALWGDGEKFDATRH-------DLSRGG--GGGDRDGPAGE
RLSALGARGVTIQL----------------------------------------------
------------------------------------------------------------
------------------------------------------------------------
------------------------------------------------------------
------------------------------------------------------------
------------------------------------------------------------
------------------------------------------------------------
------------------------------------------------------------
------------------------------------------------------------
------------------------------------------------------------
------------------------------------------------------------
------------------------------------------------------------
------------------------------------------------------------
------------------------------------------------------------
------------------------------------------------------------
------------------------------------------------------------
------------------------------------------------------------
------------------------------------------------------------
------------------------------------------------------------
------------------------------------------------------------
------------------------------------------------------------
------------------------------------------------------------
------------------------------------------------------------
------------------------------------------------------------
------------------------------------------------------------
--
>ref_mp_32
------------------------------------------------------------
--------------------------MASPTRPGPYMP-RPPAVPEW-------------
------------------------------------------------------------
------------------------------------------------------------
-----------L-------NT---G-----------------------------------
------------------------------------------------------------
----------DNG-------WQL-------------------------------------
--------------------------AAATFV-G-LQSMPGLVVLY-----GSIVKKKWA
VNSAFM------------------------------------------------------
------------------------------------ALYAYA-----STLIVWV----LV
GFRM-A-F--G------------------DRLL------PFWG-K---AG-------AAL
T-E-----GFLVA-----------------------------------------------
----RASVP-----ATAHYGKDGA-----LE--SPRTEPF-YPEASM--VLFQFE-LAAI
TLVLLAGSLLGRMNIKAWMAFTPL-------------WLLFSYTVC-AFSLW--------
----------------------------G-------------------------------
---------------G-----------------------------------G--------
-----FL-YQ------W-------G---------------------------------V-
IDYSGGYVIHLSSGIAGFTAAYWVGP--RL--K---S-----------------------
----------------D-----R---E---------R---FSPNNIL-LMIAGGGLLWL-
GWAGFNGGAPY---------------------------AP-NI---------TAS-----
--------------------I--AVLNTNVSAAASLLTWTCL------------------
---------D-V-I---F--F-GK------PSVIGA-VQGMMTGLVCITPGAGL-VHTWA
AILMGICGGSLPWFSM-----------------------MI-LH-KRSA-LLQ-------
-------------------------KVDDTLAVFHTHAVAGLLGGFLTGLF-ALPDLTAV
H----THIPGA----------R-----------------G-------------------A
F-Y------G-G--GIA-----------QV--GK-------QIAGALF------------
------------------------------VVVWNVV--ATTV-IL------L---GVGL
V--V-P-------------LRMPDEQLKIG-D----------------------------
----------------------------------------DAA-----------------
--------------------HGEE-A----------------------------------
------------------------------------------------------------
------------------------------------------------------------
----------------------------------------------Y-------------
--------------------ALWGDGERFDVTRH-------EGARGGAWGAAVVDEAMDH
RLAGMGARGVTIQL----------------------------------------------
------------------------------------------------------------
------------------------------------------------------------
------------------------------------------------------------
------------------------------------------------------------
------------------------------------------------------------
------------------------------------------------------------
------------------------------------------------------------
------------------------------------------------------------
------------------------------------------------------------
------------------------------------------------------------
------------------------------------------------------------
------------------------------------------------------------
------------------------------------------------------------
------------------------------------------------------------
------------------------------------------------------------
------------------------------------------------------------
------------------------------------------------------------
------------------------------------------------------------
------------------------------------------------------------
------------------------------------------------------------
------------------------------------------------------------
------------------------------------------------------------
------------------------------------------------------------
------------------------------------------------------------
--
>ref_mp_61
------------------------------------------------------------
--------------------------------MAARTTPITAVTPEW-------------
------------------------------------------------------------
------------------------------------------------------------
-----------L-------EK---G-----------------------------------
------------------------------------------------------------
----------DNA-------WQL-------------------------------------
--------------------------ISATLV-G-MQSVPGLVILY-----GSIVKKKWA
VNSAFM------------------------------------------------------
------------------------------------ALYAFA-----AVLICWV----SF
AYKM-S-F--G------------------HQLL------PFWG-K---AG-------PAL
D-Q-----KFLLR-----------------------------------------------
----QAHLS-----ATEYKFHNGT-----VE--TQMVQPF-YPMATM--VFFQFV-FSAI
CLILIAGSLLGRMNIHAWMLFVPL-------------WLTFSYTVG-AFSLW--------
----------------------------G-------------------------------
---------------G-----------------------------------G--------
-----FL-FQ------W-------G---------------------------------V-
LDYSGGYVIHLSSGVAGFTAAYWVGP--RL--T---K-----------------------
----------------D-----R---E---------R---FPPNNVL-LMLGGAGLLWM-
GWAGFNGGDPY---------------------------AA-NI---------DAS-----
--------------------L--AVLNTNICAAASLLVWTAF------------------
---------D-T-I---F--F-GK------PSVIGA-VQGMITGLVCITPGAGL-VQGWA
AICMGILSGSIPWYTM-----------------------MV-VH-KRSP-FLQ-------
-------------------------KVDDTLAVFHTHAVAGTLGGFLTGLF-AQPTVTGM
F----SSVPGT----------H-----------------G-------------------A
F-Y------NHDIRGAM-----------QV--VK-------QLGGALF------------
------------------------------IISWNLV--MTSI-IC------W---VISK
I--V-P-------------LRMPEEHLMIG-D----------------------------
----------------------------------------DAA-----------------
--------------------HGEE-A----------------------------------
------------------------------------------------------------
------------------------------------------------------------
----------------------------------------------Y-------------
--------------------ALWGDGEKYDSSKH--GLY--NEAVEA--GNRGSSR----
------YNEPPVAV----------------------------------------------
------------------------------------------------------------
------------------------------------------------------------
------------------------------------------------------------
------------------------------------------------------------
------------------------------------------------------------
------------------------------------------------------------
------------------------------------------------------------
------------------------------------------------------------
------------------------------------------------------------
------------------------------------------------------------
------------------------------------------------------------
------------------------------------------------------------
------------------------------------------------------------
------------------------------------------------------------
------------------------------------------------------------
------------------------------------------------------------
------------------------------------------------------------
------------------------------------------------------------
------------------------------------------------------------
------------------------------------------------------------
------------------------------------------------------------
------------------------------------------------------------
------------------------------------------------------------
------------------------------------------------------------
--
>ref_mp_34
------------------------------------------------------------
--------------------------MAAGAIPMAYQ--TTPSSPDW-------------
------------------------------------------------------------
------------------------------------------------------------
-----------L-------NK---G-----------------------------------
------------------------------------------------------------
----------DNA-------WQM-------------------------------------
--------------------------TSATLV-G-LQSMPGLVILY-----GSIVKKKWA
INSAFM------------------------------------------------------
------------------------------------ALYAFA-----AVWICWV----VW
AYNM-S-F--G------------------DRLL------PFWG-K---AR-------PAL
G-Q-----SFLVA-----------------------------------------------
----QSELT-----ATAIRYHNGS-----AE--APMLKPL-YPVATM--VYFQCM-FASI
TIIILAGSLLGRMNIKAWMAFVPL-------------WITFSYTVC-AFSLW--------
----------------------------G-------------------------------
---------------G-----------------------------------G--------
-----FL-FQ------W-------G---------------------------------V-
IDYSGGYVIHLSSGIAGLTAAYWVGP--RS--A---S-----------------------
----------------D-----R---E---------R---FPPNNIL-LVLAGAGLLWL-
GWTGFNGGDPY---------------------------SA-NI---------DSS-----
--------------------M--AVLNTHICASTSLLVWTIL------------------
---------D-V-F---F--F-GK------PSVIGA-VQGMITGLVCITPGAGL-VQGWA
AIVMGILSGSIPWYTM-----------------------MV-LH-KKWS-FMQ-------
-------------------------RIDDTLGVFHTHAVAGFLGGATTGLF-AEPILCSL
F----LSIPDS----------K-----------------G-------------------A
F-Y------G-GP-GGS-----------QF--GK-------QIAGALF------------
------------------------------VTAWNIV--ITSI-IC------V---IISL
I--L-P-------------LRIADQELLIG-D----------------------------
----------------------------------------DAV-----------------
--------------------HGEE-A----------------------------------
------------------------------------------------------------
------------------------------------------------------------
----------------------------------------------Y-------------
--------------------AIWAEGELNDMTHH-------NESTHS--GVSVG------
---------VTQNV----------------------------------------------
------------------------------------------------------------
------------------------------------------------------------
------------------------------------------------------------
------------------------------------------------------------
------------------------------------------------------------
------------------------------------------------------------
------------------------------------------------------------
------------------------------------------------------------
------------------------------------------------------------
------------------------------------------------------------
------------------------------------------------------------
------------------------------------------------------------
------------------------------------------------------------
------------------------------------------------------------
------------------------------------------------------------
------------------------------------------------------------
------------------------------------------------------------
------------------------------------------------------------
------------------------------------------------------------
------------------------------------------------------------
------------------------------------------------------------
------------------------------------------------------------
------------------------------------------------------------
------------------------------------------------------------
--
>ref_mp_62
------------------------------------------------------------
--------------------------MATVPATPAYA--LAATVPEW-------------
------------------------------------------------------------
------------------------------------------------------------
-----------L-------NK---G-----------------------------------
------------------------------------------------------------
----------DNA-------WQL-------------------------------------
--------------------------TAATLV-G-MQSVPGLVILY-----GSIVKKKWA
VNSAFM------------------------------------------------------
------------------------------------ALYAFA-----AVLICWV----GW
AYRM-A-F--G------------------HKLL------PFWG-K---AD-------VAL
G-Q-----KYLMQ-----------------------------------------------
----QASIP-----SSGHYYKNGT-----VE--TAEITPF-YPMATM--VYFQFV-FAAI
TVILIAGSLLGRMNFRAWMIFVPL-------------WLTFSYTVG-AYSLW--------
----------------------------G-------------------------------
---------------G-----------------------------------G--------
-----FL-FH------W-------G---------------------------------V-
IDYSGGYVIHVSAGTAGFVAAYWVGP--RL--T---K-----------------------
----------------D-----R---E---------R---FPPNNIL-LTLTGAGMLWL-
GWNGFNGGDPY---------------------------AA-NI---------DAS-----
--------------------I--AVLNTNICAATSLIVWTIL------------------
---------D-V-T---F--F-NK------PSVIGA-VQGMITGLVCITPGAGV-VQSWA
AIVMGICSGSIPWFTM-----------------------MV-VH-RRST-LLQ-------
-------------------------KVDDTLGVFHTHTVAGVLGGGLTGLL-AEPVLTSY
F----VPVTGS----------R-----------------G-------------------G
F-Y------G-GV-GGG-----------QF--GR-------QIAGALF------------
------------------------------IIGWNIV--ATTI-IL------L---AIRL
F--V-P-------------LRMPDDELQVG-D----------------------------
----------------------------------------DAV-----------------
--------------------HGEE-A----------------------------------
------------------------------------------------------------
------------------------------------------------------------
----------------------------------------------Y-------------
--------------------ALWGDGEKYEASRH--G----NDDIHH--DGGNG------
-------RKVTVQV----------------------------------------------
------------------------------------------------------------
------------------------------------------------------------
------------------------------------------------------------
------------------------------------------------------------
------------------------------------------------------------
------------------------------------------------------------
------------------------------------------------------------
------------------------------------------------------------
------------------------------------------------------------
------------------------------------------------------------
------------------------------------------------------------
------------------------------------------------------------
------------------------------------------------------------
------------------------------------------------------------
------------------------------------------------------------
------------------------------------------------------------
------------------------------------------------------------
------------------------------------------------------------
------------------------------------------------------------
------------------------------------------------------------
------------------------------------------------------------
------------------------------------------------------------
------------------------------------------------------------
------------------------------------------------------------
--
>ref_mp_5
------------------------------------------------------------
-------------------------------MAGAYDP-SLPEVPEW-------------
------------------------------------------------------------
------------------------------------------------------------
-----------L-------NK---G-----------------------------------
------------------------------------------------------------
----------DNA-------WQL-------------------------------------
--------------------------TAATLV-G-LQSMPGLVILY-----ASIVKKKWA
VNSAFM------------------------------------------------------
------------------------------------ALYAFA-----AVLLCWV----LL
CYKM-A-F--G------------------EELL------PFWG-K---GG-------PAF
D-Q-----GYLKG-----------------------------------------------
----QAKIP-----NSN------------------VAAPY-FPMATL--VYFQFT-FAAI
TTILVAGSVLGRMNIKAWMAFVPL-------------WLIFSYTVG-AYSIW--------
----------------------------G-------------------------------
---------------G-----------------------------------G--------
-----FL-YQ------W-------G---------------------------------V-
IDYSGGYVIHLSSGVAGFVAAYWVGP--RP--K---A-----------------------
----------------D-----R---E---------R---FPPNNVL-LMLAGAGLLWM-
GWSGFNGGAPY---------------------------AA-NL---------TSS-----
--------------------I--AVLNTNLSAATSLLVWTTL------------------
---------D-V-I---F--F-GK------PSVIGA-IQGMVTGLAGVTPGAGL-IQTWA
AIIIGVVSGTAPWASM-----------------------MI-IH-KKSA-LLQ-------
-------------------------KVDDTLAVFYTHAVAGLLGGIMTGLF-AHPDLCVL
V----LPLPAT----------R-----------------G-------------------A
F-Y------G-GN-GGK-----------QL--LK-------QLAGAAF------------
------------------------------IAVWNVV--STTI-IL------L---AIRV
F--I-P-------------LRMAEEELGIG-D----------------------------
----------------------------------------DAA-----------------
--------------------HGEE-A----------------------------------
------------------------------------------------------------
------------------------------------------------------------
----------------------------------------------Y-------------
--------------------ALWGDGEKFDATRHVQQFERDQEAAHP--SYVHG------
------ARGVTIVL----------------------------------------------
------------------------------------------------------------
------------------------------------------------------------
------------------------------------------------------------
------------------------------------------------------------
------------------------------------------------------------
------------------------------------------------------------
------------------------------------------------------------
------------------------------------------------------------
------------------------------------------------------------
------------------------------------------------------------
------------------------------------------------------------
------------------------------------------------------------
------------------------------------------------------------
------------------------------------------------------------
------------------------------------------------------------
------------------------------------------------------------
------------------------------------------------------------
------------------------------------------------------------
------------------------------------------------------------
------------------------------------------------------------
------------------------------------------------------------
------------------------------------------------------------
------------------------------------------------------------
------------------------------------------------------------
--
>ref_mp_31
------------------------------------------------------------
------------------------MSGDAFNMSVAYQP-SGMAVPEW-------------
------------------------------------------------------------
------------------------------------------------------------
-----------L-------NK---G-----------------------------------
------------------------------------------------------------
----------DNA-------WQM-------------------------------------
--------------------------ISATLV-G-MQSVPGLVILY-----GSIVKKKWA
VNSAFM------------------------------------------------------
------------------------------------ALYAFA-----AVWLCWV----TW
GYNM-S-F--G------------------HKLL------PFWG-K---AR-------PAL
G-Q-----SFLLA-----------------------------------------------
----QAVLP-----QTTQFYKGGGGADAVVE--TPWVNPL-YPMATM--VYFQCV-FAAI
TLILLAGSLLGRMNIKAWMLFVPL-------------WLTFSYTVG-AFSLW--------
----------------------------G-------------------------------
---------------G-----------------------------------G--------
-----FL-FH------W-------G---------------------------------V-
MDYSGGYVIHLSSGVAGFTAAYWVGP--RS--T---K-----------------------
----------------D-----R---E---------R---FPPNNVL-LMLTGAGILWM-
GWAGFNGGDPY---------------------------SA-NI---------DSS-----
--------------------L--AVLNTNICAATSLLVWTCL------------------
---------D-V-I---F--F-KK------PSVIGA-VQGMITGLVCITPGAGL-VQGWA
AIVMGILSGSIPWFTM-----------------------MV-VH-KRSR-LLQ-------
-------------------------QVDDTLGVFHTHAVAGFLGGATTGLF-AEPVLCSL
F----LPVTNS----------R-----------------G-------------------A
F-Y------P-GRGGGL-----------QF--VR-------QVAGALF------------
------------------------------IICWNVV--VTSL-VC------L---AVRA
V--V-P-------------LRMPEEELAIG-D----------------------------
----------------------------------------DAV-----------------
--------------------HGEE-A----------------------------------
------------------------------------------------------------
------------------------------------------------------------
----------------------------------------------Y-------------
--------------------ALWGDGEKYDSTKH--GWYSDNNDTHH--NNNKAA-----
------PSGVTQNV----------------------------------------------
------------------------------------------------------------
------------------------------------------------------------
------------------------------------------------------------
------------------------------------------------------------
------------------------------------------------------------
------------------------------------------------------------
------------------------------------------------------------
------------------------------------------------------------
------------------------------------------------------------
------------------------------------------------------------
------------------------------------------------------------
------------------------------------------------------------
------------------------------------------------------------
------------------------------------------------------------
------------------------------------------------------------
------------------------------------------------------------
------------------------------------------------------------
------------------------------------------------------------
------------------------------------------------------------
------------------------------------------------------------
------------------------------------------------------------
------------------------------------------------------------
------------------------------------------------------------
------------------------------------------------------------
--
>ref_mp_26
------------------------------------------------------------
-----------------------------MATPTAYQE-NLPASPEW-------------
------------------------------------------------------------
------------------------------------------------------------
-----------L-------NK---G-----------------------------------
------------------------------------------------------------
----------DNA-------WQM-------------------------------------
--------------------------TAATLV-G-LQSMPGLVILY-----ASIVKKKWA
VNSAFM------------------------------------------------------
------------------------------------ALYAFA-----AVLLCWV----LL
CYRM-A-F--G------------------DKLF------PFWG-K---GA-------PAL
G-Q-----KFLIN-----------------------------------------------
----QASVP-----ESTHYFNNGS-----IE--TQTQRPF-YPMATL--VYFQFN-FAAI
TMILLAGSVLGRMNIKAWMAFVPL-------------WLIFSYTVG-AFSIW--------
----------------------------G-------------------------------
---------------G-----------------------------------G--------
-----FL-YH------W-------G---------------------------------V-
IDFSGGYVIHLSSGIAGFTAAYWVGP--RL--K---S-----------------------
----------------D-----R---E---------R---FPPNNVL-LMLAGAGLLWM-
GWSGFNGGAPY---------------------------AA-NI---------DAS-----
--------------------I--AVLNTNICAATSLLVWTSL------------------
---------D-V-A---F--F-GK------PSVIGA-VQGMMTGLVCITPGAGL-VQSWA
AIVMGILSGSIPWVSM-----------------------MI-LH-KKSS-LLQ-------
-------------------------KVDDTLGVFHTHAVAGLLGGLLTGLL-AEPELCRL
V----LPVSNS----------R-----------------G-------------------A
F-Y------G-GT-GGA-----------QF--LK-------QLVAALF------------
------------------------------VIGWNLV--STTL-IL------L---AIQL
F--I-P-------------LRMPDYQLEIG-D----------------------------
----------------------------------------DAV-----------------
--------------------HGEE-A----------------------------------
------------------------------------------------------------
------------------------------------------------------------
----------------------------------------------Y-------------
--------------------ALWGDGEKYDPTKH--GSTIVDETLAS--AYSVG------
------ARGVTVNL----------------------------------------------
------------------------------------------------------------
------------------------------------------------------------
------------------------------------------------------------
------------------------------------------------------------
------------------------------------------------------------
------------------------------------------------------------
------------------------------------------------------------
------------------------------------------------------------
------------------------------------------------------------
------------------------------------------------------------
------------------------------------------------------------
------------------------------------------------------------
------------------------------------------------------------
------------------------------------------------------------
------------------------------------------------------------
------------------------------------------------------------
------------------------------------------------------------
------------------------------------------------------------
------------------------------------------------------------
------------------------------------------------------------
------------------------------------------------------------
------------------------------------------------------------
------------------------------------------------------------
------------------------------------------------------------
--
>ref_mp_56
------------------------------------------------------------
---------------------------MATYLPTAYQ--NGTTSPDW-------------
------------------------------------------------------------
------------------------------------------------------------
-----------L-------NK---G-----------------------------------
------------------------------------------------------------
----------DNA-------WQM-------------------------------------
--------------------------VAATLV-G-MQSMPGLVILY-----GSIVKKKWA
VNSAFM------------------------------------------------------
------------------------------------ALYAFS-----AVMICWV----TW
AYKM-A-F--G------------------HKLL------PLWG-K---AG-------PAL
G-Q-----KYLIG-----------------------------------------------
----AADLP-----ASQHNHHNGT-----LE--TAMIAPF-FPMATM--VFFQFS-FAAI
TLILLAGSVLGRMNIKAWMAFVPL-------------WLTFSYTVG-AFSLW--------
----------------------------G-------------------------------
---------------G-----------------------------------G--------
-----FL-FQ------W-------G---------------------------------V-
IDYSGGYVIHVSSGISGFTAAYWVGP--RL--T---K-----------------------
----------------D-----R---E---------R---FPPNNVL-LMLAGAGLLWM-
GWSGFNGGDPY---------------------------SA-NI---------DSS-----
--------------------M--AVLNTNICAATSLLVWTCL------------------
---------D-V-I---F--F-GK------PSVIGA-VQGMITGLVCITPAAGV-VQGWA
AIAMGVLSGIIPWFTM-----------------------MV-LH-KRST-LLQ-------
-------------------------KVDDTLGVFHTHAVAGVLGGALTGLF-AEPTLCSL
F----LPVTNS----------K-----------------G-------------------A
F-Y------R-GP-GGV-----------QF--LK-------QLAGACF------------
------------------------------IIGWNVV--ATSI-IL------L---VISL
V--I-P-------------LRMTDEQLLIG-D----------------------------
----------------------------------------DAI-----------------
--------------------HGEE-A----------------------------------
------------------------------------------------------------
------------------------------------------------------------
----------------------------------------------Y-------------
--------------------ALWGDGEKYDNTKH--GWY--DDTTA---GDGRGQG----
------ARGVTIEL----------------------------------------------
------------------------------------------------------------
------------------------------------------------------------
------------------------------------------------------------
------------------------------------------------------------
------------------------------------------------------------
------------------------------------------------------------
------------------------------------------------------------
------------------------------------------------------------
------------------------------------------------------------
------------------------------------------------------------
------------------------------------------------------------
------------------------------------------------------------
------------------------------------------------------------
------------------------------------------------------------
------------------------------------------------------------
------------------------------------------------------------
------------------------------------------------------------
------------------------------------------------------------
------------------------------------------------------------
------------------------------------------------------------
------------------------------------------------------------
------------------------------------------------------------
------------------------------------------------------------
------------------------------------------------------------
--
>ref_mp_57
------------------------------------------------------------
---------------------------------MAYQGVNGTASPPW-------------
------------------------------------------------------------
------------------------------------------------------------
-----------L-------NK---G-----------------------------------
------------------------------------------------------------
----------DNA-------WQM-------------------------------------
--------------------------VAATLV-G-MQSMPGLVILY-----GSIVKKKWA
VNSAFM------------------------------------------------------
------------------------------------ALYAFA-----AVLICWV----TW
GYKM-S-F--G------------------NQLL------PLWG-K---AG-------PAL
D-Q-----YYLVG-----------------------------------------------
----QAAIP-----AEP-------------------ATAL-FPMATM--VYFQFV-FAAI
TLILLAGSVLGRMNIKAWMVFVPL-------------WLTFSYTVG-AFSLW--------
----------------------------G-------------------------------
---------------G-----------------------------------G--------
-----FL-FQ------W-------G---------------------------------V-
IDYSGGYVIHVSAGIAGFTAAYWVGP--RL--K---Q-----------------------
----------------D-----R---E---------R---FPPNNVL-LMLAGAGLLWL-
GWAGFNGGDPF---------------------------AA-NI---------DSS-----
--------------------M--AVLNTNICAAASLLVWTCL------------------
---------D-V-I---F--F-GK------PSVIGA-VQGMITGLVCITPAAGV-VQGWA
AIIMGVLSGSIPWFTM-----------------------MV-LH-KKSK-LLQ-------
-------------------------MVDDTLGVFHTHAVAGVLGGALTGLF-AEPVLCDL
Y----LSSPGT----------K-----------------G-------------------A
F-Y------G-GS-GGK-----------QF--LK-------QLVGAGF------------
------------------------------IIGWNVV--ATSI-IL------L---VIRF
V--I-P-------------LRMPDEQLLIG-D----------------------------
----------------------------------------DAV-----------------
--------------------HGEE-A----------------------------------
------------------------------------------------------------
------------------------------------------------------------
----------------------------------------------Y-------------
--------------------ALWGDGEKYDISKH--GWS--DDTTGH--GDVTGQGARSI
IELGKPARGATIEL----------------------------------------------
------------------------------------------------------------
------------------------------------------------------------
------------------------------------------------------------
------------------------------------------------------------
------------------------------------------------------------
------------------------------------------------------------
------------------------------------------------------------
------------------------------------------------------------
------------------------------------------------------------
------------------------------------------------------------
------------------------------------------------------------
------------------------------------------------------------
------------------------------------------------------------
------------------------------------------------------------
------------------------------------------------------------
------------------------------------------------------------
------------------------------------------------------------
------------------------------------------------------------
------------------------------------------------------------
------------------------------------------------------------
------------------------------------------------------------
------------------------------------------------------------
------------------------------------------------------------
------------------------------------------------------------
--
>ref_mp_52
------------------------------------------------------------
------------------------MADALPTVPIAYNQTG-GVTPAW-------------
------------------------------------------------------------
------------------------------------------------------------
-----------L-------NK---G-----------------------------------
------------------------------------------------------------
----------DNA-------WQL-------------------------------------
--------------------------TASTLV-G-VQSVPALVILY-----GSIVKKKWA
VNSAFM------------------------------------------------------
------------------------------------AFYAFA-----AVWLCWV----GW
AYKM-S-F--G------------------EKLI------PIWG-K---AG-------TTL
S-Y-----KYLLS-----------------------------------------------
----QAELP-----STAHYHKNGD-----IE--TYALTPF-FPMASL--VYFQFV-FAAI
TLVLLAGSVLGRMSFRAWMLFVPL-------------WLTCSYTVG-AFSLW--------
----------------------------G-------------------------------
---------------G-----------------------------------G--------
-----FL-WQ------W-------G---------------------------------V-
IDYAGGFVIHLSSGIGGFVAAYWVGP--RL--T---K-----------------------
----------------D-----R---E---------R---FPPNNVL-LMLAGAGLLWM-
GWAGFNGGAAL---------------------------SA-NL---------IAS-----
--------------------I--AVMNTNVCAATSLLVWTCL------------------
---------D-V-L---I--F-GK------PSVIGA-VQGMITGLVVITPAAGL-VQGWA
ALVMGVFAGSVPWFTM-----------------------MV-VH-KRSS-ILQ-------
-------------------------RVDDTLGVFHTHAVAGLVGGLLVGCF-AEPTLCDY
F----LPVLGE----------R-----------------G-------------------A
F-Y------G-GV-GGK-----------QL--GK-------QIVGALF------------
------------------------------ITAWNVV--MTSI-IL------N---VIKL
V--M-P-------------LRMTDEHLLVG-D----------------------------
----------------------------------------DAE-----------------
--------------------HGEE-A----------------------------------
------------------------------------------------------------
------------------------------------------------------------
----------------------------------------------Y-------------
--------------------ALWGDGEMFDMSKHG----ALTSNLSTLSSNDFGSE----
------KSRPTITL----------------------------------------------
------------------------------------------------------------
------------------------------------------------------------
------------------------------------------------------------
------------------------------------------------------------
------------------------------------------------------------
------------------------------------------------------------
------------------------------------------------------------
------------------------------------------------------------
------------------------------------------------------------
------------------------------------------------------------
------------------------------------------------------------
------------------------------------------------------------
------------------------------------------------------------
------------------------------------------------------------
------------------------------------------------------------
------------------------------------------------------------
------------------------------------------------------------
------------------------------------------------------------
------------------------------------------------------------
------------------------------------------------------------
------------------------------------------------------------
------------------------------------------------------------
------------------------------------------------------------
------------------------------------------------------------
--
>ref_mp_50
------------------------------------------------------------
------------------------MADATPAIPSAYVSTG-GVNPDW-------------
------------------------------------------------------------
------------------------------------------------------------
-----------L-------NK---G-----------------------------------
------------------------------------------------------------
----------DNS-------WQL-------------------------------------
--------------------------TAATFV-G-MQTVPALVILY-----GSIVKKKWA
VNSAFM------------------------------------------------------
------------------------------------AFYAFA-----AVLLCWV----GW
AYKM-S-F--G------------------EKLI------PIWG-K---AG-------TTL
N-F-----NYLLS-----------------------------------------------
----QAELP-----ASATYYSDGS-----VQ--VATLMPW-YPMATQ--VYFQFV-FAAI
TLVLLAGSVLGRMSFRAWMVFVPL-------------WLTCSYTVG-CFSVW--------
----------------------------G-------------------------------
---------------G-----------------------------------G--------
-----FL-WQ------W-------G---------------------------------I-
IDYAGGYVIHLSSGVAGFTAAYWVGP--RL--S---K-----------------------
----------------D-----R---E---------R---FPPNNVL-LMLAGAGLLWM-
GWAGFNGGAAL---------------------------SA-NL---------VAS-----
--------------------I--AIINTHVCAATSVLVWTFL------------------
---------D-V-V---V--F-GK------PSVIGA-VQGMITGLVVITPGAGL-VQGWA
ALVMGVFAGSIPWFTM-----------------------MV-VH-KRSS-LLQ-------
-------------------------KVDDTLGVFHTHAVAGFLGGILSGCL-AEPTLCNY
F----LPVLDL----------Q-----------------G-------------------A
F-Y------G-GI-GGK-----------QL--GK-------QIAGALF------------
------------------------------IIGWNVV--VTSI-IL------N---VIKL
V--I-P-------------LRMDDEHLLIG-D----------------------------
----------------------------------------DAE-----------------
--------------------HGEE-A----------------------------------
------------------------------------------------------------
------------------------------------------------------------
----------------------------------------------Y-------------
--------------------ALWGDGEKYDSSVHG----ASEMDITNHGSKNN-------
------DKRPTVAL----------------------------------------------
------------------------------------------------------------
------------------------------------------------------------
------------------------------------------------------------
------------------------------------------------------------
------------------------------------------------------------
------------------------------------------------------------
------------------------------------------------------------
------------------------------------------------------------
------------------------------------------------------------
------------------------------------------------------------
------------------------------------------------------------
------------------------------------------------------------
------------------------------------------------------------
------------------------------------------------------------
------------------------------------------------------------
------------------------------------------------------------
------------------------------------------------------------
------------------------------------------------------------
------------------------------------------------------------
------------------------------------------------------------
------------------------------------------------------------
------------------------------------------------------------
------------------------------------------------------------
------------------------------------------------------------
--
>ref_mp_51
------------------------------------------------------------
-------------------------MALTPPAP---------VTPEW-------------
------------------------------------------------------------
------------------------------------------------------------
-----------L-------NK---G-----------------------------------
------------------------------------------------------------
----------DNA-------WQL-------------------------------------
--------------------------TASTLV-G-IQTVPALVILY-----GSIVKKKWA
VNSAFM------------------------------------------------------
------------------------------------AFYAFA-----AVLLCWV----AW
AYKM-S-F--G------------------EKLI------PIWG-K---AG-------TTL
S-F-----KYLLS-----------------------------------------------
----QAELP-----ASAT-----------PD--VPKLMPF-YPMATH--VYFQFV-FAAI
TLVLLAGSVLGRMSFRAWMLFVPL-------------WLTCSYTVG-AFSLW--------
----------------------------G-------------------------------
---------------G-----------------------------------G--------
-----FL-WQ------W-------G---------------------------------V-
IDYAGGFVIHLSSGIAGFTAAYWVGP--RL--T---R-----------------------
----------------D-----R---E---------R---FPPNNVL-LMLAGAGLLWM-
GWAGFNGGAAV---------------------------SA-NL---------IAS-----
--------------------I--AVINTNVCAATSLLVWTGL------------------
---------D-V-V---V--F-GK------PSVIGA-VQGMITGLVVITPGAGL-VQGWA
ALVMGVFAGSVPWFTM-----------------------MV-VH-KKSK-LLQ-------
-------------------------KVDDTLGVFHTHAVAGLLGGLLSGCL-AENTLCDY
F----LPVVGL----------Q-----------------G-------------------A
F-Y------G-GS-GGK-----------QL--GK-------QIVAALF------------
------------------------------IIGWNIV--VTSI-IL------N---VIKL
I--T-P-------------LRMSDEHLLIG-D----------------------------
----------------------------------------DAE-----------------
--------------------HGEE-A----------------------------------
------------------------------------------------------------
------------------------------------------------------------
----------------------------------------------Y-------------
--------------------ALWGDGEIYDLSKHG----ASELDNTKHGSMEF-------
------DKQPTVAL----------------------------------------------
------------------------------------------------------------
------------------------------------------------------------
------------------------------------------------------------
------------------------------------------------------------
------------------------------------------------------------
------------------------------------------------------------
------------------------------------------------------------
------------------------------------------------------------
------------------------------------------------------------
------------------------------------------------------------
------------------------------------------------------------
------------------------------------------------------------
------------------------------------------------------------
------------------------------------------------------------
------------------------------------------------------------
------------------------------------------------------------
------------------------------------------------------------
------------------------------------------------------------
------------------------------------------------------------
------------------------------------------------------------
------------------------------------------------------------
------------------------------------------------------------
------------------------------------------------------------
------------------------------------------------------------
--
>ref_mp_49
------------------------------------------------------------
---------------------MEAPPPLPPGVTSAYTNSGYGVEPEW-------------
------------------------------------------------------------
------------------------------------------------------------
-----------L-------NK---G-----------------------------------
------------------------------------------------------------
----------DAA-------WQL-------------------------------------
--------------------------AAATLV-G-IQSMPGLVILY-----GSIVKKKWA
VNSAFM------------------------------------------------------
------------------------------------ALYAFA-----ATAICWV----LW
AYKM-S-F--G------------------EQLV------PIWG-K---AG-------SVL
G-F-----EFLLS-----------------------------------------------
----QAGLP-----SSAHYDSNGA-----LV--TPALKAH-FGMASM--VLFQFF-FAAL
TVILLAGSVLGRMSFRAWMLFVPL-------------WLTFSYTVG-AFTMW--------
----------------------------G-------------------------------
---------------G-----------------------------------G--------
-----FL-WQ------W-------G---------------------------------V-
IDYAGGYVIHVSSGAAGFVAAYWVGP--RL--P---K-----------------------
----------------D-----R---E---------R---FPPNNML-LVLTGAGLLWL-
GWSGFNGGASF---------------------------SA-HV---------VTG-----
--------------------L--AVLNTHISAATSMLTWTAM------------------
---------D-V-F---F--F-GK------PSVIGA-VQGVMTGLVVITPAAGL-VPGWS
ALLMGILAGSIPWWTM-----------------------MV-LH-KRWW-VLQ-------
-------------------------KVDDTLGVIHTHGVGGVLGGICVGLF-ADPTLCKY
MH---VAGDYT----------N-----------------G-------------------A
F-Y------G-GN-GGI-----------QL--LK-------QIVGALF------------
------------------------------IAGWNLV--LTTL-IL------F---AIGL
V--T-P-------------LRMSEEHLLVG-D----------------------------
----------------------------------------DAE-----------------
--------------------HGEE-A----------------------------------
------------------------------------------------------------
------------------------------------------------------------
----------------------------------------------Y-------------
--------------------ALWGDGEKFDVTRHPTATIAAEFEQRSAVNYADR------
--------AVTLHI----------------------------------------------
------------------------------------------------------------
------------------------------------------------------------
------------------------------------------------------------
------------------------------------------------------------
------------------------------------------------------------
------------------------------------------------------------
------------------------------------------------------------
------------------------------------------------------------
------------------------------------------------------------
------------------------------------------------------------
------------------------------------------------------------
------------------------------------------------------------
------------------------------------------------------------
------------------------------------------------------------
------------------------------------------------------------
------------------------------------------------------------
------------------------------------------------------------
------------------------------------------------------------
------------------------------------------------------------
------------------------------------------------------------
------------------------------------------------------------
------------------------------------------------------------
------------------------------------------------------------
------------------------------------------------------------
--
>ref_mp_46
------------------------------------------------------------
--------------------------MATPVVQSAYNQTG-GVSPDW-------------
------------------------------------------------------------
------------------------------------------------------------
-----------L-------NK---G-----------------------------------
------------------------------------------------------------
----------DNA-------WQL-------------------------------------
--------------------------TASTLV-G-LQSMPGLVILY-----GSIVKKKWA
VNSAFM------------------------------------------------------
------------------------------------ALYAFA-----ATLLCWV----TW
AYKM-S-F--G------------------EQLL------PIWG-K---AG-------TTL
G-Y-----TFMLD-----------------------------------------------
----QARLP-----STIHYYKNNT-----IE--MPASEGF-YGMADM--VLYQFF-FAAI
TLVLLAGSVLGRMSFRAWMLFCPL-------------WLTFSYTVG-AFSVW--------
----------------------------G-------------------------------
---------------G-----------------------------------G--------
-----FL-WQ------W-------G---------------------------------V-
IDYAGGYVIHVSSGVAGFVAAYWVGP--RL--A---K-----------------------
----------------D-----R---E---------R---FPPNNVL-LMLTGAGLLWM-
GWSGFNGGAPF---------------------------SA-NL---------ISG-----
--------------------L--AVLNTHICAATSLLTWTTL------------------
---------D-V-I---V--F-GK------PSVIGA-VQGMMTGLVMITPAAGF-VPGWA
ALVMGILAGSIPWWTM-----------------------MC-LH-KRWS-LLQ-------
-------------------------RVDDTLGVFHTHAVAGCLGGLCVGLF-AEPRLCEY
MN---HAVTNS----------N-----------------G-------------------L
F-Y------G-GD-GGM-----------QV--LK-------QVVGAAF------------
------------------------------IIGWNIV--VTTL-IM------F---AIRF
V--M-P-------------LRMSEEHLLVG-D----------------------------
----------------------------------------DAE-----------------
--------------------HGEE-A----------------------------------
------------------------------------------------------------
------------------------------------------------------------
----------------------------------------------Y-------------
--------------------ALWGDGEKFDVTRHIHS--DLEMEQSRFGVRQSQTF----
------APNTILHI----------------------------------------------
------------------------------------------------------------
------------------------------------------------------------
------------------------------------------------------------
------------------------------------------------------------
------------------------------------------------------------
------------------------------------------------------------
------------------------------------------------------------
------------------------------------------------------------
------------------------------------------------------------
------------------------------------------------------------
------------------------------------------------------------
------------------------------------------------------------
------------------------------------------------------------
------------------------------------------------------------
------------------------------------------------------------
------------------------------------------------------------
------------------------------------------------------------
------------------------------------------------------------
------------------------------------------------------------
------------------------------------------------------------
------------------------------------------------------------
------------------------------------------------------------
------------------------------------------------------------
------------------------------------------------------------
--
>ref_mp_47
------------------------------------------------------------
-----------------------MIAESTSYVPSAYQNTG-GVLPDW-------------
------------------------------------------------------------
------------------------------------------------------------
-----------L-------NK---G-----------------------------------
------------------------------------------------------------
----------DNA-------WLL-------------------------------------
--------------------------TASTLV-G-LQSMPGLVILY-----GSIVKKKWA
VNSAFM------------------------------------------------------
------------------------------------ALYAFA-----ATLLCWV----GW
AYKM-S-F--G------------------DQLL------PLWG-K---AG-------TTL
R-Y-----TYLLS-----------------------------------------------
----QAGMP-----STIHLFKNGT-----QE--ASALTLN-YGMANM--VLFQFF-FAAI
TIILLAGSVLGRMSFRAWMLFVPL-------------WLTFSYTVG-AFSVW--------
----------------------------G-------------------------------
---------------G-----------------------------------G--------
-----FL-WQ------W-------G---------------------------------V-
IDYAGGYVIHVSSGVAGFVAAYWVGP--RL--P---K-----------------------
----------------D-----R---E---------R---FPPNNML-LMLTGAGLLWM-
GWSGFNGGAPF---------------------------SA-NI---------VSG-----
--------------------L--AVLNTHVCAATSLLTWTTL------------------
---------D-V-I---I--F-GK------PSVIGA-VQGMMTGLVTITPAAGF-VPGWA
ALIMGVLAGSIPWWTM-----------------------MW-LH-KRWS-LLQ-------
-------------------------NVDDTLGVFHTHAVAGCLGGLCVGLF-AEPELCTY
MN---LPVTNS----------N-----------------G-------------------L
F-Y------G-GN-GGV-----------QV--LK-------QIVGALF------------
------------------------------IIGWNIV--VTTL-II------F---AVGM
L--M-P-------------LRMSEEHLLVG-D----------------------------
----------------------------------------DAE-----------------
--------------------HGEE-A----------------------------------
------------------------------------------------------------
------------------------------------------------------------
----------------------------------------------Y-------------
--------------------ALWGDGEKFDVSRHARSADSYEMEQSHHGPRPDR------
--------NAILHI----------------------------------------------
------------------------------------------------------------
------------------------------------------------------------
------------------------------------------------------------
------------------------------------------------------------
------------------------------------------------------------
------------------------------------------------------------
------------------------------------------------------------
------------------------------------------------------------
------------------------------------------------------------
------------------------------------------------------------
------------------------------------------------------------
------------------------------------------------------------
------------------------------------------------------------
------------------------------------------------------------
------------------------------------------------------------
------------------------------------------------------------
------------------------------------------------------------
------------------------------------------------------------
------------------------------------------------------------
------------------------------------------------------------
------------------------------------------------------------
------------------------------------------------------------
------------------------------------------------------------
------------------------------------------------------------
--
>ref_mp_48
------------------------------------------------------------
------------------------------------MNTG-EVLPDW-------------
------------------------------------------------------------
------------------------------------------------------------
-----------L-------NK---G-----------------------------------
------------------------------------------------------------
----------DNA-------WQL-------------------------------------
--------------------------TAVTFV-G-LQSMPGLVILF-----GSIVKKKWA
VNSAFM------------------------------------------------------
------------------------------------SLYAFA-----ATLLCWV----TW
AYKM-S-F--G------------------EWLL------PMWG-K---AG-------TTL
G-Y-----EFLLE-----------------------------------------------
----QAKMP-----STVHFYKNGT-----VE--SDAVEAM-YGMADF--VLFQFF-FAAI
TLILLGGSVLGRMSFRAWMLFVPL-------------WLALSYTVG-AFSLW--------
----------------------------G-------------------------------
---------------G-----------------------------------G--------
-----FL-WQ------W-------G---------------------------------V-
IDYAGGYVIHVSSGVAGFVAAFWVGP--RL--P---K-----------------------
----------------D-----R---E---------R---FPPNNML-LMLTGAGLLWM-
GWSGFNGGAPF---------------------------SA-NI---------ISG-----
--------------------L--AVLNTHVCAATSLLTWTTL------------------
---------D-V-I---F--F-GK------PSVIGA-VQGMMTGLVTITPAAGF-VPGWA
ALIMGVLARSVPWWSM-----------------------MW-LH-KHWS-LLQ-------
-------------------------DVDDTLGVFHTHAVAGCLGGVCVGLL-ADPTLCAY
MD---VPVTNS----------N-----------------G-------------------L
L-Y------G-GN-GGV-----------QV--LK-------QIVGALF------------
------------------------------IIGWNIV--VTTL-II------F---AIGM
V--M-P-------------LRMSEEHLLVG-D----------------------------
----------------------------------------DAE-----------------
--------------------HGEE-A----------------------------------
------------------------------------------------------------
------------------------------------------------------------
----------------------------------------------Y-------------
--------------------ALWGDGEKFD----DLSLNTYRR-----------------
------------------------------------------------------------
------------------------------------------------------------
------------------------------------------------------------
------------------------------------------------------------
------------------------------------------------------------
------------------------------------------------------------
------------------------------------------------------------
------------------------------------------------------------
------------------------------------------------------------
------------------------------------------------------------
------------------------------------------------------------
------------------------------------------------------------
------------------------------------------------------------
------------------------------------------------------------
------------------------------------------------------------
------------------------------------------------------------
------------------------------------------------------------
------------------------------------------------------------
------------------------------------------------------------
------------------------------------------------------------
------------------------------------------------------------
------------------------------------------------------------
------------------------------------------------------------
------------------------------------------------------------
------------------------------------------------------------
--
>ref_a_215
------------------------------------------------------------
------------------------------------------------------------
------------------------------------------------------------
------------------------------------------------------------
-----------M-------TA---A-----------------------------------
------------------------------------------------------------
----------DVA-------WML-------------------------------------
--------------------------AAFAVV-L-IMF-PGIALFY-----GGMVGPRNA
LNMLMM------------------------------------------------------
------------------------------------CMSTLA-----VVSVLYV----LY
GHGV-V-V--G------------------D-------SLGGWR-V---IG-------DPL
Q-H-----LGWTG---------------------I-------------------------
----YDDPG----------------------------DGS-IVDPYW--FSFYVL-FAAI
TVAIVASAAVGRMKFSAWLVFSGV-------------WLTLVYLPL-GHQVF--------
----------------------------A-------------------------------
------FDGED--TKG-----------------------------------G--------
-----WLRNV------V-------Q---------------------------------L-
HDYAGGTAVHMSAGFGALALALVLGK--RR--T---V-----------------------
---------------------------------------QMRPHNLP-IVLVGVGMLWM-
GWIGFNGGTAG---------------------------GA-NF---------LAQ-----
--------------------F--AIMSTLLAGCTGMIGFCLV------------------
---------E-R-L---R--D-GH------ATTLGM-CSGVIAGLVGITPSADA-VDALG
ALFVGFASGAVVAWAV------------------------T-WK-SR-----L-------
-------------------------GIDESLDAFAVHGIGGIVGSLCVVLI-GFEG----
A-------PAGI---------R-----------------G-------------------I
LLG------G----SWD-----------IV--WR-------EVVGIVV------------
------------------------------VSGYAFV--ATYV-IA------R---VLDR
V--M-G-------------LRAPEEHELEGMD----------------------------
----------------------------------------LTQ-----------------
--------------------HAES-A----------------------------------
------------------------------------------------------------
------------------------------------------------------------
----------------------------------------------Y-------------
----------------------------DLERT---------------------------
------------------------------------------------------------
------------------------------------------------------------
------------------------------------------------------------
------------------------------------------------------------
------------------------------------------------------------
------------------------------------------------------------
------------------------------------------------------------
------------------------------------------------------------
------------------------------------------------------------
------------------------------------------------------------
------------------------------------------------------------
------------------------------------------------------------
------------------------------------------------------------
------------------------------------------------------------
------------------------------------------------------------
------------------------------------------------------------
------------------------------------------------------------
------------------------------------------------------------
------------------------------------------------------------
------------------------------------------------------------
------------------------------------------------------------
------------------------------------------------------------
------------------------------------------------------------
------------------------------------------------------------
------------------------------------------------------------
--
>ref_a_528
------------------------------------------------------------
------------------------------------------------------------
------------------------------------------------------------
------------------------------------------------------------
-----------M-------QA---A-----------------------------------
------------------------------------------------------------
----------DIA-------WIL-------------------------------------
--------------------------TAIALV-A-IMF-PGLAFLY-----GGMLGSGQV
LNMFMM------------------------------------------------------
------------------------------------VMSSLA-----VATVVYV----AV
GHGL-V-V--G------------------D-------SVGGLG-L---IG-------NPG
E-W-----LFFGN---------------------A-------------------------
----MADDG----------------------------SGA-A---LW--GAFNIL-FAGI
SLALVASGAAGRMKFWAWLIFGAV-------------WILVVYAPL-AHWVF--------
----------------------------A-------------------------------
------FDDPDAGTVG-----------------------------------G--------
-----WLANR------I-------G---------------------------------F-
HDFAGGTAIHMNAGAAGLALALVLGP--RR--G---G-----------------------
---------------------------------------PARPHNLP-LTLFGAGMLMV-
GWLGFNGGTAG---------------------------GA-NF---------TAT-----
--------------------Y--VVLTSLLAAGGGMLGFAVV------------------
---------E-K-L---R--N-GR------STLLGL-ATGVIAGLVGITPAADA-VNPFG
AVAVGILAAAAAAWAI------------------------T-WK-NR-----H-------
-------------------------GIDDSLDVFAVHGIAGIAGVLFVTFL-GDDR----
A-------PAGI---------R-----------------G-------------------V
LLG------G----EVS-----------QI--WR-------EALAILV------------
------------------------------TLTWSFG--VTWL-LA------K---AMSL
V--I-D-------------IRISREEEDAGID----------------------------
----------------------------------------RAV-----------------
--------------------HSEY-G----------------------------------
------------------------------------------------------------
------------------------------------------------------------
----------------------------------------------Y-------------
----------------------------DLRMTSAFGLSTRPAEDPADTVSDRRAAAPAP
VVTTAQADLKEQK-----------------------------------------------
------------------------------------------------------------
------------------------------------------------------------
------------------------------------------------------------
------------------------------------------------------------
------------------------------------------------------------
------------------------------------------------------------
------------------------------------------------------------
------------------------------------------------------------
------------------------------------------------------------
------------------------------------------------------------
------------------------------------------------------------
------------------------------------------------------------
------------------------------------------------------------
------------------------------------------------------------
------------------------------------------------------------
------------------------------------------------------------
------------------------------------------------------------
------------------------------------------------------------
------------------------------------------------------------
------------------------------------------------------------
------------------------------------------------------------
------------------------------------------------------------
------------------------------------------------------------
------------------------------------------------------------
--
>ref_rew5
------------------------------------------------------------
------------------------------------------------------------
------------------------------------------------------------
------------------------------------------------------------
-----------M-------DP---S-----------------------------------
------------------------------------------------------------
----------DLA-------WIL-------------------------------------
--------------------------AAFALV-S-LMF-PGLSLLY-----GGMLGGQHV
LNTFMM------------------------------------------------------
------------------------------------VMSSLG-----IISLVYI----IY
GHGL-V-L--G------------------N-------SIGGWG-I---IG-------NPL
E-Y-----FGFRN---------------------I-------------------------
----MEDDG----------------------------TGD-L---MW--AGFYIL-FAAI
SLALVSSGAAGRMRFGAWLVFGVL-------------WFTFVYAPL-AHWVF--------
----------------------------A-------------------------------
------IDDPESGYVG-----------------------------------G--------
-----WMKNV------L-------E---------------------------------F-
HDFAGGTAVHMNAGASGLALAIVLGR--RH--S---M-----------------------
---------------------------------------AVRPHNLP-LILIGAGLIVA-
GWFGFNGGTAG---------------------------GA-NF---------LAS-----
--------------------Y--VVVTSLIAAAGGMMGFMLV------------------
---------E-R-V---F--S-GK------PTFFGS-ATGTIAGLVAITPAADA-VSPLG
AFAVGALGAVVSFWAI------------------------S-WK-KG-----H-------
-------------------------RVDDSFDVFAVHGMAGIAGALFVMLF-GDPL----
A-------PAGV---------S-----------------G-------------------V
FFG------G----ELS-----------LL--WR-------EPLAIIV------------
------------------------------TLTYAFG--VTWL-IA------T---ILNK
F--M-T-------------LRITSEAEYEGID----------------------------
----------------------------------------RAE-----------------
--------------------HAES-A----------------------------------
------------------------------------------------------------
------------------------------------------------------------
----------------------------------------------Y-------------
----------------------------HLNSNGI-GMATRTNFGPEIPEETVPDAVQVG
VDKQKIADTRKASK----------------------------------------------
------------------------------------------------------------
------------------------------------------------------------
------------------------------------------------------------
------------------------------------------------------------
------------------------------------------------------------
------------------------------------------------------------
------------------------------------------------------------
------------------------------------------------------------
------------------------------------------------------------
------------------------------------------------------------
------------------------------------------------------------
------------------------------------------------------------
------------------------------------------------------------
------------------------------------------------------------
------------------------------------------------------------
------------------------------------------------------------
------------------------------------------------------------
------------------------------------------------------------
------------------------------------------------------------
------------------------------------------------------------
------------------------------------------------------------
------------------------------------------------------------
------------------------------------------------------------
------------------------------------------------------------
--
>ref_a_235
------------------------------------------------------------
------------------------------------------------------------
------------------------------------------------------------
------------------------------------------------------------
-----------M-------DV---A-----------------------------------
------------------------------------------------------------
----------DIA-------WIL-------------------------------------
--------------------------TAFALV-G-LMF-PGLSLLY-----GGMLGSGQV
LNMFMM------------------------------------------------------
------------------------------------VMSSLA-----VTTFVYV----LY
GHGL-V-L--G------------------N-------SLGGLG-L---IG-------DPR
E-Y-----IGFNS---------------------L-------------------------
----IEDDG----------------------------AGG-I---LW--GGFFIL-FAAI
SLALVASGAAGRMKFGSWLIFGAL-------------WLTFVYGPL-AHWVF--------
----------------------------A-------------------------------
------FDDEEAGIVG-----------------------------------G--------
-----WLVNN------V-------G---------------------------------M-
HDFAGGTAVHMNAGASGLALAMVLGA--RR--S---G-----------------------
---------------------------------------PTRPHSLP-LTLLGAGLIVV-
GWFGFNGGTAG---------------------------GA-NF---------LAT-----
--------------------Y--VVVTSLLAAGGGIMGFMLI------------------
---------E-K-F---R--N-GK------PTLLGL-VTGMIAGLVAITPAADA-VSPIG
AIIAGFLGAAGAAWAI------------------------S-WK-SR-----H-------
-------------------------KIDDSLDVFAVHGIAGIVGAFFVMLF-GSAA----
A-------PAGV---------Q-----------------G-------------------V
LLG------G----DTS-----------LL--WR-------EPLAVVV------------
------------------------------TLTWAFG--VTWL-IA------T---IMTK
I--Y-D-------------IRISPEDEADGID----------------------------
----------------------------------------QSL-----------------
--------------------HAES-A----------------------------------
------------------------------------------------------------
------------------------------------------------------------
----------------------------------------------Y-------------
----------------------------DIRSTGMFGATSRAS------ESRRPVKAEAK
PETTVEPTPPDSPK----------------------------------------------
------------------------------------------------------------
------------------------------------------------------------
------------------------------------------------------------
------------------------------------------------------------
------------------------------------------------------------
------------------------------------------------------------
------------------------------------------------------------
------------------------------------------------------------
------------------------------------------------------------
------------------------------------------------------------
------------------------------------------------------------
------------------------------------------------------------
------------------------------------------------------------
------------------------------------------------------------
------------------------------------------------------------
------------------------------------------------------------
------------------------------------------------------------
------------------------------------------------------------
------------------------------------------------------------
------------------------------------------------------------
------------------------------------------------------------
------------------------------------------------------------
------------------------------------------------------------
------------------------------------------------------------
--
>ref_a_381
------------------------------------------------------------
------------------------------------------------------------
------------------------------------------------------------
------------------------------------------------------------
-----------M-------PA---A-----------------------------------
------------------------------------------------------------
----------DVA-------WIL-------------------------------------
--------------------------AAFSLV-L-LMF-PGLAMLY-----GGMLNGRSV
LNMMMM------------------------------------------------------
------------------------------------VMSSLA-----VTTVVYI----LV
GHGL-V-I--G------------------D-------TVAGLR-L---IG-------DPF
E-F-----AFFND---------------------L-------------------------
----MTDDG----------------------------NGS-T---LN--AAFFTL-FAAI
SVALVSSGAAGRMKFDAWMIFAAI-------------WVLLVYAPM-AHWVF--------
----------------------------A-------------------------------
------ADDAEAGTTG-----------------------------------G--------
-----WMINV------L-------G---------------------------------L-
HDYAGGTAVHMNAGAAGLALAIFLGR--RA--T---K-----------------------
---------------------------------------DDRPHNLP-LMLIGAGMIAM-
GWMGFNGGTAG---------------------------GA-NF---------LAQ-----
--------------------Y--VILTSLLSLAGGMLGFIIM------------------
---------Q-R-I---V--N-GH------YTLMGL-GTGMVAGLVGITPVADA-VHPVG
AIFVGMLASAAAFGAI------------------------K-LA-RR-----Y-------
-------------------------GIDDSADVFAVHGVGGMAGAMFVVFF-GAAA----
A-------PAER---------A-----------------G-------------------V
FFG------G----SSD-----------LI--WR-------EIVAIVV------------
------------------------------TVGFSFI--ITYI-IA------W---VMDR
I--H-P-------------IRITEEDEGRGID----------------------------
----------------------------------------AVL-----------------
--------------------HDER-A----------------------------------
------------------------------------------------------------
------------------------------------------------------------
----------------------------------------------Y-------------
----------------------------D-RTMEPTGTADAEIS----------------
------------------------------------------------------------
------------------------------------------------------------
------------------------------------------------------------
------------------------------------------------------------
------------------------------------------------------------
------------------------------------------------------------
------------------------------------------------------------
------------------------------------------------------------
------------------------------------------------------------
------------------------------------------------------------
------------------------------------------------------------
------------------------------------------------------------
------------------------------------------------------------
------------------------------------------------------------
------------------------------------------------------------
------------------------------------------------------------
------------------------------------------------------------
------------------------------------------------------------
------------------------------------------------------------
------------------------------------------------------------
------------------------------------------------------------
------------------------------------------------------------
------------------------------------------------------------
------------------------------------------------------------
------------------------------------------------------------
--
>ref_a_932
------------------------------------------------------------
------------------------------------------------------------
------------------------------------------------------------
------------------------------------------------------------
-----------M-------EA---A-----------------------------------
------------------------------------------------------------
----------DMA-------WLL-------------------------------------
--------------------------AAFAMV-L-LMF-PGLAMLY-----GGMLNGRNV
LNMMLM------------------------------------------------------
------------------------------------VLSALA-----VTGVVYV----VI
GHGL-V-L--G------------------D-------SLGGAG-I---IG-------NPF
E-Y-----SFFSD---------------------F-------------------------
----MTDDD----------------------------AGG-T---FW--GAFYIL-FAAI
SVALVASGAAGRMKFGAWLVFVAL-------------WIILVYCPL-GHWVF--------
----------------------------A-------------------------------
------LDNPETGTVG-----------------------------------G--------
-----WMRNK------L-------D---------------------------------F-
HDFAGGTAVHMNAGAAGLALAVVLGK--RK--M---S-----------------------
---------------------------------------PGRPHNLP-LMMIGVGLIAT-
GWMGFNGGTAG---------------------------GA-NF---------MAQ-----
--------------------Y--VILTTLLALCGGMLGFITI------------------
---------E-R-I---R--D-GH------ATMLGL-GTGAIAGMVGITPVADA-VGPIG
ALMVGFLAAAAAAWAI------------------------T-WK-RR-----H-------
-------------------------QIDDSLDVFAVHGIAGITGSLFATFF-ANPQ----
A-------PGDM---------A-----------------G-------------------I
FFG------G----DFA-----------EL--GH-------ELIAIAV------------
------------------------------TLVYSFT--MTFI-IA------W---VMNK
I--S-P-------------IRVSEAEEEAGLD----------------------------
----------------------------------------NSI-----------------
--------------------HAES-A----------------------------------
------------------------------------------------------------
------------------------------------------------------------
----------------------------------------------Y-------------
----------------------------DSRQF---------------------------
------------------------------------------------------------
------------------------------------------------------------
------------------------------------------------------------
------------------------------------------------------------
------------------------------------------------------------
------------------------------------------------------------
------------------------------------------------------------
------------------------------------------------------------
------------------------------------------------------------
------------------------------------------------------------
------------------------------------------------------------
------------------------------------------------------------
------------------------------------------------------------
------------------------------------------------------------
------------------------------------------------------------
------------------------------------------------------------
------------------------------------------------------------
------------------------------------------------------------
------------------------------------------------------------
------------------------------------------------------------
------------------------------------------------------------
------------------------------------------------------------
------------------------------------------------------------
------------------------------------------------------------
------------------------------------------------------------
--
>ref_a_565
------------------------------------------------------------
-------------------------------------------MAPV-------------
------------------------------------------------------------
------------------------------------------------------------
-----------Y-------DS---G-----------------------------------
------------------------------------------------------------
----------DTA-------WMI-------------------------------------
--------------------------VSTALV-L-LMV-PGLAIFN-----AGMVRAKHA
LGMVMF------------------------------------------------------
------------------------------------AFAAVL-----AVSITWV----LL
GFTL-A-F--G------------------PDA--------GAG-L---VG-------T-L
R-Y-----AGLAG---------------------I-------------------------
----DVAAA--------------------------QAHAT-VPPIAF--VMFQMA-VAIV
AAVVITGAAADRMKFGAMLTFLTV-------------WSVAVYPVV-AHWTW--------
----------------------------S-------------------------------
--------------PE-----------------------------------G--------
-----WL-AS------W-------G---------------------------------V-
LDYGGGAAIGLAAGASGLALAMVLGP--RR--G---W-----------------------
----------------R-----Q---Q---------S---MQPHSVP-LTMLGAGLLWV-
GWVGLSGGAAV---------------------------AA-NA---------TAA-----
--------------------S--AALGTHLAGVGGIAGWLLL------------------
---------E-K-R---I--F-GK------PTAIGA-ASGAVAAFMASTPAAGY-LDPFA
SLLLGFIAGAVAFLGV------------------------R-LK-FR-----L-------
-------------------------KVDDSLDVFAVHYMGSAVGVLFIGIF-ARLIVGDG
T-------TSG----------V-----------------G-------------------L
LNG------G----DAS-----------QL--GK-------QAVAVLA------------
------------------------------VSGFAFL--ASAI-IA------M---VLRA
I--M-G-------------LRVTPEAEEQGLD----------------------------
----------------------------------------TDQ-----------------
--------------------HGQS-A----------------------------------
------------------------------------------------------------
------------------------------------------------------------
----------------------------------------------Y-------------
------------------------------------------GIRH--------------
------------------------------------------------------------
------------------------------------------------------------
------------------------------------------------------------
------------------------------------------------------------
------------------------------------------------------------
------------------------------------------------------------
------------------------------------------------------------
------------------------------------------------------------
------------------------------------------------------------
------------------------------------------------------------
------------------------------------------------------------
------------------------------------------------------------
------------------------------------------------------------
------------------------------------------------------------
------------------------------------------------------------
------------------------------------------------------------
------------------------------------------------------------
------------------------------------------------------------
------------------------------------------------------------
------------------------------------------------------------
------------------------------------------------------------
------------------------------------------------------------
------------------------------------------------------------
------------------------------------------------------------
------------------------------------------------------------
--
>ref_a_73
------------------------------------------------------------
--------------------------------------MNTLP-----------------
------------------------------------------------------------
------------------------------------------------------------
-----------I-------NT---G-----------------------------------
------------------------------------------------------------
----------DAA-------FMI-------------------------------------
--------------------------LCTAMV-C-LMT-PGLAFFY-----GGLARKNNI
LTIMTQ------------------------------------------------------
------------------------------------SFLSVG-----ITTIMWV----FG
GFGL-A-F--G------------------R-------DIGG---V---IG-------NPA
D-F-----FLMRH---------------------VTS-----------------------
----FPNMF----------------------------HGATIPFLMF--FLYQLM-FIVI
TVPLMTGAFAGRLNLKGYIILVIF-------------WNLLIYFPV-CHWIW--------
----------------------------G-------------------------------
---------------G-----------------------------------G--------
-----FL-DQ------M-------G---------------------------------F-
RDFAGGAVIHTTAGFGSLACILTLGQ--RK--I---P-----------------------
----------------L-----G---E---------R---SQHSSLM-AAAIGTGLLWF-
GWFGFNSGGAL---------------------------RA-DE---------QAV-----
--------------------N--AFGSTFIALAFAMITWLII------------------
---------A-K-V---K--G-NG------FDFVDV-LTGSVAGLAAITPCAGY-VEAKS
AMLIGIIAGIVCHAAV-----------------------DF-RK-KK-------------
-------------------------QWDDALDVWGVHGMGGFTGTILIGIF-ASNSHLLT
N-------PSS-------------------------------------------------
---------------WY-----------FL--GI-------QVIGVII------------
------------------------------TAVYAYV--LTTV-IL------K---SAMH
F--T-T-------------ITTTKEEQEEGLD----------------------------
----------------------------------------FFF-----------------
--------------------FGNK-L----------------------------------
------------------------------------------------------------
------------------------------------------------------------
----------------------------------------------N-------------
------------------------------------------------------------
------------------------------------------------------------
------------------------------------------------------------
------------------------------------------------------------
------------------------------------------------------------
------------------------------------------------------------
------------------------------------------------------------
------------------------------------------------------------
------------------------------------------------------------
------------------------------------------------------------
------------------------------------------------------------
------------------------------------------------------------
------------------------------------------------------------
------------------------------------------------------------
------------------------------------------------------------
------------------------------------------------------------
------------------------------------------------------------
------------------------------------------------------------
------------------------------------------------------------
------------------------------------------------------------
------------------------------------------------------------
------------------------------------------------------------
------------------------------------------------------------
------------------------------------------------------------
------------------------------------------------------------
------------------------------------------------------------
--
>ref_a_905
------------------------------------------------------------
-----------------------MIARLARIFTLATAALAAPAWAA--------------
---------PAMVDPAT-------------------------------------------
------------------------------------------------------------
-----------L-------DVSNSG-----------------------------------
------------------------------------------------------------
----------DTA-------FML-------------------------------------
--------------------------ICGALL-M-LFAVPGVLLMQ-----AGRGTARAA
QGVFLQ------------------------------------------------------
------------------------------------GTAIAA-----LVSLLWV----VV
GYTL-A-F--G------------------DPS---------GG-V---IG-------G-G
N-A-----WMLIA---------------------L-------------------------
----GNVRF----------------------------GTA-VPESAF--VLFQIA-GAML
AALLVAGAWAGRGRFGWALAFGGL-------------WSLIVYAPV-AHWIW--------
----------------------------G-------------------------------
---------------G-----------------------------------G--------
-----WL-YG------F-------G---------------------------------V-
LDYAGGIALHFCAGISALVAALVIGR--RT--G---W-----------------------
----------------------P---G---------A--AAATHNPV-MVLAGGALLLV-
GNFALNGGWTL---------------------------AA-TD---------DAS-----
--------------------S--AIINAHVAACTSALVWLLI------------------
---------E-K-L---R--T-RT------VSAMGA-VSGLLAGLAAIAPASGL-VSPGA
AILIGVIAAPACYFGL-----------------------RF-VT-ET-----L-------
-------------------------AIDDSNHAFALHGIGGLVGALLVAIF-ISDGFG--
----------G----------V-----------------G--Y----------------G
EGG------S----MIG-----------QL--VA-------QLIGLAG------------
------------------------------VAMWSIL--ATLI-IS------Y---GVAM
A--I-P-------------MRISPAEE-AGEA----------------------------
----------------------------------------LAP-----------------
--------------------PAPA-A----------------------------------
------------------------------------------------------------
------------------------------------------------------------
----------------------------------------------E-------------
-------------------------------------------AAPPAAEQIAAPQG---
------------------------------------------------------------
------------------------------------------------------------
------------------------------------------------------------
------------------------------------------------------------
------------------------------------------------------------
------------------------------------------------------------
------------------------------------------------------------
------------------------------------------------------------
------------------------------------------------------------
------------------------------------------------------------
------------------------------------------------------------
------------------------------------------------------------
------------------------------------------------------------
------------------------------------------------------------
------------------------------------------------------------
------------------------------------------------------------
------------------------------------------------------------
------------------------------------------------------------
------------------------------------------------------------
------------------------------------------------------------
------------------------------------------------------------
------------------------------------------------------------
------------------------------------------------------------
------------------------------------------------------------
------------------------------------------------------------
--
>ref_a_459
------------------------------------------------------------
-------------------MKFRMAAFPALLAVPSAGFGQSPYLAV--------------
------------------------------------------------------------
------------------------------------------------------------
-----------N-------DS---G-----------------------------------
------------------------------------------------------------
----------DTA-------WIM-------------------------------------
--------------------------ICAVLA-L-VAAVPGLALYY-----GGQVTRGVF
RRLLRQ------------------------------------------------------
------------------------------------IALLAM-----VISLLWI----VT
GYTL-A-F--G------------------FPA---------NG-W---IG-------A-G
N-A-----WMLIQ---------------------L-------------------------
----DALRD----------------------------GTL-VPESSF--ALFQMG-FAIL
APALMLGAWAGRARSSWALCFLAI-------------WSLLVYAPV-AHWVW--------
----------------------------G-------------------------------
---------------G-----------------------------------G--------
-----WL-AS------F-------G---------------------------------V-
MDFAGGLVIHVTAGFSALVTALLMGK--SI--A---L-----------------------
----------------R-----E---G---------A--VPAPHSPA-MTAIGVALLWL-
GWFGLIGGSAL---------------------------AA-TD---------DAS-----
--------------------T--ALINMQGAACIAGLTWTVL------------------
---------G-R-I---R--K-TS------DPLIDC-ASGALSGLVVVSPAAGF-ISPGA
AIVIGLLGALCSYGTA-----------------------HL-VR-HR-----L-------
-------------------------HIDDRLNVFAVHGTGGVVGVIGTAIF-TSDALG--
----------G----------T-----------------G--L----------------P
QGT------S----IAV-----------MI--GW-------QVLAIGL------------
------------------------------VALFASF--VALL-CA------L---MVSL
F--L-P-------------MRMSEEEERI-LD----------------------------
----------------------------------------ELE-----------------
------------------------------------------------------------
------------------------------------------------------------
------------------------------------------------------------
------------------------------------------------------------
------------------------------------------------------------
------------------------------------------------------------
------------------------------------------------------------
------------------------------------------------------------
------------------------------------------------------------
------------------------------------------------------------
------------------------------------------------------------
------------------------------------------------------------
------------------------------------------------------------
------------------------------------------------------------
------------------------------------------------------------
------------------------------------------------------------
------------------------------------------------------------
------------------------------------------------------------
------------------------------------------------------------
------------------------------------------------------------
------------------------------------------------------------
------------------------------------------------------------
------------------------------------------------------------
------------------------------------------------------------
------------------------------------------------------------
------------------------------------------------------------
------------------------------------------------------------
------------------------------------------------------------
------------------------------------------------------------
------------------------------------------------------------
--
>ref_a_367
------------------------------------------------------------
----------------------MNIRSISGLVLGCLLLSPHFAQAAETAT----------
------------------------------------------------------------
------------------------------------------------------------
-----------L-------NQ---T-----------------------------------
------------------------------------------------------------
----------STS-------WVM-------------------------------------
--------------------------TSIVFV-M-IMFIPGLALFY-----GGMLRSKNV
LSICTQ------------------------------------------------------
------------------------------------FFAFAG-----IIGLMWI----TH
IYSM-I-V--D-------------------TTGMQEGTFNLAS-F---VG-------G-F
D-K-----AFMHG---------------------V-------------------------
----TDQSL----------------------------MGD-IPEYVT--SVFGMT-FAMI
TPAIVVGGYAERMKFSAMVIFVIL-------------WTTIVYAPM-AHMVW--------
----------------------------G-------------------------------
---------------GV----------------------------------G--------
-----SA-MH-----NW-------G---------------------------------V-
LDFAGGTAVHINSGIAALVGAMIIGR--RK--D---W-----------------------
----------------------K---T---------Q--NIAPHNLV-YTFIGAGLLWA-
GWFGFNVGSAL---------------------------AA-NA---------SAG-----
--------------------L--IMMNTQVAACAGIVGWMII------------------
---------E-K-V---L--D-RH------TTSLGL-ASGAIAGLVGITPAAAY-VGVFG
AAAIGLITGMVCFYAV-----------------------TR-LK-NV-----L-------
-------------------------NIDDSLDVFALHGIGGMVGGILTGIF-ASPLLG--
----------G----------N-------------------------------------I
TGL------D----FGT-----------QF--IA-------QMIGIVV------------
------------------------------TVVYSAV--CTWG-IF------K---VIEL
T--V-G-------------LRVSHEQEEKGLD----------------------------
----------------------------------------LSD-----------------
--------------------HNER-A----------------------------------
------------------------------------------------------------
------------------------------------------------------------
----------------------------------------------Y-------------
-------------------------------------------N----------------
------------------------------------------------------------
------------------------------------------------------------
------------------------------------------------------------
------------------------------------------------------------
------------------------------------------------------------
------------------------------------------------------------
------------------------------------------------------------
------------------------------------------------------------
------------------------------------------------------------
------------------------------------------------------------
------------------------------------------------------------
------------------------------------------------------------
------------------------------------------------------------
------------------------------------------------------------
------------------------------------------------------------
------------------------------------------------------------
------------------------------------------------------------
------------------------------------------------------------
------------------------------------------------------------
------------------------------------------------------------
------------------------------------------------------------
------------------------------------------------------------
------------------------------------------------------------
------------------------------------------------------------
------------------------------------------------------------
--
>ref_a_247
------------------------------------------------------------
----------------------MSSDILKKLGLCLLTLMPAYACAADTP-----------
------------------------------------------------------------
------------------------------------------------------------
-----------F-------DA---A-----------------------------------
------------------------------------------------------------
----------STV-------WLM-------------------------------------
--------------------------VSAILV-L-IMFIPGLALFY-----GGMLRAKNV
LSIFSQ------------------------------------------------------
------------------------------------FFAVAG-----AVGILWI----AI
VYSI-V-A--D-------------------TTHMSEGSLNLNS-F---IG-------G-F
G-K-----AFMAG---------------------I-------------------------
----TDQTL----------------------------IAG-VPEYVV--CIFGLT-FAMI
TPCIALGGFAERMKFGAVVLFGAL-------------WLGLVYGPL-AHMVW--------
----------------------------G-------------------------------
---------------GP----------------------------------G--------
-----AI-MH-----NW-------G---------------------------------V-
LDFAGGTAVHINSGVAALVGAIVVGQ--RR--G---W-----------------------
----------------------P---T---------T--AMPPHNLV-FTMMGAALLWA-
GWYGFNVGSAL---------------------------AA-NT---------TAG-----
--------------------L--VLMTTTIATCGGIVGWIMI------------------
---------E-K-I---M--T-QQ------VTSLGL-ASGVIAGLVGITPAAAY-VGPFG
AIAVGLITSLCCFFAV-----------------------TG-LK-RK-----F-------
-------------------------GFDDALDVFALHGIGGMAGCILTGIF-CIPALG--
----------G----------N--------------------------------------
QDV------D----LVK-----------QL--TA-------QIASIAL------------
------------------------------TVIYCGV--FTWI-IM------K---IIDK
T--I-G-------------LRVTSEQEQQGLD----------------------------
----------------------------------------VSD-----------------
--------------------HNER-A----------------------------------
------------------------------------------------------------
------------------------------------------------------------
----------------------------------------------Y-------------
-------------------------------------------N----------------
------------------------------------------------------------
------------------------------------------------------------
------------------------------------------------------------
------------------------------------------------------------
------------------------------------------------------------
------------------------------------------------------------
------------------------------------------------------------
------------------------------------------------------------
------------------------------------------------------------
------------------------------------------------------------
------------------------------------------------------------
------------------------------------------------------------
------------------------------------------------------------
------------------------------------------------------------
------------------------------------------------------------
------------------------------------------------------------
------------------------------------------------------------
------------------------------------------------------------
------------------------------------------------------------
------------------------------------------------------------
------------------------------------------------------------
------------------------------------------------------------
------------------------------------------------------------
------------------------------------------------------------
------------------------------------------------------------
--
>ref_a_717
------------------------------------------------------------
----------------------MNSRSLIQLALGSLLFTPVYAFAADAP-----------
------------------------------------------------------------
------------------------------------------------------------
-----------F-------DA---A-----------------------------------
------------------------------------------------------------
----------STV-------WVM-------------------------------------
--------------------------ISAILV-L-IMFIPGLALFY-----GGMIRSKNI
LSIFSQ------------------------------------------------------
------------------------------------FFAIAA-----VVGILWV----SF
VYSF-A-A--D-------------------TTGMTEGSLNLHS-F---VG-------G-F
G-K-----AFMVG---------------------I-------------------------
----NENTL----------------------------IAG-VPEYVI--AVFGMT-FAMI
TPAIAVGGYAERMKFSAVVLFGAL-------------WLILVYGPL-AHMVW--------
----------------------------G-------------------------------
---------------GA----------------------------------G--------
-----AI-MH-----NW-------G---------------------------------V-
LDFAGGTAVHINSGVAALVGALIIGK--RK--G---W-----------------------
----------------------P---N---------T--SMPPHNLV-FTMIGAALLWA-
GWFGFNVGSAL---------------------------AA-NT---------TAG-----
--------------------L--VLMTTMIATCGGIVGWMFI------------------
---------E-K-M---V--A-GH------VTSLGL-ASGAIAGLVGITPAAAY-VGVFG
AIAVGIITSVCCFFAV-----------------------TG-LK-RK-----F-------
-------------------------GFDDALDVFALHGIGGMVGGVLTGIF-AAPSLG--
----------G----------N-------------------------------------I
ANL------V----IGS-----------QV--VI-------QLMGIGL------------
------------------------------TVVYCGF--FTWL-IL------T---VIDK
T--I-G-------------LRVSAEEEQQGLD----------------------------
----------------------------------------VSD-----------------
--------------------HNEK-A----------------------------------
------------------------------------------------------------
------------------------------------------------------------
----------------------------------------------Y-------------
-------------------------------------------NP---------------
------------------------------------------------------------
------------------------------------------------------------
------------------------------------------------------------
------------------------------------------------------------
------------------------------------------------------------
------------------------------------------------------------
------------------------------------------------------------
------------------------------------------------------------
------------------------------------------------------------
------------------------------------------------------------
------------------------------------------------------------
------------------------------------------------------------
------------------------------------------------------------
------------------------------------------------------------
------------------------------------------------------------
------------------------------------------------------------
------------------------------------------------------------
------------------------------------------------------------
------------------------------------------------------------
------------------------------------------------------------
------------------------------------------------------------
------------------------------------------------------------
------------------------------------------------------------
------------------------------------------------------------
------------------------------------------------------------
--
>ref_a_998
------------------------------------------------------------
--------------MRRCLGITALFGFASLGAAAPLHAQELVQFAA--------------
------------------------------------------------------------
------------------------------------------------------------
-----------N-------DG---G-----------------------------------
------------------------------------------------------------
----------DTA-------WIM-------------------------------------
--------------------------AASAIA-L-LAALPGLALHY-----AGRGPVRTA
TSVAIQ------------------------------------------------------
------------------------------------VGAIAA-----AVSLGWI----VL
GYTL-A-F--G------------------PVT---------VG-W---LG-------N-H
A-H-----LMLAN---------------------L-------------------------
----GNVRV----------------------------GTL-LPESAF--VLFQMI-FAII
AACLMTGSWIGRARFGWAVGFAAL-------------WAVVVHAPV-THWLW--------
----------------------------G-------------------------------
---------------G-----------------------------------G--------
-----WI-AR-----TL-------G---------------------------------V-
LDFAGGLTMHVTAGVSALVVALLLGR--RA--A---V-----------------------
----------------------P---S---------G--GEAESRPA-LGLIGAAMMWI-
GWLALSGGSAL---------------------------AA-TD---------DAS-----
--------------------T--AILSAHVAACTSALCWLAL------------------
---------E-R-F---A--T-GR------TTAGGL-ALGLLAGLAAIAPASGF-VSPGA
SVIFGVAAAIVCRGAL-----------------------SL-VS-DK-----L-------
-------------------------GVDDTLGVFAIHGVGAMVGAILLGVF-LSETLG--
----------G----------V-----------------G--Y----------------A
EGM------T----MGS-----------QV--IA-------QLIGTAA------------
------------------------------VALWSAI--ATAI-IA------L---MISL
I--V-P-------------MRVSEDEERAGLD----------------------------
----------------------------------------TAC-----------------
--------------------HREP-A----------------------------------
------------------------------------------------------------
------------------------------------------------------------
----------------------------------------------G-------------
------------------------------------------------------------
------------------------------------------------------------
------------------------------------------------------------
------------------------------------------------------------
------------------------------------------------------------
------------------------------------------------------------
------------------------------------------------------------
------------------------------------------------------------
------------------------------------------------------------
------------------------------------------------------------
------------------------------------------------------------
------------------------------------------------------------
------------------------------------------------------------
------------------------------------------------------------
------------------------------------------------------------
------------------------------------------------------------
------------------------------------------------------------
------------------------------------------------------------
------------------------------------------------------------
------------------------------------------------------------
------------------------------------------------------------
------------------------------------------------------------
------------------------------------------------------------
------------------------------------------------------------
------------------------------------------------------------
------------------------------------------------------------
--
>ref_a_334
------------------------------------------------------------
-------------MKI-------SKLLGGATL--ASLLLALPAF----------------
--------------------AQDAAAPAAEAAAEVTAV----------------------
------------------------------------------------------------
-----------V-------DK---G-----------------------------------
------------------------------------------------------------
----------DVA-------WML-------------------------------------
--------------------------VSTMVV-I-VMTIPGLALFY-----GGLVRAKNI
LSVLTQ------------------------------------------------------
------------------------------------VFLGFS-----MIAILWV----AY
GYSL-A-F--A------------------GPT----EG-GLSA-F---VG-------D-L
S-K-----FFLSG---------------------V-------------------------
----TLESR-----AA-----------------TFSAGFE-LPEMVF--VVFQLT-FACI
TSTLIIGGIAERMKFGALMAFLAI-------------WFTFSYIPM-AHMVW--------
---------------------------SG-------------------------------
---------------P-----------------------------------G--------
-----LL-FG------M-------G---------------------------------A-
YDFAGGTVVHINSGVAALVAAIVLGP--RL--G---F-----------------------
----------------------M---K---------E--PIPPHNLV-LTYIGAGLLWF-
GWFGFNAGSNL---------------------------EA-NA---------LTA-----
--------------------V--ALINTVLAPAAGALAWALG------------------
---------E-R-I---T--R-GH------ASALGA-VSGAVAGLVAITPAAGF-AGVGG
AIVLGAIAGVVCLWAV-----------------------VT-LK-PL-----L-------
-------------------------KYDDSLDVFGIHGVGGIIGALGTAIV-AAPGLG--
----------G----------Y-----------------P--LGD--------------A
AAY------S----IGG-----------QF--MV-------QLTGVVI------------
------------------------------AVVWSGV--VALV-AM------L---IVKA
I--FGG-------------ARISEAGESDGLD----------------------------
----------------------------------------LAS-----------------
--------------------HGER-A----------------------------------
------------------------------------------------------------
------------------------------------------------------------
----------------------------------------------Y-------------
-------------------------------------------N----------------
------------------------------------------------------------
------------------------------------------------------------
------------------------------------------------------------
------------------------------------------------------------
------------------------------------------------------------
------------------------------------------------------------
------------------------------------------------------------
------------------------------------------------------------
------------------------------------------------------------
------------------------------------------------------------
------------------------------------------------------------
------------------------------------------------------------
------------------------------------------------------------
------------------------------------------------------------
------------------------------------------------------------
------------------------------------------------------------
------------------------------------------------------------
------------------------------------------------------------
------------------------------------------------------------
------------------------------------------------------------
------------------------------------------------------------
------------------------------------------------------------
------------------------------------------------------------
------------------------------------------------------------
------------------------------------------------------------
--
>ref_a_628
------------------------------------------------------------
-------------MKT-------SKILGSAAL--ASLLLALPAL----------------
--------------------AQDAAAPAAEVVEEVVAS----------------------
------------------------------------------------------------
-----------I-------DT---G-----------------------------------
------------------------------------------------------------
----------DTA-------WMI-------------------------------------
--------------------------VSTLLV-I-LMTIPGVALFY-----GGLVRSKNI
LSVITQ------------------------------------------------------
------------------------------------VFGAFS-----MIALLWV----AY
GYSL-A-F--S------------------GPS----EG-GLSA-F---IG-------D-F
S-N-----FFLAN---------------------V-------------------------
----TPDSV-----SG-----------------T-------IPELIF--VVFQLT-FACI
TATLVVGGIAERMKFGAVMAFLAI-------------WFTFAYLPI-AHMVW--------
---------------------------SG-------------------------------
---------------A-----------------------------------G--------
-----LF-FQ------M-------G---------------------------------A-
LDFAGGTVVHINSGVAALVAAIVLGP--RL--G---Y-----------------------
----------------------M---K---------E--PIAPHNLV-FTYIGACLLWV-
GWFGFNAGSAL---------------------------GA-NG---------VAA-----
--------------------Q--AFLNTITAPAAAGIAWAVG------------------
---------E-K-I---T--R-GH------ASALGF-VSGAVAGLVAITPAAGF-AGTFG
AIVLGAVTGFVCLWAV-----------------------VT-LK-PM-----L-------
-------------------------KYDDSLDVFGIHGIGGIVGAIGTAIV-ADPALG--
----------G----------F----------------------G--------------A
EGY------A----MGG-----------QL--VT-------QIMAVVV------------
------------------------------AIVWSGV--AALV-AM------L---VVKA
I--FGG-------------ARVTESSEVDGLD----------------------------
----------------------------------------LSS-----------------
--------------------HGER-A----------------------------------
------------------------------------------------------------
------------------------------------------------------------
----------------------------------------------Y-------------
-------------------------------------------N----------------
------------------------------------------------------------
------------------------------------------------------------
------------------------------------------------------------
------------------------------------------------------------
------------------------------------------------------------
------------------------------------------------------------
------------------------------------------------------------
------------------------------------------------------------
------------------------------------------------------------
------------------------------------------------------------
------------------------------------------------------------
------------------------------------------------------------
------------------------------------------------------------
------------------------------------------------------------
------------------------------------------------------------
------------------------------------------------------------
------------------------------------------------------------
------------------------------------------------------------
------------------------------------------------------------
------------------------------------------------------------
------------------------------------------------------------
------------------------------------------------------------
------------------------------------------------------------
------------------------------------------------------------
------------------------------------------------------------
--
>ref_a_725
------------------------------------------------------------
--------------MRATKAMGRRLGFRTLAAGGGALLFSAAAR----------------
----AQEVLAEGGAA-------------------AAPV----------------------
------------------------------------------------------------
-----------P-------DP---G-----------------------------------
------------------------------------------------------------
----------NNA-------WMM-------------------------------------
--------------------------TATVLV-L-LMILPGLALFY-----GGLTRTKNM
LSTMTQ------------------------------------------------------
------------------------------------VGAVAA-----LAMLIWV----MW
GYGQ-A-F--G------------------PEG----N-----A-F---VS-------W--
G-K-----FFLAG---------------------V-------------------------
----TTDST-----AA-----------------TFSDAV--ISEYVF--ISFQMT-FAAI
TAALVLGGIVERTKFSAVMLFTAI-------------WLTIVYFPI-AHMVW--------
---------------------------AE-------------------------------
---------------G-----------------------------------G--------
-----LL-LE------M-------G---------------------------------A-
LDFAGGTVVHINAGISALVAAMIFGR--RT--G---Y-----------------------
----------------------P---G---------E--MMPPHSLT-LTMVGTGLLWV-
GWFGFNAGSEL---------------------------EA-DG---------TAG-----
--------------------L--AMINTFVATAAGGLFWMLT------------------
---------E-T-A---M--G-KK------SSALGL-SSGIIAGLVAVTPAAGN-SGPFG
AILLGAVSAVICYFSV-----------------------AA-MK-PR-----L-------
-------------------------GYDDTLDAFGIHGVGGIVGAVGTAIV-YQPFLG--
----------G----------P-----------------G--D----------------G
SVA-----------TGA-----------QL--WI-------QIVAVLV------------
------------------------------AIVWAAI--GTGI-AA------F---IARL
V--T-G-------------GRVDVDAERQGLD----------------------------
----------------------------------------LAE-----------------
--------------------HGER-A----------------------------------
------------------------------------------------------------
------------------------------------------------------------
----------------------------------------------Y-------------
-------------------------------------------NY---------------
------------------------------------------------------------
------------------------------------------------------------
------------------------------------------------------------
------------------------------------------------------------
------------------------------------------------------------
------------------------------------------------------------
------------------------------------------------------------
------------------------------------------------------------
------------------------------------------------------------
------------------------------------------------------------
------------------------------------------------------------
------------------------------------------------------------
------------------------------------------------------------
------------------------------------------------------------
------------------------------------------------------------
------------------------------------------------------------
------------------------------------------------------------
------------------------------------------------------------
------------------------------------------------------------
------------------------------------------------------------
------------------------------------------------------------
------------------------------------------------------------
------------------------------------------------------------
------------------------------------------------------------
------------------------------------------------------------
--
>ref_a_967
------------------------------------------------------------
------------------------------------MFAATTAF----------------
----AQEAADA-----------------------AAAV----------------------
------------------------------------------------------------
-----------A-------NP---G-----------------------------------
------------------------------------------------------------
----------NNA-------WMM-------------------------------------
--------------------------TSTILV-L-LMILPGLALFY-----GGLTRSKNM
LSTMTQ------------------------------------------------------
------------------------------------IGAVAA-----LAMLIWV----MY
GYGL-A-F--G------------------PEG----N-----Q-Y---IS-------W--
G-K-----FFLAG---------------------V-------------------------
----TPDST-----AA-----------------TFTDEV--ISEYVF--ISFQMT-FAAI
TVALVLGALVERMKFSAVMIFATV-------------WLTIVYFPI-AHMVW--------
---------------------------EA-------------------------------
---------------R-----------------------------------G--------
-----VF-FA------M-------G---------------------------------A-
LDFAGGTVVHINAGVSALVAAFVLGK--RK--G---F-----------------------
----------------------P---S---------E--PMPPHSMT-LTMVGTGLLWV-
GWFGFNAGSAL---------------------------EA-NG---------SAG-----
--------------------L--AMINTFVATASGALFWMLA------------------
---------E-R-A---M--G-HK------ASALGF-CSGVIAGLVAVTPAAGN-SGPFG
AIVLGAVASIICFFFV-----------------------TK-VK-PA-----F-------
-------------------------GYDDSLDAFGIHGIGGIVGAIGTAVV-FAPSLG--
----------G----------P-----------------G--G----------------D
DYV-----------MGA-----------QI--VT-------QVFAVAT------------
------------------------------TVVVAAV--GTLI-AI------Y---IAKL
V--T-G-------------LRVTEETEVMGLD----------------------------
----------------------------------------LGE-----------------
--------------------HGER-A----------------------------------
------------------------------------------------------------
------------------------------------------------------------
----------------------------------------------Y-------------
-------------------------------------------NS---------------
------------------------------------------------------------
------------------------------------------------------------
------------------------------------------------------------
------------------------------------------------------------
------------------------------------------------------------
------------------------------------------------------------
------------------------------------------------------------
------------------------------------------------------------
------------------------------------------------------------
------------------------------------------------------------
------------------------------------------------------------
------------------------------------------------------------
------------------------------------------------------------
------------------------------------------------------------
------------------------------------------------------------
------------------------------------------------------------
------------------------------------------------------------
------------------------------------------------------------
------------------------------------------------------------
------------------------------------------------------------
------------------------------------------------------------
------------------------------------------------------------
------------------------------------------------------------
------------------------------------------------------------
------------------------------------------------------------
--
>ref_a_822
------------------------------------------------------------
-------------MNR-------YLTGGLAALG-ATAFAATAAL----------------
----AQEAGVPIEAATEPAA--------------AAAV----------------------
------------------------------------------------------------
-----------A-------NP---G-----------------------------------
------------------------------------------------------------
----------NNA-------WMM-------------------------------------
--------------------------TSTVLV-M-LMILPGLALFY-----GGLTRSKNM
LSTMTQ------------------------------------------------------
------------------------------------IGATAA-----LAMVVWI----IW
GYST-A-F--G------------------P-------EGN--E-F---FA-------W--
G-K-----LFLAG---------------------V-------------------------
----TPDST-----AA-----------------TFSDEV--ISEYVF--ISFQMT-FAAI
TAALVLGATAERLKFNALMLFVPI-------------WLTVVYFPI-AHMVW--------
---------------------------AG-------------------------------
---------------G-----------------------------------G--------
-----LL-FE------D-------G---------------------------------A-
LDFAGGTVVHINAGVSGLVLAYLLGK--RT--G---F-----------------------
----------------------P---S---------E--LSPPHSMT-MTMIGTGLLWV-
GWFGFNAGSEL---------------------------EA-DG---------VAG-----
--------------------L--AMINTFVATAAGALTWMVV------------------
---------E-K-L---A--G-HK------GSALGF-CSGVIAGLVAVTPAAGN-SGPFG
AVLLGIASSVVCYFAV-----------------------AK-LK-PA-----L-------
-------------------------GYDDSLDAFGIHGVGGIVGAIGTAVV-YQPFLG--
----------G----------P-----------------G--D----------------G
STA-----------LGA-----------QL--WV-------QTYSVLV------------
------------------------------TIGWAAL--GTFI-VG------M---LVKF
T--V-G-------------LRVTQEVEVTGLD----------------------------
----------------------------------------ISE-----------------
--------------------HGER-A----------------------------------
------------------------------------------------------------
------------------------------------------------------------
----------------------------------------------Y-------------
-------------------------------------------N----------------
------------------------------------------------------------
------------------------------------------------------------
------------------------------------------------------------
------------------------------------------------------------
------------------------------------------------------------
------------------------------------------------------------
------------------------------------------------------------
------------------------------------------------------------
------------------------------------------------------------
------------------------------------------------------------
------------------------------------------------------------
------------------------------------------------------------
------------------------------------------------------------
------------------------------------------------------------
------------------------------------------------------------
------------------------------------------------------------
------------------------------------------------------------
------------------------------------------------------------
------------------------------------------------------------
------------------------------------------------------------
------------------------------------------------------------
------------------------------------------------------------
------------------------------------------------------------
------------------------------------------------------------
------------------------------------------------------------
--
>ref_a_230
------------------------------------------------------------
-------------MIR-------TFARGVGALG-ASMLVATAAM----------------
----AQEA-----V----EA--------------APAV----------------------
------------------------------------------------------------
-----------A-------NP---G-----------------------------------
------------------------------------------------------------
----------NNA-------WMM-------------------------------------
--------------------------TSTVLV-L-LMILPGLALFY-----GGLTRSKNM
LSTMTQ------------------------------------------------------
------------------------------------IGATAA-----LAMLVWV----IW
GYST-A-F--G------------------P-------EGN--Q-F---FA-------W--
G-N-----LFLGQ---------------------V-------------------------
----TPDTT-----AA-----------------TFSDEV--ISEYVF--ISFQMT-FAAI
TAALILGATAERMKFSAVMVFVPI-------------WLTIVYFPI-AHMVW--------
---------------------------GT-------------------------------
---------------G-----------------------------------G--------
-----LL-LD------A-------G---------------------------------A-
LDFAGGTVVHINAGVSGLVLAYMLGK--RR--G---Y-----------------------
----------------------P---A---------E--PMPPHSLT-MTMVGTGLLWV-
GWFGFNAGSEL---------------------------EA-DG---------VAG-----
--------------------L--AMINTFVATAAGALTWMVV------------------
---------E-R-L---A--G-HK------GSALGF-CSGVIAGLVAVTPAAGN-SGPFG
AILLGMVASVVCYFFV-----------------------AK-VK-SK-----F-------
-------------------------GYDDSLDAFGIHGIGGIVGAIGTGIV-VQPFIG--
----------G----------P-----------------G--D----------------G
STG-----------TLA-----------QV--LI-------QLEGVVI------------
------------------------------TIVWAAV--GTFI-AG------M---IAKV
V--T-G-------------LRVSEEDEVNGLD----------------------------
----------------------------------------IAE-----------------
--------------------HGER-A----------------------------------
------------------------------------------------------------
------------------------------------------------------------
----------------------------------------------Y-------------
-------------------------------------------N----------------
------------------------------------------------------------
------------------------------------------------------------
------------------------------------------------------------
------------------------------------------------------------
------------------------------------------------------------
------------------------------------------------------------
------------------------------------------------------------
------------------------------------------------------------
------------------------------------------------------------
------------------------------------------------------------
------------------------------------------------------------
------------------------------------------------------------
------------------------------------------------------------
------------------------------------------------------------
------------------------------------------------------------
------------------------------------------------------------
------------------------------------------------------------
------------------------------------------------------------
------------------------------------------------------------
------------------------------------------------------------
------------------------------------------------------------
------------------------------------------------------------
------------------------------------------------------------
------------------------------------------------------------
------------------------------------------------------------
--
>ref_a_848
------------------------------------------------------------
-------------MNR-------KILTLSTLGL-GALAMAQPAF----------------
----AAPA-----A----EA--------------VAAV----------------------
------------------------------------------------------------
-----------P-------KP---G-----------------------------------
------------------------------------------------------------
----------NNA-------WMM-------------------------------------
--------------------------TSTVLV-L-LMILPGLALFY-----GGLTRSKNM
LSTMTQ------------------------------------------------------
------------------------------------IGATAA-----LAMLVWV----MW
GFSL-A-F--G------------------STQ----IEGWLGS-F---YS-------T--
G-S-----YFLAG---------------------M-------------------------
----SAETT-----AA-----------------TFTDEV--ISEYVF--VSFQMT-FAAI
TAALILGATAERMKFNAVMLFVPI-------------WLTIVYFPI-AHMVW--------
---------------------------AG-------------------------------
---------------D-----------------------------------G--------
-----LL-FE------K-------G---------------------------------A-
LDFAGGTVVHINAGVSGLVLAYLLGK--RR--G---Y-----------------------
----------------------P---S---------E--PMPPHSLT-LTMVGTGLLWV-
GWFGFNAGSAL---------------------------EA-DG---------FAG-----
--------------------L--AMINTFVATAAGALTWMVI------------------
---------E-R-M---A--G-HK------GSALGF-CSGVIAGLVAVTPAAGN-SGPFG
AILLGIASSVVCYFFV-----------------------AK-VK-AK-----F-------
-------------------------GYDDSLDAFGIHGIGGIVGAIGTGLV-YQPFLG--
----------G----------P-----------------G--D----------------G
STG-----------LGA-----------QL--WI-------QTEGVLI------------
------------------------------TVAWAGI--GTLI-AA------Y---AVKL
L--I-G-------------LRVDKETEVDGLD----------------------------
----------------------------------------ISE-----------------
--------------------HGER-A----------------------------------
------------------------------------------------------------
------------------------------------------------------------
----------------------------------------------Y-------------
-------------------------------------------N----------------
------------------------------------------------------------
------------------------------------------------------------
------------------------------------------------------------
------------------------------------------------------------
------------------------------------------------------------
------------------------------------------------------------
------------------------------------------------------------
------------------------------------------------------------
------------------------------------------------------------
------------------------------------------------------------
------------------------------------------------------------
------------------------------------------------------------
------------------------------------------------------------
------------------------------------------------------------
------------------------------------------------------------
------------------------------------------------------------
------------------------------------------------------------
------------------------------------------------------------
------------------------------------------------------------
------------------------------------------------------------
------------------------------------------------------------
------------------------------------------------------------
------------------------------------------------------------
------------------------------------------------------------
------------------------------------------------------------
--
>ref_a_775
------------------------------------------------------------
--MSRTYEMRGNSMFS-------KFAGAAGAIG-ASFIASTAAI----------------
----AAPV-----A----EA--------------APAV----------------------
------------------------------------------------------------
-----------A-------NP---G-----------------------------------
------------------------------------------------------------
----------NNA-------WMM-------------------------------------
--------------------------TATVLV-L-LMILPGLALFY-----GGLTRSKNM
LSTMTQ------------------------------------------------------
------------------------------------IGATAC-----LAMLVWV----MW
GFSL-A-F--G------------------ATT----YEGTLGL-F---IS-------G--
G-S-----YFLSG---------------------M-------------------------
----DASTT-----AA-----------------TFTDEV--ISEYVF--VSFQMT-FAAI
TAALILGATAERMKFSAVMAFVPI-------------WLTIVYFPI-AHMVW--------
---------------------------AG-------------------------------
---------------G-----------------------------------G--------
-----LM-FE------D-------G---------------------------------A-
LDFAGGTVVHINAGVSGLVLAYLLGK--RR--G---Y-----------------------
----------------------P---S---------E--PMPPHSMV-MTMIGTGLLWV-
GWFGFNAGSAL---------------------------EA-DG---------SAG-----
--------------------L--AMINTFVATSAGALTWMVI------------------
---------E-K-M---V--G-HK------GSALGF-CSGVIAGLVAVTPAAGN-SGPFG
AILLGIASSAVCYFAV-----------------------AK-VK-AK-----F-------
-------------------------GYDDSLDAFGIHGVGGIVGAIGTAIV-YQPFIG--
----------G----------P-----------------G--D----------------G
STA-----------MGA-----------QL--WI-------QTKSVLI------------
------------------------------TIGWAGI--GTLI-AA------L---IVKT
L--I-G-------------LRVSEEAEVDGLD----------------------------
----------------------------------------ISE-----------------
--------------------HGER-A----------------------------------
------------------------------------------------------------
------------------------------------------------------------
----------------------------------------------Y-------------
-------------------------------------------N----------------
------------------------------------------------------------
------------------------------------------------------------
------------------------------------------------------------
------------------------------------------------------------
------------------------------------------------------------
------------------------------------------------------------
------------------------------------------------------------
------------------------------------------------------------
------------------------------------------------------------
------------------------------------------------------------
------------------------------------------------------------
------------------------------------------------------------
------------------------------------------------------------
------------------------------------------------------------
------------------------------------------------------------
------------------------------------------------------------
------------------------------------------------------------
------------------------------------------------------------
------------------------------------------------------------
------------------------------------------------------------
------------------------------------------------------------
------------------------------------------------------------
------------------------------------------------------------
------------------------------------------------------------
------------------------------------------------------------
--
>ref_a_239
------------------------------------------------------------
--------------MT-------RIYKTFAAAA-LAFAASQPAL----------------
----A--------------A--------------VPAV----------------------
------------------------------------------------------------
-----------P-------NP---G-----------------------------------
------------------------------------------------------------
----------NNA-------WMM-------------------------------------
--------------------------TATLLV-L-LMILPGLALFY-----GGLTRQKNM
LSTMTQ------------------------------------------------------
------------------------------------IGATAS-----LAMIIWV----MW
GYSL-A-F--G------------------DTV----YEGTLGL-F---IS-------G--
G-S-----YFLAG---------------------T-------------------------
----DASST-----AA-----------------TFTEEV--ISKYVF--ISFQMT-FAAI
TAALILGATAERMKFSAVMMFVPI-------------WLTIVYFPI-AHMVW--------
---------------------------AG-------------------------------
---------------G-----------------------------------G--------
-----LL-FE------D-------G---------------------------------A-
LDFAGGTVVHINAGVSGLVLAYLLGK--RR--G---W-----------------------
----------------------P---A---------E--PMPPHSLT-LTMVGTGLLWV-
GWFGFNAGSAL---------------------------EA-DG---------SAG-----
--------------------L--AMINTFVATAAGALAWMVI------------------
---------E-R-A---A--G-HK------GSALGF-CSGVIAGLVAVTPAAGN-SGPFG
AILLGIVSSGVCYVFV-----------------------AS-VK-AR-----L-------
-------------------------GYDDALDAFGIHGVGGIVGAIGTAIV-YQPFLG--
----------G----------P-----------------G--D----------------G
STP-----------LGA-----------QL--WV-------QVFSVLV------------
------------------------------TIAWAGI--GTVI-AG------F---AVKA
T--I-G-------------LRVSEEHEVDGLD----------------------------
----------------------------------------ITE-----------------
--------------------HGER-A----------------------------------
------------------------------------------------------------
------------------------------------------------------------
----------------------------------------------Y-------------
-------------------------------------------N----------------
------------------------------------------------------------
------------------------------------------------------------
------------------------------------------------------------
------------------------------------------------------------
------------------------------------------------------------
------------------------------------------------------------
------------------------------------------------------------
------------------------------------------------------------
------------------------------------------------------------
------------------------------------------------------------
------------------------------------------------------------
------------------------------------------------------------
------------------------------------------------------------
------------------------------------------------------------
------------------------------------------------------------
------------------------------------------------------------
------------------------------------------------------------
------------------------------------------------------------
------------------------------------------------------------
------------------------------------------------------------
------------------------------------------------------------
------------------------------------------------------------
------------------------------------------------------------
------------------------------------------------------------
------------------------------------------------------------
--
>ref_a_566
------------------------------------------------------------
-------------MIR-------SLFCSAGALA-FTGLVSTAAI----------------
----AQEA-----A-----E--------------AAPV----------------------
------------------------------------------------------------
-----------P-------NP---G-----------------------------------
------------------------------------------------------------
----------NNA-------WMM-------------------------------------
--------------------------TATVLV-L-LMILPGLALFY-----GGLTRSKNM
LSTMTQ------------------------------------------------------
------------------------------------IGATAA-----LAMLVWV----MW
GYST-A-F--G------------------P-------EGN--A-F---FS-------W--
G-V-----PFLAG---------------------I-------------------------
----DASST-----AA-----------------TFTDEV--ISEYVF--ISFQMT-FAAI
TAALILGATAERMKFSAVMAFVPI-------------WLTIVYFPI-AHMVW--------
---------------------------AG-------------------------------
---------------G-----------------------------------G--------
-----LL-FE------D-------G---------------------------------A-
LDFAGGTVVHINAGVSGLVLAYLLGK--RR--G---Y-----------------------
----------------------P---A---------E--PMPPHSLT-LTMVGTGLLWV-
GWFGFNAGSAL---------------------------EA-DA---------SAG-----
--------------------L--AMINTFVATAAAALTWMVI------------------
---------E-R-A---A--G-HK------GSALGF-CSGVIAGLVAVTPAAGN-SGPFG
AILLGILSSAVCYYFV-----------------------AK-VK-TK-----L-------
-------------------------GYDDSLDAFGIHGIGGIVGAIGTGIV-YQPFLG--
----------G----------P-----------------G--D----------------G
STA-----------LGA-----------QL--WT-------QTFGVLV------------
------------------------------TIAWAGI--GTLV-AA------Y---IVKL
I--I-G-------------LRVDEESEVDGLD----------------------------
----------------------------------------ISE-----------------
--------------------HGER-A----------------------------------
------------------------------------------------------------
------------------------------------------------------------
----------------------------------------------Y-------------
-------------------------------------------N----------------
------------------------------------------------------------
------------------------------------------------------------
------------------------------------------------------------
------------------------------------------------------------
------------------------------------------------------------
------------------------------------------------------------
------------------------------------------------------------
------------------------------------------------------------
------------------------------------------------------------
------------------------------------------------------------
------------------------------------------------------------
------------------------------------------------------------
------------------------------------------------------------
------------------------------------------------------------
------------------------------------------------------------
------------------------------------------------------------
------------------------------------------------------------
------------------------------------------------------------
------------------------------------------------------------
------------------------------------------------------------
------------------------------------------------------------
------------------------------------------------------------
------------------------------------------------------------
------------------------------------------------------------
------------------------------------------------------------
--
>ref_a_396
------------------------------------------------------------
-------------MIR-------KTLYRAGAAG-AALFAAAPAF----------------
----AQEA-----V----EA--------------AAAV----------------------
------------------------------------------------------------
-----------P-------NP---G-----------------------------------
------------------------------------------------------------
----------NNA-------WMM-------------------------------------
--------------------------TSTVLV-L-MMILPGLALFY-----GGLTRQKNM
LSTMTQ------------------------------------------------------
------------------------------------VGATAA-----LAMLIWV----MW
GYSL-A-F--G------------------DTT----YEGTLGL-F---IS-------G--
G-S-----YFLAG---------------------T-------------------------
----DASST-----AA-----------------TFTDEV--ISKYVF--ISFQMT-FAAI
TAALILGATAERMKFSALMAFVPI-------------WLTIVYFPI-AHMVW--------
---------------------------AG-------------------------------
---------------G-----------------------------------G--------
-----LL-FE------D-------G---------------------------------A-
LDFAGGTVVHINAGISGLVLAYLLGK--RR--G---Y-----------------------
----------------------P---A---------E--PMPPHSMT-LTMVGTGLLWV-
GWFGFNAGSAL---------------------------EA-DG---------FAG-----
--------------------L--AMINTFVATAAAALTWMVI------------------
---------E-R-L---A--G-HK------GSALGF-CSGVIAGLVAVTPAAGN-SGPFG
AILLGIVSSIVCYLAV-----------------------AK-MK-AK-----F-------
-------------------------GYDDALDAFGIHGVGGIVGAIGTAIV-YQPFLG--
----------G----------P-----------------G--D----------------G
STA-----------LGA-----------QL--GI-------QTFGVIV------------
------------------------------TIVWAAL--GTLV-AG------L---IVKA
L--I-G-------------LRVSEETEVDGLD----------------------------
----------------------------------------ISE-----------------
--------------------HGER-A----------------------------------
------------------------------------------------------------
------------------------------------------------------------
----------------------------------------------Y-------------
-------------------------------------------N----------------
------------------------------------------------------------
------------------------------------------------------------
------------------------------------------------------------
------------------------------------------------------------
------------------------------------------------------------
------------------------------------------------------------
------------------------------------------------------------
------------------------------------------------------------
------------------------------------------------------------
------------------------------------------------------------
------------------------------------------------------------
------------------------------------------------------------
------------------------------------------------------------
------------------------------------------------------------
------------------------------------------------------------
------------------------------------------------------------
------------------------------------------------------------
------------------------------------------------------------
------------------------------------------------------------
------------------------------------------------------------
------------------------------------------------------------
------------------------------------------------------------
------------------------------------------------------------
------------------------------------------------------------
------------------------------------------------------------
--
>ref_a_712
------------------------------------------------------------
-------------MDR-------KMLCGAGAAA-GSLLFATTAF----------------
----AQEA-----A----EA--------------AAAV----------------------
------------------------------------------------------------
-----------P-------NP---G-----------------------------------
------------------------------------------------------------
----------NNA-------WMM-------------------------------------
--------------------------TSTLLV-L-LMIIPGLALFY-----GGLTRSKTM
LSTMTQ------------------------------------------------------
------------------------------------IGATAA-----LAMLIWV----MW
GYSL-A-F--G------------------DTT----YEGTLGL-F---IS-------G--
G-S-----YFLSG---------------------T-------------------------
----DASST-----AA-----------------TFTDEV--ISKYVF--ISFQMT-FAAI
TAALILGATAERLKFNALMLFVPI-------------WLTIVYFPI-AHMVW--------
---------------------------AG-------------------------------
---------------G-----------------------------------G--------
-----LL-FE------D-------G---------------------------------A-
LDFAGGTVVHINAGVSGLILAYLLGK--RR--G---F-----------------------
----------------------P---H---------E--PMPPHSLT-LTMVGTGLLWV-
GWFGFNAGSAL---------------------------EA-DG---------SAG-----
--------------------L--AMINTFVATAAGALAWMVI------------------
---------E-R-M---A--G-HK------GSALGF-CSGVIAGLVAVTPAAGN-SGPFG
AILLGIVASAVCYFFV-----------------------AK-VK-GK-----F-------
-------------------------GYDDSLDAFGIHGVGGIVGAIGTAVV-YQPFLG--
----------G----------P-----------------G--D----------------G
SVG-----------LGA-----------QL--GI-------QTFSVVV------------
------------------------------TIVWATA--GTLI-AA------F---VVKA
L--V-G-------------LRVSEEVELSGLD----------------------------
----------------------------------------IGE-----------------
--------------------HGER-A----------------------------------
------------------------------------------------------------
------------------------------------------------------------
----------------------------------------------Y-------------
-------------------------------------------ND---------------
------------------------------------------------------------
------------------------------------------------------------
------------------------------------------------------------
------------------------------------------------------------
------------------------------------------------------------
------------------------------------------------------------
------------------------------------------------------------
------------------------------------------------------------
------------------------------------------------------------
------------------------------------------------------------
------------------------------------------------------------
------------------------------------------------------------
------------------------------------------------------------
------------------------------------------------------------
------------------------------------------------------------
------------------------------------------------------------
------------------------------------------------------------
------------------------------------------------------------
------------------------------------------------------------
------------------------------------------------------------
------------------------------------------------------------
------------------------------------------------------------
------------------------------------------------------------
------------------------------------------------------------
------------------------------------------------------------
--
>ref_a_412
------------------------------------------------------------
------------MTMR-------KILTGAGVLA-ASFTTATAAF----------------
----AQEA-----A----EA--------------AAAV----------------------
------------------------------------------------------------
-----------P-------NP---G-----------------------------------
------------------------------------------------------------
----------NNA-------WMM-------------------------------------
--------------------------TATVLV-M-LMILPGLALFY-----GGLTRSKNM
LSTMTQ------------------------------------------------------
------------------------------------IGATAA-----LAMLIWV----MW
GYSL-A-F--G------------------DTT----YEGTLGL-F---IS-------G--
G-S-----YFLSG---------------------T-------------------------
----DASST-----AA-----------------TFTDEV--ISKYVF--ISFQMT-FAAI
TAALILGATAERMKFSAVMAFVPI-------------WLTIVYFPI-AHMVW--------
---------------------------AG-------------------------------
---------------G-----------------------------------G--------
-----LL-FE------D-------G---------------------------------A-
LDFAGGTVVHINAGISGLVLAYLLGK--RR--G---W-----------------------
----------------------P---Q---------E--PMMPHSLT-LTMVGTGLLWV-
GWFGFNAGSAL---------------------------EA-DG---------SAG-----
--------------------L--AMINTFVATAAGALTWMVI------------------
---------E-R-A---A--G-HK------GSALGF-CSGVIAGLVAVTPAAGN-SGPFG
AILLGILSSAVCYIFV-----------------------AK-VK-MK-----F-------
-------------------------GYDDSLDAFGIHGVGGIVGAIGTAVV-YQPFLG--
----------G----------P-----------------G--D----------------G
STA-----------LGA-----------QL--WI-------QTFSVLV------------
------------------------------TIAWAGI--GTLI-AG------L---IVKA
L--I-G-------------LRVTEDAEVEGLD----------------------------
----------------------------------------ISE-----------------
--------------------HGER-A----------------------------------
------------------------------------------------------------
------------------------------------------------------------
----------------------------------------------Y-------------
-------------------------------------------N----------------
------------------------------------------------------------
------------------------------------------------------------
------------------------------------------------------------
------------------------------------------------------------
------------------------------------------------------------
------------------------------------------------------------
------------------------------------------------------------
------------------------------------------------------------
------------------------------------------------------------
------------------------------------------------------------
------------------------------------------------------------
------------------------------------------------------------
------------------------------------------------------------
------------------------------------------------------------
------------------------------------------------------------
------------------------------------------------------------
------------------------------------------------------------
------------------------------------------------------------
------------------------------------------------------------
------------------------------------------------------------
------------------------------------------------------------
------------------------------------------------------------
------------------------------------------------------------
------------------------------------------------------------
------------------------------------------------------------
--
>ref_a_722
------------------------------------------------------------
------------MTMR-------NFMRAAAAAC-TALFTATAAY----------------
----AQDA-----APEAVEA--------------ASAV----------------------
------------------------------------------------------------
-----------P-------NP---G-----------------------------------
------------------------------------------------------------
----------NNA-------WMM-------------------------------------
--------------------------TATILV-L-LMIIPGLTLFY-----GGLTRSKNM
LSTMTQ------------------------------------------------------
------------------------------------IGATAA-----LAMIVWV----MW
GYSL-A-F--G------------------DTT----YEGALGL-F---IS-------G--
G-S-----LFLSG---------------------T-------------------------
----DASST-----AA-----------------TFTDEV--ISKYVF--ISFQMT-FAAI
TAALILGATAERMKFSAVMAFVPI-------------WLTIVYFPI-AHMVW--------
---------------------------AG-------------------------------
---------------G-----------------------------------G--------
-----LL-FE------D-------G---------------------------------A-
LDFAGGTVVHINAGVSGLVLAYLLGK--RR--G---W-----------------------
----------------------P---Q---------E--PMMPHSMT-LTMVGTGLLWV-
GWFGFNAGSAL---------------------------EA-DG---------SAG-----
--------------------L--AMINTFVATAAGALAWMVI------------------
---------E-R-L---A--G-HK------GSALGF-CSGVIAGLVAVTPAAGN-SGPFG
AILLGILSAAICYFFV-----------------------AK-VK-AK-----F-------
-------------------------GYDDSLDAFGIHGIGGIVGAIGTAVV-YQPFLG--
----------G----------P-----------------G--D----------------G
STA-----------LGS-----------QL--GI-------QIFSVVV------------
------------------------------TIAWAAI--GTLL-AG------F---IVKA
V--V-G-------------LRVSEEAEVDGLD----------------------------
----------------------------------------ISE-----------------
--------------------HGER-A----------------------------------
------------------------------------------------------------
------------------------------------------------------------
----------------------------------------------Y-------------
-------------------------------------------N----------------
------------------------------------------------------------
------------------------------------------------------------
------------------------------------------------------------
------------------------------------------------------------
------------------------------------------------------------
------------------------------------------------------------
------------------------------------------------------------
------------------------------------------------------------
------------------------------------------------------------
------------------------------------------------------------
------------------------------------------------------------
------------------------------------------------------------
------------------------------------------------------------
------------------------------------------------------------
------------------------------------------------------------
------------------------------------------------------------
------------------------------------------------------------
------------------------------------------------------------
------------------------------------------------------------
------------------------------------------------------------
------------------------------------------------------------
------------------------------------------------------------
------------------------------------------------------------
------------------------------------------------------------
------------------------------------------------------------
--
>ref_a_497
------------------------------------------------------------
-------------MIR-------KVLCGAGTVA-ASLLLPAVAF----------------
----AQEAAEA-----------------------AAPV----------------------
------------------------------------------------------------
-----------A-------NP---G-----------------------------------
------------------------------------------------------------
----------NNA-------WMM-------------------------------------
--------------------------TATVLV-M-MMILPGLALFY-----GGLTRSKNM
LSTMTQ------------------------------------------------------
------------------------------------IGATAA-----LAMLVWI----MW
GYSM-A-F--G------------------PEA----VGGLE-A-F---VS-------T--
G-S-----YFLSS---------------------V-------------------------
----TPDTT-----AA-----------------TFSDEV--ISEYVF--VSFQMT-FAAI
TAALVLGATAERMKFSATMLFTVL-------------WLTVVYFPI-AHMVW--------
---------------------------AG-------------------------------
---------------G-----------------------------------G--------
-----LL-FE------M-------G---------------------------------A-
LDFAGGTVVHINAGVSGLVLAYLLGK--RK--G---Y-----------------------
----------------------P---T---------E--PMPPHSLT-LTMVGTGLLWV-
GWFGFNAGSEL---------------------------EA-DG---------FAG-----
--------------------L--AMINTFVATAAGGLAWMVM------------------
---------E-K-I---A--G-HK------GSALGF-CSGIIAGLVAVTPAAGN-SGPFG
AVVLGIVASLVCYFMV-----------------------AK-IK-PA-----M-------
-------------------------GYDDSLDAFGIHGIGGIIGAVGTGFV--NTMFN--
----------G----------P-----------------G--N----------------G
DAA------S----MMD-----------QV--GI-------QVVAVLV------------
------------------------------AIAWAAI--GTLI-VG------L---IVKF
T--V-G-------------LRVSEETELAGLD----------------------------
----------------------------------------IGE-----------------
--------------------HGER-A----------------------------------
------------------------------------------------------------
------------------------------------------------------------
----------------------------------------------Y-------------
-------------------------------------------ND---------------
------------------------------------------------------------
------------------------------------------------------------
------------------------------------------------------------
------------------------------------------------------------
------------------------------------------------------------
------------------------------------------------------------
------------------------------------------------------------
------------------------------------------------------------
------------------------------------------------------------
------------------------------------------------------------
------------------------------------------------------------
------------------------------------------------------------
------------------------------------------------------------
------------------------------------------------------------
------------------------------------------------------------
------------------------------------------------------------
------------------------------------------------------------
------------------------------------------------------------
------------------------------------------------------------
------------------------------------------------------------
------------------------------------------------------------
------------------------------------------------------------
------------------------------------------------------------
------------------------------------------------------------
------------------------------------------------------------
--
>ref_a_598
------------------------------------------------------------
--------------MK-------NTLFKLGTAAFGALALATPAF----------------
----AQEAAEA-----------------------AAAV----------------------
------------------------------------------------------------
-----------P-------NP---G-----------------------------------
------------------------------------------------------------
----------NNA-------WMM-------------------------------------
--------------------------TATVLV-M-MMILPGLALFY-----GGLTRSKNM
LSTMTQ------------------------------------------------------
------------------------------------IGATAA-----LAMIIWI----MY
GYSM-A-F--G------------------PES----VPGLE-S-F---IS-------S--
G-S-----LFLSS---------------------V-------------------------
----TPDTT-----AA-----------------TFSDEV--ISEYVF--VSFQMT-FAAI
TAALILGATAERMKFSATMLFTIL-------------WLTVVYFPI-AHMVW--------
---------------------------AG-------------------------------
---------------G-----------------------------------G--------
-----LL-FE------M-------G---------------------------------A-
LDFAGGTVVHINAGVSGLVLAFLLGK--RK--G---Y-----------------------
----------------------P---T---------E--PMPPHSLT-LTMVGTGLLWV-
GWFGFNAGSEL---------------------------EA-DG---------FAG-----
--------------------L--AMINTFVATAAGGLAWMVI------------------
---------E-K-L---A--G-HK------GSALGL-CSGIIAGLVAITPAAGN-SGPFG
AVLLGIVSSLVCYFAV-----------------------AK-LK-PA-----L-------
-------------------------GYDDSLDAFGIHGIGGIVGAIGTGFV--NTLFA--
----------G----------P-----------------G--N----------------G
DAS------S----MMA-----------QV--MI-------QIIAVVV------------
------------------------------AIAWAAI--GTLI-VG------L---IVKF
T--V-G-------------LRVSEETEVNGLD----------------------------
----------------------------------------ISE-----------------
--------------------HGER-A----------------------------------
------------------------------------------------------------
------------------------------------------------------------
----------------------------------------------Y-------------
-------------------------------------------N----------------
------------------------------------------------------------
------------------------------------------------------------
------------------------------------------------------------
------------------------------------------------------------
------------------------------------------------------------
------------------------------------------------------------
------------------------------------------------------------
------------------------------------------------------------
------------------------------------------------------------
------------------------------------------------------------
------------------------------------------------------------
------------------------------------------------------------
------------------------------------------------------------
------------------------------------------------------------
------------------------------------------------------------
------------------------------------------------------------
------------------------------------------------------------
------------------------------------------------------------
------------------------------------------------------------
------------------------------------------------------------
------------------------------------------------------------
------------------------------------------------------------
------------------------------------------------------------
------------------------------------------------------------
------------------------------------------------------------
--
>ref_a_58
------------------------------------------------------------
-------------MLQTTFRTGLRSSRNIGAFA-ATAFAASSAF----------------
----AQD----VAEAASPIAAPPVEAAAE-----VAAV----------------------
------------------------------------------------------------
-----------A-------NP---G-----------------------------------
------------------------------------------------------------
----------NNA-------FMM-------------------------------------
--------------------------MATILV-L-LMILPGLALFY-----GGLTRSKNM
LSTLTQ------------------------------------------------------
------------------------------------VGGAAS-----LAMLIWV----MW
GYST-A-F--G------------------PEG----N-----A-F---FS-------W--
G-N-----LFLSG---------------------V-------------------------
----TPDST-----AA-----------------TFSDEV--ISEYVF--VSFQMT-FAAI
TAALVVGATVERIKFSAVMLFTAI-------------WLTIVYFPI-AHMVW--------
---------------------------AE-------------------------------
---------------G-----------------------------------G--------
-----LL-FD------M-------G---------------------------------A-
LDFAGGTVVHINAGVSALVLAMFLGK--RK--G---Y-----------------------
----------------------P---T---------E--PMPPHSLV-MTMIGTGLLWV-
GWFGFNAGSEL---------------------------EA-DG---------TAG-----
--------------------L--AMINTFVATAAGALTWMLM------------------
---------E-R-F---A--G-HK------GSALGF-CSGVIAGLVAVTPAAGN-SGPFG
AIVLGILASVVAYFAV-----------------------AK-LK-AK-----L-------
-------------------------GYDDALDVFGIHGVAGIVGAIGTGIV-YQPGLG--
----------G----------P-----------------G--D----------------G
SVA-----------MGE-----------QV--VI-------QIIAVAV------------
------------------------------AIAWAAI--GTAI-VA------V---IVKA
L--T-G-------------LRVSEDVEREGLD----------------------------
----------------------------------------IGE-----------------
--------------------HGER-A----------------------------------
------------------------------------------------------------
------------------------------------------------------------
----------------------------------------------Y-------------
-------------------------------------------N----------------
------------------------------------------------------------
------------------------------------------------------------
------------------------------------------------------------
------------------------------------------------------------
------------------------------------------------------------
------------------------------------------------------------
------------------------------------------------------------
------------------------------------------------------------
------------------------------------------------------------
------------------------------------------------------------
------------------------------------------------------------
------------------------------------------------------------
------------------------------------------------------------
------------------------------------------------------------
------------------------------------------------------------
------------------------------------------------------------
------------------------------------------------------------
------------------------------------------------------------
------------------------------------------------------------
------------------------------------------------------------
------------------------------------------------------------
------------------------------------------------------------
------------------------------------------------------------
------------------------------------------------------------
------------------------------------------------------------
--
>ref_a_188
------------------------------------------------------------
-------------MIR-------KYLCGVGALG-VSMFAATAAW----------------
----AQEAADAVSETVTEAVTS--APVAE--A--AAAV----------------------
------------------------------------------------------------
-----------P-------NP---G-----------------------------------
------------------------------------------------------------
----------NNA-------WMM-------------------------------------
--------------------------TATVLV-L-LMILPGLALFY-----GGLTRSKNM
LSTMTQ------------------------------------------------------
------------------------------------IGGAAA-----LAMVIWV----LW
GYST-A-F--G------------------PEG----N-----A-F---FS-------W--
G-N-----LFLSA---------------------T-------------------------
----TPDST-----AA-----------------TFSDEV--ISEYVF--ICFQMT-FAAI
TAALVLGATVERMKFSAVMVFTAI-------------WLTIVYFPI-AHMVW--------
---------------------------AG-------------------------------
---------------G-----------------------------------G--------
-----LI-FE------W-------G---------------------------------A-
LDFAGGTVVHINAGVSALVAALILGK--RK--G---Y-----------------------
----------------------P---S---------E--PMPPHSMT-LTMVGTGLLWV-
GWFGFNAGSEL---------------------------EA-DG---------VAG-----
--------------------L--AMINTFVATASAGLAWMLV------------------
---------E-R-L---A--G-HK------ASALGF-CSGIIAGLVAVTPAAGN-SGPLG
ALVLGAVASLICYFAV-----------------------AK-LK-PA-----L-------
-------------------------GYDDSLDAFGIHGIGGMVGAIGTGIV-CSPALG--
----------G----------P-----------------G--G----------------D
DFM-----------IGA-----------QV--WI-------QIKAVLV------------
------------------------------SIVWAGV--GTAI-AI------T---IAKV
L--T-G-------------LRVSSEVEVEGLD----------------------------
----------------------------------------IGE-----------------
--------------------HGER-A----------------------------------
------------------------------------------------------------
------------------------------------------------------------
----------------------------------------------Y-------------
-------------------------------------------N----------------
------------------------------------------------------------
------------------------------------------------------------
------------------------------------------------------------
------------------------------------------------------------
------------------------------------------------------------
------------------------------------------------------------
------------------------------------------------------------
------------------------------------------------------------
------------------------------------------------------------
------------------------------------------------------------
------------------------------------------------------------
------------------------------------------------------------
------------------------------------------------------------
------------------------------------------------------------
------------------------------------------------------------
------------------------------------------------------------
------------------------------------------------------------
------------------------------------------------------------
------------------------------------------------------------
------------------------------------------------------------
------------------------------------------------------------
------------------------------------------------------------
------------------------------------------------------------
------------------------------------------------------------
------------------------------------------------------------
--
>ref_a_760
------------------------------------------------------------
-------------MIR-------KLVTGAVATG-ASMLAATAAF----------------
----AQNAAEAVTEAAAEAAAT--TAPAAAEA--AAAV----------------------
------------------------------------------------------------
-----------P-------NP---G-----------------------------------
------------------------------------------------------------
----------NNA-------FMM-------------------------------------
--------------------------IATVLV-L-LMILPGLALFY-----GGLTRSKNM
LSTMTQ------------------------------------------------------
------------------------------------VGGAAC-----LAMLIWV----MY
GYGL-A-F--G------------------PEG----N-----A-F---IS-------W--
G-K-----FFLAG---------------------V-------------------------
----TTDST-----AA-----------------TFSDEV--ISEYVF--ISFQMT-FAAI
TAALVLGATVERLKFSAAMLFTAI-------------WLTIVYFPI-AHMVW--------
---------------------------AG-------------------------------
---------------G-----------------------------------G--------
-----LL-FE------M-------G---------------------------------A-
LDFAGGTVVHINAGVSALVLAMFLGR--RS--G---Y-----------------------
----------------------P---A---------E--PMPPHSLT-LTLVGAGLLWV-
GWFGFNAGSEL---------------------------EA-DG---------TAG-----
--------------------L--AMINTFVATAAGALAWMVT------------------
---------E-R-L---A--G-HK------GSALGF-ASGVIAGLVAVTPAAGN-SGPFG
AIILGIVASVVAFFAV-----------------------SK-LK-SK-----F-------
-------------------------GYDDSLDVFGIHGVAGIIGAIGTGIV-YQPQFG--
----------G----------P-----------------G--D----------------G
STA-----------MAA-----------QV--TT-------QIIAVAV------------
------------------------------AIGWAAI--GTAI-AA------F---IVKL
V--T-G-------------LRVTPEVEYDGLD----------------------------
----------------------------------------IGE-----------------
--------------------HGER-A----------------------------------
------------------------------------------------------------
------------------------------------------------------------
----------------------------------------------Y-------------
-------------------------------------------N----------------
------------------------------------------------------------
------------------------------------------------------------
------------------------------------------------------------
------------------------------------------------------------
------------------------------------------------------------
------------------------------------------------------------
------------------------------------------------------------
------------------------------------------------------------
------------------------------------------------------------
------------------------------------------------------------
------------------------------------------------------------
------------------------------------------------------------
------------------------------------------------------------
------------------------------------------------------------
------------------------------------------------------------
------------------------------------------------------------
------------------------------------------------------------
------------------------------------------------------------
------------------------------------------------------------
------------------------------------------------------------
------------------------------------------------------------
------------------------------------------------------------
------------------------------------------------------------
------------------------------------------------------------
------------------------------------------------------------
--
>ref_a_314
------------------------------------------------------------
-------------MTR-------TIRSATALAL-GAF-AALPAW----------------
----AQEG-----------VAA--IAPAA--E--TVAV----------------------
------------------------------------------------------------
-----------P-------NP---G-----------------------------------
------------------------------------------------------------
----------NNA-------WMM-------------------------------------
--------------------------TATILV-L-LMIIPGLALFY-----GGLVRTKNM
LSTMTQ------------------------------------------------------
------------------------------------VGAVAA-----LAMLVWV----MW
GYGM-A-F--G------------------PEG----N-----S-F---VS-------W--
G-K-----FFLVG---------------------V-------------------------
----TPDST-----AA-----------------TFSDEV--ISEYVF--ISFQMT-FAAI
TAALVLGGIVERTKFSAVMVFTVI-------------WLTITYFPI-AHMVW--------
---------------------------AG-------------------------------
---------------G-----------------------------------G--------
-----LL-FE------M-------G---------------------------------A-
LDFAGGTVVHINAGVSALVAALIFGK--RA--G---Y-----------------------
----------------------P---S---------E--RMPPHSLT-MTMIGTGLLWV-
GWFGFNAGSEL---------------------------EA-DG---------FAG-----
--------------------L--AMINTFVATAAGGLFWMLT------------------
---------E-K-L---T--G-RK------GSALGF-CSGVIAGLVAVTPAAGN-SGPFG
AIILGAAASIVCFFVV-----------------------SV-LK-PK-----M-------
-------------------------GFDDSLDAFGIHGVGGIVGAIGTGIV-YQPFIG--
----------G----------P-----------------G--D----------------G
STA-----------MGS-----------QV--GI-------QIVAVLV------------
------------------------------AIVWAAV--GTAI-AA------F---IAKA
V--T-G-------------GRVTAEAEREGLD----------------------------
----------------------------------------LAE-----------------
--------------------HGER-A----------------------------------
------------------------------------------------------------
------------------------------------------------------------
----------------------------------------------Y-------------
-------------------------------------------NY---------------
------------------------------------------------------------
------------------------------------------------------------
------------------------------------------------------------
------------------------------------------------------------
------------------------------------------------------------
------------------------------------------------------------
------------------------------------------------------------
------------------------------------------------------------
------------------------------------------------------------
------------------------------------------------------------
------------------------------------------------------------
------------------------------------------------------------
------------------------------------------------------------
------------------------------------------------------------
------------------------------------------------------------
------------------------------------------------------------
------------------------------------------------------------
------------------------------------------------------------
------------------------------------------------------------
------------------------------------------------------------
------------------------------------------------------------
------------------------------------------------------------
------------------------------------------------------------
------------------------------------------------------------
------------------------------------------------------------
--
>ref_a_770
------------------------------------------------------------
-------------MIR-------KLAYGAGAVG-SLA-TASVAW----------------
----AQDAAEGAVAAGTPIAEA--TEVAT--T--AAAV----------------------
------------------------------------------------------------
-----------A-------NP---G-----------------------------------
------------------------------------------------------------
----------NNA-------WMM-------------------------------------
--------------------------TATILV-L-MMIVPGLALFY-----GGLTRSKNM
LSTMTQ------------------------------------------------------
------------------------------------IGAAAA-----LAMLIWV----MW
GYSM-A-F--G------------------PNT----SEGFIGN-F---LS-------S--
G-S-----LFLSS---------------------V-------------------------
----TPSST-----AA-----------------TFSDEV--ISEYVF--VCFQMT-FAAI
TAALVLGATVERMKFSAVMVFVAI-------------WLTIVYFPI-AHMVW--------
---------------------------AG-------------------------------
---------------G-----------------------------------G--------
-----LL-FK------M-------G---------------------------------A-
LDFAGGTVVHINAGVSALVAAMILGK--RQ--G---Y-----------------------
----------------------P---A---------E--PMPPHSLT-LTMVGTGLLWV-
GWFGFNAGSEL---------------------------EA-DG---------TAG-----
--------------------L--AMINTFVATAAAGLAWMLA------------------
---------E-R-L---A--G-HK------GSALGF-CSGIIAGLVAVTPAAGN-SGPFG
AIVLGIVASVVCYFMV-----------------------AK-VK-PM-----L-------
-------------------------GYDDSLDAFGIHGIGGIIGAIGTGIV-YQPFFG--
----------G----------P-----------------G--D----------------G
STA-----------MGA-----------QV--MV-------QIIAVII------------
------------------------------AIVWAAV--GTTI-AI------F---ISKA
L--T-G-------------LRVTPQVEQEGLD----------------------------
----------------------------------------IGE-----------------
--------------------HGER-A----------------------------------
------------------------------------------------------------
------------------------------------------------------------
----------------------------------------------Y-------------
-------------------------------------------N----------------
------------------------------------------------------------
------------------------------------------------------------
------------------------------------------------------------
------------------------------------------------------------
------------------------------------------------------------
------------------------------------------------------------
------------------------------------------------------------
------------------------------------------------------------
------------------------------------------------------------
------------------------------------------------------------
------------------------------------------------------------
------------------------------------------------------------
------------------------------------------------------------
------------------------------------------------------------
------------------------------------------------------------
------------------------------------------------------------
------------------------------------------------------------
------------------------------------------------------------
------------------------------------------------------------
------------------------------------------------------------
------------------------------------------------------------
------------------------------------------------------------
------------------------------------------------------------
------------------------------------------------------------
------------------------------------------------------------
--
>ref_a_336
------------------------------------------------------------
------------------------------------------------------------
------------------------------------------------------------
------------------------------------------------------------
------------------------------------------------------------
------------------------------------------------------------
------------------------------------------------------------
------------------------------------------------------------
------------------------------------------------------------
------------------------------------------------------------
------------------------------------------------------------
------------------------------------------------------------
------------------------------------DEV--ISEYVF--ICFQMT-FAAI
TAALVLGATVERMKFSAVMVFTAI-------------WLTIVYFPI-AHMVW--------
---------------------------AG-------------------------------
---------------G-----------------------------------G--------
-----LL-FE------M-------G---------------------------------A-
LDFAGGTVVHINAGVSALVACLILGK--RK--G---Y-----------------------
----------------------P---T---------E--PMPPHSLT-LTMVGTGLLWV-
GWFGFNAGSEL---------------------------EA-DG---------TAG-----
--------------------L--AMINTFVATASAGLFWMLA------------------
---------E-R-L---A--G-HK------GSALGF-CSGVIAGLVAVTPAAGN-SGPFG
AIILGAVASLVCFFVV-----------------------SK-LK-PK-----L-------
-------------------------GFDDSLDAFGIHGVGGIIGAIGTGIV-YQPVFG--
----------G----------P-----------------G--D----------------G
STA-----------MMA-----------QV--VI-------QVTAVAI------------
------------------------------SIAWAAV--GTVI-AI------F---IAKL
V--T-G-------------LRVSEETEVTGLD----------------------------
----------------------------------------LGE-----------------
--------------------HGER-A----------------------------------
------------------------------------------------------------
------------------------------------------------------------
----------------------------------------------Y-------------
------------------------------------------------------------
------------------------------------------------------------
------------------------------------------------------------
------------------------------------------------------------
------------------------------------------------------------
------------------------------------------------------------
------------------------------------------------------------
------------------------------------------------------------
------------------------------------------------------------
------------------------------------------------------------
------------------------------------------------------------
------------------------------------------------------------
------------------------------------------------------------
------------------------------------------------------------
------------------------------------------------------------
------------------------------------------------------------
------------------------------------------------------------
------------------------------------------------------------
------------------------------------------------------------
------------------------------------------------------------
------------------------------------------------------------
------------------------------------------------------------
------------------------------------------------------------
------------------------------------------------------------
------------------------------------------------------------
------------------------------------------------------------
--
>ref_a_739
------------------------------------------------------------
-------------MIR-------KLVTGAVVAG-GSM-LATTA-----------------
-------------------AFA--QEVAE--K--AAPV----------------------
------------------------------------------------------------
-----------P-------NP---G-----------------------------------
------------------------------------------------------------
----------NNA-------WMM-------------------------------------
--------------------------TSTVLV-L-MMILPGLALFY-----GGLTRSKNM
LSTMTQ------------------------------------------------------
------------------------------------IGAAAA-----LAMLIWV----MW
GYSM-A-F--G------------------PTT----SEGFIGN-F---VS-------S--
G-S-----LFLSS---------------------V-------------------------
----TPDST-----AA-----------------TFSDEV--ISEYVF--VSFQMT-FAAI
TAALVLGATVERMKFSAVMVFTAV-------------WLTIVYFPI-AHMVW--------
---------------------------AG-------------------------------
---------------G-----------------------------------G--------
-----LL-FK------L-------G---------------------------------A-
LDFAGGTVVHINAGVSALVAAIILGK--RK--G---Y-----------------------
----------------------P---S---------E--PMPPHSLT-LTMVGTGLLWV-
GWFGFNAGSEL---------------------------EA-DG---------TAG-----
--------------------L--AMINTFVATASAGLFWMLA------------------
---------E-K-V---S--G-HK------GSALGF-CSGIIAGLVAVTPAAGN-SGPFG
AIVLGAVASIVCFLVV-----------------------SK-LK-PK-----L-------
-------------------------GFDDSLDAFGIHGVGGIVGAIGTGIV-YQPVFG--
----------G----------P-----------------G--D----------------G
STA-----------MGA-----------QV--WI-------QIQAVLV------------
------------------------------SLVWAAI--GTVI-AI------Y---IAKL
I--T-G-------------LRVSPEVEQEGLD----------------------------
----------------------------------------IGE-----------------
--------------------HGER-A----------------------------------
------------------------------------------------------------
------------------------------------------------------------
----------------------------------------------Y-------------
-------------------------------------------N----------------
------------------------------------------------------------
------------------------------------------------------------
------------------------------------------------------------
------------------------------------------------------------
------------------------------------------------------------
------------------------------------------------------------
------------------------------------------------------------
------------------------------------------------------------
------------------------------------------------------------
------------------------------------------------------------
------------------------------------------------------------
------------------------------------------------------------
------------------------------------------------------------
------------------------------------------------------------
------------------------------------------------------------
------------------------------------------------------------
------------------------------------------------------------
------------------------------------------------------------
------------------------------------------------------------
------------------------------------------------------------
------------------------------------------------------------
------------------------------------------------------------
------------------------------------------------------------
------------------------------------------------------------
------------------------------------------------------------
--
>ref_a_604
------------------------------------------------------------
-------------MIR-------KLLCGAGVLG-ASMLTATAAW----------------
----ATAAADAVTETVTEAVA---AAPAEVVEEAAVAV----------------------
------------------------------------------------------------
-----------A-------NP---G-----------------------------------
------------------------------------------------------------
----------NNA-------WMM-------------------------------------
--------------------------TATVLV-L-LMILPGLALFY-----GGLTRSKNM
LSTMTQ------------------------------------------------------
------------------------------------IGATAA-----LAMLIWV----MW
GYSM-A-F--G------------------PET----SEGMIGN-F---IS-------G--
G-S-----LFLSS---------------------V-------------------------
----TSDST-----AA-----------------TFSDEV--ISEYVF--VCFQMT-FAAI
TAALILGSTAERMKFSSTMLFMTI-------------WLTIVYFPI-AHMVW--------
---------------------------AG-------------------------------
---------------G-----------------------------------G--------
-----YL-FK------L-------G---------------------------------A-
LDFAGGTVVHINAGVSGLVLAYLLGK--RK--G---Y-----------------------
----------------------P---S---------E--PMPPHSLT-MTMIGTGLLWV-
GWFGFNAGSEL---------------------------EA-DG---------TAG-----
--------------------L--AMINTFVATAAAGLGWMLM------------------
---------E-K-L---S--G-HK------GSALGF-CSGIIAGLVAVTPAAGN-SGPFG
AIILGFVASIICYFAV-----------------------SK-LK-NA-----M-------
-------------------------GYDDSLDAFGIHGIGGMVGAIGTGIV-YQPMFG--
----------G----------P-----------------G--D----------------G
STA-----------MGA-----------QV--MI-------QLTAVVV------------
------------------------------AIVWAAA--GTLI-AG------V---VTKA
L--T-G-------------LRVSEEVEVEGLD----------------------------
----------------------------------------IAE-----------------
--------------------HGER-A----------------------------------
------------------------------------------------------------
------------------------------------------------------------
----------------------------------------------Y-------------
-------------------------------------------N----------------
------------------------------------------------------------
------------------------------------------------------------
------------------------------------------------------------
------------------------------------------------------------
------------------------------------------------------------
------------------------------------------------------------
------------------------------------------------------------
------------------------------------------------------------
------------------------------------------------------------
------------------------------------------------------------
------------------------------------------------------------
------------------------------------------------------------
------------------------------------------------------------
------------------------------------------------------------
------------------------------------------------------------
------------------------------------------------------------
------------------------------------------------------------
------------------------------------------------------------
------------------------------------------------------------
------------------------------------------------------------
------------------------------------------------------------
------------------------------------------------------------
------------------------------------------------------------
------------------------------------------------------------
------------------------------------------------------------
--
>ref_a_173
------------------------------------------------------------
-------------MIR-------KIACGTATLG-ASLFAAATAC----------------
----AQE------------AGVPIAAATETVE--TLAV----------------------
------------------------------------------------------------
-----------P-------NP---G-----------------------------------
------------------------------------------------------------
----------NNA-------WMM-------------------------------------
--------------------------TSTLLV-L-MMILPGLALFY-----GGLTRSKNM
LSMMTQ------------------------------------------------------
------------------------------------IGATAA-----LAMLIWV----MW
GYST-A-F--G------------------PEG----NA------F---FS-------W--
G-N-----MFLSA---------------------T-------------------------
----TSDST-----AA-----------------TFSDEV--ISEYVF--ISFQMT-FAAI
TAALILGATAERMKFSATMLFVTI-------------WLTIVYFPI-AHMVW--------
---------------------------AG-------------------------------
---------------G-----------------------------------G--------
-----LL-FE------M-------G---------------------------------A-
LDFAGGTVVHINAGVSALVLSFLLGK--RH--G---Y-----------------------
----------------------P---A---------E--PMPPHSLT-LTMIGTGLLWV-
GWFGFNAGSEL---------------------------EA-DG---------TAG-----
--------------------L--AMINTFVATASAALFWMLC------------------
---------E-K-F---S--G-HK------GSALGY-CSGIIAGLVAVTPAAGN-SGPFG
AIVLGAIASIVCFIMV-----------------------AK-VK-PA-----L-------
-------------------------GYDDSLDAFGIHGVGGIVGAIGTGVV-YAPSLG--
----------G----------P-----------------G--G----------------D
DFM-----------MGS-----------QV--MT-------QIIAVLV------------
------------------------------AIGWAAV--GTLI-AG------L---VTKM
I--T-G-------------LRVSSEVEMEGLD----------------------------
----------------------------------------IGE-----------------
--------------------HGER-A----------------------------------
------------------------------------------------------------
------------------------------------------------------------
----------------------------------------------Y-------------
-------------------------------------------N----------------
------------------------------------------------------------
------------------------------------------------------------
------------------------------------------------------------
------------------------------------------------------------
------------------------------------------------------------
------------------------------------------------------------
------------------------------------------------------------
------------------------------------------------------------
------------------------------------------------------------
------------------------------------------------------------
------------------------------------------------------------
------------------------------------------------------------
------------------------------------------------------------
------------------------------------------------------------
------------------------------------------------------------
------------------------------------------------------------
------------------------------------------------------------
------------------------------------------------------------
------------------------------------------------------------
------------------------------------------------------------
------------------------------------------------------------
------------------------------------------------------------
------------------------------------------------------------
------------------------------------------------------------
------------------------------------------------------------
--
>ref_a_795
------------------------------------------------------------
-------------MIR-------KMLCGAGVLG-GSILAASAAW----------------
----AAETAAAVTETVSDAAGTPIAAATEVAE--TVAV----------------------
------------------------------------------------------------
-----------A-------NP---G-----------------------------------
------------------------------------------------------------
----------NNA-------WMM-------------------------------------
--------------------------TSTVLV-L-MMILPGLALFY-----GGLTRSKNM
LSTMTQ------------------------------------------------------
------------------------------------IGATAA-----LAMLVWV----MW
GYST-A-F--G------------------PEG----NA------F---FS-------W--
G-N-----LFLSN---------------------T-------------------------
----TSDST-----AA-----------------TFSDEV--ISEYVF--ACFQMT-FAAI
TAALILGATAERMKFSATMLFVII-------------WLTIVYFPI-AHMVW--------
---------------------------AG-------------------------------
---------------G-----------------------------------G--------
-----LL-FD------M-------G---------------------------------A-
LDFAGGTVVHINAGVSGLVLAFLLGK--RK--G---Y-----------------------
----------------------P---S---------E--PMPPHSLT-LTMVGTGLLWV-
GWFGFNAGSEL---------------------------EA-DG---------TAG-----
--------------------L--AMINTFVATAAAGLTWMVV------------------
---------E-R-L---A--G-HK------GSALGF-CSGIIAGLVAVTPAAGN-SGPFG
AIVLGIVASVVCYIMV-----------------------AK-VK-PA-----L-------
-------------------------GYDDSLDAFGIHGVGGIIGAIGTGIV-YSPALG--
----------G----------P-----------------G--G----------------D
DFS-----------MGA-----------QV--VT-------QIIAVAV------------
------------------------------AIVWAGV--GTLI-AG------F---ITKA
L--T-G-------------LRVSPEVETEGLD----------------------------
----------------------------------------IAE-----------------
--------------------HGER-A----------------------------------
------------------------------------------------------------
------------------------------------------------------------
----------------------------------------------Y-------------
-------------------------------------------N----------------
------------------------------------------------------------
------------------------------------------------------------
------------------------------------------------------------
------------------------------------------------------------
------------------------------------------------------------
------------------------------------------------------------
------------------------------------------------------------
------------------------------------------------------------
------------------------------------------------------------
------------------------------------------------------------
------------------------------------------------------------
------------------------------------------------------------
------------------------------------------------------------
------------------------------------------------------------
------------------------------------------------------------
------------------------------------------------------------
------------------------------------------------------------
------------------------------------------------------------
------------------------------------------------------------
------------------------------------------------------------
------------------------------------------------------------
------------------------------------------------------------
------------------------------------------------------------
------------------------------------------------------------
------------------------------------------------------------
--
>ref_a_413
------------------------------------------------------------
--MTKNQGKLHGLWRA-------VRIGGAALAATLALGLAAPDM----------------
---VWAQEAATVEAPAPEAEAVVVEEVVEEAAAAPELA----------------------
------------------------------------------------------------
-----------V-------DK---G-----------------------------------
------------------------------------------------------------
----------DVA-------WML-------------------------------------
--------------------------ISTVIV-L-LMIIPGLALFY-----GGLVRAKNM
VSILSQ------------------------------------------------------
------------------------------------VFVVTA-----IGMVMWL----LV
GYSL-A-F--T-------------------------DGGGLNR-F---VG-------G-L
S-K-----AFLTG---------------------V-------------------------
----DTSTL-----VE-----------------TFSVGVA-IPELVF--VAFQMT-FACI
TAALVLGGVAERVKFSTIVVFSIL-------------WPVVVYYPM-AHMVWWWGGPLMA
SDPANA-----------------EAVAAG-------------------------------
---------------A-----------------------------------G--------
-----LI-WS------F-------G---------------------------------A-
LDFAGGTVVHINSGVAALVGAVLLGA--RT--G---Y-----------------------
----------------------R---K---------E--PMPPHNLT-FTVIGSGLLWV-
GWVGFNAGSNL---------------------------ES-NA---------YAA-----
--------------------L--ALINTFVAPAGAALSWMLT------------------
---------E-W-L---T--K-GK------PSLLGL-ASGAVAGLVAVTPAAGF-AGPVG
ALILGLVAGPICLFAC-----------------------SA-LK-SW-----L-------
-------------------------KYDDSLDVFGIHGIGGIVGAIGTGIV-VNPAFG--
----------G----------A-----------------G--IVDYA------------A
GGV------AIYPGIVP-----------QV--IA-------QAKGVLV------------
------------------------------TLAWSGI--GSLI-VW------V---IARG
L--T-G-------------GRVSKETESEGVD----------------------------
----------------------------------------YAE-----------------
--------------------HGEV-A----------------------------------
------------------------------------------------------------
------------------------------------------------------------
----------------------------------------------Y-------------
-------------------------------------------HS---------------
------------------------------------------------------------
------------------------------------------------------------
------------------------------------------------------------
------------------------------------------------------------
------------------------------------------------------------
------------------------------------------------------------
------------------------------------------------------------
------------------------------------------------------------
------------------------------------------------------------
------------------------------------------------------------
------------------------------------------------------------
------------------------------------------------------------
------------------------------------------------------------
------------------------------------------------------------
------------------------------------------------------------
------------------------------------------------------------
------------------------------------------------------------
------------------------------------------------------------
------------------------------------------------------------
------------------------------------------------------------
------------------------------------------------------------
------------------------------------------------------------
------------------------------------------------------------
------------------------------------------------------------
------------------------------------------------------------
--
>ref_pr_33
------------------------------------------------------------
--------------MK-------IAMIKTTLA--SLALLPGLTI----------------
---------------------------------AAPAV----------------------
------------------------------------------------------------
-----------A-------DK---A-----------------------------------
------------------------------------------------------------
----------DSA-------FMM-------------------------------------
--------------------------ICTALV-L-FMTIPGIALFY-----GGLIRAKNV
LSMLTQ------------------------------------------------------
------------------------------------VTVTFA-----LVCILWV----VY
GYSL-A-F--G-------------------------EG---NH-F---FG-------N-A
D-G-----AMLKN---------------------I-------------------------
----ALTAV----------------------------TGT-IYQYIH--VAFQGS-FACI
TVGLIVGALAERIRFSAVLIFVVV-------------WFTLSYIPI-AHMVW--------
----------------------------G-------------------------------
---------------G-----------------------------------G--------
-----LL-AA------H-------G---------------------------------A-
LDFAGGTVVHINAAIAGLVGAYLIGK--RV--G---F-----------------------
----------------------G---K---------E--AFKPHNLP-MVFTGTAILYI-
GWFGFNAGSAG---------------------------SA-NE---------IAA-----
--------------------L--AFVNTVVATAAAILGWIIG------------------
---------E-W-T---L--R-GK------PSLLGA-CSGAIAGLVGVTPACGY-VGVGG
ALVIGVIAGLAGLWGV-----------------------TM-LK-RL-----L-------
-------------------------RVDDPCDVFGVHGVCGIVGCILTGVF-AASSLG--
----------G----------V-----------------G--F----------------V
DGV------T----MGH-----------QV--MV-------QLESIAI------------
------------------------------TVVWSGV--VAFV-GY------K---LADI
L--V-G-------------LRVPEEQEREGLD----------------------------
----------------------------------------VNS-----------------
--------------------HGEN-A----------------------------------
------------------------------------------------------------
------------------------------------------------------------
----------------------------------------------Y-------------
-------------------------------------------NA---------------
------------------------------------------------------------
------------------------------------------------------------
------------------------------------------------------------
------------------------------------------------------------
------------------------------------------------------------
------------------------------------------------------------
------------------------------------------------------------
------------------------------------------------------------
------------------------------------------------------------
------------------------------------------------------------
------------------------------------------------------------
------------------------------------------------------------
------------------------------------------------------------
------------------------------------------------------------
------------------------------------------------------------
------------------------------------------------------------
------------------------------------------------------------
------------------------------------------------------------
------------------------------------------------------------
------------------------------------------------------------
------------------------------------------------------------
------------------------------------------------------------
------------------------------------------------------------
------------------------------------------------------------
------------------------------------------------------------
--
>ref_rew6
------------------------------------------------------------
--------------MK-------IATIKTGLA--SLAMLPGLVM----------------
---------------------------------AAPAV----------------------
------------------------------------------------------------
-----------A-------DK---A-----------------------------------
------------------------------------------------------------
----------DNA-------FMM-------------------------------------
--------------------------ICTALV-L-FMTIPGIALFY-----GGLIRGKNV
LSMLTQ------------------------------------------------------
------------------------------------VTVTFA-----LVCILWV----VY
GYSL-A-F--G-------------------------EG---NN-F---FG-------N-I
N-W-----LMLKN---------------------I-------------------------
----ELTAV----------------------------MGS-IYQYIH--VAFQGS-FACI
TVGLIVGALAERIRFSAVLIFVVV-------------WLTLSYIPI-AHMVW--------
----------------------------G-------------------------------
---------------G-----------------------------------G--------
-----LL-AS------H-------G---------------------------------A-
LDFAGGTVVHINAAIAGLVGAYLIGK--RV--G---F-----------------------
----------------------G---K---------E--AFKPHNLP-MVFTGTAILYI-
GWFGFNAGSAG---------------------------TA-NE---------IAA-----
--------------------L--AFVNTVVATAAAILGWIFG------------------
---------E-W-A---L--R-GK------PSLLGA-CSGAIAGLVGVTPACGY-IGVGG
ALIIGVVAGLAGLWGV-----------------------TM-LK-RL-----L-------
-------------------------RVDDPCDVFGVHGVCGIVGCIMTGIF-AASSLG--
----------G----------V-----------------G--F----------------A
EGV------T----MGH-----------QL--LV-------QLESIAI------------
------------------------------TIVWSGV--VAFI-GY------K---LADL
T--V-G-------------LRVPEEQEREGLD----------------------------
----------------------------------------VNS-----------------
--------------------HGEN-A----------------------------------
------------------------------------------------------------
------------------------------------------------------------
----------------------------------------------Y-------------
-------------------------------------------NA---------------
------------------------------------------------------------
------------------------------------------------------------
------------------------------------------------------------
------------------------------------------------------------
------------------------------------------------------------
------------------------------------------------------------
------------------------------------------------------------
------------------------------------------------------------
------------------------------------------------------------
------------------------------------------------------------
------------------------------------------------------------
------------------------------------------------------------
------------------------------------------------------------
------------------------------------------------------------
------------------------------------------------------------
------------------------------------------------------------
------------------------------------------------------------
------------------------------------------------------------
------------------------------------------------------------
------------------------------------------------------------
------------------------------------------------------------
------------------------------------------------------------
------------------------------------------------------------
------------------------------------------------------------
------------------------------------------------------------
--
>ref_pr_18
------------------------------------------------------------
--------------MK-------IATIKTGLA--SLAMLPGLVM----------------
---------------------------------AAPAV----------------------
------------------------------------------------------------
-----------A-------DK---A-----------------------------------
------------------------------------------------------------
----------DNA-------FMM-------------------------------------
--------------------------ICTALV-L-FMTIPGIALFY-----GGLIRGKNV
LSMLTQ------------------------------------------------------
------------------------------------VTVTFA-----LVCILWV----VY
GYSL-A-F--G-------------------------EG---NN-F---FG-------N-I
N-W-----LMLKN---------------------I-------------------------
----ELTAV----------------------------MGS-IYQYIH--VAFQGS-FACI
TVGLIVGALAERIRFSAVLIFVVV-------------WLTLSYIPI-AHMVW--------
----------------------------G-------------------------------
---------------G-----------------------------------G--------
-----LL-AS------H-------G---------------------------------A-
LDFAGGTVVHINAAIAGLVGAYLIGK--RV--G---F-----------------------
----------------------G---K---------E--AFKPHNLP-MVFTGTAILYI-
GWFGFNAGSAG---------------------------TA-NE---------IAA-----
--------------------L--AFVNTVVATAAAILGWIFG------------------
---------E-W-A---L--R-GK------PSLLGA-CSGAIAGLVGVTPACGY-IGVGG
ALIIGVVAGLAGLWGV-----------------------TM-LK-RL-----L-------
-------------------------RVDDPCDVFGVHGVCGIVGCIMTGIF-AASSLG--
----------G----------V-----------------G--F----------------A
EGV------T----MGH-----------QL--LV-------QLESIAI------------
------------------------------TIVWSGV--VAFI-GY------K---LADL
T--V-G-------------LRVPEEQEREGLD----------------------------
----------------------------------------VNS-----------------
--------------------HGEN-A----------------------------------
------------------------------------------------------------
------------------------------------------------------------
----------------------------------------------Y-------------
-------------------------------------------NA---------------
------------------------------------------------------------
------------------------------------------------------------
------------------------------------------------------------
------------------------------------------------------------
------------------------------------------------------------
------------------------------------------------------------
------------------------------------------------------------
------------------------------------------------------------
------------------------------------------------------------
------------------------------------------------------------
------------------------------------------------------------
------------------------------------------------------------
------------------------------------------------------------
------------------------------------------------------------
------------------------------------------------------------
------------------------------------------------------------
------------------------------------------------------------
------------------------------------------------------------
------------------------------------------------------------
------------------------------------------------------------
------------------------------------------------------------
------------------------------------------------------------
------------------------------------------------------------
------------------------------------------------------------
------------------------------------------------------------
--
>ref_a_280
------------------------------------------------------------
--------------MK-------IATIKTGLA--SLAMLPGLVM----------------
---------------------------------AAPAV----------------------
------------------------------------------------------------
-----------A-------DK---A-----------------------------------
------------------------------------------------------------
----------DNA-------FMM-------------------------------------
--------------------------ICTALV-L-FMTIPGIALFY-----GGLIRGKNV
LSMLTQ------------------------------------------------------
------------------------------------VTVTFA-----LVCILWV----VY
GYSL-A-F--G-------------------------EG---NN-F---FG-------N-I
N-W-----LMLKN---------------------I-------------------------
----ELTAV----------------------------MGS-IYQYIH--VAFQGS-FACI
TVGLIVGALAERIRFSAVLIFVVV-------------WLTLSYIPI-AHMVW--------
----------------------------G-------------------------------
---------------G-----------------------------------G--------
-----LL-AS------H-------G---------------------------------A-
LDFAGGTVVHINAAIAGLVGAYLIGK--RV--G---F-----------------------
----------------------G---K---------E--AFKPHNLP-MVFTGTAILYI-
GWFGFNAGSAG---------------------------TA-NE---------IAA-----
--------------------L--AFVNTVVATAAAILGWIFG------------------
---------E-W-A---L--R-GK------PSLLGA-CSGAIAGLVGVTPACGY-IGVGG
ALIIGVVAGLAGLWGV-----------------------TM-LK-RL-----L-------
-------------------------RVDDPCDVFGVHGVCGIVGCIMTGIF-AASSLG--
----------G----------V-----------------G--F----------------A
EGV------T----MGH-----------QL--LI-------QLESIAI------------
------------------------------TIVWSGV--VAFI-GY------K---LADL
T--V-G-------------LRVPEEQEREGLD----------------------------
----------------------------------------VNS-----------------
--------------------HGEN-A----------------------------------
------------------------------------------------------------
------------------------------------------------------------
----------------------------------------------Y-------------
-------------------------------------------NA---------------
------------------------------------------------------------
------------------------------------------------------------
------------------------------------------------------------
------------------------------------------------------------
------------------------------------------------------------
------------------------------------------------------------
------------------------------------------------------------
------------------------------------------------------------
------------------------------------------------------------
------------------------------------------------------------
------------------------------------------------------------
------------------------------------------------------------
------------------------------------------------------------
------------------------------------------------------------
------------------------------------------------------------
------------------------------------------------------------
------------------------------------------------------------
------------------------------------------------------------
------------------------------------------------------------
------------------------------------------------------------
------------------------------------------------------------
------------------------------------------------------------
------------------------------------------------------------
------------------------------------------------------------
------------------------------------------------------------
--
>ref_a_836
------------------------------------------------------------
--------MMGKEGES-------MMTLRKGMV--AALWLPGTAL----------------
---------------------------------AATPL----------------------
------------------------------------------------------------
-----------A-------DR---A-----------------------------------
------------------------------------------------------------
----------DNG-------FML-------------------------------------
--------------------------IATALV-L-FMTLPGIALFY-----GGLLRAKNV
LSLMTQ------------------------------------------------------
------------------------------------VMVIFA-----LISVLWV----LY
GYSL-T-F--G-------------------------SG---NA-F---VG-------N-L
H-G-----VMLRG---------------------I-------------------------
----GLHDV----------------------------TGS-ISTLVH--VAFQGS-FAII
TVALVVGAFAERMRFGAVLIFAVL-------------WFTLSYIPL-AHMVW--------
----------------------------G-------------------------------
---------------G-----------------------------------G--------
-----WL-AT------D-------G---------------------------------A-
LDFAGGTVVHINAAVAGLIGAYLLGP--RS--G---Y-----------------------
----------------------G---R---------E--AFKPHSLP-LVFLGSAILYV-
GWFGFNAGSAG---------------------------SA-SD---------IAA-----
--------------------L--AFLNTVIAAAGAILSWLLM------------------
---------E-W-W---L--R-GN------PSLLGA-CSGCIAGLVAVTPAAGS-VGVGG
ALLLGVLAGMAGLWGV-----------------------VV-LK-QW-----L-------
-------------------------RVDDACDVFGVHGVCGIVGCLATGVL-SADALG--
----------G----------T-----------------G--Y----------------A
SGV------T----MGH-----------QV--WV-------QALSVLV------------
------------------------------SVLWSAA--AALI-AY------K---VADR
C--V-G-------------LRVSEEQEHTGLD----------------------------
----------------------------------------VTS-----------------
--------------------HGES-A----------------------------------
------------------------------------------------------------
------------------------------------------------------------
----------------------------------------------Y-------------
-------------------------------------------NR---------------
------------------------------------------------------------
------------------------------------------------------------
------------------------------------------------------------
------------------------------------------------------------
------------------------------------------------------------
------------------------------------------------------------
------------------------------------------------------------
------------------------------------------------------------
------------------------------------------------------------
------------------------------------------------------------
------------------------------------------------------------
------------------------------------------------------------
------------------------------------------------------------
------------------------------------------------------------
------------------------------------------------------------
------------------------------------------------------------
------------------------------------------------------------
------------------------------------------------------------
------------------------------------------------------------
------------------------------------------------------------
------------------------------------------------------------
------------------------------------------------------------
------------------------------------------------------------
------------------------------------------------------------
------------------------------------------------------------
--
>ref_a_942
------------------------------------------------------------
-----------------------MMRLGRGMV--SVALLPGVAL----------------
---------------------------------AGAPQ----------------------
------------------------------------------------------------
-----------V-------DR---A-----------------------------------
------------------------------------------------------------
----------DNG-------FMM-------------------------------------
--------------------------LATALV-L-LMTLPGIALFY-----GGLLRAKNV
LSLMTQ------------------------------------------------------
------------------------------------VMVTFA-----VVSVLWV----IY
GYTL-A-F--G-------------------------RG---NA-V---VG-------N-L
H-A-----LLLRG---------------------I-------------------------
----GLHEV----------------------------TGS-ISTLVH--VAFQGS-FACI
TVALVTGALAERARFSAVLIFAAL-------------WFSLSYVPL-AHMVW--------
----------------------------G-------------------------------
---------------G-----------------------------------G--------
-----WL-AA------D-------G---------------------------------A-
LDFAGGTVVHINAAVAGLLGARLLGR--RS--G---Y-----------------------
----------------------G---R---------E--SFKPHSVP-MVFLGTSILYI-
GWFGFNAGSAG---------------------------AA-ND---------IAA-----
--------------------L--AFINTMIATAAAILSWVLA------------------
---------E-W-G---L--R-GN------PSLLGA-CSGCIAGLVAVTPAAGS-VGVGG
ALLLGLIAGAAGLWGV-----------------------VV-LK-RW-----L-------
-------------------------RTDDACDVFGVHGVCGIVGCLATGVL-SAAPLG--
----------G----------T-----------------G--Y----------------A
SGV------T----MGH-----------QL--WV-------QMLSVLV------------
------------------------------CVIWSAA--AALI-AY------K---AADL
C--V-G-------------LRVSEDQEREGLD----------------------------
----------------------------------------VTS-----------------
--------------------HGEN-A----------------------------------
------------------------------------------------------------
------------------------------------------------------------
----------------------------------------------Y-------------
-------------------------------------------NARRAAPCCALQGA---
------------------------------------------------------------
------------------------------------------------------------
------------------------------------------------------------
------------------------------------------------------------
------------------------------------------------------------
------------------------------------------------------------
------------------------------------------------------------
------------------------------------------------------------
------------------------------------------------------------
------------------------------------------------------------
------------------------------------------------------------
------------------------------------------------------------
------------------------------------------------------------
------------------------------------------------------------
------------------------------------------------------------
------------------------------------------------------------
------------------------------------------------------------
------------------------------------------------------------
------------------------------------------------------------
------------------------------------------------------------
------------------------------------------------------------
------------------------------------------------------------
------------------------------------------------------------
------------------------------------------------------------
------------------------------------------------------------
--
>ref_a_81
------------------------------------------------------------
------------MANT-------KKTLGLAAL--TTALMALPAF----------------
---------------AADA----------PK-----------------------------
------------------------------------------------------------
-----------L-------NA---G-----------------------------------
------------------------------------------------------------
----------DTA-------WMM-------------------------------------
--------------------------TSSALV-L-FMTLPGLALFY-----GGLVRTKNM
LSVLMQ------------------------------------------------------
------------------------------------CALITG-----LVMVLWT----LY
GYSV-A-F--G------------------ETT----GA--LAP-Y---WG-------G-L
G-K-----AFLHG---------------------V-------------------------
----TLDSL-----SG-----------------T-------IPEYVF--FVFQMT-FAVI
TPALIIGAIVERVKLSGLMLFVGL-------------WVTFVYFPI-AHMVW--------
---------------------------GG-------------------------------
---------------D-----------------------------------G--------
-----LF-FA------M-------G---------------------------------A-
MDFAGGTVVHINAGIAGFVGCLVIGK--RI--G---F-----------------------
----------------------G---K---------E--NMAPHSMT-MTMIGASILWV-
GWFGFNAGSAL---------------------------GA-NG---------TAG-----
--------------------L--AMINTFIATGAALLSWSAT------------------
---------E-A-L---V--R-GK------ASMLGA-ASGIVAGLVAITPACGF-VGPIG
GLILGLVVSPICFFFV-----------------------TV-VK-SK-----F-------
-------------------------GYDDSLDVFGVHCIGGIVGALLTGIF-AAASLG--
----------G----------V-----------------G--Y----------------A
AGQ------T----MGG-----------QL--MV-------QVVAVVT------------
------------------------------TLIWSGV--GSFI-FY------K---IADA
V--F-G-------------IRVDVDSEREGLD----------------------------
----------------------------------------ITS-----------------
--------------------HGEV-A----------------------------------
------------------------------------------------------------
------------------------------------------------------------
----------------------------------------------Y-------------
-------------------------------------------HY---------------
------------------------------------------------------------
------------------------------------------------------------
------------------------------------------------------------
------------------------------------------------------------
------------------------------------------------------------
------------------------------------------------------------
------------------------------------------------------------
------------------------------------------------------------
------------------------------------------------------------
------------------------------------------------------------
------------------------------------------------------------
------------------------------------------------------------
------------------------------------------------------------
------------------------------------------------------------
------------------------------------------------------------
------------------------------------------------------------
------------------------------------------------------------
------------------------------------------------------------
------------------------------------------------------------
------------------------------------------------------------
------------------------------------------------------------
------------------------------------------------------------
------------------------------------------------------------
------------------------------------------------------------
------------------------------------------------------------
--
>ref_a_496
------------------------------------------------------------
------------MNRK-------LLSGAAALS--TLLASAGVAL----------------
---------------AQDA-----AT----T-----------------------------
------------------------------------------------------------
-----------M-------DK---G-----------------------------------
------------------------------------------------------------
----------DTA-------WMM-------------------------------------
--------------------------TSTLLV-L-FMIIPGLALFY-----GGLVRAKNM
LSVLMQ------------------------------------------------------
------------------------------------CTLIAS-----VVMIIWV----LW
GYSF-A-F--G-------------------------GS--TSP-Y---WG-------G-L
G-K-----VFLSG---------------------V-------------------------
----TMDSE-----AA-----------------TFTDGVV-IPEYVF--ICFQMT-FAAI
TPALIVGAFAERAKFSGVILFTVL-------------WVTFIYFPI-AHMVW--------
---------------------------DG-------------------------------
---------------S-----------------------------------G--------
-----LI-FN------W-------G---------------------------------A-
IDFAGGTVVHINAGIAGLVWAIMLGK--RI--G---L-----------------------
----------------------G---R---------D--NMAPHSMT-LTMVGAAMLWV-
GWFGFNAGSNL---------------------------EA-TS---------NAT-----
--------------------L--AMMNTFIATAGAGVSWSLV------------------
---------E-G-M---M--R-GK------SSGLGA-ASGMVAGLVAVTPACGT-SGPIG
ALLLGLAVSPVCYFFV-----------------------TT-IK-SK-----F-------
-------------------------GYDDSLDVFGVHGIGGIVGAIGTGIL-CAPALG--
----------G----------T-----------------G--Y---------------VV
EAG------T----MGA-----------QV--LT-------QIQAVLV------------
------------------------------TLVWSGV--GSAV-II------L---ITKA
I--T-G-------------IRASDDAEREGLD----------------------------
----------------------------------------LAS-----------------
--------------------HGES-A----------------------------------
------------------------------------------------------------
------------------------------------------------------------
----------------------------------------------Y-------------
-------------------------------------------HA---------------
------------------------------------------------------------
------------------------------------------------------------
------------------------------------------------------------
------------------------------------------------------------
------------------------------------------------------------
------------------------------------------------------------
------------------------------------------------------------
------------------------------------------------------------
------------------------------------------------------------
------------------------------------------------------------
------------------------------------------------------------
------------------------------------------------------------
------------------------------------------------------------
------------------------------------------------------------
------------------------------------------------------------
------------------------------------------------------------
------------------------------------------------------------
------------------------------------------------------------
------------------------------------------------------------
------------------------------------------------------------
------------------------------------------------------------
------------------------------------------------------------
------------------------------------------------------------
------------------------------------------------------------
------------------------------------------------------------
--
>ref_a_959
------------------------------------------------------------
------------MMKK-------AM-GIGGLF--ALLGSLP-AM----------------
---------------AQDT-----AAEVAPI-----------------------------
------------------------------------------------------------
-----------I-------DK---G-----------------------------------
------------------------------------------------------------
----------DVT-------WMM-------------------------------------
--------------------------TASALV-L-FMTVPGLALFY-----GGLVRSKNM
LSVMMQ------------------------------------------------------
------------------------------------TTMIAA-----VVMIVWV----LY
GYSF-A-F--G-------------------------GS--TSP-Y---WG-------G-L
G-K-----LFLAG---------------------V-------------------------
----TPDST-----AA-----------------TFTDGVV-LPEYVF--IAFQMT-FAAI
TPGLIIGAFAERAKFSGVLLFSVL-------------WVTFIYFPI-AHMVW--------
---------------------------DG-------------------------------
---------------A-----------------------------------G--------
-----LI-FN------M-------G---------------------------------A-
IDFAGGTVVHINAGVAALVWALVLGP--RV--G---F-----------------------
----------------------G---K---------D--NMAPHSMT-LTMVGAAMLWF-
GWFGFNAGSNL---------------------------EA-TS---------GAT-----
--------------------L--AMLNTFVCTAAAIVSWALV------------------
---------E-T-I---T--R-GK------ASGLGA-ASGMVAGLVAITPACGT-TGPVG
AIILGLAVSPVCYFFV-----------------------TT-VK-QK-----F-------
-------------------------GYDDSLDVFGVHGIGGIVGAIGTGIL-MAPGLG--
----------G----------M-----------------G-------------------G
EDF------A----IGA-----------QV--MI-------QIKAVLI------------
------------------------------TLLWSGV--GSLI-LI------Y---ITKA
I--T-G-------------IRVASDDERQGLD----------------------------
----------------------------------------LTS-----------------
--------------------HGES-A----------------------------------
------------------------------------------------------------
------------------------------------------------------------
----------------------------------------------Y-------------
-------------------------------------------HS---------------
------------------------------------------------------------
------------------------------------------------------------
------------------------------------------------------------
------------------------------------------------------------
------------------------------------------------------------
------------------------------------------------------------
------------------------------------------------------------
------------------------------------------------------------
------------------------------------------------------------
------------------------------------------------------------
------------------------------------------------------------
------------------------------------------------------------
------------------------------------------------------------
------------------------------------------------------------
------------------------------------------------------------
------------------------------------------------------------
------------------------------------------------------------
------------------------------------------------------------
------------------------------------------------------------
------------------------------------------------------------
------------------------------------------------------------
------------------------------------------------------------
------------------------------------------------------------
------------------------------------------------------------
------------------------------------------------------------
--
>ref_a_198
--------------------------------------------------MQLNKF----
--------------ST-------LGKLGAG-V--AALMAPAIAF----------------
---------------AQEAAPAAAAAAPVPE-----------------------------
------------------------------------------------------------
--------------------K---A-----------------------------------
------------------------------------------------------------
----------DTA-------FMY-------------------------------------
--------------------------VATILV-L-FMIIPGLALFY-----GGLVRTKNM
LSVLMQ------------------------------------------------------
------------------------------------CTVVAA-----VMMLVWV----IY
GYSF-A-F--G-------------------------GG--TGP-Y---FG-------G-F
G-K-----LFLSG---------------------V-------------------------
----SLDST-----SA-----------------TFSEGVV-IYEYTF--IAFQMT-FAAI
TPALIVGAFAERVKFSAVILFTIL-------------WATFVYFPI-AHMVW--------
---------------------------DA-------------------------------
---------------N-----------------------------------G--------
-----LI-F------GM-------G---------------------------------A-
LDFAGGTVVHINAGVAGLIGAIMVGK--RT--G---F-----------------------
----------------------G---K---------D--MMAPHSMT-LTMVGAAMLWF-
GWFGFNAGSNL---------------------------EA-SG---------GAV-----
--------------------L--ATMNTFLATAAAIVSWSLV------------------
---------E-S-F---T--R-GK------ASMLGA-ASGMIAGLVAVTPAAGS-VGPMG
AIVLGLIVSPICYFFV-----------------------SV-VK-NK-----F-------
-------------------------GYDDTADVFGVHGIGGIIGALGTGIF-TSPLLG--
----------G----------T-----------------G--K----------------E
D-F------S----IAS-----------QV--WT-------QFVAVAI------------
------------------------------TIVWCAI--VSAI-LY------K---IVDV
I--V-G-------------LRVPVEAEREGLD----------------------------
----------------------------------------LAT-----------------
--------------------HGEA-A----------------------------------
------------------------------------------------------------
------------------------------------------------------------
----------------------------------------------Y-------------
-------------------------------------------HS---------------
------------------------------------------------------------
------------------------------------------------------------
------------------------------------------------------------
------------------------------------------------------------
------------------------------------------------------------
------------------------------------------------------------
------------------------------------------------------------
------------------------------------------------------------
------------------------------------------------------------
------------------------------------------------------------
------------------------------------------------------------
------------------------------------------------------------
------------------------------------------------------------
------------------------------------------------------------
------------------------------------------------------------
------------------------------------------------------------
------------------------------------------------------------
------------------------------------------------------------
------------------------------------------------------------
------------------------------------------------------------
------------------------------------------------------------
------------------------------------------------------------
------------------------------------------------------------
------------------------------------------------------------
------------------------------------------------------------
--
>ref_a_877
------------------------------------------------------------
------MVTTSRLKRH-------LPALAAGLG--LAAALACPAL----------------
---------------AQEAAVADAAAAAAPV-----------------------------
------------------------------------------------------------
-----------V-------EK---G-----------------------------------
------------------------------------------------------------
----------DVA-------WMM-------------------------------------
--------------------------TATLLV-L-FMTLPGLALFY-----GGLVRAKNM
LSVLMQ------------------------------------------------------
------------------------------------CTVIAG-----VVMIIWV----VY
GYSM-A-F--G-------------------------GG--TSP-Y---WG-------G-F
G-K-----LFLAG---------------------V-------------------------
----TVDST-----AA-----------------TFTDGVA-LPEYLF--IAFQMT-FAVI
TPALIVGAFAERIKFSAVMLFTVL-------------WVTLVYFPI-AHMVW--------
---------------------------DG-------------------------------
---------------S-----------------------------------G--------
-----LI-FN------W-------G---------------------------------A-
LDFAGGTVVHINAGIAALVGCLFVGK--RA--G---F-----------------------
----------------------G---R---------D--MMAPHSMT-LTMVGASILWV-
GWFGFNAGSNL---------------------------EA-TG---------GAV-----
--------------------L--AMLNTFTATAGALVAWCVI------------------
---------E-T-M---M--R-GK------ASMLGA-ASGIVAGLVAVTPACGT-VGPVG
AIVLGAISSGICYFFV-----------------------DV-VK-NK-----F-------
-------------------------GYDDSLDVFGIHGVGGIVGAIGTGIF-TAPWLG--
----------G----------T-----------------G--D----------------A
D-F------S----IAG-----------QT--MI-------QIWAVLV------------
------------------------------TIVWCGV--ISAI-LF------K---LVDM
A--V-G-------------LRPTAEAERQGLD----------------------------
----------------------------------------LAY-----------------
--------------------HGEV-A----------------------------------
------------------------------------------------------------
------------------------------------------------------------
----------------------------------------------Y-------------
-------------------------------------------HS---------------
------------------------------------------------------------
------------------------------------------------------------
------------------------------------------------------------
------------------------------------------------------------
------------------------------------------------------------
------------------------------------------------------------
------------------------------------------------------------
------------------------------------------------------------
------------------------------------------------------------
------------------------------------------------------------
------------------------------------------------------------
------------------------------------------------------------
------------------------------------------------------------
------------------------------------------------------------
------------------------------------------------------------
------------------------------------------------------------
------------------------------------------------------------
------------------------------------------------------------
------------------------------------------------------------
------------------------------------------------------------
------------------------------------------------------------
------------------------------------------------------------
------------------------------------------------------------
------------------------------------------------------------
------------------------------------------------------------
--
>ref_a_418
--------------------------------------------------MRPVFNA---
--------------RT-------LAAAGLGLC--AAALALHPAL----------------
---------------AQDAPAAASAATEAAAPAAAAST----------------------
------------------------------------------------------------
-----------V-------DK---G-----------------------------------
------------------------------------------------------------
----------DVA-------WMM-------------------------------------
--------------------------TSTLLV-L-FMTMPGLALFY-----GGLVRAKNM
LSVLMQ------------------------------------------------------
------------------------------------CTVITG-----VVMIVWV----LW
GYSF-A-F--G-------------------------GG--TSY-F---WG-------G-M
G-K-----VFLAG---------------------V-------------------------
----TKDSL-----SA-----------------TFSDGVE-IPEYLF--IAFQMT-FAVI
TPALIVGAFAERIKFSAVVMFTIL-------------WVTFVYFPV-AHMVW--------
---------------------------DA-------------------------------
---------------S-----------------------------------G--------
-----LI-FNGVLSNGV-------A---------------------------------A-
IDFAGGTVVHINAGIAALIGCMFVGK--RA--G---L-----------------------
----------------------G---R---------D--IMAPHSMT-LTMVGASILWV-
GWFGFNAGSNL---------------------------ES-NA---------GAV-----
--------------------L--AMINTFTATAGAMVAWCVV------------------
---------E-T-I---M--R-GK------ASMLGA-ASGIVAGLVAVTPACGT-IGPVG
AIVLGAIASCMCYFFV-----------------------SV-VK-NA-----L-------
-------------------------KYDDSLDVFGVHGVGGIVGAIGTGVF-TSTALG--
----------G----------T-----------------G--Y----------------A
EGV------G----MTG-----------QV--WA-------QIVAILI------------
------------------------------TIVWSGV--GSAI-LF------A---ITKA
V--I-G-------------LRPSVEEEREGLD----------------------------
----------------------------------------LTY-----------------
--------------------HGEV-A----------------------------------
------------------------------------------------------------
------------------------------------------------------------
----------------------------------------------Y-------------
-------------------------------------------HS---------------
------------------------------------------------------------
------------------------------------------------------------
------------------------------------------------------------
------------------------------------------------------------
------------------------------------------------------------
------------------------------------------------------------
------------------------------------------------------------
------------------------------------------------------------
------------------------------------------------------------
------------------------------------------------------------
------------------------------------------------------------
------------------------------------------------------------
------------------------------------------------------------
------------------------------------------------------------
------------------------------------------------------------
------------------------------------------------------------
------------------------------------------------------------
------------------------------------------------------------
------------------------------------------------------------
------------------------------------------------------------
------------------------------------------------------------
------------------------------------------------------------
------------------------------------------------------------
------------------------------------------------------------
------------------------------------------------------------
--
>ref_a_889
MKNCAEDLGILHRKRAAQAAITSKSQECGPFYIMQRSKPLLARLLIQGFWTRLDLAAPIL
MESKARMLTTPPFKRP-------LATVAAA-C--AAFLSTTSVF----------------
---------------AQDTVAAGGAGVEAAA-ETAIST----------------------
------------------------------------------------------------
-----------V-------NK---G-----------------------------------
------------------------------------------------------------
----------DVA-------WMM-------------------------------------
--------------------------TATILV-L-FMTMPGLALFY-----GGLVRAKNM
LSVLMQ------------------------------------------------------
------------------------------------CTVICG-----LMIVVWT----LY
GYSF-A-F--G-------------------------GG--TSP-F---WG-------G-F
G-K-----LFLAG---------------------V-------------------------
----TTDTL-----SA-----------------TFTDGVE-IPEYLF--IAFQMT-FAVI
TPALIVGAFAERIKFSAVVLFTLI-------------WATFSYFPV-AHMVW--------
---------------------------DA-------------------------------
---------------A-----------------------------------G--------
-----LI-FNGTLAGGV-------A---------------------------------A-
IDFAGGTVVHINAGIAALVGCIMVGK--RT--G---F-----------------------
----------------------G---R---------D--MMAPHSMT-LTMVGASMLWV-
GWFGFNAGSNL---------------------------ES-TA---------AAV-----
--------------------L--AMINTFTATAGALLAWCAI------------------
---------E-A-V---M--R-GK------ASMLGG-ASGIVAGLVAVTPACGT-IGPVG
AIVLGVIASACCYFFV-----------------------SV-VK-NA-----L-------
-------------------------RYDDSLDVFGVHGIGGIIGAILTGVF-TSTSLG--
----------G----------I-----------------G--Y----------------A
EGV------T----MAS-----------QV--WA-------QVTAVLI------------
------------------------------TIVWSGV--VSII-AF------K---IVDL
I--V-G-------------LRPSVEAEREGLD----------------------------
----------------------------------------LSY-----------------
--------------------HGEV-A----------------------------------
------------------------------------------------------------
------------------------------------------------------------
----------------------------------------------Y-------------
-------------------------------------------HS---------------
------------------------------------------------------------
------------------------------------------------------------
------------------------------------------------------------
------------------------------------------------------------
------------------------------------------------------------
------------------------------------------------------------
------------------------------------------------------------
------------------------------------------------------------
------------------------------------------------------------
------------------------------------------------------------
------------------------------------------------------------
------------------------------------------------------------
------------------------------------------------------------
------------------------------------------------------------
------------------------------------------------------------
------------------------------------------------------------
------------------------------------------------------------
------------------------------------------------------------
------------------------------------------------------------
------------------------------------------------------------
------------------------------------------------------------
------------------------------------------------------------
------------------------------------------------------------
------------------------------------------------------------
------------------------------------------------------------
--
>ref_a_941
-------------------------------------------------MTRQSIL----
--------------RP-------MAAASVT-V--AAFLQASVAL----------------
---------------AQDA----GAGAEAAA-----AT----------------------
------------------------------------------------------------
-----------V-------DK---G-----------------------------------
------------------------------------------------------------
----------DVA-------WMM-------------------------------------
--------------------------TATLLV-L-FMTMPGLALFY-----GGLVRAKNM
LSVLMQ------------------------------------------------------
------------------------------------CTMICG-----IMIIAWV----VY
GYSF-A-F--G-------------------------GG--TGY-F---WG-------G-L
G-K-----LFLAG---------------------V-------------------------
----TVDST-----AA-----------------TFTDGVE-IPEYLF--IAFQMT-FAVI
TPALIVGGFAERIKFSAVIAFVLI-------------WTTFSYYPV-AHMVW--------
---------------------------DG-------------------------------
---------------A-----------------------------------G--------
-----LI-FNGALSGGI-------A---------------------------------A-
VDFAGGTVVHINAGIAALVGAFVVGK--RL--G---L-----------------------
----------------------G---K---------D--NMAPHSMT-LTMVGAAILWV-
GWFGFNAGSNL---------------------------ES-TA---------AAV-----
--------------------L--AMINTFTATAGALVAWAAI------------------
---------E-A-A---A--R-GK------ASMLGG-ASGIVAGLVAVTPACGT-IGPVG
AIVLGAIASAGCYFFV-----------------------AV-VK-NK-----L-------
-------------------------QYDDSLDVFGIHGIGGIIGAVGTGVF-TSSALG--
----------G----------I-----------------G--Y----------------G
EGV------T----MVS-----------QV--WA-------QIVGVLI------------
------------------------------TIVWSGV--VSVI-AF------K---IVDL
T--I-G-------------LRPSQDDERQGLD----------------------------
----------------------------------------LAY-----------------
--------------------HGEV-A----------------------------------
------------------------------------------------------------
------------------------------------------------------------
----------------------------------------------Y-------------
-------------------------------------------HS---------------
------------------------------------------------------------
------------------------------------------------------------
------------------------------------------------------------
------------------------------------------------------------
------------------------------------------------------------
------------------------------------------------------------
------------------------------------------------------------
------------------------------------------------------------
------------------------------------------------------------
------------------------------------------------------------
------------------------------------------------------------
------------------------------------------------------------
------------------------------------------------------------
------------------------------------------------------------
------------------------------------------------------------
------------------------------------------------------------
------------------------------------------------------------
------------------------------------------------------------
------------------------------------------------------------
------------------------------------------------------------
------------------------------------------------------------
------------------------------------------------------------
------------------------------------------------------------
------------------------------------------------------------
------------------------------------------------------------
--
>ref_a_503
------------------------------------------------------------
--------------------------TSRLAT--PAPAAAAPAA----------------
-------------------------TPAPKAAPTITDK----------------------
------------------------------------------------------------
-----------V-------DK---G-----------------------------------
------------------------------------------------------------
----------DNA-------WML-------------------------------------
--------------------------VSTLLV-L-LMIIPGLALFY-----GGLVRTKNM
LSVMMQ------------------------------------------------------
------------------------------------VSTVGI-----IGILAWA----LW
GYSL-A-F--S-------------------------DGGSWDT-F---VG-------G-F
S-R-----LFLKG---------------------V-------------------------
----TPSSN-----VA-----------------TFSTGVV-IPEFTY--IAFQST-FAAI
TAALVVGSLVERFKFSAMVVFAVL-------------WPLLSYYPI-AHMVWWWPGPDAI
ALN--------------------PTVTPK-------------------------------
---------------G-----------------------------------G--------
-----LS-WG------F-------G---------------------------------A-
LDFAGGTVVHINAGIAALVGALILGK--RQ--G---Y-----------------------
----------------------G---K---------E--PMPPHSLT-LTLVGAGLLWV-
GWFGFNAGSNL---------------------------EA-SG---------GAS-----
--------------------L--AMINTFLATAAAGLSWIVV------------------
---------E-W-A---T--R-GK------PSALGL-ASGLVAGLVAVTPAAGY-AGPMG
SILLGLVVSPVCIFFC-----------------------SV-VK-NA-----F-------
-------------------------KYDDSLDAFGIHGIGGIVGALGTGLL-VNPKWG--
----------G----------A-----------------G--VVDYTTCGKDGDLLTCDN
GAY------D----LVT-----------QM--MA-------QIKAVGV------------
------------------------------TIIWSLV--ASAI-VF------F---VIKL
I--M-G-------------IRASAEAEEEGLD----------------------------
----------------------------------------ISE-----------------
--------------------HGER-A----------------------------------
------------------------------------------------------------
------------------------------------------------------------
----------------------------------------------Y-------------
-------------------------------------------HS---------------
------------------------------------------------------------
------------------------------------------------------------
------------------------------------------------------------
------------------------------------------------------------
------------------------------------------------------------
------------------------------------------------------------
------------------------------------------------------------
------------------------------------------------------------
------------------------------------------------------------
------------------------------------------------------------
------------------------------------------------------------
------------------------------------------------------------
------------------------------------------------------------
------------------------------------------------------------
------------------------------------------------------------
------------------------------------------------------------
------------------------------------------------------------
------------------------------------------------------------
------------------------------------------------------------
------------------------------------------------------------
------------------------------------------------------------
------------------------------------------------------------
------------------------------------------------------------
------------------------------------------------------------
------------------------------------------------------------
--
>ref_a_13
------------------------------------------------------------
----------MTFKRP-------TSAGLAALA--VGLFATTAAY----------------
----------------------------------AAPT----------------------
------------------------------------------------------------
-----------I-------NK---G-----------------------------------
------------------------------------------------------------
----------DNA-------WMM-------------------------------------
--------------------------TATVLV-L-LMTIPGLALFY-----GGLVRSKNM
LSVLMQ------------------------------------------------------
------------------------------------VFYTVC-----IVCVIWA----LY
GYSL-A-F--T-------------------------GG---SD-F---IG-------G-F
S-K-----AFMAG---------------------I-------------------------
----TTDSM-----AA-----------------TFSVDAN-ISEMIY--FCFQMT-FAAI
TPALIVGAFAERMKFAAIALFIPL-------------WVTLIYFPM-AHMVWYWAGPDAI
SDAAKALAAAADGAAKTAAQAKLDEVMAD-------------------------------
---------------G-----------------------------------G--------
-----FL-FK------K-------G---------------------------------A-
LDFAGGTVVHINAGIAGLVGALLIGK--RT--G---Y-----------------------
----------------------G---K---------E--LMAPHSLT-MTMIGASLLWV-
GWFGFNAGSNL---------------------------EA-SG---------GAA-----
--------------------L--AMTNSFLATAAAALSWMFA------------------
---------E-W-M---I--K-GH------PSVLGA-LSGAVAGLVAVTPACGF-AGPMG
AIVLGLVVGVVCLFFC-----------------------TV-VK-NA-----L-------
-------------------------GYDDSLDVFGVHCIGGIVGALGTGIL-VNPALG--
----------G----------T-----------------G--VMDYVT-----GK----V
GDY------D----MVA-----------QM--IS-------QSWGVGT------------
------------------------------TLLFSGI--GSAI-IY------K---VVDV
I--V-G-------------LRVPVEQEREGLD----------------------------
----------------------------------------LTD-----------------
--------------------HTER-A----------------------------------
------------------------------------------------------------
------------------------------------------------------------
----------------------------------------------Y-------------
-------------------------------------------NM---------------
------------------------------------------------------------
------------------------------------------------------------
------------------------------------------------------------
------------------------------------------------------------
------------------------------------------------------------
------------------------------------------------------------
------------------------------------------------------------
------------------------------------------------------------
------------------------------------------------------------
------------------------------------------------------------
------------------------------------------------------------
------------------------------------------------------------
------------------------------------------------------------
------------------------------------------------------------
------------------------------------------------------------
------------------------------------------------------------
------------------------------------------------------------
------------------------------------------------------------
------------------------------------------------------------
------------------------------------------------------------
------------------------------------------------------------
------------------------------------------------------------
------------------------------------------------------------
------------------------------------------------------------
------------------------------------------------------------
--
>ref_a_69
------------------------------------------------------------
-------MRFASFGRI-------IPALTCAAA--LAL-VSEPAW----------------
----------------------------------AAET----------------------
------------------------------------------------------------
-----------P-------NK---G-----------------------------------
------------------------------------------------------------
----------DTA-------FMF-------------------------------------
--------------------------ISTIAV-L-LMTVPGLALFY-----GGLVRTKNM
LSVLMQ------------------------------------------------------
------------------------------------VFTIVC-----IVALIYV----TY
GYSL-S-F--T-------------------------SGGVWND-W---VG-------G-L
S-K-----AFLSG---------------------V-------------------------
----TPESV-----AG-----------------TFSNGVV-IPEYVY--MAFQMM-FACI
TPALIVGAIAERVKFSAVILFVVL-------------WVTFVYFPV-AHMVWYWAGPDAV
ADAARA-AAQATGDAKAQADAALEAVLAD-------------------------------
---------------S-----------------------------------G--------
-----KI-FQ------W-------G---------------------------------A-
IDFAGGTVVHINAGIAGLVGAIMIGK--RT--G---Y-----------------------
----------------------G---K---------E--TMAPHSLT-MTMIGAALLWF-
GWFGFNCGSNL---------------------------EA-TG---------VAL-----
--------------------L--AMVNTIVAPAAAALSWMFV------------------
---------E-W-I---T--K-GK------PSLLGA-ASGLVAGLVAVTPAAGF-AGPMG
SILLGIAAGIVCFIFS-----------------------TA-IK-NT-----L-------
-------------------------GYDDSLDVFGIHAVGGILGAILTGIL-VNPDFG--
----------G----------T-----------------G--IGDYVA-----KPGEVVV
AAY------S----MSA-----------QV--MA-------QLSAVGL------------
------------------------------VVLWTGL--GSLI-LY------K---IVDL
I--V-G-------------LRPSQDKEREGLD----------------------------
----------------------------------------VSE-----------------
--------------------HGER-A----------------------------------
------------------------------------------------------------
------------------------------------------------------------
----------------------------------------------Y-------------
-------------------------------------------NY---------------
------------------------------------------------------------
------------------------------------------------------------
------------------------------------------------------------
------------------------------------------------------------
------------------------------------------------------------
------------------------------------------------------------
------------------------------------------------------------
------------------------------------------------------------
------------------------------------------------------------
------------------------------------------------------------
------------------------------------------------------------
------------------------------------------------------------
------------------------------------------------------------
------------------------------------------------------------
------------------------------------------------------------
------------------------------------------------------------
------------------------------------------------------------
------------------------------------------------------------
------------------------------------------------------------
------------------------------------------------------------
------------------------------------------------------------
------------------------------------------------------------
------------------------------------------------------------
------------------------------------------------------------
------------------------------------------------------------
--
>ref_a_6
------------------------------------------------------------
------------MLRK-------GFFLFCCFT--LIIGLIPTSY----------------
AAHGTDSISGELIYLAQNITAANTEIAESPQEAETEPA----------------------
------------------------------------------------------------
-----------L-------DS---G-----------------------------------
------------------------------------------------------------
----------DTA-------WML-------------------------------------
--------------------------VATILV-I-MMSIPGLALFY-----GGLVRAKNM
LSVLMQ------------------------------------------------------
------------------------------------VFVTVS-----LMSILWA----IY
GYSL-A-A--T-------------------------EG---NA-I---IG-------S-F
D-A-----LFLSG---------------------I-------------------------
----DDTTL----------------------------NGT-IPEYVF--MTFQMT-FACI
TPALIVGAFAERIKFSAVLLFTSL-------------WLTLCYIPI-WHMVW--------
----------------------------G-------------------------------
---------------G-----------------------------------G--------
-----FL-SQ------L-------G---------------------------------A-
IDFAGGTVVHINAGIAALIGCIMIGK--RI--G---L-----------------------
----------------------G---T---------E--AMPPHNLP-FTMIGASLLWV-
GWFGFNVGSEL---------------------------AA-DG---------MAG-----
--------------------M--VMVNTQLATSAAVLSWVFV------------------
---------E-W-I---T--K-GK------PTILGG-ASGAIAGLVAITPACGS-VGPMG
AIILGLVAGIVCLWAC-----------------------TS-LK-KM-----L-------
-------------------------GYDDSLDVFGVHGVGGIVGAIGTGIL-MAPGFG--
----------G----------V-----------------G--Y----------------D
EGI------G----MAS-----------QT--VT-------QIIAVLV------------
------------------------------TIVWTGV--LSII-LF------K---LVDG
M--V-G-------------LRVTEDEEREGLD----------------------------
----------------------------------------KTT-----------------
--------------------HGET-S----------------------------------
------------------------------------------------------------
------------------------------------------------------------
----------------------------------------------Y-------------
-------------------------------------------NT---------------
------------------------------------------------------------
------------------------------------------------------------
------------------------------------------------------------
------------------------------------------------------------
------------------------------------------------------------
------------------------------------------------------------
------------------------------------------------------------
------------------------------------------------------------
------------------------------------------------------------
------------------------------------------------------------
------------------------------------------------------------
------------------------------------------------------------
------------------------------------------------------------
------------------------------------------------------------
------------------------------------------------------------
------------------------------------------------------------
------------------------------------------------------------
------------------------------------------------------------
------------------------------------------------------------
------------------------------------------------------------
------------------------------------------------------------
------------------------------------------------------------
------------------------------------------------------------
------------------------------------------------------------
------------------------------------------------------------
--
>ref_a_827
------------------------------------------------------------
------------MLRK-----------ILSLS--VLTGI---------------------
------------------LTAATPAMAED--------M----------------------
------------------------------------------------------------
-----------L-------NS---G-----------------------------------
------------------------------------------------------------
----------DTA-------WMI-------------------------------------
--------------------------VATVLV-I-MMAVPGLALFY-----GGLVRTKNM
LSVLMQ------------------------------------------------------
------------------------------------VFVTFS-----LMSILWA----MF
GYSL-A-F--T-------------------------EG-PFNS-V---IG-------G-F
G-K-----SFLAG---------------------I-------------------------
----TPDSL----------------------------SGS-IPEYVF--VTFQLT-FAAI
TPALIVGAFAERIKFSAVLLFMTG-------------WLFLCYIPI-AHMVW--------
----------------------------G-------------------------------
---------------G-----------------------------------G--------
-----YL-AG------L-------G---------------------------------A-
MDFAGGTVVHINAGIAALVGCIVLGK--RV--G---Y-----------------------
----------------------G---K---------E--AMPPHNLT-FTMVGASLLWV-
GWFGFNVGSEL---------------------------AA-DG---------TAG-----
--------------------L--VLVNTQLCTAAAVIGWLLI------------------
---------E-W-I---A--R-GK------PTMLGG-ASGAIAGLVAITPACAF-VGPMG
AIILGLIAGIICFWAV-----------------------TG-LK-SM-----F-------
-------------------------GYDDSLDVFGVHGVGGIVGAIGTGFL-ASTSFG--
----------G----------G-----------------G--F----------------A
EGV------T----MGG-----------QV--WV-------QIVSVLV------------
------------------------------TIVWTGV--ISFI-LF------K---IVDM
I--V-G-------------LRVPEDEEREGLD----------------------------
----------------------------------------ATQ-----------------
--------------------HGEV-A----------------------------------
------------------------------------------------------------
------------------------------------------------------------
----------------------------------------------Y-------------
-------------------------------------------HL---------------
------------------------------------------------------------
------------------------------------------------------------
------------------------------------------------------------
------------------------------------------------------------
------------------------------------------------------------
------------------------------------------------------------
------------------------------------------------------------
------------------------------------------------------------
------------------------------------------------------------
------------------------------------------------------------
------------------------------------------------------------
------------------------------------------------------------
------------------------------------------------------------
------------------------------------------------------------
------------------------------------------------------------
------------------------------------------------------------
------------------------------------------------------------
------------------------------------------------------------
------------------------------------------------------------
------------------------------------------------------------
------------------------------------------------------------
------------------------------------------------------------
------------------------------------------------------------
------------------------------------------------------------
------------------------------------------------------------
--
>ref_a_784
------------------------------------------------------------
-------MKFFTKTLQ-------KLNIGKAFV--LSLLCSGAAF----------------
-------AQDVPVE----------------------PA----------------------
------------------------------------------------------------
-----------M-------FK---G-----------------------------------
------------------------------------------------------------
----------DIA-------WMM-------------------------------------
--------------------------TATLLV-T-FMAVPGLALFY-----GGLVRTKNM
LSMLMQ------------------------------------------------------
------------------------------------VTTVFT-----LIVVLWA----IY
GYSL-A-L--T-------------------------EG---NP-I---FG-------G-L
S-Q-----LFLAN---------------------T-------------------------
----TTDST-----AG-----------------TFTDGIV-LPETIF--IAFQST-FAGL
TCALIVGSMAERAKFAGVLIFAVI-------------WFTFSYAPI-CHMVW---GP---
------------------------------------------------------------
---------------G-----------------------------------G--------
-----YL-LD------K-------G---------------------------------A-
LDFAGGTVVHVNSGVAGLVAAYVLGK--RI--G---Y-----------------------
----------------------G---K---------E--PMPPHSLP-MTLIGAAILWV-
GWFGFNAGSNL---------------------------EA-TS---------GAT-----
--------------------L--PFANTLFAACSAVLAWNLG------------------
---------E-S-F---I--K-GK------PSMLGA-ASGMISGLVAITPACGS-VGIMG
AVIIGAIAGFFCLWAC-----------------------TG-LK-SI-----L-------
-------------------------GADESLDVFGIHGVGGILGAVLTGVF-TAPYLG--
----------G----------T-----------------G-------------------G
DDF------A----IGS-----------QV--VI-------QLEAVII------------
------------------------------TIVISAV--VAFV-AL------K---VADL
L--V-G-------------IRVSEDEEREGLD----------------------------
----------------------------------------VTS-----------------
--------------------HSEK-A----------------------------------
------------------------------------------------------------
------------------------------------------------------------
----------------------------------------------Y-------------
-------------------------------------------YLN--------------
------------------------------------------------------------
------------------------------------------------------------
------------------------------------------------------------
------------------------------------------------------------
------------------------------------------------------------
------------------------------------------------------------
------------------------------------------------------------
------------------------------------------------------------
------------------------------------------------------------
------------------------------------------------------------
------------------------------------------------------------
------------------------------------------------------------
------------------------------------------------------------
------------------------------------------------------------
------------------------------------------------------------
------------------------------------------------------------
------------------------------------------------------------
------------------------------------------------------------
------------------------------------------------------------
------------------------------------------------------------
------------------------------------------------------------
------------------------------------------------------------
------------------------------------------------------------
------------------------------------------------------------
------------------------------------------------------------
--
>ref_a_401
------------------------------------------------------------
------------------------------------------------------------
------------------------------------------------------------
------------------------------------------------------------
-----------M-------NN---A-----------------------------------
------------------------------------------------------------
----------DLS-------WML-------------------------------------
--------------------------VSTLLV-L-MMAAPGLALFY-----SGMVRQKNA
LSMLSQ------------------------------------------------------
------------------------------------TLLVFS-----LGVVLWF----IY
GYSL-A-F--T-------------------------AG---NP-L---IG-------G-F
D-K-----VLFNG---------------------M-------------------------
----FTAA------DQ-----------------QFSMSGT-LPELLF--ASFQAT-FAGL
TCALVVGSLAERTRLSAILVFTVI-------------WFTLAYLPI-CHMVWFADGQD--
------------------------------------------------------------
---------------G-----------------------------------G--------
-----LL-NT------R-------G---------------------------------A-
LDFAGGTVVHINAGIAGLVGAWMIGP--RL--N---Y-----------------------
----------------------R---R---------E--AMPPHNLP-LTFIGAALLWV-
GWFGFNAGSAL---------------------------SA-NE---------NAT-----
--------------------L--AFFNTMLAAAIGVLAWTLG------------------
---------E-W-I---S--K-GH------PSLLGA-CSGAIAGLVGITPAAGF-VAPSG
ALAIGLITSLACLWGV-----------------------NV-LK-RW-----L-------
-------------------------RADDTLDVFGIHGLGGIVGALLTGLF-NAPVLG--
----------G----------P-----------------G--T----------------A
AGN------S----IWM-----------QL--WI-------QLEGVLL------------
------------------------------TLVWSGI--AAWI-AF------K---IAKV
V--CGG-------------LRVDADHEREGLD----------------------------
----------------------------------------IRT-----------------
--------------------HGET-G----------------------------------
------------------------------------------------------------
------------------------------------------------------------
----------------------------------------------Y-------------
-------------------------------------------QH---------------
------------------------------------------------------------
------------------------------------------------------------
------------------------------------------------------------
------------------------------------------------------------
------------------------------------------------------------
------------------------------------------------------------
------------------------------------------------------------
------------------------------------------------------------
------------------------------------------------------------
------------------------------------------------------------
------------------------------------------------------------
------------------------------------------------------------
------------------------------------------------------------
------------------------------------------------------------
------------------------------------------------------------
------------------------------------------------------------
------------------------------------------------------------
------------------------------------------------------------
------------------------------------------------------------
------------------------------------------------------------
------------------------------------------------------------
------------------------------------------------------------
------------------------------------------------------------
------------------------------------------------------------
------------------------------------------------------------
--
>ref_a_386
------------------------------------------------------------
------------------------------------------------------------
------------------------------------------------------------
------------------------------------------------------------
-----------M-------DK---A-----------------------------------
------------------------------------------------------------
----------DIS-------WLL-------------------------------------
--------------------------VSTLLV-L-MMAVPGLALFY-----GGLVRSKNV
LSVLLQ------------------------------------------------------
------------------------------------VLCTFA-----LGLLLWF----AY
GYSL-A-F--T-------------------------EG---NA-F---FG-------G-L
S-R-----TFFSG---------------------M-------------------------
----FTPA------DG-----------------TYTLSGT-LTELLF--ASFQAT-FAGI
TCALIVGSFAERARFSAVLVFTVI-------------WFTFAYIPI-AHMVWFASETA--
------------------------------------------------------------
---------------P-----------------------------------G--------
-----LL-NA------R-------G---------------------------------A-
LDFAGGTVVHINAGVAGLVGAYVVGR--RI--G---Y-----------------------
----------------------G---R---------E--AMQPHNLP-MTFIGAALLWV-
GWFGFNAGSSL---------------------------AA-SD---------GAT-----
--------------------L--AFFNTMIATAGAVLGWLFT------------------
---------E-W-A---V--K-GK------PSMLGA-ASGAVAGLVGITPAAGL-VGPVG
ALVIGVTAGVVCVWGV-----------------------NG-LK-RL-----L-------
-------------------------RADDALDVFGVHGVGGIVGALLTGVF-NAKVLG--
----------G----------P-----------------G--L----------------D
SAG------A----IAG-----------QV--WV-------QLEGVLL------------
------------------------------TIVWSAV--VAWI-AY------K---IADK
L--C-G-------------LRVPEDQEREGLD----------------------------
----------------------------------------VTS-----------------
--------------------HGES-A----------------------------------
------------------------------------------------------------
------------------------------------------------------------
----------------------------------------------Y-------------
-------------------------------------------HS---------------
------------------------------------------------------------
------------------------------------------------------------
------------------------------------------------------------
------------------------------------------------------------
------------------------------------------------------------
------------------------------------------------------------
------------------------------------------------------------
------------------------------------------------------------
------------------------------------------------------------
------------------------------------------------------------
------------------------------------------------------------
------------------------------------------------------------
------------------------------------------------------------
------------------------------------------------------------
------------------------------------------------------------
------------------------------------------------------------
------------------------------------------------------------
------------------------------------------------------------
------------------------------------------------------------
------------------------------------------------------------
------------------------------------------------------------
------------------------------------------------------------
------------------------------------------------------------
------------------------------------------------------------
------------------------------------------------------------
--
>ref_a_555
------------------------------------------------------------
------------------------------------------------------------
------------------------------------------------------------
------------------------------------------------------------
-----------M-------DK---A-----------------------------------
------------------------------------------------------------
----------DVS-------WII-------------------------------------
--------------------------VSTVFV-I-LMVLPGLALFY-----GGLVRSKNV
LSVLMQ------------------------------------------------------
------------------------------------VISTFS-----LAVVLWF----IY
GYSL-A-F--T-------------------------DG---NA-F---FG-------G-L
S-Q-----SFFSN---------------------M-------------------------
----FDPA------SG-----------------EFALAGS-IPEILF--GSFQAT-FAGI
TCALIVGSFAERARFSGVLIFTAI-------------WMTFSYIPI-AHMVW----GP--
------------------------------------------------------------
---------------G-----------------------------------G--------
-----FL-LE------R-------G---------------------------------A-
LDFAGGTVVHINAGIAGLVGAYVIGK--RI--G---F-----------------------
----------------------G---K---------E--PMQPHNLP-MTMIGASLLFV-
GWFGFNGGSAL---------------------------AA-NE---------TAT-----
--------------------L--AVFNTLIATAAAVLGWTFT------------------
---------E-W-V---V--K-GK------PSMLGA-ASGAVAGLVGITPAAGL-VGPFG
AFVIGVVSGVICVWGV-----------------------NG-LK-RL-----L-------
-------------------------RADDSLDVFGIHGVAGIVGAILVGVF-NAQAFG--
----------G----------P-----------------G--L----------------E
SAG------M----IWG-----------QL--WV-------QIEGVII------------
------------------------------TIIWSGV--VAWI-AY------K---IADA
L--A-G-------------IRVPEDVEREGLD----------------------------
----------------------------------------INS-----------------
--------------------HGES-A----------------------------------
------------------------------------------------------------
------------------------------------------------------------
----------------------------------------------Y-------------
-------------------------------------------HS---------------
------------------------------------------------------------
------------------------------------------------------------
------------------------------------------------------------
------------------------------------------------------------
------------------------------------------------------------
------------------------------------------------------------
------------------------------------------------------------
------------------------------------------------------------
------------------------------------------------------------
------------------------------------------------------------
------------------------------------------------------------
------------------------------------------------------------
------------------------------------------------------------
------------------------------------------------------------
------------------------------------------------------------
------------------------------------------------------------
------------------------------------------------------------
------------------------------------------------------------
------------------------------------------------------------
------------------------------------------------------------
------------------------------------------------------------
------------------------------------------------------------
------------------------------------------------------------
------------------------------------------------------------
------------------------------------------------------------
--
>ref_a_886
------------------------------------------------------------
--------MRLPFSFK-------HLIGALFGV--MLAFSAAGSF----------------
-------AADEPAK--TDAPVAAVQAPAAPAAAAPAPT----------------------
------------------------------------------------------------
-----------V-------SK---G-----------------------------------
------------------------------------------------------------
----------DTT-------WMM-------------------------------------
--------------------------VATILV-I-LMTIPGLALFY-----GGMVRSKNM
LSVLMQ------------------------------------------------------
------------------------------------VFTIFC-----LIAVLWV----VY
GYSL-A-F--T-------------------------AGGKLNS-F---IG-------G-F
D-K-----LFLKG---------------------I-------------------------
----TGDSI-----AE-----------------TFSKGVG-IPELVF--VMFQLT-FAAI
TTALIAGSYAERMKFSAVLVFSAL-------------WFTFSYLPM-THMVWFWGGPSAF
QDP---------------------------------------------------------
---------------A-----------------------------------G--------
-----FL-FT------K-------G---------------------------------A-
LDFAGGTVVHINAGIAGLMGALVLGK--RI--G---Y-----------------------
----------------------G---K---------T--AMPPHNLT-MTMIGGCLLWV-
GWFGFNAGSNL---------------------------EA-TG---------TAV-----
--------------------V--ALANTVFATAVAALAWTFA------------------
---------E-W-I---A--K-GK------PSMLGG-VSGAVAGLVGITPACGF-VGPMG
ALVIGIAAGVICFWAV-----------------------AS-LK-NM-----L-------
-------------------------GYDDALDAFGVHAIGGIIGAILTGVF-AAPKLG--
----------G----------S-----------------G--VFDYAA-----NK---VG
-DF------D----MGA-----------QI--VS-------QLWGVGT------------
------------------------------AIVWSGV--VSLV-LF------K---LVDM
V--M-G-------------LRVKEEAEREGLD----------------------------
----------------------------------------VAE-----------------
--------------------HGEK-A----------------------------------
------------------------------------------------------------
------------------------------------------------------------
----------------------------------------------Y-------------
-------------------------------------------NP---------------
------------------------------------------------------------
------------------------------------------------------------
------------------------------------------------------------
------------------------------------------------------------
------------------------------------------------------------
------------------------------------------------------------
------------------------------------------------------------
------------------------------------------------------------
------------------------------------------------------------
------------------------------------------------------------
------------------------------------------------------------
------------------------------------------------------------
------------------------------------------------------------
------------------------------------------------------------
------------------------------------------------------------
------------------------------------------------------------
------------------------------------------------------------
------------------------------------------------------------
------------------------------------------------------------
------------------------------------------------------------
------------------------------------------------------------
------------------------------------------------------------
------------------------------------------------------------
------------------------------------------------------------
------------------------------------------------------------
--
>ref_a_395
------------------------------------------------------------
-------------MRK-------LIASIALGL--AAFGLLGVSH----------AQDAAA
SAPVAAEATAAPAPAADAAPMAAEAASAPAEAAAAEPT----------------------
------------------------------------------------------------
-----------P-------NK---G-----------------------------------
------------------------------------------------------------
----------DTT-------WMM-------------------------------------
--------------------------VSTLLV-I-LMTVPGLALFY-----GGLVRSKNM
LSVLMQ------------------------------------------------------
------------------------------------VMVTFS-----LIVVVWF----IY
GYSL-A-F--N-------------------------EG---NA-Y---IG-------G-L
D-R-----LMMKG---------------------I-------------------------
----WDNAAGTFANAA-----------------TFSKGVV-IPEIVF--AAFQAT-FAGI
TCALIVGAFAERIKFSAVLLFMVL-------------WFTFSYAPM-AHMVWFWMGPDAY
TSADVV-----------------EQMNAK-------------------------------
---------------A-----------------------------------G--------
-----LI-WQ------H-------G---------------------------------A-
LDFAGGTVVHINAAVAGLVGSYMVGK--RI--G---Y-----------------------
----------------------G---K---------E--AFTPHSLT-LTMVGASLLWV-
GWFGFNAGSAL---------------------------EA-NG---------FAA-----
--------------------L--AFVNTFAATAAAVLAWCLG------------------
---------E-G-L---L--K-GK------ASMLGA-ASGAVAGLVAITPAAGN-VGIGG
ALIIGLIAGFVCLWGV-----------------------TG-LK-KI-----L-------
-------------------------GADDSLDVFGVHGVG--------------------
------------------------------------------------------------
------------------------------------------------------------
------------------------------------------------------------
------------------------------------------------------------
------------------------------------------------------------
------------------------------------------------------------
------------------------------------------------------------
------------------------------------------------------------
------------------------------------------------------------
------------------------------------------------------------
------------------------------------------------------------
------------------------------------------------------------
------------------------------------------------------------
------------------------------------------------------------
------------------------------------------------------------
------------------------------------------------------------
------------------------------------------------------------
------------------------------------------------------------
------------------------------------------------------------
------------------------------------------------------------
------------------------------------------------------------
------------------------------------------------------------
------------------------------------------------------------
------------------------------------------------------------
------------------------------------------------------------
------------------------------------------------------------
------------------------------------------------------------
------------------------------------------------------------
------------------------------------------------------------
------------------------------------------------------------
------------------------------------------------------------
------------------------------------------------------------
------------------------------------------------------------
------------------------------------------------------------
------------------------------------------------------------
--
>ref_a_663
------------------------------------------------------------
-------------MFK-------RLVMTGLLA--LAATMAAPGW----------------
-------AEEVAAQ-------A------DVVQAAATVT----------------------
------------------------------------------------------------
-----------I-------NK---G-----------------------------------
------------------------------------------------------------
----------DNT-------WLM-------------------------------------
--------------------------VAAALV-I-LMSVPGLALFY-----GGLVRAKNM
LSVLMQ------------------------------------------------------
------------------------------------VFTLFC-----LITVLWV----VY
GYSL-A-F--T-------------------------EG---GA-F---YG-------S-F
D-K-----VLLMG---------------------V-------------------------
----TPDSI-----AA-----------------TFSKGVG-ISEFIY--VVFQGA-FAAI
TCGLIVGGFAERMKFSAVLLFAVI-------------WFTFAYIPM-AHMVWYWAGPDAY
TDAAAA-----------------EAAGAT-------------------------------
---------------A-----------------------------------G--------
-----YL-FQ------H-------G---------------------------------A-
LDFAGGTVVHINAAVAGLVGAFMVGK--RV--G---Y-----------------------
----------------------G---R---------D--PMTPHSLT-MTMIGAALLWF-
GWFGFNAGSSL---------------------------EA-NG---------TAA-----
--------------------L--AFANTWIAPAAAALSWTFA------------------
---------E-W-A---M--K-GR------PSLLGA-VSGAVAGLVAITPAAGF-VGVGG
ALIIGLLSGVAGLWGV-----------------------HG-LK-RL-----L-------
-------------------------GADDSLDVFGLHGVCGILGAVLTGVF-ASPDLG--
----------G----------T-----------------G--VWDYVT-----NQ---VA
EGY------S----ILA-----------QV--KI-------QVIGVGV------------
------------------------------TVVWTAL--VSAV-AY------K---LVDL
L--I-G-------------LRVKEDAEREGLD----------------------------
----------------------------------------VTS-----------------
--------------------HGEK-A----------------------------------
------------------------------------------------------------
------------------------------------------------------------
----------------------------------------------Y-------------
-------------------------------------------SH---------------
------------------------------------------------------------
------------------------------------------------------------
------------------------------------------------------------
------------------------------------------------------------
------------------------------------------------------------
------------------------------------------------------------
------------------------------------------------------------
------------------------------------------------------------
------------------------------------------------------------
------------------------------------------------------------
------------------------------------------------------------
------------------------------------------------------------
------------------------------------------------------------
------------------------------------------------------------
------------------------------------------------------------
------------------------------------------------------------
------------------------------------------------------------
------------------------------------------------------------
------------------------------------------------------------
------------------------------------------------------------
------------------------------------------------------------
------------------------------------------------------------
------------------------------------------------------------
------------------------------------------------------------
------------------------------------------------------------
--
>ref_a_4
------------------------------------------------------------
-------------MRK-------RLMMAGSVA--LTTLLVAPSW----------------
-------AQDVV----------------AATEPVAAVT----------------------
------------------------------------------------------------
-----------I-------NK---G-----------------------------------
------------------------------------------------------------
----------DNV-------WML-------------------------------------
--------------------------LSAALV-I-LMSIPGLALFY-----GGLVRSKNM
LSVLMQ------------------------------------------------------
------------------------------------VFSLFS-----LICVLWV----VY
GYSL-A-F--T-------------------------EG---NS-F---YG-------S-F
D-K-----LLLKG---------------------V-------------------------
----TPDSI-----TA-----------------TFSKGVG-ISEFIY--VVFQGA-FAAI
TCGLIVGAFAERIKFAAVLLFSVL-------------WFTFSYIPL-AHMVWYWAGPDAY
TSLEAA-----------------TAATAT-------------------------------
---------------A-----------------------------------G--------
-----YL-FQ------H-------G---------------------------------D-
LDFAGGTVVHINAAVAGLVGAYLVGK--RL--G---Y-----------------------
----------------------G---R---------D--AMTPHSLT-MTMIGASLLWF-
GWFGFNAGSAL---------------------------EA-NG---------TAA-----
--------------------L--AFINTWLAPAAAALSWTLA------------------
---------E-W-L---M--K-GR------PSLLGA-ASGAVAGLVVITPAAGF-VGVGG
GLIMGLLSGVAGLWGV-----------------------HG-LK-RL-----L-------
-------------------------GADDSLDVFGLHGVCGILGALLTGVF-ASPDLG--
----------G----------T-----------------G--VWDYVT-----NQ---VA
PDY------S----ILT-----------QV--KI-------QAIGVGV------------
------------------------------TVLWSGV--VAFL-AY------K---LVDM
L--I-G-------------LRVKEDAEREGLD----------------------------
----------------------------------------VTS-----------------
--------------------HGEK-A----------------------------------
------------------------------------------------------------
------------------------------------------------------------
----------------------------------------------Y-------------
-------------------------------------------SQ---------------
------------------------------------------------------------
------------------------------------------------------------
------------------------------------------------------------
------------------------------------------------------------
------------------------------------------------------------
------------------------------------------------------------
------------------------------------------------------------
------------------------------------------------------------
------------------------------------------------------------
------------------------------------------------------------
------------------------------------------------------------
------------------------------------------------------------
------------------------------------------------------------
------------------------------------------------------------
------------------------------------------------------------
------------------------------------------------------------
------------------------------------------------------------
------------------------------------------------------------
------------------------------------------------------------
------------------------------------------------------------
------------------------------------------------------------
------------------------------------------------------------
------------------------------------------------------------
------------------------------------------------------------
------------------------------------------------------------
--
>ref_a_919
------------------------------------------------------------
-------------MLK-------RLVMTGLLA--LAALLASPSW----------------
-------AEEVIVT-------ASVDVVQAAVPVVAAVT----------------------
------------------------------------------------------------
-----------I-------NK---G-----------------------------------
------------------------------------------------------------
----------DNT-------WML-------------------------------------
--------------------------LSAALV-I-LMSIPGLALFY-----GGLVRSKNM
LSVLMQ------------------------------------------------------
------------------------------------VFTLFS-----LICVLWV----IY
GYSL-A-F--T-------------------------EG---NS-L---YG-------S-F
S-K-----VLLKG---------------------V-------------------------
----TPDSI-----AA-----------------TFSKGVG-ISEFIY--VVFQGA-FAAI
TCGLIVGAFAERIKFAAVLLFSVI-------------WFTFAYIPL-AHMVWYWAGPDAY
TTADAA-----------------AAATAT-------------------------------
---------------A-----------------------------------G--------
-----YL-FQ------H-------G---------------------------------A-
LDFAGGTVVHINAAVAGLVGAYLVGK--RL--G---Y-----------------------
----------------------G---R---------D--PMTPHSLT-MTMIGASLLWF-
GWFGFNAGSAL---------------------------EA-NG---------IAA-----
--------------------L--AFINTWVAPAAAALSWTMA------------------
---------E-W-V---M--K-GR------PSLLGA-ASGAVSGLVVITPAAGF-VGVGG
GLVMGLIGGVAGLWGV-----------------------HG-LK-RL-----L-------
-------------------------GADDSLDVFGVHGVCGILGALLTGVF-ASPDLG--
----------G----------T-----------------G--VWDYVT-----NQ---VA
EGY------S----ILT-----------QV--KI-------QAIGVGV------------
------------------------------TILWSGV--ISVV-AF------K---LVDL
M--V-G-------------LRVKEDAEREGLD----------------------------
----------------------------------------VTT-----------------
--------------------HGEK-A----------------------------------
------------------------------------------------------------
------------------------------------------------------------
----------------------------------------------Y-------------
-------------------------------------------SL---------------
------------------------------------------------------------
------------------------------------------------------------
------------------------------------------------------------
------------------------------------------------------------
------------------------------------------------------------
------------------------------------------------------------
------------------------------------------------------------
------------------------------------------------------------
------------------------------------------------------------
------------------------------------------------------------
------------------------------------------------------------
------------------------------------------------------------
------------------------------------------------------------
------------------------------------------------------------
------------------------------------------------------------
------------------------------------------------------------
------------------------------------------------------------
------------------------------------------------------------
------------------------------------------------------------
------------------------------------------------------------
------------------------------------------------------------
------------------------------------------------------------
------------------------------------------------------------
------------------------------------------------------------
------------------------------------------------------------
--
>ref_a_781
------------------------------------------------------------
----------MKTWFK-------RILTAGAMT--LALGTAGLGLSTHAVAQDKPAAEASA
ATASATPAAAVAAPAAAASAATPAAAPAEAAAAPAAPV----------------------
------------------------------------------------------------
-----------P-------NK---G-----------------------------------
------------------------------------------------------------
----------DTA-------WLL-------------------------------------
--------------------------VSTAFV-I-LMTLPGLALFY-----GGLVRSKNM
LSVLMQ------------------------------------------------------
------------------------------------CLMIFS-----VISILWA----IY
GYSF-A-F--T-------------------------EG---NA-F---FG-------G-T
D-R-----LFMKG---------------------L-------------------------
----TVDAV-----AA-----------------TFSKGVV-VPELGY--FAFQCA-FAAI
TCSLIIGAFAERAKFSAVLVFVVL-------------WFTFAYIPM-AHMVWFWPGPDAY
TDAAAG-----------------TAATAK-------------------------------
---------------A-----------------------------------G--------
-----WL-FQ------K-------G---------------------------------A-
LDFAGGTVVHINAAVAGLVGAFMFGK--RI--G---F-----------------------
----------------------G---R---------E--AIRPHSLT-FTMVGASLLWF-
GWFGFNAGSAL---------------------------EA-NG---------SAA-----
--------------------L--AFVNTLLATAAAVVSWTFG------------------
---------E-W-I---G--K-GK------PSMLGG-ASGAVAGLVAITPAAGF-VGPMG
SIAMGLIAGLLCLWGV-----------------------TG-LK-RL-----L-------
-------------------------GMDDSLDVFGVHGVGGILGALLTGVF-AAPSLG--
----------G----------T-----------------G--IYDYVA-----NK---VA
DDY------S----IAG-----------QV--WI-------QFEGVLT------------
------------------------------TIVWSGV--VALV-AY------K---LVDM
L--I-G-------------LRVPEEEEREGLD----------------------------
----------------------------------------ITS-----------------
--------------------HGET-A----------------------------------
------------------------------------------------------------
------------------------------------------------------------
----------------------------------------------Y-------------
-------------------------------------------EV---------------
------------------------------------------------------------
------------------------------------------------------------
------------------------------------------------------------
------------------------------------------------------------
------------------------------------------------------------
------------------------------------------------------------
------------------------------------------------------------
------------------------------------------------------------
------------------------------------------------------------
------------------------------------------------------------
------------------------------------------------------------
------------------------------------------------------------
------------------------------------------------------------
------------------------------------------------------------
------------------------------------------------------------
------------------------------------------------------------
------------------------------------------------------------
------------------------------------------------------------
------------------------------------------------------------
------------------------------------------------------------
------------------------------------------------------------
------------------------------------------------------------
------------------------------------------------------------
------------------------------------------------------------
------------------------------------------------------------
--
>ref_a_622
------------------------------------------------------------
----------MKKLFA--------VL---LAV--LALGFAGLAS----------------
-------AEDAPAAAEAVTAVADAAAAAAPAAAAPAAT----------------------
------------------------------------------------------------
-----------V-------NK---G-----------------------------------
------------------------------------------------------------
----------DTA-------WML-------------------------------------
--------------------------TSTALV-A-FMVIPGLALFY-----GGLVRSKNM
LSVLMQ------------------------------------------------------
------------------------------------VFVIFS-----LMIVLWF----VY
GYSL-A-F--T-------------------------EG---NA-F---VG-------G-L
S-K-----AFLSG---------------------V-------------------------
----TVDSM-----AA-----------------TFSKGVA-IPEFAY--IIFQAT-FAAI
TPALIVGAFAERMKFSAVLLFMVL-------------WFTFSYLPM-AHMVWYWAGPDAY
IDAAAG-----------------DAAAAT-------------------------------
---------------A-----------------------------------G--------
-----FL-FQ------K-------G---------------------------------A-
LDFAGGTVVHINAAVAGLVGAFMIGK--RI--G---Y-----------------------
----------------------G---R---------E--SMAPHSLT-LTMVGASMLWI-
GWFGFNAGSNL---------------------------EA-NG---------LAA-----
--------------------L--AFLNTMVATGMAAMSWMAA------------------
---------E-W-L---M--K-GK------PSLLGA-ASGAVSGLVAITPACGW-VGPMG
ALVIGLLAGVICLWGV-----------------------NG-LK-RM-----L-------
-------------------------GADDALDVFGVHGVGGILGAILTGVF-ANPDLG--
----------G----------V-----------------G--VYDYVA-----NA---VA
-PF------S----TSA-----------QV--TS-------QVWGVVV------------
------------------------------AILWSGV--VSVV-AY------K---IVDV
L--I-G-------------LRVPEEEEREGLD----------------------------
----------------------------------------ITA-----------------
--------------------HGET-A----------------------------------
------------------------------------------------------------
------------------------------------------------------------
----------------------------------------------Y-------------
-------------------------------------------HV---------------
------------------------------------------------------------
------------------------------------------------------------
------------------------------------------------------------
------------------------------------------------------------
------------------------------------------------------------
------------------------------------------------------------
------------------------------------------------------------
------------------------------------------------------------
------------------------------------------------------------
------------------------------------------------------------
------------------------------------------------------------
------------------------------------------------------------
------------------------------------------------------------
------------------------------------------------------------
------------------------------------------------------------
------------------------------------------------------------
------------------------------------------------------------
------------------------------------------------------------
------------------------------------------------------------
------------------------------------------------------------
------------------------------------------------------------
------------------------------------------------------------
------------------------------------------------------------
------------------------------------------------------------
------------------------------------------------------------
--
>ref_a_792
------------------------------------------------------------
----------MNKTAA--------ALTPILTL--LLLSCAGVAF----------------
-------GADVPVP----------------------------------------------
------------------------------------------------------------
-------------------DK---G-----------------------------------
------------------------------------------------------------
----------DTA-------WMI-------------------------------------
--------------------------VATLLV-T-LMTIPGLALFY-----GGLVRTKNM
LSVLMQ------------------------------------------------------
------------------------------------VFTVFS-----LCIVLWV----IY
GYSL-A-F--T-------------------------EG---NA-F---IG-------G-F
S-K-----IFLKG---------------------V-------------------------
----TVDSV-----AA-----------------TFSKGVV-IPEFVY--IFFQAT-FAAI
TPALIIGAFAERMKFSAVLGFIVI-------------WFTFAYLPM-AHMVWFWAGPDAY
TDADAA-----------------AKAGAT-------------------------------
---------------A-----------------------------------G--------
-----FL-FQ------K-------G---------------------------------A-
IDFAGGTVVHINAAIAGLVGAFMVGK--RV--G---Y-----------------------
----------------------G---K---------E--SMAPHSLT-MTMIGASLLWV-
GWFGFNAGSNL---------------------------EA-TG---------LAA-----
--------------------L--AFGNTMTATAAAALSWLFT------------------
---------E-W-V---L--K-GK------PSMLGA-ASGAVAGLVAVTPACGW-VGIGG
ALVIGLLAGIVCLWGV-----------------------NS-LK-KM-----L-------
-------------------------GADDALDVFGVHGVGGILGALLTGIF-ANPDLG--
----------G----------V-----------------G--VYDYVA-----NQ---VA
-EY------S----TSA-----------QM--IS-------QLWGVVL------------
------------------------------TLVWSGL--VSVV-AY------K---VIDM
T--I-G-------------LRVSEEEEREGLD----------------------------
----------------------------------------TTS-----------------
--------------------HGET-A----------------------------------
------------------------------------------------------------
------------------------------------------------------------
----------------------------------------------Y-------------
-------------------------------------------RY---------------
------------------------------------------------------------
------------------------------------------------------------
------------------------------------------------------------
------------------------------------------------------------
------------------------------------------------------------
------------------------------------------------------------
------------------------------------------------------------
------------------------------------------------------------
------------------------------------------------------------
------------------------------------------------------------
------------------------------------------------------------
------------------------------------------------------------
------------------------------------------------------------
------------------------------------------------------------
------------------------------------------------------------
------------------------------------------------------------
------------------------------------------------------------
------------------------------------------------------------
------------------------------------------------------------
------------------------------------------------------------
------------------------------------------------------------
------------------------------------------------------------
------------------------------------------------------------
------------------------------------------------------------
------------------------------------------------------------
--
>ref_mp_37
MTTTTTTTTRGARLSTDARARASAARASGCARAARANGAEKNSRVLGRAIGATAGRRARV
AGAVSVDAARATLAEAESNAARSVFARAKTPVAAAAVAVAGLTLAG--------------
---------PAAAAAAA-------------------------------------------
------------------------------------------------------------
-----------V-------PAVVGA-----------------------------------
------------------------------------------------------------
----------DTC-------WIL-------------------------------------
--------------------------ISSALV-L-FMTIPGLAAFY-----AGLVRRTNT
LSVLIQ------------------------------------------------------
------------------------------------CFALTA-----HMSVLWF----LC
GYSL-S-F--S-------------------DVGMKEGVTTLAS-F---IG-------G-W
D-K-----VGLAG---------------------V-------------------------
----TAASV----------------------------AGT-IPEALW--VLYQMT-FAII
TPALMIGALVERMKFNAVMWFSTL-------------WMFAVYFPA-CHMVW--------
----------------------------G-------------------------------
---------------GP----------------------------------G--------
-----AF-FA-----DM-------G---------------------------------V-
LDFAGGIVVHITAGIGALVAAMYLGE--RK------------------------------
--------------------------E---------N--KMHQGNLV-LTFLGTAMLWV-
GWFGFNGGSAG---------------------------AA-SA---------GAA-----
--------------------F--ACLATQLSASVAAIVWTAL------------------
---------D-V-I---E--N-GK------VSVLGT-CTASIAGLAAITPAAGF-VGPVG
ACLMGLASAIVCRFFS-----------------------TT-VK-EK-----F-------
-------------------------GYDDALDVFGVHGVGGFLGTILLGVL-AHPALG--
----------G----------F-----------------N--------------------
-DV------P----MMK-----------QT--IV-------QVIAAVS------------
------------------------------TAVYTAG--ASWA-CL------K---LTDK
I--TGG-------------IRVPAEAEELGLD----------------------------
----------------------------------------VYS-----------------
--------------------HGET-A----------------------------------
------------------------------------------------------------
------------------------------------------------------------
----------------------------------------------Y-------------
------------------------------------------TPMPPVR-----------
------------------------------------------------------------
------------------------------------------------------------
------------------------------------------------------------
------------------------------------------------------------
------------------------------------------------------------
------------------------------------------------------------
------------------------------------------------------------
------------------------------------------------------------
------------------------------------------------------------
------------------------------------------------------------
------------------------------------------------------------
------------------------------------------------------------
------------------------------------------------------------
------------------------------------------------------------
------------------------------------------------------------
------------------------------------------------------------
------------------------------------------------------------
------------------------------------------------------------
------------------------------------------------------------
------------------------------------------------------------
------------------------------------------------------------
------------------------------------------------------------
------------------------------------------------------------
------------------------------------------------------------
------------------------------------------------------------
--
>ref_a_288
------------------------------------------------------------
----------------MGAVMRGTAMLRMMIAAATLLAIPAPALAQ--------------
---------EASRAAL--------------------------------------------
------------------------------------------------------------
-----------N-------NS---G-----------------------------------
------------------------------------------------------------
----------DTA-------MVI-------------------------------------
--------------------------MATPLV-L-LIALPGLALFY-----AGLVRARNV
LSVMLQ------------------------------------------------------
------------------------------------IGAVVG-----VVSVLWI----AV
GYTL-A-F--G------------------NTT---------SG-F---IG-------D-G
S-R-----WMMID---------------------L-------------------------
----ASLRA----------------------------GMT-LPESTF--AMFQLA-FAVL
APALMVGAWVGRARFGWVLVFAGV-------------WSLLVYAPV-AHWIW--------
----------------------------G-------------------------------
---------------G-----------------------------------G--------
-----WL-G------RL-------G---------------------------------V-
TDFAGGLVVHMTAGVSALVVALLIGK--RE--G---F-----------------------
----------------------S---A---------T--PGTPHASA-LTLLGTMLIWV-
GWLGRNGGSAL---------------------------LA-TD---------DAS-----
--------------------M--AIVNTHMAAAAAALTWLGI------------------
---------E-K-W---K--T-GK------ASAFGF-GGGALAGLVAITPAAGL-VTPGA
ALVFGIVAGLVCSFAA-----------------------QA-VR-TR-----L-------
-------------------------AIDDTLSVFAINGVGGMLGALLVGVF-LHPDLG--
----------G----------T-----------------G--Y---PG-----------E
M--------G----LIA-----------ML--GT-------QALGVAV------------
------------------------------VAAYSAI--MTAI-IA------I---AVSL
F--I-P-------------MRVEESEEIEGLD----------------------------
----------------------------------------ASS-----------------
--------------------HGGR-A----------------------------------
------------------------------------------------------------
------------------------------------------------------------
----------------------------------------------W-------------
-------------------------------------------DFD--------------
------------------------------------------------------------
------------------------------------------------------------
------------------------------------------------------------
------------------------------------------------------------
------------------------------------------------------------
------------------------------------------------------------
------------------------------------------------------------
------------------------------------------------------------
------------------------------------------------------------
------------------------------------------------------------
------------------------------------------------------------
------------------------------------------------------------
------------------------------------------------------------
------------------------------------------------------------
------------------------------------------------------------
------------------------------------------------------------
------------------------------------------------------------
------------------------------------------------------------
------------------------------------------------------------
------------------------------------------------------------
------------------------------------------------------------
------------------------------------------------------------
------------------------------------------------------------
------------------------------------------------------------
------------------------------------------------------------
--
>ref_a_541
------------------------------------------------------------
-------------------MLRK--AGLSLTVIVAGASLPHSLFAA--------------
---------SMTNIAR--------------------------------------------
------------------------------------------------------------
-----------N-------DT---G-----------------------------------
------------------------------------------------------------
----------DTA-------WVV-------------------------------------
--------------------------TASALI-L-LMGFPGLGLFY-----GGLVRAKNF
LSVLLQ------------------------------------------------------
------------------------------------IGAVAG-----LASVLWI----MV
GYTL-A-F--G------------------DSV---------GG-F---IG-------N-G
A-K-----WMLIN---------------------L-------------------------
----TILRE----------------------------GMA-LPESTF--ALFHMT-FAAI
TPAFMVGAWVGRARFGWVLVFTGL-------------WGLLVYAPV-AHWIW--------
----------------------------G-------------------------------
---------------G-----------------------------------G--------
-----WL-G------QL-------G---------------------------------V-
TDFAGGLVVHCTAGVSALVIALLLGK--RQ--G---F-----------------------
----------------------P---G---------P--ALLPHAPG-MSLLGAMLLWV-
GWFGFNGGSAL---------------------------TA-TD---------DAS-----
--------------------T--AIINTHVAAASAALVWLMI------------------
---------E-K-I---V--V-GK------PSTAGF-ATGAIAGLVTITPAAGF-IAPGA
AIMLGVAGAAGCYWMI-----------------------TL-IK-RR-----M-------
-------------------------KIDDSLNVFAVHGVGGILGSLLLGIF-MAPEFG--
----------G----------T-----------------G--F---AD-----------G
I--------G----IGG-----------MV--GV-------QAIGIAV------------
------------------------------TAVFSAV--VTAV-IA------V---GVSL
F--I-P-------------MRVNEDDELQGLD----------------------------
----------------------------------------IAS-----------------
--------------------HGER-S----------------------------------
------------------------------------------------------------
------------------------------------------------------------
----------------------------------------------W-------------
-------------------------------------------QID--------------
------------------------------------------------------------
------------------------------------------------------------
------------------------------------------------------------
------------------------------------------------------------
------------------------------------------------------------
------------------------------------------------------------
------------------------------------------------------------
------------------------------------------------------------
------------------------------------------------------------
------------------------------------------------------------
------------------------------------------------------------
------------------------------------------------------------
------------------------------------------------------------
------------------------------------------------------------
------------------------------------------------------------
------------------------------------------------------------
------------------------------------------------------------
------------------------------------------------------------
------------------------------------------------------------
------------------------------------------------------------
------------------------------------------------------------
------------------------------------------------------------
------------------------------------------------------------
------------------------------------------------------------
------------------------------------------------------------
--
>ref_a_481
------------------------------------------------------------
-------------------MSRKFAAAAMLAAVS-LVATPGPALAQ--------------
---------PMGAETV--------------------------------------------
------------------------------------------------------------
-----------D-------PALYGG-----------------------------------
------------------------------------------------------------
----------DAA-------WIL-------------------------------------
--------------------------VSSALV-L-LMTLPGLGLFY-----GGLVRGKNF
LSVLLQ------------------------------------------------------
------------------------------------VGAVAG-----LASVLWV----VV
GYTL-A-Y--G------------------DSV---------GG-W---LG-------G-G
Q-K-----WMMID---------------------L-------------------------
----TAYRD----------------------------GTT-LPESTF--ALFQLT-FAAI
TPALMVGAWVDRARFGWVMAFTGA-------------WGLLVYAPA-AHWIW--------
----------------------------G-------------------------------
---------------G-----------------------------------G--------
-----WM-A------GL-------G---------------------------------V-
RDFAGGLVVHTTAGVSALVVALLLGK--RQ--G---F-----------------------
----------------------P---S---------A--ALLPHAPG-LTMLGAMLLWV-
GWFGFNGGSAL---------------------------TA-GD---------DAS-----
--------------------T--AIINTHVAAATAALAWLLV------------------
---------E-K-I---R--F-GK------PTTIGF-ATGAIAGLATITPAALY-VSPGG
AILLGLAGALVCFGAI-----------------------TL-VK-VR-----W-------
-------------------------RIDDSLDVFAVHGVGGMLGTLLLAVF-ASEMFG--
----------G----------I-----------------G--YDGSTM-----------A
G--------S----MAG-----------SL--AA-------QALGVGA------------
------------------------------TALYSAV--VTAV-LA------V---GISL
F--M-P-------------MRVSEDEEVQGLD----------------------------
----------------------------------------LTS-----------------
--------------------HGER-A----------------------------------
------------------------------------------------------------
------------------------------------------------------------
----------------------------------------------W-------------
-------------------------------------------QFD--------------
------------------------------------------------------------
------------------------------------------------------------
------------------------------------------------------------
------------------------------------------------------------
------------------------------------------------------------
------------------------------------------------------------
------------------------------------------------------------
------------------------------------------------------------
------------------------------------------------------------
------------------------------------------------------------
------------------------------------------------------------
------------------------------------------------------------
------------------------------------------------------------
------------------------------------------------------------
------------------------------------------------------------
------------------------------------------------------------
------------------------------------------------------------
------------------------------------------------------------
------------------------------------------------------------
------------------------------------------------------------
------------------------------------------------------------
------------------------------------------------------------
------------------------------------------------------------
------------------------------------------------------------
------------------------------------------------------------
--
>ref_a_415
------------------------------------------------------------
-------------------MFRKIVTGMGVA----IAAAPQTAAAQ--------------
---------ELTNIAQ--------------------------------------------
------------------------------------------------------------
-----------N-------DP---G-----------------------------------
------------------------------------------------------------
----------DTA-------WVL-------------------------------------
--------------------------TASALV-M-LMTLPGLALFY-----GGLVRAKNV
LSVALQ------------------------------------------------------
------------------------------------VAAVAG-----IASVLWV----MV
GYTL-A-F--G------------------NTT---------GG-F---IG-------D-G
S-R-----WMLID---------------------L-------------------------
----DILRE----------------------------GMT-LPESSF--ALFQMT-FAAI
APALMVGAWVDRARFGWVLVFCGL-------------WGLLVYAPV-AHWIW--------
----------------------------G-------------------------------
---------------G-----------------------------------G--------
-----WL-G------QL-------G---------------------------------V-
VDFAGGLVVHTTAGVSALVVALLLGK--RQ--G---F-----------------------
----------------------P---G---------P--ALLPHAPG-LTMLGAMLLWV-
GWFGFNGGSAL---------------------------TA-TD---------DAS-----
--------------------T--AIINTHVAAASAALVWLLV------------------
---------E-K-A---K--F-GK------PTSVGF-ATGAIAGLATVTPAAGY-IAPGA
AIVLGIAAALVCYCAV-----------------------ML-VK-MK-----L-------
-------------------------AIDDSLDVFAVHGIGGMLGTILLGVF-IWQGFG--
----------G----------T-----------------G--Y---AA-----------A
G--------D----IPM-----------AI--GV-------QALGIGV------------
------------------------------VALYSMF--VTAM-LA------V---GVSL
F--I-P-------------MRVSEDDELQGLD----------------------------
----------------------------------------LAS-----------------
--------------------HGER-G----------------------------------
------------------------------------------------------------
------------------------------------------------------------
----------------------------------------------W-------------
-------------------------------------------NFD--------------
------------------------------------------------------------
------------------------------------------------------------
------------------------------------------------------------
------------------------------------------------------------
------------------------------------------------------------
------------------------------------------------------------
------------------------------------------------------------
------------------------------------------------------------
------------------------------------------------------------
------------------------------------------------------------
------------------------------------------------------------
------------------------------------------------------------
------------------------------------------------------------
------------------------------------------------------------
------------------------------------------------------------
------------------------------------------------------------
------------------------------------------------------------
------------------------------------------------------------
------------------------------------------------------------
------------------------------------------------------------
------------------------------------------------------------
------------------------------------------------------------
------------------------------------------------------------
------------------------------------------------------------
------------------------------------------------------------
--
>ref_a_778
------------------------------------------------------------
-------------------MFRK--TGIALTGFFGLIAAPQAAFAQ--------------
---------EMTNLAQ--------------------------------------------
------------------------------------------------------------
-----------N-------ET---G-----------------------------------
------------------------------------------------------------
----------DTA-------WIL-------------------------------------
--------------------------MSSALV-L-LMTLPGLALFY-----GGLVRAKNF
LSVMLQ------------------------------------------------------
------------------------------------VAAIAG-----LASVLWV----VV
GYTL-A-F--G------------------DSV---------GG-V---IG-------N-G
Q-K-----WMLIE---------------------L-------------------------
----EILRE----------------------------GMT-LPESTF--VLFQMT-FAAI
TPALMVGAWVDRARFGWVLAFTAI-------------WGLLVYAPV-AHWIW--------
----------------------------G-------------------------------
---------------G-----------------------------------G--------
-----WL-G------QL-------G---------------------------------V-
VDFAGGLVVHATAGTSALVVALLLGK--RQ--G---F-----------------------
----------------------P---S---------S--ALLPHAPA-MTMLGAMLLWV-
GWFGFNGGSAL---------------------------TA-TD---------DAS-----
--------------------S--AIINTHVAAAVAALVWILI------------------
---------E-K-I---K--F-GK------PTSVGF-ATGAIAGLATITPAAGY-IAPGA
AILLGVAGSMVCYWAI-----------------------TL-VK-NT-----L-------
-------------------------SIDDSLDVFAVHGVGGILGTLLLGVF-IWSGFG--
----------G----------T-----------------G--Y---TE-----------F
S--------A----MPL-----------AL--GV-------QALGVVV------------
------------------------------VVLFSAI--VTAL-IA------V---GVSL
F--I-P-------------MRVSEDEEVQGLD----------------------------
----------------------------------------QTS-----------------
--------------------HGER-A----------------------------------
------------------------------------------------------------
------------------------------------------------------------
----------------------------------------------W-------------
-------------------------------------------LID--------------
------------------------------------------------------------
------------------------------------------------------------
------------------------------------------------------------
------------------------------------------------------------
------------------------------------------------------------
------------------------------------------------------------
------------------------------------------------------------
------------------------------------------------------------
------------------------------------------------------------
------------------------------------------------------------
------------------------------------------------------------
------------------------------------------------------------
------------------------------------------------------------
------------------------------------------------------------
------------------------------------------------------------
------------------------------------------------------------
------------------------------------------------------------
------------------------------------------------------------
------------------------------------------------------------
------------------------------------------------------------
------------------------------------------------------------
------------------------------------------------------------
------------------------------------------------------------
------------------------------------------------------------
------------------------------------------------------------
--
>ref_a_713
------------------------------------------------------------
-------------------MTRFVSALLLAA----LIAAPASAQ----------------
---------DIGAIVA--------------------------------------------
------------------------------------------------------------
-----------N-------DT---G-----------------------------------
------------------------------------------------------------
----------DTA-------WIL-------------------------------------
--------------------------TASALV-L-LMTLPGLALFY-----GGLVRSRNF
LSVALQ------------------------------------------------------
------------------------------------TGAVAS-----IVSVLWI----VV
GYTF-A-F--G------------------DVS---------SG-W---VG-------N-G
R-A-----WMLIE---------------------L-------------------------
----TNVRL----------------------------GTT-IPESTF--VLFQMT-FAII
APALMIGAWVDRARFSWVVVFCAL-------------WSLVVYAPV-AHWIW--------
----------------------------G-------------------------------
---------------G-----------------------------------G--------
-----WL-AS-----S--------G---------------------------------T-
LDFAGGLVVHTTAGVSALVVAVMMGA--RR--G---F-----------------------
----------------------P---D---------K--PMLPHAPG-LTMVGAALLWV-
GWFGFNGGSAL---------------------------AA-TD---------DAS-----
--------------------T--AIINTHVAASTAALVWLLI------------------
---------E-R-I---G--F-GK------TTMVGW-ATGAIAGLATITPAAAF-ISPGA
AILFGALAAVVCYFAV-----------------------LQ-IR--K-----W-------
-------------------------GIDDSLDVFAVHGVGGIMGSLLLGLF-VSSALG--
----------G----------V-----------------G--Y---AQ-----------G
M--------T----PGA-----------QL--GA-------QALGVGV------------
------------------------------VALWSAV--MTAI-LA------L---GIGI
I--A-P-------------MRVRKKDEIEGLD----------------------------
----------------------------------------ITS-----------------
--------------------HGER-A----------------------------------
------------------------------------------------------------
------------------------------------------------------------
----------------------------------------------W-------------
-------------------------------------------HLGD-------------
------------------------------------------------------------
------------------------------------------------------------
------------------------------------------------------------
------------------------------------------------------------
------------------------------------------------------------
------------------------------------------------------------
------------------------------------------------------------
------------------------------------------------------------
------------------------------------------------------------
------------------------------------------------------------
------------------------------------------------------------
------------------------------------------------------------
------------------------------------------------------------
------------------------------------------------------------
------------------------------------------------------------
------------------------------------------------------------
------------------------------------------------------------
------------------------------------------------------------
------------------------------------------------------------
------------------------------------------------------------
------------------------------------------------------------
------------------------------------------------------------
------------------------------------------------------------
------------------------------------------------------------
------------------------------------------------------------
--
>ref_a_931
------------------------------------------------------------
-------------------MMRSALALLTVV----FLASGANAQ----------------
---------EVGALVT--------------------------------------------
------------------------------------------------------------
-----------N-------NT---G-----------------------------------
------------------------------------------------------------
----------DTA-------WVL-------------------------------------
--------------------------AASALV-L-MMTLPGLVLLY-----GGLVRSKNV
LSVALQ------------------------------------------------------
------------------------------------TGAVAS-----IVSVLWI----VV
GYTL-A-F--G------------------DVG---------NG-W---FG-------N-G
R-A-----WMLIE---------------------L-------------------------
----TNLRG----------------------------GTT-VPESTF--VLFQMT-FAMI
APALMIGAWVDRARFSWVVIFCAL-------------WSVAVYAPV-AHWIW--------
----------------------------G-------------------------------
---------------G-----------------------------------G--------
-----WL-AS-----SF-------G---------------------------------T-
ADFAGGLVVHTTAGVSALVVAVMMGR--RR--G---F-----------------------
----------------------P---D---------K--PLIPHAPA-LTMVGAALLWV-
GWFGLTGGSAM---------------------------AA-TD---------DAS-----
--------------------S--AIINTHVAASVAALVWLLI------------------
---------E-R-I---N--F-GK------PTAIGW-ATGAVAGLATITPAAGY-ISPGA
AILFGALAAVVCHFAV-----------------------LQ-VR--R-----W-------
-------------------------GIDDSLDVFAVHGVGGILGSLLLGLF-MSSALG--
----------G----------T-----------------G--Y---PE-----------G
V--------T----PAG-----------QL--GA-------QALGVAA------------
------------------------------VALWSAV--LTGI-LA------L---AINI
F--S-P-------------MRVKKKHEMEGLD----------------------------
----------------------------------------ISS-----------------
--------------------HGER-G----------------------------------
------------------------------------------------------------
------------------------------------------------------------
----------------------------------------------W-------------
-------------------------------------------HFTD-------------
------------------------------------------------------------
------------------------------------------------------------
------------------------------------------------------------
------------------------------------------------------------
------------------------------------------------------------
------------------------------------------------------------
------------------------------------------------------------
------------------------------------------------------------
------------------------------------------------------------
------------------------------------------------------------
------------------------------------------------------------
------------------------------------------------------------
------------------------------------------------------------
------------------------------------------------------------
------------------------------------------------------------
------------------------------------------------------------
------------------------------------------------------------
------------------------------------------------------------
------------------------------------------------------------
------------------------------------------------------------
------------------------------------------------------------
------------------------------------------------------------
------------------------------------------------------------
------------------------------------------------------------
------------------------------------------------------------
--
>ref_a_531
------------------------------------------------------------
-------------------MFRRFALPIVAT----AALYSTATFAQ--------------
---------DP-YAAV--------------------------------------------
------------------------------------------------------------
-----------S-------DS---G-----------------------------------
------------------------------------------------------------
----------DTA-------WIL-------------------------------------
--------------------------VSSALV-L-LMTLPGLALFY-----GGLVRAKNF
LSVSMQ------------------------------------------------------
------------------------------------CGAVAA-----VASLVWI----LI
GYTL-A-F--G------------------PIG---------GG-W---IG-------G-G
S-A-----WMLNN---------------------L-------------------------
----GNVRE----------------------------GLT-IPESTF--ALFQLT-FAAI
TPALMVGAWVDRARFGWVIGFCAL-------------WSALVYAPV-AHWIW--------
----------------------------G-------------------------------
---------------G-----------------------------------G--------
-----WL-AN-----AF-------G---------------------------------V-
LDFAGGIVVHTTAGVSALIIALLLGR--RK--G---F-----------------------
----------------------P---R---------T--LMLPHAPG-LTMIGAMLLWV-
GWFGFNGGSAL---------------------------TA-TD---------DAS-----
--------------------A--AILNTHTAASAAALFWVLV------------------
---------E-R-F---T--V-GK------PTSVGF-ATGAIAGLAAVTPAAGF-ISPGA
AILFGVASATVCYGAI-----------------------QL-VK-QK-----L-------
-------------------------HIDDSLDVFAVHGVGGMLGSLLLGFF-LSGSLG--
----------G----------T-----------------G--Y---AD-----------G
M--------G----MAS-----------QF--GG-------QALAILV------------
------------------------------VALWSAV--ITAI-IA------L---GVSL
F--I-P-------------MRVGEDEERDGLD----------------------------
----------------------------------------IAS-----------------
--------------------HGER-A----------------------------------
------------------------------------------------------------
------------------------------------------------------------
----------------------------------------------W-------------
-------------------------------------------EMD--------------
------------------------------------------------------------
------------------------------------------------------------
------------------------------------------------------------
------------------------------------------------------------
------------------------------------------------------------
------------------------------------------------------------
------------------------------------------------------------
------------------------------------------------------------
------------------------------------------------------------
------------------------------------------------------------
------------------------------------------------------------
------------------------------------------------------------
------------------------------------------------------------
------------------------------------------------------------
------------------------------------------------------------
------------------------------------------------------------
------------------------------------------------------------
------------------------------------------------------------
------------------------------------------------------------
------------------------------------------------------------
------------------------------------------------------------
------------------------------------------------------------
------------------------------------------------------------
------------------------------------------------------------
------------------------------------------------------------
--
>ref_a_679
------------------------------------------------------------
---------------------MKRLAGLLVA----SFIMPAAAIAK--------------
---------DPSMIAS--------------------------------------------
------------------------------------------------------------
-----------S-------DS---G-----------------------------------
------------------------------------------------------------
----------DTA-------WIL-------------------------------------
--------------------------TASALV-L-FMTLPGLGLFY-----GGLVRQKNV
LSVLVQ------------------------------------------------------
------------------------------------CGAVAA-----IASVLWV----VI
GYTL-A-F--G------------------NVT---------SG-W---LG-------S-G
N-A-----WMLID---------------------L-------------------------
----GTLRI----------------------------GTT-MPESTF--VLFQMT-FAVI
TPALMIGAWVDRARFGWVMGFCAL-------------WGLAVYAPV-AHWVW--------
----------------------------G-------------------------------
---------------G-----------------------------------G--------
-----WL-AA-----QF-------G---------------------------------V-
LDFAGGITVHTTAGVSALVIALLIGK--RD--G---F-----------------------
----------------------P---Q---------K--LMLPHAPV-LTMMGAAMLWV-
GWFGFNGGSAF---------------------------AA-TD---------DAS-----
--------------------S--AIINTHVAAATASLVWLLV------------------
---------E-K-F---A--V-GK------PTSIGW-ATGAIAGLATVTPAAGF-ISPGA
AILFGAAAGVICYGAI-----------------------QL-VK-FR-----L-------
-------------------------KIDDSLDVFAVHGVGGILGSLLLGIF-LSTGLG--
----------G----------T-----------------G--Y---AE-----------G
M--------S----MGD-----------QF--IA-------QAFAVAV------------
------------------------------VAIYSAI--VSAI-LA------V---MVSV
V--F-P-------------MRVSKDEETEGLD----------------------------
----------------------------------------ITS-----------------
--------------------HGER-G----------------------------------
------------------------------------------------------------
------------------------------------------------------------
----------------------------------------------W-------------
-------------------------------------------EMD--------------
------------------------------------------------------------
------------------------------------------------------------
------------------------------------------------------------
------------------------------------------------------------
------------------------------------------------------------
------------------------------------------------------------
------------------------------------------------------------
------------------------------------------------------------
------------------------------------------------------------
------------------------------------------------------------
------------------------------------------------------------
------------------------------------------------------------
------------------------------------------------------------
------------------------------------------------------------
------------------------------------------------------------
------------------------------------------------------------
------------------------------------------------------------
------------------------------------------------------------
------------------------------------------------------------
------------------------------------------------------------
------------------------------------------------------------
------------------------------------------------------------
------------------------------------------------------------
------------------------------------------------------------
------------------------------------------------------------
--
>ref_a_250
------------------------------------------------------------
-------------------MLARWIAGF-GA----LLTIATAASAQ--------------
---------DTVQVAV--------------------------------------------
------------------------------------------------------------
-----------S-------DS---G-----------------------------------
------------------------------------------------------------
----------DTA-------WIL-------------------------------------
--------------------------TSSALV-L-MMTLPGLALFY-----GGLVRTKNV
LSVVLQ------------------------------------------------------
------------------------------------CGAIAA-----VASVLWI----VV
GYTL-A-F--G------------------GLT---------NG-W---LG-------A-G
N-A-----WMMIE---------------------M-------------------------
----GALRE----------------------------GTT-MPESTF--GLFQMT-FAVI
TPALMVGAWVERARFGWVIGFCAL-------------WGLIVYAPV-AHWIW--------
----------------------------G-------------------------------
---------------G-----------------------------------G--------
-----WM-AQ-----QF-------G---------------------------------V-
LDFAGGIVVHTTAGVSALVIALLLGR--RE--G---F-----------------------
----------------------P---E---------K--PLLPHAPT-LTMMGAAMLWV-
GWFGFNGGSAF---------------------------AA-TD---------DAS-----
--------------------T--AIINTHVAASAAALTWLLV------------------
---------E-K-F---M--I-GK------PTGIGW-ATGAIAGLATVTPAAGF-ISPGA
AILFGILAGVICYGAI-----------------------QL-VK-HR-----M-------
-------------------------NIDDSLDVFAVHGVGGILGTLLLGIF-LAPEFG--
----------G----------T-----------------G--Y---AE-----------G
M--------G----MGS-----------QL--GG-------QAISVVI------------
------------------------------VAIWSAI--ASAI-IA------L---MVSL
V--F-P-------------MRVSSDAEREGLD----------------------------
----------------------------------------ITS-----------------
--------------------HGER-G----------------------------------
------------------------------------------------------------
------------------------------------------------------------
----------------------------------------------W-------------
-------------------------------------------EFD--------------
------------------------------------------------------------
------------------------------------------------------------
------------------------------------------------------------
------------------------------------------------------------
------------------------------------------------------------
------------------------------------------------------------
------------------------------------------------------------
------------------------------------------------------------
------------------------------------------------------------
------------------------------------------------------------
------------------------------------------------------------
------------------------------------------------------------
------------------------------------------------------------
------------------------------------------------------------
------------------------------------------------------------
------------------------------------------------------------
------------------------------------------------------------
------------------------------------------------------------
------------------------------------------------------------
------------------------------------------------------------
------------------------------------------------------------
------------------------------------------------------------
------------------------------------------------------------
------------------------------------------------------------
------------------------------------------------------------
--
>ref_a_2
------------------------------------------------------------
-------------------MIRKFAIGLTAL----CAASPAFAAAPA-------------
---------DPALTVV--------------------------------------------
------------------------------------------------------------
-----------S-------DG---G-----------------------------------
------------------------------------------------------------
----------DTA-------WIL-------------------------------------
--------------------------TASALV-L-LMTLPGLGLFY-----GGLVRSKNF
LSVLIQ------------------------------------------------------
------------------------------------CGAIAA-----VASILWV----VV
GYTL-A-F--G------------------GVS---------SG-W---LG-------D-G
R-F-----WMLKD---------------------L-------------------------
----GNVRD----------------------------GLT-IPESTF--ALFQMT-FAVI
TPALMVGAWVDRARFGWVLAFCGL-------------WGLVVYAPV-AHWVW--------
----------------------------G-------------------------------
---------------G-----------------------------------G--------
-----WL-A------QM-------G---------------------------------V-
LDFAGGIVVHTTAGVSALVIALLLGK--RE--G---F-----------------------
----------------------P---G---------K--AMLPHAPA-MTMAGAALLWV-
GWFGFNGGSAL---------------------------TA-TD---------DAS-----
--------------------S--AIINTHVAAATASLVWILI------------------
---------E-K-I---T--F-GK------ATSVGW-ATGAIAGLATVTPAAGF-VGPGA
AILLGIAAAIVCYFAI-----------------------QL-VK-NK-----L-------
-------------------------HIDDSLDVFAVHGVGGIIGSLLLAVF-ISETFG--
----------G----------V-----------------G--Y---GE-----------G
F--------G----VGD-----------QL--MA-------QIIGVGS------------
------------------------------VALWSAV--ASAI-LA------L---MVSM
V--L-P-------------MRVNEDDERGGLD----------------------------
----------------------------------------VSN-----------------
--------------------HGER-A----------------------------------
------------------------------------------------------------
------------------------------------------------------------
----------------------------------------------W-------------
-------------------------------------------EID--------------
------------------------------------------------------------
------------------------------------------------------------
------------------------------------------------------------
------------------------------------------------------------
------------------------------------------------------------
------------------------------------------------------------
------------------------------------------------------------
------------------------------------------------------------
------------------------------------------------------------
------------------------------------------------------------
------------------------------------------------------------
------------------------------------------------------------
------------------------------------------------------------
------------------------------------------------------------
------------------------------------------------------------
------------------------------------------------------------
------------------------------------------------------------
------------------------------------------------------------
------------------------------------------------------------
------------------------------------------------------------
------------------------------------------------------------
------------------------------------------------------------
------------------------------------------------------------
------------------------------------------------------------
------------------------------------------------------------
--
>ref_a_533
------------------------------------------------------------
-------------------MFRKLSA--AAG----LAAMPAFATAQEASPVAGEAGLSQA
IADPAPAVIDVAQLAL--------------------------------------------
------------------------------------------------------------
-----------N-------DS---G-----------------------------------
------------------------------------------------------------
----------DTA-------WIL-------------------------------------
--------------------------AASALV-L-MMTLPGLGLFY-----GGLVRAKNF
LSVLLQ------------------------------------------------------
------------------------------------IGAVAA-----IASVLWI----II
GYTL-A-F--G------------------DVS---------NG-W---LG-------D-G
R-A-----WMLND---------------------L-------------------------
----GTLRE----------------------------GTT-IPESAF--VLFQMT-FAVI
TPALMIGAWVDRARFGWVVAFCAL-------------WGLVVYAPV-AHWMW--------
----------------------------G-------------------------------
---------------G-----------------------------------G--------
-----WL-A------GI-------G---------------------------------A-
LDFAGGIVVHTTAGVSALVIALLLGR--RK--G---F-----------------------
----------------------P---G---------P--AMLPHSPA-LTMAGAALLWV-
GWFGFNGGSAL---------------------------SA-TD---------DAS-----
--------------------S--AIINTHLAASMASLVWILI------------------
---------E-R-F---S--L-GK------PTSVGW-ATGAIAGLATITPAAGL-VGPGG
AIILGVLGAVTCYGAI-----------------------QL-IK-QR-----L-------
-------------------------QIDDSLDVFAVHGVGGMLGSLLLAIF-MAEGLG--
----------G----------V-----------------G--F---TD-----------G
G--------G----MGV-----------QF--VA-------QAIGVGV------------
------------------------------VALWSAV--GTTI-LA------L---MVSL
V--L-P-------------MRVSADDEREGLD----------------------------
----------------------------------------IAN-----------------
--------------------HGER-A----------------------------------
------------------------------------------------------------
------------------------------------------------------------
----------------------------------------------W-------------
-------------------------------------------DLN--------------
------------------------------------------------------------
------------------------------------------------------------
------------------------------------------------------------
------------------------------------------------------------
------------------------------------------------------------
------------------------------------------------------------
------------------------------------------------------------
------------------------------------------------------------
[truncated: 3,805,400 more chars]
