# Supplementary material for: Picoplankton nitrogen guilds in the tropical and subtropical oceans: From the surface to the deep
Source: PLoS One. 2025 Nov 5;20(11):e0335222. doi: 10.1371/journal.pone.0335222 (PMC12588538; doi:10.1371/journal.pone.0335222)
Supplement: S1 File — (ZIP) [file pone.0335222.s001.zip › supplementary info/N_cycle/G_amt_ammonium_transporter/tree/ref_database_relabel.newick]

(mcdonald2016_proka_gi_501137207_ref_WP_012185740_1_ammonium_transporter_Caldivirga_maquilingensis__Caldivirga_maquilingensis_No_taxonomy_found:0.52180,(mcdonald2016_proka_gi_499491622_ref_WP_011178262_1_ammonium_transporter_Picrophilus_torridus__Picrophilus_torridus__No_taxonomy_found:0.36151,(mcdonald2016_proka_gi_499287353_ref_WP_010978643_1_ammonium_transporter_Sulfolobus_tokodaii__Sulfolobus_tokodaii__No_taxonomy_found:0.10402,mcdonald2016_proka_gi_497674981_ref_WP_009989165_1_ammonium_transporter_Sulfolobus_solfataricus__Sulfolobus_solfataricus__No_taxonomy_found:0.17355)100.00:0.23050)100.00:0.26970,((((mcdonald2016_plant_gi_302793378_ref_XP_002978454_1_hypothetical_protein_SELMODRAFT_108685_Selaginella_moellendorffii__Selaginella_moellendorffii_AMT2_1_No_taxonomy_found:0.87955,(((((mcdonald2016_plant_gi_215713454_dbj_BAG94591_1_unnamed_protein_product_Oryza_sativa_Japonica_Group__Oryza_sativa_AMT3_2_No_taxonomy_found:0.25907,(mcdonald2016_plant_gi_50725757_dbj_BAD33268_1_putative_ammonium_transporter_Oryza_sativa_Japonica_Group__Oryza_sativa_AMT3_3_No_taxonomy_found:0.24613,mcdonald2016_plant_gi_28875523_dbj_BAC65232_1_ammonium_transporter_Oryza_sativa_Japonica_Group__Oryza_sativa_AMT2_2_No_taxonomy_found:0.15018)99.00:0.03078)99.00:0.04861,mcdonald2016_plant_gi_302764038_ref_XP_002965440_1_hypothetical_protein_SELMODRAFT_84585_Selaginella_moellendorffii__Selaginella_moellendorffii_AMT2_2_No_taxonomy_found:0.28731)99.00:0.03267,((((mcdonald2016_plant_gi_19909968_dbj_BAB87832_1_ammonium_transporter_Oryza_sativa__Oryza_sativa_AMT2_1_No_taxonomy_found:0.11243,mcdonald2016_plant_gi_20160650_dbj_BAB89595_1_putative_ammonium_transporter_Oryza_sativa_Japonica_Group__Oryza_sativa_AMT2_3_No_taxonomy_found:0.18340)100.00:0.18710,mcdonald2016_plant_gi_15224479_ref_NP_181363_1_ammonium_transporter_2_Arabidopsis_thaliana__Arabidopsis_thaliana_AMT2_No_taxonomy_found:0.25192)100.00:0.05342,mcdonald2016_plant_gi_15799272_gb_AAL08212_1_putative_ammonium_transporter_AMT2_Lotus_japonicus__Lotus_japonicus_AMT2_No_taxonomy_found:0.13147)100.00:0.12656,(mcdonald2016_plant_gi_584432023_gb_AHI94954_1_ammonium_transporter_2_1_Pinus_pinaster__Pinus_pinaster_AMT2_1_No_taxonomy_found:0.08204,mcdonald2016_plant_gi_584432025_gb_AHI94955_1_ammonium_transporter_2_3_Pinus_pinaster__Pinus_pinaster_AMT2_3_No_taxonomy_found:0.13208)100.00:0.07874)87.00:0.03701)87.00:0.03179,((mcdonald2016_plant_gi_168003074_ref_XP_001754238_1_predicted_protein_Physcomitrella_patens__Physcomitrella_patens_AMT2_7_No_taxonomy_found:0.11822,(mcdonald2016_plant_gi_167999618_ref_XP_001752514_1_predicted_protein_Physcomitrella_patens__Physcomitrella_patens_AMT2_5_No_taxonomy_found:0.09884,mcdonald2016_plant_gi_168020545_ref_XP_001762803_1_predicted_protein_Physcomitrella_patens__Physcomitrella_patens_AMT2_6_No_taxonomy_found:0.08663)100.00:0.05177)100.00:0.09637,(mcdonald2016_plant_gi_168035110_ref_XP_001770054_1_predicted_protein_Physcomitrella_patens__Physcomitrella_patens_AMT2_4_No_taxonomy_found:0.27042,(mcdonald2016_plant_gi_168004233_ref_XP_001754816_1_predicted_protein_Physcomitrella_patens__Physcomitrella_patens_AMT2_1_No_taxonomy_found:0.11651,(mcdonald2016_plant_gi_168058415_ref_XP_001781204_1_predicted_protein_Physcomitrella_patens__Physcomitrella_patens_AMT2_2_No_taxonomy_found:0.06795,mcdonald2016_plant_gi_168052164_ref_XP_001778521_1_predicted_protein_Physcomitrella_patens__Physcomitrella_patens_AMT2_3_No_taxonomy_found:0.11748)100.00:0.03668)100.00:0.04154)100.00:0.17588)100.00:0.13659)89.00:0.03601,mcdonald2016_plant_gi_302783527_ref_XP_002973536_1_hypothetical_protein_SELMODRAFT_173475_Selaginella_moellendorffii__Selaginella_moellendorffii_AMT2_3_No_taxonomy_found:0.19263)92.00:0.15917)100.00:0.18238,(mcdonald2016_proka_gi_254968360_gb_EET25921_1_ammonium_transporter_Acidithiobacillus_caldus_ATCC_51756__Acidithiobacillus_caldus_Amt_1_No_taxonomy_found:0.16897,mcdonald2016_proka_gi_501530998_ref_WP_012537472_1_MULTISPECIES_ammonium_transporter_Bacteria__Acidithiobacillus_ferrooxidans_Amt_1_No_taxonomy_found:0.05005)100.00:0.23204)100.00:0.39441,mcdonald2016_proka_gi_506279599_ref_WP_015799374_1_ammonium_transporter_Acidimicrobium_ferrooxidans__Acidimicrobium_ferrooxidans_No_taxonomy_found:0.68342)100.00:0.28154,((((((((((((((((ref_amt_Aeromicrobium_REDSEA_S35_B1_MMP04534556_LUNG01000064_1_023_019656_020897_neg_d_Bacteria_p_Actinobacteriota_c_Actinobacteria_o_Propionibacteriales_f_Nocardioidaceae_g_Aeromicrobium_s_Aeromicrobium_erythreum:0.54854,((ref_amt_Corynebacterium_marinum_MMP02800399_CP007790_1_1946_2071818_2073176_neg_d_Bacteria_p_Actinobacteriota_c_Actinobacteria_o_Mycobacteriales_f_Mycobacteriaceae_g_Corynebacterium_s_Corynebacterium_marinum:0.34655,(swiss_prot_sp_P54146_AMT_CORGL_Ammonium_transporter_OS_Corynebacterium_glutamicum_strain_ATCC_13032__DSM_20300__BCRC_11384__JCM_1318__LMG_3730__NCIMB_10025_OX_196627_GN_amt_PE_2_SV_1_d_Bacteria_p_Actinobacteriota_c_Actinomycetia_o_Mycobacteriales_f_Mycobacteriaceae_g_Corynebacterium_s_Corynebacterium_glutamicum:0.47103,ref_amt_Corynebacterium_CCUG_69366_MMP08535650_NZ_PTJO01000006_1_MMP08535650_167_169329_170672_pos_d_Bacteria_p_Actinobacteriota_c_Actinobacteria_o_Mycobacteriales_f_Mycobacteriaceae_g_Corynebacterium:0.21592)100.00:0.13165)100.00:0.15595,(ref_amt_Corynebacterium_CNJ_954_MMP05830217_NZ_MKKI01000022_1_360_378334_379602_neg_d_Bacteria_p_Actinobacteriota_c_Actinobacteria_o_Mycobacteriales_f_Mycobacteriaceae_g_Corynebacterium_s_Corynebacterium_sp001942345:0.45304,ref_amt_Arthrobacter_NIO_1057_MMP04263917_NZ_00KQ758457_1_53_0048356_0049594_pos_d_Bacteria_p_Actinobacteriota_c_Actinobacteria_o_Actinomycetales_f_Micrococcaceae_g_Glutamicibacter_s_Glutamicibacter_sp900094805:0.32620)100.00:0.16260)100.00:0.27875)100.00:0.65490,ref_amt_Arthrobacter_enclensis_NIO_08_MMP04263892_NZ_KQ758601_1_278_0289084_0290460_neg_d_Bacteria_p_Actinobacteriota_c_Actinobacteria_o_Actinomycetales_f_Micrococcaceae_g_Pseudarthrobacter_s_Pseudarthrobacter_enclensis:0.46827)100.00:0.15209,ref_amt_Aeromicrobium_REDSEA_S35_B1_MMP04534556_LUNG01000017_1_039_039108_040352_pos_d_Bacteria_p_Actinobacteriota_c_Actinobacteria_o_Propionibacteriales_f_Nocardioidaceae_g_Aeromicrobium_s_Aeromicrobium_erythreum:0.50338)100.00:0.20439,ref_amt_Actinoalloteichus_sp_MMP08364581_CP025990_1_MMP08364581_1218_1507599_1508936_neg_d_Bacteria_p_Actinobacteriota_c_Actinobacteria_o_Mycobacteriales_f_Pseudonocardiaceae_g_Actinoalloteichus_s_Actinoalloteichus_cyanogriseus:0.34600)99.00:0.07547,(swiss_prot_sp_P63520_AMT_MYCBO_Ammonium_transporter_OS_Mycobacterium_bovis_strain_ATCC_BAA_935__AF2122_97_OX_233413_GN_amt_PE_3_SV_1_d_Bacteria_p_Actinobacteriota_c_Actinomycetia_o_Mycobacteriales_f_Mycobacteriaceae_g_Mycobacterium_s_Mycobacterium_tuberculosis:0.00000,mcdonald2016_proka_gi_1405956_emb_CAA98980_1_PROBABLE_AMMONIUM_TRANSPORT_INTEGRAL_MEMBRANE_PROTEIN_AMT_Mycobacterium_tuberculosis_H37Rv__Mycobacterium_tuberculosis_Amt__No_taxonomy_found:0.00000)100.00:0.54290)82.00:0.04047,(((((ref_amt_Arthrobacter_NIO_1057_MMP04263917_NZ_0KQ758454_1_247_0296029_0297249_pos_d_Bacteria_p_Actinobacteriota_c_Actinobacteria_o_Actinomycetales_f_Micrococcaceae_g_Glutamicibacter_s_Glutamicibacter_sp900094805:0.79181,((ref_amt_Arthrobacter_enclensis_NIO_08_MMP04263892_NZ_0KQ758601_1_58_0057421_0058737_pos_d_Bacteria_p_Actinobacteriota_c_Actinobacteria_o_Actinomycetales_f_Micrococcaceae_g_Pseudarthrobacter_s_Pseudarthrobacter_enclensis:0.16378,ref_amt_Arthrobacter_MWB30_MMP02980920_NZ_0JPZK01000043_1_35_036718_038043_pos_d_Bacteria_p_Actinobacteriota_c_Actinobacteria_o_Actinomycetales_f_Micrococcaceae_g_Paenarthrobacter_s_Paenarthrobacter_sp001423565:0.15753)100.00:0.26780,(ref_amt_Arthrobacter_subterraneus_NP_1H_MMP04488693_FNDT01000003_1_028_024134_025441_neg_d_Bacteria_p_Actinobacteriota_c_Actinobacteria_o_Actinomycetales_f_Micrococcaceae_g_Arthrobacter_D_s_Arthrobacter_D_subterraneus:0.25181,((ref_amt_Arthrobacter_MWB30_MMP02980920_NZ_0JPZK01000028_1_29_027671_029002_neg_d_Bacteria_p_Actinobacteriota_c_Actinobacteria_o_Actinomycetales_f_Micrococcaceae_g_Paenarthrobacter_s_Paenarthrobacter_sp001423565:0.11893,ref_amt_Arthrobacter_TB_26_MMP02471755_NZ_0AUPJ01000237_1_2_00434_01798_pos_d_Bacteria_p_Actinobacteriota_c_Actinobacteria_o_Actinomycetales_f_Micrococcaceae_g_Arthrobacter_I_s_Arthrobacter_I_sp000427315:0.04117)100.00:0.04478,ref_amt_Arthrobacter_enclensis_NIO_08_MMP04263892_NZ_KQ758599_1_913_1002180_1003544_pos_d_Bacteria_p_Actinobacteriota_c_Actinobacteria_o_Actinomycetales_f_Micrococcaceae_g_Pseudarthrobacter_s_Pseudarthrobacter_enclensis:0.06353)100.00:0.22941)100.00:0.06398)100.00:0.19766)100.00:0.21469,(ref_amt_Aeromicrobium_REDSEA_S35_B1_MMP04534556_LUNG01000002_1_104_101582_102850_neg_d_Bacteria_p_Actinobacteriota_c_Actinobacteria_o_Propionibacteriales_f_Nocardioidaceae_g_Aeromicrobium_s_Aeromicrobium_erythreum:0.57913,(ref_amt_Candidatus_Aquiluna_sp_XM_24bin5_MMP08724831_QCWE01000001_1_0MMP08724831_413_0412332_0413555_neg_d_Bacteria_p_Actinobacteriota_c_Actinobacteria_o_Actinomycetales_f_Microbacteriaceae_g_Aquiluna_s_Aquiluna_sp003149555:0.18440,ref_amt_Agrococcus_lahaulensis_strain_LZB059_MMP10160272_RBZZ01000016_1_MMP10160272_15_015499_016731_pos_d_Bacteria_p_Actinobacteriota_c_Actinobacteria_o_Actinomycetales_f_Microbacteriaceae_g_Agrococcus:0.40562)100.00:0.21061)100.00:0.33589)100.00:0.18828,((((((ref_amt_Dermacoccus_abyssi_MT1_1_MMP09932619_NZ_QWLM01000003_1_MMP09932619_240_236534_237955_neg_d_Bacteria_p_Actinobacteriota_c_Actinobacteria_o_Actinomycetales_f_Dermatophilaceae_g_Dermacoccus_s_Dermacoccus_sp001021715:0.52883,(((ref_amt_Corynebacterium_spheniscorum_PG_39_MMP05660282_FOPJ01000003_1_129_143519_144838_neg_d_Bacteria_p_Actinobacteriota_c_Actinobacteria_o_Mycobacteriales_f_Mycobacteriaceae_g_Corynebacterium_s_Corynebacterium_spheniscorum:0.48335,(ref_amt_Corynebacterium_maris_MMP02603057_CP003924_1_1671_1792584_1794068_neg_d_Bacteria_p_Actinobacteriota_c_Actinobacteria_o_Mycobacteriales_f_Mycobacteriaceae_g_Corynebacterium_s_Corynebacterium_maris:0.27461,(ref_amt_Corynebacterium_CCUG_69366_MMP08535650_NZ_PTJO01000003_1_MMP08535650_398_446807_448195_neg_d_Bacteria_p_Actinobacteriota_c_Actinobacteria_o_Mycobacteriales_f_Mycobacteriaceae_g_Corynebacterium:0.12208,ref_amt_Corynebacterium_marinum_MMP02800399_CP007790_1_1552_1641083_1642459_neg_d_Bacteria_p_Actinobacteriota_c_Actinobacteria_o_Mycobacteriales_f_Mycobacteriaceae_g_Corynebacterium_s_Corynebacterium_marinum:0.25035)100.00:0.13566)100.00:0.20076)100.00:0.08484,ref_amt_Corynebacterium_CNJ_954_MMP05830217_NZ_MKKI01000011_1_132_134170_135228_neg_d_Bacteria_p_Actinobacteriota_c_Actinobacteria_o_Mycobacteriales_f_Mycobacteriaceae_g_Corynebacterium_s_Corynebacterium_sp001942345:0.28412)100.00:0.16946,ref_amt_Dietzia_maris_strain_SST1_MMP09499816_QNTT01000026_1_0MMP09499816_43_038995_040362_neg_d_Bacteria_p_Actinobacteriota_c_Actinobacteria_o_Mycobacteriales_f_Mycobacteriaceae_g_Dietzia_s_Dietzia_sp002441635:0.33869)100.00:0.09068)100.00:0.17528,ref_amt_Cellulosimicrobium_CUA_896_MMP05830216_NZ_MKKH01000066_1_121_122546_123820_neg_d_Bacteria_p_Actinobacteriota_c_Actinobacteria_o_Actinomycetales_f_Cellulomonadaceae_g_Cellulosimicrobium_s_Cellulosimicrobium_sp001942335:0.16402)94.00:0.05826,ref_amt_Cellulomonas_bogoriensis_69B4_MMP03113094_NZ_AXCZ01000011_1_36_31685_32965_neg_d_Bacteria_p_Actinobacteriota_c_Actinobacteria_o_Actinomycetales_f_Cellulomonadaceae_g_Actinotalea_s_Actinotalea_bogoriensis:0.23806)100.00:0.11202,ref_amt_Brachybacterium_SW0106_09_MMP00039994_NZ_0BCAK01000018_1_45_052996_054423_pos_d_Bacteria_p_Actinobacteriota_c_Actinobacteria_o_Actinomycetales_f_Dermabacteraceae_g_Brachybacterium_s_Brachybacterium_paraconglomeratum:0.50008)100.00:0.10348,(ref_amt_Demequina_lutea_strain_SZUA_383_MMP09287931_QKAX01000152_1_70_64365_65645_neg_d_Bacteria_p_Actinobacteriota_c_Actinobacteria_o_Actinomycetales_f_Demequinaceae_g_Demequina_s_Demequina_lutea_A:0.40692,ref_amt_Cellulomonas_marina_FXJ8_089_MMP05421867_FOKA01000001_1_330_376637_377944_pos_d_Bacteria_p_Actinobacteriota_c_Actinobacteria_o_Actinomycetales_f_Cellulomonadaceae_g_Cellulomonas_s_Cellulomonas_marina:0.21303)87.00:0.13260)85.00:0.11111,((ref_amt_Demequina_aestuarii_NBRC_106260_MMP00022562_NZ_BBRD01000001_1_1661_1772869_1774107_neg_d_Bacteria_p_Actinobacteriota_c_Actinobacteria_o_Actinomycetales_f_Demequinaceae_g_Demequina_s_Demequina_aestuarii:0.09890,ref_amt_Demequina_globuliformis_YM24_125_MMP00022565_NZ_0BBRG01000001_1_199_0208226_0209464_neg_d_Bacteria_p_Actinobacteriota_c_Actinobacteria_o_Actinomycetales_f_Demequinaceae_g_Demequina_s_Demequina_globuliformis:0.06773)100.00:0.18635,(ref_amt_Demequina_flava_HR08_7_MMP00022564_NZ_0BBRA01000001_1_197_0202380_0203609_neg_d_Bacteria_p_Actinobacteriota_c_Actinobacteria_o_Actinomycetales_f_Demequinaceae_g_Demequina_s_Demequina_flava:0.10185,ref_amt_Demequina_oxidasica_YM05_1041_MMP00022567_NZ_0BBRE01000001_1_197_0197073_0198305_neg_d_Bacteria_p_Actinobacteriota_c_Actinobacteria_o_Actinomycetales_f_Demequinaceae_g_Demequina_s_Demequina_oxidasica:0.10743)100.00:0.15987)100.00:0.26131)81.00:0.11756)96.00:0.16145,ref_amt_Aestuariimicrobium_kwangyangense_R27_MMP02440892_NZ_0ATXE01000004_1_270_0308189_0309571_pos_d_Bacteria_p_Actinobacteriota_c_Actinobacteria_o_Propionibacteriales_f_Propionibacteriaceae_g_Aestuariimicrobium_s_Aestuariimicrobium_kwangyangense:0.52999)80.00:0.05131,((ref_amt_Arthrobacter_psychrochitiniphilus_strain_GP3_MMP08041340_QHLZ01000013_1_0MMP08041340_49_056520_057905_pos_d_Bacteria_p_Actinobacteriota_c_Actinobacteria_o_Actinomycetales_f_Micrococcaceae_g_Arthrobacter_A_s_Arthrobacter_A_psychrochitiniphilus:0.13634,ref_amt_Arthrobacter_sp_MMP03196588_CP007595_1_1132_1182063_1183421_neg_d_Bacteria_p_Actinobacteriota_c_Actinobacteria_o_Actinomycetales_f_Micrococcaceae_g_Arthrobacter_A_s_Arthrobacter_A_sp000785535:0.05422)100.00:0.43748,(ref_amt_Blastococcus_sp_GP_S2_8_MMP08954526_NZ_0QCZF01000011_1_MMP08954526_64_066138_067487_pos_d_Bacteria_p_Actinobacteriota_c_Actinobacteria_o_Mycobacteriales_f_Geodermatophilaceae_g_Blastococcus_s_Blastococcus_sp003075095:0.09646,ref_amt_Blastococcus_aggregatus_DSM_4725_MMP05660748_OBQI01000002_1_0MMP05660748_157_0154629_0155960_neg_d_Bacteria_p_Actinobacteriota_c_Actinobacteria_o_Mycobacteriales_f_Geodermatophilaceae_g_Blastococcus_s_Blastococcus_aggregatus:0.05696)100.00:0.25428)84.00:0.06242)93.00:0.06281)90.00:0.05516,(ref_amt_Amycolatopsis_marina_Ms392A_MMP05216266_FOKG01000002_1_094_106716_108005_neg_d_Bacteria_p_Actinobacteriota_c_Actinobacteria_o_Mycobacteriales_f_Pseudonocardiaceae_g_Amycolatopsis_s_Amycolatopsis_marina:0.18652,(ref_amt_Amycolatopsis_albispora_MMP04604227_NZ_CP015163_1_MMP04604227_3752_4014403_4015734_neg_d_Bacteria_p_Actinobacteriota_c_Actinobacteria_o_Mycobacteriales_f_Pseudonocardiaceae_g_Amycolatopsis_s_Amycolatopsis_albispora:0.08679,ref_amt_Amycolatopsis_sp_AU_G6_MMP07313103_NKYE01000003_1_MMP07313103_375_358545_359861_pos_d_Bacteria_p_Actinobacteriota_c_Actinobacteria_o_Mycobacteriales_f_Pseudonocardiaceae_g_Amycolatopsis_s_Amycolatopsis_antarctica:0.11408)100.00:0.12708)100.00:0.23622)98.00:0.08952,(ref_amt_Aeromicrobium_sp_MMP08624593_NZ_CP027482_1_MMP08624593_1969_2011292_2012539_neg_d_Bacteria_p_Actinobacteriota_c_Actinobacteria_o_Propionibacteriales_f_Nocardioidaceae_g_Aeromicrobium:0.32780,ref_amt_Actinokineospora_EG49_MMP02382011_NZ_0AYXG01000136_1_37_037102_038439_pos_d_Bacteria_p_Actinobacteriota_c_Actinobacteria_o_Mycobacteriales_f_Pseudonocardiaceae_g_Actinokineospora_s_Actinokineospora_spheciospongiae:0.30170)100.00:0.14496)65.00:0.05948,((ref_amt_Actinomadura_CNU_125_MMP05830207_NZ_0MKJY01000133_1_20_017775_018989_pos_d_Bacteria_p_Actinobacteriota_c_Actinobacteria_o_Streptosporangiales_f_Streptosporangiaceae_g_Spirillospora_s_Spirillospora_sp001942465:0.94289,mcdonald2016_proka_gi_499295738_ref_WP_010986996_1_ammonia_channel_protein_Streptomyces_avermitilis__Streptomyces_avermitilis_AmtB2_No_taxonomy_found:0.35952)100.00:0.24515,(ref_amt_Actinomadura_CNU_125_MMP05830207_NZ_00MKJY01000242_1_3_001165_002517_neg_d_Bacteria_p_Actinobacteriota_c_Actinobacteria_o_Streptosporangiales_f_Streptosporangiaceae_g_Spirillospora_s_Spirillospora_sp001942465:0.18585,ref_amt_Actinomadura_sp_LHW63021_MMP09453373_QLYX01000013_1_MMP09453373_167_178717_180051_pos_d_Bacteria_p_Actinobacteriota_c_Actinobacteria_o_Streptosporangiales_f_Streptosporangiaceae_g_LHW63021_s_LHW63021_sp003289645:0.12119)100.00:0.25615)98.00:0.08819)82.00:0.06195,ref_amt_Asanoa_hainanensis_CGMCC_4_5593_MMP05421812_FZPH01000021_1_0MMP05421812_20_018649_020022_neg_d_Bacteria_p_Actinobacteriota_c_Actinobacteria_o_Mycobacteriales_f_Micromonosporaceae_g_Asanoa_s_Asanoa_hainanensis:0.78542)98.00:0.03923,(ref_amt_Candidatus_Streptomyces_philanthi_LHW51701_MMP09508721_NZ_QOIN01000048_1_MMP09508721_566_640079_641380_pos_d_Bacteria_p_Actinobacteriota_c_Actinobacteria_o_Streptomycetales_f_Streptomycetaceae_g_Streptomyces:0.46518,(mcdonald2016_proka_gi_499292827_ref_WP_010984085_1_ammonia_channel_protein_Streptomyces_avermitilis__Streptomyces_avermitilis_AmtB1__No_taxonomy_found:0.12745,mcdonald2016_proka_gi_4007742_emb_CAA22426_1_ammonium_transporter_Streptomyces_coelicolor_A3_2__Streptomyces_coelicolor__No_taxonomy_found:0.08113)100.00:0.25446)100.00:0.26309)100.00:0.14636,(ref_amt_Demequina_lutea_strain_SZUA_383_MMP09287931_QKAX01000213_1_05_04013_05260_pos_d_Bacteria_p_Actinobacteriota_c_Actinobacteria_o_Actinomycetales_f_Demequinaceae_g_Demequina_s_Demequina_lutea_A:1.21792,(ref_amt_BGEO_SAMN07136556_METAG_LCIPAIJG_021_20_19194_20561_neg_d_Bacteria_p_Actinobacteriota_c_Acidimicrobiia_o_Microtrichales_f_TK06_g_UBA2110_s_UBA2110_sp002705305:0.61712,ref_amt_Acidimicrobiia_bacterium_strain_SZUA_87_MMP09240071_QIIW01000153_1_006_004402_005613_pos_d_Bacteria_p_Actinobacteriota_c_Acidimicrobiia_o_Microtrichales_f_UBA11606_g_SZUA_87_s_SZUA_87_sp003231645:0.51089)100.00:0.34514)100.00:0.10737)100.00:0.13788,ref_amt_Candidatus_Scalindua_husup_a2_MMP00036669_BAOS01000001_1_MMP00036669_209_272954_274285_pos_d_Bacteria_p_Planctomycetota_c_Brocadiae_o_Brocadiales_f_Scalinduaceae_g_Scalindua_s_Scalindua_sp002443295:0.87827)99.00:0.11594,((((((((ref_amt_Enterococcus_faecium_11F10_MSG5009_MMP04634039_NGMA01000001_1_0MMP04634039_782_0792736_0793950_pos_d_Bacteria_p_Firmicutes_c_Bacilli_o_Lactobacillales_f_Enterococcaceae_g_Enterococcus_B_s_Enterococcus_B_faecium:0.95666,(ref_amt_Edwardsiella_tarda_DT_MMP02469760_NZ_0AFJJ01000050_1_36_039385_040599_neg_d_Bacteria_p_Proteobacteria_c_Gammaproteobacteria_o_Enterobacterales_f_Enterobacteriaceae_g_Edwardsiella_s_Edwardsiella_tarda:0.23691,ref_amt_Edwardsiella_ictaluri_LADL11_100_MMP03755268_LDWX01000092_1_007_003837_005051_neg_d_Bacteria_p_Proteobacteria_c_Gammaproteobacteria_o_Enterobacterales_f_Enterobacteriaceae_g_Edwardsiella_s_Edwardsiella_ictaluri:0.26432)100.00:0.66218)100.00:0.27662,(ref_amt_Aciduliprofundum_boonei_MMP02598523_CP001941_1_0755_0710802_0712019_pos_d_Archaea_p_Thermoplasmatota_c_Thermoplasmata_o_Acidiprofundales_f_Aciduliprofundaceae_g_Aciduliprofundum_s_Aciduliprofundum_boonei:0.54456,(((ref_amt_Acholeplasmatales_bacterium_strain_SZUA_569_MMP09288117_QKIB01000050_1_02_00659_01876_pos_d_Bacteria_p_Firmicutes_c_Bacilli_o_Acholeplasmatales_f_Acholeplasmataceae_g_UBA2284_s_UBA2284_sp003249785:0.38948,ref_amt_Caloranaerobacter_ferrireducens_DY22619_MMP05567320_NZ_MDJR01000004_1_175_183559_184776_neg_d_Bacteria_p_Firmicutes_A_c_Clostridia_o_Tissierellales_f_Caloranaerobacteraceae_g_Caloranaerobacter_s_Caloranaerobacter_ferrireducens:0.23159)98.00:0.09657,(ref_amt_Acidimicrobiia_bacterium_strain_SZUA_87_MMP09240071_QIIW01000042_1_008_005741_006979_pos_d_Bacteria_p_Actinobacteriota_c_Acidimicrobiia_o_Microtrichales_f_UBA11606_g_SZUA_87_s_SZUA_87_sp003231645:0.39490,ref_amt_Bacteroidetes_bacterium_strain_SZUA_365_MMP09287913_QKAF01000019_1_003_002421_003638_neg_d_Bacteria_p_Bacteroidota_c_SZUA_365_o_SZUA_365_f_SZUA_365_g_SZUA_365_s_SZUA_365_sp003246455:0.19920)84.00:0.06086)83.00:0.04737,((ref_amt_Bacteroidetes_bacterium_strain_SZUA_534_MMP09288082_QKGS01000005_1_065_070183_071391_neg_d_Bacteria_p_Bacteroidota_c_Bacteroidia_o_Bacteroidales_f_Salinivirgaceae_g_SZUA_534_s_SZUA_534_sp003250355:0.35976,mcdonald2016_proka_gi_499333322_ref_WP_011023814_1_ammonium_transporter_Methanosarcina_acetivorans__Methanosarcina_acetivorans_2_No_taxonomy_found:0.28177)100.00:0.04568,(ref_amt_Bacteroidetes_bacterium_strain_SZUA_524_MMP09288072_QKGI01000040_1_02_00692_01945_pos_d_Bacteria_p_Bacteroidota_c_Bacteroidia_o_Bacteroidales_f_vadinHA17_g_SR_FBR_E99_s_SR_FBR_E99_sp003250475:0.26079,(ref_amt_Bacteroidales_bacterium_strain_SZUA_560_MMP09288108_QKHS01000059_1_041_057185_058420_neg_d_Bacteria_p_Bacteroidota_c_Bacteroidia_o_Bacteroidales_f_ML635J_15_g_Bact_19_s_Bact_19_sp003249955:0.18662,ref_amt_Ancylomarina_sp_A4_MMP09721042_QTZN01000012_1_MMP09721042_142_165538_166755_neg_d_Bacteria_p_Bacteroidota_c_Bacteroidia_o_Bacteroidales_f_Marinifilaceae_g_Labilibaculum:0.15743)100.00:0.16373)100.00:0.11586)100.00:0.17739)95.00:0.14697)100.00:0.30252)94.00:0.05763,mcdonald2016_plant_gi_145346881_ref_XP_001417910_1_Amt_family_transporter_ammonium_Ostreococcus_lucimarinus_CCE9901__Ostreococcus_lucimarinus_4_No_taxonomy_found:1.19990)100.00:0.22760,((ref_amt_Flavobacterium_succinicans_8_MMP05444143_FOUT01000007_1_079_0091832_0093157_neg_d_Bacteria_p_Bacteroidota_c_Bacteroidia_o_Flavobacteriales_f_Flavobacteriaceae_g_Flavobacterium_s_Flavobacterium_succinicans:0.11518,((ref_amt_Flavobacterium_TAB87_MMP04166283_NZ_0LLWK01000035_1_45_0048133_0049428_pos_d_Bacteria_p_Bacteroidota_c_Bacteroidia_o_Flavobacteriales_f_Flavobacteriaceae_g_Flavobacterium_s_Flavobacterium_sp001529295:0.18725,(ref_amt_Flavobacterium_ACAM123_MMP02471958_NZ_0AJXL01000153_1_1_00039_01352_neg_d_Bacteria_p_Bacteroidota_c_Bacteroidia_o_Flavobacteriales_f_Flavobacteriaceae_g_Flavobacterium_s_Flavobacterium_sp000264055:0.09170,(ref_amt_Flavobacterium_frigoris_PS1_MMP02471905_NZ_AHKF01000018_1_614_700913_702217_neg_d_Bacteria_p_Bacteroidota_c_Bacteroidia_o_Flavobacteriales_f_Flavobacteriaceae_g_Flavobacterium_s_Flavobacterium_frigoris_A:0.05394,ref_amt_Flavobacterium_frigidarium_A2i_MMP02440631_NZ_AUDO01000010_1_106_118138_119445_neg_d_Bacteria_p_Bacteroidota_c_Bacteroidia_o_Flavobacteriales_f_Flavobacteriaceae_g_Flavobacterium_s_Flavobacterium_frigidarium:0.10467)100.00:0.08678)69.00:0.02785)86.00:0.03347,ref_amt_Flavobacterium_branchiophilum_ATCC_35036_MMP06049062_PCMW01000052_1_0MMP06049062_55_058657_059970_neg_d_Bacteria_p_Bacteroidota_c_Bacteroidia_o_Flavobacteriales_f_Flavobacteriaceae_g_Flavobacterium_s_Flavobacterium_branchiophilum:0.12734)73.00:0.07112)100.00:0.30500,(((((((((ref_amt_Echinicola_vietnamensis_MMP02232018_CP003346_1_3489_4188933_4190261_neg_d_Bacteria_p_Bacteroidota_c_Bacteroidia_o_Cytophagales_f_Cyclobacteriaceae_g_Echinicola_s_Echinicola_vietnamensis:0.17306,ref_amt_Algoriphagus_zhangzhouensis_12C11_MMP04488108_NZ_FRXN01000001_1_1002_1199042_1200382_neg_d_Bacteria_p_Bacteroidota_c_Bacteroidia_o_Cytophagales_f_Cyclobacteriaceae_g_Algoriphagus_s_Algoriphagus_zhangzhouensis:0.10802)85.00:0.02998,ref_amt_Algoriphagus_locisalis_MSS_170_MMP04489724_FPBF01000003_1_424_0496890_0498299_pos_d_Bacteria_p_Bacteroidota_c_Bacteroidia_o_Cytophagales_f_Cyclobacteriaceae_g_Algoriphagus_s_Algoriphagus_locisalis:0.12417)100.00:0.37684,((ref_amt_Flavobacteriales_bacterium_SP_250_MMP07620305_PBLA01000012_1_0MMP07620305_25_035284_036705_neg_d_Bacteria_p_Bacteroidota_c_Bacteroidia_o_Flavobacteriales_f_GCA_002722245_g_GCA_002722245_s_GCA_002722245_sp002722245:0.31258,(ref_amt_Flavobacterium_frigidimaris_KUC_1_MMP05444481_NZ_FQWG01000002_1_317_377544_378926_pos_d_Bacteria_p_Bacteroidota_c_Bacteroidia_o_Flavobacteriales_f_Flavobacteriaceae_g_Flavobacterium_s_Flavobacterium_frigidimaris:0.08353,ref_amt_Flavobacterium_hydatis_ATCC_29551_MMP06049047_MUGY01000004_1_MMP06049047_288_329388_330755_pos_d_Bacteria_p_Bacteroidota_c_Bacteroidia_o_Flavobacteriales_f_Flavobacteriaceae_g_Flavobacterium_s_Flavobacterium_hydatis:0.06603)100.00:0.14747)96.00:0.04686,((ref_amt_Flavobacterium_SAT_129_MMP07620320_PAXJ01000043_1_0MMP07620320_48_063825_065162_pos_d_Bacteria_p_Bacteroidota_c_Bacteroidia_o_Flavobacteriales_f_Flavobacteriaceae_g_Flavobacterium_s_Flavobacterium_sp002715085:0.17620,(ref_amt_Flavobacterium_SAT_130_MMP07620321_PAXH01000011_1_MMP07620321_143_156538_157884_neg_d_Bacteria_p_Bacteroidota_c_Bacteroidia_o_Flavobacteriales_f_Flavobacteriaceae_g_Flavobacterium_s_Flavobacterium_sp002714575:0.07272,ref_amt_Flavobacterium_arcticum_MMP09699165_NZ_CP031188_1_MMP09699165_1226_1372996_1374342_neg_d_Bacteria_p_Bacteroidota_c_Bacteroidia_o_Flavobacteriales_f_Flavobacteriaceae_g_Flavobacterium:0.06970)100.00:0.12210)90.00:0.04647,ref_amt_Flavobacterium_sp_MMP09205926_NZ_CP029463_1_MMP09205926_1562_1636663_1637763_neg_d_Bacteria_p_Bacteroidota_c_Bacteroidia_o_Flavobacteriales_f_Flavobacteriaceae_g_Flavobacterium_s_Flavobacterium_sp003148385:0.14837)90.00:0.02147)95.00:0.05216)98.00:0.04991,(ref_amt_Chryseobacterium_J200_MMP04449598_NZ_00LSHB01000065_1_9_010581_011924_neg_d_Bacteria_p_Bacteroidota_c_Bacteroidia_o_Flavobacteriales_f_Weeksellaceae_g_Chryseobacterium_B_s_Chryseobacterium_B_sp001643375:0.15301,(ref_amt_Flavobacteriales_bacterium_UBA6726_MMP06457016_DKIE01000010_1_153_180878_182218_neg_d_Bacteria_p_Bacteroidota_c_Bacteroidia_o_Flavobacteriales_f_Weeksellaceae_g_Chryseobacterium_A_s_Chryseobacterium_A_sp002453895:0.11076,((ref_amt_Chryseobacterium_viscerum_strain_687B_08_MMP08324238_PPEG01000126_1_MMP08324238_12_13162_14412_pos_d_Bacteria_p_Bacteroidota_c_Bacteroidia_o_Flavobacteriales_f_Weeksellaceae_g_Chryseobacterium_s_Chryseobacterium_viscerum:0.08087,ref_amt_Chryseobacterium_oncorhynchi_strain_701B_08_MMP08324236_NZ_0PPEI02000002_1_MMP08324236_729_0811710_0813053_neg_d_Bacteria_p_Bacteroidota_c_Bacteroidia_o_Flavobacteriales_f_Weeksellaceae_g_Chryseobacterium_s_Chryseobacterium_oncorhynchi:0.03370)100.00:0.07960,(ref_amt_Chryseobacterium_piscicola_strain_DSM_21068_MMP06049055_MUGO01000024_1_0MMP06049055_97_103773_105116_neg_d_Bacteria_p_Bacteroidota_c_Bacteroidia_o_Flavobacteriales_f_Weeksellaceae_g_Chryseobacterium_s_Chryseobacterium_piscicola:0.10113,ref_amt_Chryseobacterium_piscium_CCUG_51923_MMP09519150_NZ_00QNVS01000066_1_MMP09519150_8_008975_010321_neg_d_Bacteria_p_Bacteroidota_c_Bacteroidia_o_Flavobacteriales_f_Weeksellaceae_g_Chryseobacterium:0.06475)100.00:0.04849)100.00:0.06954)100.00:0.03981)100.00:0.05459)100.00:0.33140,(ref_amt_Flavobacteriales_bacterium_UBA5165_MMP06454365_DHXD01000043_1_044_042126_043337_pos_d_Bacteria_p_Bacteroidota_c_Bacteroidia_o_Flavobacteriales_f_Cryomorphaceae_g_Owenweeksia_s_Owenweeksia_sp002695025:0.33995,(ref_amt_Crocinitomix_sp_SM1701_MMP09386782_QKSB01000013_1_0MMP09386782_50_053246_054430_pos_d_Bacteria_p_Bacteroidota_c_Bacteroidia_o_Flavobacteriales_f_Crocinitomicaceae_g_SM1701_s_SM1701_sp003234935:0.21078,ref_amt_Crocinitomix_catalasitica_ATCC_23190_MMP02744008_NZ_0000KK211318_1_265_278282_279475_neg_d_Bacteria_p_Bacteroidota_c_Bacteroidia_o_Flavobacteriales_f_Crocinitomicaceae_g_Crocinitomix_s_Crocinitomix_catalasitica:0.09775)100.00:0.23711)100.00:0.27152)97.00:0.09624,(ref_amt_Flavobacteriaceae_bacterium_UBA3168_MMP06455688_DEYC01000108_1_24_22284_23561_neg_d_Bacteria_p_Bacteroidota_c_Bacteroidia_o_Flavobacteriales_f_Flavobacteriaceae_g_Mesonia_s_Mesonia_sp002413625:0.21243,(ref_amt_Flavobacteriaceae_bacterium_SAT_49_MMP07619018_PALG01000033_1_0MMP07619018_55_059236_060522_neg_d_Bacteria_p_Bacteroidota_c_Bacteroidia_o_Flavobacteriales_f_Flavobacteriaceae_g_BACL21_s_BACL21_sp002707025:0.07920,ref_amt_Aureitalea_sp_MMP08563960_CP027062_1_MMP08563960_1019_1160044_1161330_neg_d_Bacteria_p_Bacteroidota_c_Bacteroidia_o_Flavobacteriales_f_Flavobacteriaceae_g_RR4_38_s_RR4_38_sp002966125:0.11109)100.00:0.20882)100.00:0.16288)91.00:0.07054,ref_amt_Fabibacter_misakiensis_SK_8_MMP05567582_NZ_0MDGQ01000003_1_601_0711362_0712705_pos_d_Bacteria_p_Bacteroidota_c_Bacteroidia_o_Cytophagales_f_Cyclobacteriaceae_g_Fabibacter_s_Fabibacter_misakiensis:0.41341)90.00:0.03901,(ref_amt_Draconibacterium_orientale_FH5_MMP05444285_FOHT01000006_1_082_096324_097706_neg_d_Bacteria_p_Bacteroidota_c_Bacteroidia_o_Bacteroidales_f_Prolixibacteraceae_g_Draconibacterium_s_Draconibacterium_orientale:0.36849,ref_amt_Chloroherpeton_thalassium_MMP02598461_CP001100_1_0710_0808920_0810290_neg_d_Bacteria_p_Bacteroidota_c_Chlorobia_o_Chlorobiales_f_Chloroherpetonaceae_g_Chloroherpeton_s_Chloroherpeton_thalassium:0.24335)98.00:0.07506)91.00:0.15927,(ref_amt_Fibrella_aestuarina_MMP2272250_HE796683_1_4237_5089032_5090360_neg_d_Bacteria_p_Bacteroidota_c_Bacteroidia_o_Cytophagales_f_Spirosomaceae_g_Fibrella_s_Fibrella_aestuarina:0.07343,ref_amt_Fibrisoma_limi_BUZ_3T_MMP2272395_NZ_0CAIT01000004_1_584_0699742_0701076_pos_d_Bacteria_p_Bacteroidota_c_Bacteroidia_o_Cytophagales_f_Spirosomaceae_g_Fibrisoma_s_Fibrisoma_limi:0.08903)100.00:0.33389)99.00:0.13411)100.00:0.63522)50.00:0.09608,(mcdonald2016_proka_gi_27468562_ref_NP_765199_1_probabale_ammonium_transporter_Staphylococcus_epidermidis_ATCC_12228__Staphylococcus_epidermidis_AmtB_No_taxonomy_found:0.24865,(mcdonald2016_proka_gi_446975014_ref_WP_001052270_1_ammonia_permease_Staphylococcus_aureus__Staphylococcus_aureus_subsp_aureus_Mu50_NrgA_No_taxonomy_found:0.00000,mcdonald2016_proka_gi_21205138_dbj_BAB95832_1_probable_ammonium_transporter_Staphylococcus_aureus_subsp_aureus_MW2__Staphylococcus_aureus_subsp_aureus_MW2_NrgA_No_taxonomy_found:0.00919)100.00:0.24059)100.00:1.05999)81.00:0.16807,((mcdonald2016_proka_gi_15805720_ref_NP_294416_1_ammonium_transporter_Deinococcus_radiodurans_R1__Deinococcus_radiodurans__No_taxonomy_found:0.83793,mcdonald2016_proka_gi_37522630_ref_NP_926007_1_ammonium_transporter_Gloeobacter_violaceus_PCC_7421__Gloeobacter_violaceus_No_taxonomy_found:0.55215)97.00:0.07058,((ref_amt_BGEO_SAMN07136940_METAG_CAIDBBMO_095_05_04164_05576_neg_d_Bacteria_p_Cyanobacteria_c_Cyanobacteriia_o_Synechococcales_f_Cyanobiaceae_g_Synechococcus_C_s_Synechococcus_C_sp003208835:0.27918,((ref_amt_BGEO_SAMN07136936_METAG_GGHANAPG_142_02_01019_02368_pos_d_Bacteria_p_Bacteroidota_c_Bacteroidia_o_Flavobacteriales_f_Flavobacteriaceae_g_MS024_2A_s_:0.10439,ref_amt_GORG_SAMEA6068058_SAGS_AH324J21_16_028_021024_022373_neg_d_Bacteria_p_Cyanobacteria_c_Cyanobacteriia_o_Synechococcales_f_Cyanobiaceae_g_Prochlorococcus_B_s_:0.10472)100.00:0.10232,(ref_amt_GORG_SAMEA6067678_SAGS_AH287A06_01_097_056244_057563_neg_d_Bacteria_p_Cyanobacteria_c_Cyanobacteriia_o_Synechococcales_f_Cyanobiaceae_g_Prochlorococcus_A_s_Prochlorococcus_A_marinus_T:0.17690,ref_amt_GORG_SAMEA6067815_SAGS_AH287J03_01_119_075480_076823_pos_d_Bacteria_p_Cyanobacteria_c_Cyanobacteriia_o_Synechococcales_f_Cyanobiaceae_g_Prochlorococcus_A_s_:0.14998)96.00:0.12681)95.00:0.09115)100.00:0.82003,(((ref_amt_Calothrix_parasitica_MMP00079801_AP018227_1_MMP00079801_1917_2532296_2533669_neg_d_Bacteria_p_Cyanobacteria_c_Cyanobacteriia_o_Cyanobacteriales_f_Nostocaceae_g_Rivularia_s_Rivularia_parasitica:0.31230,ref_amt_Calothrix_rhizosoleniae_SC01_MMP94537168_NZ_0FYBH01000292_1_MMP94537168_1_00003_00971_pos_d_Bacteria_p_Cyanobacteria_c_Cyanobacteriia_o_Cyanobacteriales_f_Nostocaceae_g_Calothrix_A_s_Calothrix_A_rhizosoleniae:0.15426)100.00:0.09358,(mcdonald2016_proka_gi_753809830_ref_WP_041565463_1_ammonia_channel_protein_Nostoc_punctiforme__Nostoc_punctiforme_2_No_taxonomy_found:0.08055,(ref_amt_Anabaena_PCC_7108_MMP02261341_NZ_0KB235896_1_496_0566025_0567395_neg_d_Bacteria_p_Cyanobacteria_c_Cyanobacteriia_o_Cyanobacteriales_f_Nostocaceae_g_Anabaena_s_Anabaena_sp000332135:0.10617,(mcdonald2016_proka_gi_499304391_ref_WP_010995166_1_ammonia_channel_protein_Nostoc_sp_PCC_7120__Anabaena_sp_PCC7120_2_No_taxonomy_found:0.06714,ref_amt_Anabaena_4_3_MMP04536954_NZ_LUHJ01000014_1_106_127415_128773_pos_d_Bacteria_p_Cyanobacteria_c_Cyanobacteriia_o_Cyanobacteriales_f_Nostocaceae_g_Trichormus_s_Trichormus_sp001597745:0.05393)100.00:0.01642)98.00:0.03298)100.00:0.07538)98.00:0.09210,ref_amt_Chroococcales_cyanobacterium_CENA595_MMP03354289_NZ_JYON01000006_1_131_148830_150242_pos_d_Bacteria_p_Cyanobacteria_c_Cyanobacteriia_o_Cyanobacteriales_f_Chroococcidiopsidaceae_g_Aliterella_s_Aliterella_atlantica:0.16381)100.00:0.31486)100.00:0.23354)98.00:0.13987)53.00:0.07273,((((ref_amt_Candidatus_Nitrosoarchaeum_MMP02471010_NZ_CM001158_1_1642_1325755_1327062_pos_d_Archaea_p_Crenarchaeota_c_Nitrososphaeria_o_Nitrososphaerales_f_Nitrosopumilaceae_g_Nitrosoarchaeum_s_Nitrosoarchaeum_limnia:1.03299,((ref_amt_Cenarchaeum_symbiosum_A_MMP02744041_DP000238_1_0486_0460320_0461993_neg_d_Archaea_p_Crenarchaeota_c_Nitrososphaeria_o_Nitrososphaerales_f_Nitrosopumilaceae_g_Cenarchaeum_s_Cenarchaeum_symbiosum:0.23276,ref_amt_Cenarchaeum_symbiosum_A_MMP02744041_DP000238_1_1346_1465453_1467018_neg_d_Archaea_p_Crenarchaeota_c_Nitrososphaeria_o_Nitrososphaerales_f_Nitrosopumilaceae_g_Cenarchaeum_s_Cenarchaeum_symbiosum:0.05037)100.00:0.07742,ref_amt_Candidatus_Nitrosoarchaeum_MMP02471010_NZ_CM001158_1_1493_1212083_1213645_neg_d_Archaea_p_Crenarchaeota_c_Nitrososphaeria_o_Nitrososphaerales_f_Nitrosopumilaceae_g_Nitrosoarchaeum_s_Nitrosoarchaeum_limnia:0.11595)100.00:0.88911)99.00:0.12052,(ref_amt_Chloroflexi_bacterium_strain_SAR202_VI_29A_MMP09211444_QGNO01000004_1_00MMP09211444_9_005861_007042_neg_d_Bacteria_p_Chloroflexota_c_Dehalococcoidia_o_UBA6952_f_QGNO01_g_QGNO01_s_QGNO01_sp003228195:0.72526,((ref_amt_Dehalococcoidia_bacterium_UBA2991_MMP06456351_DEAD01000016_1_044_044520_045833_pos_d_Bacteria_p_Chloroflexota_c_Dehalococcoidia_o_UBA2991_f_UBA2991_g_UBA2991_s_UBA2991_sp002346645:0.44499,ref_amt_Chloroflexi_bacterium_strain_SZUA_185_MMP09240169_QIFC01000011_1_003_000673_001989_neg_d_Bacteria_p_Chloroflexota_c_Dehalococcoidia_o_SM23_28_2_f_RBG_16_68_14_g_SZUA_185_s_SZUA_185_sp003228685:0.51815)100.00:0.18279,(ref_amt_Chloroflexi_bacterium_strain_SAR202_VII_2_MMP08332066_QEVV01000003_1_MMP08332066_172_166980_168197_pos_d_Bacteria_p_Chloroflexota_c_Dehalococcoidia_o_SAR202_VII_2_f_SAR202_VII_2_g_SAR202_VII_2_s_SAR202_VII_2_sp003228115:0.35837,(ref_amt_BGEO_SAMN07136534_METAG_ILCJCBGG_030_05_03988_05181_neg_d_Bacteria_p_Chloroflexota_c_Dehalococcoidia_o_SAR202_f_GCA_2722455_g_GCA_2722455_s_GCA_2722455_sp002722455:0.31340,ref_amt_Chloroflexi_bacterium_SP_4360_MMP07618538_PBAZ01000012_1_0MMP07618538_21_026599_027807_pos_d_Bacteria_p_Chloroflexota_c_Dehalococcoidia_o_GCA_2717565_f_GCA_2717565_g_GCA_2717565_s_GCA_2717565_sp002717565:0.19901)100.00:0.30750)100.00:0.15216)72.00:0.04185)99.00:0.12281)99.00:0.11769,((ref_amt_Desulfarculus_SPR_MMP02419822_NZ_AZAC01000056_1_235_275148_276365_neg_d_Bacteria_p_Desulfobacterota_c_Desulfarculia_o_Desulfarculales_f_Desulfarculaceae_g_Dethiosulfatarculus_s_Dethiosulfatarculus_sandiegensis:0.59445,(ref_amt_Euryarchaeota_archaeon_strain_SZUA_158_MMP09240142_QIGD01000103_1_07_04440_05714_neg_d_Archaea_p_Hydrothermarchaeota_c_Hydrothermarchaeia_o_Hydrothermarchaeales_f_BMS3B_g_BMS3B_s_BMS3B_sp003229935:0.48269,(((((ref_amt_Archaeoglobus_UBA234_MMP06027495_DACH01000015_1_001_000003_001079_neg_d_Archaea_p_Halobacterota_c_Archaeoglobi_o_Archaeoglobales_f_Archaeoglobaceae_g_Archaeoglobus_A_s_Archaeoglobus_A_sp002494625:0.44916,(((swiss_prot_sp_O29285_AMT1_ARCFU_Ammonium_transporter_Amt1_OS_Archaeoglobus_fulgidus_strain_ATCC_49558__DSM_4304__JCM_9628__NBRC_100126__VC_16_OX_224325_GN_amt1_PE_1_SV_1_d_Archaea_p_Halobacteriota_c_Archaeoglobi_o_Archaeoglobales_f_Archaeoglobaceae_g_Archaeoglobus_s_Archaeoglobus_fulgidus:0.00000,ref_amt_Archaeoglobus_fulgidus_MMP02603985_AE000782_1_1017_0879899_0881074_pos_d_Archaea_p_Halobacterota_c_Archaeoglobi_o_Archaeoglobales_f_Archaeoglobaceae_g_Archaeoglobus_s_Archaeoglobus_fulgidus:0.00000):0.00000,mcdonald2016_proka_gi_2649619_gb_AAB90264_1_ammonium_transporter_amt_1__Archaeoglobus_fulgidus_DSM_4304__Archaeoglobus_fulgidus_Amt_1_No_taxonomy_found:0.00000)100.00:0.25642,ref_amt_Archaeoglobus_UBA230_MMP06027201_DAVR01000017_1_038_031958_033157_pos_d_Archaea_p_Halobacterota_c_Archaeoglobi_o_Archaeoglobales_f_Archaeoglobaceae_g_Archaeoglobus_s_Archaeoglobus_sp002507545:0.22416)100.00:0.12060)100.00:0.12623,(ref_amt_Archaeoglobus_veneficus_MMP00713598_CP002588_1_2007_1779666_1780802_pos_d_Archaea_p_Halobacterota_c_Archaeoglobi_o_Archaeoglobales_f_Archaeoglobaceae_g_Archaeoglobus_C_s_Archaeoglobus_C_veneficus:0.14201,ref_amt_Ferroglobus_placidus_MMP02598503_CP001899_1_0372_0312295_0313395_neg_d_Archaea_p_Halobacterota_c_Archaeoglobi_o_Archaeoglobales_f_Archaeoglobaceae_g_Ferroglobus_s_Ferroglobus_placidus:0.44259)100.00:0.19924)100.00:0.18930,(ref_amt_ANME_1_cluster_archaeon_CONS3730B06UFb1_MMP08574241_QENH01000184_1_MMP08574241_10_10905_12104_neg_d_Archaea_p_Halobacterota_c_Syntrophoarchaeia_o_ANME_1_f_ANME_1:0.23099,ref_amt_Archaeoglobus_veneficus_MMP00713598_CP002588_1_0698_0585141_0586343_pos_d_Archaea_p_Halobacterota_c_Archaeoglobi_o_Archaeoglobales_f_Archaeoglobaceae_g_Archaeoglobus_C_s_Archaeoglobus_C_veneficus:0.13473)96.00:0.06415)90.00:0.05828,ref_amt_Archaeoglobus_UBA234_MMP06027495_DACH01000007_1_001_000001_001026_neg_d_Archaea_p_Halobacterota_c_Archaeoglobi_o_Archaeoglobales_f_Archaeoglobaceae_g_Archaeoglobus_A_s_Archaeoglobus_A_sp002494625:0.37941)100.00:0.05381,((swiss_prot_sp_O28525_AMT3_ARCFU_Ammonium_transporter_Amt3_OS_Archaeoglobus_fulgidus_strain_ATCC_49558__DSM_4304__JCM_9628__NBRC_100126__VC_16_OX_224325_GN_amt3_PE_3_SV_1_d_Archaea_p_Halobacteriota_c_Archaeoglobi_o_Archaeoglobales_f_Archaeoglobaceae_g_Archaeoglobus_s_Archaeoglobus_fulgidus:0.00000,mcdonald2016_proka_gi_2648802_gb_AAB89501_1_ammonium_transporter_amt_3__Archaeoglobus_fulgidus_DSM_4304__Archaeoglobus_fulgidus_Amt_3_No_taxonomy_found:0.00000)99.00:0.00000,ref_amt_Archaeoglobus_fulgidus_MMP03081472_CP006577_1_1970_1726890_1728056_pos_d_Archaea_p_Halobacterota_c_Archaeoglobi_o_Archaeoglobales_f_Archaeoglobaceae_g_Archaeoglobus_s_Archaeoglobus_fulgidus:0.01131)100.00:0.44886)100.00:0.19474)100.00:0.06742)100.00:0.13215,(ref_amt_Dehalogenimonas_alkenigignens_strain_BRE15M_MMP08998225_QEFQ01000001_1_MMP08998225_429_444886_446091_neg_d_Bacteria_p_Chloroflexota_c_Dehalococcoidia_o_Dehalococcoidales_f_Dehalococcoidaceae_g_Dehalogenimonas_s_Dehalogenimonas_alkenigignens:0.24183,ref_amt_Dehalogenimonas_alkenigignens_strain_BRE15M_MMP08998225_QEFQ01000001_1_MMP08998225_426_442200_443429_neg_d_Bacteria_p_Chloroflexota_c_Dehalococcoidia_o_Dehalococcoidales_f_Dehalococcoidaceae_g_Dehalogenimonas_s_Dehalogenimonas_alkenigignens:0.50844)100.00:0.23692)100.00:0.09761)99.00:0.08534,(((((((((mcdonald2016_proka_gi_24380036_ref_NP_721991_1_ammonium_transporter_Streptococcus_mutans_UA159__Streptococcus_mutans__No_taxonomy_found:0.69660,ref_amt_Carnobacterium_maltaromaticum_ML_1_97_MMP3339669_CVNA01000061_1_0MMP3339669_8_05112_06359_neg_d_Bacteria_p_Firmicutes_c_Bacilli_o_Lactobacillales_f_Carnobacteriaceae_g_Carnobacterium_s_Carnobacterium_maltaromaticum:0.26168)81.00:0.11410,(ref_amt_Clostridium_papyrosolvens_DSM_2782_MMP00002727_NZ_0ACXX02000013_1_91_113496_114749_pos_d_Bacteria_p_Firmicutes_A_c_Clostridia_o_Acetivibrionales_f_Acetivibrionaceae_g_Ruminiclostridium_A_s_Ruminiclostridium_A_papyrosolvens:0.32505,(ref_amt_Clostridium_beijerinckii_strain_WB_MMP08107721_NZ_PIQP01000009_1_MMP08107721_114_132598_133842_neg_d_Bacteria_p_Firmicutes_A_c_Clostridia_o_Clostridiales_f_Clostridiaceae_g_Clostridium_s_Clostridium_beijerinckii:0.11078,ref_amt_Clostridium_beijerinckii_strain_WB_MMP08107721_NZ_0PIQP01000019_1_MMP08107721_30_033665_034909_pos_d_Bacteria_p_Firmicutes_A_c_Clostridia_o_Clostridiales_f_Clostridiaceae_g_Clostridium_s_Clostridium_beijerinckii:0.14309)100.00:0.16129)100.00:0.07107)81.00:0.08847,ref_amt_Clostridia_bacterium_strain_SZUA_610_MMP09288158_QKJQ01000019_1_062_066167_067408_neg_d_Bacteria_p_Firmicutes_A_c_Clostridia_o_Lachnospirales_f_Lachnospiraceae_g_SZUA_448_s_SZUA_448_sp003249225:0.39548)100.00:0.45431,mcdonald2016_proka_gi_77997093_gb_ABB15992_1_ammonium_transporter_Carboxydothermus_hydrogenoformans_Z_2901__Carboxydothermus_hydrogenoformans__No_taxonomy_found:0.55144)84.00:0.07408,(ref_amt_Clostridium_beijerinckii_strain_WB_MMP08107721_NZ_PIQP01000004_1_MMP08107721_106_130169_131401_pos_d_Bacteria_p_Firmicutes_A_c_Clostridia_o_Clostridiales_f_Clostridiaceae_g_Clostridium_s_Clostridium_beijerinckii:0.58786,(ref_amt_Clostridium_acetobutylicum_strain_WA_MMP08111980_NZ_0PIQQ01000032_1_MMP08111980_19_014316_015533_neg_d_Bacteria_p_Firmicutes_A_c_Clostridia_o_Clostridiales_f_Clostridiaceae_g_Clostridium_S_s_Clostridium_S_acetobutylicum:0.48347,((ref_amt_Bacillus_manliponensis_JCM_15802_MMP02854473_NZ_JOTN01000004_1_143_137308_138570_neg_d_Bacteria_p_Firmicutes_c_Bacilli_o_Bacillales_f_Bacillaceae_G_g_Bacillus_A_s_Bacillus_A_manliponensis:0.10801,ref_amt_Bacillus_gaemokensis_JCM_15801_MMP02854354_NZ_0JOTM01000004_1_74_066643_067884_pos_d_Bacteria_p_Firmicutes_c_Bacilli_o_Bacillales_f_Bacillaceae_G_g_Bacillus_A_s_Bacillus_A_gaemokensis:0.08869)100.00:0.19985,((mcdonald2016_proka_gi_16414038_emb_CAC96782_1_lin1551_Listeria_innocua_Clip11262__Listeria_innocua__No_taxonomy_found:0.00000,mcdonald2016_proka_gi_16410945_emb_CAC99594_1_lmo1516_Listeria_monocytogenes_EGD_e__Listeria_monocytogenes__No_taxonomy_found:0.02175)100.00:0.33761,((ref_amt_Bacillus_MUM_13_MMP05915829_NZ_00MLYQ01000110_1_8_007476_008699_neg_d_Bacteria_p_Firmicutes_c_Bacilli_o_Bacillales_f_Bacillaceae_A_g_MUM_13_s_MUM_13_sp900112495:0.15212,ref_amt_Bacillus_sp_XY_L28_MMP08913591_NZ_QBBX01000008_1_MMP08913591_159_153155_154369_pos_d_Bacteria_p_Firmicutes_c_Bacilli_o_Bacillales_f_Bacillaceae_A_g_XY_L28_s_XY_L28_sp003073175:0.13966)100.00:0.10294,(ref_amt_Bacillus_megaterium_PE5112_MMP04432436_NZ_LRPG01000111_1_119_112785_114011_neg_d_Bacteria_p_Firmicutes_c_Bacilli_o_Bacillales_f_Bacillaceae_H_g_Bacillus_C_s_Bacillus_C_megaterium:0.20420,(ref_amt_Bacillus_paralicheniformis_APC1576_MMP04892747_NZ_LXPD01000051_1_315_323334_324545_neg_d_Bacteria_p_Firmicutes_c_Bacilli_o_Bacillales_f_Bacillaceae_g_Bacillus_s_Bacillus_paralicheniformis:0.18104,(ref_amt_Bacillus_pumilus_SF214_MMP03893210_NZ_LHCE01000018_1_428_420964_422172_pos_d_Bacteria_p_Firmicutes_c_Bacilli_o_Bacillales_f_Bacillaceae_g_Bacillus_s_Bacillus_pumilus:0.12051,(ref_amt_Bacillus_amyloliquefaciens_11B91_MMP04296795_NZ_0LPUP01000012_1_227_0210204_0211415_neg_d_Bacteria_p_Firmicutes_c_Bacilli_o_Bacillales_f_Bacillaceae_g_Bacillus_s_Bacillus_velezensis:0.10236,(ref_amt_Bacillus_subtilis_MMP08143214_CP029052_1_MMP08143214_5150_3860156_3860881_pos_d_Bacteria_p_Firmicutes_c_Bacilli_o_Bacillales_f_Bacillaceae_g_Bacillus_s_Bacillus_subtilis:0.12598,(swiss_prot_sp_Q07429_AMTB_BACSU_Ammonium_transporter_OS_Bacillus_subtilis_strain_168_OX_224308_GN_nrgA_PE_1_SV_1_d_Bacteria_p_Firmicutes_c_Bacilli_o_Bacillales_f_Bacillaceae_g_Bacillus_s_Bacillus_subtilis:0.00397,ref_amt_Bacillus_vallismortis_TD3_MMP07692404_NXEM01000016_1_0MMP07692404_82_071914_073128_neg_d_Bacteria_p_Firmicutes_c_Bacilli_o_Bacillales_f_Bacillaceae_g_Bacillus_s_Bacillus_vallismortis:0.02706)89.00:0.00439)100.00:0.05110)100.00:0.07050)100.00:0.06109)100.00:0.09511)100.00:0.07940)99.00:0.04686)99.00:0.21185)99.00:0.11472)99.00:0.17367)99.00:0.16884)89.00:0.05943,ref_amt_Desulfotomaculum_arcticum_15_MMP05660649_FOOX01000004_1_259_252854_254266_pos_d_Bacteria_p_Firmicutes_B_c_Desulfotomaculia_o_Desulfotomaculales_f_Desulfotomaculaceae_A_g_Desulfotomaculum_C_s_Desulfotomaculum_C_arcticum:0.41239)89.00:0.08034,ref_amt_Desulfotomaculum_reducens_MMP02598304_CP000612_1_3044_3107186_3108559_neg_d_Bacteria_p_Firmicutes_B_c_Desulfotomaculia_o_Desulfotomaculales_f_Desulfotomaculaceae_g_Desulfotomaculum_H_s_Desulfotomaculum_H_reducens:0.37102)97.00:0.10983,((ref_amt_Acidimicrobiia_bacterium_UBA2766_MMP06454303_DEIU01000043_1_008_008773_009972_neg_d_Bacteria_p_Actinobacteriota_c_Acidimicrobiia_o_UBA2766_f_UBA2766_g_UBA2766_s_UBA2766_sp002352645:0.98136,((ref_amt_Candidatus_Electrothrix_aarhusiensis_strain_MCF_MMP06205154_MTKO01000107_1_0MMP06205154_18_019892_021127_neg_d_Bacteria_p_Desulfobacterota_c_Desulfobulbia_o_Desulfobulbales_f_Desulfobulbaceae_g_UBA5173:0.39265,ref_amt_Desulfofaba_hansenii_P1_MMP07546017_PESK01000023_1_0MMP07546017_53_077001_078218_pos_d_Bacteria_p_Desulfobacterota_c_Desulfobacteria_o_Desulfobacterales_f_Desulfobacteraceae_g_Desulfofaba_s_Desulfofaba_hansenii:0.28185)100.00:0.10791,(((ref_amt_Desulfatibacillum_alkenivorans_DSM_16219_MMP02745216_NZ_0FQZU01000001_1_35_043275_044492_pos_d_Bacteria_p_Desulfobacterota_c_Desulfobacteria_o_Desulfobacterales_f_Desulfatibacillaceae_g_Desulfatibacillum_s_Desulfatibacillum_alkenivorans:0.36937,ref_amt_Dissulfuribacter_thermophilus_S69_MMP05251087_NZ_0MAGO01000006_1_65_066114_067328_neg_d_Bacteria_p_Desulfobacterota_c_Dissulfuribacteria_o_Dissulfuribacterales_f_Dissulfuribacteraceae_g_Dissulfuribacter_s_Dissulfuribacter_thermophilus:0.23465)97.00:0.03140,ref_amt_Desulfacinum_infernum_DSM_9756_MMP02745206_NZ_00FQVB01000048_1_3_001285_002499_pos_d_Bacteria_p_Desulfobacterota_c_Syntrophobacteria_o_Syntrophobacterales_f_Syntrophobacteraceae_g_Desulfacinum_s_Desulfacinum_infernum:0.36013)100.00:0.04238,ref_amt_Deltaproteobacteria_bacterium_strain_E20SeepSRB2_MMP08435001_PQXE01000033_1_0MMP08435001_12_007208_008425_pos_d_Bacteria_p_Desulfobacterota_c_Dissulfuribacteria_o_Dissulfuribacterales_f_UBA3076_g_UBA3076_s_UBA3076_sp003194495:0.19864)100.00:0.07650)100.00:0.07442)99.00:0.09517,(((((ref_amt_Dissulfuribacter_thermophilus_S69_MMP05251087_NZ_0MAGO01000006_1_66_067447_068676_neg_d_Bacteria_p_Desulfobacterota_c_Dissulfuribacteria_o_Dissulfuribacterales_f_Dissulfuribacteraceae_g_Dissulfuribacter_s_Dissulfuribacter_thermophilus:0.29567,(ref_amt_Desulfovibrio_hydrothermalis_AM13_MMP02440858_NZ_00000KE384340_1_30_038306_039526_pos_d_Bacteria_p_Desulfobacterota_A_c_Desulfovibrionia_o_Desulfovibrionales_f_Desulfovibrionaceae_g_Desulfovibrio_H_s_Desulfovibrio_H_hydrothermalis:0.33466,((ref_amt_Candidatus_Electrothrix_aarhusiensis_strain_MCF_MMP06205154_MTKO01000084_1_0MMP06205154_22_017714_018937_pos_d_Bacteria_p_Desulfobacterota_c_Desulfobulbia_o_Desulfobulbales_f_Desulfobulbaceae_g_UBA5173:0.16964,(ref_amt_Desulfocapsa_sulfexigens_MMP02602964_CP003985_1_1751_1982799_1984022_pos_d_Bacteria_p_Desulfobacterota_c_Desulfobulbia_o_Desulfobulbales_f_Desulfocapsaceae_g_Desulfocapsa_s_Desulfocapsa_sulfexigens:0.22439,(ref_amt_Desulfotalea_NORP6_MMP07568820_NVXR01000035_1_MMP07568820_123_139065_140288_pos_d_Bacteria_p_Desulfobacterota_c_Desulfobulbia_o_Desulfobulbales_f_Desulfocapsaceae_g_Desulforhopalus_s_Desulforhopalus_sp002733995:0.22480,ref_amt_Desulfopila_aestuarii_MSL86_MMP02745220_NZ_0FRFE01000025_1_20_020956_022176_neg_d_Bacteria_p_Desulfobacterota_c_Desulfobulbia_o_Desulfobulbales_f_Desulfocapsaceae_g_Desulfopila_s_Desulfopila_aestuarii:0.12147)100.00:0.11274)100.00:0.07197)55.00:0.05622,(ref_amt_Desulfobulbus_mediterraneus_86FS1_MMP02441536_NZ_0000KE387007_1_149_184488_185711_pos_d_Bacteria_p_Desulfobacterota_c_Desulfobulbia_o_Desulfobulbales_f_Desulfobulbaceae_g_Desulfobulbus_A_s_Desulfobulbus_A_mediterraneus:0.10632,ref_amt_Desulfobulbus_japonicus_Pro1_MMP02440624_NZ_0AUCV01000027_1_51_063455_064672_neg_d_Bacteria_p_Desulfobacterota_c_Desulfobulbia_o_Desulfobulbales_f_Desulfobulbaceae_g_Desulfobulbus_A_s_Desulfobulbus_A_japonicus:0.11997)100.00:0.09576)100.00:0.14101)92.00:0.07159)69.00:0.10495,ref_amt_Desulfonauticus_submarinus_6N_MMP04488516_FNIN01000013_1_040_038726_039943_neg_d_Bacteria_p_Desulfobacterota_A_c_Desulfovibrionia_o_Desulfovibrionales_f_Desulfonauticaceae_g_Desulfonauticus_s_Desulfonauticus_submarinus:0.23889)100.00:0.23621,(ref_amt_Deltaproteobacteria_bacterium_B60_G16_MMP09214967_QMMN01000101_1_00MMP09214967_2_000191_001378_neg_d_Bacteria_p_Desulfobacterota_c_Desulfobacteria_o_C00003060_f_C00003060:0.31810,ref_amt_Delta_proteobacterium_NapHS2_MMP02436561_NZ_00ADZZ01000777_1_2_000093_001154_pos_d_Bacteria_p_Desulfobacterota_c_Desulfobacteria_o_Desulfatiglandales_f_NaphS2_g_NaphS2_s_NaphS2_sp000179315:0.23412)100.00:0.22229)100.00:0.15629,(ref_amt_Desulfomicrobium_norvegicum_Norway_4_MMP05421830_FOTO01000002_1_087_097788_099005_neg_d_Bacteria_p_Desulfobacterota_A_c_Desulfovibrionia_o_Desulfovibrionales_f_Desulfomicrobiaceae_g_Desulfomicrobium_s_Desulfomicrobium_norvegicum:0.41740,(((ref_amt_Desulfovibrio_africanus_MMP00713616_CP003221_1_1553_1731720_1732919_pos_d_Bacteria_p_Desulfobacterota_A_c_Desulfovibrionia_o_Desulfovibrionales_f_Desulfovibrionaceae_g_Desulfocurvibacter_s_Desulfocurvibacter_africanus:0.25271,(ref_amt_Desulfovibrio_frigidus_18_MMP02745701_NZ_JONL01000008_1_128_138864_140066_pos_d_Bacteria_p_Desulfobacterota_A_c_Desulfovibrionia_o_Desulfovibrionales_f_Desulfovibrionaceae_g_Desulfovibrio_H_s_Desulfovibrio_H_frigidus:0.13408,(ref_amt_Desulfovibrio_hydrothermalis_AM13_MMP02440858_NZ_AUDB01000005_1_199_222985_224187_neg_d_Bacteria_p_Desulfobacterota_A_c_Desulfovibrionia_o_Desulfovibrionales_f_Desulfovibrionaceae_g_Desulfovibrio_H_s_Desulfovibrio_H_hydrothermalis:0.06911,ref_amt_Desulfovibrio_salexigens_MMP00001870_CP001649_1_3446_3841798_3843000_neg_d_Bacteria_p_Desulfobacterota_A_c_Desulfovibrionia_o_Desulfovibrionales_f_Desulfovibrionaceae_g_Desulfovibrio_H_s_Desulfovibrio_H_salexigens:0.11429)100.00:0.05682)100.00:0.17136)100.00:0.05407,ref_amt_Desulfovibrio_X2_MMP02207452_NZ_0ATHV01000055_1_51_051558_052760_pos_d_Bacteria_p_Desulfobacterota_A_c_Desulfovibrionia_o_Desulfovibrionales_f_Desulfovibrionaceae_g_Desulfohalovibrio_s_Desulfohalovibrio_sp000422205:0.27348)100.00:0.05201,(ref_amt_Desulfovibrio_inopinatus_HHQ_20_MMP02441548_NZ_0000KE386882_1_116_135374_136588_pos_d_Bacteria_p_Desulfobacterota_A_c_Desulfovibrionia_o_Desulfovibrionales_f_Desulfovibrionaceae_g_Desulfovibrio_M_s_Desulfovibrio_M_inopinatus:0.18162,ref_amt_Desulfovibrio_fructosovorans_JJ_MMP00103625_NZ_0AECZ01000026_1_30_035599_036813_neg_d_Bacteria_p_Desulfobacterota_A_c_Desulfovibrionia_o_Desulfovibrionales_f_Desulfovibrionaceae_g_Desulfovibrio_F_s_Desulfovibrio_F_fructosivorans:0.16091)100.00:0.12815)100.00:0.09775)97.00:0.06456)89.00:0.04657,(ref_amt_Desulfobacterium_anilini_DSM_4660_MMP02441472_NZ_000000KE383814_1_8_011972_013192_pos_d_Bacteria_p_Desulfobacterota_c_Desulfobacteria_o_Desulfatiglandales_f_Desulfatiglandaceae_g_Desulfatiglans_s_Desulfatiglans_anilini:0.28809,(ref_amt_Desulfobacteraceae_bacterium_strain_BM002_MMP07982680_PPDG01000548_1_0MMP07982680_3_01095_02318_neg_d_Bacteria_p_Desulfobacterota_c_Syntrophobacteria_o_BM002_f_BM002_g_BM002_s_BM002_sp002899795:0.12839,ref_amt_Desulfobacterales_C00003104_MMP05263723_MANV01000116_1_03_03050_04270_neg_d_Bacteria_p_Desulfobacterota_c_Desulfobacteria_o_C00003060_f_C00003106_g_C00003106_s_C00003106_sp001751015:0.14832)100.00:0.09716)100.00:0.06765)99.00:0.06967)99.00:0.10247)86.00:0.04359,ref_amt_Firmicutes_bacterium_UBA3572_MMP06455817_DFNH01000037_1_011_012253_013650_pos_d_Bacteria_p_Firmicutes_B_c_Desulfotomaculia_o_Ammonifexales_f_Desulforudaceae_g_Desulfopertinax_s_Desulfopertinax_sp002375985:0.77124)99.00:0.09985)97.00:0.06830)52.00:0.08734,((((((((((((((((((ref_amt_Blastomonas_ARS_3_MMP07618425_NZAM01000049_1_00MMP07618425_6_006364_007710_pos_d_Bacteria_p_Proteobacteria_c_Alphaproteobacteria_o_Sphingomonadales_f_Sphingomonadaceae_g_Blastomonas_s_Blastomonas_delafieldii:0.78580,ref_amt_Altererythrobacter_marensis_MMP03764476_NZ_CP011805_1_1315_1380168_1381472_pos_d_Bacteria_p_Proteobacteria_c_Alphaproteobacteria_o_Sphingomonadales_f_Sphingomonadaceae_g_Altererythrobacter_A_s_Altererythrobacter_A_marensis:0.60702)100.00:0.15613,ref_amt_Altererythrobacter_HN_Y73_MMP10130826_NZ_RAPF01000001_1_MMP10130826_381_418967_420235_neg_d_Bacteria_p_Proteobacteria_c_Alphaproteobacteria_o_Sphingomonadales_f_Sphingomonadaceae:0.89630)100.00:0.14477,ref_amt_Erythrobacter_gangjinensis_K7_2_MMP03480138_NZ_0LBHC01000001_1_598_0598175_0599500_pos_d_Bacteria_p_Proteobacteria_c_Alphaproteobacteria_o_Sphingomonadales_f_Sphingomonadaceae_g_Erythrobacter_B_s_Erythrobacter_B_gangjinensis:0.50732)93.00:0.12129,(ref_amt_Citromicrobium_JLT1363_MMP02471021_NZ_0AEUE01000006_1_36_040584_041882_neg_d_Bacteria_p_Proteobacteria_c_Alphaproteobacteria_o_Sphingomonadales_f_Sphingomonadaceae_g_Citromicrobium_s_Citromicrobium_sp000186705:0.08533,ref_amt_Erythrobacter_lutimaris_S_5_MMP09269770_NZ_QRBB01000001_1_MMP09269770_2238_2348370_2349671_pos_d_Bacteria_p_Proteobacteria_c_Alphaproteobacteria_o_Sphingomonadales_f_Sphingomonadaceae_g_Citromicrobium:0.18702)100.00:0.25443)81.00:0.05766,((ref_amt_Erythrobacter_sp_MMP03565637_NZ_CP011310_1_1900_1955429_1956739_neg_d_Bacteria_p_Proteobacteria_c_Alphaproteobacteria_o_Sphingomonadales_f_Sphingomonadaceae_g_Erythrobacter_B_s_Erythrobacter_B_atlanticus:0.26746,(ref_amt_Erythrobacter_KA37_MMP03480690_NZ_0LBHB01000001_1_615_0643748_0645079_neg_d_Bacteria_p_Proteobacteria_c_Alphaproteobacteria_o_Sphingomonadales_f_Sphingomonadaceae_g_Erythrobacter_B_s_Erythrobacter_B_luteus:0.30677,(ref_amt_Erythrobacter_aquimi_ticola_KCTC_52764_MMP10130974_NZ_0RAHX01000001_1_MMP10130974_736_0718416_0719720_pos_d_Bacteria_p_Proteobacteria_c_Alphaproteobacteria_o_Sphingomonadales_f_Sphingomonadaceae_g_Erythrobacter_B:0.19774,ref_amt_Erythrobacter_marinus_HWDM_33_MMP03481547_NZ_0LBHU01000002_1_703_0696969_0698279_pos_d_Bacteria_p_Proteobacteria_c_Alphaproteobacteria_o_Sphingomonadales_f_Sphingomonadaceae_g_Erythrobacter_B_s_Erythrobacter_B_marinus:0.14213)100.00:0.04328)94.00:0.04189)100.00:0.18061,ref_amt_Altererythrobacter_MH_B5_MMP03084318_NZ_JRQQ01000008_1_175_187957_189261_neg_d_Bacteria_p_Proteobacteria_c_Alphaproteobacteria_o_Sphingomonadales_f_Sphingomonadaceae_g_Novosphingobium_A_s_Novosphingobium_A_sp001625325:0.28812)68.00:0.04618)55.00:0.04248,((ref_amt_Altererythrobacter_sp_MMP09104445_NZ_0CP031155_1_MMP09104445_228_0225503_0226810_pos_d_Bacteria_p_Proteobacteria_c_Alphaproteobacteria_o_Sphingomonadales_f_Sphingomonadaceae:0.21592,ref_amt_Altererythrobacter_HME9302_MMP08888560_NZ_QBKA01000002_1_MMP08888560_1199_1234304_1235671_pos_d_Bacteria_p_Proteobacteria_c_Alphaproteobacteria_o_Sphingomonadales_f_Sphingomonadaceae:0.19761)81.00:0.04170,ref_amt_Erythrobacter_litoralis_MMP00622970_CP000157_1_1324_1391636_1392931_pos_d_Bacteria_p_Proteobacteria_c_Alphaproteobacteria_o_Sphingomonadales_f_Sphingomonadaceae_g_Erythrobacter_C_s_Erythrobacter_C_litoralis:0.17159)99.00:0.07627)58.00:0.06146,(ref_amt_Altererythrobacter_epoxidivorans_MMP03896005_CP012669_1_1225_1218452_1219753_pos_d_Bacteria_p_Proteobacteria_c_Alphaproteobacteria_o_Sphingomonadales_f_Sphingomonadaceae_g_Altererythrobacter_s_Altererythrobacter_epoxidivorans:0.20630,ref_amt_Altererythrobacter_xiamenensis_LY02_MMP06297468_FXWG01000003_1_0MMP06297468_665_0702768_0704072_pos_d_Bacteria_p_Proteobacteria_c_Alphaproteobacteria_o_Sphingomonadales_f_Sphingomonadaceae_g_Altererythrobacter_s_Altererythrobacter_xiamenensis:0.16377)100.00:0.06985)100.00:0.71077,(((ref_amt_GORG_SAMEA6069770_SAGS_AG892K07_13_006_004982_006253_pos_d_Bacteria_p_Proteobacteria_c_Alphaproteobacteria_o_TMED127_f_TMED127_g_GCA_002690875_s_:0.11036,ref_amt_GORG_SAMEA6069955_SAGS_AG893J11_04_075_066914_068185_neg_d_Bacteria_p_Proteobacteria_c_Alphaproteobacteria_o_TMED127_f_TMED127_g_GCA_002690875_s_:0.05043)100.00:0.43192,(ref_amt_Candidatus_Puniceispirillum_MMP02603472_CP001751_1_0035_0034297_0035598_neg_d_Bacteria_p_Proteobacteria_c_Alphaproteobacteria_o_Puniceispirillales_f_Puniceispirillaceae_g_Puniceispirillum_s_Puniceispirillum_marinum:0.22210,(ref_amt_GORG_SAMEA6068036_SAGS_AH324I15_052_03_01409_02713_neg_d_Bacteria_p_Proteobacteria_c_Alphaproteobacteria_o_Puniceispirillales_f_AAA536_G10_g_AAA536_G10_s_:0.01988,ref_amt_GORG_SAMEA6069805_SAGS_AG892M17_42_001_00123_01958_pos_d_Bacteria_p_Proteobacteria_c_Alphaproteobacteria_o_Puniceispirillales_f_AAA536_G10_g_AAA536_G10_s_:0.14960)100.00:0.33624)100.00:0.11253)100.00:0.26915,(((ref_amt_Coraliomargarita_akajimensis_MMP02598501_CP001998_1_2578_3105441_3106919_pos_d_Bacteria_p_Verrucomicrobiota_c_Verrucomicrobiae_o_Opitutales_f_Puniceicoccaceae_g_Coraliomargarita_s_Coraliomargarita_akajimensis:0.53852,((ref_amt_GORG_SAMEA6068057_SAGS_AH324J20_22_008_006073_007278_neg_d_Bacteria_p_Proteobacteria_c_Gammaproteobacteria_o_SAR86_f_AG_339_G14_g__s_:0.55558,ref_amt_BGEO_SAMN07136949_METAG_PJJLCKFD_115_01_00003_01250_pos_d_Bacteria_p_Proteobacteria_c_Alphaproteobacteria_o_Rhizobiales_f_TMED25_g_MED_G09_s_MED_G09_sp003278145:0.28447)97.00:0.18477,(ref_amt_Cucumibacter_marinus_CL_GR60_MMP02441550_NZ_0AUCR01000010_1_28_025612_026820_pos_d_Bacteria_p_Proteobacteria_c_Alphaproteobacteria_o_Rhizobiales_f_Devosiaceae_g_Cucumibacter_s_Cucumibacter_marinus:0.44316,ref_amt_Anderseniella_sp_MMP19229668_NZ_LT703003_1_MMP19229668_1553_1663622_1664839_neg_d_Bacteria_p_Proteobacteria_c_Alphaproteobacteria_o_Rhizobiales_f_Anderseniellaceae_g_Anderseniella_s_Anderseniella_sp900149695:0.32672)100.00:0.14348)94.00:0.08740)70.00:0.05148,(ref_amt_Alphaproteobacteria_bacterium_MarineAlpha12_Bin1_MMP07286234_PTJY01000004_1_MMP07286234_100_106739_107959_neg_d_Bacteria_p_Proteobacteria_c_Alphaproteobacteria_o_UBA6615_f_UBA6615_g_UBA6615_s_UBA6615_sp002937505:0.41264,(ref_amt_BGEO_SAMN07136785_METAG_JCDOJNFA_006_12_12851_14086_pos_d_Bacteria_p_Dadabacteria_c_UBA1144_o_UBA1144_f_UBA1144_g_TMED58_s_TMED58_sp002167555:0.43078,(((((ref_amt_Ascidiaceihabitans_donghaensis_strain_CECT_8599_MMP104628687_OMOR01000001_1_MMP104628687_1193_1195104_1196300_pos_d_Bacteria_p_Proteobacteria_c_Alphaproteobacteria_o_Rhodobacterales_f_Rhodobacteraceae_g_Ascidiaceihabitans_s_Ascidiaceihabitans_donghaensis:0.65686,(((ref_amt_Ascidiaceihabitans_donghaensis_strain_CECT_8599_MMP104628687_OMOR01000001_1_MMP104628687_2042_2029495_2030676_neg_d_Bacteria_p_Proteobacteria_c_Alphaproteobacteria_o_Rhodobacterales_f_Rhodobacteraceae_g_Ascidiaceihabitans_s_Ascidiaceihabitans_donghaensis:0.16180,ref_amt_Actibacterium_ureilyticum_LS_811_MMP07514661_NZ_0NSBT01000037_1_MMP07514661_225_0229854_0231032_pos_d_Bacteria_p_Proteobacteria_c_Alphaproteobacteria_o_Rhodobacterales_f_Rhodobacteraceae_g_Actibacterium_s_Actibacterium_ureilyticum:0.09585)85.00:0.03016,ref_amt_Actibacterium_22II_S11_Z10_MMP02742681_NZ_AQQY01000001_1_647_657509_658537_pos_d_Bacteria_p_Proteobacteria_c_Alphaproteobacteria_o_Rhodobacterales_f_Rhodobacteraceae_g_Actibacterium_s_Actibacterium_atlanticum:0.09207)83.00:0.01956,ref_amt_Confluentimicrobium_lipolyticum_CECT_8621_MMP104098236_FXYE01000001_1_MMP104098236_1642_1668514_1669692_pos_d_Bacteria_p_Proteobacteria_c_Alphaproteobacteria_o_Rhodobacterales_f_Rhodobacteraceae_g_Confluentimicrobium_s_Confluentimicrobium_lipolyticum:0.08639)45.00:0.01349)43.00:0.01932,ref_amt_Brevirhabdus_pacifica_22DY15_MMP06216425_NZ_00MTCO01000244_1_MMP06216425_4_01747_02928_pos_d_Bacteria_p_Proteobacteria_c_Alphaproteobacteria_o_Rhodobacterales_f_Rhodobacteraceae_g_Brevirhabdus_s_Brevirhabdus_pacifica:0.12521)54.00:0.02027,((((ref_amt_Donghicola_JL3646_MMP04633453_LZFQ01000001_1_060_066383_067543_pos_d_Bacteria_p_Proteobacteria_c_Alphaproteobacteria_o_Rhodobacterales_f_Rhodobacteraceae_g_Marivivens_s_Marivivens_sp001908835:0.22294,((ref_amt_Defluviimonas_indica_20V17_MMP05444006_FNOB01000041_1_010_007220_008398_pos_d_Bacteria_p_Proteobacteria_c_Alphaproteobacteria_o_Rhodobacterales_f_Rhodobacteraceae_g_Defluviimonas_A_s_Defluviimonas_A_indica:0.29001,ref_amt_Albidovulum_inexpectatum_strain_DSM_12048_MMP03080611_PRDS01000003_1_MMP03080611_199_207182_208360_neg_d_Bacteria_p_Proteobacteria_c_Alphaproteobacteria_o_Rhodobacterales_f_Rhodobacteraceae_g_Albidovulum_s_Albidovulum_inexpectatum:0.11545)97.00:0.06656,ref_amt_Defluviimonas_aquaemixtae_strain_CECT_8626_MMP104628688_OMOQ01000001_1_MMP104628688_1295_1304737_1305915_neg_d_Bacteria_p_Proteobacteria_c_Alphaproteobacteria_o_Rhodobacterales_f_Rhodobacteraceae_g_Defluviimonas_C_s_Defluviimonas_C_aquaemixtae:0.13722)97.00:0.05134)97.00:0.04693,ref_amt_Donghicola_eburneus_SW_277_MMP05421764_FOXY01000001_1_402_431523_432698_neg_d_Bacteria_p_Proteobacteria_c_Alphaproteobacteria_o_Rhodobacterales_f_Rhodobacteraceae_g_Donghicola_s_Donghicola_eburneus:0.19297)99.00:0.06708,(ref_amt_Celeribacter_marinus_DSM_100036_MMP05444421_FOSM01000008_1_158_166510_167688_pos_d_Bacteria_p_Proteobacteria_c_Alphaproteobacteria_o_Rhodobacterales_f_Rhodobacteraceae_g_Celeribacter_A_s_Celeribacter_A_marinus:0.11033,ref_amt_Celeribacter_neptunius_H_14_MMP04487991_FORH01000001_1_0676_0680214_0681392_neg_d_Bacteria_p_Proteobacteria_c_Alphaproteobacteria_o_Rhodobacterales_f_Rhodobacteraceae_g_Celeribacter_s_Celeribacter_neptunius:0.11978)100.00:0.07441)93.00:0.02575,(ref_amt_Aliiroseovarius_crassostreae_CV919_312_MMP03952659_NZ_LKBA01000019_1_384_386507_387688_neg_d_Bacteria_p_Proteobacteria_c_Alphaproteobacteria_o_Rhodobacterales_f_Rhodobacteraceae_g_Aliiroseovarius_s_Aliiroseovarius_crassostreae:0.14110,(ref_amt_Aliiroseovarius_sediminilitoris_M_M10_MMP05444851_FOJB01000001_1_1897_1915132_1916313_pos_d_Bacteria_p_Proteobacteria_c_Alphaproteobacteria_o_Rhodobacterales_f_Rhodobacteraceae_g_Aliiroseovarius_s_Aliiroseovarius_sediminilitoris:0.10734,ref_amt_Aliiroseovarius_pelagivivens_strain_CECT_8811_MMP104628693_OMOI01000001_1_MMP104628693_1392_1427144_1428325_pos_d_Bacteria_p_Proteobacteria_c_Alphaproteobacteria_o_Rhodobacterales_f_Rhodobacteraceae_g_Aliiroseovarius_s_Aliiroseovarius_pelagivivens:0.07715)100.00:0.05895)100.00:0.10340)89.00:0.04689)94.00:0.03141,ref_amt_Actibacterium_mucosum_R46_MMP02671722_NZ_JFKE01000002_1_484_468201_469379_neg_d_Bacteria_p_Proteobacteria_c_Alphaproteobacteria_o_Rhodobacterales_f_Rhodobacteraceae_g_Actibacterium_s_Actibacterium_mucosum:0.22092)98.00:0.08420,(ref_amt_Aestuariivita_atlantica_22II_S11_z3_MMP03323757_NZ_AQQZ01000003_1_211_213120_214301_neg_d_Bacteria_p_Proteobacteria_c_Alphaproteobacteria_o_Rhodobacterales_f_Rhodobacteraceae_g_Pseudaestuariivita_s_Pseudaestuariivita_atlantica:0.22427,ref_amt_Amylibacter_4G11_MMP05567576_MDGM01000012_1_MMP05567576_1027_1041529_1042710_pos_d_Bacteria_p_Proteobacteria_c_Alphaproteobacteria_o_Rhodobacterales_f_Rhodobacteraceae_g_Amylibacter_A_s_Amylibacter_A_kogurei:0.18749)100.00:0.06362)100.00:0.14994)100.00:0.25557)93.00:0.18233)91.00:0.04778,ref_amt_Alpha_proteobacterium_BAL199_MMP02436095_NZ_0ABHC01000006_1_34_040430_041410_pos_d_Bacteria_p_Proteobacteria_c_Alphaproteobacteria_o_Thalassobaculales_f_Thalassobaculaceae_g_BAL199_s_BAL199_sp000171835:0.47669)94.00:0.07246)80.00:0.02290)100.00:0.07537,((ref_amt_BGEO_SAMN07136710_METAG_NPCAEFJN_026_06_01751_03043_neg_d_Bacteria_p_Proteobacteria_c_Gammaproteobacteria_o_UBA11654_f_UBA11654_g__s_:0.16957,(ref_amt_GORG_SAMEA6068797_SAGS_AG365L13_07_004_003337_004695_neg_d_Bacteria_p_Proteobacteria_c_Gammaproteobacteria_o_UBA11654_f_UBA11654_g_UBA11654_s_:0.09036,ref_amt_GORG_SAMEA6068806_SAGS_AG365M05_03_044_046099_047415_pos_d_Bacteria_p_Proteobacteria_c_Gammaproteobacteria_o_UBA11654_f_UBA11654_g_UBA11654_s_:0.08792)100.00:0.14311)100.00:0.09315,(ref_amt_BGEO_SAMN07136921_METAG_FALHLMNE_04_49_46958_48259_neg_d_Bacteria_p_Proteobacteria_c_Gammaproteobacteria_o_SAR86_f_D2472_g__s_:0.21110,(ref_amt_BGEO_SAMN07136648_METAG_HBFHFEBG_021_10_08213_09496_pos_d_Bacteria_p_Proteobacteria_c_Gammaproteobacteria_o_SAR86_f_D2472_g__s_:0.19316,(ref_amt_BGEO_SAMN07136678_METAG_OAKLHCBF_037_13_08481_09764_neg_d_Bacteria_p_Proteobacteria_c_Gammaproteobacteria_o_SAR86_f_D2472_g_SCGC_AAA076_P13_s_:0.15467,ref_amt_GORG_SAMEA6068533_SAGS_AH326J15_03_111_103679_104959_neg_d_Bacteria_p_Proteobacteria_c_Gammaproteobacteria_o_SAR86_f_D2472_g_SAR86A_s_:0.16443)95.00:0.03909)100.00:0.06070)100.00:0.16544)100.00:0.34279)99.00:0.07208,(ref_amt_Deferrisoma_camini_S3R1_MMP02584914_NZ_JAFN01000001_1_2281_2620029_2621336_neg_d_Bacteria_p_Deferrisomatota_c_Defferisomatia_o_Defferisomatales_f_Defferisomataceae_g_Deferrisoma_s_Deferrisoma_camini:0.42658,(((((ref_amt_Alteromonadaceae_bacterium_NORP12_MMP07568826_NVXL01000219_1_0MMP07568826_21_025371_026675_neg_d_Bacteria_p_Proteobacteria_c_Gammaproteobacteria_o_Pseudomonadales_f_Cellvibrionaceae_g_GCA_2746115_s_GCA_2746115_sp002746115:0.38186,ref_amt_Alcanivoracaceae_bacterium_GenoA1_TS13_700_MMP08366045_RCHM01000042_1_MMP08366045_532_0593972_0595285_pos_d_Bacteria_p_Proteobacteria_c_Gammaproteobacteria_o_Pseudomonadales_f_Ketobacteraceae_g_Ketobacter_s_Ketobacter_sp002471665:0.26396)100.00:0.13550,((ref_amt_BGEO_SAMN07136708_METAG_JGHHNJEM_079_003_000608_001918_pos_d_Bacteria_p_Proteobacteria_c_Gammaproteobacteria_o_Pseudomonadales_f_Marinomonadaceae_g__s_:0.22386,ref_amt_Cellvibrionales_bacterium_UBA5860_MMP06453427_DJFY01000055_1_020_024175_025494_neg_d_Bacteria_p_Proteobacteria_c_Gammaproteobacteria_o_Pseudomonadales_f_Porticoccaceae_g_HB2_32_21_s_HB2_32_21_sp002431545:0.24970)100.00:0.07549,ref_amt_Candidatus_Marithrix_Canyon_246_MMP05176298_NZ_MCBV01000011_1_100_087212_088429_pos_d_Bacteria_p_Proteobacteria_c_Gammaproteobacteria_o_Beggiatoales_f_Beggiatoaceae_g_Marithrix_s_Marithrix_sp001723685:0.30417)94.00:0.05012)90.00:0.02945,(((ref_amt_Alcanivorax_hongdengensis_A_11_3_MMP02471206_NZ_0AMRJ01000005_1_53_063997_065286_pos_d_Bacteria_p_Proteobacteria_c_Gammaproteobacteria_o_Pseudomonadales_f_Alcanivoracaceae_g_Alcanivorax_s_Alcanivorax_hongdengensis:0.23031,(ref_amt_Alcanivorax_dieselolei_MMP02603961_CP003466_1_1885_2062551_2063870_pos_d_Bacteria_p_Proteobacteria_c_Gammaproteobacteria_o_Pseudomonadales_f_Alcanivoracaceae_g_Alcanivorax_s_Alcanivorax_dieselolei:0.11769,ref_amt_Alcanivorax_UBA1913_MMP06455530_DDGB01000042_1_089_101012_102307_neg_d_Bacteria_p_Proteobacteria_c_Gammaproteobacteria_o_Pseudomonadales_f_Alcanivoracaceae_g_Alcanivorax_s_Alcanivorax_sp002337465:0.16304)100.00:0.06601)100.00:0.20407,ref_amt_Cellvibrio_OA_2007_MMP00025187_NZ_0BBUL01000095_1_24_024625_025998_pos_d_Bacteria_p_Proteobacteria_c_Gammaproteobacteria_o_Pseudomonadales_f_Cellvibrionaceae_g_Cellvibrio_s_Cellvibrio_sp000953825:0.30223)83.00:0.06523,((ref_amt_Cellvibrionaceae_bacterium_SAT_230_MMP07618438_PANW01000052_1_0MMP07618438_16_016526_017818_pos_d_Bacteria_p_Proteobacteria_c_Gammaproteobacteria_o_Pseudomonadales_f_Cellvibrionaceae_g_GCA_2707785_s_GCA_2707785_sp002707785:0.24661,((ref_amt_Catenovulum_sp_MMP08394866_CP026604_1_0MMP08394866_345_0453072_0454355_pos_d_Bacteria_p_Proteobacteria_c_Gammaproteobacteria_o_Enterobacterales_f_Alteromonadaceae_g_RQJ05_s_RQJ05_sp003063625:0.10881,ref_amt_Catenovulum_sp_RQJ05_MMP09469620_NZ_0QMED01000004_1_MMP09469620_13_012282_013565_neg_d_Bacteria_p_Proteobacteria_c_Gammaproteobacteria_o_Enterobacterales_f_Alteromonadaceae_g_RQJ05_s_RQJ05_sp003286125:0.18758)94.00:0.04921,(ref_amt_Catenovulum_agarivorans_YM01_MMP02470761_NZ_00000JH767526_1_85_101974_103260_neg_d_Bacteria_p_Proteobacteria_c_Gammaproteobacteria_o_Enterobacterales_f_Alteromonadaceae_g_Catenovulum_s_Catenovulum_agarivorans:0.16055,(ref_amt_Alteromonadaceae_bacterium_SAT_98_MMP07618334_PAJJ01000022_1_MMP07618334_178_212119_213405_pos_d_Bacteria_p_Proteobacteria_c_Gammaproteobacteria_o_Enterobacterales_f_Alteromonadaceae_g_Aestuariibacter_A_s_Aestuariibacter_A_aggregatus:0.06677,ref_amt_Alteromonas_confluentis_KCTC_42603_MMP05511237_NZ_0MDHN01000029_1_89_088045_089331_neg_d_Bacteria_p_Proteobacteria_c_Gammaproteobacteria_o_Enterobacterales_f_Alteromonadaceae_g_Alteromonas_B_s_Alteromonas_B_confluentis:0.08253)100.00:0.11703)100.00:0.09302)100.00:0.10004)89.00:0.06127,((ref_amt_Alteromonadaceae_bacterium_Bs31_MMP02745866_FXAI01000016_1_0MMP02745866_27_022511_023797_neg_d_Bacteria_p_Proteobacteria_c_Gammaproteobacteria_o_Pseudomonadales_f_Cellvibrionaceae_g_Teredinibacter_s_Teredinibacter_sp900177435:0.13516,ref_amt_Alteromonadaceae_bacterium_Bs12_MMP02745865_NZ_JDFY01000001_1_2796_3096975_3098267_pos_d_Bacteria_p_Proteobacteria_c_Gammaproteobacteria_o_Pseudomonadales_f_Cellvibrionaceae_g_Teredinibacter_s_Teredinibacter_sp000966245:0.09291)97.00:0.02311,(ref_amt_Alteromonadaceae_bacterium_2052S_S_stab0a_01_MMP02745681_NZ_RBIO01000001_1_MMP02745681_1312_1575724_1577016_pos_d_Bacteria_p_Proteobacteria_c_Gammaproteobacteria_o_Pseudomonadales_f_Cellvibrionaceae_g_Teredinibacter:0.11101,ref_amt_Alteromonadales_BS08_MMP05661223_NZ_MRUG01000107_1_128_159164_160456_neg_d_Bacteria_p_Proteobacteria_c_Gammaproteobacteria_o_Pseudomonadales_f_Cellvibrionaceae_g_Teredinibacter_s_Teredinibacter_sp001922955:0.08049)100.00:0.05026)100.00:0.14173)85.00:0.03742)73.00:0.03003)71.00:0.04619,((ref_amt_Candidatus_Vesicomyosocius_MMP00060908_AP009247_1_259_0264491_0265786_pos_d_Bacteria_p_Proteobacteria_c_Gammaproteobacteria_o_Thiomicrospirales_f_Thioglobaceae_g_Vesicomyosocius_s_Vesicomyosocius_okutanii:0.28686,(ref_amt_Bathymodiolus_thermophilus_MMP07956337_NZ_0CP024634_1_MMP07956337_406_0590052_0591326_pos_d_Bacteria_p_Proteobacteria_c_Gammaproteobacteria_o_Thiomicrospirales_f_Thioglobaceae_g_GCF1875585_s_GCF1875585_sp001875585:0.10527,ref_amt_Candidatus_Thioglobus_MMP03280981_NZ_CP010552_1_1146_1070474_1071718_pos_d_Bacteria_p_Proteobacteria_c_Gammaproteobacteria_o_Thiomicrospirales_f_Thioglobaceae_g_Thioglobus_A_s_Thioglobus_A_autotrophicus:0.10952)100.00:0.04582)100.00:0.16656,(((ref_amt_Cycloclasticus_sp_symbiont_of_Poecilosclerida_M_MMP04858326_LWTN01000189_1_00MMP04858326_9_009721_011025_pos_d_Bacteria_p_Proteobacteria_c_Gammaproteobacteria_o_Methylococcales_f_Cycloclasticaceae_g_Cycloclasticus_s_Cycloclasticus_sp002101225:0.11686,(ref_amt_Cycloclasticus_zancles_MMP02603046_CP005996_1_0379_0383616_0384914_pos_d_Bacteria_p_Proteobacteria_c_Gammaproteobacteria_o_Methylococcales_f_Cycloclasticaceae_g_Cycloclasticus_s_Cycloclasticus_pugetii:0.13348,ref_amt_Cycloclasticus_sp_symbiont_of_Bathymodiolus_heckerae_P_MMP04858324_LWTL01000106_1_00MMP04858324_9_009758_011059_pos_d_Bacteria_p_Proteobacteria_c_Gammaproteobacteria_o_Methylococcales_f_Cycloclasticaceae_g_Cycloclasticus_s_Cycloclasticus_sp002101235:0.06677)100.00:0.03529)100.00:0.13413,(ref_amt_Endosymbiont_of_Ridgeia_piscesae_MMP03657162_NZ_0KQ557126_1_36_030037_031347_neg_d_Bacteria_p_Proteobacteria_c_Gammaproteobacteria_o_Chromatiales_f_Sedimenticolaceae_g_Endoriftia_s_Endoriftia_persephone:0.23083,(ref_amt_Alteromonadaceae_bacterium_MMP06351224_NZ_0CP019936_1_MMP06351224_586_0646407_0647717_pos_d_Bacteria_p_Proteobacteria_c_Gammaproteobacteria_o_Chromatiales_f_Sedimenticolaceae_g_41T_STBD_0c_01a_s_41T_STBD_0c_01a_sp002009425:0.15548,ref_amt_Endosymbiont_of_MMP00061055_AP012978_1_0585_0603834_0605135_pos_d_Bacteria_p_Proteobacteria_c_Gammaproteobacteria_o_Chromatiales_f_Sedimenticolaceae_g_MONJU_s_MONJU_sp000801295:0.17404)55.00:0.04633)100.00:0.08342)88.00:0.04202,((ref_amt_Colwellia_sp_QM50_MMP06309550_NZ_MUZU01000004_1_MMP06309550_115_142259_143548_neg_d_Bacteria_p_Proteobacteria_c_Gammaproteobacteria_o_Enterobacterales_f_Alteromonadaceae_g_Colwellia_s_Colwellia_agarivorans:0.12452,((ref_amt_Colwellia_A3T_MMP08114792_NZ_PJAI01000022_1_MMP08114792_600_730523_731839_pos_d_Bacteria_p_Proteobacteria_c_Gammaproteobacteria_o_Enterobacterales_f_Alteromonadaceae_g_Colwellia_s_Colwellia_echini:0.12094,ref_amt_Colwellia_psychrerythraea_38_32_sub10_T18_MMP05179553_MAAF01000110_1_0MMP05179553_43_049052_050479_pos_d_Bacteria_p_Proteobacteria_c_Gammaproteobacteria_o_Enterobacterales_f_Alteromonadaceae_g_Colwellia_s_Colwellia_psychrerythraea_C:0.06744)99.00:0.02712,ref_amt_Colwellia_RSH04_MMP09916314_NZ_0QXIO01000010_1_MMP09916314_11_014519_015820_neg_d_Bacteria_p_Proteobacteria_c_Gammaproteobacteria_o_Enterobacterales_f_Alteromonadaceae_g_Colwellia:0.07328)99.00:0.03908)100.00:0.14795,(ref_amt_Alteromonadales_bacterium_alter_6D02_MMP08130374_PIZK01000002_1_MMP08130374_166_209018_210316_pos_d_Bacteria_p_Proteobacteria_c_Gammaproteobacteria_o_Enterobacterales_f_Psychrobiaceae_g_Psychrobium_s_Psychrobium_sp002835545:0.16284,ref_amt_Ferrimonas_futtsuensis_FUT3661_MMP02441517_NZ_AUGL01000002_1_289_329385_330671_pos_d_Bacteria_p_Proteobacteria_c_Gammaproteobacteria_o_Enterobacterales_f_Shewanellaceae_g_Ferrimonas_s_Ferrimonas_futtsuensis:0.14035)100.00:0.08130)100.00:0.09810)91.00:0.04817)100.00:0.07046)98.00:0.07661,(ref_amt_Bathymodiolus_platifrons_methanotrophic_gill_symbiont_HPD1508_B01_01_MMP00067362_BDMN01000004_1_0MMP00067362_2_03795_05096_neg_d_Bacteria_p_Proteobacteria_c_Gammaproteobacteria_o_Methylococcales_f_Methylomonadaceae_g_Methyloprofundus_s_Methyloprofundus_sp002189065:0.35710,ref_amt_Acidithiobacillales_bacterium_SM1_46_MMP03994187_LJVB01000015_1_10_06627_07928_pos_d_Bacteria_p_Proteobacteria_c_Gammaproteobacteria_o_Acidiferrobacterales_f_Sulfurifustaceae_g_SM1_46_s_SM1_46_sp001304215:0.35096)91.00:0.07288)56.00:0.02488)99.00:0.07268)100.00:0.09175,((mcdonald2016_plant_gi_145348949_ref_XP_001418904_1_Amt_family_transporter_ammonium_Ostreococcus_lucimarinus_CCE9901__Ostreococcus_lucimarinus_3_No_taxonomy_found:0.79674,ref_amt_Deltaproteobacteria_bacterium_strain_SZUA_265_MMP09287813_QJWJ01000466_1_002_000547_001878_pos_d_Bacteria_p_Myxococcota_c_Polyangia_o_Polyangiales_f_Polyangiaceae_g_SZUA_265_s_SZUA_265_sp003235365:0.44559)100.00:0.20617,ref_amt_Deltaproteobacteria_bacterium_MED_660_MMP07618662_NZHD01000090_1_0MMP07618662_46_054889_056184_pos_d_Bacteria_p_Myxococcota_c_UBA9160_o_UBA9160_f_UBA4427_g_MED660_s_MED660_sp002691205:0.41566)100.00:0.17542)100.00:0.14355,((((ref_amt_Acinetobacter_sp_MB5_MMP08295223_NZ_POVU01000001_1_MMP08295223_319_323056_324372_pos_d_Bacteria_p_Proteobacteria_c_Gammaproteobacteria_o_Pseudomonadales_f_Moraxellaceae_g_Acinetobacter_s_Acinetobacter_sp003261585:0.36022,(ref_amt_Acinetobacter_IN_3_MMP07618235_NZLS01000051_1_MMP07618235_27_027976_029286_neg_d_Bacteria_p_Proteobacteria_c_Gammaproteobacteria_o_Pseudomonadales_f_Moraxellaceae_g_Acinetobacter_s_Acinetobacter_baylyi:0.25758,ref_amt_Acinetobacter_sp_MB5_MMP08295223_NZ_POVU01000001_1_MMP08295223_320_324680_325996_pos_d_Bacteria_p_Proteobacteria_c_Gammaproteobacteria_o_Pseudomonadales_f_Moraxellaceae_g_Acinetobacter_s_Acinetobacter_sp003261585:0.10103)100.00:0.17490)100.00:0.65315,ref_amt_Arenimonas_donghaensis_HO3_R19_MMP03004373_NZ_AVCJ01000034_1_119_149199_150515_pos_d_Bacteria_p_Proteobacteria_c_Gammaproteobacteria_o_Xanthomonadales_f_Xanthomonadaceae_g_Arenimonas_s_Arenimonas_donghaensis:0.29209)96.00:0.09440,(ref_amt_Deltaproteobacteria_bacterium_NP_72_MMP07618668_PBTB01000132_1_MMP07618668_11_08899_10272_neg_d_Bacteria_p_SAR324_c_SAR324_o_SAR324_f_NAC60_12_g_UBA8110_s_UBA8110_sp002726945:0.30632,(ref_amt_Candidatus_Poribacteria_bacterium_PCPOR4_MMP08660835_PYIY01000065_1_0MMP08660835_10_009229_010602_neg_d_Bacteria_p_Poribacteria_c_WGA_4E_o_WGA_4E_f_WGA_3G_g_WGA_3G:0.25259,ref_amt_Candidatus_Poribacteria_bacterium_SP_142_MMP07619766_PAQF01000029_1_0MMP07619766_25_028204_029535_neg_d_Bacteria_p_Poribacteria_c_WGA_4E_o_WGA_4E_f_UBA9662_g_UBA9662_s_UBA9662_sp002709695:0.13783)100.00:0.09025)100.00:0.14417)91.00:0.10257,(ref_amt_Acidiferrobacteraceae_bacterium_strain_SZUA_150_MMP09240134_QIGL01000023_1_001_000001_000861_pos_d_Bacteria_p_Proteobacteria_c_Gammaproteobacteria_o_Acidiferrobacterales_f_SZUA_150_g_SZUA_150_s_SZUA_150_sp003228915:0.21669,ref_amt_Candidatus_Marithrix_Canyon_246_MMP05176298_NZ_0MCBV01000011_1_91_078809_080029_pos_d_Bacteria_p_Proteobacteria_c_Gammaproteobacteria_o_Beggiatoales_f_Beggiatoaceae_g_Marithrix_s_Marithrix_sp001723685:0.19892)100.00:0.15793)85.00:0.03379)99.00:0.10521,(((((ref_amt_Brevundimonas_halotolerans_MCS24_MMP09770276_NZ_0QTTA01000001_1_MMP09770276_44_051871_053118_pos_d_Bacteria_p_Proteobacteria_c_Alphaproteobacteria_o_Caulobacterales_f_Caulobacteraceae_g_Brevundimonas_s_Brevundimonas_sp002341585:0.15738,ref_amt_Brevundimonas_viscosa_F3_MMP05192570_FOZV01000001_1_040_051120_052433_pos_d_Bacteria_p_Proteobacteria_c_Alphaproteobacteria_o_Caulobacterales_f_Caulobacteraceae_g_Brevundimonas_s_Brevundimonas_viscosa:0.20520)100.00:0.74825,(ref_amt_Brucella_UK1_97_MMP00811226_NZ_0KB850730_1_36_049168_050469_neg_d_Bacteria_p_Proteobacteria_c_Alphaproteobacteria_o_Rhizobiales_f_Rhizobiaceae_g_Brucella_s_Brucella_melitensis:0.06769,ref_amt_Agrobacterium_tumefaciens_UBA6735_MMP06451997_DKHV01000010_1_056_054026_055333_neg_d_Bacteria_p_Proteobacteria_c_Alphaproteobacteria_o_Rhizobiales_f_Rhizobiaceae_g_Agrobacterium_s_Agrobacterium_tumefaciens_F:0.06170)100.00:0.24548)78.00:0.08965,(ref_amt_Breoghania_corrubedonensis_strain_DSM_23382_MMP08776944_QAYG01000001_1_MMP08776944_1588_1794731_1796029_neg_d_Bacteria_p_Proteobacteria_c_Alphaproteobacteria_o_Rhizobiales_f_Stappiaceae_g_Breoghania_s_Breoghania_corrubedonensis:0.31543,(ref_amt_Afifella_marina_BN_126_MMP03080610_FMVW01000003_1_352_0390110_0391417_neg_d_Bacteria_p_Proteobacteria_c_Alphaproteobacteria_o_Rhizobiales_f_Afifellaceae_g_Afifella_s_Afifella_marina:0.19928,ref_amt_Bauldia_litoralis_524_16_MMP02982931_FMXQ01000001_1_414_445354_446655_pos_d_Bacteria_p_Proteobacteria_c_Alphaproteobacteria_o_Rhizobiales_f_Kaistiaceae_g_Bauldia_s_Bauldia_litoralis:0.20450)100.00:0.07229)100.00:0.13619)77.00:0.16163,(((mcdonald2016_proka_gi_15676519_ref_NP_273659_1_ammonium_transporter_AmtB_Neisseria_meningitidis_MC58__Neisseria_meningitidis_MC58_AmtB_No_taxonomy_found:0.00000,mcdonald2016_proka_gi_488143071_ref_WP_002214279_1_ammonia_channel_protein_Neisseria_meningitidis__Neisseria_meningitidis_AmtB__No_taxonomy_found:0.00581)100.00:0.72372,(ref_amt_Acinetobacter_radioresistens_B62_MMP09206170_NZ_0QZDR01000002_1_MMP09206170_26_029804_031186_pos_d_Bacteria_p_Proteobacteria_c_Gammaproteobacteria_o_Pseudomonadales_f_Moraxellaceae_g_Acinetobacter_s_Acinetobacter_radioresistens:0.13059,(ref_amt_Acinetobacter_guillouiae_MSP4_18_MMP02469989_NZ_0ASQG01000007_1_37_043053_044447_pos_d_Bacteria_p_Proteobacteria_c_Gammaproteobacteria_o_Pseudomonadales_f_Moraxellaceae_g_Acinetobacter_s_Acinetobacter_guillouiae:0.11679,(ref_amt_Acinetobacter_sp_MB5_MMP08295223_NZ_POVU01000007_1_MMP08295223_140_146930_148333_pos_d_Bacteria_p_Proteobacteria_c_Gammaproteobacteria_o_Pseudomonadales_f_Moraxellaceae_g_Acinetobacter_s_Acinetobacter_sp003261585:0.12578,ref_amt_Acinetobacter_IN_3_MMP07618235_NZLS01000144_1_MMP07618235_15_014131_015531_neg_d_Bacteria_p_Proteobacteria_c_Gammaproteobacteria_o_Pseudomonadales_f_Moraxellaceae_g_Acinetobacter_s_Acinetobacter_baylyi:0.10803)100.00:0.04845)100.00:0.08050)100.00:0.42961)84.00:0.09104,(ref_amt_Acinetobacter_sp_MB5_MMP08295223_NZ_0POVU01000028_1_MMP08295223_27_030108_031271_pos_d_Bacteria_p_Proteobacteria_c_Gammaproteobacteria_o_Pseudomonadales_f_Moraxellaceae_g_Acinetobacter_s_Acinetobacter_sp003261585:0.64376,ref_amt_Chromobacterium_sp_MMP09210930_NZ_CP029554_1_MMP09210930_3333_3545770_3547080_neg_d_Bacteria_p_Proteobacteria_c_Gammaproteobacteria_o_Burkholderiales_f_Chromobacteriaceae_g_Chromobacterium:0.33754)49.00:0.06692)46.00:0.04296)62.00:0.05176,ref_amt_Alphaproteobacteria_bacterium_strain_SZUA_351_MMP09287899_QJZR01000012_1_175_184798_186129_neg_d_Bacteria_p_Proteobacteria_c_Alphaproteobacteria_o_Rhodospirillales_f_Rhodospirillaceae_g_Alpha_05_s_Alpha_05_sp003246625:0.61314)80.00:0.07797)81.00:0.10740,((((((ref_amt_Devosia_subaequoris_HST3_14_MMP03448625_NZ_0LANK01000028_1_52_047517_048887_neg_d_Bacteria_p_Proteobacteria_c_Alphaproteobacteria_o_Rhizobiales_f_Devosiaceae_g_Devosia_s_Devosia_soli:0.21030,ref_amt_Devosia_sp_CM5_1_MMP08781006_NZ_0PYVW01000013_1_MMP08781006_33_032999_034342_pos_d_Bacteria_p_Proteobacteria_c_Alphaproteobacteria_o_Rhizobiales_f_Devosiaceae_g_Devosia_s_Devosia_sp003056355:0.14935)100.00:0.38983,ref_amt_Alphaproteobacteria_bacterium_strain_ULC027bin2_MMP08895980_QBMO01000003_1_0MMP08895980_18_019111_020637_neg_d_Bacteria_p_Proteobacteria_c_Alphaproteobacteria_o_Caulobacterales_f_Hyphomonadaceae_g_SWB02_s_SWB02_sp003242075:0.49698)53.00:0.08467,(((ref_amt_Alpha_proteobacterium_JLT2015_MMP02472131_NZ_AMRV01000003_1_241_253650_255008_neg_d_Bacteria_p_Proteobacteria_c_Alphaproteobacteria_o_Sphingomonadales_f_Sphingomonadaceae_g_Pacificimonas_s_Pacificimonas_flava:0.20879,ref_amt_Alphaproteobacteria_bacterium_UBA3612_MMP06454533_DFLT01000017_1_094_088945_090285_neg_d_Bacteria_p_Proteobacteria_c_Alphaproteobacteria_o_Sphingomonadales_f_Sphingomonadaceae_g_Pacificimonas_s_Pacificimonas_sp002375465:0.10555)100.00:0.07675,((ref_amt_Croceicoccus_ponticola_sp_GM_16_MMP10606252_RXOL01000001_1_MMP10606252_1202_1263648_1264928_neg_d_Bacteria_p_Proteobacteria_c_Alphaproteobacteria_o_Sphingomonadales_f_Sphingomonadaceae_g_Croceicoccus:0.23904,ref_amt_Croceicoccus_H4_MMP04427046_NZ_00LRSE01000061_1_1_000001_000939_pos_d_Bacteria_p_Proteobacteria_c_Alphaproteobacteria_o_Sphingomonadales_f_Sphingomonadaceae_g_Croceicoccus_s_Croceicoccus_sp001634625:0.05993)21.00:0.01862,((((((ref_amt_Erythrobacter_KA37_MMP03480690_NZ_0LBHB01000002_1_634_0624296_0625645_pos_d_Bacteria_p_Proteobacteria_c_Alphaproteobacteria_o_Sphingomonadales_f_Sphingomonadaceae_g_Erythrobacter_B_s_Erythrobacter_B_luteus:0.16555,ref_amt_Altererythrobacter_epoxidivorans_MMP03896005_CP012669_1_2629_2673636_2674958_pos_d_Bacteria_p_Proteobacteria_c_Alphaproteobacteria_o_Sphingomonadales_f_Sphingomonadaceae_g_Altererythrobacter_s_Altererythrobacter_epoxidivorans:0.13483)97.00:0.04281,(((ref_amt_Altererythrobacter_sp_XM_24bin4_MMP08724829_QCWG01000001_1_0MMP08724829_691_0693830_0695167_pos_d_Bacteria_p_Proteobacteria_c_Alphaproteobacteria_o_Sphingomonadales_f_Sphingomonadaceae_g_Altererythrobacter_s_Altererythrobacter_sp003149575:0.15377,ref_amt_Altererythrobacter_sp_MMP09104445_NZ_CP031155_1_MMP09104445_1383_1423896_1425266_neg_d_Bacteria_p_Proteobacteria_c_Alphaproteobacteria_o_Sphingomonadales_f_Sphingomonadaceae:0.09570)98.00:0.03374,((ref_amt_Erythrobacter_litoralis_MMP05601187_CP017057_1_0MMP05601187_239_0252925_0254244_pos_d_Bacteria_p_Proteobacteria_c_Alphaproteobacteria_o_Sphingomonadales_f_Sphingomonadaceae_g_Erythrobacter_D_s_Erythrobacter_D_litoralis:0.13535,(ref_amt_Erythrobacter_nanhaisediminis_CGMCC_1_7715_MMP04488060_FOWZ01000001_1_0674_0659372_0660712_pos_d_Bacteria_p_Proteobacteria_c_Alphaproteobacteria_o_Sphingomonadales_f_Sphingomonadaceae_g_Erythrobacter_A_s_Erythrobacter_A_nanhaisediminis:0.03798,ref_amt_Erythrobacter_SD_21_MMP02436098_NZ_0ABCG01000014_1_26_022450_023802_pos_d_Bacteria_p_Proteobacteria_c_Alphaproteobacteria_o_Sphingomonadales_f_Sphingomonadaceae_g_Erythrobacter_A_s_Erythrobacter_A_sp000181515:0.10124)98.00:0.01783)75.00:0.01195,(ref_amt_Altererythrobacter_marensis_MMP03764476_NZ_CP011805_1_2084_2212347_2213684_neg_d_Bacteria_p_Proteobacteria_c_Alphaproteobacteria_o_Sphingomonadales_f_Sphingomonadaceae_g_Altererythrobacter_A_s_Altererythrobacter_A_marensis:0.08709,ref_amt_Croceicoccus_pelagius_Ery9_MMP05176186_NZ_LYWY01000039_1_174_183576_184916_pos_d_Bacteria_p_Proteobacteria_c_Alphaproteobacteria_o_Sphingomonadales_f_Sphingomonadaceae_g_Croceicoccus_s_Croceicoccus_pelagius:0.09341)77.00:0.01853)99.00:0.01446)99.00:0.04954,ref_amt_Erythrobacter_litoralis_MMP00622970_CP000157_1_2732_2793668_2794987_pos_d_Bacteria_p_Proteobacteria_c_Alphaproteobacteria_o_Sphingomonadales_f_Sphingomonadaceae_g_Erythrobacter_C_s_Erythrobacter_C_litoralis:0.08985)100.00:0.06993)100.00:0.08699,(((ref_amt_Croceicoccus_naphthovorans_MMP03757733_NZ_0CP011770_1_722_0716966_0718303_pos_d_Bacteria_p_Proteobacteria_c_Alphaproteobacteria_o_Sphingomonadales_f_Sphingomonadaceae_g_Croceicoccus_s_Croceicoccus_naphthovorans:0.07174,ref_amt_Erythrobacter_anthus_CCTCC_AB_2015396_MMP09930779_NZ_00QXFM01000017_1_MMP09930779_3_001064_002398_neg_d_Bacteria_p_Proteobacteria_c_Alphaproteobacteria_o_Sphingomonadales_f_Sphingomonadaceae_g_Erythrobacter_B:0.08674)100.00:0.12823,ref_amt_Altererythrobacter_salegens_XY_R17_MMP04959060_LXQM01000002_1_281_313384_314781_neg_d_Bacteria_p_Proteobacteria_c_Alphaproteobacteria_o_Sphingomonadales_f_Sphingomonadaceae_g_Porphyrobacter_A:0.11086)60.00:0.03661,(ref_amt_Croceicoccus_marinus_E4A9_MMP05176185_NZ_00LYPP01000001_1_84_0074897_0076246_pos_d_Bacteria_p_Proteobacteria_c_Alphaproteobacteria_o_Sphingomonadales_f_Sphingomonadaceae_g_Croceicoccus_s_Croceicoccus_marinus:0.13662,ref_amt_Altererythrobacter_sp_MMP00108308_NZ_0AP018498_1_MMP00108308_704_0741410_0742795_pos_d_Bacteria_p_Proteobacteria_c_Alphaproteobacteria_o_Sphingomonadales_f_Sphingomonadaceae_g_Porphyrobacter_A:0.06180)100.00:0.07770)87.00:0.03108)98.00:0.02978,(ref_amt_Altererythrobacter_HME9302_MMP08888560_NZ_QBKA01000002_1_MMP08888560_2172_2249172_2250557_neg_d_Bacteria_p_Proteobacteria_c_Alphaproteobacteria_o_Sphingomonadales_f_Sphingomonadaceae:0.15422,ref_amt_Altererythrobacter_troitsensis_JCM17037_MMP04214891_NZ_LMAU01000001_1_137_134394_135773_neg_d_Bacteria_p_Proteobacteria_c_Alphaproteobacteria_o_Sphingomonadales_f_Sphingomonadaceae_g_Altererythrobacter_B_s_Altererythrobacter_B_troitsensis:0.12833)100.00:0.05886)84.00:0.03464,ref_amt_Altererythrobacter_MH_B5_MMP03084318_NZ_JRQQ01000005_1_357_351322_352695_pos_d_Bacteria_p_Proteobacteria_c_Alphaproteobacteria_o_Sphingomonadales_f_Sphingomonadaceae_g_Novosphingobium_A_s_Novosphingobium_A_sp001625325:0.13364)53.00:0.04101,(ref_amt_Altererythrobacter_HN_Y73_MMP10130826_NZ_0RAPF01000005_1_MMP10130826_64_062412_063797_pos_d_Bacteria_p_Proteobacteria_c_Alphaproteobacteria_o_Sphingomonadales_f_Sphingomonadaceae:0.14311,ref_amt_Altererythrobacter_FM1_MMP10320226_NZ_0RHHA01000001_1_MMP10320226_314_0318770_0320107_neg_d_Bacteria_p_Proteobacteria_c_Alphaproteobacteria_o_Sphingomonadales_f_Sphingomonadaceae_g_Altererythrobacter_B_s_Altererythrobacter_B_flavus:0.06859)99.00:0.06254)50.00:0.02795)50.00:0.04854)100.00:0.35600,ref_amt_Caulobacter_crescentus_OR37_MMP02470743_NZ_00APMP01000015_1_1_000001_001419_pos_d_Bacteria_p_Proteobacteria_c_Alphaproteobacteria_o_Caulobacterales_f_Caulobacteraceae_g_Caulobacter_s_Caulobacter_vibrioides_E:0.51510)49.00:0.08002)90.00:0.11872,((ref_amt_Defluviimonas_20V17_MMP02749527_NZ_00AYXI01000044_1_7_006914_008224_pos_d_Bacteria_p_Proteobacteria_c_Alphaproteobacteria_o_Rhodobacterales_f_Rhodobacteraceae_g_Defluviimonas_A_s_Defluviimonas_A_indica:0.43341,((ref_amt_Ahrensia_SAT_55_MMP07618280_PAKZ01000031_1_MMP07618280_176_174282_175607_pos_d_Bacteria_p_Proteobacteria_c_Alphaproteobacteria_o_Rhizobiales_f_Rhizobiaceae_g_Ahrensia_s_Ahrensia_sp002706335:0.14053,ref_amt_Defluviimonas_denitrificans_strain_DSM_18921_MMP05660818_PVEP01000007_1_00MMP05660818_35_0030742_0032067_neg_d_Bacteria_p_Proteobacteria_c_Alphaproteobacteria_o_Rhodobacterales_f_Rhodobacteraceae_g_Defluviimonas_s_Defluviimonas_denitrificans:0.20402)100.00:0.15193,(ref_amt_Agrobacterium_tumefaciens_UBA6735_MMP06451997_DKHV01000010_1_178_191234_192583_pos_d_Bacteria_p_Proteobacteria_c_Alphaproteobacteria_o_Rhizobiales_f_Rhizobiaceae_g_Agrobacterium_s_Agrobacterium_tumefaciens_F:0.24478,(ref_amt_Aurantimonas_coralicida_WP1_MMP00028746_NZ_BBWN01000042_1_102_095218_096582_neg_d_Bacteria_p_Proteobacteria_c_Alphaproteobacteria_o_Rhizobiales_f_Rhizobiaceae_g_Aurantimonas_s_Aurantimonas_coralicida:0.13291,(ref_amt_Aurantimonas_sp_22II_16_19i_MMP03097527_AQQS01000004_1_MMP03097527_163_169032_170435_pos_d_Bacteria_p_Proteobacteria_c_Alphaproteobacteria_o_Rhizobiales_f_Rhizobiaceae_g_Fulvimarina_s_Fulvimarina_sp002088275:0.12842,(ref_amt_Fulvimarina_manganoxydans_CGMCC_1_10972_MMP06297251_FWXR01000003_1_MMP06297251_303_314774_316372_neg_d_Bacteria_p_Proteobacteria_c_Alphaproteobacteria_o_Rhizobiales_f_Rhizobiaceae_g_Fulvimarina_s_Fulvimarina_manganoxydans:0.09506,ref_amt_Fulvimarina_pelagi_HTCC_2506_MMP00028750_NZ_0BBWO01000005_1_61_062106_063479_neg_d_Bacteria_p_Proteobacteria_c_Alphaproteobacteria_o_Rhizobiales_f_Rhizobiaceae_g_Fulvimarina_s_Fulvimarina_pelagi:0.16186)100.00:0.09613)100.00:0.09648)100.00:0.11517)94.00:0.02926)97.00:0.09349)100.00:0.18093,(ref_amt_Afipia_MED_728_MMP07618278_NZFD01000036_1_0MMP07618278_65_064760_066202_neg_d_Bacteria_p_Proteobacteria_c_Alphaproteobacteria_o_Rhizobiales_f_Xanthobacteraceae_g_Afipia_s_Afipia_broomeae:0.33088,ref_amt_Filomicrobium_sp_MMP3234138_NZ_LN829118_1_1920_2028228_2029694_pos_d_Bacteria_p_Proteobacteria_c_Alphaproteobacteria_o_Rhizobiales_f_Hyphomicrobiaceae_g_Filomicrobium_s_Filomicrobium_insigne:0.33919)96.00:0.08891)62.00:0.04912)98.00:0.09462,(((((((((mcdonald2016_proka_gi_16501735_emb_CAD08923_1_probable_ammonium_transporter_Salmonella_enterica_subsp_enterica_serovar_Typhi_str_CT18__Salmonella_enterica_AmtB__No_taxonomy_found:0.03930,((swiss_prot_sp_P69680_AMTB_ECO57_Ammonium_transporter_AmtB_OS_Escherichia_coli_O157_H7_OX_83334_GN_amtB_PE_1_SV_1_d_Bacteria_p_Proteobacteria_c_Gammaproteobacteria_o_Enterobacterales_f_Enterobacteriaceae_g_Escherichia_s_Escherichia_dysenteriae:0.00000,mcdonald2016_proka_gi_1786656_gb_AAC73554_1_ammonium_transporter_Escherichia_coli_str_K_12_substr_MG1655__Escherichia_coli_AmtB_No_taxonomy_found:0.00000)99.00:0.00000,ref_amt_Escherichia_sp_MOD1_EC5495_MMP05440348_NZ_0PTRI01000001_1_MMP05440348_39_039780_041066_pos_d_Bacteria_p_Proteobacteria_c_Gammaproteobacteria_o_Enterobacterales_f_Enterobacteriaceae_g_Escherichia_s_Escherichia_sp000208585:0.00295)100.00:0.06897)100.00:0.14792,(ref_amt_Edwardsiella_tarda_DT_MMP02469760_NZ_0AFJJ01000013_1_87_094807_096111_pos_d_Bacteria_p_Proteobacteria_c_Gammaproteobacteria_o_Enterobacterales_f_Enterobacteriaceae_g_Edwardsiella_s_Edwardsiella_tarda:0.14942,ref_amt_Edwardsiella_ictaluri_LADL11_194_MMP03761503_NZ_0LEAL01000007_1_72_070754_072070_pos_d_Bacteria_p_Proteobacteria_c_Gammaproteobacteria_o_Enterobacterales_f_Enterobacteriaceae_g_Edwardsiella_s_Edwardsiella_ictaluri:0.12584)100.00:0.30012)100.00:0.44537,(ref_amt_Alcaligenes_faecalis_MMP10101723_NZ_CP032521_1_MMP10101723_1175_1219223_1220464_pos_d_Bacteria_p_Proteobacteria_c_Gammaproteobacteria_o_Burkholderiales_f_Burkholderiaceae_g_Alcaligenes_s_Alcaligenes_aquatilis:0.45773,(ref_amt_Bordetella_bronchiseptica_M435_02_3_MMP02231460_NZ_00JGXE01000156_1_2_002756_003994_neg_d_Bacteria_p_Proteobacteria_c_Gammaproteobacteria_o_Burkholderiales_f_Burkholderiaceae_g_Bordetella_s_Bordetella_pertussis:0.13522,ref_amt_Bordetella_sp_MMP08912484_CP028901_1_0MMP08912484_986_1080707_1081933_neg_d_Bacteria_p_Proteobacteria_c_Gammaproteobacteria_o_Burkholderiales_f_Burkholderiaceae_g_SCGC_AAA027_K21_s_SCGC_AAA027_K21_sp003058465:0.27335)99.00:0.08524)100.00:0.19196)100.00:0.14532,ref_amt_GORG_SAMEA6067898_SAGS_AH287N17_06_069_065582_066922_neg_d_Bacteria_p_Proteobacteria_c_Gammaproteobacteria_o_Burkholderiales_f_Burkholderiaceae_g_UBA7377_s_:0.50455)99.00:0.09585,ref_amt_BGEO_SAMN07136900_METAG_AHODOJNB_226_05_04118_05356_pos_d_Bacteria_p_Proteobacteria_c_Gammaproteobacteria_o_Burkholderiales_f_Burkholderiaceae_g_Aquabacterium_s_:0.32897)98.00:0.04409,ref_amt_Cupriavidus_UBA2526_MMP06457331_DDNG01000020_1_077_076439_077983_neg_d_Bacteria_p_Proteobacteria_c_Gammaproteobacteria_o_Burkholderiales_f_Burkholderiaceae_g_Cupriavidus_s_Cupriavidus_metallidurans:0.22723)100.00:0.06903,(ref_amt_Aeromonas_caviae_CHZ306_MMP05525171_NZ_0MDSC01000026_1_24_022759_024186_neg_d_Bacteria_p_Proteobacteria_c_Gammaproteobacteria_o_Enterobacterales_f_Aeromonadaceae_g_Aeromonas_s_Aeromonas_caviae:0.08014,(ref_amt_Aeromonas_molluscorum_848_MMP02471397_NZ_00AQGQ01000151_1_8_008461_009879_pos_d_Bacteria_p_Proteobacteria_c_Gammaproteobacteria_o_Enterobacterales_f_Aeromonadaceae_g_Aeromonas_s_Aeromonas_molluscorum:0.09134,ref_amt_Aeromonas_salmonicida_strain_M18076_11_MMP07491057_NQMJ01000036_1_00MMP07491057_2_001731_003176_pos_d_Bacteria_p_Proteobacteria_c_Gammaproteobacteria_o_Enterobacterales_f_Aeromonadaceae_g_Aeromonas_s_Aeromonas_salmonicida:0.06001)100.00:0.08093)100.00:0.25105)100.00:0.03709,(ref_amt_Azoarcus_toluclasticus_MF63_MMP02441344_NZ_KB899492_1_219_238100_239560_pos_d_Bacteria_p_Proteobacteria_c_Gammaproteobacteria_o_Burkholderiales_f_Rhodocyclaceae_g_Azoarcus_A_s_Azoarcus_A_toluclasticus:0.15614,ref_amt_Desulfopila_aestuarii_MSL86_MMP02745220_NZ_0FRFE01000002_1_27_040556_041950_neg_d_Bacteria_p_Desulfobacterota_c_Desulfobulbia_o_Desulfobulbales_f_Desulfocapsaceae_g_Desulfopila_s_Desulfopila_aestuarii:0.19360)100.00:0.07569)100.00:0.10891,ref_amt_Acidithiobacillales_bacterium_SM1_46_MMP03994187_LJVB01000101_1_11_10323_11777_pos_d_Bacteria_p_Proteobacteria_c_Gammaproteobacteria_o_Acidiferrobacterales_f_Sulfurifustaceae_g_SM1_46_s_SM1_46_sp001304215:0.34775)100.00:0.10663)100.00:0.12614,(ref_amt_GORG_SAMEA6068299_SAGS_AH321K14_01_085_090064_091455_neg_d_Bacteria_p_Proteobacteria_c_Gammaproteobacteria_o_Burkholderiales_f_SG8_40_g_GCA_2704665_s_:0.28837,ref_amt_Betaproteobacteria_bacterium_SG8_40_MMP03994180_LJTS01000056_1_09_08152_09444_neg_d_Bacteria_p_Proteobacteria_c_Gammaproteobacteria_o_Burkholderiales_f_SG8_40_g_SG8_40_s_SG8_40_sp001304425:0.19657)100.00:0.22455)100.00:0.16305)100.00:0.11614,(ref_amt_Dysgonomonas_alginatilytica_strain_DSM_100214_MMP07621226_QICL01000024_1_0MMP07621226_58_055812_057167_neg_d_Bacteria_p_Bacteroidota_c_Bacteroidia_o_Bacteroidales_f_Dysgonomonadaceae_g_Dysgonomonas_s_Dysgonomonas_alginatilytica:0.48095,(ref_amt_Bacteroidetes_bacterium_strain_SZUA_561_MMP09288109_QKHT01000097_1_003_006318_007649_neg_d_Bacteria_p_Bacteroidota_c_Bacteroidia_o_Bacteroidales_f_UBA5342_g_SZUA_561_s_SZUA_561_sp003249935:0.55317,ref_amt_Bacteroidetes_bacterium_strain_SZUA_561_MMP09288109_QKHT01000113_1_003_000778_002154_pos_d_Bacteria_p_Bacteroidota_c_Bacteroidia_o_Bacteroidales_f_UBA5342_g_SZUA_561_s_SZUA_561_sp003249935:0.22505)100.00:0.13441)100.00:0.41150)47.00:0.09078,((mcdonald2016_proka_gi_32442976_emb_CAD71497_1_ammonium_transporter_Rhodopirellula_baltica_SH_1__Rhodopirellula_baltica_AmtB_No_taxonomy_found:0.35900,(ref_amt_Blastopirellula_marina_DSM_3645_MMP02436112_NZ_0000CH672376_1_844_1005443_1006888_neg_d_Bacteria_p_Planctomycetota_c_Planctomycetes_o_Pirellulales_f_Pirellulaceae_g_Blastopirellula_s_Blastopirellula_marina:0.26043,(ref_amt_Blastopirellula_cremea_HE_2_MGV_MMP09637346_NZ_0QPEW01000058_1_MMP09637346_41_048347_049822_pos_d_Bacteria_p_Planctomycetota_c_Planctomycetes_o_Pirellulales_f_Pirellulaceae_g_Blastopirellula_A_s_Blastopirellula_A_marina_B:0.10796,ref_amt_Blastopirellula_cremea_HE_1_MGV_MMP09637267_NZ_0QPEV01000010_1_MMP09637267_570_0670724_0672196_neg_d_Bacteria_p_Planctomycetota_c_Planctomycetes_o_Pirellulales_f_Pirellulaceae_g_Blastopirellula_A_s_Blastopirellula_A_marina_A:0.17450)100.00:0.10096)100.00:0.15041)86.00:0.09446,ref_amt_GORG_SAMEA6068143_SAGS_AH324P18_002_115_144497_145972_neg_d_Bacteria_p_Planctomycetota_c_Planctomycetes_o_Pirellulales_f_UBA7805_g__s_:0.25762)100.00:0.69469)49.00:0.05476,ref_amt_Deltaproteobacteria_bacterium_MED_660_MMP07618662_NZHD01000114_1_0MMP07618662_66_066903_068207_neg_d_Bacteria_p_Myxococcota_c_UBA9160_o_UBA9160_f_UBA4427_g_MED660_s_MED660_sp002691205:0.70154)61.00:0.13728,(((((ref_amt_Bacteroidetes_bacterium_strain_SZUA_471_MMP09288019_QKEH01000040_1_024_025197_026522_neg_d_Bacteria_p_Bacteroidota_c_Bacteroidia_o_Bacteroidales_f_UBA10428_g_UBA10428_s_UBA10428_sp003252385:0.34842,ref_amt_Desulfatibacillum_aliphaticivorans_CV2803_MMP02441551_NZ_0AUCT01000039_1_10_012481_013791_pos_d_Bacteria_p_Desulfobacterota_c_Desulfobacteria_o_Desulfobacterales_f_Desulfatibacillaceae_g_Desulfatibacillum_s_Desulfatibacillum_aliphaticivorans:0.21231)100.00:0.06753,ref_amt_Desulfofaba_hansenii_P1_MMP07546017_PESK01000045_1_00MMP07546017_3_002819_004153_neg_d_Bacteria_p_Desulfobacterota_c_Desulfobacteria_o_Desulfobacterales_f_Desulfobacteraceae_g_Desulfofaba_s_Desulfofaba_hansenii:0.23395)94.00:0.06807,(ref_amt_Desulfobacter_curvatus_AcRM3_MMP02441374_NZ_0KB893051_1_41_050092_051408_pos_d_Bacteria_p_Desulfobacterota_c_Desulfobacteria_o_Desulfobacterales_f_Desulfobacteraceae_g_Desulfobacter_s_Desulfobacter_curvatus:0.29085,(ref_amt_Desulfuromonas_acetoxidans_11070_MMP02441806_NZ_0AAEW02000014_1_62_070185_071510_pos_d_Bacteria_p_Desulfuromonadota_c_Desulfuromonadia_o_Desulfuromonadales_f_Desulfuromonadaceae_g_Desulfuromonas_s_Desulfuromonas_acetoxidans:0.17491,ref_amt_Desulfoluna_spongiiphila_AA1_MMP05216233_FMUX01000025_1_008_009719_011020_neg_d_Bacteria_p_Desulfobacterota_c_Desulfobacteria_o_Desulfobacterales_f_Desulfobacteraceae_g_Desulfoluna_s_Desulfoluna_spongiiphila:0.22571)100.00:0.07044)71.00:0.03753)100.00:0.27398,((ref_amt_Chlorobium_phaeobacteroides_MMP02598272_CP001101_1_0103_0100610_0101944_pos_d_Bacteria_p_Bacteroidota_c_Chlorobia_o_Chlorobiales_f_Chlorobiaceae_g_Chlorobium_A_s_Chlorobium_A_phaeobacteroides:0.19729,ref_amt_Chlorobium_phaeovibrioides_MMP02598271_CP000607_1_0167_0178589_0179920_pos_d_Bacteria_p_Bacteroidota_c_Chlorobia_o_Chlorobiales_f_Chlorobiaceae_g_Chlorobium_s_Chlorobium_phaeovibrioides:0.22116)100.00:0.13572,(ref_amt_OceanDNA_b23037_0076_2_1064_2302_pos_d_Bacteria_p_Planctomycetota_c_UBA1135_o_UBA1135_f_GCA_002686595_g_GCA_2686945_s_:0.47549,((ref_amt_Flammeovirgaceae_bacterium_UBA7231_MMP06452437_DKTL01000037_1_004_003921_005246_pos_d_Bacteria_p_Bacteroidota_c_Bacteroidia_o_Cytophagales_f_Cyclobacteriaceae_g_UBA7330_s_UBA7330_sp002471275:0.32663,ref_amt_Desulfobacterales_S7086C20_MMP05301627_MAVP01000020_1_09_14493_15827_pos_d_Bacteria_p_Desulfobacterota_c_Desulfobacteria_o_C00003060_f_S7086C20_g_S7086C20_s_S7086C20_sp001751075:0.27322)55.00:0.03841,(ref_amt_Bacteroidetes_bacterium_strain_SZUA_534_MMP09288082_QKGS01000067_1_209_257290_258579_neg_d_Bacteria_p_Bacteroidota_c_Bacteroidia_o_Bacteroidales_f_Salinivirgaceae_g_SZUA_534_s_SZUA_534_sp003250355:0.27673,(ref_amt_Bacteroidales_bacterium_UBA5342_MMP06454386_DHQI01000066_1_002_001517_002848_pos_d_Bacteria_p_Bacteroidota_c_Bacteroidia_o_Bacteroidales_f_UBA5342_g_UBA5342_s_UBA5342_sp002408065:0.28216,(ref_amt_Bacteroidetes_bacterium_strain_SZUA_471_MMP09288019_QKEH01000040_1_026_027202_028494_neg_d_Bacteria_p_Bacteroidota_c_Bacteroidia_o_Bacteroidales_f_UBA10428_g_UBA10428_s_UBA10428_sp003252385:0.21168,ref_amt_Cytophaga_fermentans_DSM_9555_MMP02597284_NZ_00KI912107_1_439_0497040_0498362_pos_d_Bacteria_p_Bacteroidota_c_Bacteroidia_o_Bacteroidales_f_Marinilabiliaceae_g_Saccharicrinis_s_Saccharicrinis_fermentans:0.24480)100.00:0.05474)68.00:0.03957)64.00:0.03895)91.00:0.07849)95.00:0.07422)93.00:0.04880)100.00:0.59927,(((ref_amt_Deferribacter_desulfuricans_MMP00060965_AP011529_1_1405_1432456_1433712_neg_d_Bacteria_p_Deferribacterota_c_Deferribacteres_o_Deferribacterales_f_Deferribacteraceae_g_Deferribacter_s_Deferribacter_desulfuricans:0.77259,ref_amt_Denitrovibrio_acetiphilus_MMP02598464_CP001968_1_1884_1985153_1986502_pos_d_Bacteria_p_Deferribacterota_c_Deferribacteres_o_Deferribacterales_f_Denitrovibrionaceae_g_Denitrovibrio_s_Denitrovibrio_acetiphilus:0.69027)97.00:0.18820,(mcdonald2016_proka_gi_851004967_ref_WP_048065844_1_ammonia_channel_protein_Methanosarcina_acetivorans__Methanosarcina_acetivorans_3_No_taxonomy_found:0.24669,ref_amt_ANME_2_cluster_archaeon_HR1_MMP06562579_MZXQ01000047_1_MMP06562579_10_09671_10864_pos_d_Archaea_p_Halobacterota_c_Methanosarcinia_o_Methanosarcinales_f_HR1_g_HR1_s_HR1_sp002926195:0.16507)100.00:0.37367)92.00:0.09401,(ref_amt_Desulfuromonas_TF_MMP02469593_NZ_0KI421426_1_33_027480_028751_neg_d_Bacteria_p_Desulfuromonadota_c_Desulfuromonadia_o_Desulfuromonadales_f_ATBO01_g_ATBO01_s_ATBO01_sp000472285:0.33413,ref_amt_Deferrisoma_camini_S3R1_MMP02584914_NZ_JAFN01000001_1_3362_3834564_3835844_neg_d_Bacteria_p_Deferrisomatota_c_Defferisomatia_o_Defferisomatales_f_Defferisomataceae_g_Deferrisoma_s_Deferrisoma_camini:0.44537)100.00:0.23738)96.00:0.07563)93.00:0.09079)56.00:0.08885)57.00:0.05277)62.00:0.09177,((swiss_prot_sp_O66515_AMT_AQUAE_Ammonium_transporter_OS_Aquifex_aeolicus_strain_VF5_OX_224324_GN_amt_PE_1_SV_1_d_Bacteria_p_Aquificota_c_Aquificae_o_Aquificales_f_Aquificaceae_g_Aquifex_s_Aquifex_aeolicus:0.00000,mcdonald2016_proka_gi_15605698_ref_NP_213075_1_ammonium_transporter_Aquifex_aeolicus_VF5__Aquifex_aeolicus__No_taxonomy_found:0.00000)100.00:0.72727,((((((ref_amt_Flexibacter_litoralis_MMP02261370_CP003345_1_2865_3456047_3457360_neg_d_Bacteria_p_Bacteroidota_c_Bacteroidia_o_Cytophagales_f_Bernardetiaceae_g_Bernardetia_s_Bernardetia_litoralis:0.31456,(ref_amt_Flammeovirgaceae_BBD_1991_12_MMP04939356_LYSV01000035_1_042_063745_064953_neg_d_Bacteria_p_Bacteroidota_c_Bacteroidia_o_Cytophagales_f_Cyclobacteriaceae_g_BBD_1991_12_s_BBD_1991_12_sp001657315:0.49571,(ref_amt_Aureitalea_marina_strain_NBRC_107741_MMP06074325_MQUB01000001_1_MMP06074325_2025_2174490_2175818_neg_d_Bacteria_p_Bacteroidota_c_Bacteroidia_o_Flavobacteriales_f_Flavobacteriaceae_g_Aureitalea_s_Aureitalea_marina:0.37746,((ref_amt_Ekhidna_lutea_BiosLi39_MMP05421640_FZPD01000001_1_MMP05421640_580_662867_664189_pos_d_Bacteria_p_Bacteroidota_c_Bacteroidia_o_Cytophagales_f_Cyclobacteriaceae_g_Ekhidna_s_Ekhidna_lutea:0.42947,(ref_amt_Balneola_Bin6_MMP10255231_RHLJ01000001_1_MMP10255231_447_0492320_0493594_pos_d_Bacteria_p_Bacteroidota_c_Rhodothermia_o_Balneolales_f_Balneolaceae_g_UBA7797:0.13074,(ref_amt_Balneolaceae_bacterium_UBA2670_MMP06452580_DEMM01000033_1_015_015101_016411_neg_d_Bacteria_p_Bacteroidota_c_Rhodothermia_o_Balneolales_f_Balneolaceae_g_Balneola_s_Balneola_sp002364085:0.09705,ref_amt_Balneola_EhC07_MMP04957308_LXYG01000001_1_089_114514_115848_neg_d_Bacteria_p_Bacteroidota_c_Rhodothermia_o_Balneolales_f_Balneolaceae_g_Balneola_s_Balneola_sp001650905:0.08594)100.00:0.08488)100.00:0.13140)100.00:0.11473,(ref_amt_Flexithrix_dorotheae_Ft_d1_MMP02256418_NZ_KB903454_1_290_383183_384490_pos_d_Bacteria_p_Bacteroidota_c_Bacteroidia_o_Cytophagales_f_Flammeovirgaceae_g_Flexithrix_s_Flexithrix_dorotheae:0.25731,(ref_amt_Flammeovirga_SJP92_MMP04364338_NZ_LQAQ01000061_1_217_280943_282361_neg_d_Bacteria_p_Bacteroidota_c_Bacteroidia_o_Cytophagales_f_Flammeovirgaceae_g_Flammeovirga_s_Flammeovirga_sp001583495:0.10401,ref_amt_Flammeovirga_pacifica_WPAGA1_MMP03105797_NZ_JRYR01000012_1_153_185579_186889_pos_d_Bacteria_p_Bacteroidota_c_Bacteroidia_o_Cytophagales_f_Flammeovirgaceae_g_Flammeovirga_s_Flammeovirga_pacifica:0.12074)100.00:0.20983)100.00:0.15007)100.00:0.06671)100.00:0.08202)97.00:0.06070)100.00:0.18164,ref_amt_Epsilonproteobacteria_bacterium_strain_SZUA_451_MMP09287999_QKDN01000008_1_072_071021_072286_neg_d_Bacteria_p_Campylobacterota_c_Campylobacteria_o_Campylobacterales_f_Sulfurovaceae_g_SZUA_451_s_SZUA_451_sp003252535:0.60138)60.00:0.09412,(ref_amt_Desulfurobacterium_thermolithotrophum_MMP00713591_CP002543_1_0028_0025990_0027273_pos_d_Bacteria_p_Aquificota_c_Desulfurobacteriia_o_Desulfurobacteriales_f_Desulfurobacteriaceae_g_Desulfurobacterium_s_Desulfurobacterium_thermolithotrophum:0.18511,(ref_amt_Arcobacter_NORP14_MMP07568828_NVXJ01000006_1_MMP07568828_108_095232_096536_neg_d_Bacteria_p_Campylobacterota_c_Campylobacteria_o_Campylobacterales_f_Sulfurimonadaceae_g_GCA_2733885_s_GCA_2733885_sp002733885:0.39269,(ref_amt_Caminibacter_mediatlanticus_TB_2_MMP02436122_NZ_0ABCJ01000007_1_31_025184_026473_neg_d_Bacteria_p_Campylobacterota_c_Campylobacteria_o_Nautiliales_f_Nautiliaceae_g_Caminibacter_s_Caminibacter_mediatlanticus:0.02433,ref_amt_Cetia_pacifica_DSM_27783_MMP10362946_NZ_RJVK01000002_1_MMP10362946_408_376312_377601_pos_d_Bacteria_p_Campylobacterota_c_Campylobacteria_o_Nautiliales_f_Nautiliaceae_g_Caminibacter:0.11703)100.00:0.27676)100.00:0.29940)100.00:0.09982)100.00:0.08561,ref_amt_Deferribacter_desulfuricans_MMP00060965_AP011529_1_0082_0092242_0093528_pos_d_Bacteria_p_Deferribacterota_c_Deferribacteres_o_Deferribacterales_f_Deferribacteraceae_g_Deferribacter_s_Deferribacter_desulfuricans:0.46808)100.00:0.11534,((ref_amt_Desulfobacter_postgatei_2ac9_MMP02261381_CM001488_1_0709_0789138_0790433_neg_d_Bacteria_p_Desulfobacterota_c_Desulfobacteria_o_Desulfobacterales_f_Desulfobacteraceae_g_Desulfobacter_s_Desulfobacter_postgatei:0.16560,((ref_amt_Desulfotignum_balticum_SAX_MMP02440581_NZ_ATWO01000001_1_4125_4471289_4472584_pos_d_Bacteria_p_Desulfobacterota_c_Desulfobacteria_o_Desulfobacterales_f_Desulfobacteraceae_g_Desulfotignum_s_Desulfotignum_balticum:0.22781,ref_amt_Desulfospira_joergensenii_B331_MMP02440566_NZ_0ATUG01000002_1_695_0805984_0807321_neg_d_Bacteria_p_Desulfobacterota_c_Desulfobacteria_o_Desulfobacterales_f_Desulfobacteraceae_g_Desulfospira_s_Desulfospira_joergensenii:0.10204)100.00:0.06087,ref_amt_Desulfobacula_phenolica_PhO1_MMP04487931_FNLL01000011_1_111_133566_134861_neg_d_Bacteria_p_Desulfobacterota_c_Desulfobacteria_o_Desulfobacterales_f_Desulfobacteraceae_g_Desulfobacula_s_Desulfobacula_toluolica:0.16893)100.00:0.04596)100.00:0.15753,(((ref_amt_Desulfatitalea_tepidiphila_S28bF_MMP00039863_NZ_0BCAG01000005_1_300_0348356_0349648_neg_d_Bacteria_p_Desulfobacterota_c_Desulfobacteria_o_Desulfobacterales_f_Desulfosarcinaceae_g_Desulfatitalea_s_Desulfatitalea_tepidiphila:0.34133,ref_amt_Desulfosarcina_BuS5_MMP02441126_NZ_0AXAM01000040_1_23_021480_022748_pos_d_Bacteria_p_Desulfobacterota_c_Desulfobacteria_o_Desulfobacterales_f_BuS5_g_BuS5_s_BuS5_sp000472805:0.18930)90.00:0.06257,ref_amt_Desulfonema_ishimotonii_strain_Tokyo_01_MMP00098745_BEXT01000001_1_MMP00098745_4551_5793416_5794708_neg_d_Bacteria_p_Desulfobacterota_c_Desulfobacteria_o_Desulfobacterales_f_Desulfococcaceae:0.24747)100.00:0.08285,(ref_amt_Desulfobacterium_vacuolatum_IbRM_MMP02746065_FWXY01000004_1_0MMP02746065_21_021106_022404_pos_d_Bacteria_p_Desulfobacterota_c_Desulfobacteria_o_Desulfobacterales_f_Desulfobacteraceae_g_Desulfobacterium_A_s_Desulfobacterium_A_vacuolatum:0.35108,ref_amt_Desulfobacterium_autotrophicum_MMP02603282_CP001087_1_4569_5223861_5225156_pos_d_Bacteria_p_Desulfobacterota_c_Desulfobacteria_o_Desulfobacterales_f_Desulfobacteraceae_g_Desulfobacterium_B_s_Desulfobacterium_B_autotrophicum:0.24382)100.00:0.09083)100.00:0.05665)100.00:0.21559)100.00:0.09372,(ref_amt_Desulfurobacterium_atlanticum_SL22_MMP06265340_FZOB01000003_1_0MMP06265340_83_076223_077515_pos_d_Bacteria_p_Aquificota_c_Desulfurobacteriia_o_Desulfurobacteriales_f_Desulfurobacteriaceae_g_Desulfurobacterium_A_s_Desulfurobacterium_A_atlanticum:0.07682,ref_amt_Desulfurobacterium_TC5_1_MMP02440891_NZ_0ATXC01000001_1_996_1011671_1012969_neg_d_Bacteria_p_Aquificota_c_Desulfurobacteriia_o_Desulfurobacteriales_f_Desulfurobacteriaceae_g_Desulfurobacterium_A_s_Desulfurobacterium_A_sp000421485:0.12765)100.00:0.30544)100.00:0.27592)95.00:0.13507)72.00:0.13934,((((((((mcdonald2016_plant_gi_145348152_ref_XP_001418520_1_Amt_family_transporter_ammonium_Ostreococcus_lucimarinus_CCE9901__Ostreococcus_lucimarinus_2_No_taxonomy_found:1.87049,(mcdonald2016_plant_gi_338808074_gb_AEJ07737_1_ammonium_transporter_1_3_Asterochloris_sp_Armaleo_7_29_2003__Asterochloris_sp_AMT1_3_No_taxonomy_found:0.72319,(mcdonald2016_plant_Volvox_carteri_JGI_87801__Vocar_0028s0082_1_p__M_11_PTHR11730__AMMONIUM_TRANSPORTER_Volvox_carteri_1_JGI__No_taxonomy_found:0.64041,((mcdonald2016_plant_Volvox_carteri_JGI_92451_No_taxonomy_found:0.00000,mcdonald2016_plant_Volvox_carteri_JGI_92451_Vocar_0001s1695_1_p__M_11_PTHR11730__AMMONIUM_TRANSPORTER__No_taxonomy_found:0.00000)100.00:0.20405,(mcdonald2016_plant_gi_159483301_ref_XP_001699699_1_ammonium_transporter_splicing_variant_Chlamydomonas_reinhardtii__Chlamydomonas_reinhardtii_AMT1_7_No_taxonomy_found:0.00000,mcdonald2016_plant_gi_159483299_ref_XP_001699698_1_ammonium_transporter_splicing_variant_Chlamydomonas_reinhardtii__Chlamydomonas_reinhardtii_AMT1_8_No_taxonomy_found:0.00000)100.00:0.22084)100.00:0.30438)100.00:0.61420)100.00:0.46356)99.00:0.09798,(mcdonald2016_plant_Chlorella_sp_NC64A_2__JGI_136742__Chlorella_sp_NC64A_2__No_taxonomy_found:0.46510,mcdonald2016_plant_Chlorella_sp_NC64A_5__JGI_58614__Chlorella_sp_NC64A_5__No_taxonomy_found:0.65576)100.00:0.60934)97.00:0.11365,((((mcdonald2016_plant_gi_338808072_gb_AEJ07736_1_ammonium_transporter_1_2_Asterochloris_sp_Armaleo_7_29_2003__Asterochloris_sp_AMT1_2_No_taxonomy_found:0.35240,mcdonald2016_plant_Coccomyxa_sp_C_169_2_JGI_52218__Coccomyxa_sp_C_169_2_No_taxonomy_found:0.46593)100.00:0.61355,(mcdonald2016_plant_Chlorella_sp_NC64A_3__JGI_36096__Chlorella_sp_NC64A_3_No_taxonomy_found:0.67234,mcdonald2016_plant_Chlorella_sp_NC64A_1_JGI_56592__Chlorella_sp_NC64A_1__No_taxonomy_found:0.53790)100.00:0.11327)98.00:0.11246,(mcdonald2016_plant_gi_338808459_gb_AEJ07738_1_ammonium_transporter_1_1_Asterochloris_sp_Armaleo_7_29_2003__Asterochloris_sp_AMT1_1_No_taxonomy_found:0.39906,mcdonald2016_plant_Coccomyxa_sp_C_169_1_JGI_47532__Coccomyxa_sp_C_169_1_No_taxonomy_found:0.37063)100.00:0.52860)100.00:0.21474,(((((mcdonald2016_plant_gi_159474182_ref_XP_001695208_1_ammonium_transporter_Chlamydomonas_reinhardtii__Chlamydomonas_reinhardtii_AMT1_5_No_taxonomy_found:0.24019,mcdonald2016_plant_Volvox_carteri_JGI_65690__Vocar_0008s0224_1_p__M_11_PTHR11730__AMMONIUM_TRANSPORTER_Volvox_carteri_4_JGI__No_taxonomy_found:0.27380)100.00:0.75730,(mcdonald2016_plant_gi_159487104_ref_XP_001701575_1_ammonium_transporter_Chlamydomonas_reinhardtii__Chlamydomonas_reinhardtii_AMT1_3_No_taxonomy_found:0.72311,(mcdonald2016_plant_gi_159478831_ref_XP_001697504_1_ammonium_transporter_Chlamydomonas_reinhardtii__Chlamydomonas_reinhardtii_AMT1_1_No_taxonomy_found:0.23485,mcdonald2016_plant_Volvox_carteri_JGI_69712__Vocar_0019s0251_1_p__M_11_PTHR11730__AMMONIUM_TRANSPORTER_Volvox_carteri_2_JGI__No_taxonomy_found:0.35434)100.00:0.05766)100.00:0.30465)100.00:0.22311,((((mcdonald2016_plant_gi_584432016_gb_AHI94951_1_ammonium_transporter_1_1_Pinus_pinaster__Pinus_pinaster_AMT1_1_No_taxonomy_found:0.10637,mcdonald2016_plant_gi_584432020_gb_AHI94953_1_ammonium_transporter_1_3_Pinus_pinaster__Pinus_pinaster_AMT1_3_No_taxonomy_found:0.07447)100.00:0.21562,(((mcdonald2016_plant_gi_15705370_gb_AAL05613_1_AF289478_1_ammonium_transporter_1_2_Oryza_sativa__Oryza_sativa_AMT1_2_No_taxonomy_found:0.37212,mcdonald2016_plant_gi_15705368_gb_AAL05612_1_AF289477_1_ammonium_transporter_1_1_Oryza_sativa__Oryza_sativa_AMT1_1_No_taxonomy_found:0.06334)72.00:0.03877,mcdonald2016_plant_gi_15705372_gb_AAL05614_1_AF289479_1_ammonium_transporter_1_3_Oryza_sativa__Oryza_sativa_AMT1_3_No_taxonomy_found:0.13327)100.00:0.12624,(((mcdonald2016_plant_gi_15235398_ref_NP_194599_1_ammonium_transporter_1_4_Arabidopsis_thaliana__Arabidopsis_thaliana_AMT1_4_No_taxonomy_found:0.19331,mcdonald2016_plant_gi_46409004_emb_CAE01484_1_high_affinity_ammonium_transporter_Lotus_japonicus__Lotus_japonicus_AMT1_3_No_taxonomy_found:0.17235)100.00:0.08709,(((mcdonald2016_plant_gi_300119971_gb_ADJ68003_1_AMT1_1_ammonium_proton_co_transporter_Phaseolus_vulgaris__Phaseolus_vulgaris_AMT1_1_No_taxonomy_found:0.15911,mcdonald2016_plant_gi_10952510_gb_AAG24944_1_putative_ammonium_transporter_AMT1_1_Lotus_japonicus__Lotus_japonicus_AMT1_1_No_taxonomy_found:0.08281)100.00:0.06025,mcdonald2016_plant_sp_P58905_AMT11_SOLLC_Ammonium_transporter_1_member_1_OS_Solanum_lycopersicum_GN_AMT1_1_PE_2_SV_1_Solanum_lycopersicum_AMT1_1__EMBL__No_taxonomy_found:0.11354)100.00:0.04436,(mcdonald2016_plant_gi_15236300_ref_NP_193087_1_ammonium_transporter_1_1_Arabidopsis_thaliana__Arabidopsis_thaliana_AMT1_1_No_taxonomy_found:0.07790,(mcdonald2016_plant_gi_15230092_ref_NP_189073_1_ammonium_transporter_1_3_Arabidopsis_thaliana__Arabidopsis_thaliana_AMT1_3_No_taxonomy_found:0.04637,mcdonald2016_plant_gi_15230090_ref_NP_189072_1_ammonium_transporter_1_5_Arabidopsis_thaliana__Arabidopsis_thaliana_AMT1_5_No_taxonomy_found:0.06036)100.00:0.11810)100.00:0.07985)100.00:0.06327)80.00:0.02452,((mcdonald2016_plant_gi_506956845_gb_AGM31799_1_UNVERIFIED_ammonium_transporter_Dionaea_muscipula__Dionaea_muscipula_AMT1_1_No_taxonomy_found:0.22239,(mcdonald2016_plant_gi_31322044_gb_AAM95453_1_Ammonium_transporter_Lotus_japonicus__Lotus_japonicus_AMT1_2_No_taxonomy_found:0.13716,mcdonald2016_plant_gi_15217741_ref_NP_176658_1_ammonium_transporter_1_2_Arabidopsis_thaliana__Arabidopsis_thaliana_AMT1_2_No_taxonomy_found:0.13885)100.00:0.03343)100.00:0.04501,mcdonald2016_plant_sp_O04161_AMT12_SOLLC_Ammonium_transporter_1_member_2_OS_Solanum_lycopersicum_GN_AMT1_2_PE_2_SV_1_Solanum_lycopersicum_AMT1_2__EMBL__No_taxonomy_found:0.16688)76.00:0.02326)76.00:0.07894)98.00:0.10935)98.00:0.05276,((mcdonald2016_plant_gi_302767418_ref_XP_002967129_1_hypothetical_protein_SELMODRAFT_169094_Selaginella_moellendorffii__Selaginella_moellendorffii_AMT1_1_No_taxonomy_found:0.00417,mcdonald2016_plant_gi_302754918_ref_XP_002960883_1_hypothetical_protein_SELMODRAFT_163770_Selaginella_moellendorffii__Selaginella_moellendorffii_AMT1_2_No_taxonomy_found:0.01017)100.00:0.23334,(mcdonald2016_plant_gi_168011841_ref_XP_001758611_1_predicted_protein_Physcomitrella_patens__Physcomitrella_patens_AMT1_6_No_taxonomy_found:0.13764,((mcdonald2016_plant_gi_168068394_ref_XP_001786055_1_predicted_protein_Physcomitrella_patens__Physcomitrella_patens_AMT1_1_No_taxonomy_found:0.01403,mcdonald2016_plant_gi_168067175_ref_XP_001785500_1_predicted_protein_Physcomitrella_patens__Physcomitrella_patens_AMT1_2_No_taxonomy_found:0.00762)100.00:0.09947,(mcdonald2016_plant_gi_168011825_ref_XP_001758603_1_predicted_protein_Physcomitrella_patens__Physcomitrella_patens_AMT1_3_No_taxonomy_found:0.04336,(mcdonald2016_plant_gi_168011817_ref_XP_001758599_1_predicted_protein_Physcomitrella_patens__Physcomitrella_patens_AMT1_4_No_taxonomy_found:0.03245,mcdonald2016_plant_gi_168011819_ref_XP_001758600_1_predicted_protein_Physcomitrella_patens__Physcomitrella_patens_AMT1_5_No_taxonomy_found:0.00620)100.00:0.03687)100.00:0.07832)100.00:0.07042)100.00:0.10058)100.00:0.12281)98.00:0.11942,(mcdonald2016_plant_gi_584432018_gb_AHI94952_1_ammonium_transporter_1_2_Pinus_pinaster__Pinus_pinaster_AMT1_2_No_taxonomy_found:0.27700,mcdonald2016_plant_sp_Q9FVN0_AMT13_SOLLC_Ammonium_transporter_1_member_3_OS_Solanum_lycopersicum_GN_AMT1_3_PE_2_SV_1_Solanum_lycopersicum_AMT1_3__EMBL__No_taxonomy_found:0.30759)100.00:0.13613)100.00:0.51728)99.00:0.09556,(mcdonald2016_plant_gi_159469031_ref_XP_001692671_1_ammonium_transporter_Chlamydomonas_reinhardtii__Chlamydomonas_reinhardtii_AMT1_2_No_taxonomy_found:0.55565,(mcdonald2016_plant_gi_159470639_ref_XP_001693464_1_ammonium_transporter_Chlamydomonas_reinhardtii__Chlamydomonas_reinhardtii_AMT1_4_No_taxonomy_found:0.11175,mcdonald2016_plant_Volvox_carteri_JGI_75428_Vocar_0069s0013_1_p__M_11_PTHR11730__AMMONIUM_TRANSPORTER_Volvox_carteri_10_JGI__No_taxonomy_found:0.15541)100.00:0.24863)100.00:0.43477)99.00:0.09865,mcdonald2016_plant_gi_145356298_ref_XP_001422370_1_Amt_family_transporter_ammonium_Ostreococcus_lucimarinus_CCE9901__Ostreococcus_lucimarinus_1_No_taxonomy_found:0.69558)100.00:0.17617)100.00:0.19128)100.00:0.60608,(((ref_amt_Anabaena_4_3_MMP04536954_NZ_0LUHJ01000014_1_99_117283_118809_pos_d_Bacteria_p_Cyanobacteria_c_Cyanobacteriia_o_Cyanobacteriales_f_Nostocaceae_g_Trichormus_s_Trichormus_sp001597745:0.14136,((ref_amt_Anabaena_PCC_7108_MMP02261341_NZ_KB235896_1_1096_1224178_1225647_pos_d_Bacteria_p_Cyanobacteria_c_Cyanobacteriia_o_Cyanobacteriales_f_Nostocaceae_g_Anabaena_s_Anabaena_sp000332135:0.15940,mcdonald2016_proka_gi_501379412_ref_WP_012410978_1_ammonium_transporter_Nostoc_punctiforme__Nostoc_punctiforme_1_No_taxonomy_found:0.09580)68.00:0.03939,(mcdonald2016_proka_gi_75702889_gb_ABA22565_1_ammonium_transporter_Anabaena_variabilis_ATCC_29413__Anabaena_variabilis_No_taxonomy_found:0.03303,mcdonald2016_proka_gi_764950517_ref_WP_044520794_1_ammonium_transporter_Nostoc_sp_PCC_7120__Anabaena_sp_PCC7120_1_No_taxonomy_found:0.01591)100.00:0.08947)68.00:0.08747)100.00:0.61838,(ref_amt_Anaerolineales_bacterium_UBA6055_MMP06455368_DIYL01000038_1_235_243883_245370_neg_d_Bacteria_p_Chloroflexota_c_Anaerolineae_o_SBR1031_f_A4b_g_UBA6055_s_UBA6055_sp002428985:0.25318,(ref_amt_Anaerolineaceae_bacterium_NAT_290_MMP07618355_NZXX01000002_1_0MMP07618355_412_0456141_0457598_pos_d_Bacteria_p_Chloroflexota_c_Anaerolineae_o_SBR1031_f_A4b_g_GCA_2702065_s_GCA_2702065_sp002702065:0.23781,ref_amt_Anaerolineaceae_bacterium_NAT_117_MMP07618352_PABP01000038_1_MMP07618352_637_0719329_0720756_neg_d_Bacteria_p_Chloroflexota_c_Anaerolineae_o_SBR1031_f_A4b_g_GCA_2699585_s_GCA_2699585_sp002699585:0.28007)99.00:0.10232)100.00:0.26927)64.00:0.11162,ref_amt_Anaerolineaceae_bacterium_NAT_290_MMP07618355_NZXX01000002_1_0MMP07618355_413_0457804_0459216_pos_d_Bacteria_p_Chloroflexota_c_Anaerolineae_o_SBR1031_f_A4b_g_GCA_2702065_s_GCA_2702065_sp002702065:0.41588)100.00:0.53410)41.00:0.00000,((ref_amt_Donghicola_tyrosinivorans_strain_DSM_100212_MMP07621402_PVTQ01000004_1_MMP07621402_174_187394_188848_neg_d_Bacteria_p_Proteobacteria_c_Alphaproteobacteria_o_Rhodobacterales_f_Rhodobacteraceae_g_Donghicola_s_Donghicola_tyrosinivorans:0.18133,ref_amt_Donghicola_eburneus_SW_277_MMP05421764_FOXY01000010_1_063_058322_059770_neg_d_Bacteria_p_Proteobacteria_c_Alphaproteobacteria_o_Rhodobacterales_f_Rhodobacteraceae_g_Donghicola_s_Donghicola_eburneus:0.18596)100.00:0.83802,(((((((mcdonald2016_rh_gi_20336225_ref_NP_057208_2_blood_group_Rh_D_polypeptide_isoform_1_Homo_sapiens__Homo_sapiens_RhD_No_taxonomy_found:2.04237,mcdonald2016_rh_gi_156627565_ref_NP_000315_2_ammonium_transporter_Rh_type_A_Homo_sapiens__Homo_sapiens_RhAg_No_taxonomy_found:0.37405)100.00:0.23141,(mcdonald2016_rh_gi_7706683_ref_NP_057405_1_ammonium_transporter_Rh_type_C_Homo_sapiens__Homo_sapiens_RhCg_No_taxonomy_found:0.50080,mcdonald2016_rh_gi_224548945_ref_NP_065140_3_ammonium_transporter_Rh_type_B_isoform_a_Homo_sapiens__Homo_sapiens_RhBg_No_taxonomy_found:0.48667)100.00:0.25781)100.00:0.15756,(((mcdonald2016_rh_gi_159474702_ref_XP_001695464_1_Rh_protein_CO2_responsive_Chlamydomonas_reinhardtii__Chlamydomonas_reinhardtii_RHP1_No_taxonomy_found:0.16285,mcdonald2016_rh_gi_159474704_ref_XP_001695465_1_Rh_protein_Chlamydomonas_reinhardtii__Chlamydomonas_reinhardtii_RHP2_No_taxonomy_found:0.08170)100.00:0.77516,((mcdonald2016_rh_Asterochloris_sp__JGI_4349__Asterochloris_sp_4_No_taxonomy_found:0.00000,mcdonald2016_rh_Asterochloris_sp__JGI_4350__Asterochloris_sp_5_No_taxonomy_found:0.00000)100.00:0.45608,mcdonald2016_rh_Chlorella_sp_NC64A_Rh_JGI_21763__Chlorella_sp_NC64A_Rh__No_taxonomy_found:0.57655)99.00:0.20894)98.00:0.68967,mcdonald2016_rh_gi_31323871_gb_AAP47144_1_Rh_like_glycoprotein_Anopheles_gambiae__Anopheles_gambiae_Rh50_No_taxonomy_found:0.73981)71.00:0.25306)65.00:0.08571,(mcdonald2016_rh_gi_32765784_gb_AAP87368_1_RhAG_like_protein_Ciona_intestinalis__Ciona_intestinalis_RhAg_No_taxonomy_found:0.65563,(mcdonald2016_rh_gi_699241148_ref_XP_009858227_1_PREDICTED_rh_type_B_glycoprotein_isoform_X1_Ciona_intestinalis__Ciona_intestinalis_RhBg_No_taxonomy_found:0.09443,mcdonald2016_rh_gi_699241144_ref_XP_009858225_1_PREDICTED_rh_type_C_glycoprotein_isoform_X1_Ciona_intestinalis__Ciona_intestinalis_RhCg_No_taxonomy_found:0.05260)100.00:0.48561)98.00:0.14364)70.00:0.10290,((mcdonald2016_rh_gi_115733130_ref_XP_789738_2_PREDICTED_similar_to_Rh_type_C_glycoprotein_like_protein_Strongylocentrotus_purpuratus__Strongylocentrotus_purpuratus_Rh50_No_taxonomy_found:0.53623,mcdonald2016_rh_gi_299823637_dbj_BAJ10270_1_Rh_related_protein_Branchiostoma_floridae__Branchiostoma_floridae_RhR1__No_taxonomy_found:0.55798)71.00:0.07837,((mcdonald2016_rh_gi_676492623_ref_XP_009065981_1_hypothetical_protein_LOTGIDRAFT_133634_Lottia_gigantea__Lottia_gigantea_5_No_taxonomy_found:0.38327,mcdonald2016_rh_gi_676434770_ref_XP_009047338_1_hypothetical_protein_LOTGIDRAFT_111301_partial_Lottia_gigantea__Lottia_gigantea_6_No_taxonomy_found:0.38737)100.00:0.21202,((mcdonald2016_rh_gi_443691773_gb_ELT93531_1_hypothetical_protein_CAPTEDRAFT_104921_Capitella_teleta__Capitella_teleta_8_No_taxonomy_found:0.59534,(mcdonald2016_rh_gi_260795927_ref_XP_002592956_1_hypothetical_protein_BRAFLDRAFT_202079_partial_Branchiostoma_floridae__Branchiostoma_floridae_4__No_taxonomy_found:0.05538,mcdonald2016_rh_gi_299823645_dbj_BAJ10274_1_Rh_related_protein_Branchiostoma_floridae__Branchiostoma_floridae_RhR2__No_taxonomy_found:0.03723)100.00:0.24259)44.00:0.07122,mcdonald2016_rh_gi_585710448_ref_XP_006824549_1_PREDICTED_ammonium_transporter_Rh_type_B_like_Saccoglossus_kowalevskii__Saccoglossus_kowalevskii_2_No_taxonomy_found:0.32438)50.00:0.10754)50.00:0.04992)76.00:0.08384)69.00:0.04370,(((mcdonald2016_rh_gi_156375207_ref_XP_001629973_1_predicted_protein_Nematostella_vectensis__Nematostella_vectensis_9_No_taxonomy_found:0.02838,mcdonald2016_rh_gi_156375209_ref_XP_001629974_1_predicted_protein_Nematostella_vectensis__Nematostella_vectensis_10_No_taxonomy_found:0.00346)100.00:0.88603,mcdonald2016_rh_gi_156352536_ref_XP_001622804_1_hypothetical_protein_NEMVEDRAFT_v1g139792_Nematostella_vectensis__Nematostella_vectensis_11_No_taxonomy_found:0.60547)95.00:0.15428,mcdonald2016_rh_gi_196016158_ref_XP_002117933_1_expressed_hypothetical_protein_Trichoplax_adhaerens__Trichoplax_adhaerens_4_No_taxonomy_found:0.68506)69.00:0.11555)46.00:0.13614,((mcdonald2016_rh_gi_17563228_ref_NP_504436_1_RH_Rhesus_antigen_Related_Caenorhabditis_elegans__Caenorhabditis_elegans_RhR1__No_taxonomy_found:0.00000,mcdonald2016_rh_gi_9739015_gb_AAF97865_1_Rh_like_protein_2_Caenorhabditis_elegans__Caenorhabditis_elegans_RhR2_No_taxonomy_found:0.00234)100.00:0.95338,mcdonald2016_rh_gi_443734385_gb_ELU18387_1_hypothetical_protein_CAPTEDRAFT_137751_Capitella_teleta__Capitella_teleta_7_No_taxonomy_found:0.44421)57.00:0.04610)100.00:4.46777)86.00:1.12213)47.00:0.12583,(((ref_amt_Desulfurobacterium_thermolithotrophum_MMP00713591_CP002543_1_0935_0934700_0935920_neg_d_Bacteria_p_Aquificota_c_Desulfurobacteriia_o_Desulfurobacteriales_f_Desulfurobacteriaceae_g_Desulfurobacterium_s_Desulfurobacterium_thermolithotrophum:0.36791,(ref_amt_Desulfuromonas_TF_MMP02469593_NZ_KI421412_1_122_125375_126589_neg_d_Bacteria_p_Desulfuromonadota_c_Desulfuromonadia_o_Desulfuromonadales_f_ATBO01_g_ATBO01_s_ATBO01_sp000472285:0.46297,(mcdonald2016_proka_gi_254969310_gb_EET26822_1_Rh_family_protein_ammonium_transporter_Acidithiobacillus_caldus_ATCC_51756__Acidithiobacillus_caldus_AmtB__No_taxonomy_found:0.48352,(((((ref_amt_Filomicrobium_sp_MMP3234138_NZ_0LN829118_1_864_0866740_0867969_pos_d_Bacteria_p_Proteobacteria_c_Alphaproteobacteria_o_Rhizobiales_f_Hyphomicrobiaceae_g_Filomicrobium_s_Filomicrobium_insigne:0.41707,(ref_amt_Bauldia_litoralis_524_16_MMP02982931_FMXQ01000001_1_412_442211_443422_pos_d_Bacteria_p_Proteobacteria_c_Alphaproteobacteria_o_Rhizobiales_f_Kaistiaceae_g_Bauldia_s_Bauldia_litoralis:0.38123,(ref_amt_Cohaesibacter_YE_B6_MMP09580333_NZ_0QODK01000001_1_MMP09580333_785_0936208_0937431_pos_d_Bacteria_p_Proteobacteria_c_Alphaproteobacteria_o_Rhizobiales_f_Cohaesibacteraceae_g_Cohaesibacter:0.09104,ref_amt_Cohaesibacter_gelatinilyticus_DSM_18289_MMP06265368_OBEL01000003_1_0MMP06265368_138_0143196_0144422_pos_d_Bacteria_p_Proteobacteria_c_Alphaproteobacteria_o_Rhizobiales_f_Cohaesibacteraceae_g_Cohaesibacter_s_Cohaesibacter_gelatinilyticus:0.11311)100.00:0.18381)78.00:0.04816)82.00:0.03014,ref_amt_Ahrensia_R2A130_MMP00010388_NZ_AEEB01000022_1_408_476386_477594_pos_d_Bacteria_p_Proteobacteria_c_Alphaproteobacteria_o_Rhizobiales_f_Rhizobiaceae_g_R2A130_s_R2A130_sp000179775:0.25966)100.00:0.12273,(ref_amt_Alphaproteobacteria_bacterium_46_93_T64_MMP05179561_MAAN01000018_1_0MMP05179561_13_009845_011074_pos_d_Bacteria_p_Proteobacteria_c_Alphaproteobacteria_o_Sneathiellales_f_Sneathiellaceae_g_Sneathiella_s_Sneathiella_sp002163135:0.23632,ref_amt_Aestuariispira_insulae_AH_MY2_MMP09074965_NZ_0QRDW01000008_1_MMP09074965_173_0181753_0182994_pos_d_Bacteria_p_Proteobacteria_c_Alphaproteobacteria_o_UBA8366_f_GCA_2696645:0.20256)100.00:0.07566)100.00:0.08190,((ref_amt_Flavobacteriaceae_bacterium_Hp12_MMP08959339_QDDL01000006_1_00MMP08959339_69_0073243_0074433_neg_d_Bacteria_p_Proteobacteria_c_Gammaproteobacteria_o_HP12_f_HP12_g_HP12_s_HP12_sp003097315:0.31129,(((((ref_amt_Enterovibrio_pacificus_CAIM_1920_MMP05007540_NZ_0LYBM01000003_1_63_068476_069696_neg_d_Bacteria_p_Proteobacteria_c_Gammaproteobacteria_o_Enterobacterales_f_Vibrionaceae_g_Enterovibrio_B_s_Enterovibrio_B_pacificus:0.18075,(mcdonald2016_proka_gi_28898297_ref_NP_797902_1_ammonium_transporter_Amt_Vibrio_parahaemolyticus_RIMD_2210633__Vibrio_parahaemolyticus_2_No_taxonomy_found:0.10722,mcdonald2016_proka_gi_27365893_ref_NP_761421_1_ammonium_transporter_Vibrio_vulnificus_CMCP6__Vibrio_vulnificus_CMCP6_2_No_taxonomy_found:0.06811)100.00:0.06053)100.00:0.22792,ref_amt_Amphritea_japonica_ATCC_BAA_1530_MMP02440491_NZ_KB907101_1_266_304676_305884_pos_d_Bacteria_p_Proteobacteria_c_Gammaproteobacteria_o_Pseudomonadales_f_Nitrincolaceae_g_Amphritea_s_Amphritea_japonica:0.16507)99.00:0.07534,ref_amt_Enterovibrio_calviensis_1F_230_MMP02470495_NZ_0AJYH01000184_1_14_015439_016647_pos_d_Bacteria_p_Proteobacteria_c_Gammaproteobacteria_o_Enterobacterales_f_Vibrionaceae_g_Enterovibrio_s_Enterovibrio_norvegicus:0.17975)88.00:0.03619,(ref_amt_Aliagarivorans_marinus_AAM1_MMP02440617_NZ_0000KE386909_1_113_124288_125493_neg_d_Bacteria_p_Proteobacteria_c_Gammaproteobacteria_o_Enterobacterales_f_Psychromonadaceae_A_g_Aliagarivorans_s_Aliagarivorans_marinus:0.20702,(ref_amt_Alteromonadaceae_bacterium_KCTC_62397_MMP08917691_NZ_0RAQO01000002_1_MMP08917691_251_0267318_0268517_neg_d_Bacteria_p_Proteobacteria_c_Gammaproteobacteria_o_Enterobacterales_f_Psychromonadaceae_A:0.11199,ref_amt_Agarivorans_gilvus_MMP04215004_NZ_CP013021_1_2037_2146658_2147860_pos_d_Bacteria_p_Proteobacteria_c_Gammaproteobacteria_o_Enterobacterales_f_Psychromonadaceae_A_g_Agarivorans_s_Agarivorans_gilvus:0.10185)100.00:0.08046)100.00:0.10370)91.00:0.04182,((ref_amt_Bacterioplanes_sanyensis_MMP07372106_CP022530_1_MMP07372106_2654_2914585_2915811_pos_d_Bacteria_p_Proteobacteria_c_Gammaproteobacteria_o_Pseudomonadales_f_Saccharospirillaceae_g_Bacterioplanes_s_Bacterioplanes_sanyensis:0.20794,(ref_amt_Bermanella_marisrubri_RED65_MMP02436132_NZ_0000CH724113_1_294_287635_288849_neg_d_Bacteria_p_Proteobacteria_c_Gammaproteobacteria_o_Pseudomonadales_f_Saccharospirillaceae_g_Bermanella_s_Bermanella_marisrubri:0.05752,ref_amt_BGEO_SAMN07136708_METAG_KAJBENCP_013_040_045419_046630_pos_d_Bacteria_p_Proteobacteria_c_Gammaproteobacteria_o_Pseudomonadales_f_Saccharospirillaceae_g_Bermanella_s_Bermanella_sp002683575:0.10981)100.00:0.08081)100.00:0.05239,((ref_amt_Alcanivorax_pacificus_W11_5_MMP02471159_NZ_0CP004387_1_266_0271247_0272458_neg_d_Bacteria_p_Proteobacteria_c_Gammaproteobacteria_o_Pseudomonadales_f_Alcanivoracaceae_g_Alcanivorax_A_s_Alcanivorax_A_pacificus:0.25347,ref_amt_Alteromonadaceae_bacterium_EAC_69_MMP07618328_NZOQ01000003_1_MMP07618328_126_148663_149871_neg_d_Bacteria_p_Proteobacteria_c_Gammaproteobacteria_o_Pseudomonadales_f_Oleiphilaceae_g_GCA_2695345_s_GCA_2695345_sp002695345:0.19249)93.00:0.05484,ref_amt_Alteromonadaceae_bacterium_CPC_69_MMP07618326_NYTK01000016_1_0MMP07618326_49_052205_053509_neg_d_Bacteria_p_Proteobacteria_c_Gammaproteobacteria_o_Pseudomonadales_f_Oleiphilaceae_g_Tamilnaduibacter_s_Tamilnaduibacter_sp002717955:0.19849)100.00:0.06956)99.00:0.04406)97.00:0.12319)72.00:0.05182,(((ref_amt_Cupriavidus_UBA2526_MMP06457331_DDNG01000010_1_067_071817_073019_neg_d_Bacteria_p_Proteobacteria_c_Gammaproteobacteria_o_Burkholderiales_f_Burkholderiaceae_g_Cupriavidus_s_Cupriavidus_metallidurans:0.27912,ref_amt_Azoarcus_toluclasticus_MF63_MMP02441344_NZ_0KB899514_1_42_038863_040065_pos_d_Bacteria_p_Proteobacteria_c_Gammaproteobacteria_o_Burkholderiales_f_Rhodocyclaceae_g_Azoarcus_A_s_Azoarcus_A_toluclasticus:0.19331)100.00:0.06730,ref_amt_Chromatiales_bacterium_strain_SZUA_493_MMP09288041_QKFD01000122_1_123_137114_138307_pos_d_Bacteria_p_Proteobacteria_c_Gammaproteobacteria_o_Thiohalomonadales_f_Thiohalomonadaceae_g_SZUA_493_s_SZUA_493_sp003251535:0.26531)67.00:0.05137,ref_amt_Betaproteobacteria_bacterium_SG8_40_MMP03994180_LJTS01000074_1_03_02299_03501_pos_d_Bacteria_p_Proteobacteria_c_Gammaproteobacteria_o_Burkholderiales_f_SG8_40_g_SG8_40_s_SG8_40_sp001304425:0.20576)98.00:0.08648)99.00:0.07696)87.00:0.06941,(ref_amt_Acinetobacter_sp_MB5_MMP08295223_NZ_POVU01000006_1_MMP08295223_141_147381_148568_pos_d_Bacteria_p_Proteobacteria_c_Gammaproteobacteria_o_Pseudomonadales_f_Moraxellaceae_g_Acinetobacter_s_Acinetobacter_sp003261585:0.16328,(ref_amt_Acinetobacter_NBRC_100985_MMP00041787_BAEB01000065_1_068_072173_073360_pos_d_Bacteria_p_Proteobacteria_c_Gammaproteobacteria_o_Pseudomonadales_f_Moraxellaceae_g_Acinetobacter_s_Acinetobacter_venetianus:0.06641,ref_amt_Acinetobacter_IN_3_MMP07618235_NZLS01000102_1_0MMP07618235_7_004738_005925_pos_d_Bacteria_p_Proteobacteria_c_Gammaproteobacteria_o_Pseudomonadales_f_Moraxellaceae_g_Acinetobacter_s_Acinetobacter_baylyi:0.13797)56.00:0.02599)100.00:0.25056)76.00:0.05990)100.00:0.18456)100.00:0.17765)100.00:0.83931,(swiss_prot_sp_Q60366_AMT1_METJA_Ammonium_transporter_Amt1_OS_Methanocaldococcus_jannaschii_strain_ATCC_43067__DSM_2661__JAL_1__JCM_10045__NBRC_100440_OX_243232_GN_amt1_PE_1_SV_1_d_Archaea_p_Methanobacteriota_c_Methanococci_o_Methanococcales_f_Methanocaldococcaceae_g_Methanocaldococcus_s_Methanocaldococcus_jannaschii:1.13635,(swiss_prot_sp_Q58739_AMT2_METJA_Ammonium_transporter_Amt2_OS_Methanocaldococcus_jannaschii_strain_ATCC_43067__DSM_2661__JAL_1__JCM_10045__NBRC_100440_OX_243232_GN_amt2_PE_1_SV_1_d_Archaea_p_Methanobacteriota_c_Methanococci_o_Methanococcales_f_Methanocaldococcaceae_g_Methanocaldococcus_s_Methanocaldococcus_jannaschii:0.35695,(ref_amt_Desulfurobacterium_TC5_1_MMP02440891_NZ_0ATXC01000001_1_997_1013130_1014443_neg_d_Bacteria_p_Aquificota_c_Desulfurobacteriia_o_Desulfurobacteriales_f_Desulfurobacteriaceae_g_Desulfurobacterium_A_s_Desulfurobacterium_A_sp000421485:0.14268,ref_amt_Desulfurobacterium_atlanticum_SL22_MMP06265340_FZOB01000003_1_0MMP06265340_82_074755_076062_pos_d_Bacteria_p_Aquificota_c_Desulfurobacteriia_o_Desulfurobacteriales_f_Desulfurobacteriaceae_g_Desulfurobacterium_A_s_Desulfurobacterium_A_atlanticum:0.09309)100.00:0.36476)100.00:0.41790)94.00:0.11508)98.00:0.54824,(swiss_prot_sp_B8ZYW3_AMT2_HALMT_Ammonium_transporter_Amt2_OS_Haloferax_mediterranei_strain_ATCC_33500__DSM_1411__JCM_8866__NBRC_14739__NCIMB_2177__R_4_OX_523841_GN_amt2_PE_2_SV_1_d_Archaea_p_Halobacteriota_c_Halobacteria_o_Halobacteriales_f_Haloferacaceae_g_Haloferax_s_Haloferax_mediterranei:0.69440,swiss_prot_sp_I3R0S7_AMT1_HALMT_Ammonium_transporter_Amt1_OS_Haloferax_mediterranei_strain_ATCC_33500__DSM_1411__JCM_8866__NBRC_14739__NCIMB_2177__R_4_OX_523841_GN_amt1_PE_1_SV_1_d_Archaea_p_Halobacteriota_c_Halobacteria_o_Halobacteriales_f_Haloferacaceae_g_Haloferax_s_Haloferax_mediterranei:0.54536)100.00:0.68428)98.00:0.46750)85.00:0.06256,(((((((((((ref_amt_Catenovulum_sp_MMP08394866_CP026604_1_MMP08394866_2732_3815349_3817802_pos_d_Bacteria_p_Proteobacteria_c_Gammaproteobacteria_o_Enterobacterales_f_Alteromonadaceae_g_RQJ05_s_RQJ05_sp003063625:0.20784,ref_amt_Catenovulum_sp_RQJ05_MMP09469620_NZ_QMED01000002_1_MMP09469620_283_346954_349416_neg_d_Bacteria_p_Proteobacteria_c_Gammaproteobacteria_o_Enterobacterales_f_Alteromonadaceae_g_RQJ05_s_RQJ05_sp003286125:0.19172)100.00:1.51348,ref_amt_Alteromonadaceae_bacterium_NORP12_MMP07568826_NVXL01000026_1_0MMP07568826_28_033411_035597_pos_d_Bacteria_p_Proteobacteria_c_Gammaproteobacteria_o_Pseudomonadales_f_Cellvibrionaceae_g_GCA_2746115_s_GCA_2746115_sp002746115:1.44895)98.00:0.17613,(((ref_amt_Endozoicomonas_atrinae_WP70_MMP03978955_LUKQ01000853_1_007_005478_007586_neg_d_Bacteria_p_Proteobacteria_c_Gammaproteobacteria_o_Pseudomonadales_f_Endozoicomonadaceae_g_Endozoicomonas_s_Endozoicomonas_atrinae:0.13107,ref_amt_Endozoicomonas_elysicola_MKT110_MMP02440436_NZ_KB892881_1_195_234474_236588_pos_d_Bacteria_p_Proteobacteria_c_Gammaproteobacteria_o_Pseudomonadales_f_Endozoicomonadaceae_g_Endozoicomonas_s_Endozoicomonas_elysicola:0.12230)100.00:0.25874,(ref_amt_Endozoicomonas_montiporae_LMG_24815_MMP02851611_NZ_00JOKG01000002_1_14_0016256_0018316_neg_d_Bacteria_p_Proteobacteria_c_Gammaproteobacteria_o_Pseudomonadales_f_Endozoicomonadaceae_g_Endozoicomonas_s_Endozoicomonas_montiporae:0.35404,(ref_amt_Endozoicomonas_ab112_MMP03407264_NZ_0LASA01000148_1_75_094917_097025_pos_d_Bacteria_p_Proteobacteria_c_Gammaproteobacteria_o_Pseudomonadales_f_Endozoicomonadaceae_g_Endozoicomonas_s_Endozoicomonas_arenosclerae:0.08923,ref_amt_Endozoicomonas_numazuensis_HC50_MMP02851612_NZ_00JOKH01000002_1_92_0101302_0102675_pos_d_Bacteria_p_Proteobacteria_c_Gammaproteobacteria_o_Pseudomonadales_f_Endozoicomonadaceae_g_Endozoicomonas_s_Endozoicomonas_numazuensis:0.11952)100.00:0.27294)100.00:0.16009)100.00:0.48052,(ref_amt_Endozoicomonas_elysicola_MKT110_MMP02440436_NZ_KB892898_1_178_202416_205025_neg_d_Bacteria_p_Proteobacteria_c_Gammaproteobacteria_o_Pseudomonadales_f_Endozoicomonadaceae_g_Endozoicomonas_s_Endozoicomonas_elysicola:0.21723,ref_amt_Endozoicomonas_atrinae_WP70_MMP03978955_LUKQ01000288_1_001_000341_002965_pos_d_Bacteria_p_Proteobacteria_c_Gammaproteobacteria_o_Pseudomonadales_f_Endozoicomonadaceae_g_Endozoicomonas_s_Endozoicomonas_atrinae:0.12466)100.00:1.48060)100.00:0.27676)97.00:0.11253,((ref_amt_BGEO_SAMN07136541_METAG_NKHKCIIM_029_02_00165_02426_pos_d_Archaea_p_Thermoplasmatota_c_Poseidoniia_o_MGIII_f_CG_Epi1_g_CG_Epi1_s_:0.08105,ref_amt_BGEO_SAMN07136755_METAG_HBDILNFE_064_03_01031_03289_pos_d_Archaea_p_Thermoplasmatota_c_Poseidoniia_o_MGIII_f_CG_Epi1_g_CG_Epi1_s_CG_Epi1_sp002506485:0.04496)100.00:0.79648,(((ref_amt_GORG_SAMEA6067800_SAGS_AH287I06_09_021_019099_021330_pos_d_Bacteria_p_Proteobacteria_c_Alphaproteobacteria_o_Pelagibacterales_f_Pelagibacteraceae_g_Pelagibacter_s_:0.15241,(ref_amt_Candidatus_Pelagibacter_ubique_HTCC1013_MMP02441456_NZ_00KI421438_1_476_452374_454611_neg_d_Bacteria_p_Proteobacteria_c_Alphaproteobacteria_o_Pelagibacterales_f_Pelagibacteraceae_g_Pelagibacter_s_Pelagibacter_ubique_R:0.09760,ref_amt_GORG_SAMEA6069976_SAGS_AG893K16_06_049_056410_058647_pos_d_Bacteria_p_Proteobacteria_c_Alphaproteobacteria_o_Pelagibacterales_f_Pelagibacteraceae_g_Pelagibacter_s_:0.10292)100.00:0.07698)100.00:0.26103,ref_amt_Alphaproteobacteria_bacterium_MarineAlpha5_Bin5_MMP07286207_PTKZ01000001_1_0MMP07286207_19_023259_025355_neg_d_Bacteria_p_Proteobacteria_c_Alphaproteobacteria_o_HIMB59_f_GCA_002718135_g_AG_337_I02_s_AG_337_I02_sp002938205:0.38869)96.00:0.05341,(ref_amt_Candidatus_Pelagibacter_ubique_HIMB058_MMP02440920_NZ_ATTF01000001_1_19_14066_16219_neg_d_Bacteria_p_Proteobacteria_c_Alphaproteobacteria_o_Pelagibacterales_f_Pelagibacteraceae_g_Pelagibacter_A_s_Pelagibacter_A_ubique_B:0.62300,(ref_amt_GORG_SAMEA6068714_SAGS_AG365E14_12_07_07663_09795_neg_d_Bacteria_p_Proteobacteria_c_Alphaproteobacteria_o_Pelagibacterales_f_Pelagibacteraceae_g_Pelagibacter_s_:0.14280,(ref_amt_GORG_SAMEA6067705_SAGS_AH287B14_07_043_041685_043847_neg_d_Bacteria_p_Proteobacteria_c_Alphaproteobacteria_o_Pelagibacterales_f_Pelagibacteraceae_g_Pelagibacter_s_:0.10441,((ref_amt_GORG_SAMEA6069971_SAGS_AG893K09_2_169_157327_159477_neg_d_Bacteria_p_Proteobacteria_c_Alphaproteobacteria_o_Pelagibacterales_f_Pelagibacteraceae_g_Pelagibacter_s_:0.12706,ref_amt_TARA_SAMEA2620404_METAG_GFNGFNMB_71_01_00003_01670_pos_d_Bacteria_p_Proteobacteria_c_Alphaproteobacteria_o_Pelagibacterales_f_Pelagibacteraceae_g_Pelagibacter_s_:0.08416)92.00:0.02922,((ref_amt_GORG_SAMEA6067685_SAGS_AH287A14_13_12_10447_12597_pos_d_Bacteria_p_Proteobacteria_c_Alphaproteobacteria_o_Pelagibacterales_f_Pelagibacteraceae_g_Pelagibacter_s_:0.08919,(ref_amt_GORG_SAMEA6068046_SAGS_AH324J07_02_087_075439_077592_pos_d_Bacteria_p_Proteobacteria_c_Alphaproteobacteria_o_Pelagibacterales_f_Pelagibacteraceae_g_Pelagibacter_s_:0.06892,ref_amt_BGEO_SAMN07136957_METAG_IPLPFFLA_131_01_00107_02257_neg_d_Bacteria_p_Actinobacteriota_c_Acidimicrobiia_o_TMED189_f_TMED189_g_TMED189_s_:0.04964)99.00:0.01257)100.00:0.01588,(ref_amt_Candidatus_Pelagibacter_HTCC7211_MMP02436224_NZ_0DS995298_1_291_0278778_0280925_pos_d_Bacteria_p_Proteobacteria_c_Alphaproteobacteria_o_Pelagibacterales_f_Pelagibacteraceae_g_Pelagibacter_s_Pelagibacter_sp000155895:0.08067,ref_amt_Candidatus_Pelagibacter_MMP02603690_CP000084_1_0050_0060069_0062219_neg_d_Bacteria_p_Proteobacteria_c_Alphaproteobacteria_o_Pelagibacterales_f_Pelagibacteraceae_g_Pelagibacter_s_Pelagibacter_ubique_R:0.05633)100.00:0.06188)92.00:0.01807)93.00:0.05412)100.00:0.07443)100.00:0.14522)100.00:0.10387)100.00:0.36011)100.00:0.42931)98.00:0.12775,(((ref_amt_Aestuariibacter_salexigens_JC2042_MMP02441210_NZ_0AUBH01000020_1_11_008758_010617_neg_d_Bacteria_p_Proteobacteria_c_Gammaproteobacteria_o_Enterobacterales_f_Alteromonadaceae_g_Aestuariibacter_s_Aestuariibacter_salexigens:1.04951,(ref_amt_Enterovibrio_nigricans_DAl_1_1_5_MMP02745132_NZ_00FUXU01000075_1_MMP02745132_8_009460_011448_pos_d_Bacteria_p_Proteobacteria_c_Gammaproteobacteria_o_Enterobacterales_f_Vibrionaceae_g_Enterovibrio_A_s_Enterovibrio_A_nigricans:0.08218,ref_amt_Enterovibrio_coralii_CAIM_912_MMP04296881_NZ_0LNTY01000006_1_41_032981_034891_neg_d_Bacteria_p_Proteobacteria_c_Gammaproteobacteria_o_Enterobacterales_f_Vibrionaceae_g_Enterovibrio_A_s_Enterovibrio_A_coralii:0.05209)100.00:0.75681)100.00:0.28445,((((((ref_amt_Fulvimarina_manganoxydans_CGMCC_1_10972_MMP06297251_FWXR01000013_1_0MMP06297251_55_063337_066474_pos_d_Bacteria_p_Proteobacteria_c_Alphaproteobacteria_o_Rhizobiales_f_Rhizobiaceae_g_Fulvimarina_s_Fulvimarina_manganoxydans:0.41449,ref_amt_Aurantimonas_sp_22II_16_19i_MMP03097527_AQQS01000002_1_0MMP03097527_32_026479_029649_neg_d_Bacteria_p_Proteobacteria_c_Alphaproteobacteria_o_Rhizobiales_f_Rhizobiaceae_g_Fulvimarina_s_Fulvimarina_sp002088275:0.35518)100.00:0.14425,ref_amt_Breoghania_corrubedonensis_strain_DSM_23382_MMP08776944_QAYG01000001_1_MMP08776944_1438_1626879_1630214_neg_d_Bacteria_p_Proteobacteria_c_Alphaproteobacteria_o_Rhizobiales_f_Stappiaceae_g_Breoghania_s_Breoghania_corrubedonensis:0.36420)99.00:0.08449,((ref_amt_Cohaesibacter_YE_B6_MMP09580333_NZ_0QODK01000001_1_MMP09580333_550_0678397_0681654_neg_d_Bacteria_p_Proteobacteria_c_Alphaproteobacteria_o_Rhizobiales_f_Cohaesibacteraceae_g_Cohaesibacter:0.23783,ref_amt_Cohaesibacter_sp_MMP04515647_LT907844_1_MMP04515647_1989_2163561_2166845_pos_d_Bacteria_p_Proteobacteria_c_Alphaproteobacteria_o_Rhizobiales_f_Cohaesibacteraceae_g_Cohaesibacter_s_Cohaesibacter_sp900215505:0.18258)100.00:0.05583,ref_amt_Cohaesibacter_marisflavi_CGMCC_1_9157_MMP04488056_FOVR01000001_1_221_248247_251480_pos_d_Bacteria_p_Proteobacteria_c_Alphaproteobacteria_o_Rhizobiales_f_Cohaesibacteraceae_g_Cohaesibacter_s_Cohaesibacter_marisflavi:0.17327)100.00:0.35056)98.00:0.06963,(ref_amt_Ahrensia_SAT_55_MMP07618280_PAKZ01000028_1_0MMP07618280_55_055487_058726_pos_d_Bacteria_p_Proteobacteria_c_Alphaproteobacteria_o_Rhizobiales_f_Rhizobiaceae_g_Ahrensia_s_Ahrensia_sp002706335:0.35081,(ref_amt_Altererythrobacter_sp_MMP00108308_NZ_AP018498_1_MMP00108308_3067_3305758_3308919_pos_d_Bacteria_p_Proteobacteria_c_Alphaproteobacteria_o_Sphingomonadales_f_Sphingomonadaceae_g_Porphyrobacter_A:0.25153,ref_amt_Croceicoccus_mobilis_Ery22_MMP05176184_NZ_LYWZ01000022_1_445_471849_474947_pos_d_Bacteria_p_Proteobacteria_c_Alphaproteobacteria_o_Sphingomonadales_f_Sphingomonadaceae_g_Croceicoccus_s_Croceicoccus_mobilis:0.31808)100.00:0.24481)100.00:0.14590)100.00:0.53574,(((ref_amt_Catenovulum_agarivorans_YM01_MMP02470761_NZ_00000JH767536_1_42_043850_047260_neg_d_Bacteria_p_Proteobacteria_c_Gammaproteobacteria_o_Enterobacterales_f_Alteromonadaceae_g_Catenovulum_s_Catenovulum_agarivorans:0.04968,ref_amt_Catenovulum_agarivorans_DS_2_MMP02952949_NZ_0ARZY01000001_1_16_018454_021864_pos_d_Bacteria_p_Proteobacteria_c_Gammaproteobacteria_o_Enterobacterales_f_Alteromonadaceae_g_Catenovulum_s_Catenovulum_agarivorans_A:0.04944)100.00:0.39536,(ref_amt_Catenovulum_sp_MMP08394866_CP026604_1_MMP08394866_1678_2414803_2418252_pos_d_Bacteria_p_Proteobacteria_c_Gammaproteobacteria_o_Enterobacterales_f_Alteromonadaceae_g_RQJ05_s_RQJ05_sp003063625:0.25530,ref_amt_Catenovulum_sp_RQJ05_MMP09469620_NZ_0QMED01000035_1_MMP09469620_31_040892_044332_neg_d_Bacteria_p_Proteobacteria_c_Gammaproteobacteria_o_Enterobacterales_f_Alteromonadaceae_g_RQJ05_s_RQJ05_sp003286125:0.32588)100.00:0.19506)100.00:0.53778,((ref_amt_BGEO_SAMN07136708_METAG_JGHHNJEM_001_056_058781_061864_pos_d_Bacteria_p_Proteobacteria_c_Gammaproteobacteria_o_Pseudomonadales_f_Marinomonadaceae_g__s_:0.32266,(((ref_amt_Colwellia_sp_UCD_KL20_MMP06007765_NZ_0MPHL01000012_1_MMP06007765_55_059284_062334_pos_d_Bacteria_p_Proteobacteria_c_Gammaproteobacteria_o_Enterobacterales_f_Alteromonadaceae_g_Colwellia_s_Colwellia_agarivorans:0.31176,ref_amt_Agarivorans_gilvus_MMP04215004_NZ_0CP013021_1_148_0145947_0149027_pos_d_Bacteria_p_Proteobacteria_c_Gammaproteobacteria_o_Enterobacterales_f_Psychromonadaceae_A_g_Agarivorans_s_Agarivorans_gilvus:0.19135)100.00:0.06124,ref_amt_Aliagarivorans_taiwanensis_AAT1_MMP02440618_NZ_0AUBZ01000009_1_61_067992_071081_pos_d_Bacteria_p_Proteobacteria_c_Gammaproteobacteria_o_Enterobacterales_f_Psychromonadaceae_A_g_Aliagarivorans_s_Aliagarivorans_taiwanensis:0.23928)100.00:0.05826,(ref_amt_Alteromonas_aestuariivivens_KCTC_52655_MMP09762594_NZ_QRHA01000001_1_MMP09762594_106_133638_136709_neg_d_Bacteria_p_Proteobacteria_c_Gammaproteobacteria_o_Enterobacterales_f_Alteromonadaceae:0.23671,(ref_amt_Alteromonadaceae_bacterium_UBA1980_MMP06452532_DDDM01000034_1_035_042563_045676_neg_d_Bacteria_p_Proteobacteria_c_Gammaproteobacteria_o_Enterobacterales_f_Alteromonadaceae_g_Alteromonas_A_s_Alteromonas_A_sp002335925:0.08276,ref_amt_Alteromonas_lipolytica_JW12_MMP05511236_NZ_MJIC01000010_1_606_678438_681506_neg_d_Bacteria_p_Proteobacteria_c_Gammaproteobacteria_o_Enterobacterales_f_Alteromonadaceae_g_Alteromonas_A_s_Alteromonas_A_lipolytica:0.07909)100.00:0.24312)100.00:0.12144)100.00:0.06763)100.00:0.11189,ref_amt_Cycloclasticus_sp_46_120_T64_MMP05179560_MAAM01000010_1_0MMP05179560_57_067409_070471_pos_d_Bacteria_p_Proteobacteria_c_Gammaproteobacteria_o_Methylococcales_f_Cycloclasticaceae_g_Cycloclasticus_s_Cycloclasticus_sp002162695:0.41667)100.00:0.27417)100.00:0.08269)100.00:0.07356,(ref_amt_Desulfomicrobium_norvegicum_Norway_4_MMP05421830_FOTO01000014_1_047_069985_073779_pos_d_Bacteria_p_Desulfobacterota_A_c_Desulfovibrionia_o_Desulfovibrionales_f_Desulfomicrobiaceae_g_Desulfomicrobium_s_Desulfomicrobium_norvegicum:0.43899,(ref_amt_Desulfovibrio_africanus_MMP00713616_CP003221_1_1292_1434068_1437817_pos_d_Bacteria_p_Desulfobacterota_A_c_Desulfovibrionia_o_Desulfovibrionales_f_Desulfovibrionaceae_g_Desulfocurvibacter_s_Desulfocurvibacter_africanus:0.33634,((ref_amt_Desulfovibrio_inopinatus_HHQ_20_MMP02441548_NZ_0AUBP01000021_1_20_021694_025128_neg_d_Bacteria_p_Desulfobacterota_A_c_Desulfovibrionia_o_Desulfovibrionales_f_Desulfovibrionaceae_g_Desulfovibrio_M_s_Desulfovibrio_M_inopinatus:0.25217,ref_amt_Desulfovibrio_frigidus_18_MMP02745701_NZ_JONL01000003_1_309_353590_356970_pos_d_Bacteria_p_Desulfobacterota_A_c_Desulfovibrionia_o_Desulfovibrionales_f_Desulfovibrionaceae_g_Desulfovibrio_H_s_Desulfovibrio_H_frigidus:0.29621)98.00:0.06698,(ref_amt_Desulfobulbus_japonicus_Pro1_MMP02440624_NZ_0AUCV01000052_1_15_013502_017257_pos_d_Bacteria_p_Desulfobacterota_c_Desulfobulbia_o_Desulfobulbales_f_Desulfobulbaceae_g_Desulfobulbus_A_s_Desulfobulbus_A_japonicus:0.37146,ref_amt_Desulfofaba_hansenii_P1_MMP07546017_PESK01000002_1_MMP07546017_115_141757_145515_pos_d_Bacteria_p_Desulfobacterota_c_Desulfobacteria_o_Desulfobacterales_f_Desulfobacteraceae_g_Desulfofaba_s_Desulfofaba_hansenii:0.23154)100.00:0.15337)96.00:0.04336)97.00:0.05836)100.00:0.22727)100.00:0.18277)97.00:0.41758,(((ref_amt_Blastopirellula_marina_DSM_3645_MMP02436112_NZ_000CH672376_1_1852_2194034_2197813_neg_d_Bacteria_p_Planctomycetota_c_Planctomycetes_o_Pirellulales_f_Pirellulaceae_g_Blastopirellula_s_Blastopirellula_marina:0.22047,(ref_amt_Blastopirellula_cremea_HE_2_MGV_MMP09637346_NZ_00QPEW01000026_1_MMP09637346_3_003012_006788_neg_d_Bacteria_p_Planctomycetota_c_Planctomycetes_o_Pirellulales_f_Pirellulaceae_g_Blastopirellula_A_s_Blastopirellula_A_marina_B:0.11614,(ref_amt_Blastopirellula_cremea_HE_1_MGV_MMP09637267_NZ_000QPEV01000012_1_MMP09637267_7_0008342_0012160_neg_d_Bacteria_p_Planctomycetota_c_Planctomycetes_o_Pirellulales_f_Pirellulaceae_g_Blastopirellula_A_s_Blastopirellula_A_marina_A:0.08073,ref_amt_Blastopirellula_cremea_HE_PRIS_MGV_MMP09637541_NZ_000QPEX01000046_1_MMP09637541_6_0006125_0009997_neg_d_Bacteria_p_Planctomycetota_c_Planctomycetes_o_Pirellulales_f_Pirellulaceae_g_Blastopirellula_A:0.10619)100.00:0.08851)100.00:0.11094)100.00:0.78032,(ref_amt_Blastopirellula_cremea_HE_2_MGV_MMP09637346_NZ_QPEW01000016_1_MMP09637346_567_739354_743367_pos_d_Bacteria_p_Planctomycetota_c_Planctomycetes_o_Pirellulales_f_Pirellulaceae_g_Blastopirellula_A_s_Blastopirellula_A_marina_B:0.15386,(ref_amt_Blastopirellula_cremea_HE_PRIS_MGV_MMP09637541_NZ_000QPEX01000037_1_MMP09637541_8_0009466_0013242_pos_d_Bacteria_p_Planctomycetota_c_Planctomycetes_o_Pirellulales_f_Pirellulaceae_g_Blastopirellula_A:0.16346,ref_amt_Blastopirellula_cremea_HE_1_MGV_MMP09637267_NZ_0QPEV01000005_1_MMP09637267_309_0360712_0364485_pos_d_Bacteria_p_Planctomycetota_c_Planctomycetes_o_Pirellulales_f_Pirellulaceae_g_Blastopirellula_A_s_Blastopirellula_A_marina_A:0.16462)100.00:0.16070)100.00:0.84819)98.00:0.15874,((ref_amt_Chromatiales_bacterium_strain_SZUA_493_MMP09288041_QKFD01000030_1_018_018238_020727_neg_d_Bacteria_p_Proteobacteria_c_Gammaproteobacteria_o_Thiohalomonadales_f_Thiohalomonadaceae_g_SZUA_493_s_SZUA_493_sp003251535:0.54149,ref_amt_Alpha_proteobacterium_BAL199_MMP02436095_NZ_0ABHC01000014_1_59_068624_070726_pos_d_Bacteria_p_Proteobacteria_c_Alphaproteobacteria_o_Thalassobaculales_f_Thalassobaculaceae_g_BAL199_s_BAL199_sp000171835:0.83415)100.00:0.47881,((ref_amt_Beggiatoa_sp_strain_SZUA_411_MMP09287959_QKBZ01000006_1_03_03432_05141_pos_d_Bacteria_p_Proteobacteria_c_Gammaproteobacteria_o_Beggiatoales_f_Beggiatoaceae_g_SZUA_411_s_SZUA_411_sp003245895:0.86409,(((ref_amt_Anaerolineales_bacterium_UBA6055_MMP06455368_DIYL01000057_1_203_237762_241967_neg_d_Bacteria_p_Chloroflexota_c_Anaerolineae_o_SBR1031_f_A4b_g_UBA6055_s_UBA6055_sp002428985:0.61707,ref_amt_Anaerolineaceae_bacterium_NAT_117_MMP07618352_PABP01000021_1_MMP07618352_109_0144371_0149395_pos_d_Bacteria_p_Chloroflexota_c_Anaerolineae_o_SBR1031_f_A4b_g_GCA_2699585_s_GCA_2699585_sp002699585:0.61314)100.00:0.35879,ref_amt_Candidatus_Scalindua_husup_a2_MMP00036669_BAOS01000022_1_MMP00036669_109_103110_105107_neg_d_Bacteria_p_Planctomycetota_c_Brocadiae_o_Brocadiales_f_Scalinduaceae_g_Scalindua_s_Scalindua_sp002443295:0.62236)96.00:0.14840,((ref_amt_Acaryochloris_marina_MMP02604308_CP000828_1_5540_6043838_6048586_neg_d_Bacteria_p_Cyanobacteria_c_Cyanobacteriia_o_Thermosynechococcales_f_Thermosynechococcaceae_g_Acaryochloris_s_Acaryochloris_marina:1.08772,(ref_amt_Filamentous_cyanobacterium_ESFC_1_MMP02256433_NZ_KB904821_1_2437_2801046_2803838_pos_d_Bacteria_p_Cyanobacteria_c_Cyanobacteriia_o_Cyanobacteriales_f_Spirulinaceae_g_ESFC_1_s_ESFC_1_sp000380225:0.65644,((swiss_prot_sp_P54148_Y537_SYNY3_Putative_ammonium_transporter_sll0537_OS_Synechocystis_sp__strain_PCC_6803__Kazusa_OX_1111708_GN_sll0537_PE_3_SV_1_No_taxonomy_found:0.00000,mcdonald2016_proka_gi_499176500_ref_WP_010874087_1_ammonium_transporter_Synechocystis_sp_PCC_6803__Synechocystis_sp_PCC_6803_Amt1_No_taxonomy_found:0.00000)100.00:0.38105,(ref_amt_Filamentous_cyanobacterium_ESFC_1_MMP02256433_NZ_KB904821_1_2077_2393290_2394972_neg_d_Bacteria_p_Cyanobacteria_c_Cyanobacteriia_o_Cyanobacteriales_f_Spirulinaceae_g_ESFC_1_s_ESFC_1_sp000380225:0.38676,(ref_amt_Acaryochloris_RCC1774_MMP08384890_NZ_PQWO01000005_1_MMP08384890_293_333656_335239_pos_d_Bacteria_p_Cyanobacteria_c_Cyanobacteriia_o_Thermosynechococcales_f_Thermosynechococcaceae_g_RCC1774_s_RCC1774_sp003231495:0.15742,ref_amt_Acaryochloris_marina_MMP02604308_CP000844_1_0033_0041567_0043381_pos_d_Bacteria_p_Cyanobacteria_c_Cyanobacteriia_o_Thermosynechococcales_f_Thermosynechococcaceae_g_Acaryochloris_s_Acaryochloris_marina:0.15188)100.00:0.16939)100.00:0.07034)100.00:0.15174)100.00:0.15387)100.00:0.16838,(ref_amt_Filamentous_cyanobacterium_ESFC_1_MMP02256433_NZ_KB904821_1_1523_1735882_1738443_neg_d_Bacteria_p_Cyanobacteria_c_Cyanobacteriia_o_Cyanobacteriales_f_Spirulinaceae_g_ESFC_1_s_ESFC_1_sp000380225:0.65619,(ref_amt_Coleofasciculus_chthonoplastes_PCC_7420_MMP02436227_NZ_0DS989846_1_68_084958_087468_pos_d_Bacteria_p_Cyanobacteria_c_Cyanobacteriia_o_Cyanobacteriales_f_Coleofasciculaceae_g_Coleofasciculus_s_Coleofasciculus_chthonoplastes:0.21878,ref_amt_Cyanobacteria_bacterium_UBA2566_MMP06454548_DDLS01000117_1_016_012684_015191_neg_d_Bacteria_p_Cyanobacteria_c_Cyanobacteriia_o_Cyanobacteriales_f_Desertifilaceae_g_Roseofilum_s_Roseofilum_sp002340255:0.32115)100.00:0.29258)100.00:0.09987)100.00:0.15934)96.00:0.06468)65.00:0.02498,(ref_amt_Colwellia_75C3_MMP08125738_PJAU01000056_1_MMP08125738_102_097429_098721_neg_d_Bacteria_p_Proteobacteria_c_Gammaproteobacteria_o_Enterobacterales_f_Alteromonadaceae_g_Colwellia_s_Colwellia_sp002836255:0.54607,(ref_amt_Boseongicola_aestuarii_CECT_8489_MMP104098235_FXXQ01000023_1_00MMP104098235_6_008341_009594_neg_d_Bacteria_p_Proteobacteria_c_Alphaproteobacteria_o_Rhodobacterales_f_Rhodobacteraceae_g_Boseongicola_s_Boseongicola_aestuarii:0.07298,ref_amt_Boseongicola_aestuarii_CECT_8489_MMP104098235_FXXQ01000023_1_00MMP104098235_5_007017_008264_neg_d_Bacteria_p_Proteobacteria_c_Alphaproteobacteria_o_Rhodobacterales_f_Rhodobacteraceae_g_Boseongicola_s_Boseongicola_aestuarii:0.19929)100.00:0.41915)100.00:0.40100)89.00:0.06591)98.00:0.11266)64.00:0.14375)86.00:0.16169)99.00:0.31070,ref_amt_Denitrovibrio_acetiphilus_MMP02598464_CP001968_1_0798_0820668_0822563_pos_d_Bacteria_p_Deferribacterota_c_Deferribacteres_o_Deferribacterales_f_Denitrovibrionaceae_g_Denitrovibrio_s_Denitrovibrio_acetiphilus:1.26756)99.00:0.20337,((mcdonald2016_proka_gi_32447224_emb_CAD77050_1_putative_ammonium_transporter_Rhodopirellula_baltica_SH_1__Rhodopirellula_baltica_2_No_taxonomy_found:0.97852,(ref_amt_Blastopirellula_marina_DSM_3645_MMP02436112_NZ_00000CH672376_1_55_0062221_0064485_pos_d_Bacteria_p_Planctomycetota_c_Planctomycetes_o_Pirellulales_f_Pirellulaceae_g_Blastopirellula_s_Blastopirellula_marina:0.41753,(ref_amt_Blastopirellula_cremea_HE_2_MGV_MMP09637346_NZ_QPEW01000094_1_MMP09637346_151_209212_211200_pos_d_Bacteria_p_Planctomycetota_c_Planctomycetes_o_Pirellulales_f_Pirellulaceae_g_Blastopirellula_A_s_Blastopirellula_A_marina_B:0.11663,ref_amt_Blastopirellula_cremea_HE_1_MGV_MMP09637267_NZ_0QPEV01000014_1_MMP09637267_292_0360014_0362323_neg_d_Bacteria_p_Planctomycetota_c_Planctomycetes_o_Pirellulales_f_Pirellulaceae_g_Blastopirellula_A_s_Blastopirellula_A_marina_A:0.11418)100.00:0.25928)100.00:0.09634)59.00:0.18855,ref_amt_Clostridia_bacterium_strain_SZUA_610_MMP09288158_QKJQ01000016_1_101_129400_131277_pos_d_Bacteria_p_Firmicutes_A_c_Clostridia_o_Lachnospirales_f_Lachnospiraceae_g_SZUA_448_s_SZUA_448_sp003249225:0.64715)100.00:0.50909)92.00:0.19706,(((ref_amt_Desulfuromonas_acetoxidans_11070_MMP02441806_NZ_AAEW02000001_1_151_176919_178739_pos_d_Bacteria_p_Desulfuromonadota_c_Desulfuromonadia_o_Desulfuromonadales_f_Desulfuromonadaceae_g_Desulfuromonas_s_Desulfuromonas_acetoxidans:0.35214,(ref_amt_Arcobacter_SM1702_MMP10233606_NZ_0RCWF01000006_1_MMP10233606_44_039904_041727_neg_d_Bacteria_p_Campylobacterota_c_Campylobacteria_o_Campylobacterales_f_Arcobacteraceae_g_Poseidonibacter:0.25511,ref_amt_Arcobacter_sp_strain_SZUA_449_MMP09287997_QKDL01000067_1_039_034096_035913_pos_d_Bacteria_p_Campylobacterota_c_Campylobacteria_o_Campylobacterales_f_Arcobacteraceae_g_Halarcobacter_s_Halarcobacter_sp003252105:0.19519)100.00:0.13170)100.00:1.33659,ref_amt_Epsilonproteobacteria_bacterium_tcs_49_MMP03267309_LLYS01000003_1_137_132115_134388_neg_d_Bacteria_p_Campylobacterota_c_Campylobacteria_o_Campylobacterales_f_Sulfurovaceae_g_TCS_49_s_TCS_49_sp002049495:0.80483)92.00:0.32995,(((ref_amt_Aestuariispira_insulae_AH_MY2_MMP09074965_NZ_0QRDW01000001_1_MMP09074965_618_0625062_0627599_pos_d_Bacteria_p_Proteobacteria_c_Alphaproteobacteria_o_UBA8366_f_GCA_2696645:0.87493,ref_amt_Cohaesibacter_marisflavi_CGMCC_1_9157_MMP04488056_FOVR01000006_1_210_211446_213929_pos_d_Bacteria_p_Proteobacteria_c_Alphaproteobacteria_o_Rhizobiales_f_Cohaesibacteraceae_g_Cohaesibacter_s_Cohaesibacter_marisflavi:0.75659)100.00:0.36592,ref_amt_Cellvibrionaceae_bacterium_SAT_230_MMP07618438_PANW01000015_1_00MMP07618438_9_006207_008435_pos_d_Bacteria_p_Proteobacteria_c_Gammaproteobacteria_o_Pseudomonadales_f_Cellvibrionaceae_g_GCA_2707785_s_GCA_2707785_sp002707785:1.00141)90.00:0.13856,ref_amt_Bacillus_solimangrovi_GH2_4_MMP05526266_NZ_MJEH01000022_1_219_217651_219933_neg_d_Bacteria_p_Firmicutes_c_Bacilli_o_Bacillales_f_Bacillaceae_N_g_Bacillus_AV_s_Bacillus_AV_solimangrovi:1.10112)89.00:0.11779)91.00:0.20401)96.00:0.14198,((ref_amt_Acidimicrobiia_bacterium_UBA2766_MMP06454303_DEIU01000086_1_017_019600_021138_neg_d_Bacteria_p_Actinobacteriota_c_Acidimicrobiia_o_UBA2766_f_UBA2766_g_UBA2766_s_UBA2766_sp002352645:0.79552,(((ref_amt_Flammeovirga_pacifica_WPAGA1_MMP03105797_NZ_0JRYR01000006_1_65_094277_095791_pos_d_Bacteria_p_Bacteroidota_c_Bacteroidia_o_Cytophagales_f_Flammeovirgaceae_g_Flammeovirga_s_Flammeovirga_pacifica:0.29971,(ref_amt_Flammeovirga_SJP92_MMP04364338_NZ_0LQAQ01000087_1_20_031656_033194_pos_d_Bacteria_p_Bacteroidota_c_Bacteroidia_o_Cytophagales_f_Flammeovirgaceae_g_Flammeovirga_s_Flammeovirga_sp001583495:0.14658,ref_amt_Flammeovirga_OC4_MMP03177400_NZ_0JTAM01000076_1_13_013751_015313_neg_d_Bacteria_p_Bacteroidota_c_Bacteroidia_o_Cytophagales_f_Flammeovirgaceae_g_Flammeovirga_s_Flammeovirga_sp000812565:0.18996)100.00:0.12058)100.00:0.51361,ref_amt_Cytophagales_bacterium_UBA2561_MMP06454551_DDLX01000017_1_243_306855_309209_pos_d_Bacteria_p_Bacteroidota_c_Bacteroidia_o_Cytophagales_f_Bernardetiaceae_g_UBA2561_s_UBA2561_sp002340355:0.47607)100.00:0.32524,ref_amt_Flexithrix_dorotheae_Ft_d1_MMP02256418_NZ_0KB903520_1_19_024480_025859_neg_d_Bacteria_p_Bacteroidota_c_Bacteroidia_o_Cytophagales_f_Flammeovirgaceae_g_Flexithrix_s_Flexithrix_dorotheae:0.40376)100.00:0.25817)100.00:0.61204,ref_amt_Candidatus_Scalindua_husup_a2_MMP00036669_BAOS01000001_1_0MMP00036669_85_121779_123407_pos_d_Bacteria_p_Planctomycetota_c_Brocadiae_o_Brocadiales_f_Scalinduaceae_g_Scalindua_s_Scalindua_sp002443295:1.09474)75.00:0.06512)100.00:0.19582,(ref_amt_Acinetobacter_venetianus_MMP02471758_NZ_000CM001772_1_2164_2250234_2251556_neg_d_Bacteria_p_Proteobacteria_c_Gammaproteobacteria_o_Pseudomonadales_f_Moraxellaceae_g_Acinetobacter_s_Acinetobacter_venetianus:0.54271,((ref_amt_Alteromonadaceae_bacterium_Bs31_MMP02745866_FXAI01000011_1_0MMP02745866_35_034828_036183_neg_d_Bacteria_p_Proteobacteria_c_Gammaproteobacteria_o_Pseudomonadales_f_Cellvibrionaceae_g_Teredinibacter_s_Teredinibacter_sp900177435:0.52070,((ref_amt_Alcanivorax_pacificus_W11_5_MMP02471159_NZ_CP004387_1_1636_1813350_1814675_neg_d_Bacteria_p_Proteobacteria_c_Gammaproteobacteria_o_Pseudomonadales_f_Alcanivoracaceae_g_Alcanivorax_A_s_Alcanivorax_A_pacificus:0.16522,ref_amt_Alcanivorax_sp_SW127_MMP09228975_NZ_QGMP01000001_1_MMP09228975_1647_1838776_1840095_pos_d_Bacteria_p_Proteobacteria_c_Gammaproteobacteria_o_Pseudomonadales_f_Alcanivoracaceae_g_Alcanivorax_A_s_Alcanivorax_A_sp003259185:0.17380)100.00:0.18753,((ref_amt_Alcanivorax_UBA1913_MMP06455530_DDGB01000022_1_123_141352_142674_neg_d_Bacteria_p_Proteobacteria_c_Gammaproteobacteria_o_Pseudomonadales_f_Alcanivoracaceae_g_Alcanivorax_s_Alcanivorax_sp002337465:0.06272,ref_amt_Alcanivorax_EAC_41_MMP07618285_NZRG01000063_1_0MMP07618285_28_030552_031850_pos_d_Bacteria_p_Proteobacteria_c_Gammaproteobacteria_o_Pseudomonadales_f_Alcanivoracaceae_g_Alcanivorax_s_Alcanivorax_sp002313655:0.08436)100.00:0.20310,(ref_amt_Alcanivorax_hongdengensis_A_11_3_MMP02471206_NZ_0AMRJ01000007_1_37_037352_038641_neg_d_Bacteria_p_Proteobacteria_c_Gammaproteobacteria_o_Pseudomonadales_f_Alcanivoracaceae_g_Alcanivorax_s_Alcanivorax_hongdengensis:0.18229,((ref_amt_Alcanivorax_19_m_6_MMP03076215_NZ_0ARXV01000020_1_46_048488_049783_pos_d_Bacteria_p_Proteobacteria_c_Gammaproteobacteria_o_Pseudomonadales_f_Alcanivoracaceae_g_Alcanivorax_s_Alcanivorax_nanhaiticus:0.12844,ref_amt_Alcanivoracaceae_bacterium_SAT_93_MMP07618282_PAJO01000009_1_0MMP07618282_18_014312_015607_neg_d_Bacteria_p_Proteobacteria_c_Gammaproteobacteria_o_Pseudomonadales_f_Alcanivoracaceae_g_Alcanivorax_s_Alcanivorax_sp002706085:0.09204)75.00:0.03403,(ref_amt_Alcanivorax_NORP25_MMP07568839_NVWY01000035_1_0MMP07568839_22_019512_020822_neg_d_Bacteria_p_Proteobacteria_c_Gammaproteobacteria_o_Pseudomonadales_f_Alcanivoracaceae_g_Alcanivorax_s_Alcanivorax_sp002733835:0.10598,ref_amt_Alcanivorax_NP_94_MMP07618292_PBRW01000075_1_0MMP07618292_15_012558_013853_neg_d_Bacteria_p_Proteobacteria_c_Gammaproteobacteria_o_Pseudomonadales_f_Alcanivoracaceae_g_Alcanivorax_s_Alcanivorax_jadensis:0.09401)96.00:0.02472)100.00:0.05224)100.00:0.05341)100.00:0.18720)100.00:0.15519)100.00:0.15312,ref_amt_Bacterioplanes_sanyensis_MMP07372106_CP022530_1_0MMP07372106_230_0245545_0246846_neg_d_Bacteria_p_Proteobacteria_c_Gammaproteobacteria_o_Pseudomonadales_f_Saccharospirillaceae_g_Bacterioplanes_s_Bacterioplanes_sanyensis:0.42078)100.00:0.15904)100.00:0.46358)98.00:0.18416,(((((((((((((ref_amt_Cyanothece_CCY0110_MMP02436157_NZ_0AAXW01000048_1_18_016246_017787_pos_d_Bacteria_p_Cyanobacteria_c_Cyanobacteriia_o_Cyanobacteriales_f_Microcystaceae_g_Crocosphaera_s_Crocosphaera_sp000169335:1.26519,(ref_amt_Acaryochloris_RCC1774_MMP08384890_NZ_PQWO01000002_1_MMP08384890_196_210171_211703_pos_d_Bacteria_p_Cyanobacteria_c_Cyanobacteriia_o_Thermosynechococcales_f_Thermosynechococcaceae_g_RCC1774_s_RCC1774_sp003231495:0.75653,ref_amt_Crocosphaera_watsonii_WH_0005_MMP3146296_NZ_0CAQL01000927_1_3_01189_03219_pos_d_Bacteria_p_Cyanobacteria_c_Cyanobacteriia_o_Cyanobacteriales_f_Microcystaceae_g_Crocosphaera_s_Crocosphaera_watsonii:0.83901)94.00:0.14583)100.00:0.27900,ref_amt_Cyanobacteria_bacterium_UBA2566_MMP06454548_DDLS01000017_1_016_041263_042768_neg_d_Bacteria_p_Cyanobacteria_c_Cyanobacteriia_o_Cyanobacteriales_f_Desertifilaceae_g_Roseofilum_s_Roseofilum_sp002340255:0.40329)93.00:0.14115,(((ref_amt_Cyanobium_PCC_7001_MMP02436316_NZ_0DS990556_1_158_0141208_0142113_pos_d_Bacteria_p_Cyanobacteria_c_Cyanobacteriia_o_Synechococcales_f_Cyanobiaceae_g_PCC7001_s_PCC7001_sp000155635:0.16614,(ref_amt_Candidatus_Synechococcus_spongiarum_SP3_MMP03003633_JXQG01000030_1_009_08208_09674_pos_d_Bacteria_p_Cyanobacteria_c_Cyanobacteriia_o_Synechococcales_f_Cyanobiaceae_g_Synechococcus_B_s_Synechococcus_B_spongiarum_B:0.16745,((ref_amt_GORG_SAMEA6067916_SAGS_AH287O17_19_015_012788_014290_neg_d_Bacteria_p_Cyanobacteria_c_Cyanobacteriia_o_Synechococcales_f_Cyanobiaceae_g_Prochlorococcus_A_s_:0.26193,((ref_amt_GORG_SAMEA6068189_SAGS_AH321C14_02_101_094136_095614_pos_d_Bacteria_p_Cyanobacteria_c_Cyanobacteriia_o_Synechococcales_f_Cyanobiaceae_g_Prochlorococcus_A_s_:0.10476,ref_amt_GORG_SAMEA6067851_SAGS_AH287K23_16_008_006226_007713_neg_d_Bacteria_p_Cyanobacteria_c_Cyanobacteriia_o_Synechococcales_f_Cyanobiaceae_g_Prochlorococcus_A_s_Prochlorococcus_A_marinus_Q:0.08451)99.00:0.02776,ref_amt_GORG_SAMEA6067726_SAGS_AH287C20_02_051_045429_046886_neg_d_Bacteria_p_Cyanobacteria_c_Cyanobacteriia_o_Synechococcales_f_Cyanobiaceae_g_Prochlorococcus_A_s_Prochlorococcus_A_marinus_Q:0.07724)99.00:0.03538)100.00:0.03644,ref_amt_BGEO_SAMN07136489_METAG_IFLGICPE_071_09_07425_08984_neg_d_Bacteria_p_Cyanobacteria_c_Cyanobacteriia_o_Synechococcales_f_Cyanobiaceae_g_Synechococcus_C_s_Synechococcus_C_sp000012505:0.10814)100.00:0.16370)100.00:0.24898)100.00:0.64716,(((ref_amt_Arthrospira_TJSD091_MMP03463612_NZ_0LAYT01000258_1_36_030276_031766_neg_d_Bacteria_p_Cyanobacteria_c_Cyanobacteriia_o_Cyanobacteriales_f_Phormidiaceae_g_Arthrospira_s_Arthrospira_maxima:0.33681,ref_amt_Cyanobacteria_bacterium_UBA2566_MMP06454548_DDLS01000046_1_088_106484_108151_neg_d_Bacteria_p_Cyanobacteria_c_Cyanobacteriia_o_Cyanobacteriales_f_Desertifilaceae_g_Roseofilum_s_Roseofilum_sp002340255:0.26904)92.00:0.10696,((swiss_prot_sp_P54147_Y108_SYNY3_Putative_ammonium_transporter_sll0108_OS_Synechocystis_sp__strain_PCC_6803__Kazusa_OX_1111708_GN_sll0108_PE_3_SV_1_No_taxonomy_found:0.00206,mcdonald2016_proka_gi_752786202_ref_WP_041426058_1_ammonium_transporter_Synechocystis_sp_PCC_6803__Synechocystis_sp_PCC_6803_Amt3_No_taxonomy_found:0.00000)100.00:0.32362,(ref_amt_Cyanothece_sp_BG0011_MMP08470889_NZ_0PRLH01000047_1_MMP08470889_44_058937_060433_pos_d_Bacteria_p_Cyanobacteria_c_Cyanobacteriia_o_Cyanobacteriales_f_Microcystaceae_g_Crocosphaera_s_Crocosphaera_sp003013815:0.16321,ref_amt_Coleofasciculus_chthonoplastes_PCC_7420_MMP02436227_NZ_0DS989873_1_50_056560_058134_pos_d_Bacteria_p_Cyanobacteria_c_Cyanobacteriia_o_Cyanobacteriales_f_Coleofasciculaceae_g_Coleofasciculus_s_Coleofasciculus_chthonoplastes:0.23274)76.00:0.03776)84.00:0.02932)89.00:0.04232,(ref_amt_Acaryochloris_RCC1774_MMP08384890_NZ_0PQWO01000019_1_MMP08384890_19_019382_020806_pos_d_Bacteria_p_Cyanobacteria_c_Cyanobacteriia_o_Thermosynechococcales_f_Thermosynechococcaceae_g_RCC1774_s_RCC1774_sp003231495:0.28164,ref_amt_Filamentous_cyanobacterium_ESFC_1_MMP02256433_NZ_KB904821_1_3808_4377008_4378498_pos_d_Bacteria_p_Cyanobacteria_c_Cyanobacteriia_o_Cyanobacteriales_f_Spirulinaceae_g_ESFC_1_s_ESFC_1_sp000380225:0.29787)78.00:0.04844)77.00:0.09235)88.00:0.22667,(((ref_amt_Acaryochloris_marina_MMP02604308_CP000828_1_3289_3574394_3575806_neg_d_Bacteria_p_Cyanobacteria_c_Cyanobacteriia_o_Thermosynechococcales_f_Thermosynechococcaceae_g_Acaryochloris_s_Acaryochloris_marina:0.17351,ref_amt_Acaryochloris_RCC1774_MMP08384890_NZ_0PQWO01000006_1_MMP08384890_53_059741_061204_neg_d_Bacteria_p_Cyanobacteria_c_Cyanobacteriia_o_Thermosynechococcales_f_Thermosynechococcaceae_g_RCC1774_s_RCC1774_sp003231495:0.15880)100.00:0.19493,ref_amt_Chroococcales_cyanobacterium_CENA595_MMP03354289_NZ_JYON01000006_1_130_146888_148513_pos_d_Bacteria_p_Cyanobacteria_c_Cyanobacteriia_o_Cyanobacteriales_f_Chroococcidiopsidaceae_g_Aliterella_s_Aliterella_atlantica:0.21042)100.00:0.08409,((ref_amt_Calothrix_rhizosoleniae_SC01_MMP94537168_NZ_FYBH01000138_1_MMP94537168_47_49822_51426_pos_d_Bacteria_p_Cyanobacteria_c_Cyanobacteriia_o_Cyanobacteriales_f_Nostocaceae_g_Calothrix_A_s_Calothrix_A_rhizosoleniae:0.23484,ref_amt_Calothrix_parasitica_MMP00079801_AP018227_1_MMP00079801_1923_2550137_2551738_neg_d_Bacteria_p_Cyanobacteria_c_Cyanobacteriia_o_Cyanobacteriales_f_Nostocaceae_g_Rivularia_s_Rivularia_parasitica:0.25069)100.00:0.06939,(mcdonald2016_proka_gi_499304390_ref_WP_010995165_1_ammonium_transporter_Nostoc_sp_PCC_7120__Anabaena_sp_PCC7120_3_No_taxonomy_found:0.08131,ref_amt_Anabaena_4_3_MMP04536954_NZ_LUHJ01000014_1_100_119215_120813_pos_d_Bacteria_p_Cyanobacteria_c_Cyanobacteriia_o_Cyanobacteriales_f_Nostocaceae_g_Trichormus_s_Trichormus_sp001597745:0.06264)100.00:0.08302)99.00:0.05074)100.00:0.11048)87.00:0.04814)86.00:0.05489,ref_amt_Acaryochloris_marina_MMP02604308_CP000828_1_0835_0885863_0887341_pos_d_Bacteria_p_Cyanobacteria_c_Cyanobacteriia_o_Thermosynechococcales_f_Thermosynechococcaceae_g_Acaryochloris_s_Acaryochloris_marina:0.54314)88.00:0.17667,(ref_amt_Candidatus_Poribacteria_bacterium_SP_142_MMP07619766_PAQF01000029_1_0MMP07619766_24_026585_028021_neg_d_Bacteria_p_Poribacteria_c_WGA_4E_o_WGA_4E_f_UBA9662_g_UBA9662_s_UBA9662_sp002709695:0.49645,ref_amt_Clostridia_bacterium_strain_SZUA_584_MMP09288132_QKIQ01000046_1_026_028282_029616_pos_d_Bacteria_p_Firmicutes_A_c_Clostridia_o_Christensenellales_f_SZUA_584_g_SZUA_584_s_SZUA_584_sp003249555:0.43908)100.00:0.11441)100.00:0.41803,(((((((ref_amt_Epsilonproteobacteria_bacterium_tcs_49_MMP03267309_LLYS01000007_1_046_045951_047120_pos_d_Bacteria_p_Campylobacterota_c_Campylobacteria_o_Campylobacterales_f_Sulfurovaceae_g_TCS_49_s_TCS_49_sp002049495:0.30517,((mcdonald2016_proka_gi_506382310_ref_WP_015902029_1_ammonium_transporter_Nautilia_profundicola__Nautilia_profundicola_Amt_No_taxonomy_found:0.05006,ref_amt_Cetia_pacifica_DSM_27783_MMP10362946_NZ_RJVK01000003_1_MMP10362946_104_094860_096032_pos_d_Bacteria_p_Campylobacterota_c_Campylobacteria_o_Nautiliales_f_Nautiliaceae_g_Caminibacter:0.10084)100.00:0.24165,((ref_amt_Arcobacter_NORP14_MMP07568828_NVXJ01000006_1_MMP07568828_105_092869_094068_neg_d_Bacteria_p_Campylobacterota_c_Campylobacteria_o_Campylobacterales_f_Sulfurimonadaceae_g_GCA_2733885_s_GCA_2733885_sp002733885:0.27134,ref_amt_Epsilonproteobacteria_bacterium_strain_SZUA_451_MMP09287999_QKDN01000008_1_059_061021_062190_pos_d_Bacteria_p_Campylobacterota_c_Campylobacteria_o_Campylobacterales_f_Sulfurovaceae_g_SZUA_451_s_SZUA_451_sp003252535:0.26227)100.00:0.07616,(((ref_amt_Arcobacter_molluscorum_F98_3_MMP07701800_NXFY01000012_1_0MMP07701800_85_071627_072814_neg_d_Bacteria_p_Campylobacterota_c_Campylobacteria_o_Campylobacterales_f_Arcobacteraceae_g_Malaciobacter_s_Malaciobacter_molluscorum:0.15630,ref_amt_Arcobacter_F138_33_MMP07360936_NWVW01000002_1_MMP07360936_191_194009_195196_neg_d_Bacteria_p_Campylobacterota_c_Campylobacteria_o_Campylobacterales_f_Arcobacteraceae_g_Malaciobacter_s_Malaciobacter_canalis:0.11427)99.00:0.02432,ref_amt_Arcobacter_haliotis_strain_LMG_28652_MMP08848610_NZ_0PZYW01000006_1_MMP08848610_55_068070_069254_pos_d_Bacteria_p_Campylobacterota_c_Campylobacteria_o_Campylobacterales_f_Arcobacteraceae_g_Poseidonibacter_s_Poseidonibacter_lekithochrous:0.15087)97.00:0.02611,(ref_amt_Arcobacter_sp_strain_SZUA_449_MMP09287997_QKDL01000071_1_058_050979_052169_neg_d_Bacteria_p_Campylobacterota_c_Campylobacteria_o_Campylobacterales_f_Arcobacteraceae_g_Halarcobacter_s_Halarcobacter_sp003252105:0.14815,(ref_amt_Arcobacter_EP1_MMP03763493_LPNY01000021_1_197_194543_195730_neg_d_Bacteria_p_Campylobacterota_c_Campylobacteria_o_Campylobacterales_f_Arcobacteraceae_g_Arcobacter_A_s_Arcobacter_A_sp001655195:0.07356,ref_amt_Arcobacter_sp_31_11_sub10_T18_MMP05179554_MAAG01000110_1_0MMP05179554_5_06721_07908_pos_d_Bacteria_p_Campylobacterota_c_Campylobacteria_o_Campylobacterales_f_Arcobacteraceae_g_NORP36_s_NORP36_sp002163065:0.10899)67.00:0.02780)100.00:0.06589)100.00:0.12837)100.00:0.08931)100.00:0.30684)100.00:0.65875,(ref_amt_Epsilonproteobacteria_bacterium_tcs_49_MMP03267309_LLYS01000008_1_107_094525_095739_pos_d_Bacteria_p_Campylobacterota_c_Campylobacteria_o_Campylobacterales_f_Sulfurovaceae_g_TCS_49_s_TCS_49_sp002049495:0.17056,(ref_amt_Arcobacter_halophilus_DSM_18005_MMP07709796_NXIF01000008_1_0MMP07709796_65_058504_059718_neg_d_Bacteria_p_Campylobacterota_c_Campylobacteria_o_Campylobacterales_f_Arcobacteraceae_g_Malaciobacter_s_Malaciobacter_halophilus:0.07477,(ref_amt_Arcobacter_haliotis_strain_LMG_28652_MMP08848610_NZ_0PZYW01000006_1_MMP08848610_53_066268_067482_pos_d_Bacteria_p_Campylobacterota_c_Campylobacteria_o_Campylobacterales_f_Arcobacteraceae_g_Poseidonibacter_s_Poseidonibacter_lekithochrous:0.11449,((ref_amt_Arcobacter_sp_strain_SZUA_449_MMP09287997_QKDL01000071_1_060_052670_053884_neg_d_Bacteria_p_Campylobacterota_c_Campylobacteria_o_Campylobacterales_f_Arcobacteraceae_g_Halarcobacter_s_Halarcobacter_sp003252105:0.08094,ref_amt_Arcobacter_EP1_MMP03763493_LPNY01000021_1_199_196591_197805_neg_d_Bacteria_p_Campylobacterota_c_Campylobacteria_o_Campylobacterales_f_Arcobacteraceae_g_Arcobacter_A_s_Arcobacter_A_sp001655195:0.09388)93.00:0.02176,ref_amt_Arcobacter_sp_MMP10031634_NZ_CP032363_1_MMP10031634_2228_2296663_2297877_pos_d_Bacteria_p_Campylobacterota_c_Campylobacteria_o_Campylobacterales_f_Arcobacteraceae_g_Poseidonibacter_s_Poseidonibacter_sp001956695:0.05604)93.00:0.03979)98.00:0.05448)100.00:0.14141)100.00:0.26386)51.00:0.10508,((((((((ref_amt_Cobetia_UCD_24C_MMP04088201_NZ_LJTD01000004_1_277_343327_344730_pos_d_Bacteria_p_Proteobacteria_c_Gammaproteobacteria_o_Pseudomonadales_f_Halomonadaceae_g_Cobetia_s_Cobetia_amphilecti:0.55375,(ref_amt_Algiphilus_aromaticivorans_DG1253_MMP02744755_NZ_00JPOG01000001_1_41_0039095_0040327_neg_d_Bacteria_p_Proteobacteria_c_Gammaproteobacteria_o_Nevskiales_f_Algiphilaceae_g_Algiphilus_s_Algiphilus_aromaticivorans:0.35531,((ref_amt_GORG_SAMEA6069613_SAGS_AG891O14_05_040_033626_034876_neg_d_Bacteria_p_Proteobacteria_c_Gammaproteobacteria_o_SAR86_f_TMED112_g_TMED112_s_:0.25766,ref_amt_BATS_SAMN08390925_METAG_FOGGJNOJ_042_06_02932_04176_neg_d_Bacteria_p_Proteobacteria_c_Gammaproteobacteria_o_SAR86_f_TMED112_g_GCA_002727535_s_:0.20568)100.00:0.51416,((ref_amt_GORG_SAMEA6069998_SAGS_AG893M05_02_106_125628_126869_pos_d_Bacteria_p_Proteobacteria_c_Gammaproteobacteria_o_Coxiellales_f_Coxiellaceae_g_UBA9148_s_:0.67579,(ref_amt_BATS_SAMN07137064_METAG_HPLMOKBA_01_66_64370_65596_pos_d_Bacteria_p_Proteobacteria_c_Gammaproteobacteria_o_SAR86_f_AG_339_G14_g_AG_339_G14_s_:0.16519,ref_amt_GORG_SAMEA6068057_SAGS_AH324J20_06_020_015247_016473_pos_d_Bacteria_p_Proteobacteria_c_Gammaproteobacteria_o_SAR86_f_AG_339_G14_g__s_:0.09043)100.00:0.16112)100.00:0.08349,ref_amt_GORG_SAMEA6068533_SAGS_AH326J15_03_112_105137_106399_neg_d_Bacteria_p_Proteobacteria_c_Gammaproteobacteria_o_SAR86_f_D2472_g_SAR86A_s_:0.52370)55.00:0.12423)100.00:0.28818)84.00:0.06687)79.00:0.08509,((((ref_amt_Desulfotalea_psychrophila_MMP3138217_CR522870_1_0321_0352701_0354032_pos_d_Bacteria_p_Desulfobacterota_c_Desulfobulbia_o_Desulfobulbales_f_Desulfocapsaceae_g_Desulfotalea_s_Desulfotalea_psychrophila:0.48160,((((ref_amt_Desulfobulbus_japonicus_Pro1_MMP02440624_NZ_0AUCV01000001_1_83_103837_105198_neg_d_Bacteria_p_Desulfobacterota_c_Desulfobulbia_o_Desulfobulbales_f_Desulfobulbaceae_g_Desulfobulbus_A_s_Desulfobulbus_A_japonicus:0.17530,ref_amt_Desulfobulbus_mediterraneus_86FS1_MMP02441536_NZ_AUCW01000007_1_170_195035_196393_pos_d_Bacteria_p_Desulfobacterota_c_Desulfobulbia_o_Desulfobulbales_f_Desulfobulbaceae_g_Desulfobulbus_A_s_Desulfobulbus_A_mediterraneus:0.12525)100.00:0.05296,ref_amt_Desulfocapsa_sulfexigens_MMP02602964_CP003985_1_0322_0387905_0389260_neg_d_Bacteria_p_Desulfobacterota_c_Desulfobulbia_o_Desulfobulbales_f_Desulfocapsaceae_g_Desulfocapsa_s_Desulfocapsa_sulfexigens:0.09965)100.00:0.04971,ref_amt_Desulfotalea_NORP6_MMP07568820_NVXR01000033_1_0MMP07568820_69_075583_076920_pos_d_Bacteria_p_Desulfobacterota_c_Desulfobulbia_o_Desulfobulbales_f_Desulfocapsaceae_g_Desulforhopalus_s_Desulforhopalus_sp002733995:0.12975)91.00:0.04912,ref_amt_Desulfopila_aestuarii_MSL86_MMP02745220_NZ_FRFE01000005_1_214_256716_258056_neg_d_Bacteria_p_Desulfobacterota_c_Desulfobulbia_o_Desulfobulbales_f_Desulfocapsaceae_g_Desulfopila_s_Desulfopila_aestuarii:0.11211)91.00:0.09007)100.00:0.08124,ref_amt_Bathymodiolus_platifrons_methanotrophic_gill_symbiont_HPD1508_B01_01_MMP00067362_BDMN01000005_1_0MMP00067362_1_00200_01459_neg_d_Bacteria_p_Proteobacteria_c_Gammaproteobacteria_o_Methylococcales_f_Methylomonadaceae_g_Methyloprofundus_s_Methyloprofundus_sp002189065:0.22667)100.00:0.06631,ref_amt_Endosymbiont_of_Riftia_pachyptila_MMP02469822_AFOC01000116_1_06_03602_04864_pos_d_Bacteria_p_Proteobacteria_c_Gammaproteobacteria_o_Chromatiales_f_Sedimenticolaceae_g_Endoriftia_s_Endoriftia_persephone:0.12970)100.00:0.07208,(ref_amt_GORG_SAMEA6067804_SAGS_AH287I11_3_176_150734_151972_pos_d_Bacteria_p_Proteobacteria_c_Gammaproteobacteria_o_GCA_002705445_f_GCA_002705445_g_GCA_2705445_s_:0.36829,(ref_amt_Cellvibrionales_bacterium_UBA4451_MMP06457457_DGPB01000008_1_080_081768_083021_pos_d_Bacteria_p_Proteobacteria_c_Gammaproteobacteria_o_Pseudomonadales_f_Porticoccaceae_g_Porticoccus_s_Porticoccus_sp002390285:0.14704,ref_amt_Cellvibrionales_bacterium_UBA5860_MMP06453427_DJFY01000120_1_021_022465_023730_pos_d_Bacteria_p_Proteobacteria_c_Gammaproteobacteria_o_Pseudomonadales_f_Porticoccaceae_g_HB2_32_21_s_HB2_32_21_sp002431545:0.14419)100.00:0.18039)65.00:0.04748)97.00:0.07866)78.00:0.05220,((ref_amt_Beggiatoa_sp_strain_SZUA_411_MMP09287959_QKBZ01000343_1_02_01311_02561_neg_d_Bacteria_p_Proteobacteria_c_Gammaproteobacteria_o_Beggiatoales_f_Beggiatoaceae_g_SZUA_411_s_SZUA_411_sp003245895:0.55257,ref_amt_Beggiatoa_sp_strain_SZUA_411_MMP09287959_QKBZ01000037_1_01_00002_01165_neg_d_Bacteria_p_Proteobacteria_c_Gammaproteobacteria_o_Beggiatoales_f_Beggiatoaceae_g_SZUA_411_s_SZUA_411_sp003245895:0.23946)98.00:0.14860,(ref_amt_Endozoicomonas_elysicola_MKT110_MMP02440436_NZ_KB892869_1_543_617088_618338_neg_d_Bacteria_p_Proteobacteria_c_Gammaproteobacteria_o_Pseudomonadales_f_Endozoicomonadaceae_g_Endozoicomonas_s_Endozoicomonas_elysicola:0.04449,ref_amt_Endozoicomonas_numazuensis_HC50_MMP02851612_NZ_0JOKH01000008_1_126_0126385_0127635_pos_d_Bacteria_p_Proteobacteria_c_Gammaproteobacteria_o_Pseudomonadales_f_Endozoicomonadaceae_g_Endozoicomonas_s_Endozoicomonas_numazuensis:0.12071)100.00:0.13061)76.00:0.02990)88.00:0.05781,(((ref_amt_Aliidiomarina_F3105_MMP09487630_NZ_00QMIL01000005_1_MMP09487630_7_003939_005111_neg_d_Bacteria_p_Proteobacteria_c_Gammaproteobacteria_o_Enterobacterales_f_Alteromonadaceae_g_Idiomarina:0.31255,ref_amt_Aliidiomarina_sp_B3213_MMP09499650_NZ_0QMKJ01000003_1_MMP09499650_146_0159927_0161099_pos_d_Bacteria_p_Proteobacteria_c_Gammaproteobacteria_o_Enterobacterales_f_Alteromonadaceae_g_Idiomarina_s_Idiomarina_sp003290085:0.24461)100.00:0.32443,((ref_amt_Aeromonas_molluscorum_848_MMP02471397_NZ_00AQGQ01000108_1_4_001666_002907_pos_d_Bacteria_p_Proteobacteria_c_Gammaproteobacteria_o_Enterobacterales_f_Aeromonadaceae_g_Aeromonas_s_Aeromonas_molluscorum:0.09669,((ref_amt_Aeromonas_salmonicida_MMP07276469_CP022175_1_0MMP07276469_312_0351202_0352377_neg_d_Bacteria_p_Proteobacteria_c_Gammaproteobacteria_o_Enterobacterales_f_Aeromonadaceae_g_Aeromonas_s_Aeromonas_salmonicida:0.10344,ref_amt_Aeromonas_salmonicida_subsp_salmonicida_01_B522_MMP05728463_NZ_MIIM01000101_1_106_108534_109700_pos_d_Bacteria_p_Proteobacteria_c_Gammaproteobacteria_o_Enterobacterales_f_Aeromonadaceae_g_Aeromonas_s_Aeromonas_salmonicida:0.00000)100.00:0.02539,ref_amt_Aeromonas_caviae_CH129_MMP05587054_NZ_00MDSD01000005_1_27_0026460_0027701_pos_d_Bacteria_p_Proteobacteria_c_Gammaproteobacteria_o_Enterobacterales_f_Aeromonadaceae_g_Aeromonas_s_Aeromonas_caviae:0.04735)100.00:0.08057)100.00:0.14917,((ref_amt_Enterovibrio_norvegicus_strain_10N_261_49_F5_MMP05418073_MCYQ01000031_1_0MMP05418073_47_052706_053935_neg_d_Bacteria_p_Proteobacteria_c_Gammaproteobacteria_o_Enterobacterales_f_Vibrionaceae_g_Enterovibrio_s_Enterovibrio_norvegicus:0.08401,(ref_amt_Aliivibrio_sp_EL58_strain_MMP104674031_OMPC01000010_1_0025_0039070_0040299_neg_d_Bacteria_p_Proteobacteria_c_Gammaproteobacteria_o_Enterobacterales_f_Vibrionaceae_g_Aliivibrio_s_Aliivibrio_sp900312675:0.09046,(mcdonald2016_proka_gi_28899266_ref_NP_798871_1_ammonium_transporter_Vibrio_parahaemolyticus_RIMD_2210633__Vibrio_parahaemolyticus_1_No_taxonomy_found:0.04912,(mcdonald2016_proka_gi_27365021_ref_NP_760549_1_ammonium_transporter_Vibrio_vulnificus_CMCP6__Vibrio_vulnificus_CMCP6_1_No_taxonomy_found:0.00976,mcdonald2016_proka_gi_762206525_ref_WP_043877311_1_ammonium_transporter_Vibrio_vulnificus__Vibrio_vulnificus_YJ016_1_No_taxonomy_found:0.00635)100.00:0.04097)100.00:0.03630)99.00:0.03888)100.00:0.06811,((ref_amt_Ferrimonas_senticii_P2S11_MMP02440848_NZ_00AUGM01000004_1_1_000492_001739_neg_d_Bacteria_p_Proteobacteria_c_Gammaproteobacteria_o_Enterobacterales_f_Shewanellaceae_g_Ferrimonas_s_Ferrimonas_senticii:0.14914,ref_amt_Ferrimonas_marina_A4D_4_MMP02745129_NZ_0FQXG01000014_1_11_009766_011019_neg_d_Bacteria_p_Proteobacteria_c_Gammaproteobacteria_o_Enterobacterales_f_Shewanellaceae_g_Ferrimonas_s_Ferrimonas_marina:0.09490)100.00:0.03792,ref_amt_Ferrimonas_futtsuensis_FUT3661_MMP02441517_NZ_0AUGL01000016_1_56_057618_058868_pos_d_Bacteria_p_Proteobacteria_c_Gammaproteobacteria_o_Enterobacterales_f_Shewanellaceae_g_Ferrimonas_s_Ferrimonas_futtsuensis:0.10039)100.00:0.13848)51.00:0.03688)89.00:0.10047)88.00:0.15036,ref_amt_Flavobacteriaceae_bacterium_Hp12_MMP08959339_QDDL01000002_1_0MMP08959339_146_0162298_0163539_pos_d_Bacteria_p_Proteobacteria_c_Gammaproteobacteria_o_HP12_f_HP12_g_HP12_s_HP12_sp003097315:0.20215)87.00:0.08665)74.00:0.02327,(ref_amt_Flexistipes_sinusarabici_MMP02232022_CP002858_1_2372_2516885_2518138_neg_d_Bacteria_p_Deferribacterota_c_Deferribacteres_o_Deferribacterales_f_Flexistipitaceae_g_Flexistipes_s_Flexistipes_sinusarabici:0.29333,ref_amt_Chromohalobacter_salexigens_MMP02598275_CP000285_1_3166_3526970_3528220_pos_d_Bacteria_p_Proteobacteria_c_Gammaproteobacteria_o_Pseudomonadales_f_Halomonadaceae_g_Chromohalobacter_s_Chromohalobacter_salexigens:0.26169)89.00:0.07057)57.00:0.03913,((((((((((((ref_amt_Algicola_sagamiensis_B_10_31_MMP02441017_NZ_KB894495_1_119_143064_144344_pos_d_Bacteria_p_Proteobacteria_c_Gammaproteobacteria_o_Enterobacterales_f_Alteromonadaceae_g_Algicola_s_Algicola_sagamiensis:0.29684,(ref_amt_Alishewanella_aestuarii_B11_MMP02470205_NZ_0ALAB01000028_1_52_051943_053211_neg_d_Bacteria_p_Proteobacteria_c_Gammaproteobacteria_o_Enterobacterales_f_Alteromonadaceae_g_Alishewanella_s_Alishewanella_aestuarii:0.20667,((ref_amt_Colwellia_sp_QM50_MMP06309550_NZ_0MUZU01000008_1_MMP06309550_52_061079_062362_neg_d_Bacteria_p_Proteobacteria_c_Gammaproteobacteria_o_Enterobacterales_f_Alteromonadaceae_g_Colwellia_s_Colwellia_agarivorans:0.06004,ref_amt_Colwellia_TT2012_MMP04096880_NZ_0LJYX01000006_1_72_0074228_0075511_pos_d_Bacteria_p_Proteobacteria_c_Gammaproteobacteria_o_Enterobacterales_f_Alteromonadaceae_g_Colwellia_s_Colwellia_sp001440345:0.10407)100.00:0.08593,((ref_amt_Colwellia_chukchiensis_BCw111_MMP05216262_FOBI01000004_1_062_068187_069452_neg_d_Bacteria_p_Proteobacteria_c_Gammaproteobacteria_o_Enterobacterales_f_Alteromonadaceae_g_Colwellia_s_Colwellia_chukchiensis:0.15375,ref_amt_Colwellia_polaris_MCCC1C00015_MMP06626649_NZ_NBOE01000001_1_MMP06626649_475_517456_518721_pos_d_Bacteria_p_Proteobacteria_c_Gammaproteobacteria_o_Enterobacterales_f_Alteromonadaceae_g_Colwellia_s_Colwellia_polaris:0.04919)100.00:0.02668,ref_amt_Colwellia_RSH04_MMP09916314_NZ_QXIO01000003_1_MMP09916314_184_239031_240296_neg_d_Bacteria_p_Proteobacteria_c_Gammaproteobacteria_o_Enterobacterales_f_Alteromonadaceae_g_Colwellia:0.07575)99.00:0.04804)100.00:0.07318)70.00:0.01023)75.00:0.03193,(ref_amt_Cellvibrio_OA_2007_MMP00025187_NZ_0BBUL01000079_1_23_022574_023842_neg_d_Bacteria_p_Proteobacteria_c_Gammaproteobacteria_o_Pseudomonadales_f_Cellvibrionaceae_g_Cellvibrio_s_Cellvibrio_sp000953825:0.25371,ref_amt_Bowmanella_denitrificans_strain_JL63_MMP07818930_NZ_00PEBU01000008_1_MMP07818930_1_000413_001681_neg_d_Bacteria_p_Proteobacteria_c_Gammaproteobacteria_o_Enterobacterales_f_Alteromonadaceae_g_Bowmanella_s_Bowmanella_denitrificans:0.15349)69.00:0.03061)95.00:0.05104,ref_amt_Catenovulum_agarivorans_YM01_MMP02470761_NZ_00000JH767533_1_57_067822_069087_neg_d_Bacteria_p_Proteobacteria_c_Gammaproteobacteria_o_Enterobacterales_f_Alteromonadaceae_g_Catenovulum_s_Catenovulum_agarivorans:0.10995)50.00:0.01208,ref_amt_Catenovulum_sp_MMP08394866_CP026604_1_MMP08394866_2027_2870959_2872233_pos_d_Bacteria_p_Proteobacteria_c_Gammaproteobacteria_o_Enterobacterales_f_Alteromonadaceae_g_RQJ05_s_RQJ05_sp003063625:0.09138)63.00:0.02625,ref_amt_BGEO_SAMN07136708_METAG_JGHHNJEM_002_151_167085_168359_pos_d_Bacteria_p_Proteobacteria_c_Gammaproteobacteria_o_Pseudomonadales_f_Marinomonadaceae_g__s_:0.08827)98.00:0.05860,ref_amt_Alcanivoracaceae_bacterium_GenoA1_TS13_700_MMP08366045_RCHM01000020_1_MMP08366045_157_0179363_0180634_neg_d_Bacteria_p_Proteobacteria_c_Gammaproteobacteria_o_Pseudomonadales_f_Ketobacteraceae_g_Ketobacter_s_Ketobacter_sp002471665:0.06076)85.00:0.03128,(ref_amt_Cycloclasticus_sp_symbiont_of_Bathymodiolus_heckerae_P_MMP04858324_LWTL01000103_1_0MMP04858324_21_017356_018645_neg_d_Bacteria_p_Proteobacteria_c_Gammaproteobacteria_o_Methylococcales_f_Cycloclasticaceae_g_Cycloclasticus_s_Cycloclasticus_sp002101235:0.09013,ref_amt_Cycloclasticus_sp_symbiont_of_Poecilosclerida_M_MMP04858326_LWTN01000234_1_0MMP04858326_23_019804_021081_pos_d_Bacteria_p_Proteobacteria_c_Gammaproteobacteria_o_Methylococcales_f_Cycloclasticaceae_g_Cycloclasticus_s_Cycloclasticus_sp002101225:0.11932)100.00:0.11383)85.00:0.03320,ref_amt_Amphritea_atlantica_M41_MMP03080615_FOGB01000002_1_312_323747_325006_neg_d_Bacteria_p_Proteobacteria_c_Gammaproteobacteria_o_Pseudomonadales_f_Nitrincolaceae_g_Amphritea_s_Amphritea_atlantica:0.08545)86.00:0.02046,((((((((((ref_amt_Cellvibrionaceae_bacterium_MMP06187574_CP020038_1_MMP06187574_5327_6431576_6432826_neg_d_Bacteria_p_Proteobacteria_c_Gammaproteobacteria_o_Pseudomonadales_f_Cellvibrionaceae_g_Agarilytica_s_Agarilytica_rhodophyticola:0.25055,ref_amt_Alteromonadaceae_bacterium_NORP12_MMP07568826_NVXL01000004_1_0MMP07568826_26_024930_026204_neg_d_Bacteria_p_Proteobacteria_c_Gammaproteobacteria_o_Pseudomonadales_f_Cellvibrionaceae_g_GCA_2746115_s_GCA_2746115_sp002746115:0.17507)100.00:0.14914,(ref_amt_GORG_SAMEA6070076_SAGS_AG894B10_001_12_10125_11363_neg_d_Bacteria_p_Proteobacteria_c_Gammaproteobacteria_o_Pseudomonadales_f_Halieaceae_g_Luminiphilus_s_:0.08129,ref_amt_GORG_SAMEA6067719_SAGS_AH287C10_07_053_053723_054976_neg_d_Bacteria_p_Proteobacteria_c_Gammaproteobacteria_o_Pseudomonadales_f_Halieaceae_g_Luminiphilus_s_:0.07047)100.00:0.12932)98.00:0.01968,ref_amt_Cellvibrionaceae_bacterium_SAT_230_MMP07618438_PANW01000029_1_0MMP07618438_48_061738_062970_pos_d_Bacteria_p_Proteobacteria_c_Gammaproteobacteria_o_Pseudomonadales_f_Cellvibrionaceae_g_GCA_2707785_s_GCA_2707785_sp002707785:0.10320)92.00:0.02281,(ref_amt_Alteromonadaceae_bacterium_Bs12_MMP02745865_NZ_JDFY01000001_1_1056_1161199_1162497_pos_d_Bacteria_p_Proteobacteria_c_Gammaproteobacteria_o_Pseudomonadales_f_Cellvibrionaceae_g_Teredinibacter_s_Teredinibacter_sp000966245:0.12749,(ref_amt_Alteromonadaceae_bacterium_Bs31_MMP02745866_FXAI01000002_1_0MMP02745866_61_066222_067493_neg_d_Bacteria_p_Proteobacteria_c_Gammaproteobacteria_o_Pseudomonadales_f_Cellvibrionaceae_g_Teredinibacter_s_Teredinibacter_sp900177435:0.10249,ref_amt_Alteromonadales_BS08_MMP05661223_NZ_0MRUG01000080_1_87_098759_099997_neg_d_Bacteria_p_Proteobacteria_c_Gammaproteobacteria_o_Pseudomonadales_f_Cellvibrionaceae_g_Teredinibacter_s_Teredinibacter_sp001922955:0.06886)100.00:0.03681)99.00:0.03013)73.00:0.01950,(ref_amt_Congregibacter_litoralis_KT71_MMP02436113_NZ_CM002299_1_3695_4053974_4055215_neg_d_Bacteria_p_Proteobacteria_c_Gammaproteobacteria_o_Pseudomonadales_f_Halieaceae_g_Congregibacter_s_Congregibacter_litoralis:0.12694,(ref_amt_Arenicella_antha_DSM_24032_KMM_3895_NRIC_0759_Sd2_39_MMP09074857_NZ_0QNRT01000002_1_MMP09074857_845_0998171_0999412_neg_d_Bacteria_p_Proteobacteria_c_Gammaproteobacteria_o_UBA10353_f_UBA7415_g_UBA7415:0.10434,(ref_amt_Alteromonas_sp_IO390401_MMP08781045_NZ_PYVY01000001_1_MMP08781045_364_415599_416846_neg_d_Bacteria_p_Proteobacteria_c_Gammaproteobacteria_o_Enterobacterales_f_Alteromonadaceae_g_Salinimonas_s_Salinimonas_sp003056425:0.10119,ref_amt_Aestuariibacter_salexigens_JC2042_MMP02441210_NZ_0AUBH01000011_1_37_042348_043595_pos_d_Bacteria_p_Proteobacteria_c_Gammaproteobacteria_o_Enterobacterales_f_Alteromonadaceae_g_Aestuariibacter_s_Aestuariibacter_salexigens:0.05913)100.00:0.09274)96.00:0.03695)75.00:0.04406)75.00:0.03968,ref_amt_Dasania_marina_KOPRI_20902_MMP02440427_NZ_KB891575_1_482_0547187_0548431_neg_d_Bacteria_p_Proteobacteria_c_Gammaproteobacteria_o_Pseudomonadales_f_Spongiibacteraceae_g_Dasania_s_Dasania_marina:0.26557)99.00:0.04929,(ref_amt_Alcanivorax_19_m_6_MMP03076215_NZ_ARXV01000007_1_142_150751_152061_pos_d_Bacteria_p_Proteobacteria_c_Gammaproteobacteria_o_Pseudomonadales_f_Alcanivoracaceae_g_Alcanivorax_s_Alcanivorax_nanhaiticus:0.13478,ref_amt_Alcanivorax_97CO_5_MMP02641499_NZ_KI965888_1_316_331528_332775_pos_d_Bacteria_p_Proteobacteria_c_Gammaproteobacteria_o_Pseudomonadales_f_Alcanivoracaceae_g_Alcanivorax_s_Alcanivorax_borkumensis:0.06294)100.00:0.05238)99.00:0.04601,ref_amt_Alcanivorax_sp_SW127_MMP09228975_NZ_0QGMP01000001_1_MMP09228975_176_0193612_0194853_pos_d_Bacteria_p_Proteobacteria_c_Gammaproteobacteria_o_Pseudomonadales_f_Alcanivoracaceae_g_Alcanivorax_A_s_Alcanivorax_A_sp003259185:0.17216)99.00:0.08103,(ref_amt_Alcanivorax_hongdengensis_A_11_3_MMP02471206_NZ_00AMRJ01000049_1_1_000072_001331_neg_d_Bacteria_p_Proteobacteria_c_Gammaproteobacteria_o_Pseudomonadales_f_Alcanivoracaceae_g_Alcanivorax_s_Alcanivorax_hongdengensis:0.19338,ref_amt_Alcanivorax_dieselolei_MMP02603961_CP003466_1_4150_4635167_4636426_neg_d_Bacteria_p_Proteobacteria_c_Gammaproteobacteria_o_Pseudomonadales_f_Alcanivoracaceae_g_Alcanivorax_s_Alcanivorax_dieselolei:0.07310)100.00:0.02548)98.00:0.04147,((ref_amt_Alteromonadaceae_bacterium_KCTC_62397_MMP08917691_NZ_00RAQO01000003_1_MMP08917691_29_0029567_0030829_pos_d_Bacteria_p_Proteobacteria_c_Gammaproteobacteria_o_Enterobacterales_f_Psychromonadaceae_A:0.09580,(ref_amt_Agarivorans_gilvus_MMP04215004_NZ_CP013021_1_1740_1857602_1858864_neg_d_Bacteria_p_Proteobacteria_c_Gammaproteobacteria_o_Enterobacterales_f_Psychromonadaceae_A_g_Agarivorans_s_Agarivorans_gilvus:0.08230,ref_amt_Aliagarivorans_marinus_AAM1_MMP02440617_NZ_00AUBY01000036_1_7_007561_008823_pos_d_Bacteria_p_Proteobacteria_c_Gammaproteobacteria_o_Enterobacterales_f_Psychromonadaceae_A_g_Aliagarivorans_s_Aliagarivorans_marinus:0.07152)100.00:0.06379)100.00:0.13950,ref_amt_Alcanivorax_pacificus_W11_5_MMP02471159_NZ_CP004387_1_3423_3815031_3816290_neg_d_Bacteria_p_Proteobacteria_c_Gammaproteobacteria_o_Pseudomonadales_f_Alcanivoracaceae_g_Alcanivorax_A_s_Alcanivorax_A_pacificus:0.12983)88.00:0.01130)99.00:0.02986)98.00:0.03250,((ref_amt_Alteromonadaceae_bacterium_2052S_S_stab0a_01_MMP02745681_NZ_RBIO01000001_1_MMP02745681_3179_3887776_3889041_neg_d_Bacteria_p_Proteobacteria_c_Gammaproteobacteria_o_Pseudomonadales_f_Cellvibrionaceae_g_Teredinibacter:0.30167,ref_amt_Bermanella_marisrubri_RED65_MMP02436132_NZ_0AAQH01000021_1_17_014086_015348_pos_d_Bacteria_p_Proteobacteria_c_Gammaproteobacteria_o_Pseudomonadales_f_Saccharospirillaceae_g_Bermanella_s_Bermanella_marisrubri:0.12698)93.00:0.06029,ref_amt_Alcanivorax_UBA3194_MMP06451769_DEXC01000018_1_105_106448_107710_pos_d_Bacteria_p_Proteobacteria_c_Gammaproteobacteria_o_Pseudomonadales_f_Alcanivoracaceae_g_Alcanivorax_s_Alcanivorax_sp002354605:0.09202)93.00:0.08853)93.00:0.06926,(ref_amt_Candidatus_Thioglobus_perditus_strain_CMC_S_2018_MMP08136125_PNQY01000032_1_030_026444_027715_neg_d_Bacteria_p_Proteobacteria_c_Gammaproteobacteria_o_Thiomicrospirales_f_Thioglobaceae_g_Thioglobus_B_s_Thioglobus_B_perditus:0.14081,(ref_amt_Candidatus_Thioglobus_MMP03280981_NZ_CP010552_1_1152_1077343_1078554_pos_d_Bacteria_p_Proteobacteria_c_Gammaproteobacteria_o_Thiomicrospirales_f_Thioglobaceae_g_Thioglobus_A_s_Thioglobus_A_autotrophicus:0.07299,ref_amt_Bathymodiolus_thermophilus_MMP07956337_NZ_0CP024634_1_MMP07956337_426_0613993_0615207_pos_d_Bacteria_p_Proteobacteria_c_Gammaproteobacteria_o_Thiomicrospirales_f_Thioglobaceae_g_GCF1875585_s_GCF1875585_sp001875585:0.11701)100.00:0.16406)100.00:0.14956)88.00:0.02404,(ref_amt_Alteromonadaceae_bacterium_MMP06351224_NZ_CP019936_1_MMP06351224_4251_4518475_4519761_neg_d_Bacteria_p_Proteobacteria_c_Gammaproteobacteria_o_Chromatiales_f_Sedimenticolaceae_g_41T_STBD_0c_01a_s_41T_STBD_0c_01a_sp002009425:0.09878,ref_amt_Endosymbiont_of_MMP00061055_AP012978_1_2246_2261292_2262590_neg_d_Bacteria_p_Proteobacteria_c_Gammaproteobacteria_o_Chromatiales_f_Sedimenticolaceae_g_MONJU_s_MONJU_sp000801295:0.15419)100.00:0.06119)100.00:0.22733)55.00:0.06268,ref_amt_Chromatiales_bacterium_strain_SZUA_493_MMP09288041_QKFD01000116_1_021_018355_019602_neg_d_Bacteria_p_Proteobacteria_c_Gammaproteobacteria_o_Thiohalomonadales_f_Thiohalomonadaceae_g_SZUA_493_s_SZUA_493_sp003251535:0.19951)100.00:0.48086,(((((ref_amt_GORG_SAMEA6069256_SAGS_AG360N21_14_004_002426_003826_neg_d_Bacteria_p_Proteobacteria_c_Alphaproteobacteria_o_TMED109_f_TMED131_g_TMED62_s_:0.72891,(((ref_amt_BGEO_SAMN07136511_METAG_BEIMJHAK_021_09_06731_08053_neg_d_Bacteria_p_Dadabacteria_c_UBA1144_o_UBA1144_f_UBA1144_g_TMED58_s_TMED58_sp002167555:0.36194,((ref_amt_BGEO_SAMN07136648_METAG_GGPALDLF_090_04_01937_03250_neg_d_Bacteria_p_Proteobacteria_c_Alphaproteobacteria_o_Pelagibacterales_f_AG_422_B15_g_AG_422_B15_s_AG_422_B15_sp003282485:0.21117,((ref_amt_GORG_SAMEA6068955_SAGS_AG359G20_15_17_14033_15334_pos_d_Bacteria_p_Proteobacteria_c_Alphaproteobacteria_o_Pelagibacterales_f_Pelagibacteraceae_g_Pelagibacter_s_:0.09776,(ref_amt_GORG_SAMEA6068788_SAGS_AG365K21_08_018_11830_13131_neg_d_Bacteria_p_Proteobacteria_c_Alphaproteobacteria_o_Pelagibacterales_f_Pelagibacteraceae_g_Pelagibacter_s_:0.09603,((ref_amt_GORG_SAMEA6067897_SAGS_AH287N15_06_002_00808_002109_neg_d_Bacteria_p_Proteobacteria_c_Alphaproteobacteria_o_Pelagibacterales_f_Pelagibacteraceae_g_Pelagibacter_s_:0.13158,(((ref_amt_GORG_SAMEA6068167_SAGS_AH321B08_03_55_40191_41492_neg_d_Bacteria_p_Proteobacteria_c_Alphaproteobacteria_o_Pelagibacterales_f_Pelagibacteraceae_g_Pelagibacter_s_:0.07821,ref_amt_GORG_SAMEA6068724_SAGS_AG365F10_38_03_02236_03522_neg_d_Bacteria_p_Proteobacteria_c_Alphaproteobacteria_o_Pelagibacterales_f_Pelagibacteraceae_g_Pelagibacter_s_:0.09163)100.00:0.04687,ref_amt_GORG_SAMEA6068854_SAGS_AG365P13_07_007_006006_007307_pos_d_Bacteria_p_Proteobacteria_c_Alphaproteobacteria_o_Pelagibacterales_f_Pelagibacteraceae_g_Pelagibacter_s_:0.08346)100.00:0.02700,ref_amt_GORG_SAMEA6068850_SAGS_AG365P03_17_021_018813_020114_pos_d_Bacteria_p_Proteobacteria_c_Alphaproteobacteria_o_Pelagibacterales_f_Pelagibacteraceae_g_Pelagibacter_s_:0.06414)95.00:0.03969)79.00:0.01652,(ref_amt_GORG_SAMEA6068330_SAGS_AH321M13_03_065_055152_056453_neg_d_Bacteria_p_Proteobacteria_c_Alphaproteobacteria_o_Pelagibacterales_f_Pelagibacteraceae_g_Pelagibacter_s_:0.15203,ref_amt_GORG_SAMEA6070008_SAGS_AG893M21_09_021_015524_016822_neg_d_Bacteria_p_Proteobacteria_c_Alphaproteobacteria_o_Pelagibacterales_f_Pelagibacteraceae_g_Pelagibacter_s_:0.11857)79.00:0.03278)100.00:0.05966)60.00:0.01460)60.00:0.04400,ref_amt_GORG_SAMEA6069657_SAGS_AG892B11_03_082_066804_068105_pos_d_Bacteria_p_Proteobacteria_c_Alphaproteobacteria_o_Pelagibacterales_f_Pelagibacteraceae_g_Pelagibacter_s_:0.11683)100.00:0.18749)100.00:0.06763,((((ref_amt_BGEO_SAMN07136939_METAG_GPCBFBIE_157_01_00164_01465_pos_d_Bacteria_p_Proteobacteria_c_Alphaproteobacteria_o_Pelagibacterales_f_AG_422_B15_g__s_:0.18184,((ref_amt_GORG_SAMEA6068273_SAGS_AH321I22_22_04_01814_03127_pos_d_Bacteria_p_Proteobacteria_c_Alphaproteobacteria_o_Pelagibacterales_f_Pelagibacteraceae_g_Pelagibacter_s_:0.16242,(ref_amt_GORG_SAMEA6067739_SAGS_AH287D15_02_021_018648_019940_pos_d_Bacteria_p_Proteobacteria_c_Alphaproteobacteria_o_Pelagibacterales_f_Pelagibacteraceae_g_Pelagibacter_s_:0.12377,(ref_amt_GORG_SAMEA6068914_SAGS_AG359E06_04_062_056655_057947_pos_d_Bacteria_p_Proteobacteria_c_Alphaproteobacteria_o_Pelagibacterales_f_Pelagibacteraceae_g_GCA_002704185_s_GCA_002704185_sp003280495:0.12444,(ref_amt_GORG_SAMEA6068274_SAGS_AH321I23_03_010_06152_07447_pos_d_Bacteria_p_Proteobacteria_c_Alphaproteobacteria_o_Pelagibacterales_f_Pelagibacteraceae_g_Pelagibacter_A_s_:0.11804,ref_amt_GORG_SAMEA6068366_SAGS_AH321O23_01_106_095738_097027_pos_d_Bacteria_p_Proteobacteria_c_Alphaproteobacteria_o_Pelagibacterales_f_Pelagibacteraceae_g_Pelagibacter_A_s_:0.04785)100.00:0.07555)97.00:0.03265)98.00:0.03198)96.00:0.02546,ref_amt_GORG_SAMEA6067721_SAGS_AH287C13_12_006_003028_004317_neg_d_Bacteria_p_Proteobacteria_c_Alphaproteobacteria_o_Pelagibacterales_f_Pelagibacteraceae_g_Pelagibacter_A_s_:0.13283)100.00:0.07343)95.00:0.01945,(ref_amt_GORG_SAMEA6068626_SAGS_AH326O21_31_006_003363_004661_pos_d_Bacteria_p_Proteobacteria_c_Alphaproteobacteria_o_Pelagibacterales_f_Pelagibacteraceae_g_Pelagibacter_s_:0.14124,ref_amt_GORG_SAMEA6067800_SAGS_AH287I06_01_087_074041_075330_pos_d_Bacteria_p_Proteobacteria_c_Alphaproteobacteria_o_Pelagibacterales_f_Pelagibacteraceae_g_Pelagibacter_s_:0.12127)93.00:0.02649)100.00:0.20236,ref_amt_Candidatus_Pelagibacter_MED_605_MMP07619619_NZIO01000038_1_0MMP07619619_5_03451_04728_neg_d_Bacteria_p_Proteobacteria_c_Alphaproteobacteria_o_Pelagibacterales_f_Pelagibacteraceae_g_GCA_2689925_s_GCA_2689925_sp002689925:0.23128)97.00:0.07584,(ref_amt_BGEO_SAMN07136936_METAG_GGHANAPG_132_02_00636_01922_pos_d_Bacteria_p_Bacteroidota_c_Bacteroidia_o_Flavobacteriales_f_Flavobacteriaceae_g_MS024_2A_s_:0.21617,ref_amt_GORG_SAMEA6068406_SAGS_AH326B09_02_005_001576_002862_neg_d_Bacteria_p_Proteobacteria_c_Alphaproteobacteria_o_HIMB59_f_GCA_002718135_g_MarineAlpha5_Bin3_s_:0.15388)100.00:0.06685)100.00:0.22517)100.00:0.15455)100.00:0.27037,ref_amt_Alpha_proteobacterium_RS24_MMP02470126_NZ_AWXE01000004_1_793_809772_811091_neg_d_Bacteria_p_Proteobacteria_c_Alphaproteobacteria_o_Parvibaculales_f_RS24_g_Micropelagos_s_Micropelagos_thuwalensis:0.48806)99.00:0.11620,(ref_amt_Alphaproteobacteria_bacterium_UBA3002_MMP06457217_DDZS01000031_1_054_053239_054546_pos_d_Bacteria_p_Proteobacteria_c_Alphaproteobacteria_o_UBA998_f_UBA3002_g_UBA3002_s_UBA3002_sp002346425:0.49577,ref_amt_Alphaproteobacteria_bacterium_UBA3002_MMP06457217_DDZS01000061_1_003_001392_002705_pos_d_Bacteria_p_Proteobacteria_c_Alphaproteobacteria_o_UBA998_f_UBA3002_g_UBA3002_s_UBA3002_sp002346425:0.47106)64.00:0.07739)64.00:0.02812)78.00:0.04574,(((((((((ref_amt_Acuticoccus_sp_PTG4_2_MMP09079831_QHHQ01000001_1_0MMP09079831_563_0648669_0650273_neg_d_Bacteria_p_Proteobacteria_c_Alphaproteobacteria_o_Rhizobiales_f_Amorphaceae_g_Acuticoccus_s_Acuticoccus_sp003258595:0.04731,ref_amt_Acuticoccus_yangtzensis_JL1095_MMP05818643_NZ_0MJUX01000002_1_533_0601494_0603065_neg_d_Bacteria_p_Proteobacteria_c_Alphaproteobacteria_o_Rhizobiales_f_Amorphaceae_g_Acuticoccus_s_Acuticoccus_yangtzensis:0.11847)100.00:0.44690,ref_amt_Filomicrobium_sp_MMP3234138_NZ_0LN829118_1_955_0961948_0963309_neg_d_Bacteria_p_Proteobacteria_c_Alphaproteobacteria_o_Rhizobiales_f_Hyphomicrobiaceae_g_Filomicrobium_s_Filomicrobium_insigne:0.29062)97.00:0.10039,ref_amt_Bauldia_litoralis_524_16_MMP02982931_FMXQ01000001_1_413_443731_445074_pos_d_Bacteria_p_Proteobacteria_c_Alphaproteobacteria_o_Rhizobiales_f_Kaistiaceae_g_Bauldia_s_Bauldia_litoralis:0.36895)67.00:0.02935,(ref_amt_Cohaesibacter_gelatinilyticus_DSM_18289_MMP06265368_OBEL01000003_1_0MMP06265368_137_0141425_0142867_pos_d_Bacteria_p_Proteobacteria_c_Alphaproteobacteria_o_Rhizobiales_f_Cohaesibacteraceae_g_Cohaesibacter_s_Cohaesibacter_gelatinilyticus:0.31733,(ref_amt_Afifella_pfennigii_AR2102_MMP02743903_NZ_0JHZK01000011_1_19_016021_017373_pos_d_Bacteria_p_Proteobacteria_c_Alphaproteobacteria_o_Rhizobiales_f_Afifellaceae_g_Afifella_s_Afifella_pfennigii:0.07406,ref_amt_Afifella_marina_BN_126_MMP03080610_FMVW01000003_1_350_0388023_0389408_neg_d_Bacteria_p_Proteobacteria_c_Alphaproteobacteria_o_Rhizobiales_f_Afifellaceae_g_Afifella_s_Afifella_marina:0.12318)100.00:0.24276)88.00:0.07033)98.00:0.06390,ref_amt_Breoghania_corrubedonensis_strain_DSM_23382_MMP08776944_QAYG01000001_1_MMP08776944_1589_1796417_1797796_neg_d_Bacteria_p_Proteobacteria_c_Alphaproteobacteria_o_Rhizobiales_f_Stappiaceae_g_Breoghania_s_Breoghania_corrubedonensis:0.22234)61.00:0.04335,(ref_amt_Croceicoccus_pelagius_Ery9_MMP05176186_NZ_LYWY01000039_1_172_181647_182978_pos_d_Bacteria_p_Proteobacteria_c_Alphaproteobacteria_o_Sphingomonadales_f_Sphingomonadaceae_g_Croceicoccus_s_Croceicoccus_pelagius:0.10556,((ref_amt_Altererythrobacter_atlanticus_MMP03658145_NZ_CP011452_2_2396_2523253_2524617_pos_d_Bacteria_p_Proteobacteria_c_Alphaproteobacteria_o_Sphingomonadales_f_Sphingomonadaceae_g_Porphyrobacter_A_s_Porphyrobacter_A_atlanticus:0.12880,ref_amt_Croceicoccus_mobilis_Ery22_MMP05176184_NZ_LYWZ01000022_1_415_442033_443367_neg_d_Bacteria_p_Proteobacteria_c_Alphaproteobacteria_o_Sphingomonadales_f_Sphingomonadaceae_g_Croceicoccus_s_Croceicoccus_mobilis:0.10102)97.00:0.04616,(ref_amt_Erythrobacter_sp_MMP03565637_NZ_0CP011310_1_567_0560446_0561807_pos_d_Bacteria_p_Proteobacteria_c_Alphaproteobacteria_o_Sphingomonadales_f_Sphingomonadaceae_g_Erythrobacter_B_s_Erythrobacter_B_atlanticus:0.10340,(ref_amt_Erythrobacter_marinus_HWDM_33_MMP03481547_NZ_0LBHU01000001_1_973_1026810_1028198_pos_d_Bacteria_p_Proteobacteria_c_Alphaproteobacteria_o_Sphingomonadales_f_Sphingomonadaceae_g_Erythrobacter_B_s_Erythrobacter_B_marinus:0.16152,(((ref_amt_Erythrobacter_AP23_MMP04241768_NZ_0LNBY01000015_1_15_013522_014856_neg_d_Bacteria_p_Proteobacteria_c_Alphaproteobacteria_o_Sphingomonadales_f_Sphingomonadaceae_g_Erythrobacter_A_s_Erythrobacter_A_sp001542855:0.13043,ref_amt_Erythrobacter_aquimi_ticola_KCTC_52764_MMP10130974_NZ_RAHX01000001_1_MMP10130974_2015_2024080_2025426_pos_d_Bacteria_p_Proteobacteria_c_Alphaproteobacteria_o_Sphingomonadales_f_Sphingomonadaceae_g_Erythrobacter_B:0.10603)99.00:0.06478,ref_amt_Altererythrobacter_xiamenensis_LY02_MMP06297468_FXWG01000002_1_0MMP06297468_403_0402388_0403755_pos_d_Bacteria_p_Proteobacteria_c_Alphaproteobacteria_o_Sphingomonadales_f_Sphingomonadaceae_g_Altererythrobacter_s_Altererythrobacter_xiamenensis:0.06209)61.00:0.02836,(ref_amt_Erythrobacter_YT30_MMP04166239_NZ_0LMAF01000002_1_689_0738421_0739758_neg_d_Bacteria_p_Proteobacteria_c_Alphaproteobacteria_o_Sphingomonadales_f_Sphingomonadaceae_g_Erythrobacter_s_Erythrobacter_sp001542875:0.12327,ref_amt_Erythrobacter_gangjinensis_K7_2_MMP03480138_NZ_0LBHC01000002_1_477_0481124_0482473_pos_d_Bacteria_p_Proteobacteria_c_Alphaproteobacteria_o_Sphingomonadales_f_Sphingomonadaceae_g_Erythrobacter_B_s_Erythrobacter_B_gangjinensis:0.08638)98.00:0.04163)93.00:0.06210)98.00:0.07233)100.00:0.12456)100.00:0.11323)100.00:0.31151)63.00:0.03061,((ref_amt_Ahrensia_R2A130_MMP00010388_NZ_AEEB01000022_1_407_474817_476163_pos_d_Bacteria_p_Proteobacteria_c_Alphaproteobacteria_o_Rhizobiales_f_Rhizobiaceae_g_R2A130_s_R2A130_sp000179775:0.23817,(ref_amt_Fulvimarina_pelagi_HTCC_2506_MMP00028750_NZ_0BBWO01000005_1_62_063764_065140_neg_d_Bacteria_p_Proteobacteria_c_Alphaproteobacteria_o_Rhizobiales_f_Rhizobiaceae_g_Fulvimarina_s_Fulvimarina_pelagi:0.19049,(ref_amt_Fulvimarina_manganoxydans_CGMCC_1_10972_MMP06297251_FWXR01000003_1_MMP06297251_304_316504_317871_neg_d_Bacteria_p_Proteobacteria_c_Alphaproteobacteria_o_Rhizobiales_f_Rhizobiaceae_g_Fulvimarina_s_Fulvimarina_manganoxydans:0.08437,(ref_amt_Aurantimonas_manganoxydans_SI85_9A1_MMP00028747_NZ_0BBWP01000049_1_28_027274_028644_neg_d_Bacteria_p_Proteobacteria_c_Alphaproteobacteria_o_Rhizobiales_f_Rhizobiaceae_g_Aurantimonas_s_Aurantimonas_manganoxydans:0.10017,ref_amt_Aurantimonas_sp_22II_16_19i_MMP03097527_AQQS01000042_1_00MMP03097527_8_008040_009410_pos_d_Bacteria_p_Proteobacteria_c_Alphaproteobacteria_o_Rhizobiales_f_Rhizobiaceae_g_Fulvimarina_s_Fulvimarina_sp002088275:0.06475)100.00:0.04037)100.00:0.02915)100.00:0.08017)100.00:0.05410,(ref_amt_Ahrensia_LZD062_MMP03285044_NZ_0JXMU01000034_1_12_009697_011028_pos_d_Bacteria_p_Proteobacteria_c_Alphaproteobacteria_o_Rhizobiales_f_Rhizobiaceae_g_Ahrensia_s_Ahrensia_marina:0.17589,(ref_amt_Cohaesibacter_YE_B6_MMP09580333_NZ_0QODK01000001_1_MMP09580333_784_0934406_0935779_pos_d_Bacteria_p_Proteobacteria_c_Alphaproteobacteria_o_Rhizobiales_f_Cohaesibacteraceae_g_Cohaesibacter:0.08544,(ref_amt_Cohaesibacter_sp_MMP04515647_LT907844_1_0MMP04515647_756_0837389_0838738_neg_d_Bacteria_p_Proteobacteria_c_Alphaproteobacteria_o_Rhizobiales_f_Cohaesibacteraceae_g_Cohaesibacter_s_Cohaesibacter_sp900215505:0.04044,ref_amt_Cohaesibacter_marisflavi_CGMCC_1_9157_MMP04488056_FOVR01000011_1_035_034719_036068_neg_d_Bacteria_p_Proteobacteria_c_Alphaproteobacteria_o_Rhizobiales_f_Cohaesibacteraceae_g_Cohaesibacter_s_Cohaesibacter_marisflavi:0.09069)100.00:0.07648)100.00:0.06516)98.00:0.05513)100.00:0.04697)90.00:0.07045,((((ref_amt_Devosia_sp_MMP08516637_CP026747_1_MMP08516637_1402_1470217_1471599_neg_d_Bacteria_p_Proteobacteria_c_Alphaproteobacteria_o_Rhizobiales_f_Devosiaceae_g_Devosia_s_Devosia_sp002949085:0.32442,ref_amt_Cucumibacter_marinus_CL_GR60_MMP02441550_NZ_00AUCR01000011_1_4_005025_006425_neg_d_Bacteria_p_Proteobacteria_c_Alphaproteobacteria_o_Rhizobiales_f_Devosiaceae_g_Cucumibacter_s_Cucumibacter_marinus:0.22578)100.00:0.13351,((ref_amt_BGEO_SAMN07136961_METAG_KIAHLHAH_060_06_03685_05040_neg_d_Bacteria_p_Proteobacteria_c_Alphaproteobacteria_o_Rhodobacterales_f_Rhodobacteraceae_g_GCA_002705045_s_GCA_002705045_sp002704385:0.29636,ref_amt_GORG_SAMEA6069959_SAGS_AG893J17_03_062_054197_055513_pos_d_Bacteria_p_Proteobacteria_c_Alphaproteobacteria_o_Puniceispirillales_f_Puniceispirillaceae_g_Puniceispirillum_s_:0.18548)100.00:0.12196,(((ref_amt_BGEO_SAMN07136961_METAG_MADCCAJI_039_012_012847_014166_pos_d_Bacteria_p_Proteobacteria_c_Alphaproteobacteria_o_Rhodobacterales_f_Rhodobacteraceae_g_GCA_2697345_s_:0.30518,((ref_amt_Celeribacter_halophilus_ZXM137_MMP04432131_NZ_LRUD01000039_1_149_146146_147483_pos_d_Bacteria_p_Proteobacteria_c_Alphaproteobacteria_o_Rhodobacterales_f_Rhodobacteraceae_g_Celeribacter_s_Celeribacter_halophilus:0.19697,ref_amt_Actibacterium_22II_S11_Z10_MMP02742681_NZ_0AQQY01000004_1_55_046815_048152_neg_d_Bacteria_p_Proteobacteria_c_Alphaproteobacteria_o_Rhodobacterales_f_Rhodobacteraceae_g_Actibacterium_s_Actibacterium_atlanticum:0.06799)94.00:0.06764,ref_amt_Confluentimicrobium_lipolyticum_CECT_8621_MMP104098236_FXYE01000001_1_00MMP104098236_98_0102498_0103832_pos_d_Bacteria_p_Proteobacteria_c_Alphaproteobacteria_o_Rhodobacterales_f_Rhodobacteraceae_g_Confluentimicrobium_s_Confluentimicrobium_lipolyticum:0.05930)91.00:0.02875)67.00:0.01482,(ref_amt_Celeribacter_manganoxidans_MMP07150770_CP021404_1_MMP07150770_2970_3267788_3269152_pos_d_Bacteria_p_Proteobacteria_c_Alphaproteobacteria_o_Rhodobacterales_f_Rhodobacteraceae_g_Celeribacter_B_s_Celeribacter_B_manganoxidans:0.21522,ref_amt_Brevirhabdus_pacifica_22DY15_MMP06216425_NZ_0MTCO01000218_1_MMP06216425_10_08360_09718_pos_d_Bacteria_p_Proteobacteria_c_Alphaproteobacteria_o_Rhodobacterales_f_Rhodobacteraceae_g_Brevirhabdus_s_Brevirhabdus_pacifica:0.16104)100.00:0.04747)95.00:0.04987,((ref_amt_Donghicola_JL3646_MMP04633453_LZFQ01000042_1_141_131042_132376_pos_d_Bacteria_p_Proteobacteria_c_Alphaproteobacteria_o_Rhodobacterales_f_Rhodobacteraceae_g_Marivivens_s_Marivivens_sp001908835:0.11518,ref_amt_Donghicola_tyrosinivorans_strain_DSM_100212_MMP07621402_PVTQ01000012_1_0MMP07621402_28_027732_029066_neg_d_Bacteria_p_Proteobacteria_c_Alphaproteobacteria_o_Rhodobacterales_f_Rhodobacteraceae_g_Donghicola_s_Donghicola_tyrosinivorans:0.11178)97.00:0.04386,ref_amt_Ascidiaceihabitans_donghaensis_strain_CECT_8599_MMP104628687_OMOR01000001_1_MMP104628687_3520_3521748_3523082_pos_d_Bacteria_p_Proteobacteria_c_Alphaproteobacteria_o_Rhodobacterales_f_Rhodobacteraceae_g_Ascidiaceihabitans_s_Ascidiaceihabitans_donghaensis:0.15747)85.00:0.02623)99.00:0.04823)100.00:0.03595)91.00:0.04393,((((ref_amt_Donghicola_xiamenensis_DSM_18339_MMP02440615_NZ_AUBS01000002_1_200_202582_203904_pos_d_Bacteria_p_Proteobacteria_c_Alphaproteobacteria_o_Rhodobacterales_f_Rhodobacteraceae_g_Pseudodonghicola_s_Pseudodonghicola_xiamenensis:0.13149,(ref_amt_Albidovulum_inexpectatum_strain_DSM_12048_MMP03080611_PRDS01000001_1_MMP03080611_296_298204_299568_neg_d_Bacteria_p_Proteobacteria_c_Alphaproteobacteria_o_Rhodobacterales_f_Rhodobacteraceae_g_Albidovulum_s_Albidovulum_inexpectatum:0.12929,ref_amt_Defluviimonas_aquaemixtae_strain_CECT_8626_MMP104628688_OMOQ01000001_1_0MMP104628688_245_0209883_0211253_pos_d_Bacteria_p_Proteobacteria_c_Alphaproteobacteria_o_Rhodobacterales_f_Rhodobacteraceae_g_Defluviimonas_C_s_Defluviimonas_C_aquaemixtae:0.10347)100.00:0.06527)97.00:0.03165,ref_amt_Confluentimicrobium_SAT_198_MMP07618559_PARZ01000012_1_0MMP07618559_54_048432_049754_neg_d_Bacteria_p_Proteobacteria_c_Alphaproteobacteria_o_Rhodobacterales_f_Rhodobacteraceae_g_Confluentimicrobium_s_Confluentimicrobium_sp001305615:0.06021)97.00:0.03480,ref_amt_Celeribacter_persicus_strain_DSM_100434_MMP08779098_QAOH01000003_1_MMP08779098_116_107936_109270_neg_d_Bacteria_p_Proteobacteria_c_Alphaproteobacteria_o_Rhodobacterales_f_Rhodobacteraceae_g_Celeribacter_s_Celeribacter_persicus:0.09782)100.00:0.10100,ref_amt_Amylibacter_4G11_MMP05567576_MDGM01000015_1_00MMP05567576_98_0107476_0108786_pos_d_Bacteria_p_Proteobacteria_c_Alphaproteobacteria_o_Rhodobacterales_f_Rhodobacteraceae_g_Amylibacter_A_s_Amylibacter_A_kogurei:0.26514)81.00:0.02787)97.00:0.08530,(((ref_amt_Celeribacter_marinus_DSM_100036_MMP05444421_FOSM01000002_1_130_117366_118694_neg_d_Bacteria_p_Proteobacteria_c_Alphaproteobacteria_o_Rhodobacterales_f_Rhodobacteraceae_g_Celeribacter_A_s_Celeribacter_A_marinus:0.09915,(ref_amt_Celeribacter_indicus_MMP03280159_CP004393_1_0572_0576453_0577787_pos_d_Bacteria_p_Proteobacteria_c_Alphaproteobacteria_o_Rhodobacterales_f_Rhodobacteraceae_g_Celeribacter_s_Celeribacter_indicus:0.12451,ref_amt_Aquimixticola_soesokkakensis_CECT_8620_MMP102344668_FWFS01000001_1_MMP102344668_305_317125_318444_neg_d_Bacteria_p_Proteobacteria_c_Alphaproteobacteria_o_Rhodobacterales_f_Rhodobacteraceae_g_Aquimixticola_s_Aquimixticola_soesokkakensis:0.12494)100.00:0.05163)100.00:0.11813,(ref_amt_Citreimonas_salinaria_CL_SP20_MMP05444340_FNPF01000001_1_140_145396_146712_neg_d_Bacteria_p_Proteobacteria_c_Alphaproteobacteria_o_Rhodobacterales_f_Rhodobacteraceae_g_Citreimonas_s_Citreimonas_salinaria:0.13479,((ref_amt_Aliiroseovarius_crassostreae_CV919_312_MMP03952659_NZ_LKBA01000001_1_305_293438_294739_pos_d_Bacteria_p_Proteobacteria_c_Alphaproteobacteria_o_Rhodobacterales_f_Rhodobacteraceae_g_Aliiroseovarius_s_Aliiroseovarius_crassostreae:0.24637,ref_amt_Aliiroseovarius_sediminilitoris_M_M10_MMP05444851_FOJB01000001_1_2915_2962898_2964214_neg_d_Bacteria_p_Proteobacteria_c_Alphaproteobacteria_o_Rhodobacterales_f_Rhodobacteraceae_g_Aliiroseovarius_s_Aliiroseovarius_sediminilitoris:0.15317)100.00:0.04003,ref_amt_Cribrihabitans_marinus_CZ_AM5_MMP05444007_FNYD01000007_1_191_194070_195383_neg_d_Bacteria_p_Proteobacteria_c_Alphaproteobacteria_o_Rhodobacterales_f_Rhodobacteraceae_g_Cribrihabitans_s_Cribrihabitans_marinus:0.21278)100.00:0.11680)45.00:0.05170)56.00:0.04886,(ref_amt_Boseongicola_aestuarii_CECT_8489_MMP104098235_FXXQ01000005_1_MMP104098235_151_173187_174491_neg_d_Bacteria_p_Proteobacteria_c_Alphaproteobacteria_o_Rhodobacterales_f_Rhodobacteraceae_g_Boseongicola_s_Boseongicola_aestuarii:0.14945,(ref_amt_Dinoroseobacter_shibae_MMP02598387_CP000830_1_0140_0143570_0144883_pos_d_Bacteria_p_Proteobacteria_c_Alphaproteobacteria_o_Rhodobacterales_f_Rhodobacteraceae_g_Dinoroseobacter_s_Dinoroseobacter_shibae:0.07592,ref_amt_Aestuariivita_atlantica_22II_S11_z3_MMP03323757_NZ_AQQZ01000002_1_282_270168_271481_pos_d_Bacteria_p_Proteobacteria_c_Alphaproteobacteria_o_Rhodobacterales_f_Rhodobacteraceae_g_Pseudaestuariivita_s_Pseudaestuariivita_atlantica:0.08446)100.00:0.08285)100.00:0.09785)99.00:0.05436)100.00:0.16634)98.00:0.08590,(ref_amt_GORG_SAMEA6068396_SAGS_AH326A17_18_05_03965_05245_neg_d_Bacteria_p_Proteobacteria_c_Alphaproteobacteria_o_Puniceispirillales_f_AAA536_G10_g_TMED54_s_:0.45757,ref_amt_Alpha_proteobacterium_BAL199_MMP02436095_NZ_0ABHC01000018_1_53_054644_055981_neg_d_Bacteria_p_Proteobacteria_c_Alphaproteobacteria_o_Thalassobaculales_f_Thalassobaculaceae_g_BAL199_s_BAL199_sp000171835:0.27857)91.00:0.13147)77.00:0.06051)75.00:0.03375,(ref_amt_Eilatimonas_milleporae_MD2_MMP06265352_NZ_REFR01000010_1_MMP06265352_288_335442_336785_neg_d_Bacteria_p_Proteobacteria_c_Alphaproteobacteria_o_Sphingomonadales_f_Kordiimonadaceae:0.53924,(ref_amt_Alphaproteobacteria_bacterium_MarineAlpha9_Bin3_MMP07286225_PTKH01000008_1_0MMP07286225_31_028165_029442_pos_d_Bacteria_p_Proteobacteria_c_Alphaproteobacteria_o_TMED109_f_TMED109_g_TMED109_s_TMED109_sp002937655:0.51989,ref_amt_Alphaproteobacteria_bacterium_NORP63_MMP07568877_NVVM01000111_1_0MMP07568877_6_03257_04600_pos_d_Bacteria_p_Proteobacteria_c_Alphaproteobacteria_o_Sphingomonadales_f_Emcibacteraceae_g_Emcibacter_s_Emcibacter_sp002402225:0.24916)54.00:0.09472)68.00:0.05327)86.00:0.05904,(ref_amt_Alphaproteobacteria_bacterium_46_93_T64_MMP05179561_MAAN01000018_1_0MMP05179561_12_008288_009604_pos_d_Bacteria_p_Proteobacteria_c_Alphaproteobacteria_o_Sneathiellales_f_Sneathiellaceae_g_Sneathiella_s_Sneathiella_sp002163135:0.24425,(ref_amt_Desulfuromonas_acetoxidans_11070_MMP02441806_NZ_0AAEW02000007_1_96_094607_095920_neg_d_Bacteria_p_Desulfuromonadota_c_Desulfuromonadia_o_Desulfuromonadales_f_Desulfuromonadaceae_g_Desulfuromonas_s_Desulfuromonas_acetoxidans:0.17472,(ref_amt_Desulfuromonas_TF_MMP02469593_NZ_0KI421415_1_61_068182_069567_neg_d_Bacteria_p_Desulfuromonadota_c_Desulfuromonadia_o_Desulfuromonadales_f_ATBO01_g_ATBO01_s_ATBO01_sp000472285:0.12194,ref_amt_Desulfuromusa_kysingii_Kysw2_MMP05660420_FNQN01000010_1_122_137327_138679_neg_d_Bacteria_p_Desulfuromonadota_c_Desulfuromonadia_o_Desulfuromonadales_f_Geopsychrobacteraceae_g_Desulfuromusa_s_Desulfuromusa_kysingii:0.11769)100.00:0.07443)100.00:0.18989)100.00:0.09845)50.00:0.05355,(ref_amt_Alphaproteobacteria_bacterium_strain_SZUA_351_MMP09287899_QJZR01000012_1_173_182640_184001_neg_d_Bacteria_p_Proteobacteria_c_Alphaproteobacteria_o_Rhodospirillales_f_Rhodospirillaceae_g_Alpha_05_s_Alpha_05_sp003246625:0.42439,ref_amt_Aestuariispira_insulae_AH_MY2_MMP09074965_NZ_0QRDW01000003_1_MMP09074965_115_0115733_0117103_pos_d_Bacteria_p_Proteobacteria_c_Alphaproteobacteria_o_UBA8366_f_GCA_2696645:0.34523)64.00:0.06701)100.00:0.17084)68.00:0.06123)100.00:0.40786,(((ref_amt_Balneola_EAC_52_MMP07618411_NZQV01000010_1_MMP07618411_255_304936_306360_neg_d_Bacteria_p_Bacteroidota_c_Rhodothermia_o_Balneolales_f_Balneolaceae_g_Gracilimonas_s_Gracilimonas_sp002696035:0.21426,ref_amt_Bacteroidetes_bacterium_strain_Sum29DG08_bin30_MMP08618352_PZPG01000044_1_0MMP08618352_9_13035_14300_neg_d_Bacteria_p_Bacteroidota_c_Rhodothermia_o_Balneolales_f_Balneolaceae_g_Sam29DG08_bin30_s_Sam29DG08_bin30_sp003045995:0.11879)100.00:0.42633,((ref_amt_GORG_SAMEA6068348_SAGS_AH321N18_074_001_000001_001503_pos_d_Bacteria_p_Verrucomicrobiota_c_Verrucomicrobiae_o_Verrucomicrobiales_f_DEV007_g__s_:0.24915,ref_amt_BGEO_SAMN07136841_METAG_PDEPKOIP_008_02_01706_03217_pos_d_Bacteria_p_Verrucomicrobiota_c_Verrucomicrobiae_o_Verrucomicrobiales_f_Akkermansiaceae_g_Roseibacillus_s_Roseibacillus_sp002723015:0.27464)100.00:0.34193,(ref_amt_Akkermansiaceae_bacterium_UBA4581_MMP06453606_DGKB01000012_1_011_011311_012612_neg_d_Bacteria_p_Verrucomicrobiota_c_Verrucomicrobiae_o_Verrucomicrobiales_f_Akkermansiaceae_g_UBA4581_s_UBA4581_sp002386905:0.44047,((ref_amt_Akkermansiaceae_bacterium_UBA5688_MMP06455114_DIHU01000040_1_01_00019_01431_neg_d_Bacteria_p_Verrucomicrobiota_c_Verrucomicrobiae_o_Verrucomicrobiales_f_Akkermansiaceae_g_SW10_s_SW10_sp002420315:0.34695,ref_amt_Coraliomargarita_NAT_145_MMP07618560_PAAN01000035_1_00MMP07618560_2_000125_001498_neg_d_Bacteria_p_Verrucomicrobiota_c_Verrucomicrobiae_o_Opitutales_f_Puniceicoccaceae_g_GCA_2699365_s_GCA_2699365_sp002699365:0.13455)99.00:0.08275,(ref_amt_BGEO_SAMN07136520_METAG_KIHMBBII_112_04_02386_03813_neg_d_Bacteria_p_Verrucomicrobiota_c_Verrucomicrobiae_o_Opitutales_f_Puniceicoccaceae_g_UBA7445_s_UBA7445_sp002470925:0.17685,ref_amt_Coraliomargarita_MCCC_1H00313_MMP08997837_NZ_QHJQ01000003_1_MMP08997837_208_260504_261958_neg_d_Bacteria_p_Verrucomicrobiota_c_Verrucomicrobiae_o_Opitutales_f_Puniceicoccaceae_g_WN38_s_WN38_sp003185655:0.12581)100.00:0.07604)100.00:0.18588)100.00:0.13370)100.00:0.14634)100.00:0.18822,((((ref_amt_BGEO_SAMN07136522_METAG_POCBOMEA_102_005_005563_007044_pos_d_Bacteria_p_Planctomycetota_c_Planctomycetes_o_Pirellulales_f_Pirellulaceae_g_UBA721_s_UBA721_sp002701385:0.55445,(ref_amt_Cytophagales_bacterium_UBA2561_MMP06454551_DDLX01000043_1_199_253139_254389_neg_d_Bacteria_p_Bacteroidota_c_Bacteroidia_o_Cytophagales_f_Bernardetiaceae_g_UBA2561_s_UBA2561_sp002340355:0.32677,(ref_amt_Cyclobacterium_lianum_CGMCC_1_6102_MMP04488057_NZ_FRCY01000002_1_154_181624_182856_pos_d_Bacteria_p_Bacteroidota_c_Bacteroidia_o_Cytophagales_f_Cyclobacteriaceae_g_Cyclobacterium_s_Cyclobacterium_lianum:0.18023,(ref_amt_Echinicola_pacifica_DSM_19836_MMP02441711_NZ_KB890738_1_825_1029321_1030553_neg_d_Bacteria_p_Bacteroidota_c_Bacteroidia_o_Cytophagales_f_Cyclobacteriaceae_g_Echinicola_s_Echinicola_pacifica:0.11470,(((ref_amt_Algoriphagus_marincola_SW2_MMP02440616_NZ_00000KE386900_1_87_097892_099121_neg_d_Bacteria_p_Bacteroidota_c_Bacteroidia_o_Cytophagales_f_Cyclobacteriaceae_g_Algoriphagus_s_Algoriphagus_marincola:0.11155,ref_amt_Algoriphagus_faecimaris_LYX05_MMP04488104_FNAC01000010_1_067_073937_075166_neg_d_Bacteria_p_Bacteroidota_c_Bacteroidia_o_Cytophagales_f_Cyclobacteriaceae_g_Algoriphagus_s_Algoriphagus_faecimaris:0.09510)100.00:0.03087,ref_amt_Algoriphagus_zhangzhouensis_12C11_MMP04488108_NZ_0FRXN01000002_1_498_0588436_0589746_pos_d_Bacteria_p_Bacteroidota_c_Bacteroidia_o_Cytophagales_f_Cyclobacteriaceae_g_Algoriphagus_s_Algoriphagus_zhangzhouensis:0.07650)100.00:0.03542,(ref_amt_Algoriphagus_PR1_MMP02436092_NZ_0CM001023_1_535_0645061_0646290_neg_d_Bacteria_p_Bacteroidota_c_Bacteroidia_o_Cytophagales_f_Cyclobacteriaceae_g_Algoriphagus_s_Algoriphagus_machipongonensis:0.09791,(ref_amt_Algoriphagus_mannitolivorans_JC2050_MMP02441202_NZ_AUBV01000008_1_195_220103_221344_pos_d_Bacteria_p_Bacteroidota_c_Bacteroidia_o_Cytophagales_f_Cyclobacteriaceae_g_Algoriphagus_s_Algoriphagus_mannitolivorans:0.07878,ref_amt_Algoriphagus_sp_DSL_12_MMP09230411_NZ_00QGOL01000012_1_MMP09230411_3_001781_003022_pos_d_Bacteria_p_Bacteroidota_c_Bacteroidia_o_Cytophagales_f_Cyclobacteriaceae_g_Algoriphagus_s_Algoriphagus_sp003259255:0.08244)100.00:0.06498)79.00:0.03299)78.00:0.04937)96.00:0.06858)100.00:0.17299)100.00:0.13705)84.00:0.05635,ref_amt_Bacteroidetes_bacterium_strain_Spr20G08_bin78_MMP08618347_PZPC01000067_1_00MMP08618347_6_016410_017633_pos_d_Bacteria_p_Bacteroidota_c_Bacteroidia_o_Chitinophagales_f_Saprospiraceae_g_Lewinella_s_Lewinella_sp003045895:0.39192)91.00:0.04705,((((ref_amt_Flammeovirga_pacifica_WPAGA1_MMP03105797_NZ_JRYR01000007_1_234_289176_290474_neg_d_Bacteria_p_Bacteroidota_c_Bacteroidia_o_Cytophagales_f_Flammeovirgaceae_g_Flammeovirga_s_Flammeovirga_pacifica:0.39645,(((ref_amt_Flammeovirgaceae_bacterium_UBA6059_MMP06455376_DIYH01000002_1_007_009257_010621_pos_d_Bacteria_p_Bacteroidota_c_Bacteroidia_o_Cytophagales_f_Cyclobacteriaceae_g_UBA6059_s_UBA6059_sp002435755:0.19013,ref_amt_Flammeovirgaceae_bacterium_UBA1954_MMP06456076_DDEM01000016_1_076_0090759_0092114_neg_d_Bacteria_p_Bacteroidota_c_Bacteroidia_o_Cytophagales_f_Cyclobacteriaceae_g_UBA7330_s_UBA7330_sp002471275:0.19306)100.00:0.04048,(((ref_amt_Aquiflexum_balticum_MMP00777080_LT838813_1_MMP00777080_2029_2338528_2339823_pos_d_Bacteria_p_Bacteroidota_c_Bacteroidia_o_Cytophagales_f_Cyclobacteriaceae_g_Aquiflexum_s_Aquiflexum_balticum:0.17458,ref_amt_Algoriphagus_sp_DSL_12_MMP09230411_NZ_0QGOL01000017_1_MMP09230411_90_092107_093405_neg_d_Bacteria_p_Bacteroidota_c_Bacteroidia_o_Cytophagales_f_Cyclobacteriaceae_g_Algoriphagus_s_Algoriphagus_sp003259255:0.07378)100.00:0.08370,(ref_amt_Algoriphagus_mannitolivorans_JC2050_MMP02441202_NZ_0AUBV01000005_1_19_014831_016126_pos_d_Bacteria_p_Bacteroidota_c_Bacteroidia_o_Cytophagales_f_Cyclobacteriaceae_g_Algoriphagus_s_Algoriphagus_mannitolivorans:0.07886,ref_amt_Algoriphagus_zhangzhouensis_12C11_MMP04488108_NZ_0FRXN01000003_1_722_0873821_0875116_neg_d_Bacteria_p_Bacteroidota_c_Bacteroidia_o_Cytophagales_f_Cyclobacteriaceae_g_Algoriphagus_s_Algoriphagus_zhangzhouensis:0.06347)100.00:0.02947)100.00:0.02514,(ref_amt_Echinicola_pacifica_DSM_19836_MMP02441711_NZ_0KB890738_1_69_0101571_0102881_pos_d_Bacteria_p_Bacteroidota_c_Bacteroidia_o_Cytophagales_f_Cyclobacteriaceae_g_Echinicola_s_Echinicola_pacifica:0.14877,ref_amt_Algoriphagus_PR1_MMP02436092_NZ_0CM001023_1_959_1096680_1097975_pos_d_Bacteria_p_Bacteroidota_c_Bacteroidia_o_Cytophagales_f_Cyclobacteriaceae_g_Algoriphagus_s_Algoriphagus_machipongonensis:0.06414)100.00:0.01607)100.00:0.12365)100.00:0.05773,(ref_amt_Fulvivirga_imtechensis_AK7_MMP02469986_NZ_0AMZN01000032_1_83_079308_080627_neg_d_Bacteria_p_Bacteroidota_c_Bacteroidia_o_Cytophagales_f_Cyclobacteriaceae_g_Fulvivirga_s_Fulvivirga_imtechensis:0.23071,ref_amt_Flammeovirgaceae_BBD_1991_12_MMP04939356_LYSV01000038_1_036_032532_033872_neg_d_Bacteria_p_Bacteroidota_c_Bacteroidia_o_Cytophagales_f_Cyclobacteriaceae_g_BBD_1991_12_s_BBD_1991_12_sp001657315:0.18501)100.00:0.05016)100.00:0.14851)100.00:0.03776,ref_amt_Flexithrix_dorotheae_Ft_d1_MMP02256418_NZ_KB903430_1_402_538748_540091_neg_d_Bacteria_p_Bacteroidota_c_Bacteroidia_o_Cytophagales_f_Flammeovirgaceae_g_Flexithrix_s_Flexithrix_dorotheae:0.21168)100.00:0.26382,ref_amt_Catalinimonas_alkaloidigena_DSM_25186_MMP05421823_FNFO01000006_1_069_077515_078876_neg_d_Bacteria_p_Bacteroidota_c_Bacteroidia_o_Cytophagales_f_Catalimonadaceae_g_Catalinimonas_s_Catalinimonas_alkaloidigena:0.29466)100.00:0.07637,(ref_amt_Flavobacteriaceae_bacterium_S85_MMP02470154_NZ_0AFPK01000026_1_46_051576_052832_pos_d_Bacteria_p_Bacteroidota_c_Bacteroidia_o_Flavobacteriales_f_Flavobacteriaceae_g_Ochrovirga_s_Ochrovirga_pacifica:0.35556,(((ref_amt_Flavobacteriaceae_bacterium_NAT_161_MMP07618982_PACX01000029_1_0MMP07618982_43_039959_041215_neg_d_Bacteria_p_Bacteroidota_c_Bacteroidia_o_Flavobacteriales_f_Flavobacteriaceae_g_MAG_121220_bin8_s_MAG_121220_bin8_sp002702895:0.49068,ref_amt_GORG_SAMEA6068564_SAGS_AH326L08_08_02_00367_01608_neg_d_Bacteria_p_Bacteroidota_c_Bacteroidia_o_Flavobacteriales_f_Flavobacteriaceae_g_MS024_2A_s_:0.19032)100.00:0.09927,((((ref_amt_Aquimarina_agarilytica_ZC1_MMP02470972_NZ_0JH621269_1_36_045189_046442_pos_d_Bacteria_p_Bacteroidota_c_Bacteroidia_o_Flavobacteriales_f_Flavobacteriaceae_g_Aquimarina_s_Aquimarina_agarilytica:0.20479,(((((((ref_amt_Algibacter_lectus_M_3Alg_15_1_MMP04489722_FOLN01000003_1_310_370215_371447_pos_d_Bacteria_p_Bacteroidota_c_Bacteroidia_o_Flavobacteriales_f_Flavobacteriaceae_g_Algibacter_s_Algibacter_lectus:0.09208,ref_amt_Algibacter_pectinivorans_JC2675_MMP04487987_FOMI01000002_1_451_535915_537153_pos_d_Bacteria_p_Bacteroidota_c_Bacteroidia_o_Flavobacteriales_f_Flavobacteriaceae_g_Algibacter_B_s_Algibacter_B_pectinivorans:0.10681)100.00:0.08868,ref_amt_Formosa_agariphila_MMP3139019_HG315671_1_0320_0393291_0394517_neg_d_Bacteria_p_Bacteroidota_c_Bacteroidia_o_Flavobacteriales_f_Flavobacteriaceae_g_Formosa_s_Formosa_agariphila:0.11389)59.00:0.01394,(ref_amt_Flavobacteriaceae_bacterium_Mar_2010_72_MMP09725931_NZ_QXCW01000002_1_MMP09725931_2535_2869472_2870713_pos_d_Bacteria_p_Bacteroidota_c_Bacteroidia_o_Flavobacteriales_f_Flavobacteriaceae_g_Gelidibacter:0.12681,(ref_amt_Flavobacteriaceae_bacterium_UBA6619_MMP06453389_DJHN01000198_1_060_080363_081661_pos_d_Bacteria_p_Bacteroidota_c_Bacteroidia_o_Flavobacteriales_f_Flavobacteriaceae_g_Winogradskyella_s_Winogradskyella_sp002722255:0.14115,ref_amt_Flavobacteriaceae_bacterium_ARS_93_MMP07618943_NYXW01000012_1_MMP07618943_160_170488_171690_neg_d_Bacteria_p_Bacteroidota_c_Bacteroidia_o_Flavobacteriales_f_Flavobacteriaceae_g_Polaribacter_s_Polaribacter_sp002471825:0.11840)98.00:0.04102)64.00:0.01920)99.00:0.02967,ref_amt_Flavobacteriaceae_bacterium_PRS1_PRS1_MMP10261828_NZ_00RDRZ01000050_1_MMP10261828_5_006626_007852_pos_d_Bacteria_p_Bacteroidota_c_Bacteroidia_o_Flavobacteriales_f_Flavobacteriaceae:0.09854)98.00:0.01453,(ref_amt_Confluentibacter_lentus_HJM_3_MMP07193048_NZ_NIHE01000001_1_MMP07193048_506_571231_572463_neg_d_Bacteria_p_Bacteroidota_c_Bacteroidia_o_Flavobacteriales_f_Flavobacteriaceae_g_Confluentibacter_s_Confluentibacter_lentus:0.09546,ref_amt_Dokdonia_SH27_MMP10250232_NZ_00REFV01000018_1_MMP10250232_9_012003_013235_pos_d_Bacteria_p_Bacteroidota_c_Bacteroidia_o_Flavobacteriales_f_Flavobacteriaceae_g_Dokdonia:0.10520)99.00:0.04873)96.00:0.02315,(ref_amt_Flaviramulus_ichthyoenteri_Th78_MMP03252360_NZ_0KN525716_1_1467_1688902_1690143_neg_d_Bacteria_p_Bacteroidota_c_Bacteroidia_o_Flavobacteriales_f_Flavobacteriaceae_g_Flaviramulus_A_s_Flaviramulus_A_ichthyoenteri:0.10535,ref_amt_Algibacter_sp_MMP04156175_NZ_CP012898_1_1896_2250666_2251895_pos_d_Bacteria_p_Bacteroidota_c_Bacteroidia_o_Flavobacteriales_f_Flavobacteriaceae_g_Algibacter_A_s_Algibacter_A_alginicilyticus:0.09599)99.00:0.02155)97.00:0.02486,(ref_amt_Flavobacteriaceae_bacterium_BH_SD17_MMP10411098_NZ_00RPFJ01000006_1_MMP10411098_8_010464_011705_neg_d_Bacteria_p_Bacteroidota_c_Bacteroidia_o_Flavobacteriales_f_Flavobacteriaceae:0.05892,ref_amt_Dokdonia_sp_MMP08952669_CP029151_1_MMP08952669_2437_2758038_2759273_neg_d_Bacteria_p_Bacteroidota_c_Bacteroidia_o_Flavobacteriales_f_Flavobacteriaceae_g_Dokdonia_s_Dokdonia_sp003095655:0.11267)97.00:0.02909)100.00:0.07218)74.00:0.03380,ref_amt_Aquimarina_SW150_MMP02597432_NZ_0JACC01000010_1_36_052829_054082_pos_d_Bacteria_p_Bacteroidota_c_Bacteroidia_o_Flavobacteriales_f_Flavobacteriaceae_g_Aquimarina_s_Aquimarina_pacifica:0.09431)74.00:0.04756,ref_amt_Aquimarina_sp_MMP09780816_NZ_0CP031966_1_MMP09780816_365_0400263_0401516_neg_d_Bacteria_p_Bacteroidota_c_Bacteroidia_o_Flavobacteriales_f_Flavobacteriaceae_g_Aquimarina_s_Aquimarina_latercula:0.10570)100.00:0.11137,(((((ref_amt_Flavobacteriaceae_CP2B_MMP04917308_NZ_00LXTR01000022_1_8_006432_007676_neg_d_Bacteria_p_Bacteroidota_c_Bacteroidia_o_Flavobacteriales_f_Flavobacteriaceae_g_CP2B_s_CP2B_sp001683825:0.09000,ref_amt_Eudoraea_adriatica_AS06_20a_MMP02440497_NZ_KB907546_1_374_395735_396988_neg_d_Bacteria_p_Bacteroidota_c_Bacteroidia_o_Flavobacteriales_f_Flavobacteriaceae_g_Eudoraea_s_Eudoraea_adriatica:0.11181)100.00:0.06877,ref_amt_Flavobacteriaceae_bacterium_NORP20_MMP07568834_NVXD01000002_1_MMP07568834_224_239471_240706_pos_d_Bacteria_p_Bacteroidota_c_Bacteroidia_o_Flavobacteriales_f_Flavobacteriaceae_g_GCA_2746415_s_GCA_2746415_sp002746415:0.17890)98.00:0.01933,(((ref_amt_Arenibacter_certesii_DSM_19833_MMP02440866_NZ_0AUCB01000004_1_99_133360_134613_neg_d_Bacteria_p_Bacteroidota_c_Bacteroidia_o_Flavobacteriales_f_Flavobacteriaceae_g_Arenibacter_s_Arenibacter_certesii:0.06394,ref_amt_Arenibacter_sp_AK53_MMP06205367_NZ_0MTAZ01000059_1_MMP06205367_30_042045_043295_neg_d_Bacteria_p_Bacteroidota_c_Bacteroidia_o_Flavobacteriales_f_Flavobacteriaceae_g_Arenibacter_s_Arenibacter_sp002150785:0.12576)100.00:0.09941,ref_amt_Arenibacter_nanhaiticus_CGMCC_1_8863_MMP04487911_NZ_FQYX01000002_1_219_243883_245133_pos_d_Bacteria_p_Bacteroidota_c_Bacteroidia_o_Flavobacteriales_f_Flavobacteriaceae_g_Arenibacter_s_Arenibacter_nanhaiticus:0.13611)100.00:0.05974,ref_amt_Arenibacter_troitsensis_DSM_19835_MMP03080602_FXAO01000012_1_0MMP03080602_72_0079386_0080636_neg_d_Bacteria_p_Bacteroidota_c_Bacteroidia_o_Flavobacteriales_f_Flavobacteriaceae_g_Arenibacter_s_Arenibacter_troitsensis:0.05490)100.00:0.14944)98.00:0.02685,(ref_amt_Flavobacteriaceae_bacterium_UBA7802_MMP06457156_DLCI01000089_1_019_018738_019976_neg_d_Bacteria_p_Bacteroidota_c_Bacteroidia_o_Flavobacteriales_f_Flavobacteriaceae_g_Muricauda_A_s_Muricauda_A_lutaonensis:0.17720,ref_amt_Croceitalea_dokdonensis_DOKDO_023_MMP03702328_NZ_LDJX01000007_1_129_145268_146524_neg_d_Bacteria_p_Bacteroidota_c_Bacteroidia_o_Flavobacteriales_f_Flavobacteriaceae_g_Croceitalea_s_Croceitalea_dokdonensis:0.08655)100.00:0.04796)98.00:0.05058,((ref_amt_Aquimarina_sp_Aq135_strain_Aquimarina_sp_strain_Aq135_MMP104654170_NZ_0OMKE01000008_1_MMP104654170_53_052870_054120_neg_d_Bacteria_p_Bacteroidota_c_Bacteroidia_o_Flavobacteriales_f_Flavobacteriaceae_g_Aquimarina_s_Aquimarina_sp900299535:0.16796,ref_amt_Aquimarina_megaterium_EL33_MMP4034450_NZ_00FLRG01000005_1_55_0070145_0071395_pos_d_Bacteria_p_Bacteroidota_c_Bacteroidia_o_Flavobacteriales_f_Flavobacteriaceae_g_Aquimarina_s_Aquimarina_sp900312745:0.08072)91.00:0.00945,(ref_amt_Aquimarina_longa_SW024_MMP04202543_NZ_0AVQK01000024_1_13_018769_020019_neg_d_Bacteria_p_Bacteroidota_c_Bacteroidia_o_Flavobacteriales_f_Flavobacteriaceae_g_Aquimarina_s_Aquimarina_longa:0.09801,ref_amt_Aquimarina_muelleri_DSM_19832_MMP02441476_NZ_00000KE387191_1_32_036740_037990_neg_d_Bacteria_p_Bacteroidota_c_Bacteroidia_o_Flavobacteriales_f_Flavobacteriaceae_g_Aquimarina_s_Aquimarina_muelleri:0.09325)91.00:0.01369)98.00:0.08185)100.00:0.07454)99.00:0.05947)99.00:0.06714,ref_amt_Arcticibacterium_luteifluviistationis_MMP09208224_NZ_0CP029480_1_MMP09208224_688_0819617_0820852_neg_d_Bacteria_p_Bacteroidota_c_Bacteroidia_o_Cytophagales_f_Spirosomaceae_g_Arcticibacterium_s_Arcticibacterium_luteifluviistationis:0.26925)100.00:0.15421)100.00:0.18924)98.00:0.05596)93.00:0.08747,((ref_amt_Enhygromyxa_salina_SMP_6_MMP02719576_JMCC02000004_1_039_044309_045583_neg_d_Bacteria_p_Myxococcota_c_Polyangia_o_Nannocystales_f_Nannocystaceae_g_Enhygromyxa_s_Enhygromyxa_salina_C:0.75728,(ref_amt_Desulfotignum_balticum_SAX_MMP02440581_NZ_ATWO01000001_1_3960_4277377_4278711_neg_d_Bacteria_p_Desulfobacterota_c_Desulfobacteria_o_Desulfobacterales_f_Desulfobacteraceae_g_Desulfotignum_s_Desulfotignum_balticum:0.29959,(ref_amt_Candidatus_Marinimicrobia_bacterium_UBA6530_MMP06452189_DJKY01000008_1_060_057307_058608_neg_d_Bacteria_p_Marinisomatota_c_Marinisomatia_o_Marinisomatales_f_TCS55_g_TCS55_s_TCS55_sp002471845:0.11371,ref_amt_Candidatus_Marinimicrobia_bacterium_RS_350_MMP07619379_PBPT01000029_1_0MMP07619379_26_025206_026453_neg_d_Bacteria_p_Marinisomatota_c_Marinisomatia_o_Marinisomatales_f_TCS55_g_TMED108_s_TMED108_sp002724735:0.17463)100.00:0.21373)87.00:0.06113)97.00:0.11447,(ref_amt_Deltaproteobacteria_bacterium_MED_660_MMP07618662_NZHD01000086_1_0MMP07618662_29_028701_030095_neg_d_Bacteria_p_Myxococcota_c_UBA9160_o_UBA9160_f_UBA4427_g_MED660_s_MED660_sp002691205:0.31567,(ref_amt_Deltaproteobacteria_bacterium_strain_SZUA_265_MMP09287813_QJWJ01000273_1_001_000001_000933_neg_d_Bacteria_p_Myxococcota_c_Polyangia_o_Polyangiales_f_Polyangiaceae_g_SZUA_265_s_SZUA_265_sp003235365:0.01455,ref_amt_Deltaproteobacteria_bacterium_strain_SZUA_265_MMP09287813_QJWJ01000046_1_001_000002_000847_pos_d_Bacteria_p_Myxococcota_c_Polyangia_o_Polyangiales_f_Polyangiaceae_g_SZUA_265_s_SZUA_265_sp003235365:0.00000)100.00:0.32292)100.00:0.22989)71.00:0.04526)98.00:0.08154)100.00:0.35507)99.00:0.11959,((swiss_prot_sp_P72935_Y1017_SYNY3_Putative_ammonium_transporter_sll1017_OS_Synechocystis_sp__strain_PCC_6803__Kazusa_OX_1111708_GN_sll1017_PE_3_SV_1_No_taxonomy_found:0.00000,mcdonald2016_proka_gi_499173994_ref_WP_010871581_1_ammonium_transporter_Synechocystis_sp_PCC_6803__Synechocystis_sp_PCC_6803_Amt2_No_taxonomy_found:0.00000)100.00:0.60218,(ref_amt_Chloroherpeton_thalassium_MMP02598461_CP001100_1_0418_0471201_0472541_neg_d_Bacteria_p_Bacteroidota_c_Chlorobia_o_Chlorobiales_f_Chloroherpetonaceae_g_Chloroherpeton_s_Chloroherpeton_thalassium:0.14209,(ref_amt_Chlorobium_phaeobacteroides_MMP02598272_CP001101_1_1160_1221711_1223039_neg_d_Bacteria_p_Bacteroidota_c_Chlorobia_o_Chlorobiales_f_Chlorobiaceae_g_Chlorobium_A_s_Chlorobium_A_phaeobacteroides:0.15596,ref_amt_Chlorobium_phaeovibrioides_MMP02598271_CP000607_1_0802_0887703_0889028_neg_d_Bacteria_p_Bacteroidota_c_Chlorobia_o_Chlorobiales_f_Chlorobiaceae_g_Chlorobium_s_Chlorobium_phaeovibrioides:0.20907)100.00:0.19570)100.00:0.19901)100.00:0.53488)78.00:0.07606,((ref_amt_Euzebya_tangerina_strain_F10_MMP08366825_NZ_PPDK01000001_1_MMP08366825_2790_3036339_3037751_pos_d_Bacteria_p_Actinobacteriota_c_Actinobacteria_o_Euzebyales_f_Euzebyaceae_g_Euzebya_s_Euzebya_tangerina:0.42767,ref_amt_Euzebya_tangerina_strain_F10_MMP08366825_NZ_PPDK01000001_1_MMP08366825_2791_3038005_3039288_pos_d_Bacteria_p_Actinobacteriota_c_Actinobacteria_o_Euzebyales_f_Euzebyaceae_g_Euzebya_s_Euzebya_tangerina:0.48689)100.00:0.30071,ref_amt_Acidimicrobiia_bacterium_UBA2766_MMP06454303_DEIU01000090_1_001_000321_001625_pos_d_Bacteria_p_Actinobacteriota_c_Acidimicrobiia_o_UBA2766_f_UBA2766_g_UBA2766_s_UBA2766_sp002352645:0.80201)98.00:0.14262)93.00:0.09558,ref_amt_Desulfarculus_SPR_MMP02419822_NZ_0AZAC01000034_1_97_123866_125200_pos_d_Bacteria_p_Desulfobacterota_c_Desulfarculia_o_Desulfarculales_f_Desulfarculaceae_g_Dethiosulfatarculus_s_Dethiosulfatarculus_sandiegensis:0.72893)71.00:0.05817)91.00:0.06148,(((ref_amt_Acidimicrobiia_bacterium_strain_SZUA_35_MMP09240019_QIKW01000144_1_03_02954_04297_pos_d_Bacteria_p_Actinobacteriota_c_Acidimicrobiia_o_Microtrichales_f_SZUA_35_g_SZUA_35_s_SZUA_35_sp003231975:0.53408,(ref_amt_Candidatus_Microthrix_UBA7884_MMP06450622_DLRQ01000087_1_025_025294_026742_neg_d_Bacteria_p_Actinobacteriota_c_Acidimicrobiia_o_Microtrichales_f_MedAcidi_G1_g_UBA3125_s_UBA3125_sp002501135:0.30861,ref_amt_BATS_SAMN07137090_METAG_OEMAMEFP_246_03_01307_02710_pos_d_Bacteria_p_Actinobacteriota_c_Acidimicrobiia_o_Microtrichales_f_UBA8592_g_UBA8592_s_:0.42014)100.00:0.15731)100.00:0.38550,ref_amt_Coraliomargarita_akajimensis_MMP02598501_CP001998_1_0174_0217757_0219145_neg_d_Bacteria_p_Verrucomicrobiota_c_Verrucomicrobiae_o_Opitutales_f_Puniceicoccaceae_g_Coraliomargarita_s_Coraliomargarita_akajimensis:0.65031)90.00:0.07083,((ref_amt_Formosa_agariphila_MMP3139019_HG315671_1_0322_0395007_0396308_neg_d_Bacteria_p_Bacteroidota_c_Bacteroidia_o_Flavobacteriales_f_Flavobacteriaceae_g_Formosa_s_Formosa_agariphila:0.13056,ref_amt_Algibacter_lectus_JCM_19300_MMP00017330_NZ_BBNQ01000001_1_248_261954_263243_pos_d_Bacteria_p_Bacteroidota_c_Bacteroidia_o_Flavobacteriales_f_Flavobacteriaceae_g_Algibacter_s_Algibacter_lectus:0.07455)80.00:0.04994,ref_amt_Flaviramulus_basaltis_H35_MMP05428642_NZ_0FPKV01000001_1_991_1078154_1079467_pos_d_Bacteria_p_Bacteroidota_c_Bacteroidia_o_Flavobacteriales_f_Flavobacteriaceae_g_Flaviramulus_s_Flaviramulus_basaltis:0.05576)100.00:0.76958)81.00:0.10499)72.00:0.06089,((((((ref_amt_Bacillus_MUM_13_MMP05915829_NZ_0MLYQ01000005_1_45_044785_046053_pos_d_Bacteria_p_Firmicutes_c_Bacilli_o_Bacillales_f_Bacillaceae_A_g_MUM_13_s_MUM_13_sp900112495:0.24894,ref_amt_Bacillus_megaterium_PE5112_MMP04432436_NZ_0LRPG01000113_1_27_025723_027006_neg_d_Bacteria_p_Firmicutes_c_Bacilli_o_Bacillales_f_Bacillaceae_H_g_Bacillus_C_s_Bacillus_C_megaterium:0.19926)100.00:0.06689,ref_amt_Fictibacillus_enclensis_NIO_1003_MMP04263890_NZ_KQ758617_1_1563_1485677_1486951_pos_d_Bacteria_p_Firmicutes_c_Bacilli_o_Bacillales_f_Fictibacillaceae_g_Fictibacillus_C_s_Fictibacillus_C_enclensis:0.16666)100.00:0.07567,ref_amt_Bacillus_taeanensis_KCTC_3918_MMP09625553_NZ_0QOCW01000008_1_MMP09625553_89_090804_092087_pos_d_Bacteria_p_Firmicutes_c_Bacilli_o_Bacillales_f_UBA6769:0.05832)100.00:0.90013,ref_amt_Desulfotomaculum_arcticum_15_MMP05660649_FOOX01000008_1_097_094891_096213_neg_d_Bacteria_p_Firmicutes_B_c_Desulfotomaculia_o_Desulfotomaculales_f_Desulfotomaculaceae_A_g_Desulfotomaculum_C_s_Desulfotomaculum_C_arcticum:0.51482)94.00:0.14745,(ref_amt_Flavivirga_eckloniae_MMP08325534_CP025791_1_MMP08325534_1102_1331700_1332953_pos_d_Bacteria_p_Bacteroidota_c_Bacteroidia_o_Flavobacteriales_f_Flavobacteriaceae_g_Flavivirga_s_Flavivirga_eckloniae:0.10780,ref_amt_Algibacter_sp_ZY111_MMP09195924_QFRI01000005_1_00MMP09195924_53_0077252_0078505_pos_d_Bacteria_p_Bacteroidota_c_Bacteroidia_o_Flavobacteriales_f_Flavobacteriaceae_g_Algibacter_B_s_Algibacter_B_sp003143755:0.11708)100.00:0.86467)99.00:0.30670,(((((((ref_amt_Amphibacillus_marinus_J1_MMP04488134_FODJ01000002_1_085_085547_086908_pos_d_Bacteria_p_Firmicutes_c_Bacilli_o_Bacillales_f_Amphibacillaceae_g_Amphibacillus_B_s_Amphibacillus_B_marinus:0.45159,ref_amt_Bacillus_CHD6a_MMP03488035_NZ_0LBMD01000010_1_14_015947_017326_pos_d_Bacteria_p_Firmicutes_c_Bacilli_o_Bacillales_f_Bacillaceae_I_g_Bacillus_G_s_Bacillus_G_sp001293645:0.17959)52.00:0.02507,ref_amt_Bacillus_solimangrovi_GH2_4_MMP05526266_NZ_MJEH01000055_1_127_128832_130217_pos_d_Bacteria_p_Firmicutes_c_Bacilli_o_Bacillales_f_Bacillaceae_N_g_Bacillus_AV_s_Bacillus_AV_solimangrovi:0.25603)53.00:0.03306,(ref_amt_Bacillus_SGD_V_76_MMP04263914_NZ_00KQ758680_1_1_000065_001462_neg_d_Bacteria_p_Firmicutes_c_Bacilli_o_Bacillales_f_Bacillaceae_H_g_Bacillus_C_s_Bacillus_C_flexus:0.05367,ref_amt_Bacillus_aryabhattai_GZ03_MMP02909700_NZ_00JPIE01000001_1_26_0032129_0033529_pos_d_Bacteria_p_Firmicutes_c_Bacilli_o_Bacillales_f_Bacillaceae_H_g_Bacillus_C_s_Bacillus_C_aryabhattai:0.11893)100.00:0.17884)58.00:0.04400,(ref_amt_Bacillus_marisflavi_TF_11_MMP03940004_NZ_LGUE01000001_1_1657_1633854_1635239_pos_d_Bacteria_p_Firmicutes_c_Bacilli_o_Bacillales_f_Bacillaceae_B_g_Bacillus_F_s_Bacillus_F_marisflavi:0.12479,(ref_amt_Bacillus_vietnamensis_UCD_SED5_MMP04013460_NZ_LIXZ01000001_1_438_430638_432023_pos_d_Bacteria_p_Firmicutes_c_Bacilli_o_Bacillales_f_Bacillaceae_B_g_Bacillus_F_s_Bacillus_F_vietnamensis_A:0.08643,ref_amt_Bacillus_enclensis_SGD_1123_MMP04263896_NZ_0KQ758483_1_183_0185326_0186708_neg_d_Bacteria_p_Firmicutes_c_Bacilli_o_Bacillales_f_Bacillaceae_B_g_Bacillus_F_s_Bacillus_F_enclensis:0.11630)100.00:0.04114)100.00:0.15204)83.00:0.10832,ref_amt_Bacillus_paralicheniformis_APC1576_MMP04892747_NZ_LXPD01000006_1_146_156472_157851_neg_d_Bacteria_p_Firmicutes_c_Bacilli_o_Bacillales_f_Bacillaceae_g_Bacillus_s_Bacillus_paralicheniformis:0.28105)100.00:0.48424,(ref_amt_Acidaminobacter_hydrogenoformans_Glu_65_MMP03080599_FMWL01000008_1_044_052308_053519_neg_d_Bacteria_p_Firmicutes_A_c_Clostridia_o_Peptostreptococcales_f_Acidaminobacteraceae_g_Acidaminobacter_s_Acidaminobacter_hydrogenoformans:0.33963,ref_amt_Clostridium_grantii_A_1_MMP02745207_NZ_0FQXM01000042_1_11_008568_009779_neg_d_Bacteria_p_Firmicutes_A_c_Clostridia_o_Clostridiales_f_Clostridiaceae_g_Clostridium_AF_s_Clostridium_AF_grantii:0.24186)100.00:0.50862)89.00:0.06892,(ref_amt_Desulfotomaculum_arcticum_15_MMP05660649_FOOX01000008_1_082_081170_082516_neg_d_Bacteria_p_Firmicutes_B_c_Desulfotomaculia_o_Desulfotomaculales_f_Desulfotomaculaceae_A_g_Desulfotomaculum_C_s_Desulfotomaculum_C_arcticum:0.32524,ref_amt_Calderihabitans_maritimus_KKC1_MMP00053944_BDGJ01000042_1_0MMP00053944_45_045891_047282_pos_d_Bacteria_p_Firmicutes_B_c_Moorellia_o_Calderihabitantales_f_Calderihabitantaceae_g_Calderihabitans_s_Calderihabitans_maritimus:0.37456)100.00:0.21059)100.00:0.15521)87.00:0.06805)69.00:0.03394,(((((ref_amt_Clostridium_propionicum_VPI_5303_MMP02745151_NZ_0FQUA01000009_1_23_019027_020781_neg_d_Bacteria_p_Firmicutes_A_c_Clostridia_o_Lachnospirales_f_Anaerotignaceae_g_Anaerotignum_s_Anaerotignum_propionicum:0.60063,(ref_amt_Alkalibacterium_pelagium_T143_1_1_MMP04488099_FNZU01000001_1_189_202859_204154_pos_d_Bacteria_p_Firmicutes_c_Bacilli_o_Lactobacillales_f_Carnobacteriaceae_g_Alkalibacterium_s_Alkalibacterium_pelagium:0.36429,(ref_amt_Carnobacterium_AT7_MMP02436145_NZ_ABHH01000001_1_137_151531_153303_neg_d_Bacteria_p_Firmicutes_c_Bacilli_o_Lactobacillales_f_Carnobacteriaceae_g_Carnobacterium_A_s_Carnobacterium_A_jeotgali:0.08774,(ref_amt_Carnobacterium_inhibens_K1_MMP02787092_NZ_0JQIV01000006_1_900_0959899_0961680_neg_d_Bacteria_p_Firmicutes_c_Bacilli_o_Lactobacillales_f_Carnobacteriaceae_g_Carnobacterium_A_s_Carnobacterium_A_inhibens:0.06034,ref_amt_Carnobacterium_sp_MMP02603266_CP002563_1_1684_1826455_1828224_neg_d_Bacteria_p_Firmicutes_c_Bacilli_o_Lactobacillales_f_Carnobacteriaceae_g_Carnobacterium_A_s_Carnobacterium_A_sp000195575:0.07097)100.00:0.04383)100.00:0.11227)100.00:0.23454)98.00:0.03887,(ref_amt_Clostridia_bacterium_strain_SZUA_610_MMP09288158_QKJQ01000037_1_114_146695_148395_pos_d_Bacteria_p_Firmicutes_A_c_Clostridia_o_Lachnospirales_f_Lachnospiraceae_g_SZUA_448_s_SZUA_448_sp003249225:0.28494,(ref_amt_Clostridium_papyrosolvens_DSM_2782_MMP00002727_NZ_0ACXX02000006_1_56_059661_061337_pos_d_Bacteria_p_Firmicutes_A_c_Clostridia_o_Acetivibrionales_f_Acetivibrionaceae_g_Ruminiclostridium_A_s_Ruminiclostridium_A_papyrosolvens:0.19000,ref_amt_Defluviitalea_phaphyphila_Alg1_MMP03165200_NZ_0JWID01000004_1_19_024724_026406_pos_d_Bacteria_p_Firmicutes_A_c_Clostridia_o_Lachnospirales_f_Defluviitaleaceae_g_Defluviitalea_s_Defluviitalea_phaphyphila:0.18412)100.00:0.05167)100.00:0.06336)100.00:0.20867,ref_amt_Clostridiales_bacterium_MMP4890528_NZ_LR130778_1_MMP4890528_1724_1840550_1841803_neg_d_Bacteria_p_Firmicutes_A_c_Clostridia_o_Lachnospirales_f_Vallitaleaceae_g_HGW_2:0.34674)99.00:0.08754,(ref_amt_Clostridia_bacterium_strain_SZUA_584_MMP09288132_QKIQ01000016_1_002_001542_002780_neg_d_Bacteria_p_Firmicutes_A_c_Clostridia_o_Christensenellales_f_SZUA_584_g_SZUA_584_s_SZUA_584_sp003249555:0.45038,(ref_amt_Clostridium_grantii_A_1_MMP02745207_NZ_0FQXM01000022_1_19_022242_023507_pos_d_Bacteria_p_Firmicutes_A_c_Clostridia_o_Clostridiales_f_Clostridiaceae_g_Clostridium_AF_s_Clostridium_AF_grantii:0.11399,ref_amt_Clostridium_grantii_A_1_MMP02745207_NZ_FQXM01000004_1_238_215586_216854_neg_d_Bacteria_p_Firmicutes_A_c_Clostridia_o_Clostridiales_f_Clostridiaceae_g_Clostridium_AF_s_Clostridium_AF_grantii:0.16686)100.00:0.35031)98.00:0.07860)98.00:0.11304,((((((ref_amt_Aquimarina_agarilytica_ZC1_MMP02470972_NZ_0JH621263_1_39_051683_052954_pos_d_Bacteria_p_Bacteroidota_c_Bacteroidia_o_Flavobacteriales_f_Flavobacteriaceae_g_Aquimarina_s_Aquimarina_agarilytica:0.75181,(ref_amt_Flavobacteriaceae_bacterium_S85_MMP02470154_NZ_0AFPK01000026_1_43_049483_050658_pos_d_Bacteria_p_Bacteroidota_c_Bacteroidia_o_Flavobacteriales_f_Flavobacteriaceae_g_Ochrovirga_s_Ochrovirga_pacifica:0.46929,((ref_amt_Aquimarina_NAT_579_MMP07618358_NZVW01000048_1_0MMP07618358_5_08910_10202_pos_d_Bacteria_p_Bacteroidota_c_Bacteroidia_o_Flavobacteriales_f_Flavobacteriaceae_g_Aquimarina_s_Aquimarina_sp002697475:0.14544,ref_amt_Aquimarina_sp_AU119_MMP104674439_NZ_0OMPF01000031_1_MMP104674439_48_056582_057865_neg_d_Bacteria_p_Bacteroidota_c_Bacteroidia_o_Flavobacteriales_f_Flavobacteriaceae_g_Aquimarina_s_Aquimarina_sp900312735:0.03688)100.00:0.10358,(ref_amt_Aquimarina_agarilytica_ZC1_MMP02470972_NZ_0JH621269_1_34_043376_044641_pos_d_Bacteria_p_Bacteroidota_c_Bacteroidia_o_Flavobacteriales_f_Flavobacteriaceae_g_Aquimarina_s_Aquimarina_agarilytica:0.13309,(ref_amt_Cellulophaga_baltica_DSM_24729_MMP04487992_FNBD01000010_1_066_067880_069196_neg_d_Bacteria_p_Bacteroidota_c_Bacteroidia_o_Flavobacteriales_f_Flavobacteriaceae_g_Cellulophaga_s_Cellulophaga_baltica:0.15259,(ref_amt_Cellulophaga_fucicola_NN015860_MMP05660313_NZ_00FPIY01000006_1_45_0039953_0041233_pos_d_Bacteria_p_Bacteroidota_c_Bacteroidia_o_Flavobacteriales_f_Flavobacteriaceae_g_Cellulophaga_s_Cellulophaga_fucicola:0.08275,ref_amt_Cellulophaga_sp_W5C_MMP05554149_NZ_MDDP01000048_1_MMP05554149_159_181140_182420_neg_d_Bacteria_p_Bacteroidota_c_Bacteroidia_o_Flavobacteriales_f_Flavobacteriaceae_g_Cellulophaga_s_Cellulophaga_sp001999725:0.06621)95.00:0.01163)95.00:0.09539)100.00:0.08099)100.00:0.21695)100.00:0.11079)99.00:0.05785,(ref_amt_Flavobacterium_SAT_129_MMP07620320_PAXJ01000004_1_0MMP07620320_75_088175_089416_pos_d_Bacteria_p_Bacteroidota_c_Bacteroidia_o_Flavobacteriales_f_Flavobacteriaceae_g_Flavobacterium_s_Flavobacterium_sp002715085:0.25459,ref_amt_Flavobacteriaceae_bacterium_DSL_48_MMP09228019_NZ_QKPO01000012_1_MMP09228019_150_168087_169328_pos_d_Bacteria_p_Bacteroidota_c_Bacteroidia_o_Flavobacteriales_f_Flavobacteriaceae_g_Confluentibacter_s_Confluentibacter_sp003258355:0.16906)95.00:0.06074)95.00:0.03365,(ref_amt_Flavobacterium_frigoris_PS1_MMP02471905_NZ_AHKF01000018_1_398_446921_448120_neg_d_Bacteria_p_Bacteroidota_c_Bacteroidia_o_Flavobacteriales_f_Flavobacteriaceae_g_Flavobacterium_s_Flavobacterium_frigoris_A:0.09411,ref_amt_Flavobacterium_ALD4_MMP08125742_PJBJ01000022_1_0MMP08125742_256_0299052_0300254_neg_d_Bacteria_p_Bacteroidota_c_Bacteroidia_o_Flavobacteriales_f_Flavobacteriaceae_g_Flavobacterium_s_Flavobacterium_sp002836475:0.14438)100.00:0.09263)99.00:0.24511,ref_amt_Cytophaga_fermentans_DSM_9555_MMP02597284_NZ_0KI912107_1_3141_3943996_3945189_pos_d_Bacteria_p_Bacteroidota_c_Bacteroidia_o_Bacteroidales_f_Marinilabiliaceae_g_Saccharicrinis_s_Saccharicrinis_fermentans:0.28682)94.00:0.15031,(ref_amt_Eudoraea_adriatica_AS06_20a_MMP02440497_NZ_0KB907547_1_44_052674_053885_pos_d_Bacteria_p_Bacteroidota_c_Bacteroidia_o_Flavobacteriales_f_Flavobacteriaceae_g_Eudoraea_s_Eudoraea_adriatica:0.49138,((ref_amt_Bacteroidales_bacterium_UBA5342_MMP06454386_DHQI01000031_1_033_041627_042871_pos_d_Bacteria_p_Bacteroidota_c_Bacteroidia_o_Bacteroidales_f_UBA5342_g_UBA5342_s_UBA5342_sp002408065:0.12271,ref_amt_Draconibacterium_orientale_FH5_MMP05444285_FOHT01000007_1_094_109565_110797_pos_d_Bacteria_p_Bacteroidota_c_Bacteroidia_o_Bacteroidales_f_Prolixibacteraceae_g_Draconibacterium_s_Draconibacterium_orientale:0.10452)100.00:0.13920,(ref_amt_Bacteroidetes_bacterium_strain_SZUA_471_MMP09288019_QKEH01000079_1_021_031035_032297_pos_d_Bacteria_p_Bacteroidota_c_Bacteroidia_o_Bacteroidales_f_UBA10428_g_UBA10428_s_UBA10428_sp003252385:0.19677,ref_amt_Bacteroidetes_bacterium_strain_SZUA_534_MMP09288082_QKGS01000067_1_105_120140_121390_neg_d_Bacteria_p_Bacteroidota_c_Bacteroidia_o_Bacteroidales_f_Salinivirgaceae_g_SZUA_534_s_SZUA_534_sp003250355:0.10789)100.00:0.21889)100.00:0.14064)100.00:0.10948)94.00:0.06982,ref_amt_Bacteroidetes_bacterium_strain_SZUA_561_MMP09288109_QKHT01000105_1_034_036563_037780_pos_d_Bacteria_p_Bacteroidota_c_Bacteroidia_o_Bacteroidales_f_UBA5342_g_SZUA_561_s_SZUA_561_sp003249935:0.51409)96.00:0.11106)96.00:0.14927)71.00:0.06547,(((((ref_amt_Desulfobacterium_vacuolatum_IbRM_MMP02746065_FWXY01000004_1_MMP02746065_182_234261_235790_neg_d_Bacteria_p_Desulfobacterota_c_Desulfobacteria_o_Desulfobacterales_f_Desulfobacteraceae_g_Desulfobacterium_A_s_Desulfobacterium_A_vacuolatum:0.16594,((ref_amt_Desulfobacter_curvatus_AcRM3_MMP02441374_NZ_0KB893082_1_19_021831_023342_neg_d_Bacteria_p_Desulfobacterota_c_Desulfobacteria_o_Desulfobacterales_f_Desulfobacteraceae_g_Desulfobacter_s_Desulfobacter_curvatus:0.21286,ref_amt_Desulfospira_joergensenii_B331_MMP02440566_NZ_ATUG01000001_1_2111_2363480_2364997_pos_d_Bacteria_p_Desulfobacterota_c_Desulfobacteria_o_Desulfobacterales_f_Desulfobacteraceae_g_Desulfospira_s_Desulfospira_joergensenii:0.10934)100.00:0.03471,ref_amt_Desulfonema_ishimotonii_strain_Tokyo_01_MMP00098745_BEXT01000001_1_0MMP00098745_104_0125930_0127462_pos_d_Bacteria_p_Desulfobacterota_c_Desulfobacteria_o_Desulfobacterales_f_Desulfococcaceae:0.16400)76.00:0.02441)100.00:0.68305,(ref_amt_Blastopirellula_NORP48_MMP07568862_NVWB01000279_1_00MMP07568862_6_004543_006063_neg_d_Bacteria_p_Planctomycetota_c_Planctomycetes_o_Pirellulales_f_Pirellulaceae_g_GCA_2733575_s_GCA_2733575_sp002733575:0.22193,(ref_amt_Blastopirellula_marina_DSM_3645_MMP02436112_NZ_000CH672376_1_1391_1642836_1644368_neg_d_Bacteria_p_Planctomycetota_c_Planctomycetes_o_Pirellulales_f_Pirellulaceae_g_Blastopirellula_s_Blastopirellula_marina:0.21776,((ref_amt_Blastopirellula_cremea_HE_PRIS_MGV_MMP09637541_NZ_0QPEX01000045_1_MMP09637541_373_0422411_0423922_neg_d_Bacteria_p_Planctomycetota_c_Planctomycetes_o_Pirellulales_f_Pirellulaceae_g_Blastopirellula_A:0.18869,ref_amt_Blastopirellula_cremea_HE_1_MGV_MMP09637267_NZ_0QPEV01000010_1_MMP09637267_804_0944781_0946289_neg_d_Bacteria_p_Planctomycetota_c_Planctomycetes_o_Pirellulales_f_Pirellulaceae_g_Blastopirellula_A_s_Blastopirellula_A_marina_A:0.04690)100.00:0.03556,ref_amt_Blastopirellula_cremea_HE_2_MGV_MMP09637346_NZ_0QPEW01000058_1_MMP09637346_10_007932_009434_neg_d_Bacteria_p_Planctomycetota_c_Planctomycetes_o_Pirellulales_f_Pirellulaceae_g_Blastopirellula_A_s_Blastopirellula_A_marina_B:0.04032)100.00:0.12827)79.00:0.06644)100.00:0.40549)91.00:0.07424,ref_amt_Caldithrix_abyssi_LF13_MMP02261371_NZ_CM001402_1_3268_4238452_4239798_neg_d_Bacteria_p_Calditrichota_c_Calditrichia_o_Calditrichales_f_Calditrichaceae_g_Caldithrix_s_Caldithrix_abyssi:0.46853)76.00:0.05871,(ref_amt_Deltaproteobacteria_bacterium_strain_SZUA_265_MMP09287813_QJWJ01000113_1_016_020083_021582_neg_d_Bacteria_p_Myxococcota_c_Polyangia_o_Polyangiales_f_Polyangiaceae_g_SZUA_265_s_SZUA_265_sp003235365:0.70603,(((((ref_amt_GORG_SAMEA6069655_SAGS_AG892B09_06_055_057672_058973_neg_d_Bacteria_p_Bacteroidota_c_Rhodothermia_o_Balneolales_f_Balneolaceae_g_UBA1275_s_:0.25126,ref_amt_Balneola_Bin6_MMP10255231_RHLJ01000006_1_0MMP10255231_85_0103472_0104770_neg_d_Bacteria_p_Bacteroidota_c_Rhodothermia_o_Balneolales_f_Balneolaceae_g_UBA7797:0.15974)100.00:0.39425,ref_amt_Deferrisoma_camini_S3R1_MMP02584914_NZ_JAFN01000001_1_2207_2530106_2531494_pos_d_Bacteria_p_Deferrisomatota_c_Defferisomatia_o_Defferisomatales_f_Defferisomataceae_g_Deferrisoma_s_Deferrisoma_camini:0.33507)100.00:0.06441,ref_amt_Desulfuromonas_acetoxidans_11070_MMP02441806_NZ_0AAEW02000002_1_23_024390_025790_neg_d_Bacteria_p_Desulfuromonadota_c_Desulfuromonadia_o_Desulfuromonadales_f_Desulfuromonadaceae_g_Desulfuromonas_s_Desulfuromonas_acetoxidans:0.35687)97.00:0.09192,((ref_amt_Desulfacinum_hydrothermale_MT_96_MMP02746041_FWXF01000006_1_MMP02746041_122_150215_151600_pos_d_Bacteria_p_Desulfobacterota_c_Syntrophobacteria_o_Syntrophobacterales_f_Syntrophobacteraceae_g_Desulfacinum_s_Desulfacinum_hydrothermale:0.15524,ref_amt_Desulfacinum_infernum_DSM_9756_MMP02745206_NZ_00FQVB01000069_1_6_004587_005972_pos_d_Bacteria_p_Desulfobacterota_c_Syntrophobacteria_o_Syntrophobacterales_f_Syntrophobacteraceae_g_Desulfacinum_s_Desulfacinum_infernum:0.05400)100.00:0.38531,((ref_amt_Desulfatibacillum_alkenivorans_DSM_16219_MMP02745216_NZ_0FQZU01000059_1_16_018446_019771_neg_d_Bacteria_p_Desulfobacterota_c_Desulfobacteria_o_Desulfobacterales_f_Desulfatibacillaceae_g_Desulfatibacillum_s_Desulfatibacillum_alkenivorans:0.20300,(ref_amt_Desulfobacteraceae_bacterium_strain_BM002_MMP07982680_PPDG01000241_1_0MMP07982680_2_00572_01981_pos_d_Bacteria_p_Desulfobacterota_c_Syntrophobacteria_o_BM002_f_BM002_g_BM002_s_BM002_sp002899795:0.11647,(ref_amt_Desulfobacterales_C00003104_MMP05263723_MANV01000111_1_06_04546_05868_pos_d_Bacteria_p_Desulfobacterota_c_Desulfobacteria_o_C00003060_f_C00003106_g_C00003106_s_C00003106_sp001751015:0.14016,ref_amt_Deltaproteobacteria_bacterium_B60_G16_MMP09214967_QMMN01000089_1_00MMP09214967_2_000333_001655_neg_d_Bacteria_p_Desulfobacterota_c_Desulfobacteria_o_C00003060_f_C00003060:0.04675)100.00:0.05958)100.00:0.12929)79.00:0.06608,(((ref_amt_Desulfoluna_spongiiphila_AA1_MMP05216233_FMUX01000008_1_075_082298_083701_neg_d_Bacteria_p_Desulfobacterota_c_Desulfobacteria_o_Desulfobacterales_f_Desulfobacteraceae_g_Desulfoluna_s_Desulfoluna_spongiiphila:0.24748,((ref_amt_Desulfobacula_toluolica_MMP2272293_FO203503_1_2995_3348563_3350017_neg_d_Bacteria_p_Desulfobacterota_c_Desulfobacteria_o_Desulfobacterales_f_Desulfobacteraceae_g_Desulfobacula_s_Desulfobacula_toluolica:0.20107,ref_amt_Desulfospira_joergensenii_B331_MMP02440566_NZ_0ATUG01000001_1_412_0469365_0470777_neg_d_Bacteria_p_Desulfobacterota_c_Desulfobacteria_o_Desulfobacterales_f_Desulfobacteraceae_g_Desulfospira_s_Desulfospira_joergensenii:0.15270)100.00:0.05467,ref_amt_Desulfobacter_postgatei_2ac9_MMP02261381_CM001488_1_2093_2322921_2324243_pos_d_Bacteria_p_Desulfobacterota_c_Desulfobacteria_o_Desulfobacterales_f_Desulfobacteraceae_g_Desulfobacter_s_Desulfobacter_postgatei:0.10235)100.00:0.10176)62.00:0.04164,(ref_amt_Desulfofaba_hansenii_P1_MMP07546017_PESK01000127_1_00MMP07546017_2_000387_001790_neg_d_Bacteria_p_Desulfobacterota_c_Desulfobacteria_o_Desulfobacterales_f_Desulfobacteraceae_g_Desulfofaba_s_Desulfofaba_hansenii:0.17240,(ref_amt_Desulfobacterium_autotrophicum_MMP02603282_CP001087_1_4482_5129340_5130653_neg_d_Bacteria_p_Desulfobacterota_c_Desulfobacteria_o_Desulfobacterales_f_Desulfobacteraceae_g_Desulfobacterium_B_s_Desulfobacterium_B_autotrophicum:0.14995,ref_amt_Desulfatitalea_tepidiphila_S28bF_MMP00039863_NZ_0BCAG01000005_1_302_0352710_0354113_neg_d_Bacteria_p_Desulfobacterota_c_Desulfobacteria_o_Desulfobacterales_f_Desulfosarcinaceae_g_Desulfatitalea_s_Desulfatitalea_tepidiphila:0.18646)100.00:0.05322)100.00:0.05163)74.00:0.02338,(ref_amt_Desulfonema_ishimotonii_strain_Tokyo_01_MMP00098745_BEXT01000001_1_MMP00098745_3856_4927452_4928864_neg_d_Bacteria_p_Desulfobacterota_c_Desulfobacteria_o_Desulfobacterales_f_Desulfococcaceae:0.24682,(ref_amt_Delta_proteobacterium_NapHS2_MMP02436561_NZ_0ADZZ01000533_1_10_016629_017963_neg_d_Bacteria_p_Desulfobacterota_c_Desulfobacteria_o_Desulfatiglandales_f_NaphS2_g_NaphS2_s_NaphS2_sp000179315:0.13552,ref_amt_Desulfosarcina_BuS5_MMP02441126_NZ_0AXAM01000086_1_14_009964_010800_neg_d_Bacteria_p_Desulfobacterota_c_Desulfobacteria_o_Desulfobacterales_f_BuS5_g_BuS5_s_BuS5_sp000472805:0.12061)98.00:0.04909)95.00:0.04002)80.00:0.05387)79.00:0.06919)95.00:0.06963)72.00:0.04978,ref_amt_Denitrovibrio_acetiphilus_MMP02598464_CP001968_1_2251_2378144_2379475_pos_d_Bacteria_p_Deferribacterota_c_Deferribacteres_o_Deferribacterales_f_Denitrovibrionaceae_g_Denitrovibrio_s_Denitrovibrio_acetiphilus:0.55691)80.00:0.03219)93.00:0.09418)77.00:0.07538,((((ref_amt_Desulfovibrio_acrylicus_W218_MMP02441474_NZ_AULY01000007_1_476_556231_557604_neg_d_Bacteria_p_Desulfobacterota_A_c_Desulfovibrionia_o_Desulfovibrionales_f_Desulfovibrionaceae_g_Halodesulfovibrio_s_Halodesulfovibrio_aestuarii:0.56664,ref_amt_Desulfovibrio_bizertensis_MB3_MMP02745702_NZ_FUYA01000010_1_MMP02745702_115_117271_118647_neg_d_Bacteria_p_Desulfobacterota_A_c_Desulfovibrionia_o_Desulfovibrionales_f_Desulfovibrionaceae_g_Desulfovibrio_O_s_Desulfovibrio_O_bizertensis:0.31111)91.00:0.12049,ref_amt_Desulfomicrobium_norvegicum_Norway_4_MMP05421830_FOTO01000002_1_088_099660_101042_pos_d_Bacteria_p_Desulfobacterota_A_c_Desulfovibrionia_o_Desulfovibrionales_f_Desulfomicrobiaceae_g_Desulfomicrobium_s_Desulfomicrobium_norvegicum:0.30327)91.00:0.07276,(((ref_amt_Desulfovibrio_africanus_MMP00713616_CP003221_1_1879_2104397_2105773_pos_d_Bacteria_p_Desulfobacterota_A_c_Desulfovibrionia_o_Desulfovibrionales_f_Desulfovibrionaceae_g_Desulfocurvibacter_s_Desulfocurvibacter_africanus:0.29755,ref_amt_Desulfovibrio_X2_MMP02207452_NZ_0ATHV01000066_1_24_024374_025771_pos_d_Bacteria_p_Desulfobacterota_A_c_Desulfovibrionia_o_Desulfovibrionales_f_Desulfovibrionaceae_g_Desulfohalovibrio_s_Desulfohalovibrio_sp000422205:0.27595)99.00:0.06247,ref_amt_Desulfovibrio_desulfuricans_MMP02232015_CP003220_1_3208_3592876_3594210_pos_d_Bacteria_p_Desulfobacterota_A_c_Desulfovibrionia_o_Desulfovibrionales_f_Desulfovibrionaceae_g_Pseudodesulfovibrio_s_Pseudodesulfovibrio_desulfuricans:0.28499)84.00:0.06091,(ref_amt_Desulfovibrio_salexigens_MMP00001870_CP001649_1_3071_3411577_3412947_pos_d_Bacteria_p_Desulfobacterota_A_c_Desulfovibrionia_o_Desulfovibrionales_f_Desulfovibrionaceae_g_Desulfovibrio_H_s_Desulfovibrio_H_salexigens:0.13743,ref_amt_Desulfovibrio_frigidus_18_MMP02745701_NZ_0JONL01000003_1_67_071497_072867_neg_d_Bacteria_p_Desulfobacterota_A_c_Desulfovibrionia_o_Desulfovibrionales_f_Desulfovibrionaceae_g_Desulfovibrio_H_s_Desulfovibrio_H_frigidus:0.09414)100.00:0.17083)99.00:0.07416)91.00:0.08450,(ref_amt_Desulfovibrio_fructosovorans_JJ_MMP00103625_NZ_AECZ01000002_1_119_141420_142778_pos_d_Bacteria_p_Desulfobacterota_A_c_Desulfovibrionia_o_Desulfovibrionales_f_Desulfovibrionaceae_g_Desulfovibrio_F_s_Desulfovibrio_F_fructosivorans:0.17451,ref_amt_Desulfovibrio_inopinatus_HHQ_20_MMP02441548_NZ_AUBP01000002_1_354_455004_456377_neg_d_Bacteria_p_Desulfobacterota_A_c_Desulfovibrionia_o_Desulfovibrionales_f_Desulfovibrionaceae_g_Desulfovibrio_M_s_Desulfovibrio_M_inopinatus:0.20552)100.00:0.13558)100.00:0.26683)95.00:0.05161)63.00:0.02114,(ref_amt_Firmicutes_bacterium_UBA3567_MMP06451006_DFNM01000122_1_03_01568_02722_neg_d_Bacteria_p_Firmicutes_A_c_Thermovenabulia_o_UBA3567_f_UBA3567_g_UBA3567_s_UBA3567_sp002376045:0.47116,ref_amt_Calderihabitans_maritimus_KKC1_MMP00053944_BDGJ01000042_1_0MMP00053944_43_043777_045105_pos_d_Bacteria_p_Firmicutes_B_c_Moorellia_o_Calderihabitantales_f_Calderihabitantaceae_g_Calderihabitans_s_Calderihabitans_maritimus:0.34848)99.00:0.16495)75.00:0.06647,(ref_amt_Anaerolineaceae_bacterium_NAT_290_MMP07618355_NZXX01000001_1_MMP07618355_1101_1230792_1232240_pos_d_Bacteria_p_Chloroflexota_c_Anaerolineae_o_SBR1031_f_A4b_g_GCA_2702065_s_GCA_2702065_sp002702065:0.74096,ref_amt_Candidatus_Poribacteria_bacterium_PCPOR4_MMP08660835_PYIY01000065_1_0MMP08660835_11_010968_012344_neg_d_Bacteria_p_Poribacteria_c_WGA_4E_o_WGA_4E_f_WGA_3G_g_WGA_3G:0.53008)89.00:0.11497)69.00:0.05794,((((((((ref_amt_Candidatus_Scalindua_husup_a2_MMP00036669_BAOS01000013_1_MMP00036669_236_252218_253675_pos_d_Bacteria_p_Planctomycetota_c_Brocadiae_o_Brocadiales_f_Scalinduaceae_g_Scalindua_s_Scalindua_sp002443295:0.51525,(ref_amt_Candidatus_Scalindua_husup_a2_MMP00036669_BAOS01000001_1_0MMP00036669_91_130147_131598_pos_d_Bacteria_p_Planctomycetota_c_Brocadiae_o_Brocadiales_f_Scalinduaceae_g_Scalindua_s_Scalindua_sp002443295:0.38995,ref_amt_Candidatus_Scalindua_husup_a2_MMP00036669_BAOS01000001_1_MMP00036669_205_269820_271208_pos_d_Bacteria_p_Planctomycetota_c_Brocadiae_o_Brocadiales_f_Scalinduaceae_g_Scalindua_s_Scalindua_sp002443295:0.58093)100.00:0.35550)100.00:0.17067,ref_amt_Candidatus_Scalindua_husup_a2_MMP00036669_BAOS01000001_1_MMP00036669_212_275725_277152_neg_d_Bacteria_p_Planctomycetota_c_Brocadiae_o_Brocadiales_f_Scalinduaceae_g_Scalindua_s_Scalindua_sp002443295:0.59998)100.00:0.09732,(ref_amt_BGEO_SAMN07136727_METAG_DGMMJFAF_020_052_052193_053548_pos_d_Bacteria_p_Chloroflexota_c_Dehalococcoidia_o_UBA3495_f_UBA3495_g_UBA9611_s_UBA9611_sp002746355:0.60604,ref_amt_Chloroflexi_bacterium_strain_SAR202_VII_2_MMP08332066_QEVV01000004_1_MMP08332066_134_135048_136463_pos_d_Bacteria_p_Chloroflexota_c_Dehalococcoidia_o_SAR202_VII_2_f_SAR202_VII_2_g_SAR202_VII_2_s_SAR202_VII_2_sp003228115:0.22500)100.00:0.18392)100.00:0.11323,ref_amt_Ardenticatena_maritima_110S_MMP03274860_NZ_LGKN01000003_1_238_0323384_0324745_pos_d_Bacteria_p_Chloroflexota_c_Anaerolineae_o_Ardenticatenales_f_Ardenticatenaceae_g_Ardenticatena_s_Ardenticatena_maritima:0.51689)100.00:0.30936,(ref_amt_Clostridium_diolis_strain_WST_MMP08493996_PRKY01000003_1_0MMP08493996_16_016675_018261_pos_d_Bacteria_p_Firmicutes_A_c_Clostridia_o_Clostridiales_f_Clostridiaceae_g_Clostridium_s_Clostridium_beijerinckii:0.59092,(ref_amt_Desulfovibrio_X2_MMP02207452_NZ_0ATHV01000066_1_22_021773_023443_pos_d_Bacteria_p_Desulfobacterota_A_c_Desulfovibrionia_o_Desulfovibrionales_f_Desulfovibrionaceae_g_Desulfohalovibrio_s_Desulfohalovibrio_sp000422205:0.15558,ref_amt_Desulfovibrio_fructosovorans_JJ_MMP00103625_NZ_AECZ01000009_1_151_152486_154063_neg_d_Bacteria_p_Desulfobacterota_A_c_Desulfovibrionia_o_Desulfovibrionales_f_Desulfovibrionaceae_g_Desulfovibrio_F_s_Desulfovibrio_F_fructosivorans:0.11883)100.00:0.45750)100.00:0.40991)100.00:0.12527,(ref_amt_Dissulfuribacter_thermophilus_S69_MMP05251087_NZ_0MAGO01000006_1_69_070202_071578_neg_d_Bacteria_p_Desulfobacterota_c_Dissulfuribacteria_o_Dissulfuribacterales_f_Dissulfuribacteraceae_g_Dissulfuribacter_s_Dissulfuribacter_thermophilus:0.42316,(ref_amt_ANME_1_cluster_archaeon_CONS3730B06UFb1_MMP08574241_QENH01000184_1_MMP08574241_21_21400_22881_neg_d_Archaea_p_Halobacterota_c_Syntrophoarchaeia_o_ANME_1_f_ANME_1:0.22586,(((swiss_prot_sp_O28528_AMT2_ARCFU_Ammonium_transporter_Amt2_OS_Archaeoglobus_fulgidus_strain_ATCC_49558__DSM_4304__JCM_9628__NBRC_100126__VC_16_OX_224325_GN_amt2_PE_3_SV_1_d_Archaea_p_Halobacteriota_c_Archaeoglobi_o_Archaeoglobales_f_Archaeoglobaceae_g_Archaeoglobus_s_Archaeoglobus_fulgidus:0.00000,ref_amt_Archaeoglobus_fulgidus_MMP02603985_AE000782_1_1800_1568078_1569484_pos_d_Archaea_p_Halobacterota_c_Archaeoglobi_o_Archaeoglobales_f_Archaeoglobaceae_g_Archaeoglobus_s_Archaeoglobus_fulgidus:0.00000):0.00000,mcdonald2016_proka_gi_2648804_gb_AAB89503_1_ammonium_transporter_amt_2__Archaeoglobus_fulgidus_DSM_4304__Archaeoglobus_fulgidus_Amt_2_No_taxonomy_found:0.00000)100.00:0.23820,ref_amt_Archaeoglobus_veneficus_MMP00713598_CP002588_1_0692_0580908_0582347_pos_d_Archaea_p_Halobacterota_c_Archaeoglobi_o_Archaeoglobales_f_Archaeoglobaceae_g_Archaeoglobus_C_s_Archaeoglobus_C_veneficus:0.11340)100.00:0.12358)100.00:0.33009)100.00:0.17236)97.00:0.09400,(mcdonald2016_proka_gi_499333600_ref_WP_011024092_1_ammonium_transporter_Methanosarcina_acetivorans__Methanosarcina_acetivorans_1_No_taxonomy_found:0.25816,ref_amt_ANME_2_cluster_archaeon_HR1_MMP06562579_MZXQ01000108_1_0MMP06562579_1_00382_01683_pos_d_Archaea_p_Halobacterota_c_Methanosarcinia_o_Methanosarcinales_f_HR1_g_HR1_s_HR1_sp002926195:0.23291)100.00:0.62723)97.00:0.11018,((ref_amt_BGEO_SAMN07136743_METAG_IJLGKODM_018_13_12022_13218_pos_d_Bacteria_p_Actinobacteriota_c_Acidimicrobiia_o_TMED189_f_TMED189_g_TMED189_s_TMED189_sp003282445:0.21634,ref_amt_GORG_SAMEA6067850_SAGS_AH287K22_05_006_003613_004812_pos_d_Bacteria_p_Actinobacteriota_c_Acidimicrobiia_o_TMED189_f_TMED189_g_TMED189_s_:0.18855)100.00:0.09292,ref_amt_GORG_SAMEA6068633_SAGS_AH326P07_02_006_003026_004228_pos_d_Bacteria_p_Actinobacteriota_c_Acidimicrobiia_o_TMED189_f_TMED189_g_TMED189_s_:0.07427)100.00:0.78375)71.00:0.10808)97.00:0.08290)91.00:0.09215)87.00:0.14003,((((ref_amt_Exiguobacterium_JLM_2_MMP03568901_NZ_LDNY01000001_1_2089_2056105_2057403_pos_d_Bacteria_p_Firmicutes_c_Bacilli_o_Exiguobacterales_f_Exiguobacteraceae_g_Exiguobacterium_s_Exiguobacterium_profundum:0.30775,ref_amt_Exiguobacterium_enclense_NIO_1109_MMP04263895_NZ_00LNQL01000002_1_35_0033761_0035059_neg_d_Bacteria_p_Firmicutes_c_Bacilli_o_Exiguobacterales_f_Exiguobacteraceae_g_Exiguobacterium_A_s_Exiguobacterium_A_indicum:0.24447)100.00:0.49940,ref_amt_Fictibacillus_enclensis_NIO_1003_MMP04263890_NZ_KQ758617_1_1434_1350711_1352009_pos_d_Bacteria_p_Firmicutes_c_Bacilli_o_Bacillales_f_Fictibacillaceae_g_Fictibacillus_C_s_Fictibacillus_C_enclensis:0.26437)100.00:0.15162,(ref_amt_Brevibacillus_fluminis_KACC_13381_MMP10330925_NZ_RHHQ01000003_1_MMP10330925_144_127790_129133_pos_d_Bacteria_p_Firmicutes_I_c_Bacilli_A_o_Brevibacillales_f_Brevibacillaceae:0.23318,ref_amt_Bacillus_NSP2_1_MMP02469742_NZ_0000KI301976_1_144_0149077_0150411_neg_d_Bacteria_p_Firmicutes_I_c_Bacilli_A_o_Brevibacillales_f_Brevibacillaceae_g_Brevibacillus_s_Brevibacillus_agri:0.18360)100.00:0.12468)100.00:0.18652,((((ref_amt_Bacillus_NSP22_2_MMP02469739_NZ_0KI530546_1_101_0090189_0091460_pos_d_Bacteria_p_Firmicutes_c_Bacilli_o_Bacillales_f_Amphibacillaceae_g_Sediminibacillus_s_Sediminibacillus_halophilus_B:0.15257,(ref_amt_Bacillus_JCM_19034_MMP00000372_NZ_0BAXR01000016_1_53_050737_052005_pos_d_Bacteria_p_Firmicutes_c_Bacilli_o_Bacillales_f_Bacillaceae_D_g_Bacillus_L_s_Bacillus_L_sp001310635:0.14214,(ref_amt_Bacillus_JCM_19045_MMP00009117_NZ_0BAWA01000009_1_54_052181_053449_pos_d_Bacteria_p_Firmicutes_c_Bacilli_o_Bacillales_f_Bacillaceae_D_g_Bacillus_H_s_Bacillus_H_sp000576325:0.07598,ref_amt_Bacillus_JCM_19047_MMP00006053_NZ_00BAWC01000008_1_7_006321_007601_pos_d_Bacteria_p_Firmicutes_c_Bacilli_o_Bacillales_f_Bacillaceae_D_g_Bacillus_H_s_Bacillus_H_sp000576365:0.08388)100.00:0.19478)100.00:0.12552)100.00:0.16906,(ref_amt_Bacillus_taeanensis_KCTC_3918_MMP09625553_NZ_00QOCW01000020_1_MMP09625553_5_003872_005161_neg_d_Bacteria_p_Firmicutes_c_Bacilli_o_Bacillales_f_UBA6769:0.13911,ref_amt_Bacillus_taeanensis_KCTC_3918_MMP09625553_NZ_0QOCW01000014_1_MMP09625553_36_030710_032023_neg_d_Bacteria_p_Firmicutes_c_Bacilli_o_Bacillales_f_UBA6769:0.06094)100.00:0.07818)85.00:0.04179,(ref_amt_Bhargavaea_cecembensis_DSE10_MMP02469443_NZ_0AOFT01000009_1_66_055062_056366_neg_d_Bacteria_p_Firmicutes_c_Bacilli_o_Bacillales_A_f_Planococcaceae_g_Bhargavaea_s_Bhargavaea_cecembensis:0.30509,((((ref_amt_Domibacillus_SAOS_44_MMP05946062_NZ_0MRWQ01000007_1_75_066188_067465_pos_d_Bacteria_p_Firmicutes_c_Bacilli_o_Bacillales_f_Domibacillaceae_g_Domibacillus_s_Domibacillus_mangrovi:0.11479,(ref_amt_Domibacillus_indicus_SD_111_MMP03406600_NZ_0LAJB01000011_1_91_084461_085735_pos_d_Bacteria_p_Firmicutes_c_Bacilli_o_Bacillales_f_Domibacillaceae_g_Domibacillus_s_Domibacillus_indicus:0.11428,ref_amt_Domibacillus_sp_SAB_38_MMP06134625_NZ_MSFI01000026_1_MMP06134625_102_095110_096408_pos_d_Bacteria_p_Firmicutes_c_Bacilli_o_Bacillales_f_Domibacillaceae_g_Domibacillus_s_Domibacillus_epiphyticus:0.04379)90.00:0.01808)100.00:0.16081,ref_amt_Bacillus_NRRL_B_14911_MMP00622969_NZ_0000CH672356_1_501_611214_612479_pos_d_Bacteria_p_Firmicutes_c_Bacilli_o_Bacillales_f_Bacillaceae_A_g_Bacillus_AB_s_Bacillus_AB_infantis:0.06868)89.00:0.03919,ref_amt_Bacillus_oceanisediminis_15_T_MMP09074692_NZ_0QGTW01000026_1_MMP09074692_21_018649_019917_neg_d_Bacteria_p_Firmicutes_c_Bacilli_o_Bacillales_f_Bacillaceae_A_g_Bacillus_AA_s_Bacillus_AA_oceanisediminis_A:0.07405)94.00:0.05481,ref_amt_Bacillus_filamentosus_SGD_14_MMP06296056_FXAJ01000003_1_0MMP06296056_243_0233201_0234472_pos_d_Bacteria_p_Firmicutes_c_Bacilli_o_Bacillales_f_Bacillaceae_H_g_Bacillus_I_s_Bacillus_I_filamentosus:0.10679)100.00:0.05794)100.00:0.09567)100.00:0.05103,ref_amt_Bacillus_solimangrovi_GH2_4_MMP05526266_NZ_0MJEH01000003_1_50_054092_055354_pos_d_Bacteria_p_Firmicutes_c_Bacilli_o_Bacillales_f_Bacillaceae_N_g_Bacillus_AV_s_Bacillus_AV_solimangrovi:0.16636)100.00:0.16214)100.00:0.56980)100.00:0.95729)100.00:0.99561)56.00:0.07395):0.00000;
