# Supplementary material for: Picoplankton nitrogen guilds in the tropical and subtropical oceans: From the surface to the deep
Source: PLoS One. 2025 Nov 5;20(11):e0335222. doi: 10.1371/journal.pone.0335222 (PMC12588538; doi:10.1371/journal.pone.0335222)
Supplement: S1 File — (ZIP) [file pone.0335222.s001.zip › supplementary info/N_cycle/G_amt_ammonium_transporter/tree/cluster_id.tsv]

id	cluster
ref_pr_8	amt
ref_pr_10	amt
ref_a_215	amt
ref_a_528	amt
ref_rew5	amt
ref_a_235	amt
ref_a_381	amt
ref_a_932	amt
ref_a_788	amt
ref_a_615	amt
ref_a_767	amt
ref_rew11	amt
ref_pr_25	amt
ref_a_796	amt
ref_a_141	amt
ref_a_958	amt
ref_a_93	amt
ref_a_257	amt
ref_a_798	amt
ref_a_999	amt
ref_a_773	amt
ref_a_53	amt
ref_a_119	amt
ref_a_444	amt
ref_a_913	amt
ref_a_539	amt
ref_a_617	amt
ref_a_828	amt
ref_a_545	amt
ref_a_87	amt
ref_a_724	amt
ref_a_441	amt
ref_a_544	amt
ref_a_805	amt
ref_a_540	amt
ref_a_451	amt
ref_a_504	amt
ref_a_735	amt
ref_a_820	amt
ref_a_289	amt
ref_a_537	amt
ref_a_934	amt
ref_a_425	amt
ref_a_694	amt
ref_a_527	amt
ref_a_201	amt
ref_a_892	amt
ref_a_646	amt
ref_a_54	amt
ref_a_843	amt
ref_pr_39	amt
ref_a_146	amt
ref_a_823	amt
ref_a_115	amt
ref_a_664	amt
ref_pr_38	amt
ref_pr_40	amt
ref_a_565	amt
ref_a_326	amt
ref_a_847	amt
ref_a_56	amt
ref_a_104	amt
ref_a_513	amt
ref_a_595	amt
ref_a_97	amt
ref_a_840	amt
ref_a_25	amt
ref_rew0	amt
ref_pr_15	amt
ref_a_265	amt
ref_a_957	amt
ref_a_341	amt
ref_a_908	amt
ref_a_698	amt
ref_a_749	amt
ref_a_837	amt
ref_a_613	amt
ref_a_328	amt
ref_a_526	amt
ref_a_563	amt
ref_a_596	amt
ref_a_461	amt
ref_a_466	amt
ref_a_491	amt
ref_a_177	amt
ref_a_821	amt
ref_a_621	amt
ref_a_653	amt
ref_a_433	amt
ref_a_269	amt
ref_a_362	amt
ref_a_240	amt
ref_a_914	amt
ref_a_875	amt
ref_a_348	amt
ref_a_894	amt
ref_pr_4	amt
ref_pr_5	amt
ref_pr_6	amt
ref_a_200	amt
ref_a_575	amt
ref_pr_9	amt
ref_a_601	amt
ref_a_933	amt
ref_a_180	amt
ref_a_854	amt
ref_a_361	amt
ref_a_368	amt
ref_a_273	amt
ref_a_844	amt
ref_a_242	amt
ref_pr_45	amt
ref_pr_47	amt
ref_a_979	amt
ref_a_649	amt
ref_a_737	amt
ref_a_126	amt
ref_a_399	amt
ref_a_27	amt
ref_a_818	amt
ref_a_952	amt
ref_a_157	amt
ref_a_759	amt
ref_a_129	amt
ref_a_815	amt
ref_a_738	amt
ref_a_606	amt
ref_a_852	amt
ref_a_511	amt
ref_a_282	amt
ref_a_755	amt
ref_rew10	amt
ref_rew9	amt
ref_a_171	amt
ref_a_272	amt
ref_rew7	amt
ref_rew8	amt
ref_a_581	amt
ref_a_603	amt
ref_a_339	amt
ref_a_191	amt
ref_a_594	amt
ref_a_701	amt
ref_a_8	amt
ref_a_19	amt
ref_a_490	amt
ref_a_736	amt
ref_a_986	amt
ref_a_860	amt
ref_a_762	amt
ref_rew1	amt
ref_a_435	amt
ref_pr_0	amt
ref_a_290	amt
ref_a_113	amt
ref_a_809	amt
ref_a_634	amt
ref_a_710	amt
ref_a_283	amt
ref_rew3	amt
ref_pr_2	amt
ref_a_512	amt
ref_a_155	amt
ref_a_279	amt
ref_a_471	amt
ref_a_70	amt
ref_a_437	amt
ref_a_485	amt
ref_a_398	amt
ref_a_900	amt
ref_a_406	amt
ref_a_591	amt
ref_a_616	amt
ref_a_624	amt
ref_a_519	amt
ref_a_130	amt
ref_rew2	amt
ref_a_322	amt
ref_pr_1	amt
ref_a_95	amt
ref_pr_22	amt
ref_a_432	amt
ref_a_51	amt
ref_a_693	amt
ref_a_112	amt
ref_a_660	amt
ref_a_902	amt
ref_a_808	amt
ref_a_175	amt
ref_a_502	amt
ref_a_138	amt
ref_a_359	amt
ref_a_489	amt
ref_a_607	amt
ref_a_266	amt
ref_a_588	amt
ref_a_127	amt
ref_a_700	amt
ref_a_197	amt
ref_a_625	amt
ref_a_921	amt
ref_a_514	amt
ref_a_248	amt
ref_a_654	amt
ref_a_728	amt
ref_a_674	amt
ref_a_696	amt
ref_a_643	amt
ref_a_929	amt
ref_a_899	amt
ref_a_264	amt
ref_a_858	amt
ref_a_360	amt
ref_a_249	amt
ref_a_801	amt
ref_a_707	amt
ref_a_870	amt
ref_a_578	amt
ref_a_453	amt
ref_a_493	amt
ref_a_719	amt
ref_a_228	amt
ref_a_300	amt
ref_a_841	amt
ref_a_423	amt
ref_a_72	amt
ref_a_529	amt
ref_a_195	amt
ref_a_944	amt
ref_a_261	amt
ref_a_223	amt
ref_a_689	amt
ref_a_501	amt
ref_a_953	amt
ref_a_803	amt
ref_a_685	amt
ref_a_45	amt
ref_a_647	amt
ref_a_789	amt
ref_a_94	amt
ref_a_15	amt
ref_a_251	amt
ref_a_768	amt
ref_a_428	amt
ref_a_551	amt
ref_a_178	amt
ref_a_92	amt
ref_a_426	amt
ref_a_857	amt
ref_a_160	amt
ref_a_204	amt
ref_a_220	amt
ref_a_470	amt
ref_a_44	amt
ref_a_24	amt
ref_a_30	amt
ref_a_41	amt
ref_a_500	amt
ref_a_562	amt
ref_a_156	amt
ref_a_574	amt
ref_a_73	amt
ref_a_109	amt
ref_a_758	amt
ref_a_121	amt
ref_a_417	amt
ref_a_448	amt
ref_a_476	amt
ref_a_16	amt
ref_a_703	amt
ref_pr_23	amt
ref_a_340	amt
ref_a_473	amt
ref_a_536	amt
ref_mp_38	amt
ref_a_221	amt
ref_a_939	amt
ref_a_212	amt
ref_a_427	amt
ref_a_440	amt
ref_a_101	amt
ref_a_374	amt
ref_a_468	amt
ref_a_599	amt
ref_a_136	amt
ref_a_366	amt
ref_a_535	amt
ref_a_787	amt
ref_a_148	amt
ref_a_438	amt
ref_a_170	amt
ref_a_520	amt
ref_a_211	amt
ref_a_299	amt
ref_a_791	amt
ref_a_583	amt
ref_a_982	amt
ref_a_797	amt
ref_a_189	amt
ref_a_669	amt
ref_a_988	amt
ref_a_450	amt
ref_a_515	amt
ref_a_256	amt
ref_a_487	amt
ref_a_954	amt
ref_a_546	amt
ref_a_691	amt
ref_pr_36	amt
ref_pr_34	amt
ref_pr_35	amt
ref_a_32	amt
ref_a_469	amt
ref_a_343	amt
ref_a_975	amt
ref_a_916	amt
ref_a_750	amt
ref_a_667	amt
ref_a_704	amt
ref_a_474	amt
ref_a_666	amt
ref_a_357	amt
ref_a_984	amt
ref_a_209	amt
ref_a_472	amt
ref_a_193	amt
ref_a_371	amt
ref_a_192	amt
ref_a_830	amt
ref_a_508	amt
ref_a_383	amt
ref_a_903	amt
ref_a_57	amt
ref_a_377	amt
ref_a_233	amt
ref_a_419	amt
ref_a_974	amt
ref_a_678	amt
ref_a_706	amt
ref_a_879	amt
ref_a_943	amt
ref_a_743	amt
ref_a_714	amt
ref_a_49	amt
ref_a_82	amt
ref_a_680	amt
ref_rew14	amt
ref_pr_43	amt
ref_a_506	amt
ref_a_835	amt
ref_a_332	amt
ref_a_785	amt
ref_a_747	amt
ref_a_928	amt
ref_a_39	amt
ref_a_480	amt
ref_a_987	amt
ref_pr_14	amt
ref_a_89	amt
ref_a_98	amt
ref_a_605	amt
ref_a_460	amt
ref_pr_17	amt
ref_pr_19	amt
ref_a_202	amt
ref_a_323	amt
ref_a_761	amt
ref_a_38	amt
ref_a_83	amt
ref_a_711	amt
ref_a_455	amt
ref_pr_30	amt
ref_a_517	amt
ref_pr_13	amt
ref_a_64	amt
ref_a_806	amt
ref_a_245	amt
ref_a_174	amt
ref_pr_29	amt
ref_pr_11	amt
ref_pr_12	amt
ref_a_91	amt
ref_a_887	amt
ref_a_817	amt
ref_a_614	amt
ref_rew12	amt
ref_pr_42	amt
ref_a_449	amt
ref_a_234	amt
ref_a_651	amt
ref_a_777	amt
ref_a_308	amt
ref_a_568	amt
ref_a_878	amt
ref_a_723	amt
ref_a_351	amt
ref_a_478	amt
ref_a_55	amt
ref_a_342	amt
ref_a_786	amt
ref_a_164	amt
ref_a_337	amt
ref_a_997	amt
ref_a_152	amt
ref_a_495	amt
ref_a_61	amt
ref_a_927	amt
ref_a_37	amt
ref_a_671	amt
ref_a_658	amt
ref_a_856	amt
ref_a_968	amt
ref_a_76	amt
ref_a_26	amt
ref_a_730	amt
ref_a_644	amt
ref_a_84	amt
ref_a_909	amt
ref_a_793	amt
ref_a_407	amt
ref_a_807	amt
ref_a_976	amt
ref_a_577	amt
ref_a_505	amt
ref_a_179	amt
ref_a_409	amt
ref_a_985	amt
ref_a_124	amt
ref_a_405	amt
ref_a_687	amt
ref_a_77	amt
ref_a_525	amt
ref_a_645	amt
ref_a_445	amt
ref_a_924	amt
ref_a_763	amt
ref_a_960	amt
ref_a_354	amt
ref_a_316	amt
ref_a_826	amt
ref_a_945	amt
ref_a_936	amt
ref_a_499	amt
ref_a_65	amt
ref_a_657	amt
ref_a_668	amt
ref_a_656	amt
ref_a_729	amt
ref_a_950	amt
ref_pr_24	amt
ref_a_167	amt
ref_a_335	amt
ref_a_846	amt
ref_a_665	amt
ref_a_948	amt
ref_a_120	amt
ref_a_467	amt
ref_a_829	amt
ref_a_684	amt
ref_a_287	amt
ref_a_880	amt
ref_a_989	amt
ref_a_772	amt
ref_a_876	amt
ref_a_662	amt
ref_a_745	amt
ref_a_168	amt
ref_a_190	amt
ref_a_403	amt
ref_a_422	amt
ref_a_896	amt
ref_a_373	amt
ref_pr_37	amt
ref_a_705	amt
ref_a_618	amt
ref_a_557	amt
ref_a_873	amt
ref_a_560	amt
ref_pr_16	amt
ref_a_993	amt
ref_a_297	amt
ref_a_205	amt
ref_a_790	amt
ref_pr_20	amt
ref_pr_21	amt
ref_a_199	amt
ref_a_319	amt
ref_a_477	amt
ref_a_274	amt
ref_a_304	amt
ref_a_318	amt
ref_a_938	amt
ref_rew4	amt
ref_a_85	amt
ref_a_305	amt
ref_a_774	amt
ref_a_990	amt
ref_a_327	amt
ref_a_813	amt
ref_a_140	amt
ref_a_42	amt
ref_a_592	amt
ref_a_356	amt
ref_a_404	amt
ref_a_831	amt
ref_a_345	amt
ref_a_609	amt
ref_a_172	amt
ref_a_994	amt
ref_a_510	amt
ref_a_702	amt
ref_a_992	amt
ref_a_214	amt
ref_a_973	amt
ref_a_382	amt
ref_a_263	amt
ref_a_688	amt
ref_a_278	amt
ref_a_420	amt
ref_a_995	amt
ref_a_238	amt
ref_a_320	amt
ref_a_315	amt
ref_a_363	amt
ref_a_498	amt
ref_a_863	amt
ref_a_783	amt
ref_a_554	amt
ref_a_393	amt
ref_a_21	amt
ref_a_881	amt
ref_a_219	amt
ref_a_639	amt
ref_a_626	amt
ref_a_217	amt
ref_a_744	amt
ref_a_912	amt
ref_a_641	amt
ref_a_182	amt
ref_a_333	amt
ref_a_911	amt
ref_a_670	amt
ref_a_920	amt
ref_a_105	amt
ref_a_940	amt
ref_a_309	amt
ref_a_910	amt
ref_a_996	amt
ref_a_699	amt
ref_a_397	amt
ref_a_602	amt
ref_a_851	amt
ref_a_102	amt
ref_a_746	amt
ref_a_904	amt
ref_a_556	amt
ref_a_71	amt
ref_a_135	amt
ref_a_636	amt
ref_a_681	amt
ref_mp_60	eukaryotic
ref_mp_33	eukaryotic
ref_mp_34	eukaryotic
ref_mp_31	eukaryotic
ref_mp_61	eukaryotic
ref_mp_30	eukaryotic
ref_mp_32	eukaryotic
ref_mp_5	eukaryotic
ref_mp_26	eukaryotic
ref_mp_56	eukaryotic
ref_mp_57	eukaryotic
ref_mp_52	eukaryotic
ref_mp_50	eukaryotic
ref_mp_51	eukaryotic
ref_mp_49	eukaryotic
ref_mp_46	eukaryotic
ref_mp_47	eukaryotic
ref_mp_48	eukaryotic
ref_mp_62	eukaryotic
ref_mp_36	eukaryotic
ref_mp_8	eukaryotic
ref_mp_66	eukaryotic
ref_mp_69	eukaryotic
ref_mp_70	eukaryotic
ref_mp_14	eukaryotic
ref_mp_15	eukaryotic
ref_mp_17	eukaryotic
ref_mp_19	eukaryotic
ref_mp_7	eukaryotic
ref_mp_21	eukaryotic
ref_mp_18	eukaryotic
ref_mp_16	eukaryotic
ref_mp_6	eukaryotic
ref_mp_20	eukaryotic
ref_mp_13	eukaryotic
ref_mp_68	eukaryotic
ref_mp_11	eukaryotic
ref_mp_9	eukaryotic
ref_mp_67	eukaryotic
ref_mp_53	eukaryotic
ref_mp_55	eukaryotic
ref_mp_28	eukaryotic
ref_mp_27	eukaryotic
ref_mp_29	eukaryotic
ref_mp_3	eukaryotic
ref_mp_25	eukaryotic
ref_mp_39	eukaryotic
ref_mp_23	eukaryotic
ref_mp_63	eukaryotic
ref_mp_0	eukaryotic
ref_mp_2	eukaryotic
ref_mp_4	eukaryotic
ref_mp_22	eukaryotic
ref_mp_24	eukaryotic
ref_mp_1	eukaryotic
ref_mp_64	eukaryotic
ref_mp_58	eukaryotic
ref_mp_59	eukaryotic
ref_mp_45	eukaryotic
ref_mp_40	eukaryotic
ref_mp_41	eukaryotic
ref_mp_42	eukaryotic
ref_mp_43	eukaryotic
ref_mp_44	eukaryotic
ref_mp_54	eukaryotic
ref_mp_65	eukaryotic
ref_mp_10	eukaryotic
ref_mp_12	eukaryotic
ref_mp_71	eukaryotic
ref_mp_35	eukaryotic
ref_a_683	amt
ref_pr_26	amt
ref_a_611	amt
ref_a_906	amt
ref_a_86	amt
ref_a_350	amt
ref_a_162	amt
ref_a_400	amt
ref_a_756	amt
ref_a_36	amt
ref_a_865	amt
ref_a_569	amt
ref_a_811	amt
ref_a_464	amt
ref_a_866	amt
ref_a_203	amt
ref_a_74	amt
ref_a_518	amt
ref_a_88	amt
ref_a_60	amt
ref_a_267	amt
ref_a_48	amt
ref_a_262	amt
ref_a_402	amt
ref_a_716	amt
ref_a_661	amt
ref_a_619	amt
ref_a_63	amt
ref_a_110	amt
ref_a_378	amt
ref_a_802	amt
ref_a_842	amt
ref_a_868	amt
ref_a_853	amt
ref_a_176	amt
ref_a_573	amt
ref_a_585	amt
ref_a_216	amt
ref_a_29	amt
ref_a_549	amt
ref_a_222	amt
ref_a_861	amt
ref_a_629	amt
ref_a_521	amt
ref_a_344	amt
ref_a_571	amt
ref_a_183	amt
ref_a_311	amt
ref_pr_44	amt
ref_pr_46	amt
ref_pr_48	amt
ref_a_715	amt
ref_a_292	amt
ref_a_576	amt
ref_a_364	amt
ref_a_232	amt
ref_a_246	amt
ref_a_731	amt
ref_a_139	amt
ref_a_271	amt
ref_a_391	amt
ref_a_285	amt
ref_a_79	amt
ref_a_107	amt
ref_a_442	amt
ref_a_12	amt
ref_a_224	amt
ref_a_584	amt
ref_a_436	amt
ref_a_630	amt
ref_a_47	amt
ref_a_329	amt
ref_a_550	amt
ref_a_277	amt
ref_a_951	amt
ref_a_572	amt
ref_a_610	amt
ref_a_838	amt
ref_a_185	amt
ref_a_68	amt
ref_a_187	amt
ref_a_154	amt
ref_a_509	amt
ref_a_372	amt
ref_a_532	amt
ref_a_385	amt
ref_a_260	amt
ref_a_122	amt
ref_a_483	amt
ref_a_534	amt
ref_a_590	amt
ref_a_524	amt
ref_a_296	amt
ref_a_765	amt
ref_a_353	amt
ref_a_753	amt
ref_a_99	amt
ref_a_206	amt
ref_a_935	amt
ref_a_414	amt
ref_a_538	amt
ref_a_253	amt
ref_a_295	amt
ref_a_946	amt
ref_a_570	amt
ref_a_638	amt
ref_a_635	amt
ref_a_370	amt
ref_a_832	amt
ref_a_347	amt
ref_a_901	amt
ref_a_552	amt
ref_a_542	amt
ref_a_766	amt
ref_a_580	amt
ref_a_349	amt
ref_a_718	amt
ref_a_726	amt
ref_a_62	amt
ref_a_488	amt
ref_a_123	amt
ref_a_672	amt
ref_a_306	amt
ref_a_516	amt
ref_a_859	amt
ref_a_814	amt
ref_a_675	amt
ref_a_163	amt
ref_a_650	amt
ref_a_561	amt
ref_a_9	amt
ref_a_819	amt
ref_a_23	amt
ref_a_169	amt
ref_a_103	amt
ref_a_226	amt
ref_a_780	amt
ref_a_424	amt
ref_a_754	amt
ref_a_258	amt
ref_a_286	amt
ref_a_194	amt
ref_a_579	amt
ref_a_1	amt
ref_a_676	amt
ref_a_11	amt
ref_a_917	amt
ref_a_108	amt
ref_a_732	amt
ref_a_648	amt
ref_a_845	amt
ref_a_885	amt
ref_a_834	amt
ref_a_338	amt
ref_a_652	amt
ref_a_352	amt
ref_a_161	amt
ref_a_452	amt
ref_a_475	amt
ref_a_213	amt
ref_a_926	amt
ref_a_922	amt
ref_a_346	amt
ref_a_46	amt
ref_a_769	amt
ref_a_690	amt
ref_a_751	amt
ref_a_977	amt
ref_a_479	amt
ref_a_128	amt
ref_a_486	amt
ref_a_757	amt
ref_a_125	amt
ref_a_303	amt
ref_a_90	amt
ref_a_871	amt
ref_a_682	amt
ref_a_375	amt
ref_a_153	amt
ref_a_547	amt
ref_a_965	amt
ref_a_655	amt
ref_a_742	amt
ref_a_229	amt
ref_a_888	amt
ref_a_236	amt
ref_a_874	amt
ref_a_966	amt
ref_a_494	amt
ref_a_270	amt
ref_a_159	amt
ref_a_884	amt
ref_a_284	amt
ref_a_231	amt
ref_a_612	amt
ref_a_158	amt
ref_a_429	amt
ref_a_78	amt
ref_a_895	amt
ref_a_227	amt
ref_a_600	amt
ref_a_421	amt
ref_a_411	amt
ref_a_907	amt
ref_a_446	amt
ref_a_431	amt
ref_a_981	amt
ref_a_708	amt
ref_a_978	amt
ref_a_7	amt
ref_a_454	amt
ref_a_709	amt
ref_a_293	amt
ref_a_633	amt
ref_a_40	amt
ref_a_872	amt
ref_a_463	amt
ref_a_254	amt
ref_a_243	amt
ref_a_3	amt
ref_a_582	amt
ref_a_567	amt
ref_a_593	amt
ref_a_75	amt
ref_a_980	amt
ref_a_824	amt
ref_a_22	amt
ref_a_241	amt
ref_a_410	amt
ref_a_50	amt
ref_a_144	amt
ref_a_20	amt
ref_a_891	amt
ref_a_147	amt
ref_a_149	amt
ref_a_379	amt
ref_a_586	amt
ref_a_779	amt
ref_a_825	amt
ref_a_507	amt
ref_a_166	amt
ref_a_275	amt
ref_a_462	amt
ref_a_752	amt
ref_a_307	amt
ref_a_608	amt
ref_a_522	amt
ref_a_969	amt
ref_a_800	amt
ref_a_439	amt
ref_a_764	amt
ref_a_106	amt
ref_a_389	amt
ref_a_782	amt
ref_a_620	amt
ref_a_721	amt
ref_a_692	amt
ref_a_133	amt
ref_a_142	amt
ref_a_186	amt
ref_a_117	amt
ref_a_132	amt
ref_a_10	amt
ref_a_849	amt
ref_a_330	amt
ref_a_457	amt
ref_a_972	amt
ref_a_281	amt
ref_a_882	amt
ref_a_727	amt
ref_rew13	amt
ref_pr_41	amt
ref_a_456	amt
ref_a_302	amt
ref_a_310	amt
ref_a_677	amt
ref_a_627	amt
ref_a_925	amt
ref_a_100	amt
ref_a_317	amt
ref_a_553	amt
ref_a_225	amt
ref_pr_32	amt
ref_a_465	amt
ref_a_890	amt
ref_a_961	amt
ref_a_937	amt
ref_a_839	amt
ref_a_369	amt
ref_a_392	amt
ref_a_355	amt
ref_a_218	amt
ref_a_589	amt
ref_a_210	amt
ref_a_14	amt
ref_a_799	amt
ref_a_80	amt
ref_a_34	amt
ref_a_956	amt
ref_a_276	amt
ref_a_358	amt
ref_a_776	amt
ref_a_695	amt
ref_a_59	amt
ref_a_35	amt
ref_a_150	amt
ref_a_587	amt
ref_a_893	amt
ref_a_118	amt
ref_a_312	amt
ref_a_387	amt
ref_a_390	amt
ref_a_673	amt
ref_a_548	amt
ref_a_905	amt
ref_a_998	amt
ref_a_459	amt
ref_a_288	amt
ref_a_713	amt
ref_a_931	amt
ref_a_541	amt
ref_a_481	amt
ref_a_415	amt
ref_a_778	amt
ref_a_531	amt
ref_a_2	amt
ref_a_533	amt
ref_a_384	amt
ref_a_679	amt
ref_a_250	amt
ref_a_733	amt
ref_a_962	amt
ref_a_388	amt
ref_a_181	amt
ref_a_869	amt
ref_a_255	amt
ref_a_416	amt
ref_a_31	amt
ref_a_492	amt
ref_a_165	amt
ref_a_291	amt
ref_a_850	amt
ref_a_145	amt
ref_a_883	amt
ref_a_137	amt
ref_a_564	amt
ref_a_991	amt
ref_a_207	amt
ref_a_915	amt
ref_a_855	amt
ref_a_458	amt
ref_a_268	amt
ref_a_970	amt
ref_a_28	amt
ref_a_864	amt
ref_a_447	amt
ref_a_430	amt
ref_a_659	amt
ref_a_143	amt
ref_a_237	amt
ref_a_321	amt
ref_a_543	amt
ref_a_52	amt
ref_a_252	amt
ref_a_313	amt
ref_a_67	amt
ref_a_43	amt
ref_a_376	amt
ref_a_523	amt
ref_a_623	amt
ref_a_631	amt
ref_a_558	amt
ref_a_812	amt
ref_a_964	amt
ref_a_930	amt
ref_a_794	amt
ref_a_324	amt
ref_a_482	amt
ref_a_947	amt
ref_a_897	amt
ref_a_151	amt
ref_a_632	amt
ref_a_686	amt
ref_a_720	amt
ref_a_971	amt
ref_a_184	amt
ref_a_294	amt
ref_a_244	amt
ref_a_559	amt
ref_a_134	amt
ref_a_131	amt
ref_a_196	amt
ref_a_642	amt
ref_a_862	amt
ref_a_983	amt
ref_a_867	amt
ref_a_33	amt
ref_a_365	amt
ref_a_740	amt
ref_a_408	amt
ref_a_734	amt
ref_a_5	amt
ref_a_380	amt
ref_a_963	amt
ref_a_325	amt
ref_a_111	amt
ref_mp_37	amt
ref_a_259	amt
ref_a_301	amt
ref_a_367	amt
ref_a_247	amt
ref_a_717	amt
ref_a_898	amt
ref_a_17	amt
ref_a_66	amt
ref_a_530	amt
ref_a_18	amt
ref_a_748	amt
ref_a_208	amt
ref_a_697	amt
ref_a_443	amt
ref_a_816	amt
ref_a_923	amt
ref_a_0	amt
ref_a_771	amt
ref_pr_27	amt
ref_pr_28	amt
ref_a_804	amt
ref_a_484	amt
ref_a_434	amt
ref_a_597	amt
ref_a_394	amt
ref_a_640	amt
ref_a_955	amt
ref_a_334	amt
ref_a_628	amt
ref_a_413	amt
ref_a_725	amt
ref_a_314	amt
ref_a_967	amt
ref_a_336	amt
ref_a_822	amt
ref_a_230	amt
ref_a_848	amt
ref_a_775	amt
ref_a_239	amt
ref_a_412	amt
ref_a_722	amt
ref_a_396	amt
ref_a_712	amt
ref_a_566	amt
ref_a_497	amt
ref_a_598	amt
ref_a_604	amt
ref_a_173	amt
ref_a_795	amt
ref_a_58	amt
ref_a_760	amt
ref_a_188	amt
ref_a_770	amt
ref_a_739	amt
ref_a_503	amt
ref_a_81	amt
ref_a_496	amt
ref_a_959	amt
ref_a_198	amt
ref_a_877	amt
ref_a_418	amt
ref_a_889	amt
ref_a_941	amt
ref_a_13	amt
ref_a_69	amt
ref_pr_33	amt
ref_rew6	amt
ref_pr_18	amt
ref_a_280	amt
ref_a_836	amt
ref_a_942	amt
ref_a_401	amt
ref_a_386	amt
ref_a_555	amt
ref_a_784	amt
ref_a_395	amt
ref_a_781	amt
ref_a_663	amt
ref_a_4	amt
ref_a_919	amt
ref_a_622	amt
ref_a_792	amt
ref_a_886	amt
ref_a_6	amt
ref_a_827	amt
ref_a_331	amt
ref_a_741	amt
ref_a_833	amt
ref_pr_31	amt
ref_a_637	amt
ref_a_114	amt
ref_a_298	amt
ref_a_949	amt
ref_a_96	amt
ref_a_116	amt
ref_a_918	amt
ref_rh_19	eukaryotic
ref_rh_16	eukaryotic
ref_rh_18	eukaryotic
ref_rh_17	eukaryotic
ref_rh_10	eukaryotic
ref_rh_11	eukaryotic
ref_rh_1	eukaryotic
ref_rh_2	eukaryotic
ref_rh_12	eukaryotic
ref_rh_0	eukaryotic
ref_rh_13	eukaryotic
ref_rh_14	eukaryotic
ref_rh_15	eukaryotic
ref_rh_26	eukaryotic
ref_rh_4	eukaryotic
ref_rh_20	eukaryotic
ref_rh_21	eukaryotic
ref_rh_9	eukaryotic
ref_rh_3	eukaryotic
ref_rh_5	eukaryotic
ref_rh_25	eukaryotic
ref_rh_22	eukaryotic
ref_rh_23	eukaryotic
ref_rh_24	eukaryotic
ref_rh_27	eukaryotic
ref_rh_6	eukaryotic
ref_rh_7	eukaryotic
ref_rh_8	eukaryotic
ref_pr_3	amt
ref_pr_7	amt
ref_a_810	amt
