# Supplementary material for: Picoplankton nitrogen guilds in the tropical and subtropical oceans: From the surface to the deep
Source: PLoS One. 2025 Nov 5;20(11):e0335222. doi: 10.1371/journal.pone.0335222 (PMC12588538; doi:10.1371/journal.pone.0335222)
Supplement: S1 File — (ZIP) [file pone.0335222.s001.zip › supplementary info/N_cycle/G_amt_ammonium_transporter/tree/ref_database.log]

IQ-TREE multicore version 2.1.4-beta COVID-edition for Linux 64-bit built Jun 24 2021
Developed by Bui Quang Minh, James Barbetti, Nguyen Lam Tung,
Olga Chernomor, Heiko Schmidt, Dominik Schrempf, Michael Woodhams.

Host:    elbrus (AVX512, FMA3, 1510 GB RAM)
Command: iqtree -s /data/mcm/rlaso/Traits/Phylogenetic_trees/Nitrogen_cycle/Amt/results/ref_database.faln -st AA -nt AUTO -m TEST -bb 1000 -mset raxml -nm 1000 -pre /data/mcm/rlaso/Traits/Phylogenetic_trees/Nitrogen_cycle/Amt/results/ref_database -redo
Seed:    492803 (Using SPRNG - Scalable Parallel Random Number Generator)
Time:    Fri Apr  8 18:35:26 2022
Kernel:  AVX+FMA - auto-detect threads (104 CPU cores detected)

Reading alignment file /data/mcm/rlaso/Traits/Phylogenetic_trees/Nitrogen_cycle/Amt/results/ref_database.faln ... Fasta format detected
Alignment most likely contains protein sequences
Alignment has 1164 sequences with 3542 columns, 3068 distinct patterns
2056 parsimony-informative, 756 singleton sites, 730 constant sites
           Gap/Ambiguity  Composition  p-value
   1  ref_pr_3    86.56%    failed      0.00%
   2  ref_pr_4    87.80%    failed      0.08%
   3  ref_pr_5    85.38%    failed      0.09%
   4  ref_pr_6    85.63%    failed      0.03%
   5  ref_mp_60   87.49%    failed      0.86%
   6  ref_pr_7    86.42%    failed      0.06%
   7  ref_pr_8    93.20%    passed     38.58%
   8  ref_pr_10   87.75%    failed      3.21%
   9  ref_mp_33   86.48%    failed      0.74%
  10  ref_mp_30   86.28%    failed      0.53%
  11  ref_mp_32   85.97%    failed      0.74%
  12  ref_mp_61   86.28%    passed     90.43%
  13  ref_mp_34   86.45%    passed     33.44%
  14  ref_mp_62   86.36%    passed     25.87%
  15  ref_mp_5    86.59%    passed      6.31%
  16  ref_mp_31   85.94%    passed     26.43%
  17  ref_mp_26   86.28%    passed     26.08%
  18  ref_mp_56   86.28%    passed     41.86%
  19  ref_mp_57   86.42%    passed      9.35%
  20  ref_mp_52   86.08%    passed     16.79%
  21  ref_mp_50   86.17%    passed     24.22%
  22  ref_mp_51   86.59%    passed      7.48%
  23  ref_mp_49   85.94%    failed      2.62%
  24  ref_mp_46   86.05%    passed     60.94%
  25  ref_mp_47   86.02%    passed     17.21%
  26  ref_mp_48   86.98%    failed      4.35%
  27  ref_a_215   88.34%    failed      0.01%
  28  ref_a_528   87.24%    failed      0.00%
  29  ref_rew5    87.24%    failed      0.67%
  30  ref_a_235   87.38%    failed      0.02%
  31  ref_a_381   88.09%    failed      0.00%
  32  ref_a_932   88.37%    failed      0.03%
  33  ref_a_565   88.28%    failed      0.00%
  34  ref_a_73    88.59%    failed      0.85%
  35  ref_a_905   87.35%    failed      0.00%
  36  ref_a_459   88.09%    failed      0.00%
  37  ref_a_367   87.63%    failed      2.15%
  38  ref_a_247   87.69%    failed      1.51%
  39  ref_a_717   87.63%    failed      0.09%
  40  ref_a_998   87.75%    failed      0.00%
  41  ref_a_334   87.13%    failed      0.00%
  42  ref_a_628   87.38%    failed      0.00%
  43  ref_a_725   87.24%    failed      0.00%
  44  ref_a_967   87.97%    failed      0.00%
  45  ref_a_822   87.32%    failed      0.00%
  46  ref_a_230   87.58%    failed      0.04%
  47  ref_a_848   87.44%    failed      0.15%
  48  ref_a_775   87.13%    failed      0.01%
  49  ref_a_239   87.61%    failed      0.05%
  50  ref_a_566   87.61%    failed      0.08%
  51  ref_a_396   87.44%    failed      0.00%
  52  ref_a_712   87.41%    failed      0.02%
  53  ref_a_412   87.41%    failed      0.01%
  54  ref_a_722   87.30%    failed      0.02%
  55  ref_a_497   87.44%    failed      0.00%
  56  ref_a_598   87.46%    failed      0.01%
  57  ref_a_58    86.98%    failed      0.00%
  58  ref_a_188   87.10%    failed      0.01%
  59  ref_a_760   87.04%    failed      0.00%
  60  ref_a_314   87.41%    failed      0.00%
  61  ref_a_770   86.98%    failed      0.00%
  62  ref_a_336   91.16%    failed      1.16%
  63  ref_a_739   87.44%    failed      0.05%
  64  ref_a_604   86.87%    failed      0.00%
  65  ref_a_173   87.32%    failed      0.01%
  66  ref_a_795   86.98%    failed      0.00%
  67  ref_a_413   85.66%    failed      0.00%
  68  ref_pr_33   87.92%    failed      0.03%
  69  ref_rew6    87.92%    failed      0.16%
  70  ref_pr_18   87.92%    failed      0.16%
  71  ref_a_280   87.92%    failed      0.17%
  72  ref_a_836   87.75%    failed      0.00%
  73  ref_a_942   87.63%    failed      0.00%
  74  ref_a_81    87.69%    failed      0.01%
  75  ref_a_496   87.55%    failed      0.06%
  76  ref_a_959   87.55%    failed      0.02%
  77  ref_a_198   87.32%    failed      0.00%
  78  ref_a_877   87.18%    failed      0.00%
  79  ref_a_418   86.82%    failed      0.00%
  80  ref_a_889   84.98%    failed      0.06%
  81  ref_a_941   87.10%    failed      0.00%
  82  ref_a_503   86.67%    failed      0.11%
  83  ref_a_13    86.45%    failed      0.02%
  84  ref_a_69    86.22%    failed      0.22%
  85  ref_a_6     86.93%    failed      0.25%
  86  ref_a_827   87.86%    failed      0.07%
  87  ref_a_784   87.41%    failed      1.19%
  88  ref_a_401   88.34%    failed      0.12%
  89  ref_a_386   88.37%    failed      0.01%
  90  ref_a_555   88.48%    failed      0.15%
  91  ref_a_886   86.34%    failed      0.00%
  92  ref_a_395   88.34%    failed      0.00%
  93  ref_a_663   86.59%    failed      0.00%
  94  ref_a_4     86.67%    failed      0.01%
  95  ref_a_919   86.42%    failed      0.00%
  96  ref_a_781   85.49%    failed      0.00%
  97  ref_a_622   86.28%    failed      0.00%
  98  ref_a_792   86.90%    failed      0.03%
  99  ref_mp_37   85.04%    failed      0.00%
 100  ref_a_288   87.55%    failed      0.00%
 101  ref_a_541   87.69%    failed      0.00%
 102  ref_a_481   87.49%    failed      0.00%
 103  ref_a_415   87.75%    failed      0.00%
 104  ref_a_778   87.69%    failed      0.00%
 105  ref_a_713   87.80%    failed      0.00%
 106  ref_a_931   87.78%    failed      0.00%
 107  ref_a_531   87.75%    failed      0.00%
 108  ref_a_679   87.78%    failed      0.01%
 109  ref_a_250   87.75%    failed      0.00%
 110  ref_a_2     87.72%    failed      0.00%
 111  ref_a_533   87.15%    failed      0.00%
 112  ref_a_384   87.83%    failed      0.00%
 113  ref_rew0    88.06%    failed      0.12%
 114  ref_pr_15   88.06%    failed      0.12%
 115  ref_pr_31   85.06%    failed      0.35%
 116  ref_a_949   86.14%    failed      0.79%
 117  ref_a_637   86.42%    passed     15.92%
 118  ref_a_114   86.14%    failed      2.37%
 119  ref_a_298   86.17%    passed     11.49%
 120  ref_a_208   88.28%    failed      0.00%
 121  ref_a_697   87.66%    failed      0.00%
 122  ref_pr_27   87.75%    failed      0.72%
 123  ref_pr_28   87.75%    failed      0.54%
 124  ref_a_955   87.49%    failed      0.00%
 125  ref_a_259   87.49%    failed      0.05%
 126  ref_a_804   87.01%    failed      0.01%
 127  ref_a_484   86.90%    failed      0.00%
 128  ref_a_434   86.82%    failed      0.00%
 129  ref_a_597   86.84%    failed      0.00%
 130  ref_a_301   87.83%    failed      0.59%
 131  ref_a_733   88.06%    failed      0.19%
 132  ref_a_962   88.06%    failed      0.02%
 133  ref_a_388   87.78%    failed      0.01%
 134  ref_a_181   87.75%    failed      0.08%
 135  ref_a_869   82.75%    failed      3.31%
 136  ref_a_255   86.11%    failed      0.01%
 137  ref_a_416   88.68%    failed      2.78%
 138  ref_a_31    88.28%    failed      0.21%
 139  ref_a_492   88.65%    failed      0.00%
 140  ref_a_165   88.57%    failed      0.01%
 141  ref_a_394   89.05%    failed      3.73%
 142  ref_a_291   88.54%    failed      0.26%
 143  ref_a_850   88.40%    failed      0.30%
 144  ref_a_145   88.76%    failed      0.31%
 145  ref_a_237   88.90%    failed      0.68%
 146  ref_a_915   89.10%    failed      0.11%
 147  ref_a_321   88.90%    failed      1.87%
 148  ref_a_855   88.93%    failed      0.00%
 149  ref_a_268   88.93%    failed      0.00%
 150  ref_a_458   88.93%    failed      0.00%
 151  ref_a_970   88.96%    failed      0.03%
 152  ref_a_143   88.93%    failed      0.50%
 153  ref_a_447   88.90%    failed      0.18%
 154  ref_a_430   88.90%    failed      0.15%
 155  ref_a_659   88.90%    failed      0.46%
 156  ref_a_28    88.93%    failed      0.61%
 157  ref_a_864   88.93%    failed      0.57%
 158  ref_a_883   88.90%    failed      0.03%
 159  ref_a_564   90.34%    failed      0.04%
 160  ref_a_207   88.90%    failed      0.13%
 161  ref_a_137   88.93%    failed      0.18%
 162  ref_a_991   88.93%    failed      0.25%
 163  ref_a_52    87.86%    failed      1.59%
 164  ref_a_252   87.24%    passed      8.56%
 165  ref_a_313   87.63%    failed      3.52%
 166  ref_a_67    87.78%    passed      8.27%
 167  ref_a_43    87.94%    passed      6.36%
 168  ref_a_376   87.94%    passed      9.94%
 169  ref_a_523   87.97%    failed      4.69%
 170  ref_a_543   90.80%    failed      0.01%
 171  ref_a_623   87.72%    failed      0.00%
 172  ref_a_631   87.75%    failed      0.77%
 173  ref_a_325   87.78%    failed      3.28%
 174  ref_a_558   87.66%    failed      0.28%
 175  ref_a_111   87.78%    failed      0.00%
 176  ref_a_794   87.89%    failed      0.56%
 177  ref_a_324   87.61%    failed      0.00%
 178  ref_a_482   87.83%    failed      0.02%
 179  ref_a_947   87.10%    failed      0.47%
 180  ref_a_812   87.69%    failed      1.64%
 181  ref_a_930   88.57%    passed      7.99%
 182  ref_a_964   87.61%    failed      0.18%
 183  ref_a_134   87.83%    failed      1.51%
 184  ref_a_131   88.03%    failed      0.30%
 185  ref_a_196   88.31%    failed      1.27%
 186  ref_a_642   87.75%    failed      1.63%
 187  ref_a_862   87.80%    failed      0.68%
 188  ref_a_983   87.78%    failed      2.13%
 189  ref_a_867   87.69%    failed      0.02%
 190  ref_a_33    87.69%    failed      0.02%
 191  ref_a_365   87.78%    failed      0.02%
 192  ref_a_740   87.89%    failed      0.01%
 193  ref_a_408   87.63%    failed      0.24%
 194  ref_a_5     87.78%    failed      0.38%
 195  ref_a_734   86.59%    failed      0.28%
 196  ref_a_380   87.80%    failed      0.88%
 197  ref_a_963   87.92%    failed      0.02%
 198  ref_a_897   87.86%    failed      0.17%
 199  ref_a_184   87.92%    failed      0.63%
 200  ref_a_294   87.86%    failed      0.38%
 201  ref_a_244   87.86%    failed      0.07%
 202  ref_a_559   87.86%    failed      3.73%
 203  ref_a_151   87.94%    failed      1.36%
 204  ref_a_632   87.94%    failed      1.29%
 205  ref_a_686   87.92%    failed      2.96%
 206  ref_a_720   87.92%    failed      0.31%
 207  ref_a_971   87.92%    failed      0.92%
 208  ref_a_443   87.78%    failed      0.02%
 209  ref_a_816   87.72%    failed      0.00%
 210  ref_a_923   87.80%    failed      0.04%
 211  ref_a_0     87.72%    failed      0.00%
 212  ref_a_771   87.78%    failed      0.08%
 213  ref_a_17    87.10%    failed      0.12%
 214  ref_a_66    87.10%    failed      0.23%
 215  ref_a_530   87.49%    failed      0.23%
 216  ref_a_640   87.69%    failed      0.00%
 217  ref_a_898   87.63%    failed      0.00%
 218  ref_a_18    91.93%    failed      0.16%
 219  ref_a_748   88.54%    failed      0.11%
 220  ref_mp_38   88.20%    passed     23.55%
 221  ref_a_121   88.57%    failed      0.34%
 222  ref_a_417   88.57%    failed      0.23%
 223  ref_a_476   88.37%    failed      0.10%
 224  ref_a_16    88.57%    failed      0.52%
 225  ref_a_448   88.57%    passed     16.53%
 226  ref_a_703   88.65%    failed      4.67%
 227  ref_pr_23   88.59%    failed      2.76%
 228  ref_a_340   88.23%    passed      6.51%
 229  ref_a_473   88.40%    failed      3.00%
 230  ref_a_536   88.57%    passed      5.15%
 231  ref_a_109   88.59%    failed      0.10%
 232  ref_a_758   88.59%    failed      0.59%
 233  ref_a_326   87.15%    failed      0.10%
 234  ref_a_847   88.62%    failed      0.35%
 235  ref_a_843   88.59%    failed      0.27%
 236  ref_a_796   88.54%    failed      0.11%
 237  ref_a_115   87.10%    failed      0.02%
 238  ref_a_773   88.09%    failed      0.00%
 239  ref_a_53    88.51%    failed      0.00%
 240  ref_a_119   88.42%    failed      0.00%
 241  ref_a_788   87.07%    failed      0.00%
 242  ref_pr_39   87.69%    failed      0.00%
 243  ref_a_141   87.63%    failed      0.12%
 244  ref_a_958   87.55%    failed      0.30%
 245  ref_a_93    87.72%    failed      0.00%
 246  ref_a_257   87.49%    failed      0.01%
 247  ref_a_999   87.18%    failed      0.01%
 248  ref_a_798   87.18%    failed      0.00%
 249  ref_a_664   87.78%    failed      0.00%
 250  ref_pr_38   87.41%    failed      0.06%
 251  ref_pr_40   87.35%    failed      0.00%
 252  ref_a_615   88.31%    failed      0.00%
 253  ref_a_289   87.01%    failed      0.09%
 254  ref_a_444   86.65%    failed      0.02%
 255  ref_a_913   87.61%    failed      0.01%
 256  ref_a_544   86.59%    failed      0.00%
 257  ref_a_451   88.37%    failed      0.00%
 258  ref_a_504   88.37%    failed      0.00%
 259  ref_a_735   88.45%    failed      0.00%
 260  ref_a_820   88.42%    failed      0.00%
 261  ref_a_539   86.05%    failed      0.00%
 262  ref_a_617   86.96%    failed      0.00%
 263  ref_a_828   87.07%    failed      0.00%
 264  ref_a_545   90.06%    failed      0.11%
 265  ref_a_87    87.15%    failed      0.00%
 266  ref_a_805   87.97%    failed      0.07%
 267  ref_a_540   87.72%    failed      0.00%
 268  ref_a_441   87.97%    failed      0.00%
 269  ref_a_724   88.03%    failed      0.00%
 270  ref_rew11   86.53%    failed      0.04%
 271  ref_pr_25   86.53%    failed      0.04%
 272  ref_a_146   87.30%    failed      0.00%
 273  ref_a_823   87.46%    failed      0.00%
 274  ref_a_527   87.89%    failed      0.00%
 275  ref_a_201   87.49%    failed      0.00%
 276  ref_a_892   87.63%    failed      0.00%
 277  ref_a_537   86.98%    failed      0.00%
 278  ref_a_934   87.24%    failed      0.00%
 279  ref_a_767   87.44%    failed      0.00%
 280  ref_a_425   87.32%    failed      0.00%
 281  ref_a_694   87.49%    failed      0.01%
 282  ref_a_646   88.28%    failed      0.00%
 283  ref_a_54    87.44%    failed      0.00%
 284  ref_a_581   87.72%    failed      0.07%
 285  ref_a_221   87.55%    failed      0.12%
 286  ref_a_939   87.83%    failed      0.10%
 287  ref_a_101   87.66%    failed      0.19%
 288  ref_a_212   87.66%    failed      0.11%
 289  ref_a_427   87.75%    failed      0.19%
 290  ref_a_440   87.72%    failed      0.28%
 291  ref_a_374   87.52%    failed      1.81%
 292  ref_a_468   87.41%    failed      1.81%
 293  ref_a_599   86.76%    failed      0.92%
 294  ref_a_136   86.65%    passed      5.39%
 295  ref_a_520   87.38%    failed      1.02%
 296  ref_a_211   87.41%    failed      1.74%
 297  ref_a_299   88.23%    failed      2.38%
 298  ref_a_791   87.38%    failed      0.03%
 299  ref_a_583   87.38%    failed      0.92%
 300  ref_a_982   87.35%    failed      0.36%
 301  ref_a_366   87.01%    failed      0.70%
 302  ref_a_535   87.15%    failed      1.82%
 303  ref_a_787   87.44%    failed      0.21%
 304  ref_a_170   89.67%    failed      0.15%
 305  ref_a_148   87.35%    failed      2.33%
 306  ref_a_438   87.35%    failed      1.87%
 307  ref_a_797   88.62%    passed     23.51%
 308  ref_a_189   88.88%    failed      4.42%
 309  ref_a_669   88.79%    passed      8.16%
 310  ref_a_546   87.52%    failed      0.35%
 311  ref_a_691   87.46%    failed      0.05%
 312  ref_a_256   87.38%    passed      5.96%
 313  ref_a_487   87.01%    failed      0.70%
 314  ref_a_954   87.13%    failed      0.94%
 315  ref_a_988   88.00%    failed      3.95%
 316  ref_a_450   87.92%    failed      4.52%
 317  ref_a_515   87.92%    failed      0.58%
 318  ref_pr_36   88.26%    failed      0.00%
 319  ref_pr_34   88.26%    failed      0.00%
 320  ref_pr_35   88.26%    failed      0.01%
 321  ref_pr_17   87.61%    failed      0.00%
 322  ref_a_202   86.73%    failed      0.00%
 323  ref_a_323   87.32%    failed      0.18%
 324  ref_a_761   87.32%    failed      0.59%
 325  ref_a_38    87.61%    failed      0.08%
 326  ref_a_83    87.38%    failed      0.04%
 327  ref_a_603   84.27%    failed      3.12%
 328  ref_a_191   85.32%    failed      1.89%
 329  ref_a_339   85.29%    failed      0.36%
 330  ref_a_645   87.55%    failed      3.79%
 331  ref_a_445   87.69%    passed     11.32%
 332  ref_a_924   87.46%    failed      3.28%
 333  ref_a_763   87.63%    failed      4.86%
 334  ref_a_960   87.55%    failed      2.11%
 335  ref_a_354   87.78%    failed      0.16%
 336  ref_a_316   87.46%    failed      0.55%
 337  ref_a_826   87.49%    failed      2.59%
 338  ref_a_945   88.37%    failed      0.00%
 339  ref_a_936   87.55%    failed      1.73%
 340  ref_a_65    87.89%    failed      2.29%
 341  ref_a_657   87.49%    passed      9.57%
 342  ref_a_499   87.46%    failed      1.17%
 343  ref_a_668   87.86%    failed      0.26%
 344  ref_a_656   87.58%    failed      0.87%
 345  ref_a_331   87.27%    failed      0.35%
 346  ref_a_741   87.49%    failed      1.10%
 347  ref_a_833   87.07%    failed      0.39%
 348  ref_a_729   88.20%    failed      0.00%
 349  ref_a_56    87.49%    failed      3.22%
 350  ref_a_265   87.66%    failed      0.01%
 351  ref_a_957   88.65%    failed      0.07%
 352  ref_a_341   87.52%    failed      0.55%
 353  ref_a_908   87.58%    failed      0.83%
 354  ref_a_698   88.03%    failed      0.17%
 355  ref_a_749   87.69%    failed      0.49%
 356  ref_a_837   87.46%    failed      0.07%
 357  ref_a_613   87.72%    failed      0.12%
 358  ref_a_328   86.67%    failed      0.24%
 359  ref_a_526   87.69%    failed      0.14%
 360  ref_a_563   88.11%    failed      0.02%
 361  ref_a_177   87.92%    failed      0.02%
 362  ref_a_596   87.94%    failed      0.00%
 363  ref_a_461   87.75%    failed      0.00%
 364  ref_a_466   87.89%    failed      0.03%
 365  ref_a_491   87.89%    failed      0.13%
 366  ref_a_348   87.86%    failed      0.01%
 367  ref_a_894   87.80%    failed      0.01%
 368  ref_a_821   87.83%    failed      1.24%
 369  ref_a_621   87.83%    failed      0.26%
 370  ref_a_433   87.83%    failed      0.43%
 371  ref_a_653   87.44%    failed      0.75%
 372  ref_a_269   87.86%    failed      0.11%
 373  ref_a_362   88.09%    failed      0.43%
 374  ref_a_240   87.86%    failed      0.83%
 375  ref_a_914   87.80%    failed      0.00%
 376  ref_a_875   87.83%    failed      0.12%
 377  ref_a_950   87.32%    failed      0.01%
 378  ref_pr_37   88.40%    failed      0.07%
 379  ref_a_560   88.34%    failed      4.18%
 380  ref_a_705   88.28%    passed     23.59%
 381  ref_a_618   88.23%    failed      1.12%
 382  ref_a_557   88.31%    failed      0.97%
 383  ref_a_873   88.31%    failed      2.00%
 384  ref_a_993   88.42%    failed      0.52%
 385  ref_pr_19   86.50%    failed      0.01%
 386  ref_pr_16   87.63%    failed      0.00%
 387  ref_a_990   88.74%    failed      0.06%
 388  ref_a_711   87.10%    failed      0.58%
 389  ref_a_806   86.73%    failed      0.03%
 390  ref_a_455   90.91%    failed      0.15%
 391  ref_pr_30   86.45%    failed      0.02%
 392  ref_a_517   87.13%    failed      0.06%
 393  ref_pr_13   86.73%    failed      0.22%
 394  ref_a_64    87.24%    failed      0.31%
 395  ref_a_594   88.90%    failed      0.35%
 396  ref_a_986   88.57%    failed      2.99%
 397  ref_a_701   87.66%    failed      0.09%
 398  ref_a_8     87.63%    failed      0.00%
 399  ref_a_860   88.03%    failed      0.26%
 400  ref_a_762   89.86%    failed      0.18%
 401  ref_rew1    88.96%    failed      0.06%
 402  ref_pr_0    88.96%    failed      0.06%
 403  ref_a_435   88.96%    failed      0.06%
 404  ref_a_290   88.74%    failed      0.01%
 405  ref_rew3    89.05%    failed      0.00%
 406  ref_pr_2    89.05%    failed      0.00%
 407  ref_a_512   89.05%    failed      0.00%
 408  ref_a_113   89.33%    failed      0.01%
 409  ref_a_809   89.67%    passed      7.06%
 410  ref_a_283   90.34%    failed      0.01%
 411  ref_a_634   88.74%    failed      0.02%
 412  ref_a_710   88.71%    failed      0.01%
 413  ref_a_19    88.57%    failed      0.15%
 414  ref_a_490   88.79%    failed      0.18%
 415  ref_a_736   88.65%    failed      0.01%
 416  ref_a_155   88.68%    failed      0.00%
 417  ref_a_279   88.45%    failed      0.00%
 418  ref_a_297   88.57%    failed      0.02%
 419  ref_a_205   88.14%    passed     16.77%
 420  ref_a_790   88.34%    passed     18.24%
 421  ref_pr_20   88.68%    passed      7.74%
 422  ref_pr_21   88.68%    passed      6.24%
 423  ref_a_199   88.51%    failed      2.87%
 424  ref_a_319   88.59%    failed      2.09%
 425  ref_a_477   88.48%    failed      0.88%
 426  ref_a_274   88.62%    failed      2.54%
 427  ref_a_304   88.65%    failed      1.53%
 428  ref_a_318   88.62%    failed      0.73%
 429  ref_a_938   93.20%    failed      0.02%
 430  ref_rew4    88.59%    failed      0.42%
 431  ref_a_85    88.59%    failed      0.60%
 432  ref_a_96    87.75%    failed      0.98%
 433  ref_pr_24   88.79%    failed      0.44%
 434  ref_a_167   88.79%    failed      0.02%
 435  ref_a_335   88.06%    failed      0.00%
 436  ref_a_846   87.97%    failed      0.00%
 437  ref_a_863   86.87%    failed      0.00%
 438  ref_a_774   87.10%    failed      0.13%
 439  ref_a_305   86.73%    failed      0.98%
 440  ref_a_404   88.45%    passed      6.73%
 441  ref_a_831   88.54%    failed      1.29%
 442  ref_a_992   88.57%    failed      0.69%
 443  ref_a_345   88.51%    failed      3.18%
 444  ref_a_510   88.51%    failed      1.05%
 445  ref_a_702   88.57%    failed      2.46%
 446  ref_a_609   88.51%    failed      1.09%
 447  ref_a_172   88.51%    failed      0.52%
 448  ref_a_994   88.54%    failed      4.79%
 449  ref_a_214   88.85%    failed      1.56%
 450  ref_a_973   90.03%    failed      0.24%
 451  ref_a_315   88.54%    failed      0.17%
 452  ref_a_363   88.51%    failed      0.81%
 453  ref_a_498   88.54%    failed      1.29%
 454  ref_a_382   88.57%    failed      2.03%
 455  ref_a_263   88.74%    failed      0.42%
 456  ref_a_688   88.71%    failed      1.85%
 457  ref_a_278   88.71%    failed      3.05%
 458  ref_a_420   88.71%    failed      2.09%
 459  ref_a_995   88.71%    failed      0.19%
 460  ref_a_238   88.59%    failed      0.43%
 461  ref_a_320   88.59%    failed      0.62%
 462  ref_a_327   88.40%    failed      0.09%
 463  ref_a_813   88.57%    failed      0.36%
 464  ref_a_140   88.57%    failed      0.06%
 465  ref_a_592   88.59%    failed      0.00%
 466  ref_a_42    88.59%    failed      2.97%
 467  ref_a_356   88.57%    failed      0.13%
 468  ref_mp_36   85.40%    failed      0.00%
 469  ref_a_227   76.93%    failed      0.00%
 470  ref_a_600   76.85%    failed      0.00%
 471  ref_a_200   88.54%    failed      0.00%
 472  ref_a_575   88.59%    failed      0.07%
 473  ref_pr_9    88.57%    failed      0.00%
 474  ref_a_601   88.45%    failed      0.68%
 475  ref_a_933   88.62%    failed      0.00%
 476  ref_a_511   88.85%    failed      1.69%
 477  ref_a_282   88.85%    failed      4.25%
 478  ref_a_755   88.85%    failed      2.52%
 479  ref_a_368   88.45%    failed      0.23%
 480  ref_a_273   88.34%    failed      0.01%
 481  ref_a_361   88.65%    failed      1.41%
 482  ref_a_180   88.51%    failed      0.18%
 483  ref_a_854   88.48%    failed      0.25%
 484  ref_a_844   88.82%    failed      0.33%
 485  ref_a_815   88.71%    passed      7.29%
 486  ref_a_606   88.79%    failed      0.02%
 487  ref_a_738   88.71%    failed      0.04%
 488  ref_a_852   88.71%    failed      0.27%
 489  ref_a_242   88.54%    failed      0.84%
 490  ref_pr_45   87.94%    failed      1.45%
 491  ref_pr_47   88.54%    failed      0.40%
 492  ref_a_979   88.65%    failed      0.66%
 493  ref_a_649   88.65%    failed      1.79%
 494  ref_a_27    88.48%    failed      2.93%
 495  ref_a_818   88.59%    failed      0.62%
 496  ref_a_952   88.62%    failed      0.48%
 497  ref_a_737   88.68%    failed      0.05%
 498  ref_a_126   88.74%    failed      0.54%
 499  ref_a_399   88.71%    failed      0.13%
 500  ref_a_157   88.62%    failed      0.29%
 501  ref_a_129   87.75%    failed      0.06%
 502  ref_a_759   88.65%    failed      0.01%
 503  ref_rew10   88.96%    failed      0.01%
 504  ref_rew9    88.14%    failed      0.20%
 505  ref_a_171   87.66%    failed      2.71%
 506  ref_a_272   87.72%    failed      0.68%
 507  ref_a_799   85.54%    passed      5.85%
 508  ref_a_80    85.77%    failed      1.39%
 509  ref_a_34    85.54%    failed      1.18%
 510  ref_a_956   85.32%    failed      1.04%
 511  ref_a_358   87.04%    failed      2.77%
 512  ref_a_276   77.87%    failed      0.16%
 513  ref_a_421   79.45%    failed      0.00%
 514  ref_a_824   82.52%    passed      8.99%
 515  ref_a_411   80.18%    failed      0.00%
 516  ref_a_907   80.12%    failed      0.00%
 517  ref_a_446   80.63%    failed      0.00%
 518  ref_a_431   80.18%    failed      0.00%
 519  ref_a_981   87.10%    failed      2.27%
 520  ref_a_410   70.50%    failed      0.00%
 521  ref_a_7     78.74%    failed      0.00%
 522  ref_a_454   78.77%    failed      0.00%
 523  ref_a_709   79.02%    failed      0.00%
 524  ref_a_293   78.97%    failed      0.00%
 525  ref_a_633   78.97%    failed      0.00%
 526  ref_a_872   79.76%    failed      0.00%
 527  ref_a_40    80.29%    failed      0.00%
 528  ref_a_463   79.95%    failed      0.00%
 529  ref_a_254   79.67%    failed      0.00%
 530  ref_a_243   79.79%    failed      0.00%
 531  ref_a_3     84.33%    failed      0.00%
 532  ref_a_582   79.79%    failed      0.00%
 533  ref_a_567   79.76%    failed      0.00%
 534  ref_a_593   79.79%    failed      0.00%
 535  ref_a_75    79.81%    failed      0.00%
 536  ref_a_980   79.79%    failed      0.00%
 537  ref_a_22    81.31%    failed      0.30%
 538  ref_a_241   82.04%    failed      0.17%
 539  ref_a_50    70.19%    failed      0.00%
 540  ref_a_144   68.63%    failed      0.00%
 541  ref_a_779   67.93%    failed      0.00%
 542  ref_a_825   67.93%    failed      0.00%
 543  ref_a_721   64.46%    failed      0.00%
 544  ref_a_692   64.48%    failed      0.00%
 545  ref_a_133   64.09%    failed      0.00%
 546  ref_a_142   63.58%    failed      0.00%
 547  ref_a_20    69.37%    failed      0.00%
 548  ref_a_147   69.59%    failed      0.00%
 549  ref_a_891   69.11%    failed      0.00%
 550  ref_a_275   71.01%    failed      0.00%
 551  ref_a_800   71.20%    failed      0.00%
 552  ref_a_462   71.32%    failed      0.00%
 553  ref_a_307   70.95%    failed      0.00%
 554  ref_a_752   71.03%    failed      0.00%
 555  ref_a_608   71.12%    failed      0.00%
 556  ref_a_522   70.72%    failed      0.00%
 557  ref_a_969   71.15%    failed      0.00%
 558  ref_a_186   62.25%    failed      0.00%
 559  ref_a_117   64.48%    failed      0.00%
 560  ref_a_132   64.51%    failed      0.00%
 561  ref_a_507   67.56%    failed      0.00%
 562  ref_a_166   67.65%    failed      0.00%
 563  ref_a_439   64.31%    failed      0.00%
 564  ref_a_764   64.74%    failed      0.00%
 565  ref_a_106   67.70%    failed      0.00%
 566  ref_a_389   68.21%    failed      0.00%
 567  ref_a_782   64.68%    failed      0.00%
 568  ref_a_620   64.65%    failed      0.00%
 569  ref_a_10    76.60%    failed      0.00%
 570  ref_a_849   80.24%    failed      0.00%
 571  ref_a_330   83.91%    failed      0.00%
 572  ref_a_457   60.45%    failed      0.00%
 573  ref_a_882   55.34%    failed      0.00%
 574  ref_a_972   52.74%    failed      0.00%
 575  ref_a_100   87.86%    failed      1.55%
 576  ref_a_317   88.23%    failed      0.08%
 577  ref_a_553   88.28%    failed      0.89%
 578  ref_a_677   75.92%    failed      0.00%
 579  ref_a_627   76.40%    failed      0.00%
 580  ref_a_925   76.43%    failed      0.00%
 581  ref_a_281   81.23%    failed      0.00%
 582  ref_a_727   73.74%    failed      0.00%
 583  ref_rew13   84.73%    failed      1.82%
 584  ref_pr_41   84.73%    failed      1.82%
 585  ref_a_456   84.19%    failed      0.03%
 586  ref_a_302   85.12%    passed      6.74%
 587  ref_a_310   82.95%    failed      0.00%
 588  ref_a_149   69.54%    failed      0.00%
 589  ref_a_379   70.27%    failed      0.00%
 590  ref_a_586   70.86%    failed      0.00%
 591  ref_a_116   86.34%    failed      1.30%
 592  ref_a_918   86.39%    failed      0.90%
 593  ref_rew7    87.13%    failed      0.00%
 594  ref_rew8    85.43%    failed      0.00%
 595  ref_a_245   85.66%    passed      7.02%
 596  ref_a_174   86.19%    failed      1.46%
 597  ref_pr_29   86.28%    failed      0.92%
 598  ref_pr_11   86.22%    failed      0.67%
 599  ref_pr_12   86.22%    failed      0.93%
 600  ref_a_614   86.73%    failed      0.00%
 601  ref_a_91    86.02%    failed      0.00%
 602  ref_a_887   86.31%    failed      0.00%
 603  ref_a_817   86.59%    failed      0.00%
 604  ref_a_708   75.47%    failed      0.00%
 605  ref_a_978   75.32%    failed      0.00%
 606  ref_pr_32   74.59%    failed      0.00%
 607  ref_a_465   78.71%    failed      0.00%
 608  ref_a_937   82.35%    failed      0.00%
 609  ref_a_890   81.31%    failed      0.00%
 610  ref_a_961   78.29%    failed      0.00%
 611  ref_a_377   85.52%    failed      0.00%
 612  ref_a_839   82.89%    failed      0.57%
 613  ref_a_369   82.86%    failed      0.00%
 614  ref_a_392   82.92%    failed      0.00%
 615  ref_a_218   76.14%    failed      0.00%
 616  ref_a_225   82.19%    failed      0.23%
 617  ref_a_589   76.65%    failed      0.00%
 618  ref_a_471   86.31%    passed      8.65%
 619  ref_a_70    86.36%    failed      0.55%
 620  ref_a_437   86.96%    failed      0.59%
 621  ref_a_485   86.59%    failed      0.33%
 622  ref_a_406   87.21%    failed      0.00%
 623  ref_a_398   87.27%    failed      0.12%
 624  ref_a_900   86.70%    failed      0.01%
 625  ref_a_776   84.70%    failed      0.02%
 626  ref_a_210   79.05%    failed      0.00%
 627  ref_a_665   87.80%    failed      0.10%
 628  ref_a_948   87.80%    failed      0.02%
 629  ref_a_684   88.06%    failed      0.96%
 630  ref_a_287   88.09%    failed      0.89%
 631  ref_a_880   88.09%    failed      0.15%
 632  ref_a_989   87.97%    failed      0.04%
 633  ref_a_662   87.75%    failed      0.40%
 634  ref_a_373   88.14%    failed      0.13%
 635  ref_a_772   87.89%    failed      1.58%
 636  ref_a_876   87.66%    failed      0.56%
 637  ref_a_745   88.00%    failed      0.34%
 638  ref_a_168   88.03%    failed      0.12%
 639  ref_a_190   87.80%    failed      0.14%
 640  ref_a_896   88.06%    failed      0.12%
 641  ref_a_403   88.11%    failed      0.06%
 642  ref_a_422   88.09%    failed      0.23%
 643  ref_a_120   87.80%    failed      1.02%
 644  ref_a_467   87.38%    failed      0.20%
 645  ref_a_829   87.46%    failed      0.10%
 646  ref_a_355   78.63%    failed      0.00%
 647  ref_a_683   89.02%    failed      0.37%
 648  ref_pr_26   88.99%    failed      0.31%
 649  ref_a_611   88.99%    failed      0.51%
 650  ref_a_906   88.74%    failed      0.31%
 651  ref_a_86    89.02%    failed      2.48%
 652  ref_a_350   88.85%    failed      0.01%
 653  ref_a_400   88.88%    failed      0.01%
 654  ref_a_162   88.85%    failed      0.25%
 655  ref_a_756   88.82%    failed      0.19%
 656  ref_a_36    88.85%    failed      1.02%
 657  ref_a_865   88.85%    failed      0.45%
 658  ref_a_518   86.82%    failed      0.02%
 659  ref_a_585   88.26%    failed      3.54%
 660  ref_a_222   88.99%    failed      2.39%
 661  ref_a_861   88.99%    passed     26.52%
 662  ref_a_661   87.49%    passed      7.86%
 663  ref_a_88    88.42%    failed      0.11%
 664  ref_a_853   88.37%    failed      0.47%
 665  ref_a_731   87.97%    passed     15.74%
 666  ref_a_277   88.26%    failed      0.29%
 667  ref_a_951   88.03%    failed      0.85%
 668  ref_a_935   88.06%    failed      0.00%
 669  ref_a_414   88.62%    failed      0.04%
 670  ref_a_538   88.59%    failed      0.60%
 671  ref_a_753   88.11%    failed      0.04%
 672  ref_a_442   88.09%    failed      0.09%
 673  ref_a_385   88.31%    failed      0.08%
 674  ref_a_253   87.92%    failed      0.13%
 675  ref_a_295   87.80%    failed      0.27%
 676  ref_a_139   88.09%    failed      1.33%
 677  ref_a_524   88.14%    failed      1.67%
 678  ref_a_296   88.14%    failed      1.82%
 679  ref_a_765   88.14%    failed      0.89%
 680  ref_a_271   87.94%    failed      0.87%
 681  ref_a_391   87.94%    failed      0.12%
 682  ref_a_285   88.11%    failed      2.42%
 683  ref_a_79    88.11%    failed      2.97%
 684  ref_a_107   88.11%    failed      1.36%
 685  ref_a_99    88.14%    failed      0.62%
 686  ref_a_206   88.14%    failed      0.05%
 687  ref_a_534   88.17%    failed      0.66%
 688  ref_a_12    88.09%    failed      0.54%
 689  ref_a_47    87.89%    failed      0.13%
 690  ref_a_329   88.00%    failed      0.14%
 691  ref_a_353   88.17%    failed      0.10%
 692  ref_a_590   88.17%    failed      0.39%
 693  ref_a_550   88.17%    failed      0.78%
 694  ref_a_630   88.06%    failed      0.23%
 695  ref_a_224   88.11%    failed      0.24%
 696  ref_a_436   88.03%    failed      0.26%
 697  ref_a_584   88.03%    failed      0.02%
 698  ref_a_572   88.37%    failed      0.09%
 699  ref_a_610   88.23%    failed      0.29%
 700  ref_a_483   88.34%    failed      0.03%
 701  ref_a_154   88.34%    failed      0.08%
 702  ref_a_260   87.69%    failed      0.02%
 703  ref_a_122   88.28%    failed      0.05%
 704  ref_a_838   88.42%    failed      0.28%
 705  ref_a_185   87.80%    failed      0.08%
 706  ref_a_68    88.06%    failed      0.04%
 707  ref_a_187   88.37%    failed      0.15%
 708  ref_a_509   88.34%    failed      0.26%
 709  ref_a_372   88.28%    failed      0.11%
 710  ref_a_532   88.28%    failed      0.02%
 711  ref_a_216   89.05%    failed      0.04%
 712  ref_a_232   88.23%    failed      0.56%
 713  ref_a_246   88.26%    failed      0.32%
 714  ref_a_176   88.23%    failed      0.36%
 715  ref_a_573   88.11%    failed      0.39%
 716  ref_a_629   88.34%    failed      0.18%
 717  ref_a_521   88.96%    passed      6.39%
 718  ref_a_344   89.05%    passed      5.20%
 719  ref_a_571   88.34%    failed      1.14%
 720  ref_a_183   88.45%    failed      2.38%
 721  ref_a_311   88.45%    passed      9.48%
 722  ref_pr_44   88.45%    failed      4.03%
 723  ref_pr_46   88.45%    failed      3.53%
 724  ref_pr_48   88.45%    failed      4.06%
 725  ref_a_715   88.28%    failed      4.24%
 726  ref_a_576   88.26%    failed      2.54%
 727  ref_a_292   88.23%    failed      0.53%
 728  ref_a_364   88.34%    failed      0.08%
 729  ref_a_29    88.26%    failed      0.51%
 730  ref_a_549   88.26%    failed      0.19%
 731  ref_a_946   88.28%    failed      0.02%
 732  ref_a_842   88.17%    passed     17.20%
 733  ref_a_868   88.14%    failed      0.42%
 734  ref_a_619   87.21%    failed      1.60%
 735  ref_a_63    87.24%    failed      0.94%
 736  ref_a_802   87.41%    failed      0.03%
 737  ref_a_110   87.27%    failed      0.26%
 738  ref_a_378   87.44%    failed      0.30%
 739  ref_a_60    88.26%    failed      1.12%
 740  ref_a_267   88.31%    failed      0.58%
 741  ref_a_48    88.34%    failed      4.65%
 742  ref_a_716   88.14%    failed      0.62%
 743  ref_a_262   88.48%    failed      0.21%
 744  ref_a_402   88.48%    failed      0.16%
 745  ref_a_570   86.84%    failed      0.01%
 746  ref_a_638   87.58%    failed      0.00%
 747  ref_a_635   87.66%    failed      0.21%
 748  ref_a_370   87.78%    failed      0.10%
 749  ref_a_832   87.78%    failed      0.12%
 750  ref_a_718   87.78%    failed      0.85%
 751  ref_a_347   87.78%    failed      0.14%
 752  ref_a_580   87.78%    failed      0.01%
 753  ref_a_349   87.80%    failed      0.30%
 754  ref_a_901   87.78%    failed      0.03%
 755  ref_a_552   87.92%    failed      0.00%
 756  ref_a_542   87.78%    failed      0.11%
 757  ref_a_766   87.78%    failed      0.01%
 758  ref_a_726   87.78%    failed      0.01%
 759  ref_a_859   87.80%    failed      0.04%
 760  ref_a_814   87.89%    failed      0.01%
 761  ref_a_62    87.66%    failed      0.02%
 762  ref_a_516   87.89%    failed      0.00%
 763  ref_a_488   87.86%    failed      0.00%
 764  ref_a_123   87.86%    failed      0.01%
 765  ref_a_672   87.83%    failed      0.20%
 766  ref_a_306   87.89%    failed      0.02%
 767  ref_a_675   88.00%    failed      0.13%
 768  ref_a_163   87.92%    failed      0.27%
 769  ref_a_650   87.92%    failed      1.93%
 770  ref_a_9     87.72%    failed      0.01%
 771  ref_a_561   87.61%    failed      0.12%
 772  ref_a_569   88.59%    failed      0.37%
 773  ref_a_811   88.59%    failed      1.41%
 774  ref_a_464   88.59%    failed      2.42%
 775  ref_a_866   88.59%    failed      4.12%
 776  ref_a_203   88.59%    failed      2.75%
 777  ref_a_74    88.59%    passed      7.87%
 778  ref_a_159   87.38%    failed      0.03%
 779  ref_a_23    84.92%    failed      0.01%
 780  ref_a_169   85.23%    failed      0.11%
 781  ref_a_494   87.97%    failed      0.60%
 782  ref_a_884   88.00%    failed      0.32%
 783  ref_a_78    87.21%    failed      1.15%
 784  ref_a_819   87.66%    passed      8.10%
 785  ref_a_270   87.44%    failed      0.61%
 786  ref_a_895   87.13%    failed      0.11%
 787  ref_a_231   87.63%    failed      0.05%
 788  ref_a_612   87.66%    failed      1.87%
 789  ref_a_158   86.98%    failed      0.40%
 790  ref_a_429   87.30%    failed      0.08%
 791  ref_a_284   87.38%    failed      0.31%
 792  ref_a_213   87.01%    failed      0.02%
 793  ref_a_153   87.52%    failed      0.16%
 794  ref_a_547   87.46%    failed      0.01%
 795  ref_a_965   87.61%    failed      0.03%
 796  ref_a_655   87.63%    failed      0.03%
 797  ref_a_236   87.75%    failed      0.43%
 798  ref_a_874   87.66%    failed      0.44%
 799  ref_a_966   87.66%    failed      0.13%
 800  ref_a_742   87.78%    failed      0.02%
 801  ref_a_888   87.66%    failed      0.19%
 802  ref_a_229   87.63%    failed      0.27%
 803  ref_a_926   86.84%    failed      0.02%
 804  ref_a_922   87.27%    failed      0.18%
 805  ref_a_346   87.63%    failed      0.85%
 806  ref_a_125   87.58%    failed      1.10%
 807  ref_a_682   87.46%    failed      0.84%
 808  ref_a_871   87.58%    failed      0.33%
 809  ref_a_303   87.18%    failed      0.22%
 810  ref_a_90    87.13%    failed      0.27%
 811  ref_a_375   87.69%    failed      0.01%
 812  ref_a_46    87.61%    failed      0.21%
 813  ref_a_977   87.18%    failed      0.05%
 814  ref_a_479   87.24%    failed      0.02%
 815  ref_a_769   87.44%    failed      0.01%
 816  ref_a_128   87.46%    failed      0.10%
 817  ref_a_486   87.46%    failed      0.09%
 818  ref_a_757   87.46%    failed      0.01%
 819  ref_a_690   87.44%    failed      0.03%
 820  ref_a_751   87.46%    failed      0.35%
 821  ref_a_226   87.38%    failed      0.58%
 822  ref_a_103   87.21%    failed      0.31%
 823  ref_a_286   87.49%    failed      0.67%
 824  ref_a_194   87.18%    failed      0.00%
 825  ref_a_579   87.46%    failed      0.42%
 826  ref_a_1     87.21%    failed      0.00%
 827  ref_a_676   86.96%    failed      0.04%
 828  ref_a_11    87.46%    failed      0.07%
 829  ref_a_732   87.44%    failed      0.06%
 830  ref_a_917   87.35%    failed      0.03%
 831  ref_a_108   87.15%    failed      0.03%
 832  ref_a_648   87.32%    failed      0.58%
 833  ref_a_780   86.45%    failed      2.15%
 834  ref_a_424   87.30%    failed      0.31%
 835  ref_a_754   86.98%    failed      0.98%
 836  ref_a_258   87.04%    failed      0.17%
 837  ref_a_845   87.35%    failed      0.02%
 838  ref_a_885   87.07%    failed      0.02%
 839  ref_a_834   87.15%    failed      0.00%
 840  ref_a_338   87.13%    failed      0.01%
 841  ref_a_652   87.13%    failed      0.00%
 842  ref_a_352   87.49%    failed      0.06%
 843  ref_a_161   87.10%    failed      0.02%
 844  ref_a_452   87.32%    failed      0.18%
 845  ref_a_475   87.32%    failed      0.69%
 846  ref_a_911   88.09%    failed      0.28%
 847  ref_a_670   87.94%    failed      2.98%
 848  ref_a_105   87.94%    failed      2.21%
 849  ref_a_920   88.03%    passed     15.02%
 850  ref_a_233   85.60%    failed      1.27%
 851  ref_a_419   80.91%    failed      0.00%
 852  ref_a_14    78.54%    failed      0.00%
 853  ref_a_591   85.09%    failed      0.03%
 854  ref_a_616   84.30%    failed      0.41%
 855  ref_a_624   85.18%    failed      1.05%
 856  ref_a_695   87.58%    passed     15.27%
 857  ref_a_59    87.27%    passed     25.36%
 858  ref_a_548   87.78%    failed      1.17%
 859  ref_a_35    87.55%    failed      0.04%
 860  ref_a_150   87.61%    failed      0.01%
 861  ref_a_587   87.58%    failed      0.00%
 862  ref_a_893   87.80%    failed      0.00%
 863  ref_a_118   87.89%    failed      0.80%
 864  ref_a_312   87.83%    failed      0.13%
 865  ref_a_387   87.83%    failed      0.04%
 866  ref_a_390   87.69%    failed      1.28%
 867  ref_a_673   87.83%    failed      0.08%
 868  ref_a_309   88.23%    failed      0.00%
 869  ref_a_910   88.23%    failed      0.00%
 870  ref_rew12   87.52%    failed      4.58%
 871  ref_pr_42   87.52%    failed      4.58%
 872  ref_a_449   87.41%    failed      0.04%
 873  ref_a_234   87.52%    failed      0.02%
 874  ref_a_651   87.55%    failed      0.03%
 875  ref_a_97    86.73%    failed      0.00%
 876  ref_a_840   87.94%    failed      0.00%
 877  ref_a_175   86.62%    failed      0.25%
 878  ref_a_502   88.11%    failed      2.81%
 879  ref_a_138   85.88%    failed      0.60%
 880  ref_a_359   85.80%    failed      0.70%
 881  ref_a_489   87.78%    failed      0.01%
 882  ref_a_607   86.73%    failed      0.46%
 883  ref_a_266   87.10%    failed      1.09%
 884  ref_a_588   86.59%    failed      0.01%
 885  ref_a_127   86.34%    failed      0.00%
 886  ref_a_700   86.08%    failed      0.87%
 887  ref_a_24    88.03%    failed      0.01%
 888  ref_a_929   87.80%    failed      1.94%
 889  ref_a_493   87.38%    failed      0.03%
 890  ref_a_899   87.18%    failed      0.11%
 891  ref_a_264   87.27%    failed      0.09%
 892  ref_a_858   87.83%    failed      0.95%
 893  ref_a_360   87.80%    failed      3.62%
 894  ref_a_707   87.69%    failed      0.25%
 895  ref_a_870   87.83%    failed      0.41%
 896  ref_a_249   87.83%    failed      0.57%
 897  ref_a_801   87.83%    failed      0.19%
 898  ref_a_578   87.61%    failed      0.06%
 899  ref_a_453   87.41%    failed      0.11%
 900  ref_a_228   88.20%    failed      0.31%
 901  ref_a_562   86.90%    failed      0.10%
 902  ref_a_156   91.22%    passed     14.91%
 903  ref_a_574   92.07%    failed      0.79%
 904  ref_a_300   88.20%    failed      0.36%
 905  ref_a_841   88.34%    failed      0.27%
 906  ref_a_44    88.40%    failed      0.24%
 907  ref_a_423   88.23%    passed      6.86%
 908  ref_a_94    88.23%    failed      0.77%
 909  ref_a_789   88.23%    failed      4.29%
 910  ref_a_72    88.42%    failed      2.62%
 911  ref_a_529   88.37%    failed      2.90%
 912  ref_a_501   88.42%    passed      5.78%
 913  ref_a_953   88.42%    failed      2.07%
 914  ref_a_195   88.48%    passed      7.65%
 915  ref_a_944   88.34%    failed      0.72%
 916  ref_a_689   88.48%    failed      2.91%
 917  ref_a_803   88.34%    passed     12.79%
 918  ref_a_685   88.45%    failed      2.89%
 919  ref_a_45    88.34%    failed      0.41%
 920  ref_a_647   88.40%    failed      1.96%
 921  ref_a_261   87.80%    failed      0.72%
 922  ref_a_223   88.71%    failed      1.80%
 923  ref_a_15    88.31%    failed      0.19%
 924  ref_a_251   88.23%    failed      0.08%
 925  ref_a_428   88.23%    failed      0.20%
 926  ref_a_551   88.26%    passed      6.67%
 927  ref_a_92    88.26%    failed      0.50%
 928  ref_a_178   88.26%    failed      0.05%
 929  ref_a_160   88.26%    failed      0.07%
 930  ref_a_204   88.26%    failed      1.54%
 931  ref_a_220   88.26%    failed      0.03%
 932  ref_a_470   88.26%    failed      0.26%
 933  ref_a_768   88.40%    failed      1.67%
 934  ref_a_426   88.37%    failed      4.83%
 935  ref_a_857   88.20%    failed      2.90%
 936  ref_a_30    87.46%    failed      0.15%
 937  ref_a_41    87.78%    failed      1.77%
 938  ref_a_500   88.28%    failed      0.11%
 939  ref_a_643   88.51%    failed      3.10%
 940  ref_a_719   87.21%    failed      0.09%
 941  ref_a_197   88.26%    failed      1.02%
 942  ref_a_625   88.42%    failed      0.14%
 943  ref_a_921   88.42%    failed      0.08%
 944  ref_a_514   88.45%    failed      1.68%
 945  ref_a_654   87.69%    failed      0.61%
 946  ref_a_248   88.45%    failed      0.13%
 947  ref_a_728   88.45%    failed      1.65%
 948  ref_a_674   88.34%    failed      1.43%
 949  ref_a_696   88.34%    failed      0.21%
 950  ref_a_112   87.38%    failed      0.00%
 951  ref_a_660   86.39%    failed      0.00%
 952  ref_a_902   86.82%    failed      0.00%
 953  ref_a_519   87.07%    failed      0.82%
 954  ref_a_130   86.08%    failed      1.43%
 955  ref_rew2    86.79%    failed      2.74%
 956  ref_pr_1    86.79%    failed      2.74%
 957  ref_a_322   86.79%    failed      2.74%
 958  ref_a_95    86.48%    passed      8.25%
 959  ref_a_996   87.21%    failed      0.00%
 960  ref_a_556   87.04%    failed      0.18%
 961  ref_a_102   86.98%    failed      0.02%
 962  ref_a_746   86.98%    failed      0.00%
 963  ref_a_904   87.01%    failed      0.01%
 964  ref_a_397   86.98%    failed      0.04%
 965  ref_a_699   87.04%    failed      0.02%
 966  ref_a_602   86.87%    failed      0.02%
 967  ref_a_851   86.84%    failed      0.15%
 968  ref_a_605   86.50%    failed      0.44%
 969  ref_a_460   87.46%    failed      2.27%
 970  ref_a_974   85.86%    passed      9.29%
 971  ref_a_98    86.11%    failed      3.30%
 972  ref_a_678   91.50%    failed      1.05%
 973  ref_a_706   86.22%    failed      0.52%
 974  ref_a_879   85.88%    failed      0.23%
 975  ref_a_49    85.35%    failed      1.75%
 976  ref_a_943   86.11%    failed      1.84%
 977  ref_a_714   86.31%    failed      0.34%
 978  ref_a_743   86.02%    failed      0.75%
 979  ref_a_747   86.73%    failed      0.00%
 980  ref_a_928   86.25%    failed      0.13%
 981  ref_a_480   84.92%    failed      1.14%
 982  ref_a_987   84.95%    failed      0.14%
 983  ref_a_39    84.73%    failed      1.24%
 984  ref_pr_14   85.38%    failed      2.28%
 985  ref_a_89    84.98%    failed      0.41%
 986  ref_a_82    86.00%    failed      1.79%
 987  ref_a_332   86.62%    failed      0.03%
 988  ref_rew14   85.69%    failed      1.76%
 989  ref_pr_43   85.97%    failed      2.28%
 990  ref_a_680   84.33%    failed      0.09%
 991  ref_a_785   86.00%    failed      0.36%
 992  ref_a_506   85.94%    failed      0.04%
 993  ref_a_835   85.21%    failed      0.32%
 994  ref_a_940   87.58%    failed      0.46%
 995  ref_a_51    86.39%    failed      0.00%
 996  ref_a_104   88.76%    failed      0.08%
 997  ref_a_513   88.74%    failed      0.09%
 998  ref_a_595   88.71%    failed      0.17%
 999  ref_pr_22   86.76%    failed      0.58%
1000  ref_a_432   87.78%    failed      0.40%
1001  ref_a_25    87.75%    failed      0.53%
1002  ref_a_808   86.96%    passed     10.10%
1003  ref_a_71    88.62%    failed      0.01%
1004  ref_a_135   88.62%    failed      0.07%
1005  ref_a_636   87.35%    failed      0.00%
1006  ref_a_681   86.93%    failed      0.01%
1007  ref_a_777   85.63%    passed     36.88%
1008  ref_a_308   85.80%    passed      7.57%
1009  ref_a_878   85.60%    failed      2.00%
1010  ref_a_568   85.74%    failed      4.38%
1011  ref_a_810   87.46%    failed      0.50%
1012  ref_a_693   87.07%    failed      4.98%
1013  ref_a_164   85.91%    failed      0.19%
1014  ref_a_337   87.78%    failed      0.13%
1015  ref_a_997   87.80%    failed      0.44%
1016  ref_a_786   87.35%    failed      0.71%
1017  ref_a_976   87.49%    failed      0.13%
1018  ref_a_152   86.96%    failed      0.00%
1019  ref_a_495   86.84%    failed      0.01%
1020  ref_a_61    86.98%    failed      0.42%
1021  ref_a_927   86.98%    failed      0.05%
1022  ref_a_37    87.55%    failed      0.03%
1023  ref_a_968   86.82%    failed      1.63%
1024  ref_a_644   86.82%    failed      0.03%
1025  ref_a_84    87.66%    failed      0.46%
1026  ref_a_909   86.82%    failed      0.08%
1027  ref_a_793   86.73%    failed      0.31%
1028  ref_a_671   86.76%    failed      0.01%
1029  ref_a_658   87.58%    failed      1.09%
1030  ref_a_856   87.58%    failed      0.11%
1031  ref_a_76    86.34%    failed      1.35%
1032  ref_a_26    86.73%    failed      0.18%
1033  ref_a_730   87.58%    failed      0.24%
1034  ref_a_407   87.46%    failed      0.14%
1035  ref_a_807   92.15%    failed      1.04%
1036  ref_a_393   83.51%    failed      0.11%
1037  ref_a_383   87.78%    failed      1.35%
1038  ref_a_57    87.66%    failed      0.02%
1039  ref_a_903   87.89%    failed      0.17%
1040  ref_a_32    88.06%    failed      0.41%
1041  ref_a_577   87.10%    failed      0.76%
1042  ref_a_723   85.71%    failed      0.17%
1043  ref_a_351   85.60%    failed      0.01%
1044  ref_a_478   85.80%    failed      4.93%
1045  ref_a_55    85.83%    failed      0.23%
1046  ref_a_342   85.88%    failed      0.25%
1047  ref_a_77    87.24%    failed      2.30%
1048  ref_a_525   87.10%    failed      0.79%
1049  ref_a_505   87.07%    failed      0.00%
1050  ref_a_179   87.01%    failed      0.32%
1051  ref_a_409   87.07%    failed      0.03%
1052  ref_a_985   86.87%    failed      0.25%
1053  ref_a_124   87.46%    failed      1.67%
1054  ref_a_405   87.13%    failed      0.00%
1055  ref_a_687   87.13%    failed      0.02%
1056  ref_a_21    87.83%    failed      2.65%
1057  ref_a_881   83.34%    failed      0.00%
1058  ref_a_219   83.26%    failed      0.00%
1059  ref_a_639   83.37%    failed      0.00%
1060  ref_a_783   89.16%    failed      1.19%
1061  ref_a_641   88.37%    failed      0.51%
1062  ref_a_554   87.52%    failed      0.05%
1063  ref_a_182   88.11%    failed      0.10%
1064  ref_a_333   88.09%    failed      0.29%
1065  ref_a_912   88.23%    failed      0.55%
1066  ref_a_626   84.02%    failed      1.55%
1067  ref_a_217   84.25%    failed      0.00%
1068  ref_a_744   84.19%    failed      0.01%
1069  ref_a_508   88.57%    failed      0.13%
1070  ref_a_469   88.96%    failed      0.04%
1071  ref_a_209   88.79%    failed      2.48%
1072  ref_a_343   87.86%    failed      0.20%
1073  ref_a_975   87.94%    failed      0.08%
1074  ref_a_916   88.11%    failed      0.45%
1075  ref_a_750   87.63%    failed      3.63%
1076  ref_a_667   87.97%    failed      1.29%
1077  ref_a_704   87.97%    failed      4.28%
1078  ref_a_474   88.34%    failed      2.50%
1079  ref_a_666   88.34%    passed      6.00%
1080  ref_a_357   88.74%    failed      0.88%
1081  ref_a_984   88.71%    failed      1.55%
1082  ref_a_472   88.62%    failed      0.73%
1083  ref_a_193   88.31%    failed      0.41%
1084  ref_a_371   88.42%    failed      2.08%
1085  ref_a_192   88.14%    failed      1.43%
1086  ref_a_830   88.26%    failed      0.37%
1087  ref_mp_7    84.78%    passed     35.70%
1088  ref_mp_21   84.90%    passed     13.68%
1089  ref_mp_13   82.78%    failed      0.00%
1090  ref_mp_68   82.07%    failed      0.01%
1091  ref_mp_18   85.94%    failed      1.52%
1092  ref_mp_16   85.26%    failed      0.73%
1093  ref_mp_6    84.70%    passed     25.27%
1094  ref_mp_20   85.29%    failed      0.01%
1095  ref_mp_53   85.12%    passed     12.70%
1096  ref_mp_55   85.54%    passed      7.57%
1097  ref_mp_28   85.97%    failed      0.75%
1098  ref_mp_3    85.77%    passed      7.45%
1099  ref_mp_25   85.71%    passed      6.79%
1100  ref_mp_27   84.98%    failed      2.51%
1101  ref_mp_29   86.02%    failed      0.22%
1102  ref_mp_22   85.66%    failed      0.44%
1103  ref_mp_39   85.88%    passed     18.60%
1104  ref_mp_63   86.22%    passed      9.47%
1105  ref_mp_23   85.86%    passed     23.84%
1106  ref_mp_0    85.86%    passed     19.49%
1107  ref_mp_2    85.94%    passed      9.71%
1108  ref_mp_4    86.00%    failed      4.36%
1109  ref_mp_64   85.49%    passed     13.09%
1110  ref_mp_24   85.38%    failed      0.12%
1111  ref_mp_1    85.49%    failed      0.17%
1112  ref_mp_58   85.52%    failed      0.05%
1113  ref_mp_59   85.52%    failed      0.09%
1114  ref_mp_45   85.57%    passed      8.50%
1115  ref_mp_40   86.02%    failed      4.41%
1116  ref_mp_41   85.74%    failed      2.11%
1117  ref_mp_42   85.74%    failed      3.16%
1118  ref_mp_43   85.80%    failed      0.90%
1119  ref_mp_44   85.77%    failed      3.00%
1120  ref_mp_54   86.25%    failed      2.66%
1121  ref_mp_65   87.01%    failed      4.11%
1122  ref_mp_11   90.54%    passed      5.95%
1123  ref_mp_9    84.78%    failed      2.04%
1124  ref_mp_67   84.73%    passed      9.81%
1125  ref_mp_35   87.78%    passed      6.45%
1126  ref_mp_10   84.70%    passed     24.45%
1127  ref_mp_12   85.91%    failed      2.97%
1128  ref_mp_71   85.97%    passed     15.11%
1129  ref_mp_17   85.52%    failed      0.61%
1130  ref_mp_19   85.43%    failed      0.00%
1131  ref_mp_8    87.63%    failed      0.37%
1132  ref_mp_66   87.21%    failed      0.10%
1133  ref_mp_69   86.93%    failed      0.02%
1134  ref_mp_70   82.33%    failed      0.08%
1135  ref_mp_14   88.40%    failed      0.54%
1136  ref_mp_15   86.25%    failed      0.01%
1137  ref_rh_19   88.23%    failed      0.08%
1138  ref_rh_10   83.79%    failed      1.46%
1139  ref_rh_11   81.99%    failed      0.00%
1140  ref_rh_1    87.27%    failed      0.12%
1141  ref_rh_2    88.40%    failed      0.41%
1142  ref_rh_12   87.66%    failed      0.00%
1143  ref_rh_22   88.76%    passed     43.15%
1144  ref_rh_23   88.14%    passed     43.76%
1145  ref_rh_0    86.73%    failed      3.63%
1146  ref_rh_24   87.27%    passed     16.22%
1147  ref_rh_6    86.93%    passed     36.88%
1148  ref_rh_7    86.93%    passed     37.69%
1149  ref_rh_18   86.48%    passed     70.97%
1150  ref_rh_17   87.07%    failed      0.00%
1151  ref_rh_27   88.96%    failed      0.02%
1152  ref_rh_13   88.42%    passed     15.62%
1153  ref_rh_14   87.21%    passed     19.22%
1154  ref_rh_15   87.41%    passed     35.36%
1155  ref_rh_16   88.45%    passed     52.93%
1156  ref_rh_26   88.54%    passed     18.25%
1157  ref_rh_20   85.71%    failed      3.38%
1158  ref_rh_21   88.74%    passed     57.64%
1159  ref_rh_9    86.98%    passed     57.62%
1160  ref_rh_8    87.07%    passed     62.14%
1161  ref_rh_4    87.38%    failed      3.37%
1162  ref_rh_25   86.05%    passed     43.56%
1163  ref_rh_3    89.50%    passed      6.58%
1164  ref_rh_5    86.14%    passed     16.82%
WARNING: 1164 sequences contain more than 50% gaps/ambiguity
****  TOTAL       86.54%  1060 sequences failed composition chi2 test (p-value<5%; df=19)
NOTE: ref_pr_18 is identical to ref_rew6 but kept for subsequent analysis
NOTE: ref_pr_15 is identical to ref_rew0 but kept for subsequent analysis
NOTE: ref_pr_25 is identical to ref_rew11 but kept for subsequent analysis
NOTE: ref_pr_0 is identical to ref_rew1 but kept for subsequent analysis
NOTE: ref_pr_2 is identical to ref_rew3 but kept for subsequent analysis
NOTE: ref_pr_41 is identical to ref_rew13 but kept for subsequent analysis
NOTE: ref_pr_42 is identical to ref_rew12 but kept for subsequent analysis
NOTE: ref_pr_1 is identical to ref_rew2 but kept for subsequent analysis
NOTE: 2 identical sequences (see below) will be ignored for subsequent analysis
NOTE: ref_a_435 (identical to ref_rew1) is ignored but added at the end
NOTE: ref_a_322 (identical to ref_rew2) is ignored but added at the end
Alignment was printed to /data/mcm/rlaso/Traits/Phylogenetic_trees/Nitrogen_cycle/Amt/results/ref_database.uniqueseq.phy

For your convenience alignment with unique sequences printed to /data/mcm/rlaso/Traits/Phylogenetic_trees/Nitrogen_cycle/Amt/results/ref_database.uniqueseq.phy


Create initial parsimony tree by phylogenetic likelihood library (PLL)... 12.881 seconds
Measuring multi-threading efficiency up to 104 CPU cores
4 trees examined
Threads: 1 / Time: 131.803 sec / Speedup: 1.000 / Efficiency: 100% / LogL: -1108514
Threads: 2 / Time: 80.839 sec / Speedup: 1.630 / Efficiency: 82% / LogL: -1108514
Threads: 3 / Time: 61.577 sec / Speedup: 2.140 / Efficiency: 71% / LogL: -1108514
Threads: 4 / Time: 93.907 sec / Speedup: 1.404 / Efficiency: 35% / LogL: -1108514
BEST NUMBER OF THREADS: 3

Perform fast likelihood tree search using LG+I+G model...
Estimate model parameters (epsilon = 5.000)
Perform nearest neighbor interchange...
Estimate model parameters (epsilon = 1.000)
1. Initial log-likelihood: -603202.074
2. Current log-likelihood: -603200.954
Optimal log-likelihood: -603200.758
Proportion of invariable sites: 0.000
Gamma shape alpha: 1.055
Parameters optimization took 2 rounds (119.768 sec)
Time for fast ML tree search: 911.689 seconds

NOTE: ModelFinder requires 2229 MB RAM!
ModelFinder will test up to 144 protein models (sample size: 3542) ...
 No. Model         -LnL         df  AIC          AICc         BIC
  1  LG            637580.226   2321 1279802.452  1288637.472  1294128.701
  2  LG+I          637578.199   2322 1279800.398  1288650.285  1294132.820
  3  LG+G4         603200.703   2322 1211045.405  1219895.292  1225377.827
  4  LG+I+G4       603200.716   2323 1211047.431  1219912.213  1225386.025
  7  LG+F+G4       602090.468   2341 1208862.936  1218000.639  1223312.634
  8  LG+F+I+G4     602090.468   2342 1208864.935  1218018.073  1223320.806
 11  WAG+G4        606329.999   2322 1217303.998  1226153.885  1231636.419
 12  WAG+I+G4      606329.999   2323 1217305.998  1226170.779  1231644.591
 15  WAG+F+G4      603121.133   2341 1210924.266  1220061.970  1225373.964
 16  WAG+F+I+G4    603121.129   2342 1210926.259  1220079.396  1225382.129
 19  JTT+G4        609625.327   2322 1223894.654  1232744.540  1238227.075
 20  JTT+I+G4      609625.334   2323 1223896.668  1232761.449  1238235.262
 23  JTT+F+G4      607258.690   2341 1219199.379  1228337.082  1233649.077
 24  JTT+F+I+G4    607258.690   2342 1219201.379  1228354.517  1233657.250
 27  JTTDCMut+G4   609570.983   2322 1223785.965  1232635.852  1238118.387
 28  JTTDCMut+I+G4 609570.988   2323 1223787.976  1232652.757  1238126.570
 31  JTTDCMut+F+G4 607039.645   2341 1218761.290  1227898.993  1233210.988
 32  JTTDCMut+F+I+G4 607039.644   2342 1218763.287  1227916.425  1233219.158
 35  DCMut+G4      613246.888   2322 1231137.776  1239987.663  1245470.197
 36  DCMut+I+G4    613246.886   2323 1231139.772  1240004.553  1245478.366
 39  DCMut+F+G4    607389.110   2341 1219460.219  1228597.923  1233909.917
 40  DCMut+F+I+G4  607389.108   2342 1219462.216  1228615.354  1233918.086
 43  VT+G4         606297.999   2322 1217239.999  1226089.885  1231572.420
 44  VT+I+G4       606298.001   2323 1217242.002  1226106.784  1231580.596
 47  VT+F+G4       603970.536   2341 1212623.073  1221760.776  1227072.771
 48  VT+F+I+G4     603970.535   2342 1212625.069  1221778.207  1227080.940
 51  PMB+G4        607795.184   2322 1220234.368  1229084.255  1234566.790
 52  PMB+I+G4      607795.187   2323 1220236.373  1229101.155  1234574.967
 55  PMB+F+G4      606414.349   2341 1217510.698  1226648.401  1231960.396
 56  PMB+F+I+G4    606414.352   2342 1217512.704  1226665.841  1231968.574
 59  Blosum62+G4   607530.844   2322 1219705.688  1228555.575  1234038.110
 60  Blosum62+I+G4 607530.848   2323 1219707.695  1228572.477  1234046.289
 63  Blosum62+F+G4 605798.490   2341 1216278.980  1225416.683  1230728.678
 64  Blosum62+F+I+G4 605798.489   2342 1216280.978  1225434.115  1230736.848
 67  Dayhoff+G4    613261.632   2322 1231167.263  1240017.150  1245499.685
 68  Dayhoff+I+G4  613261.631   2323 1231169.262  1240034.043  1245507.856
 71  Dayhoff+F+G4  607399.940   2341 1219481.880  1228619.584  1233931.578
 72  Dayhoff+F+I+G4 607399.938   2342 1219483.877  1228637.015  1233939.747
 75  mtREV+G4      630468.335   2322 1265580.670  1274430.557  1279913.091
 76  mtREV+I+G4    630468.331   2323 1265582.663  1274447.445  1279921.257
 79  mtREV+F+G4    614821.712   2341 1234325.423  1243463.127  1248775.121
 80  mtREV+F+I+G4  614821.730   2342 1234327.459  1243480.597  1248783.330
 83  mtART+G4      631619.077   2322 1267882.154  1276732.041  1282214.575
 84  mtART+I+G4    631619.077   2323 1267884.154  1276748.936  1282222.748
 87  mtART+F+G4    619299.094   2341 1243280.189  1252417.892  1257729.887
 88  mtART+F+I+G4  619299.097   2342 1243282.194  1252435.332  1257738.065
 91  mtZOA+G4      617424.791   2322 1239493.582  1248343.469  1253826.004
 92  mtZOA+I+G4    617424.791   2323 1239495.582  1248360.364  1253834.176
 95  mtZOA+F+G4    611969.368   2341 1228620.736  1237758.439  1243070.434
 96  mtZOA+F+I+G4  611969.370   2342 1228622.740  1237775.877  1243078.610
 99  mtMAM+G4      649032.325   2322 1302708.651  1311558.537  1317041.072
100  mtMAM+I+G4    649032.325   2323 1302710.650  1311575.431  1317049.244
103  mtMAM+F+G4    633048.756   2341 1270779.512  1279917.215  1285229.210
104  mtMAM+F+I+G4  633048.756   2342 1270781.512  1279934.650  1285237.382
107  HIVb+G4       629240.355   2322 1263124.711  1271974.598  1277457.132
108  HIVb+I+G4     629240.356   2323 1263126.712  1271991.493  1277465.305
111  HIVb+F+G4     623760.883   2341 1252203.766  1261341.469  1266653.464
112  HIVb+F+I+G4   623760.882   2342 1252205.764  1261358.901  1266661.634
115  HIVw+G4       656403.127   2322 1317450.253  1326300.140  1331782.675
116  HIVw+I+G4     656403.128   2323 1317452.256  1326317.038  1331790.850
119  HIVw+F+G4     640457.345   2341 1285596.690  1294734.393  1300046.388
120  HIVw+F+I+G4   640457.344   2342 1285598.687  1294751.825  1300054.558
123  FLU+G4        625106.127   2322 1254856.254  1263706.140  1269188.675
124  FLU+I+G4      625106.125   2323 1254858.251  1263723.032  1269196.845
127  FLU+F+G4      617340.766   2341 1239363.532  1248501.235  1253813.230
128  FLU+F+I+G4    617340.766   2342 1239365.532  1248518.670  1253821.403
131  rtREV+G4      611188.588   2322 1227021.176  1235871.063  1241353.598
132  rtREV+I+G4    611188.589   2323 1227023.178  1235887.960  1241361.772
135  rtREV+F+G4    605250.547   2341 1215183.095  1224320.798  1229632.793
136  rtREV+F+I+G4  605250.546   2342 1215185.091  1224338.229  1229640.962
139  cpREV+G4      608717.022   2322 1222078.045  1230927.931  1236410.466
140  cpREV+I+G4    608717.024   2323 1222080.047  1230944.829  1236418.641
143  cpREV+F+G4    604520.097   2341 1213722.194  1222859.898  1228171.892
144  cpREV+F+I+G4  604520.097   2342 1213724.194  1222877.332  1228180.065
Akaike Information Criterion:           LG+F+G4
Corrected Akaike Information Criterion: LG+F+G4
Bayesian Information Criterion:         LG+F+G4
Best-fit model: LG+F+G4 chosen according to BIC

All model information printed to /data/mcm/rlaso/Traits/Phylogenetic_trees/Nitrogen_cycle/Amt/results/ref_database.model.gz
CPU time for ModelFinder: 58889.344 seconds (16h:21m:29s)
Wall-clock time for ModelFinder: 22783.696 seconds (6h:19m:43s)
Generating 1000 samples for ultrafast bootstrap (seed: 492803)...

NOTE: 2229 MB RAM (2 GB) is required!
Estimate model parameters (epsilon = 0.100)
1. Initial log-likelihood: -602090.468
Optimal log-likelihood: -602090.467
Gamma shape alpha: 1.127
Parameters optimization took 1 rounds (39.105 sec)
Computing ML distances based on estimated model parameters...
Computing ML distances took 106.089755 sec (of wall-clock time) 304.181202 sec(of CPU time)
WARNING: Some pairwise ML distances are too long (saturated)
Computing RapidNJ tree took 9.670590 sec (of wall-clock time) 18.996219 sec (of CPU time)
Log-likelihood of RapidNJ tree: -608863.240
--------------------------------------------------------------------
|             INITIALIZING CANDIDATE TREE SET                      |
--------------------------------------------------------------------
Generating 98 parsimony trees... 1417.430 second
Computing log-likelihood of 98 initial trees ... 1671.259 seconds
Current best score: -602090.467

Do NNI search on 20 best initial trees
Estimate model parameters (epsilon = 0.100)
BETTER TREE FOUND at iteration 1: -601965.711
Estimate model parameters (epsilon = 0.100)
BETTER TREE FOUND at iteration 3: -601939.801
Iteration 10 / LogL: -601984.760 / Time: 2h:24m:12s
Estimate model parameters (epsilon = 0.100)
BETTER TREE FOUND at iteration 19: -601894.176
Iteration 20 / LogL: -601944.545 / Time: 3h:53m:53s
Finish initializing candidate tree set (20)
Current best tree score: -601894.176 / CPU time: 13739.411
Number of iterations: 20
--------------------------------------------------------------------
|               OPTIMIZING CANDIDATE TREE SET                      |
--------------------------------------------------------------------
Estimate model parameters (epsilon = 0.100)
BETTER TREE FOUND at iteration 22: -601840.707
Estimate model parameters (epsilon = 0.100)
BETTER TREE FOUND at iteration 26: -601781.225
Estimate model parameters (epsilon = 0.100)
BETTER TREE FOUND at iteration 27: -601760.164
Iteration 30 / LogL: -601812.308 / Time: 4h:50m:20s (16h:11m:9s left)
Estimate model parameters (epsilon = 0.100)
BETTER TREE FOUND at iteration 33: -601718.297
Estimate model parameters (epsilon = 0.100)
BETTER TREE FOUND at iteration 37: -601671.974
Iteration 40 / LogL: -601707.362 / Time: 5h:39m:46s (14h:5m:5s left)
Iteration 50 / LogL: -601744.536 / Time: 6h:26m:10s (11h:25m:38s left)
Log-likelihood cutoff on original alignment: -602122.255
Estimate model parameters (epsilon = 0.100)
BETTER TREE FOUND at iteration 51: -601651.637
Iteration 60 / LogL: -601706.631 / Time: 7h:13m:23s (11h:8m:26s left)
Estimate model parameters (epsilon = 0.100)
BETTER TREE FOUND at iteration 67: -601650.585
Iteration 70 / LogL: -601676.158 / Time: 8h:1m:6s (11h:16m:20s left)
Estimate model parameters (epsilon = 0.100)
BETTER TREE FOUND at iteration 72: -601635.745
Iteration 80 / LogL: -601649.742 / Time: 8h:48m:40s (10h:15m:40s left)
Estimate model parameters (epsilon = 0.100)
BETTER TREE FOUND at iteration 84: -601631.214
Iteration 90 / LogL: -601715.348 / Time: 9h:36m:37s (10h:9m:0s left)
Estimate model parameters (epsilon = 0.100)
BETTER TREE FOUND at iteration 98: -601630.384
Iteration 100 / LogL: -601705.898 / Time: 10h:20m:44s (10h:14m:27s left)
Log-likelihood cutoff on original alignment: -602083.424
NOTE: Bootstrap correlation coefficient of split occurrence frequencies: 0.977
NOTE: UFBoot does not converge, continue at least 100 more iterations
Iteration 110 / LogL: -601653.004 / Time: 11h:33m:8s (9h:32m:18s left)
Estimate model parameters (epsilon = 0.100)
BETTER TREE FOUND at iteration 116: -601609.397
Iteration 120 / LogL: -601636.780 / Time: 12h:42m:17s (10h:14m:57s left)
Iteration 130 / LogL: -601694.885 / Time: 13h:26m:36s (8h:57m:44s left)
Iteration 140 / LogL: -601663.820 / Time: 14h:15m:52s (7h:47m:57s left)
Estimate model parameters (epsilon = 0.100)
BETTER TREE FOUND at iteration 145: -601595.560
Iteration 150 / LogL: -601622.934 / Time: 15h:25m:38s (9h:50m:10s left)
Log-likelihood cutoff on original alignment: -602083.424
Iteration 160 / LogL: -601700.865 / Time: 16h:17m:50s (8h:42m:44s left)
Iteration 170 / LogL: -601658.830 / Time: 17h:25m:1s (7h:43m:45s left)
Iteration 180 / LogL: -601649.583 / Time: 18h:38m:21s (6h:46m:6s left)
Iteration 190 / LogL: -601731.519 / Time: 19h:43m:12s (5h:44m:19s left)
Iteration 200 / LogL: -601673.524 / Time: 20h:34m:57s (4h:39m:15s left)
Log-likelihood cutoff on original alignment: -602083.424
NOTE: Bootstrap correlation coefficient of split occurrence frequencies: 0.989
NOTE: UFBoot does not converge, continue at least 100 more iterations
Iteration 210 / LogL: -601639.790 / Time: 21h:21m:58s (9h:12m:2s left)
Iteration 220 / LogL: -601752.300 / Time: 22h:8m:48s (8h:5m:24s left)
Iteration 230 / LogL: -601640.591 / Time: 22h:54m:33s (7h:0m:10s left)
Iteration 240 / LogL: -601717.984 / Time: 23h:40m:56s (5h:56m:43s left)
Iteration 250 / LogL: -601659.654 / Time: 24h:27m:19s (4h:54m:38s left)
Log-likelihood cutoff on original alignment: -602083.424
Iteration 260 / LogL: -601686.483 / Time: 25h:14m:31s (3h:53m:54s left)
Iteration 270 / LogL: -601625.772 / Time: 26h:0m:37s (2h:54m:2s left)
Iteration 280 / LogL: -601645.056 / Time: 26h:52m:59s (1h:55m:37s left)
Iteration 290 / LogL: -601633.672 / Time: 27h:59m:52s (0h:58m:7s left)
Iteration 300 / LogL: -601661.788 / Time: 28h:46m:43s (0h:0m:0s left)
Log-likelihood cutoff on original alignment: -602083.424
NOTE: Bootstrap correlation coefficient of split occurrence frequencies: 0.991
TREE SEARCH COMPLETED AFTER 300 ITERATIONS / Time: 28h:46m:54s

--------------------------------------------------------------------
|                    FINALIZING TREE SEARCH                        |
--------------------------------------------------------------------
Performs final model parameters optimization
Estimate model parameters (epsilon = 0.010)
1. Initial log-likelihood: -601595.560
Optimal log-likelihood: -601595.560
Gamma shape alpha: 1.105
Parameters optimization took 1 rounds (36.786 sec)
BEST SCORE FOUND : -601595.560
Creating bootstrap support values...
Split supports printed to NEXUS file /data/mcm/rlaso/Traits/Phylogenetic_trees/Nitrogen_cycle/Amt/results/ref_database.splits.nex
Total tree length: 457.686

Total number of iterations: 300
CPU time used for tree search: 278987.139 sec (77h:29m:47s)
Wall-clock time used for tree search: 103320.894 sec (28h:42m:0s)
Total CPU time used: 279943.783 sec (77h:45m:43s)
Total wall-clock time used: 103662.429 sec (28h:47m:42s)

Computing bootstrap consensus tree...
Reading input file /data/mcm/rlaso/Traits/Phylogenetic_trees/Nitrogen_cycle/Amt/results/ref_database.splits.nex...
1162 taxa and 4528 splits.
Consensus tree written to /data/mcm/rlaso/Traits/Phylogenetic_trees/Nitrogen_cycle/Amt/results/ref_database.contree
Reading input trees file /data/mcm/rlaso/Traits/Phylogenetic_trees/Nitrogen_cycle/Amt/results/ref_database.contree
Log-likelihood of consensus tree: -601577.468

Analysis results written to: 
  IQ-TREE report:                /data/mcm/rlaso/Traits/Phylogenetic_trees/Nitrogen_cycle/Amt/results/ref_database.iqtree
  Maximum-likelihood tree:       /data/mcm/rlaso/Traits/Phylogenetic_trees/Nitrogen_cycle/Amt/results/ref_database.treefile
  Likelihood distances:          /data/mcm/rlaso/Traits/Phylogenetic_trees/Nitrogen_cycle/Amt/results/ref_database.mldist

Ultrafast bootstrap approximation results written to:
  Split support values:          /data/mcm/rlaso/Traits/Phylogenetic_trees/Nitrogen_cycle/Amt/results/ref_database.splits.nex
  Consensus tree:                /data/mcm/rlaso/Traits/Phylogenetic_trees/Nitrogen_cycle/Amt/results/ref_database.contree
  Screen log file:               /data/mcm/rlaso/Traits/Phylogenetic_trees/Nitrogen_cycle/Amt/results/ref_database.log

Date and Time: Sun Apr 10 05:45:46 2022
