# Supplementary material for: Picoplankton nitrogen guilds in the tropical and subtropical oceans: From the surface to the deep
Source: PLoS One. 2025 Nov 5;20(11):e0335222. doi: 10.1371/journal.pone.0335222 (PMC12588538; doi:10.1371/journal.pone.0335222)
Supplement: S1 File — (ZIP) [file pone.0335222.s001.zip › supplementary info/N_cycle/G_amt_ammonium_transporter/tree/ref_database.newick]

(ref_pr_3:0.5218039092,(ref_pr_4:0.3615063297,(ref_pr_5:0.1040229062,ref_pr_6:0.1735485328)100:0.2304987550)100:0.2697042628,((((ref_mp_60:0.8795472740,(((((ref_mp_33:0.2590709839,(ref_mp_34:0.2461317171,ref_mp_31:0.1501812119)99:0.0307810455)99:0.0486097345,ref_mp_61:0.2873082607)99:0.0326659273,((((ref_mp_30:0.1124313347,ref_mp_32:0.1833979862)100:0.1871000513,ref_mp_5:0.2519164343)100:0.0534158266,ref_mp_26:0.1314739530)100:0.1265648044,(ref_mp_56:0.0820413033,ref_mp_57:0.1320763015)100:0.0787394086)87:0.0370098387)87:0.0317900269,((ref_mp_52:0.1182174163,(ref_mp_50:0.0988385412,ref_mp_51:0.0866265168)100:0.0517746779)100:0.0963651191,(ref_mp_49:0.2704201970,(ref_mp_46:0.1165064986,(ref_mp_47:0.0679499379,ref_mp_48:0.1174770372)100:0.0366757752)100:0.0415430849)100:0.1758849009)100:0.1365941281)89:0.0360090944,ref_mp_62:0.1926279741)92:0.1591682731)100:0.1823842407,(ref_pr_8:0.1689662432,ref_pr_10:0.0500495095)100:0.2320423167)100:0.3944107466,ref_pr_7:0.6834190889)100:0.2815386439,((((((((((((((((ref_a_215:0.5485411853,((ref_a_528:0.3465468743,(ref_rew5:0.4710319458,ref_a_235:0.2159235049)100:0.1316470130)100:0.1559450767,(ref_a_381:0.4530444308,ref_a_932:0.3262025776)100:0.1626003813)100:0.2787506781)100:0.6548978872,ref_a_788:0.4682660161)100:0.1520877394,ref_a_615:0.5033750141)100:0.2043926380,ref_a_767:0.3459989700)99:0.0754707682,(ref_rew11:0.0000020992,ref_pr_25:0.0000020992)100:0.5429018934)82:0.0404708754,(((((ref_a_796:0.7918117619,((ref_a_141:0.1637767528,ref_a_958:0.1575253701)100:0.2678001423,(ref_a_93:0.2518073046,((ref_a_257:0.1189336323,ref_a_798:0.0411737859)100:0.0447829866,ref_a_999:0.0635290241)100:0.2294052285)100:0.0639775496)100:0.1976578134)100:0.2146883185,(ref_a_773:0.5791260891,(ref_a_53:0.1843972820,ref_a_119:0.4056216627)100:0.2106119571)100:0.3358902080)100:0.1882842043,((((((ref_a_444:0.5288327833,(((ref_a_913:0.4833463684,(ref_a_539:0.2746140561,(ref_a_617:0.1220807588,ref_a_828:0.2503467033)100:0.1356584036)100:0.2007604030)100:0.0848361972,ref_a_545:0.2841243135)100:0.1694618930,ref_a_87:0.3386888746)100:0.0906774287)100:0.1752771828,ref_a_724:0.1640198005)94:0.0582642533,ref_a_441:0.2380645020)100:0.1120151110,ref_a_544:0.5000813801)100:0.1034788853,(ref_a_805:0.4069226259,ref_a_540:0.2130262099)87:0.1326012967)85:0.1111134137,((ref_a_451:0.0989013155,ref_a_504:0.0677320257)100:0.1863484716,(ref_a_735:0.1018535761,ref_a_820:0.1074273444)100:0.1598669607)100:0.2613052858)81:0.1175567178)96:0.1614457458,ref_a_289:0.5299886859)80:0.0513069656,((ref_a_537:0.1363430463,ref_a_934:0.0542156343)100:0.4374780869,(ref_a_425:0.0964567499,ref_a_694:0.0569580892)100:0.2542776964)84:0.0624166348)93:0.0628097776)90:0.0551581700,(ref_a_527:0.1865223986,(ref_a_201:0.0867934041,ref_a_892:0.1140845201)100:0.1270762738)100:0.2362197557)98:0.0895155182,(ref_a_646:0.3277978192,ref_a_54:0.3017011442)100:0.1449611616)65:0.0594789417,((ref_a_843:0.9428947576,ref_pr_39:0.3595244678)100:0.2451497630,(ref_a_146:0.1858479979,ref_a_823:0.1211916405)100:0.2561462785)98:0.0881857811)82:0.0619479427,ref_a_115:0.7854195541)98:0.0392287042,(ref_a_664:0.4651802143,(ref_pr_38:0.1274500902,ref_pr_40:0.0811256782)100:0.2544560904)100:0.2630908478)100:0.1463596584,(ref_a_565:1.2179222743,(ref_a_326:0.6171150303,ref_a_847:0.5108930236)100:0.3451445736)100:0.1073720905)100:0.1378776242,ref_a_56:0.8782744589)99:0.1159446270,((((((((ref_a_73:0.9566616353,(ref_a_109:0.2369107962,ref_a_758:0.2643183496)100:0.6621767606)100:0.2766165535,(ref_a_121:0.5445613438,(((ref_a_417:0.3894806508,ref_a_448:0.2315920098)98:0.0965707390,(ref_a_476:0.3948968847,ref_a_16:0.1992018754)84:0.0608623804)83:0.0473717406,((ref_a_703:0.3597640334,ref_pr_23:0.2817745923)100:0.0456808921,(ref_a_340:0.2607918184,(ref_a_473:0.1866222829,ref_a_536:0.1574328702)100:0.1637250996)100:0.1158606690)100:0.1773928303)95:0.1469681976)100:0.3025176339)94:0.0576337014,ref_mp_38:1.1999017247)100:0.2275981719,((ref_a_221:0.1151757649,((ref_a_939:0.1872500340,(ref_a_212:0.0916997750,(ref_a_427:0.0539374050,ref_a_440:0.1046688760)100:0.0867764358)69:0.0278527313)86:0.0334681304,ref_a_101:0.1273421063)73:0.0711162908)100:0.3050018435,(((((((((ref_a_374:0.1730560766,ref_a_468:0.1080239887)85:0.0299837449,ref_a_599:0.1241736017)100:0.3768447926,((ref_a_136:0.3125776485,(ref_a_366:0.0835291667,ref_a_535:0.0660277441)100:0.1474735621)96:0.0468597686,((ref_a_787:0.1761982008,(ref_a_148:0.0727230003,ref_a_438:0.0696998919)100:0.1220993190)90:0.0464729664,ref_a_170:0.1483694191)90:0.0214666954)95:0.0521592621)98:0.0499132439,(ref_a_520:0.1530129305,(ref_a_211:0.1107615722,((ref_a_299:0.0808714662,ref_a_791:0.0337047897)100:0.0796003787,(ref_a_583:0.1011282484,ref_a_982:0.0647464373)100:0.0484948835)100:0.0695387416)100:0.0398092151)100:0.0545871872)100:0.3314046910,(ref_a_797:0.3399508127,(ref_a_189:0.2107792682,ref_a_669:0.0977514535)100:0.2371070255)100:0.2715197218)97:0.0962401382,(ref_a_988:0.2124344097,(ref_a_450:0.0791985772,ref_a_515:0.1110853537)100:0.2088229173)100:0.1628770959)91:0.0705431358,ref_a_256:0.4134102859)90:0.0390139887,(ref_a_487:0.3684937748,ref_a_954:0.2433456162)98:0.0750609283)91:0.1592705835,(ref_a_546:0.0734253520,ref_a_691:0.0890307140)100:0.3338852457)99:0.1341088902)100:0.6352235640)50:0.0960811006,(ref_pr_36:0.2486534704,(ref_pr_34:0.0000020992,ref_pr_35:0.0091897997)100:0.2405896473)100:1.0599910306)81:0.1680702678,((ref_pr_17:0.8379326818,ref_pr_19:0.5521515506)97:0.0705821448,((ref_a_202:0.2791847611,((ref_a_323:0.1043918613,ref_a_761:0.1047190112)100:0.1023249800,(ref_a_38:0.1768965635,ref_a_83:0.1499752841)96:0.1268055943)95:0.0911527541)100:0.8200278015,(((ref_a_711:0.3122959884,ref_a_455:0.1542586755)100:0.0935843593,(ref_pr_30:0.0805479198,(ref_a_517:0.1061662439,(ref_pr_13:0.0671411580,ref_a_64:0.0539300911)100:0.0164177364)98:0.0329770175)100:0.0753779415)98:0.0920986547,ref_a_806:0.1638113404)100:0.3148563667)100:0.2335426507)98:0.1398704923)53:0.0727345999,((((ref_a_581:1.0329938233,((ref_a_603:0.2327612749,ref_a_339:0.0503652173)100:0.0774203588,ref_a_191:0.1159478579)100:0.8891131673)99:0.1205242145,(ref_a_594:0.7252617495,((ref_a_701:0.4449861474,ref_a_8:0.5181478190)100:0.1827895754,(ref_a_19:0.3583655135,(ref_a_490:0.3133969293,ref_a_736:0.1990087563)100:0.3075040704)100:0.1521647899)72:0.0418500964)99:0.1228069060)99:0.1176855488,((ref_a_986:0.5944503544,(ref_a_860:0.4826945380,(((((ref_a_762:0.4491649915,(((ref_rew1:0.0000000000,ref_a_435:0.0000000000):0.0000020992,ref_pr_0:0.0000020992)100:0.2564172804,ref_a_290:0.2241595672)100:0.1205952711)100:0.1262307063,(ref_a_113:0.1420115292,ref_a_809:0.4425919678)100:0.1992425679)100:0.1892977422,(ref_a_634:0.2309851183,ref_a_710:0.1347278097)96:0.0641546717)90:0.0582847332,ref_a_283:0.3794128482)100:0.0538069051,((ref_rew3:0.0000020992,ref_pr_2:0.0000020992)99:0.0000020992,ref_a_512:0.0113139442)100:0.4488574080)100:0.1947353985)100:0.0674227557)100:0.1321508279,(ref_a_155:0.2418349038,ref_a_279:0.5084429957)100:0.2369219469)100:0.0976099503)99:0.0853369437,(((((((((ref_pr_37:0.6965990978,ref_a_705:0.2616751752)81:0.1140992983,(ref_a_618:0.3250517716,(ref_a_557:0.1107806263,ref_a_873:0.1430880259)100:0.1612942975)100:0.0710663825)81:0.0884666328,ref_a_560:0.3954825767)100:0.4543078994,ref_pr_16:0.5514445133)84:0.0740790311,(ref_a_993:0.5878591510,(ref_a_297:0.4834718057,((ref_a_205:0.1080143356,ref_a_790:0.0886927943)100:0.1998492223,((ref_pr_20:0.0000029916,ref_pr_21:0.0217540994)100:0.3376124211,((ref_a_199:0.1521184042,ref_a_319:0.1396605553)100:0.1029390933,(ref_a_477:0.2041983766,(ref_a_274:0.1810433687,(ref_a_304:0.1205109398,(ref_a_318:0.1023574648,(ref_a_938:0.1259796998,(ref_rew4:0.0039680075,ref_a_85:0.0270613553)89:0.0043902930)100:0.0511028959)100:0.0705044668)100:0.0610913491)100:0.0951097502)100:0.0794041195)99:0.0468551475)99:0.2118502530)99:0.1147190584)99:0.1736680686)99:0.1688365342)89:0.0594265291,ref_a_305:0.4123945538)89:0.0803399656,ref_a_774:0.3710239166)97:0.1098309515,((ref_a_990:0.9813623131,((ref_a_327:0.3926503798,ref_a_813:0.2818482272)100:0.1079064019,(((ref_a_140:0.3693682076,ref_a_42:0.2346489182)97:0.0313967279,ref_a_592:0.3601254279)100:0.0423765734,ref_a_356:0.1986362320)100:0.0764953825)100:0.0744178943)99:0.0951689863,(((((ref_a_404:0.2956673408,(ref_a_831:0.3346602341,((ref_a_345:0.1696426331,(ref_a_609:0.2243907473,(ref_a_172:0.2247983459,ref_a_994:0.1214680114)100:0.1127420310)100:0.0719668472)55:0.0562217910,(ref_a_510:0.1063185911,ref_a_702:0.1199729152)100:0.0957592044)100:0.1410110018)92:0.0715943415)69:0.1049464004,ref_a_992:0.2388924714)100:0.2362124421,(ref_a_214:0.3181011202,ref_a_973:0.2341156309)100:0.2222883498)100:0.1562923391,(ref_a_382:0.4173984848,(((ref_a_263:0.2527132982,(ref_a_688:0.1340778415,(ref_a_278:0.0691050336,ref_a_420:0.1142887105)100:0.0568246512)100:0.1713636001)100:0.0540664903,ref_a_995:0.2734771665)100:0.0520060671,(ref_a_238:0.1816150391,ref_a_320:0.1609078312)100:0.1281531797)100:0.0977545090)97:0.0645575596)89:0.0465739017,(ref_a_315:0.2880888722,(ref_a_363:0.1283942717,ref_a_498:0.1483248295)100:0.0971574368)100:0.0676473829)99:0.0696660644)99:0.1024670681)86:0.0435922872,ref_a_863:0.7712351386)99:0.0998537455)97:0.0682985160)52:0.0873400927,((((((((((((((((((ref_a_905:0.7858036304,ref_a_998:0.6070182662)100:0.1561310389,ref_a_459:0.8963027014)100:0.1447671988,ref_a_288:0.5073219205)93:0.1212947373,(ref_a_713:0.0853274528,ref_a_931:0.1870202626)100:0.2544345540)81:0.0576559561,((ref_a_541:0.2674597484,(ref_a_481:0.3067685051,(ref_a_415:0.1977410935,ref_a_778:0.1421317813)100:0.0432841273)94:0.0418928014)100:0.1806054787,ref_a_531:0.2881201057)68:0.0461841013)55:0.0424770086,((ref_a_2:0.2159243476,ref_a_533:0.1976127202)81:0.0417048745,ref_a_384:0.1715940473)99:0.0762650872)58:0.0614567303,(ref_a_679:0.2063019239,ref_a_250:0.1637732496)100:0.0698525917)100:0.7107711524,(((ref_a_733:0.1103609941,ref_a_962:0.0504287503)100:0.4319197771,(ref_a_388:0.2221022140,(ref_a_181:0.0198803388,ref_a_869:0.1496010167)100:0.3362408018)100:0.1125253069)100:0.2691495855,(((ref_a_255:0.5385157411,((ref_a_416:0.5555799090,ref_a_31:0.2844672742)97:0.1847727586,(ref_a_492:0.4431568229,ref_a_165:0.3267212586)100:0.1434848700)94:0.0873995155)70:0.0514798654,(ref_a_291:0.4126408680,(ref_a_850:0.4307805102,(((((ref_a_145:0.6568595507,(((ref_a_883:0.1617966971,ref_a_137:0.0958479809)85:0.0301639238,ref_a_564:0.0920709555)83:0.0195632491,ref_a_991:0.0863945188)45:0.0134946616)43:0.0193241578,ref_a_207:0.1252097866)54:0.0202741521,((((ref_a_915:0.2229356120,((ref_a_855:0.2900106587,ref_a_458:0.1154484716)97:0.0665626401,ref_a_268:0.1372202850)97:0.0513361584)97:0.0469261440,ref_a_970:0.1929729211)99:0.0670849206,(ref_a_28:0.1103308313,ref_a_864:0.1197828699)100:0.0744082649)93:0.0257543502,(ref_a_447:0.1410964695,(ref_a_430:0.1073426411,ref_a_659:0.0771465484)100:0.0589490227)100:0.1033973841)89:0.0468910239)94:0.0314132419,ref_a_143:0.2209194711)98:0.0841995574,(ref_a_237:0.2242679774,ref_a_321:0.1874867082)100:0.0636202847)100:0.1499445529)100:0.2555747477)93:0.1823301598)91:0.0477787524,ref_a_543:0.4766905187)94:0.0724626257)80:0.0229046886)100:0.0753746155,((ref_a_52:0.1695710454,(ref_a_252:0.0903616229,ref_a_313:0.0879235560)100:0.1431149379)100:0.0931509190,(ref_a_67:0.2110973872,(ref_a_43:0.1931633158,(ref_a_376:0.1546683058,ref_a_523:0.1644258100)95:0.0390923513)100:0.0607048066)100:0.1654399981)100:0.3427873145)99:0.0720787793,(ref_a_623:0.4265819714,(((((ref_a_631:0.3818586416,ref_a_558:0.2639574166)100:0.1355032114,((ref_a_812:0.2238627715,ref_a_964:0.2497016362)100:0.0754928841,ref_a_930:0.3041705968)94:0.0501231386)90:0.0294459901,(((ref_a_794:0.2303115262,(ref_a_324:0.1176899086,ref_a_482:0.1630405588)100:0.0660105343)100:0.2040681739,ref_a_947:0.3022325794)83:0.0652257546,((ref_a_897:0.2466147144,((ref_a_151:0.1088088288,ref_a_632:0.1875838431)94:0.0492148099,(ref_a_686:0.1605533312,(ref_a_720:0.0667682248,ref_a_971:0.0825293937)100:0.1170255566)100:0.0930207136)100:0.1000397226)89:0.0612747929,((ref_a_184:0.1351592633,ref_a_294:0.0929131320)97:0.0231141385,(ref_a_244:0.1110093417,ref_a_559:0.0804886404)100:0.0502551031)100:0.1417298666)85:0.0374174964)73:0.0300314251)71:0.0461939919,((ref_a_134:0.2868560675,(ref_a_131:0.1052710769,ref_a_196:0.1095231476)100:0.0458176305)100:0.1665612135,(((ref_a_642:0.1168643603,(ref_a_862:0.1334848669,ref_a_983:0.0667654395)100:0.0352852382)100:0.1341267718,(ref_a_867:0.2308315061,(ref_a_33:0.1554803030,ref_a_365:0.1740417750)55:0.0463264721)100:0.0834180052)88:0.0420177036,((ref_a_740:0.1245237541,((ref_a_408:0.1209357626,ref_a_734:0.0674355091)99:0.0271197712,ref_a_5:0.0732821735)99:0.0390798008)100:0.1479499934,(ref_a_380:0.1628371461,ref_a_963:0.1403455867)100:0.0813014809)100:0.0981043305)91:0.0481724283)100:0.0704581188)98:0.0766085927,(ref_a_325:0.3570996982,ref_a_111:0.3509586692)91:0.0728773117)56:0.0248786298)99:0.0726821753)100:0.0917487154,((ref_mp_37:0.7967406073,ref_a_259:0.4455939724)100:0.2061652078,ref_a_301:0.4156566217)100:0.1754170712)100:0.1435536172,((((ref_a_367:0.3602209899,(ref_a_247:0.2575821133,ref_a_717:0.1010277139)100:0.1748969042)100:0.6531539162,ref_a_898:0.2920879535)96:0.0944006454,(ref_a_17:0.3063221699,(ref_a_66:0.2525886640,ref_a_530:0.1378276217)100:0.0902520957)100:0.1441693929)91:0.1025670368,(ref_a_18:0.2166899847,ref_a_748:0.1989217405)100:0.1579343607)85:0.0337865858)99:0.1052078285,(((((ref_a_208:0.1573839485,ref_a_697:0.2051979223)100:0.7482518820,(ref_a_443:0.0676948882,ref_a_816:0.0616956891)100:0.2454823536)78:0.0896488396,(ref_a_923:0.3154305231,(ref_a_0:0.1992782188,ref_a_771:0.2045008841)100:0.0722949077)100:0.1361889350)77:0.1616292279,(((ref_pr_27:0.0000022344,ref_pr_28:0.0058144019)100:0.7237249659,(ref_a_804:0.1305871440,(ref_a_484:0.1167929192,(ref_a_434:0.1257781578,ref_a_597:0.1080300320)100:0.0484541361)100:0.0804971761)100:0.4296132137)84:0.0910379414,(ref_a_394:0.6437589674,ref_a_640:0.3375352851)49:0.0669206465)46:0.0429566998)62:0.0517644568,ref_a_955:0.6131380021)80:0.0779737589)81:0.1074002552,((((((ref_a_334:0.2103036244,ref_a_628:0.1493521721)100:0.3898342812,ref_a_413:0.4969791252)53:0.0846698594,(((ref_a_725:0.2087867193,ref_a_314:0.1055457770)100:0.0767479199,((ref_a_967:0.2390363555,ref_a_336:0.0599299398)21:0.0186197363,((((((ref_a_822:0.1655501881,ref_a_230:0.1348261902)97:0.0428055887,(((ref_a_848:0.1537689551,ref_a_775:0.0956977367)98:0.0337420842,((ref_a_239:0.1353469095,(ref_a_412:0.0379772632,ref_a_722:0.1012411580)98:0.0178251761)75:0.0119516003,(ref_a_396:0.0870917767,ref_a_712:0.0934089548)77:0.0185266408)99:0.0144561372)99:0.0495414850,ref_a_566:0.0898521482)100:0.0699340845)100:0.0869909148,(((ref_a_497:0.0717361783,ref_a_598:0.0867354799)100:0.1282342719,ref_a_604:0.1108588654)60:0.0366060225,(ref_a_173:0.1366174857,ref_a_795:0.0618030350)100:0.0777032920)87:0.0310801044)98:0.0297828326,(ref_a_58:0.1542239353,ref_a_760:0.1283324716)100:0.0588591756)84:0.0346362123,ref_a_188:0.1336378467)53:0.0410116775,(ref_a_770:0.1431095629,ref_a_739:0.0685893332)99:0.0625401217)50:0.0279498026)50:0.0485411094)100:0.3559951803,ref_a_503:0.5150995848)49:0.0800203358)90:0.1187249645,((ref_a_81:0.4334085144,((ref_a_496:0.1405286964,ref_a_959:0.2040151658)100:0.1519260602,(ref_a_198:0.2447777818,(ref_a_877:0.1329116895,(ref_a_418:0.1284220749,(ref_a_889:0.0950646512,ref_a_941:0.1618563004)100:0.0961274027)100:0.0964755635)100:0.1151736971)94:0.0292629781)97:0.0934873192)100:0.1809308570,(ref_a_13:0.3308804210,ref_a_69:0.3391862502)96:0.0889091773)62:0.0491242679)98:0.0946208677,(((((((((ref_pr_33:0.0392984457,((ref_rew6:0.0000020992,ref_pr_18:0.0000020992)99:0.0000020992,ref_a_280:0.0029461196)100:0.0689745083)100:0.1479236237,(ref_a_836:0.1494236419,ref_a_942:0.1258369241)100:0.3001234294)100:0.4453737938,(ref_a_401:0.4577265940,(ref_a_386:0.1352217861,ref_a_555:0.2733450543)99:0.0852442350)100:0.1919576234)100:0.1453214057,ref_a_784:0.5045451491)99:0.0958465415,ref_a_395:0.3289696166)98:0.0440892036,ref_a_781:0.2272261842)100:0.0690309330,(ref_a_663:0.0801440112,(ref_a_4:0.0913385215,ref_a_919:0.0600058392)100:0.0809276012)100:0.2510533088)100:0.0370941883,(ref_a_622:0.1561425691,ref_a_792:0.1936017854)100:0.0756869558)100:0.1089138730,ref_a_886:0.3477462622)100:0.1066310476)100:0.1261354610,(ref_a_6:0.2883717637,ref_a_827:0.1965700392)100:0.2245541897)100:0.1630496098)100:0.1161443789,(ref_a_331:0.4809537149,(ref_a_741:0.5531671497,ref_a_833:0.2250453114)100:0.1344113603)100:0.4115013522)47:0.0907847583,((ref_pr_31:0.3590016053,(ref_a_637:0.2604348732,(ref_a_114:0.1079639222,ref_a_298:0.1745022200)100:0.1009567168)100:0.1504099208)86:0.0944610087,ref_a_949:0.2576168871)100:0.6946886631)49:0.0547591880,ref_a_96:0.7015379650)61:0.1372848206,(((((ref_a_645:0.3484220709,ref_a_445:0.2123107652)100:0.0675320160,ref_a_924:0.2339486357)94:0.0680652916,(ref_a_763:0.2908496646,(ref_a_960:0.1749138395,ref_a_354:0.2257072359)100:0.0704360578)71:0.0375263780)100:0.2739776919,((ref_a_316:0.1972926959,ref_a_826:0.2211557194)100:0.1357158170,(ref_a_945:0.4754869760,((ref_a_936:0.3266274054,ref_a_499:0.2732172154)55:0.0384114833,(ref_a_65:0.2767300606,(ref_a_657:0.2821550728,(ref_a_668:0.2116826392,ref_a_656:0.2448008665)100:0.0547425450)68:0.0395686241)64:0.0389467070)91:0.0784883889)95:0.0742222563)93:0.0488000594)100:0.5992652308,(((ref_a_729:0.7725881215,ref_a_950:0.6902654883)97:0.1881993848,(ref_pr_24:0.2466887136,ref_a_167:0.1650665845)100:0.3736732389)92:0.0940123127,(ref_a_335:0.3341339050,ref_a_846:0.4453672787)100:0.2373841516)96:0.0756251310)93:0.0907933583)56:0.0888515165)57:0.0527738047)62:0.0917746723,((ref_rew0:0.0000020992,ref_pr_15:0.0000020992)100:0.7272688260,((((((ref_a_265:0.3145575158,(ref_a_957:0.4957143438,(ref_a_341:0.3774574153,((ref_a_908:0.4294662155,(ref_a_698:0.1307398309,(ref_a_749:0.0970482672,ref_a_837:0.0859393488)100:0.0848791207)100:0.1314008670)100:0.1147300643,(ref_a_613:0.2573060985,(ref_a_328:0.1040070557,ref_a_526:0.1207395991)100:0.2098341298)100:0.1500706447)100:0.0667101973)100:0.0820179326)97:0.0607047696)100:0.1816429377,ref_a_563:0.6013805535)60:0.0941159535,(ref_a_596:0.1851098791,(ref_a_461:0.3926865147,(ref_a_466:0.0243257949,ref_a_491:0.1170278783)100:0.2767612804)100:0.2994042429)100:0.0998165603)100:0.0856096668,ref_a_177:0.4680751452)100:0.1153403060,((ref_a_821:0.1655957370,((ref_a_621:0.2278140174,ref_a_653:0.1020401621)100:0.0608749610,ref_a_433:0.1689252429)100:0.0459628698)100:0.1575330302,(((ref_a_269:0.3413253336,ref_a_362:0.1892972502)90:0.0625727201,ref_a_240:0.2474691243)100:0.0828487510,(ref_a_914:0.3510785354,ref_a_875:0.2438246333)100:0.0908347352)100:0.0566505279)100:0.2155913621)100:0.0937215719,(ref_a_348:0.0768153423,ref_a_894:0.1276487695)100:0.3054416753)100:0.2759163893)95:0.1350663345)72:0.1393446059,((((((((ref_mp_36:1.8704866892,(ref_mp_8:0.7231893883,(ref_mp_66:0.6404053107,((ref_mp_69:0.0000021031,ref_mp_70:0.0000024289)100:0.2040496131,(ref_mp_14:0.0000020992,ref_mp_15:0.0000027836)100:0.2208377069)100:0.3043754431)100:0.6142046984)100:0.4635564921)99:0.0979825523,(ref_mp_17:0.4650980954,ref_mp_19:0.6557596129)100:0.6093440142)97:0.1136456601,((((ref_mp_7:0.3523955941,ref_mp_21:0.4659309577)100:0.6135498058,(ref_mp_18:0.6723415325,ref_mp_16:0.5379036107)100:0.1132732868)98:0.1124587990,(ref_mp_6:0.3990636198,ref_mp_20:0.3706313881)100:0.5285974534)100:0.2147390738,(((((ref_mp_13:0.2401908835,ref_mp_68:0.2737955732)100:0.7572978414,(ref_mp_11:0.7231093498,(ref_mp_9:0.2348458545,ref_mp_67:0.3543359218)100:0.0576606680)100:0.3046548283)100:0.2231135269,((((ref_mp_53:0.1063679136,ref_mp_55:0.0744729208)100:0.2156180393,(((ref_mp_28:0.3721231766,ref_mp_27:0.0633399462)72:0.0387679869,ref_mp_29:0.1332743912)100:0.1262413706,(((ref_mp_3:0.1933090047,ref_mp_25:0.1723457599)100:0.0870855371,(((ref_mp_39:0.1591057226,ref_mp_23:0.0828071935)100:0.0602533285,ref_mp_63:0.1135412451)100:0.0443578754,(ref_mp_0:0.0779016754,(ref_mp_2:0.0463683154,ref_mp_4:0.0603587748)100:0.1181021986)100:0.0798519999)100:0.0632711891)80:0.0245154108,((ref_mp_22:0.2223928427,(ref_mp_24:0.1371598093,ref_mp_1:0.1388461656)100:0.0334299279)100:0.0450105278,ref_mp_64:0.1668806302)76:0.0232599862)76:0.0789428117)98:0.1093530514)98:0.0527627660,((ref_mp_58:0.0041712035,ref_mp_59:0.0101732026)100:0.2333423512,(ref_mp_45:0.1376433538,((ref_mp_40:0.0140341299,ref_mp_41:0.0076240992)100:0.0994652438,(ref_mp_42:0.0433582687,(ref_mp_43:0.0324456301,ref_mp_44:0.0061955868)100:0.0368670899)100:0.0783187276)100:0.0704157500)100:0.1005815055)100:0.1228127387)98:0.1194237781,(ref_mp_54:0.2770028043,ref_mp_65:0.3075860450)100:0.1361347533)100:0.5172830414)99:0.0955550775,(ref_mp_10:0.5556478320,(ref_mp_12:0.1117529509,ref_mp_71:0.1554139981)100:0.2486331887)100:0.4347688058)99:0.0986524642,ref_mp_35:0.6955829945)100:0.1761724449)100:0.1912779064)100:0.6060809870,(((ref_a_245:0.1413595917,((ref_a_174:0.1594043971,ref_pr_29:0.0957980036)68:0.0393862832,(ref_pr_11:0.0330310120,ref_pr_12:0.0159136932)100:0.0894702958)68:0.0874724322)100:0.6183755938,(ref_a_91:0.2531777462,(ref_a_887:0.2378131292,ref_a_817:0.2800718539)99:0.1023154837)100:0.2692682040)64:0.1116238807,ref_a_614:0.4158754520)100:0.5341033665)41:0.0000025961,((ref_a_116:0.1813267415,ref_a_918:0.1859608470)100:0.8380242013,(((((((ref_rh_19:2.0423701109,ref_rh_16:0.3740520880)100:0.2314091747,(ref_rh_18:0.5007958632,ref_rh_17:0.4866701451)100:0.2578105637)100:0.1575639785,(((ref_rh_10:0.1628545456,ref_rh_11:0.0817049535)100:0.7751623078,((ref_rh_1:0.0000026537,ref_rh_2:0.0000020992)100:0.4560793759,ref_rh_12:0.5765511988)99:0.2089445285)98:0.6896721639,ref_rh_0:0.7398067137)71:0.2530562112)65:0.0857074851,(ref_rh_13:0.6556343346,(ref_rh_14:0.0944347201,ref_rh_15:0.0525990849)100:0.4856147691)98:0.1436422820)70:0.1028971640,((ref_rh_26:0.5362279110,ref_rh_4:0.5579753970)71:0.0783688737,((ref_rh_20:0.3832671040,ref_rh_21:0.3873692001)100:0.2120220253,((ref_rh_9:0.5953425079,(ref_rh_3:0.0553788001,ref_rh_5:0.0372292238)100:0.2425942746)44:0.0712157345,ref_rh_25:0.3243844980)50:0.1075400042)50:0.0499158463)76:0.0838373572)69:0.0436984964,(((ref_rh_22:0.0283842040,ref_rh_23:0.0034571557)100:0.8860317714,ref_rh_24:0.6054708397)95:0.1542756765,ref_rh_27:0.6850636608)69:0.1155469351)46:0.1361416898,((ref_rh_6:0.0000022447,ref_rh_7:0.0023401904)100:0.9533775363,ref_rh_8:0.4442073349)57:0.0461040801)100:4.4677737005)86:1.1221311138)47:0.1258335200,(((ref_a_200:0.3679103461,(ref_a_575:0.4629749985,(ref_pr_9:0.4835247967,(((((ref_a_601:0.4170658135,(ref_a_933:0.3812341773,(ref_a_180:0.0910445409,ref_a_854:0.1131097126)100:0.1838088028)78:0.0481597876)82:0.0301423014,ref_a_361:0.2596631525)100:0.1227273273,(ref_a_368:0.2363208092,ref_a_273:0.2025596618)100:0.0756592379)100:0.0818950048,((ref_a_844:0.3112910876,(((((ref_a_242:0.1807489810,(ref_pr_45:0.1072214282,ref_pr_47:0.0681098849)100:0.0605265824)100:0.2279225109,ref_a_979:0.1650663403)99:0.0753363132,ref_a_649:0.1797521793)88:0.0361931777,(ref_a_737:0.2070220039,(ref_a_126:0.1119902671,ref_a_399:0.1018527951)100:0.0804618608)100:0.1037010724)91:0.0418222773,((ref_a_27:0.2079408592,(ref_a_818:0.0575212193,ref_a_952:0.1098070495)100:0.0808139263)100:0.0523875817,((ref_a_157:0.2534673043,ref_a_759:0.1924852916)93:0.0548351229,ref_a_129:0.1984908906)100:0.0695582611)99:0.0440648287)97:0.1231881908)72:0.0518189798,(((ref_a_815:0.2791176219,ref_a_738:0.1933109382)100:0.0673006497,ref_a_606:0.2653095380)67:0.0513664417,ref_a_852:0.2057576173)98:0.0864808927)99:0.0769624125)87:0.0694113358,(ref_a_511:0.1632817940,(ref_a_282:0.0664073385,ref_a_755:0.1379657179)56:0.0259862393)100:0.2505594130)76:0.0598988258)100:0.1845606719)100:0.1776519343)100:0.8393119450,(ref_rew10:1.1363502929,(ref_rew9:0.3569479305,(ref_a_171:0.1426784733,ref_a_272:0.0930909351)100:0.3647558450)100:0.4178981736)94:0.1150801658)98:0.5482382273,(ref_rew7:0.6944015856,ref_rew8:0.5453554493)100:0.6842766711)98:0.4674992696)85:0.0625564185,(((((((((((ref_a_227:0.2078387359,ref_a_600:0.1917216216)100:1.5134842858,ref_a_421:1.4489459665)98:0.1761256563,(((ref_a_411:0.1310700809,ref_a_907:0.1223043592)100:0.2587378481,(ref_a_446:0.3540353791,(ref_a_431:0.0892267507,ref_a_981:0.1195230937)100:0.2729418451)100:0.1600877429)100:0.4805165797,(ref_a_708:0.2172295484,ref_a_978:0.1246620885)100:1.4806021716)100:0.2767620324)97:0.1125288089,((ref_a_7:0.0810531082,ref_a_454:0.0449559262)100:0.7964784042,(((ref_a_709:0.1524148943,(ref_a_293:0.0976001982,ref_a_633:0.1029156947)100:0.0769752596)100:0.2610281084,ref_a_40:0.3886916694)96:0.0534127942,(ref_a_872:0.6229952770,(ref_a_463:0.1427973283,(ref_a_254:0.1044114244,((ref_a_243:0.1270576799,ref_a_3:0.0841584689)92:0.0292199557,((ref_a_582:0.0891942704,(ref_a_567:0.0689153195,ref_a_593:0.0496431131)99:0.0125707434)100:0.0158783008,(ref_a_75:0.0806675533,ref_a_980:0.0563310996)100:0.0618770744)92:0.0180670129)93:0.0541217083)100:0.0744342846)100:0.1452217885)100:0.1038708966)100:0.3601125699)100:0.4293069661)98:0.1277520918,(((ref_a_824:1.0495148997,(ref_a_22:0.0821766113,ref_a_241:0.0520901776)100:0.7568075300)100:0.2844523522,((((((ref_a_410:0.4144878062,ref_a_50:0.3551770164)100:0.1442522417,ref_a_144:0.3641963604)99:0.0844899515,((ref_a_20:0.2378286014,ref_a_891:0.1825767101)100:0.0558342034,ref_a_147:0.1732737059)100:0.3505550610)98:0.0696303953,(ref_a_149:0.3508136860,(ref_a_379:0.2515285336,ref_a_586:0.3180773368)100:0.2448071432)100:0.1459033595)100:0.5357362618,(((ref_a_779:0.0496809641,ref_a_825:0.0494413840)100:0.3953648075,(ref_a_507:0.2553049592,ref_a_166:0.3258821434)100:0.1950645558)100:0.5377795374,((ref_a_275:0.3226591635,(((ref_a_462:0.3117626726,ref_a_752:0.1913533567)100:0.0612424955,ref_a_307:0.2392812324)100:0.0582598396,(ref_a_608:0.2367138104,(ref_a_522:0.0827585673,ref_a_969:0.0790884192)100:0.2431215762)100:0.1214441614)100:0.0676284529)100:0.1118920522,ref_a_800:0.4166725012)100:0.2741734662)100:0.0826915060)100:0.0735622826,(ref_a_439:0.4389911937,(ref_a_764:0.3363366837,((ref_a_106:0.2521716738,ref_a_389:0.2962085507)98:0.0669777734,(ref_a_782:0.3714577467,ref_a_620:0.2315393377)100:0.1533728428)96:0.0433558313)97:0.0583619679)100:0.2272705850)100:0.1827666484)97:0.4175767422,(((ref_a_721:0.2204742039,(ref_a_692:0.1161412416,(ref_a_133:0.0807253152,ref_a_142:0.1061895527)100:0.0885107783)100:0.1109363918)100:0.7803187832,(ref_a_186:0.1538611073,(ref_a_117:0.1634551407,ref_a_132:0.1646209139)100:0.1606999984)100:0.8481871936)98:0.1587374034,((ref_a_10:0.5414935856,ref_a_849:0.8341456377)100:0.4788081665,((ref_a_330:0.8640946437,(((ref_a_457:0.6170748001,ref_a_972:0.6131353021)100:0.3587911761,ref_a_281:0.6223577100)96:0.1484038694,((ref_a_882:1.0877237886,(ref_a_727:0.6564352629,((ref_rew13:0.0000020992,ref_pr_41:0.0000020992)100:0.3810500559,(ref_a_456:0.3867556426,(ref_a_302:0.1574239893,ref_a_310:0.1518765395)100:0.1693867242)100:0.0703360928)100:0.1517356378)100:0.1538677905)100:0.1683848561,(ref_a_677:0.6561925360,(ref_a_627:0.2187777125,ref_a_925:0.3211530298)100:0.2925849266)100:0.0998710245)100:0.1593432999)96:0.0646820680)65:0.0249809831,(ref_a_100:0.5460748178,(ref_a_317:0.0729821413,ref_a_553:0.1992862646)100:0.4191463662)100:0.4009981028)89:0.0659075562)98:0.1126649545)64:0.1437477772)86:0.1616861717)99:0.3106981399,ref_a_225:1.2675603939)99:0.2033679523,((ref_pr_32:0.9785172215,(ref_a_465:0.4175345060,(ref_a_890:0.1166306633,ref_a_961:0.1141819574)100:0.2592791367)100:0.0963403646)59:0.1885491991,ref_a_937:0.6471481315)100:0.5090893226)92:0.1970570108,(((ref_a_839:0.3521416264,(ref_a_369:0.2551142878,ref_a_392:0.1951931895)100:0.1317032140)100:1.3365946055,ref_a_355:0.8048255541)92:0.3299520893,(((ref_a_218:0.8749340986,ref_a_589:0.7565897136)100:0.3659232000,ref_a_210:1.0014074623)90:0.1385572546,ref_a_14:1.1011166239)89:0.1177904433)91:0.2040078331)96:0.1419780564,((ref_a_799:0.7955237936,(((ref_a_80:0.2997145785,(ref_a_34:0.1465816958,ref_a_956:0.1899574686)100:0.1205811213)100:0.5136122467,ref_a_276:0.4760735655)100:0.3252369736,ref_a_358:0.4037597922)100:0.2581718765)100:0.6120416220,ref_a_776:1.0947421895)75:0.0651198219)100:0.1958237772,(ref_a_695:0.5427113207,((ref_a_59:0.5206994095,((ref_a_35:0.1652194059,ref_a_150:0.1737982885)100:0.1875306011,((ref_a_587:0.0627222940,ref_a_893:0.0843565046)100:0.2031046311,(ref_a_118:0.1822874992,((ref_a_312:0.1284430225,ref_a_387:0.0920367737)75:0.0340305682,(ref_a_390:0.1059800411,ref_a_673:0.0940054006)96:0.0247233223)100:0.0522424884)100:0.0534118580)100:0.1871989006)100:0.1551928991)100:0.1531242458,ref_a_548:0.4207789311)100:0.1590449952)100:0.4635817889)98:0.1841639209,(((((((((((((ref_a_377:1.2651908766,(ref_a_233:0.7565339590,ref_a_419:0.8390068030)94:0.1458319397)100:0.2790025558,ref_a_974:0.4032919941)93:0.1411532222,(((ref_a_678:0.1661449405,(ref_a_706:0.1674547379,((ref_a_879:0.2619318594,((ref_a_943:0.1047620668,ref_a_743:0.0845123909)99:0.0277634730,ref_a_714:0.0772411785)99:0.0353829599)100:0.0364386503,ref_a_49:0.1081368196)100:0.1636954180)100:0.2489777914)100:0.6471647100,(((ref_a_82:0.3368064049,ref_a_680:0.2690369993)92:0.1069612719,((ref_rew14:0.0020625609,ref_pr_43:0.0000020992)100:0.3236186790,(ref_a_506:0.1632115841,ref_a_835:0.2327411590)76:0.0377618629)84:0.0293167260)89:0.0423221084,(ref_a_332:0.2816424283,ref_a_785:0.2978723947)78:0.0484412106)77:0.0923452539)88:0.2266656684,(((ref_a_747:0.1735062293,ref_a_928:0.1588017512)100:0.1949311836,ref_a_39:0.2104163082)100:0.0840910319,((ref_a_480:0.2348419392,ref_a_987:0.2506935087)100:0.0693858692,(ref_pr_14:0.0813148844,ref_a_89:0.0626435688)100:0.0830243592)99:0.0507422974)100:0.1104827069)87:0.0481371742)86:0.0548901305,ref_a_98:0.5431427255)88:0.1766689954,(ref_a_605:0.4964470141,ref_a_460:0.4390824743)100:0.1144088779)100:0.4180332076,(((((((ref_a_683:0.3051653869,((ref_pr_26:0.0500604510,ref_a_611:0.1008435115)100:0.2416497347,((ref_a_906:0.2713396092,ref_a_86:0.2622681210)100:0.0761595592,(((ref_a_350:0.1563027882,ref_a_162:0.1142749734)99:0.0243166394,ref_a_400:0.1508730994)97:0.0261100762,(ref_a_756:0.1481521036,(ref_a_36:0.0735629684,ref_a_865:0.1089908168)67:0.0278017195)100:0.0658887568)100:0.1283749262)100:0.0893093233)100:0.3068361152)100:0.6587499588,(ref_a_569:0.1705621496,(ref_a_811:0.0747727621,(ref_a_464:0.1144920947,((ref_a_866:0.0809443253,ref_a_203:0.0938787710)93:0.0217632276,ref_a_74:0.0560387681)93:0.0397859274)98:0.0544784568)100:0.1414081335)100:0.2638631309)51:0.1050779866,((((((((ref_a_518:0.5537482374,(ref_a_88:0.3553117075,((ref_a_60:0.2576621695,ref_a_267:0.2056769587)100:0.5141565172,((ref_a_48:0.6757919412,(ref_a_262:0.1651913835,ref_a_402:0.0904339248)100:0.1611245809)100:0.0834879590,ref_a_716:0.5236978895)55:0.1242255598)100:0.2881840279)84:0.0668700175)79:0.0850869317,((((ref_a_661:0.4816000031,((((ref_a_619:0.1753014840,ref_a_63:0.1252463007)100:0.0529570159,ref_a_110:0.0996505037)100:0.0497122616,ref_a_378:0.1297499437)91:0.0491157103,ref_a_802:0.1121149815)91:0.0900719090)100:0.0812433703,ref_a_842:0.2266696417)100:0.0663132350,ref_a_868:0.1296952800)100:0.0720756260,(ref_a_853:0.3682929364,(ref_a_176:0.1470394030,ref_a_573:0.1441861207)100:0.1803908371)65:0.0474827076)97:0.0786565684)78:0.0522041056,((ref_a_585:0.5525698916,ref_a_216:0.2394649762)98:0.1485961575,(ref_a_29:0.0444887550,ref_a_549:0.1207050651)100:0.1306087155)76:0.0298982084)88:0.0578136338,(((ref_a_222:0.3125465089,ref_a_861:0.2446133742)100:0.3244323498,((ref_a_629:0.0966921575,((ref_a_521:0.1034366735,ref_a_344:0.0000021015)100:0.0253943406,ref_a_571:0.0473462736)100:0.0805712475)100:0.1491718671,((ref_a_183:0.0840148932,(ref_a_311:0.0904630512,(ref_pr_44:0.0491223042,(ref_pr_46:0.0097633097,ref_pr_48:0.0063535139)100:0.0409707425)100:0.0363003851)99:0.0388775083)100:0.0681091855,((ref_a_715:0.1491377136,ref_a_292:0.0949000239)100:0.0379163719,ref_a_576:0.1003946924)100:0.1384790041)51:0.0368848032)89:0.1004700831)88:0.1503613435,ref_a_364:0.2021494809)87:0.0866499459)74:0.0232679332,(ref_a_232:0.2933306763,ref_a_246:0.2616927424)89:0.0705715340)57:0.0391325298,((((((((((((ref_a_731:0.2968413530,(ref_a_139:0.2066720627,((ref_a_271:0.0600449383,ref_a_391:0.1040727796)100:0.0859309002,((ref_a_285:0.1537498384,ref_a_79:0.0491929192)100:0.0266753616,ref_a_107:0.0757472541)99:0.0480378754)100:0.0731829372)70:0.0102294633)75:0.0319331417,(ref_a_442:0.2537061867,ref_a_12:0.1534903505)69:0.0306073450)95:0.0510418395,ref_a_224:0.1099504061)50:0.0120772897,ref_a_584:0.0913848653)63:0.0262524547,ref_a_436:0.0882655191)98:0.0585960489,ref_a_630:0.0607640786)85:0.0312761539,(ref_a_47:0.0901300883,ref_a_329:0.1193197445)100:0.1138331213)85:0.0331959177,ref_a_550:0.0854535317)86:0.0204583501,((((((((((ref_a_277:0.2505467586,ref_a_951:0.1750702286)100:0.1491378892,(ref_a_572:0.0812908690,ref_a_610:0.0704665580)100:0.1293216853)98:0.0196806148,ref_a_838:0.1032031150)92:0.0228098963,(ref_a_185:0.1274944872,(ref_a_68:0.1024949267,ref_a_187:0.0688574622)100:0.0368108494)99:0.0301304634)73:0.0195024857,(ref_a_154:0.1269391590,(ref_a_509:0.1043432692,(ref_a_372:0.1011879486,ref_a_532:0.0591301238)100:0.0927414178)96:0.0369524931)75:0.0440579109)75:0.0396773279,ref_a_385:0.2655667510)99:0.0492867475,(ref_a_260:0.1347842688,ref_a_122:0.0629441750)100:0.0523829970)99:0.0460109141,ref_a_483:0.1721601387)99:0.0810286565,(ref_a_534:0.1933812226,ref_a_590:0.0731008410)100:0.0254833393)98:0.0414675405,((ref_a_524:0.0958032457,(ref_a_296:0.0822980245,ref_a_765:0.0715167510)100:0.0637904631)100:0.1395043384,ref_a_353:0.1298271625)88:0.0113025447)99:0.0298593949)98:0.0325029363,((ref_a_753:0.3016713583,ref_a_99:0.1269839593)93:0.0602925951,ref_a_206:0.0920184699)93:0.0885324784)93:0.0692558238,(ref_a_935:0.1408090867,(ref_a_414:0.0729912013,ref_a_538:0.1170090918)100:0.1640621089)100:0.1495557274)88:0.0240399775,(ref_a_253:0.0987751956,ref_a_295:0.1541856769)100:0.0611918163)100:0.2273269723)55:0.0626799584,ref_a_946:0.1995095054)100:0.4808631649,(((((ref_a_570:0.7289101772,(((ref_a_638:0.3619432556,((ref_a_635:0.2111688775,((ref_a_370:0.0977640573,(ref_a_832:0.0960258285,((ref_a_347:0.1315752657,(((ref_a_901:0.0782114375,ref_a_552:0.0916269378)100:0.0468658706,ref_a_542:0.0834577774)100:0.0269977611,ref_a_766:0.0641398524)95:0.0396934905)79:0.0165215116,(ref_a_580:0.1520277629,ref_a_349:0.1185687081)79:0.0327766662)100:0.0596585920)60:0.0146018906)60:0.0439962677,ref_a_718:0.1168325503)100:0.1874924307)100:0.0676271830,((((ref_a_726:0.1818393895,((ref_a_62:0.1624152404,(ref_a_488:0.1237677942,(ref_a_123:0.1244416819,(ref_a_672:0.1180436166,ref_a_306:0.0478523981)100:0.0755534608)97:0.0326518045)98:0.0319821621)96:0.0254621280,ref_a_516:0.1328329599)100:0.0734339361)95:0.0194469403,(ref_a_859:0.1412356600,ref_a_814:0.1212737784)93:0.0264921126)100:0.2023598373,ref_a_675:0.2312770767)97:0.0758425831,(ref_a_163:0.2161666360,ref_a_650:0.1538792502)100:0.0668549032)100:0.2251663515)100:0.1545465710)100:0.2703731792,ref_a_561:0.4880613789)99:0.1161959626,(ref_a_9:0.4957699361,ref_a_819:0.4710573839)64:0.0773945731)64:0.0281176838)78:0.0457390346,(((((((((ref_a_23:0.0473106978,ref_a_169:0.1184682671)100:0.4469000273,ref_a_103:0.2906190762)97:0.1003883116,ref_a_226:0.3689491226)67:0.0293510981,(ref_a_780:0.3173297294,(ref_a_424:0.0740556590,ref_a_754:0.1231828598)100:0.2427600021)88:0.0703347580)98:0.0639010488,ref_a_258:0.2223417310)61:0.0433529480,(ref_a_286:0.1055648403,((ref_a_194:0.1288012340,ref_a_579:0.1010246708)97:0.0461553423,(ref_a_1:0.1034011866,(ref_a_676:0.1615190958,(((ref_a_11:0.1304330750,ref_a_917:0.1060280708)99:0.0647799450,ref_a_108:0.0620860520)61:0.0283644752,(ref_a_732:0.1232665437,ref_a_648:0.0863798599)98:0.0416342872)93:0.0620952521)98:0.0723300056)100:0.1245552496)100:0.1132256769)100:0.3115132088)63:0.0306141603,((ref_a_845:0.2381690951,(ref_a_885:0.1904906062,(ref_a_834:0.0843672611,(ref_a_338:0.1001678755,ref_a_652:0.0647528872)100:0.0403689422)100:0.0291456098)100:0.0801702334)100:0.0541008290,(ref_a_352:0.1758907405,(ref_a_161:0.0854402680,(ref_a_452:0.0404388828,ref_a_475:0.0906888740)100:0.0764832991)100:0.0651636194)98:0.0551319047)100:0.0469706172)90:0.0704454023,((((ref_a_213:0.3244156782,ref_a_926:0.2257816188)100:0.1335066811,((ref_a_922:0.2963587935,ref_a_346:0.1854842861)100:0.1219616291,(((ref_a_46:0.3051815934,((ref_a_769:0.1969736698,ref_a_690:0.0679873053)94:0.0676410281,ref_a_751:0.0593028112)91:0.0287452869)67:0.0148167524,(ref_a_977:0.2152224651,ref_a_479:0.1610382248)100:0.0474677677)95:0.0498696680,((ref_a_128:0.1151803782,ref_a_486:0.1117816616)97:0.0438632239,ref_a_757:0.1574668844)85:0.0262336966)99:0.0482300528)100:0.0359494037)91:0.0439335451,((((ref_a_125:0.1314943539,(ref_a_303:0.1292850659,ref_a_90:0.1034745696)100:0.0652748137)97:0.0316491171,ref_a_871:0.0602052775)97:0.0347962445,ref_a_682:0.0978203861)100:0.1009976363,ref_a_375:0.2651445559)81:0.0278726381)97:0.0852981230,(((ref_a_153:0.0991516717,(ref_a_547:0.1245055762,ref_a_965:0.1249362712)100:0.0516277802)100:0.1181295695,(ref_a_655:0.1347915922,((ref_a_742:0.2463719125,ref_a_229:0.1531730931)100:0.0400313283,ref_a_888:0.2127840286)100:0.1168006729)45:0.0516998462)56:0.0488566162,(ref_a_236:0.1494534892,(ref_a_874:0.0759210254,ref_a_966:0.0844602740)100:0.0828544251)100:0.0978474224)99:0.0543555388)100:0.1663376000)98:0.0859045321,(ref_a_494:0.4575735279,ref_a_270:0.2785700684)91:0.1314693285)77:0.0605055136)75:0.0337533822,(ref_a_159:0.5392413527,(ref_a_884:0.5198901381,ref_a_284:0.2491605462)54:0.0947177134)68:0.0532707919)86:0.0590353267,(ref_a_231:0.2442542728,(ref_a_612:0.1747246209,(ref_a_158:0.1219397113,ref_a_429:0.1176869835)100:0.0744318033)100:0.1898941373)100:0.0984488179)50:0.0535478336,(ref_a_78:0.4243850069,ref_a_895:0.3452272080)64:0.0670140964)100:0.1708356567)68:0.0612289491)100:0.4078646416,(((ref_a_175:0.2142585600,ref_a_502:0.1187908275)100:0.4263348770,((ref_a_138:0.2491508884,ref_a_359:0.2746372481)100:0.3419252084,(ref_a_489:0.4404688031,((ref_a_607:0.3469527848,ref_a_266:0.1345487203)99:0.0827450068,(ref_a_588:0.1768533977,ref_a_127:0.1258053339)100:0.0760369407)100:0.1858822038)100:0.1336960779)100:0.1463422822)100:0.1882239839,((((ref_a_700:0.5544464837,(ref_a_197:0.3267683295,(ref_a_625:0.1802285338,(ref_a_921:0.1147005617,(((ref_a_514:0.1115538652,ref_a_248:0.0950959514)100:0.0308738401,ref_a_654:0.0764976203)100:0.0354231247,(ref_a_728:0.0979052810,(ref_a_674:0.0787807014,ref_a_696:0.0824422077)100:0.0649844577)79:0.0329859038)78:0.0493663466)96:0.0685768417)100:0.1729893687)100:0.1370528093)84:0.0563547846,ref_a_643:0.3919230165)91:0.0470503300,((((ref_a_929:0.3964537957,(((ref_a_899:0.1901286743,ref_a_264:0.1930619649)100:0.0404793956,(((ref_a_858:0.1745773419,ref_a_360:0.0737828444)100:0.0836959493,(ref_a_249:0.0788559586,ref_a_801:0.0634710154)100:0.0294663063)100:0.0251372811,(ref_a_707:0.1487692180,ref_a_870:0.0641423941)100:0.0160703110)100:0.1236482396)100:0.0577253996,(ref_a_578:0.2307137519,ref_a_453:0.1850132439)100:0.0501592617)100:0.1485079294)100:0.0377590295,ref_a_493:0.2116791098)100:0.2638219457,ref_a_719:0.2946560883)100:0.0763718470,(ref_a_228:0.3555565644,(((ref_a_300:0.4906765909,ref_a_841:0.1903200197)100:0.0992679718,((((ref_a_423:0.2047886360,(((((((ref_a_72:0.0920837206,ref_a_529:0.1068089781)100:0.0886841829,ref_a_195:0.1138904757)59:0.0139357076,(ref_a_944:0.1268053845,(ref_a_261:0.1411477281,ref_a_223:0.1183977950)98:0.0410223627)64:0.0192020981)99:0.0296659767,ref_a_689:0.0985418528)98:0.0145308033,(ref_a_501:0.0954625938,ref_a_953:0.1052030791)99:0.0487293241)96:0.0231540423,(ref_a_803:0.1053537712,ref_a_685:0.0959893622)99:0.0215537812)97:0.0248586935,(ref_a_45:0.0589223604,ref_a_647:0.1126675923)97:0.0290927519)100:0.0721786789)74:0.0337969645,ref_a_789:0.0943102844)74:0.0475646522,ref_a_94:0.1056994598)100:0.1113672777,(((((ref_a_15:0.0899960405,ref_a_251:0.1118088278)100:0.0687660545,ref_a_768:0.1789005295)98:0.0193273971,(((ref_a_428:0.0639431961,ref_a_551:0.1257559378)100:0.0994118890,ref_a_178:0.1361124647)100:0.0597409026,ref_a_92:0.0548983779)100:0.1494367024)98:0.0268479641,(ref_a_426:0.1771968399,ref_a_857:0.0865508616)100:0.0479576465)98:0.0505754707,((ref_a_160:0.1679634401,ref_a_204:0.0807228134)91:0.0094534866,(ref_a_220:0.0980124900,ref_a_470:0.0932507521)91:0.0136917534)98:0.0818548753)100:0.0745407851)99:0.0594671148)99:0.0671433641,ref_a_44:0.2692506160)100:0.1542057999)100:0.1892429747)98:0.0559598207)93:0.0874711819,((ref_a_24:0.7572798038,(ref_a_30:0.2995935636,(ref_a_41:0.1137106945,ref_a_500:0.1746301726)100:0.2137296726)87:0.0611333037)97:0.1144662121,(ref_a_562:0.3156708758,(ref_a_156:0.0145482813,ref_a_574:0.0000027836)100:0.3229230527)100:0.2298943765)71:0.0452585106)98:0.0815365119)100:0.3550741376)99:0.1195881390,((ref_rew12:0.0000020992,ref_pr_42:0.0000020992)100:0.6021783698,(ref_a_449:0.1420858344,(ref_a_234:0.1559574102,ref_a_651:0.2090735925)100:0.1956970994)100:0.1990057878)100:0.5348815718)78:0.0760633577,((ref_a_97:0.4276722716,ref_a_840:0.4868910354)100:0.3007096758,ref_a_25:0.8020063389)98:0.1426209686)93:0.0955805582,ref_a_810:0.7289338832)71:0.0581680254)91:0.0614772042,(((ref_a_112:0.5340768778,(ref_a_660:0.3086088199,ref_a_902:0.4201370168)100:0.1573093056)100:0.3854968688,ref_a_808:0.6503093093)90:0.0708341828,((ref_a_383:0.1305646790,ref_a_903:0.0745520062)80:0.0499432365,ref_a_57:0.0557639373)100:0.7695807746)81:0.1049877367)72:0.0608875117,((((((ref_a_911:0.2489369754,ref_a_670:0.1992636594)100:0.0668881969,ref_a_920:0.1666550440)100:0.0756667107,ref_a_105:0.0583222494)100:0.9001264750,ref_a_940:0.5148216678)94:0.1474479202,(ref_a_309:0.1077972820,ref_a_910:0.1170795333)100:0.8646686027)99:0.3066969061,(((((((ref_a_996:0.4515906322,ref_a_699:0.1795944778)52:0.0250661038,ref_a_397:0.2560329165)53:0.0330623772,(ref_a_602:0.0536698804,ref_a_851:0.1189340860)100:0.1788413668)58:0.0440045425,(ref_a_102:0.1247896720,(ref_a_746:0.0864337763,ref_a_904:0.1162970890)100:0.0411367298)100:0.1520398785)83:0.1083175538,ref_a_556:0.2810462270)100:0.4842374386,(ref_a_71:0.3396281229,ref_a_135:0.2418585999)100:0.5086181423)89:0.0689246196,(ref_a_636:0.3252376414,ref_a_681:0.3745630030)100:0.2105926673)100:0.1552108279)87:0.0680534042)69:0.0339398244,(((((ref_a_393:0.6006255204,(ref_a_21:0.3642944824,(ref_a_881:0.0877353377,(ref_a_219:0.0603407001,ref_a_639:0.0709650779)100:0.0438278271)100:0.1122727949)100:0.2345392785)98:0.0388716592,(ref_a_626:0.2849384373,(ref_a_217:0.1900015325,ref_a_744:0.1841210361)100:0.0516670095)100:0.0633623908)100:0.2086706029,ref_a_912:0.3467448094)99:0.0875364792,(ref_a_641:0.4503757368,(ref_a_182:0.1139900856,ref_a_333:0.1668554664)100:0.3503069314)98:0.0785986094)98:0.1130372880,((((((ref_a_32:0.7518132049,(ref_a_469:0.4692853172,((ref_a_343:0.1454406598,ref_a_975:0.0368802209)100:0.1035791387,(ref_a_916:0.1330876657,(ref_a_750:0.1525851531,(ref_a_667:0.0827522971,ref_a_704:0.0662129775)95:0.0116343778)95:0.0953921991)100:0.0809936640)100:0.2169465044)100:0.1107917562)99:0.0578487528,(ref_a_474:0.2545876827,ref_a_666:0.1690612373)95:0.0607363680)95:0.0336500205,(ref_a_357:0.0941139700,ref_a_984:0.1443817363)100:0.0926274851)99:0.2451068476,ref_a_209:0.2868213691)94:0.1503149538,(ref_a_472:0.4913834559,((ref_a_193:0.1227098196,ref_a_371:0.1045185030)100:0.1392019205,(ref_a_192:0.1967687499,ref_a_830:0.1078891157)100:0.2188913806)100:0.1406357099)100:0.1094849680)94:0.0698227383,ref_a_508:0.5140940171)96:0.1110569366)96:0.1492748242)71:0.0654697126,(((((ref_a_777:0.1659381867,((ref_a_308:0.2128550135,ref_a_568:0.1093425261)100:0.0347078774,ref_a_878:0.1639951119)76:0.0244084483)100:0.6830454235,(ref_a_723:0.2219324757,(ref_a_351:0.2177602510,((ref_a_478:0.1886862098,ref_a_55:0.0469046033)100:0.0355605145,ref_a_342:0.0403193587)100:0.1282708353)79:0.0664426942)100:0.4054901091)91:0.0742437248,ref_a_786:0.4685304297)76:0.0587088413,(ref_a_164:0.7060322120,(((((ref_a_337:0.2512591867,ref_a_997:0.1597398949)100:0.3942473027,ref_a_152:0.3350660631)100:0.0644125519,ref_a_495:0.3568673191)97:0.0919158623,((ref_a_61:0.1552367256,ref_a_927:0.0539986108)100:0.3853122376,((ref_a_37:0.2030037509,(ref_a_671:0.1164651500,(ref_a_658:0.1401551312,ref_a_856:0.0467492980)100:0.0595847435)100:0.1292878420)79:0.0660808629,(((ref_a_968:0.2474819757,((ref_a_76:0.2010666655,ref_a_26:0.1526978925)100:0.0546720550,ref_a_730:0.1023475867)100:0.1017553126)62:0.0416386276,(ref_a_644:0.1723966132,(ref_a_84:0.1499503909,ref_a_909:0.1864604676)100:0.0532182739)100:0.0516318998)74:0.0233841314,(ref_a_793:0.2468248803,(ref_a_407:0.1355150674,ref_a_807:0.1206072084)98:0.0490858716)95:0.0400173479)80:0.0538704516)79:0.0691911147)95:0.0696262298)72:0.0497848910,ref_a_976:0.5569055908)80:0.0321913324)93:0.0941775472)77:0.0753828045,((((ref_a_577:0.5666410131,ref_a_505:0.3111093363)91:0.1204913677,ref_a_179:0.3032742265)91:0.0727582552,(((ref_a_409:0.2975480418,ref_a_985:0.2759547097)99:0.0624669572,ref_a_124:0.2849866876)84:0.0609106298,(ref_a_405:0.1374318346,ref_a_687:0.0941377472)100:0.1708266406)99:0.0741644361)91:0.0845032289,(ref_a_77:0.1745106706,ref_a_525:0.2055236997)100:0.1355788199)100:0.2668277598)95:0.0516069978)63:0.0211401671,(ref_a_783:0.4711609527,ref_a_554:0.3484793581)99:0.1649482516)75:0.0664748392,(ref_a_51:0.7409572685,ref_a_693:0.5300753813)89:0.1149732117)69:0.0579428657,((((((((ref_a_471:0.5152540204,(ref_a_70:0.3899511892,ref_a_437:0.5809334911)100:0.3554970114)100:0.1706744991,ref_a_485:0.5999797995)100:0.0973234064,(ref_a_398:0.6060403726,ref_a_900:0.2250040972)100:0.1839246673)100:0.1132290139,ref_a_406:0.5168872869)100:0.3093567568,(ref_a_591:0.5909240226,(ref_a_616:0.1555797709,ref_a_624:0.1188294734)100:0.4575046333)100:0.4099094823)100:0.1252654406,(ref_a_519:0.4231569193,(ref_a_130:0.2258634634,(((ref_rew2:0.0000000000,ref_a_322:0.0000000000):0.0000020992,ref_pr_1:0.0000020992)100:0.2381983066,ref_a_95:0.1133997314)100:0.1235847768)100:0.3300887727)100:0.1723612682)97:0.0939968415,(ref_pr_22:0.2581623351,ref_a_432:0.2329068362)100:0.6272329872)97:0.1101754158,((ref_a_104:0.2163431913,ref_a_513:0.1885477112)100:0.0929183443,ref_a_595:0.0742671337)100:0.7837484173)71:0.1080806278)97:0.0829035939)91:0.0921481583)87:0.1400257542,((((ref_a_665:0.3077498422,ref_a_948:0.2444709431)100:0.4994015513,ref_a_120:0.2643709769)100:0.1516154846,(ref_a_467:0.2331823941,ref_a_829:0.1835973966)100:0.1246836352)100:0.1865227358,((((ref_a_684:0.1525687981,(ref_a_287:0.1421408503,(ref_a_880:0.0759817329,ref_a_989:0.0838844949)100:0.1947771724)100:0.1255239502)100:0.1690607165,(ref_a_772:0.1391074815,ref_a_876:0.0609438337)100:0.0781849122)85:0.0417855532,(ref_a_662:0.3050920512,((((ref_a_745:0.1147935341,(ref_a_168:0.1142836163,ref_a_190:0.0437864023)90:0.0180845553)100:0.1608137126,ref_a_403:0.0686846476)89:0.0391934083,ref_a_422:0.0740502441)94:0.0548145529,ref_a_896:0.1067932206)100:0.0579376210)100:0.0956657868)100:0.0510309637,ref_a_373:0.1663637832)100:0.1621393762)100:0.5698021041)100:0.9572886798)100:0.9956137326)56:0.0739510127);
