# Supplementary material for: Picoplankton nitrogen guilds in the tropical and subtropical oceans: From the surface to the deep
Source: PLoS One. 2025 Nov 5;20(11):e0335222. doi: 10.1371/journal.pone.0335222 (PMC12588538; doi:10.1371/journal.pone.0335222)
Supplement: S1 File — (ZIP) [file pone.0335222.s001.zip › supplementary info/N_cycle/G_amt_ammonium_transporter/tree/README_binary_classification_20221115.txt]

####Old groups and scores:
amt_Acidithiobacillus	0.5
amt_Actinobacteria_2	0.5
amt_Actinobacteria_3	0.5
amt_Archaea	0.5
amt_Archaea_Bacteria_2	1
amt_Archaea_Bacteria_3	1
amt_bacteria	0.5
amt_bacteria_2	0.5
amt_Bacteroidota_2	0.5
amt_Bacteroidota_3	0.5
amt_Bacteroidota_4	0.5
amt_Cyano_2	0.5
amt_Cyano_Chloroflexota	0.5
amt_Delta_Plantomycetes	0.5
amt_diverse_bacteria	0.5
amt_Firmicutes	0.5
amt_Firmicutes_3	0.5
amt_Firmicutes_4	0.5
amt_Firmicutes_Bacteroidota	0.5
amt_Proteo_Campylo	0.5
amt_Proteobacteria	0.5
amt_Actinobacteria	1
amt_Aquifex	1
amt_Archaea_Bacteria	1
amt_Bacteroidota	0.5
amt_Cyano	1
amt_Cyanos_Bacteroidota	1
amt_Firmicutes_2	1
amt_Proteo_Cyano_diverse_bacteria	1
amt_Proteo_swiss	1
amt_plants	0
amt_plants_2	0
rh_transporter_eukaryotic	0
alone_1	0.5
alone_2	0.5
alone_3	0.5
#### New groups
- Every group with score > 0 -> amt
- Every group with score = 0 -> eukaryotic
