# Supplementary material for: Picoplankton nitrogen guilds in the tropical and subtropical oceans: From the surface to the deep
Source: PLoS One. 2025 Nov 5;20(11):e0335222. doi: 10.1371/journal.pone.0335222 (PMC12588538; doi:10.1371/journal.pone.0335222)
Supplement: S1 File — (ZIP) [file pone.0335222.s001.zip › supplementary info/N_cycle/G_nifH/tree/ref_database.faln]

>ref_190
-----------------------------------------------MHKIAVYGKGGIG
KSTISSHLSAVFAE-KNLKVLHVGCDPKHDSTMRIAPKDGVP-TVIQMLRENP-------
----GWLRSRA---FVQKG------------RFGIDLVECGGPEPGAGCGGRGVAKMFEM
FTSIR-LLERG----DWDVSLFDVLGDVVCGGFAAPMRQGFAEKAYIVCSEELMAMYAAN
NVVKAITTNAGN---GVTLGGIIANTRDNEN-GGEILRLFAEALGTQVVEYIPRSPIILE
AEGEMKT------VVEY-------------DPTAPIVDVFRSLADK----ILAY--D-PS
AASLPTP-LEDRE------------F----------------------------------
------------------------------------------------------------
------------------------------------------------------------
------------------------------------------------------------
------------------------------------------------------------
---------NDFTVDAFRKTA---------------------------------------
------------------------------------------------------------
------------------------------------------------------------
------------------------------------------------------------
------------------------------------------------------------
----
>ref_185
-----------------------------------------------MQKIAIYGKGGSG
KSTISAALSVTYAQ-AGLKVLHVGCDPKADSTFTITGGKRIR-TLLDLLGE---------
----GHLRPSAEE-FVVRG------------RFGIDCIEAGGPRPGAGCGGRGIARMFEL
LDEIG-LLRER----AYDVVLFDVLGDVVCGGFAAPLRLGFADRAFIVVSEEPLSMYAAN
NIAHAIDTYSAN---GVRLGGLILNVSDDLE-AVAMVESFAAAIGSSVVGVIPRDKQIQL
IERAHKT------AAEL-------------PDGSQTRAAIRQLADR----VSAS--F-EI
DHALPTP-LSLEA------------LFR------------------------LL------
--EP--------------------------------------------------------
------------------------------------------------------------
------------------------------------------------------------
------------------------------------------------------------
---------AGVVSEPVAASF---------------------------------------
------------------------------------------------------------
------------------------------------------------------------
------------------------------------------------------------
------------------------------------------------------------
----
>ref_15
-----------------------------------------MSGNSKSRQIAFYGKGGIG
KSTVAANVAVALAE-MGLKVFQMGCSPKVDSTSLLLGGKIIEHDILGHLKGGT-------
----TGEKGL-QE-CIVEG------------YRGVLCAESGGPEPATGCAGKGVSYALDV
LSNLR-ILEKL----GVDIVIYDVIGDVVCGGFAQPIRTGYAQEIYIISSGELMSVYSAN
NICAAVKAVSETKRNAARVGGIIDNMRGVKQ-ERELLEEFASRIGVPLLAHIPRSPVVQE
AEGEGGT------VLER-------------RPDSPQGAVYRELAQN----ILDN--S-E-
-TVIPSP-LELEE------------ILE------------------------LL------
--RR--------------------------------------------------------
------------------------------------------------------------
------------------HQDDKVPSAVEPTAIASSTSFPAPAVVKETKASPERNLRKIA
IYGKGGIGKSTISANLSAALSHMGENVMQVGCDPKRDSISTLCGKLVPTILDQLQDGVIN
EERLRQVIHQGYNGIWGVESGGPKPGLGCAGGGVMEALRLLEEHNIFQKYGISFALFDVL
GDVVCGGFAQPMRAGYAREVYIVTCGETLTLLQINNIARSIRKIQERGADCACAGLINNM
RGIPNEDKIVEEVAALMGLPLVAHIPRSDTVQASEFLAQTVVQAYPDSAQAEVYRELAHR
ILENDTVYIPNAISLKEIKPIVQKYVGE--------------------------------
------------------------------------------------------------
----
>ref_12
-----------------------------------------------MERIVIFGKGGIG
KSTVACGISASLAA-AGKRVLHVGCDPKHDSTAALLRGKLIE-PVVDRIEK---------
----VKGVTA-ED-IVVRS------------PLGVDCVEAGGPTAGVGCGGRGITRMLEI
FNEAE-LLDES----KYDLALYDVLGDVVCGGFAAPLRKGIGEKVVIVTSEELMALYAAN
NIARAVVHYANN---GIALAGLIVNLKDPEA-DRKVVERFAERINTRILAWIPRDPLVRE
AEYNRTT------VVEA-------------YPQAPISRVLRELAER----IHDESVA-D-
-RPLPTP-MNEEEFHVGARARFRADLEH------------------------EM------
--MQ--------------------------------------------------------
------------------------------------------------------------
------------------------------------------------------------
------TVAAEQAEAAAALAGPKIVEDGEVSVPLASLTRGDALAAAKAKREEQAARYAVE
LRAGSRAIRLGLIGAQEAVQRLRAAFPEHASKLGAEELTA--------------------
------------------------------------------------------------
------------------------------------------------------------
------------------------------------------------------------
------------------------------------------------------------
----
>ref_2
------------------------------------------MAKSKLTQVAIYGKGGIG
KSTISANVSAALAA-CNKKILQVGCDPKHDSTRLLMNGRNIT-TALDYLKATE-------
----PNDYNL-ND-IVFHG------------YRDVACVEAGGPEPGVGCAGRGIISTFKL
LEDLG-IKEIN-----FDYTIYDVLGDVVCGGFAVPIRREYADRIYVVTSGEYMSIYAAN
NILKGIKNYDH---GKKRIGGIIFNQRGVAD-EEGRVQRFAKAVNLPICVNIPRSDEFAI
AEQEGMT------LTER-------------FPHSSMREKFEQLAGL----IIEN--G-E-
-LYGANP-LEDID------------LEE------------------------TV------
--LG--------------------------------------------FKVKDSNCRNEK
EKAGVNDKNKTVESDSVKLDHSTANERFNRKIVEKKDPKSFISKSLLYREPLHGCAYNGS
IGVSIQVTDAISLSHGPASCAHMANNAVTSIGRRAMFERGAVLTSNIIPPLQSTDMDESV
MVFGGMDLLRKKVEKCLKEKPAALIITTSCTPGISGDDLDHILQMGTEE---CPIIPIKA
DGDMAGDYLQGVIMSHLEIARYL--IDKKVKPVGNKVNIIGERSVGRNAENNHKIVEELI
SSLGLEINCRFIKNTTVENIKNLLLADYNILAMDDYMGRMLKDFLENEYGAKFFPHRLPV
GFYETKQWLQGLASLYQKEDVLTDMLLAKEDEFTRRLNELKPYLKGKKILIVMYMRNIDW
LLETIFALEMEVIQVNIINSCMDDRFLSRYLDRVKLVENYEFVNEGEELAELQPDILLTN
YNTTVIKGDFFCDTIPYNPGCGFFSGLDLASRWKEIFNKNIKESWKNDREHFTKYFA---
----
>ref_189
------------------------------------------------MRIAVYGKGGIG
KSTLSANLAAALAQ-DDKRVLQIGCDPKQDSTRLLLGGTHPR-PVLEYLRETR-------
----REEQQL-AD-ILHRG------------WKGVHCVEAGGPEPGVGCAGRGILSAFAI
LENLG-CAWSD-----YDAIIYDVLGDVVCGGFSVPLRKGYAQTVLVATSEEFMSLYAAN
NILRGVCNMEQ---GEPRAVGLVVNRREREG-DIEDVRRFAQAVGAPILAVIPRSRAFHD
AESQAQT------LAEA-------------CPESPEAEIIRNLAQA----VFQA--K---
-PCLP-RPLEDSA------------LEK------------------------LL------
--LG--------------------------------------RNSKPAAFSGTDK-----
----------------ASQNLLTPLTPGHASSQNRQGASRFLSKSLLAREPLHGCAFTGA
VNTLTQIRDAVTLAHGPKSCSHIAASTMLSSGMASLRSRGVRIPEQLNPVLIGTEMSDDA
MIHGGMDAFRAGLGKALAMEPEAIFVTTTCPAGVIGDDVDQALPAKDASTPQI--LRVTT
DGDIEGDYLQGVINACLEGAGGL--IDPKIQPDENCVNIVAEKNIALNAESNFREMERLL
SMLGLRVNCRFVRQCSVRQLRELLRAPLQLPAYLDHLGRVLQDFLTGKFGCTFTQNPFPS
GFHETERWLREIADFFDRGSLAEQAFDALRGEYLQAIDDLRPHLAGKRLMLVTYIHDVDW
ILETAFDLDMEVVKVGILNYTQDNRYRTRYKDRLTVDVGYDPQRRADDIMKLKPDLFLGN
YQPSGLPETTHYDTVPLCPNTGHLGGLALAQRWRRLINAPLQEGWRKDEARLMRAEGVNQ
GGAL
>ref_61
------------------------------------------------MRIAIYGKGGIG
KSTITANLAAALAE-RGKRVLQIGCDPKHDSTRLLLNGKRVM-TALDYLRDVP-------
----PVMQRL-SE-VLHTG------------YKGVVCAEAGGPEPGVGCAGRGILSTFAF
FERLG-LKTED-----FDVILYDVLGDVVCGGFAVPLRKGFAEIVYIVTSEEFMSIYAAN
NILRGVQNFDE---SPYRIAGLILNSRGEAE-DQKKVYRFSKAARLPVKYTIQRSSLFRK
AEELDKT------VVEA-------------FPESSETKLFQTMARG----FFDD--N---
-KLFPALPLEEEA------------LER------------------------IV------
--LK--------------------------------------G-----EQPDKDKKIVH-
-HVSGI----------KSKEKEKPGAPSASDQENRLPASTFLSKSMLCREPLHGCAFTGA
ICTTTQINGSISVAHGPRSCSQIACQTILAGGLRALYQKNVIIPEQLFPSMLSSDMNENV
VIYGGMDDLTEKLRQAVAAKPQAVFVLTTCPAGVIGDDAESAIRIISAEHPEIPVIPVTT
DGNIRGDYMQGVLNACMEGAGSF--IDPCCKPEYDLVNIIAEKNIANNAETNFAVISNLL
NELGISVNCRFVRRTSIEALRGFLKGRLNLPAFNDHFGRVLINFLQERFQISFAQNAFPV
GFYESERWLNEIAVFFEKETEAERVIGLFRKEYRERMEPFRKALEGKRIMIITYIHDTDW
ILETAFDMGMEVVKVCILNYSQDNLFRTRYPGRFEVETNYPPQKRDDDLRRLKPNLLLCN
YTPQDLPLALHADTIPLCPDVGFYGGLAFAGRWAALLKSPVKEGWKYESEKFA-------
----
>ref_88
------------------------------------------------MKIAIYGKGGIG
KSTISANLSAALAV-SGKKVLQIGCDPKHDSTRLLLGGKRIV-TALDYMKATP-------
----VALQRL-DQ-VLHVG------------YGGIVCVEAGGPEPGVGCAGRGILSTFAM
FDRLG-LDMAS-----FDVVLYDVLGDVVCGGFAVPLRRGFADRVYVVTSEEFMSIYAAN
NILKGVKNFDE---GGHRLAGLILNSRGRKE-DRRPVESFARNVNLPVKQVVPRSERFRR
AEMLEKT------LVEA-------------FPDSLEAMIFHGLALD----VLGN--K---
-TFYPARFLDEDS------------LDR------------------------LI------
--LH--------------------------------------DKSPLSGDPGGDGEMPGG
LDCPALCRDDQCENLDGAELPVKPF-ISPGGKP-----TVFLSKRVLSREPLHGCAFSGA
LATTTQIKDSVTVAHGPRSCTHIAGQAILSVGFRLFNQRHILLKNQVVPAVISSDMDESM
VIYGGRDRLIETLEQAMKQCPRAVFLVTACPSGVIGDDPIAAVNEIRHRYPDVPVIPITS
DGNLRGDYMQGVLNACMEGAGAL--VDKTVTPDPHCVNILAEKNIASNSESNFNTVAELL
SGMGIHVNCRFVRNTSVAQLNHFLKAPLNLVAYIDYFGRLMADFIEERLGVPTASLPFPV
GFTESAAWVREIAAFFEKQAAGEKLITGCHGHYRSMIKKYGPALGGQRLMIITYVQNVDW
IVEAAFDLGMEVVKVCLLGHCQGPLFTTRYPGRFEVETDYNPAKRDKDVARLKPDLLLGN
YTPGNLSLPVHVDMIPMCPDVGFYGGIAFAHRWATLIKAPIVEGWKTDGI----------
----
>ref_139
------------------------------------------------MKIAIYGKGGIG
KSTISANLSAALAK-AGKKVLQIGCDPKHDSTRLLLGGKRIM-TALDYMKNTP-------
----VGLQRL-DR-VLHVG------------YKGIVCAEAGGPEPGVGCAGRGILSTFAL
FERLG-LDMNT-----FDVVVYDVLGDVVCGGFAVPLRQGFADTVYVVTSEEFMSIYAAN
NILKGVKNFDQ---GGHRLAGLILNSRGTHE-NRHPVKRFAQNVKLPVKQTVPRSELFRK
AEMMEKT------VVEA-------------FPDSTEARAFHDLARD----VLEN--H---
-TFYPARFLNEDV------------LEQ------------------------LI------
--LQ--------------------------------------D-SPPQAQTDAENRVPS-
-KAPGI----------NEKSPEKKFKVKSSDKK-----SVFLSKSLLTREPLHGCAFSGA
LATTTQIKDTVTVAHGPRSCTNIACQAILSAGFRLFTRKKILLENQIAPAVISSDMDESV
VIYGGKDNLVKTLEQAMEQNPKAVFLVTTCPSGVIGDDPVAAIHEIRQKYPQIPVIAVTS
DGNLRGDYMQGVLNACMEGAGAL--MDKTVTPKSHCVNILAEKNIAFNAESNFNTIADIL
KEMNIDINCRFVRNTSVEQLKGFLKAPLNLPAYTDYFGRLMADFIDERLGIPTAKQPFPV
GFSESVAWVREIADFFHESMAGERVIDTHRRHYETMIKTYGHTLKGRRLMILTYMHNVDW
IVEAAFDLGMEVIKVCILNFSQDNLFITRYPERFEVETNYDPAKRDKDLERLKPDLLLGN
YTPKNLPYPLHVDIIPMCPDVGFYGGLAFAHRWATLIKAPVTEGWKNDAL----------
----
>ref_145
-----------------------------------------------MTQIAIYGKGGIG
KSTLAANLSVSLSQ-MGKSVLQIGCDPKRDSTRLLLNGQKIT-PVLEYLRDVD-------
----RDQHNL-ED-LIQTG------------YGQVDCVEAGGPEPGIGCAGRGILSTFDL
LSKLG-IGERE-----YDVTVFDVLGDVVCGGFAVPLRLEYADAVYIVTSGEFMSIYAAN
NILRGVKNFDQE---FPRLGGILFNERGMEE-ERVRVERFAAAVGLPIVVHFPRSSHFIQ
AERKKQT------ILEA-------------FETSPLADQFRALAVC----VIDP--K-P-
-FQHARP-LTDEM------------LEE------------------------VV------
--LE--------------------------------------------------------
------NKVNAQPTVNISCHESP--PSNQRDVTGRPSSKQFLSKSMHSHGPLHGCAFTGA
ANTTTHIKGAITIAHGPRSCAHIAQQVAISSAQRTLATHGQRVPEQFFPPVISSDMAETT
VIHGGAAELEQAIDHALTLQPEIIFVITTCPSAIIGDDVQSVIARRSAAQNGCRIIPIAT
DGNIEGDYL---------------------------------------------------
------------------------------------------------------------
------------------------------------------------------------
------------------------------------------------------------
------------------------------------------------------------
----
>ref_1
-----------------------------------------------MIQIALYGKGGIG
KSTVSSNLSAALAE-SGKKVLQIGCDPKHDSTRLLTNGNSIT-TVMEYIRDTL-------
----PEDRLL-GD-ILFDG------------YKGVSCVEAGGPEPGVGCAGRGILSMFEL
LDRLG-IHEIP-----FDLSLYDVLGDVVCGGFAVPLRREYADAVFLVTSGEYMALYAAN
NILRGILNFDGS---SPRVAGIIHNGRGLEH-EDERVDAFAKAVKLPVVASIPRSELFAE
AEKQGKT------TLEA-------------FPDSDVATVFRDLSEYISHLVTGS--N-R-
-LYPSKP-LENSE------------MET------------------------LV------
--LG--------------------------------------------------------
------RNIPVIKPDQISSTHIPKGPTDGKDTL--PVRKNLYSKSVRNKEPLHGCAFAGA
VTTTSQVNGSLTIIHGPRSCGHIVTHFLSSNVLAARSRHGTDLPCK--GEIASTDMGETS
FIFGGLEELRNKLEEAASQGWEIVFLVTTCPAGLIGDDLETAVSMVQEQYPRTKIIPVPV
DGNLAGDFAQGLVEGWKKVSELI---DNSVSPEKGFVNIVAEKNLSDNVEVNFQTIESLL
DDIGLKVNCRFLNSTTIDSIRQFKKGEINILAKKDDSSQLVRDHLENCFNASFTDMNFPI
GFNETSKWLEELSHLSGRKNDAEMIIEKEKQIYDAEMTRLRPFLQGKKVLINTYSRSIDW
LLDIIFDLGMDVLKIGLLHSSAEEGFSSKYAGKVHVEDNYTAQQREKDILDHRPHLVLSN
YPPMFASDGVHYDSIPFCPEVGFRNDIFMAQRWSRLLRLPEIEGWKIDGEVIR-------
----
>ref_116
----------------------------------MFRHYCSYSKEAAAIKIAVYGKGGIG
KSTISANISAALSL-NGNRILQVGCDPKHDSTRLLLGGRVPE-TVLDYIREVA-------
----PEQRSL-DD-IVFCG------------FGNVACVEAGGPEPGVGCAGRGIITTFGL
LESLG-LGRID-----FDYEIYDVLGDVVCGGFAVPIRKEYAETIYLVTSGEFMAIYAAN
NILRGIKNFGDS---PERVAGIIYNSRNLKD-EDERIRAFAEAVKLPVVARIPRSDLFAS
AEKEGKT------VIEA-------------YPDSQEAEIFREIAAN----ISGIRPAGGG
RLHGALP-LDDET------------LEA------------------------VV------
--LG---------------------------------------------VRKKDIHKKRT
HQKSEPAKATTQNASPTPSSAHCPFRPGEKCSTDVSDKKTDASVNSRTKYPLHGCAFAGA
ACVTAQIMDAYTILHGPKSCAHMMWGIIENSLLRMNRLYDFSTDFDITKRTGTTNMDDED
FIFGGEAKLRAEIGKAIDNGWKHIFIITACPPGIIGDDTSLVAEEMMKQHPGTTIEPIPV
DGNIDGDFSQGYIRTFGIIARYI-DRSGGGRKENSVNIIGEKSLATNEEYDFGSIKDLLD
AIGISVNTRFITRTDIASIRNLDNACMNLPAHGDFTSAMISEIVAGNSSLPFLNMPFPTG
FGETSAWLTKIAEFFGKTKKAEELIESEEKIYRKKISGLKVSTKGKKLLVSTYSRNIDWI
IELACDLGMEIVRIGLMHSP--EKEPLRTRYEDLPVRDDYDPEIRREEIGLLSPDLVLLD
RPAPGQGEYVRYDTIPYSAGFGFQAGLFWAERWSRVMKLPPAEEWRYDGEDVC-------
----
>ref_186
--------------------------------------------MVIGIRIAVYGKGGIG
KSTISANVSAALAG-KGLKVLQIGCDPKHDSTRLLLGGNIPT-TVLDYIKCAL-------
----PEDRHL-ED-IVFTG------------HGGVACVEAGGPEPGVGCAGRGVITTFEL
LEELG-LDQEY-----FDVSIYDVLGDVVCGGFAVPVRDEYADVVFIVTSGEYLSLYAAN
NILKGIKNFTEK---TSKVAGIIYNTRGLEE-EDDRVRRFAEAVRLPVITQIPRSEIFAS
AEKEGHT------IIEK-------------YPSSAESEIIRNIADH----IKKILDD-RE
ERLYPALPLEEKE------------LES------------------------IV------
--LQ--------------------------------------------------------
-----------------REDLADVKKFDVSVLKKRMEQVKVKSPSVKNRRPLIGCAFAGA
VSVAAQITDAAIVMHCPRSCLLMICEKLFDRELHSAQIYNLPYDAGFMKRFFSTDMTDED
FIFGGEEKLKQTIESSIGKGYKNIFIVTACPPGIIGDNVGGVVSGILEDYPSVNLIPVEV
DGNLKGDFAQGIMEAYRTIAGIIRSGERGQQAKERSVNVIAEKWLATNDEASMDIIEELL
KRLGISLNSRFLSKVPFSSLENFNRAALNLPADAEDTSLSIKTLLSSASDVPFFDKSLPT
GFRESEEWLLNIAELFNEENTAKEIIAEEKEKYQQKIERLKPHFEGKKVLITSYPKSVDW
ICDLAHDLDMKILKIGLTYSPISESFTSRYEGEIEIEKNYPLEKRTEDINELKPDLVLHT
YPRLRPADKARGVQIPYCPGFGFQAAVDQAEKWSRLMKVPVIEGWRSDGEVVL-------
----
>ref_67
------------------------------------------------------------
---MAANLAAALTE-MEKKVMLVGCDPKRDST-ITLTGKYLK-PLLEVLMEGG-------
--------EV-GE-VIEEG------------YKGVLCIEIGGPEPGIGCAGRGLLLAFKK
LKETG-IFEKE-----IDFVIYDVPGDVVCGGFAVPMRRGFAREIYIVTSGEYLSLFAAN
NICKAIRR------VGARLGGIVCNSREVER-EIEIVRRFSRMVGGKLVGVIPRDKSIQI
CESKGMS------VIEC-------------MPESGIAYVFREIAKS----ILDN--Q-H-
-LVKPKV-LTLNE------------LNT------------------------LM------
--L---------------------------------------------------------
------------------------------------------------------------
------------------------------------------------------------
------------------------------------------------------------
------------------------------------------------------------
------------------------------------------------------------
------------------------------------------------------------
------------------------------------------------------------
------------------------------------------------------------
----
>ref_212
-----------------------------------------------MRQIAIYGKGGIG
KSTISSNLSAALHE-MGHTVMQVGCDPKRDSTRILAEGKFIP-AVLEEHREQLRIGKD--
----EYAINL-KN-IVFKS------------PGGIYLVEAGGPEPGIGCAGRGVLTALQI
LKDLK-AFSTY----NIDVAIYDVLGDVVCGGFSMPIREGFAEEIYLICSGGFMSIYAAN
NIARAVQRLAKR--GDAGLAGIICNSNGDEAFEHAFIPAFAKRLGTPFVQFVPRSPVIQA
CELGGRP------VVEY-------------APDSQEAEIFRNLAKA----IIEN--D-S-
-RVIPTPINDLAE------------LET------------------------MY------
--RQ--------------------------------------------------------
------------------------------------------------------------
------------------------------------------------------------
------------------------------------------------------------
---------CLVKDKK--------------------------------------------
------------------------------------------------------------
------------------------------------------------------------
------------------------------------------------------------
------------------------------------------------------------
----
>ref_175
-----------------------------------------------MKRIAVYGKGGIG
KSTIAANVAAALAE-EGYRVMLVGCDPKADST-LTLAGRRIP-TVMHEYRRKG-------
----EG-LKL-ED-IIVEG------------DFGVLCVESGGPKPGVGCAGRGVLKALEM
LTRMG-AFED------VDVVIFDVLGDVVCGGFALPIRRGYADTVFVVTSSEPMSLYAAN
NICRGIAEYADR--GGAKLGGVIHNRRSRDS-DSRVVTEFCRRIRAELIYDLFYMEEVRK
AESRYRT------VIRE-------------FPDSDAAEAFRELAHR----MLET--E---
-GVVPQP-LEEEE------------VLR------------------------L-------
------------------------------------------------------------
------------------------------------------------------------
------------------------------------------------------------
------------------------------------------------------------
---------AGVRF----------------------------------------------
------------------------------------------------------------
------------------------------------------------------------
------------------------------------------------------------
------------------------------------------------------------
----
>ref_0
------------------------------------MNNKTNDNNQKQKRIALYGKGGIG
KSSTASNVAAACAD-EGYKVMIIGCDPKSDSSITLLGGKRIP-TILDLLRD---------
----GEGLNE-ED-VVFEG------------YNGVKCVEVGGPEPGIGCAGRGIIVAINQ
LKRIS-DSMKE-----MDLIIYDVPGDIVCGGFVAPVRKGMVNESYIITSGEYMPMYAAN
NICSGLSKINTP------LNGIVCNSRDVTN-EKEIVEEFAHEIGSELLSFIPKEQIVQD
CEREGYS------VMDI-------------APDSKIAQVYRELAQK----IMSK--T-EP
DSVLPNS-MDDEQ------------LRE------------------------LA------
--RK--------------------------------------------------------
------------------------------------------------------------
------------------------------------------------------------
------------------------------------------------------------
---------QSKQETKSCHNKKT--IRTE-------------------------------
------------------------------------------------------------
------------------------------------------------------------
------------------------------------------------------------
------------------------------------------------------------
----
>ref_99
--------------------------------------------MKKQKIIAIYGKGGIG
KSSTASNVAAACAE-AGKKVMIIGCDPKSDSSITLLGGKRIP-TILDLLRE---------
----GIEVTE-ED-MVFEG------------YAGVKCIEAGGPEPGIGCAGRGIIVAVQK
LKSVSGELMKE-----QDLIIYDVPGDIVCGGFVAPIRKGYVNEAYVLTSGEYMPLYAAN
NICKGLTKINMP------LSGVICNSRNASR-EEEIVSKFSEEIGSQLMAFIPKSQIVQD
CERNGYS------VMEK-------------APYSEIANVYRRLGKA----IMEN--E-R-
-KVMADS-LTDER------------LRE------------------------LT------
--K---------------------------------------------------------
------------------------------------------------------------
------------------------------------------------------------
------------------------------------------------------------
------------------------------------------------------------
------------------------------------------------------------
------------------------------------------------------------
------------------------------------------------------------
------------------------------------------------------------
----
>ref_170
--------------------------------------------MKKQKIVAIYGKGGIG
KSSTASNVAAACAE-AGKKVMIIGCDPKSDSSITLLRGKRIP-TILDLLRE---------
----GVDVQE-KD-VVFEG------------YAGVKCVEAGGPEPGIGCAGRGIIVAIQK
LKSISGDLLKE-----QDLIIYDVPGDIVCGGFVAPVRKGYVNEAYVLTSGEYMPLYAAN
NICKGLSKIGMP------LSGVICNSRNASR-EEEIVRKFSEEIGSQLMAFIPKRQIVQD
CEREGYS------VMEK-------------APDSDIAEVYRQLGKS----ILTN--E-K-
-KVMASH-LSDER------------LRE------------------------MT------
--K---------------------------------------------------------
------------------------------------------------------------
------------------------------------------------------------
------------------------------------------------------------
------------------------------------------------------------
------------------------------------------------------------
------------------------------------------------------------
------------------------------------------------------------
------------------------------------------------------------
----
>ref_13
--------------------------------------------MNPQKRIAIYGKGGIG
KSSTASNVAAACAD-EGYNVMIIGCDPKSDSSITLLGGKRIP-TILDILRD---------
----GMEIEE-EDEVVFEG------------YKAVKCVEVGGPEPGIGCAGRGIIVAIQK
LKKIS-QSMKE-----MDLIIYDVPGDIVCGGFVAPIRKGLVNEAYVLTSGEYMPLYAAN
NICKGLSRINTK------LSGVICNSRSVSR-EEEIVNKFANEIGSELVAFIPKEQIVQD
CERDGYS------VLEK-------------AGDTDIAEVYRTLARN----IMAS--D-C-
-AVDPRA-LADER------------LRE------------------------LT------
--R---------------------------------------------------------
------------------------------------------------------------
------------------------------------------------------------
------------------------------------------------------------
------------------------------------------------------------
------------------------------------------------------------
------------------------------------------------------------
------------------------------------------------------------
------------------------------------------------------------
----
>ref_65
--------------------------------------------MTIQKRIAIYGKGGIG
KSSTASNVAAACAD-EGYKVMIIGCDPKSDSSITLLGGKRIP-TILDLLRD---------
----GVDVKE-ED-VIHEG------------YKGVKCVEVGGPEPGIGCAGRGIIVAIQT
LKKIS-KSLNE-----MDLIIYDVPGDIVCGGFVAPIRKGLVKEAYVLTSGEYMPLYAAN
NICRGLAKINTP------LSGIICNSRSVSR-EEEIVTKFASEIGSELMAFIPKEQIVQD
CERDGFS------VMEK-------------APDSNVAKVYRKLAQA----IMER--D-S-
-SVMPEA-LDDER------------LRE------------------------LT------
--K---------------------------------------------------------
------------------------------------------------------------
------------------------------------------------------------
------------------------------------------------------------
------------------------------------------------------------
------------------------------------------------------------
------------------------------------------------------------
------------------------------------------------------------
------------------------------------------------------------
----
>ref_147
---------------------------------------------MEQKRIAIYGKGGIG
KSSTASNVAAACAD-EGYKVMIIGCDPKSDSSITLLGGKRVQ-TILDLLRQ---------
----KIDVKE-ED-IVHEG------------YKGVKCVEVGGPEPGIGCAGRGIIVAIQK
LRQMC-KSIDD-----MDLIIYDVPGDIVCGGFVAPIRKGLVNEAYILTSGEYMPLYAAN
NICKGLAKIDTP------LSGIICNSRSVTR-EEEIVRKFSEEIGSKLMAFIPKEQIVQD
CERDGFS------VLEK-------------APGSSVAGVYRDLAHA----IMSN--D-S-
-SVLPSS-LEDER------------LRE------------------------LT------
--RK--------------------------------------------------------
------------------------------------------------------------
------------------------------------------------------------
------------------------------------------------------------
---------V--------------------------------------------------
------------------------------------------------------------
------------------------------------------------------------
------------------------------------------------------------
------------------------------------------------------------
----
>ref_131
-----------------------------------------------MIQIALYGKGGIG
KSTISANLSAALAE-SGKSILQVGCDPKSDSTRLLLGGRKIP-TVLDYLRKTP-------
----PDKQNL-ES-LLFKG------------FKGAACVETGGPKPGVGCAGRGILSSFEA
LVRLG-IRDVP-----LDLVLYDVLGDVVCGGFAVPLRSEYADAVFLVTSGEFMAIYAAN
NILRGIKNFEDS---SPRVAGIIRNSRGIED-EDRRISAFSKAVGLPVVASIPRSEIFSR
AEKAGKT------LIET-------------FPESENAEIFRELARY----VEKIGKDRS-
-LLYHARPLEDWE------------LEE------------------------LV------
--LGRSLEDSASTFMQGEVEKEAGCESGFEEDAGSEVGTINEPEKCCSEACGTC-EGETC
ECEAGDSSGSGNLSCSDSSRVKPASGNEEAPVPGPSGPGTPELKPPLYGCAFAGAVTATF
QVNGALTVLHGPRSCAHIISDALASSFLRSGSFRKTGVKG--LEGRALPGLLSVDMEEED
IIFGGLEKLSCRMEEALASGWKLLFVVSTCPSGIIGDDIEKAVLKMKRLYPGARILPIPV
DGNLTGDFSYGFFEGCKKVAGLI--DPAVRPEEGLVNIIGERNFSPRDEENFRIMEKLLE
GLGLRVNCRFLSRADPSSIRAFKKAGLNLLAHNSLENRLLRDYLSEYFGLGFFEHPFPVG
FRDSSRWVKALSKCLTPEKDPMPFLEAREQMYRIELSKYSPHLEGKKVLVVSYSQDIGWV
LDTIRDLGMELVKVGIRASSFGKDKQLALFPEDIPFVENYTDRQRAEDIKSLKPDLVLSG
YAPLIPEENVHCDTIPFSPKVGFMSGLELAKRWSTLLRLPVVEGWKYDGGEEE-------
----
>ref_163
-----------------------------------------------MIQIALYGKGGIG
KSTVAANLSAALAG-LKKRVLQVGCDPKHDSTRLLLGGAGIP-TVLDYMLKTP-------
----LEAQQL-EA-LVFEG------------YGGTACVEAGGPKPGVGCAGRGILSSFEV
LKRLG-LRNSS-----FDVVLYDVLGDVVCGGFAVPLRKEYADAVFLVTSGEYMALYAAN
NILRGIRNFEDA---VPRVAGIIFNGRGLFA-EEERVFAFARAVGLPVLISLPRDEVFFQ
AEKAGKT------LAEA-------------FPFSAPAGIFRELAGY----VETLEKDRS-
-LLHPANPLGDLE------------LET------------------------LV------
--LGKRKLPNRKPFVPGSAP---------GKKPGVEPGSPNREKGSSSEICKAIPEGQSV
EISAG------------VPDTKSAGTPTEASAPPPSAPPT---RLPLYGCAFSGATTATF
QVNDAATVLHGPRSCTHITADALSCSFLRGG-----GINAPTREEKQIPCLLSTDMEEED
VIFGGLEKLERKIEEALSAGWQTVFVVNTCPGGIIGDDIREAASRTEVRFPGARVIPVPV
EGVLTGDFSAGLLEGYKRVADLI--DPSGRPEKGLVNVIGERSFSLRGEEDFRTVEKLLG
KLGYGVNCRFLKGTDTFSLRSFKKAEINLLACNDPETRALQTYLSERFGLEFFELPFPVG
FRKSSIWIKTLAARLLPGKDLSFLLQEQEEAYKAGIGKYAPHLSGKRVLLVSYTKDISWI
LDTIRDLGMEILKVGIPVSFFGRESPGLLSHEGFQVERNYTDERRARDVRDLRPDLVLSS
YVPSVPEEGVHYDTIPFSPQVGFLSGLELAKRWSTLLRLPVMEGWKYDGGDES-------
----
>ref_127
-----------------------------------------------MIQIALYGKGGIG
KSTVSANLSAALSD-LKKRVLQIGCDPKHDSTRLLLGGAVIP-TVLDYMRETP-------
----QEMQQL-EA-LVFEG------------YGGTACVEAGGPKPGIGCAGRGILSSFEV
LKRLG-LKASS-----FDVVLYDVLGDVVCGGFAVPLRKEYADAVFLVTSGEYMALYAAN
NILRGIQNFEDE---APRVAGIILNRRGLFA-EEERVFTFARAVGLPVLVSLPRDEVFSQ
AERAGKT------LAEA-------------FPFSTPASIFRELAKY----IETLEKDRS-
-LLHPANPLDDLE------------LEA------------------------LV------
--LGRRERPCIKPLGTYPAP---------DKKTGTELYSSRQENSHSK------------
EISSG------------IHETKPAETPEEASTPFPTAYPF---RPPLYGCAFSGAVTATF
QVRDAVTVIHGPRSCTYITADALACSFLRGG-----GINA--GGVEQVPGILPTDMKEEE
VIFGGLEKLESKIEEALSAGWKTVFVVNTCPGGIIGDDIREAALRAGAHFPGARVIPLPV
EGVLTGDFSTGLLEGYKRIADLI--DPSVKPERGLVNIIGERSISLREEEHFRNIEGMLK
KLGYRVNCRFLKGTDTFSLRSFKKAEINLLAFDDPETRTLQAYLSGRFKLEFFELPFPVG
FRESSIWIKTLAERLLPGKDFSPLLQEQEELYRAEIAKYIHHLLGKRVLVVSYTEEIGWI
LDTIRDLGMEIIKVGISVSFFGKVSPNLLSHEDFSLERDYTDEKRAKDVRTLMPDLVLSN
YAPSGHEEGVHYDTIPFSPQVGFLSGLELAKRWSTLLRLPVVEGWKYDGGEEC-------
----
>ref_141
-----------------------------------------------MIQIALYGKGGIG
KSTVSANLSAALAD-LNKRVLQVGCDPKHDSTRLLLGGAVIP-TVLDYMRETP-------
----GEAQQL-EA-LVFEG------------YRSTACVEAGGPKPGIGCAGRGILSSFEV
LKRLG-LRASS-----FDVVLYDVLGDVVCGGFAVPLRKEYADAVFLVTSGEYMALYAAN
NILRGIRNFEDT---NPRVAGIIFNSRGFFA-EEERVFAFSRAVGLPVLSSIPRDEVFSQ
AEKAGKT------LAEA-------------FPSSASAGIFRELAVY----VETLEKDRS-
-LLHPANPLGDLE------------LEA------------------------LV------
--LGRRERVCMKPFTTAPAT---------DEKTGTELCSLCQEKGPSA------------
EIPSE------------IPETKSAGTPEEVPTQSPTPLPS---RPPLYGCAFSGAATATF
QVSDAATVLHGPRSCTHITADALACSFLRGG-----GINA--GEVKQVPGLLPTDMEEED
VIFGGIEKLERKIEEALSAGWQTVFVVSTCPGGIIGDDVKRATSRVETRFPGARVIPVPV
EGVLTGDFSTGLLEGYKRVADLI--DPSVTPEKGLVNIIGERSFSLREEEHFRTIEGLIK
KLGYGVNCRFLKGADTLSLRSFKKAEINMLACDDPETRALQAYLSDRFGLEFFELPFPVG
FRESSLWVKALTARLLPGEDPSPLLEEQEELYRAGVVKYAPQLSGKRVLVVSYTEDIGWV
LDTIRDLGMEIVKVGISVSFFGRGSPGLLSCEAFPVERDYTDEKRARDVRILMPDLVLSN
YAPSVPEDGVHYDTIPFSPQVGFLSGLELAKRWSTLLRLPVTEGWKYDGGDES-------
----
>ref_6
------------------------MTSGGARAAPFPHPKVRPVSNRQPRHIAIYGKGGIG
KSTTTSNIAAALAE-AGHRVIQIGCDPKSDSTTILRGGAELP-TVLDSLRDRS-------
----RK-PKL-EE-ISATG------------FGGVLCIEAGGPVPGVGCAGRGISAAVDL
LEDLR-VFETF----QPDYVLYDVLGDVVCGGFAVPIRDGIAERAFVVTSSDFMAIFAAN
NLFKAIDKYAPS--GGARLGGIIANSLQLPH-ARALIDDFAERTGTEVVGYVPRSTEVAQ
AELYGQT------VIEA-------------APYSEQAEVYRRLARR----VTGE--I-D-
-TRLPRP-LNGPD------------LKD------------------------WA------
--RG--------------------------------------------------------
------------------------------------------------------------
------------------------------------------------------------
------------------------------------------------------------
---------WGDRIFGTENAATG--GGI--------------------------------
------------------------------------------------------------
------------------------------------------------------------
------------------------------------------------------------
------------------------------------------------------------
----
>ref_78
-------------------------------------------MAKATKHIAIYGKGGIG
KSTTTSNISAALAE-AGYRVIQIGCDPKSDSTNTLRGGDYLP-TVIDSLRD-S-------
----SK-VKL-QD-VSAIG------------FKGVLCIEAGGPVPGVGCAGRGINAAVGL
LQELN-VFEEY----EADYVLYDVLGDVVCGGFAVPIRDGITDRAYVVSSSDFMAIYAAN
NLFKAIGKYAPS--GGAKLGGIIGNSILPGY-PESLITDFAKRTGAAVAGFVPRSPVVAQ
SELYGKT------VIEA-------------SPGSEQADVYRKLAAH----VAGN--E-N-
-LSVPSP-LNVTD------------LRD------------------------WA------
--RS--------------------------------------------------------
------------------------------------------------------------
------------------------------------------------------------
------------------------------------------------------------
---------WGDAINQEAASFSA--SAR--------------------------------
------------------------------------------------------------
------------------------------------------------------------
------------------------------------------------------------
------------------------------------------------------------
----
>ref_119
-------------------------------------------MAKKIKQIAIYGKGGIG
KSTTTSNISAALSV-AGYKVMQFGCDPKSDSTNTLRGGEYIP-TVLDTLRD-K-------
----QI-VRA-HD-VIFEG------------FNGIYCVEAGGPAPGVGCAGRGIITSVSL
LKQQK-VFEEL----DLDYVIYDVLGDVVCGGFAVPVREGIAEHVFTVTSADFMALYAAN
NLFKGIHKYSTE--GGALLGGVIANSINAPY-AKEIVDDFVARTHTQVMEYVPRSVSVTQ
AELQGKT------TIEA-------------DPNSKQAQIYKSLAQK----IVDH--T-E-
-SKVPVP-LETSE------------LRE------------------------WA------
--SN--------------------------------------------------------
------------------------------------------------------------
------------------------------------------------------------
------------------------------------------------------------
---------WGKQLV----ELET--GVLSPAAAGNL------------------------
------------------------------------------------------------
------------------------------------------------------------
------------------------------------------------------------
------------------------------------------------------------
----
>ref_148
--------------------------------------------MTKTRNIAIYGKGGIG
KSTTASNISAALSE-QGYHVMQIGCDPKSDSTNTLRGGTFIP-TILDTLRT-N-------
----RK-VEI-DE-IVHNG------------FNDILCVEAGGPEPGVGCAGRGIITAIEL
LASRN-VFEDY----KPDVVIYDVLGDVVCGGFAMPIREGIAEQVYTVSSSDFMAIYAAN
NLFKGIKKYAAS--GGALFSGIIANSINQTI-QKDIVKDFSNNTGTTIAQFVPRSLSVTR
AELLGKT------VIEA-------------DPDSEQATVYRKLAKT----IIKN--R-K-
-KYVPSP-LEPEQ------------LKE------------------------WA------
--ER--------------------------------------------------------
------------------------------------------------------------
------------------------------------------------------------
------------------------------------------------------------
---------WSDSLLGQKDEISP--GCRLNYLAQEA--------EISSGN----------
------------------------------------------------------------
------------------------------------------------------------
------------------------------------------------------------
------------------------------------------------------------
----
>ref_28
--------------------------------------------MTKARNIAIYGKGGIG
KSTTSSNLSAALSD-LGLTVMQIGCDPKSDSTNNLRGGKSIP-SVLDALRS-G-------
----KR-IET-SD-IVYEG------------FNGILCVEAGGPEPGVGCAGRGIITAIEL
LRQKN-VFEEF----KPDVVIYDVLGDVVCGGFSIPIREGVAEQVYTVASSDFMAIYAAN
NLFKGIRKYANN--GGALFSGIIANSMNQQI-QKEIINDFASQTKTTIAGYVPRSLDVTR
SELRGQT------VVEH-------------APDSEQAELYRELARG----ILHN--D-K-
-KYVPAP-LESEE------------LKV------------------------WA------
--ES--------------------------------------------------------
------------------------------------------------------------
------------------------------------------------------------
------------------------------------------------------------
---------WSDILLREREHVQQ--GEVKRSSIEGKRSSIEGRTLVSSEA----------
------------------------------------------------------------
------------------------------------------------------------
------------------------------------------------------------
------------------------------------------------------------
----
>ref_187
----------------------------------MTFVSELGENMTGTRNIAIYGKGGIG
KSTTTSNISAALAD-SGLKVIQIGCDPKSDSTNNLRGGKSIP-SVLDAIRS-G-------
----KK-VEI-ED-IVYEG------------FGGVLCIEAGGPEPGVGCAGRGIIAAIEL
LRQKK-VFEQY----KPDVVLYDVLGDVVCGGFSVPIREGVAEQVYTVTSADFMAVYAAN
NLFKGIKKYANS--GGALFSGIIANSVSLPI-HKEIIDDFAAQTGTTIAEYVPRSITITR
SELRGQT------AVEY-------------DPDSEQAEVYRRLAKA----IITN--E-K-
-KYVPAP-LDAEG------------LKG------------------------WA------
--ES--------------------------------------------------------
------------------------------------------------------------
------------------------------------------------------------
------------------------------------------------------------
---------WSDRLLDKKEE-EQ--THRSKTAIAAT------------------------
------------------------------------------------------------
------------------------------------------------------------
------------------------------------------------------------
------------------------------------------------------------
----
>ref_7
----------------------------------------------MARSLAFYGKGGVG
KSTVVSNLSAAYAS-MGRKVLQIGCDPKRDSSRNLIKVFPPV-TLMDLLSEGR-------
----SD-LVP-ED-ILMDG------------GENIECIEVGGPKPGVGCAGRGLGRLFEE
LEEME-ILERD-----YDYVFYDVLGDVVCGGFAVPMRSGYAEEVFVVTSGEFMSLYAAN
NIARGIRNYALE--GDVRMGGLIANVKDLAF-DRDLIERFAAKIGTHVVHYVEWDKAIYE
AERRRKT------VVRH-------------APDHPCTQGWLALAKA----IEEA--P-R-
-PHIPTP-MGDKE------------LDV------------------------FL------
--DG--------------------------------------------------------
------------------------------------------------------------
------------------------------------------------------------
------------------------------------------------------------
--------LYGFADDAPVDTGVD--TASGAEVAATP------------------------
------------------------------------------------------------
------------------------------------------------------------
------------------------------------------------------------
------------------------------------------------------------
----
>ref_118
----------------------------------------------MSRSMAFYGKGGVG
KSTVVSNLTAAYAK-MGRKVLQIGCDPKRDSSRNLIKVFPPT-TLMDLLSEGR-------
----SN-LVP-DD-IIMDG------------GENVDCIEVGGPKPGVGCAGRGLGRLFEE
LEEME-ILERD-----YDYVFYDVLGDVVCGGFAVPMRSGYAEEVYVVTSGEFMSLYAAN
NIARGIKNYADE--GEVRMGGIIANVKDLAF-DRDLIERFAARIGSHVVDFIEWDKAVYE
AERRRQT------IVRY-------------APDHACTEAWMKLARA----IEEA--P-R-
-PHIPTP-MNDRE------------LDV------------------------FL------
--ED--------------------------------------------------------
------------------------------------------------------------
------------------------------------------------------------
------------------------------------------------------------
--------LFGFRETLP--------------AASCS------------------------
------------------------------------------------------------
------------------------------------------------------------
------------------------------------------------------------
------------------------------------------------------------
----
>ref_184
----------------------------------------------MRRSMAFYGKGGVG
KSTVVSNLTTALAH-MGRQVLQVGCDPKRDSSRNLVKVFPPI-TLMELLAEGR-------
----KD-LVP-ED-IVMDG------------GTNIDCIEVGGPKPGVGCAGRGLGRLFEE
LEDME-LLERD-----YDYVFYDVLGDVVCGGFAVPMRSGYAEEVYVVTSGEFMSLYAAN
NIARGIQNYAED--GDVRMGGLIANVKDLEY-DKPLIEAFAKRIGTHVVSYLEWNKVVYD
AERRRTT------VLRH-------------APEHPFAQRWLDLAKN----LEQT--P-R-
-PHIPTP-MADAE------------LDV------------------------FL------
--EE--------------------------------------------------------
------------------------------------------------------------
------------------------------------------------------------
------------------------------------------------------------
--------LFGFSDAPA-AIGCD--VSDAPKTLSLQRH----------------------
------------------------------------------------------------
------------------------------------------------------------
------------------------------------------------------------
------------------------------------------------------------
----
>ref_103
----------------------------------------------MSRSMAFYGKGGVG
KSTVVANLTATLAA-GGKRVLQVGCDPKRDSSRNLIKVFPPI-TMMELLAEGR-------
----TN-LVP-ED-IVMDG------------GDGVDCIEAGGPRPGVGCAGRGLGRMFEE
LEEMS-IFDRD-----YDYVLYDVLGDVVCGGFAVPMRSGYAEEVYVVTSGEFMSLYAAN
NIARGIRNYAED--GDVRMGGLIANVKDLAY-DRDLIERFAERIGTKVVFYLEWDRVVYE
AERRRST------VLRH-------------APDHPFCGRLRELADT----IAAG--P-E-
-LHIPNP-MSDRE------------LDV------------------------FL------
--EE--------------------------------------------------------
------------------------------------------------------------
------------------------------------------------------------
------------------------------------------------------------
--------LFGFRTEPALAGGCG-------------------------------------
------------------------------------------------------------
------------------------------------------------------------
------------------------------------------------------------
------------------------------------------------------------
----
>ref_89
-----------------------------------------------MRQIGIYGKGGIG
KSTVSSNLSAALAV-LGHRILQVGCDPKADSTRNLLGGKHPK-PILELLKDKD-------
----REDLRR-ED-YTSTG------------FNGIDCIEVGGPEPGIGCAGRGVVLLFDV
LTEND-VFAQQ-----YDLALYDVLGDVVCGGFAVPMRTGRADEIYIVVSGEPMALYAAN
NICKGLVRFARN--GPVRLGGLIPNLKMPEI-DLPFVEHFAQSIGAPLLPTVVWDPDVKQ
AERKAQT------VLQ--------------------------------------------
------------------------------------------------------------
------------------------------------------------------------
------------------------------------------------------------
------------------------------------------------------------
------------------------------------------------------------
------------------------------------------------------------
------------------------------------------------------------
------------------------------------------------------------
------------------------------------------------------------
------------------------------------------------------------
----
>ref_114
-----------------------------------------------MIKIAIYGKGGIG
KSTVTSSLSAALSL-EGRKVMQIGCDPKTDSTINLLRGLTPP-PILQYLQEHG-------
----RP-ASL-DE-IARTG------------FGGTTCLEVGGPTPGVGCFGRGMLTAFEL
LEEMN-AYATY----APDVVLYDILADIVCGGIAVPMREGFADKVAIVTSGEKMALLAAR
NIILALRHFADR--HYAELGGLILNCRDMAD-EKARVEDFAAKMDTTILGVIPRDRAIHA
FEEEGRT------IVEG-------------DPGLPTSLEFRNLART----MMGL------
------------------------------------------------------------
------------------------------------------------------------
------------------------------------------------------------
------------------------------------------------------------
------------------------------------------------------------
------------------------------------------------------------
------------------------------------------------------------
------------------------------------------------------------
------------------------------------------------------------
------------------------------------------------------------
----
>ref_192
-----------------------------------------------MLKLAIYGKGGIG
KSTTSANLSVALAE-MGYKVMQIGCDPKADSTKNLTGGVKIA-SVLSITKDKR-------
----IHEISI-ED-VVHEG------------YKGVYCVEAGGPEPGIGCAGRGVISVLEF
LTKLD-VYNKL----GIDIVLYDVLGDVVCGGFAVPLRAGYAELVYEVTSGEMMAMYAAN
NIAKGIKRFAER-GGKVRLGGLICNERNAFL-EKENVSMLADRLGSRVVKFVPRDNIVQE
SEMVGKT------VLEF-------------APESVHADVYRQLART----ILDN--Q-T-
-YSIPTP-MDDQA------------FES------------------------ML------
--NA--------------------------------------------------------
------------------------------------------------------------
------------------------------------------------------------
------------------------------------------------------------
---------AR-------------------------------------------------
------------------------------------------------------------
------------------------------------------------------------
------------------------------------------------------------
------------------------------------------------------------
----
>ref_159
--------------------------------------------MSKSKHIAIYGKGGIG
KSTTVSNLAASYSA--DKDVLVIGCDPKADTTRTLV-GRRIP-TILDILKEKRDA-----
----QE-----ED-VLFPG------------YGGVMCVESGGPEPGVGCAGRGVIVAMKL
LENLE-VFSRD-----PDVIIYDVLGDVVCGGFAVPLREDYADEVYIVTSGEYMALYAAN
NISKGIKKLKSN------LGGIICNCRGIHR-ELEIVEEFAHQIGSKVIGVIPRSELVQQ
SEIHAKT------VLEK-------------FPESEQAQKYRELSKA----VLEN--D-D-
-FVIPQP-MDADE------------FDE------------------------FF------
--RG--------------------------------------------------------
------------------------------------------------------------
------------------------------------------------------------
------------------------------------------------------------
---------FQ-------------------------------------------------
------------------------------------------------------------
------------------------------------------------------------
------------------------------------------------------------
------------------------------------------------------------
----
>ref_122
-----------------------------------------------MKQIAIYGKGGIG
KSTTSSNLSAALAD-RNLAVMQIGCDPKRDSTRMLMQGRLIP-TVLDLIREKG-------
----EANLGS-SD-VIFEG------------YRGIRCVEAGGPEPGVGCAGRGIIATFQL
LERLD-AFKGD-------VILYDVLGDVVCGGFAMPMRKGYAQEIYLVTSGELMALYAAN
NICKAIARISQNSRQICRLGGIICNARNTPG-EKELVEAFAKSVGSRVLTYIPRDEIVQH
AELNTMT------VIEY-------------EPESDQAGRYRELAEA----VMTN--T-S-
-FIIPSF-LEMEE------------LEQ------------------------MG------
--RS--------------------------------------------------------
------------------------------------------------------------
------------------------------------------------------------
------------------------------------------------------------
---------FLTPRSGVRER----------------------------------------
------------------------------------------------------------
------------------------------------------------------------
------------------------------------------------------------
------------------------------------------------------------
----
>ref_144
-----------------------------------------------MKQIALYGKGGIG
KSTTSANLSAALSE-KSLEILQIGCDPKHDSTRMLMHGEWIP-TVLDLVRKKG-------
----EANIAV-DE-IVFKG------------YNGIRCVEAGGPEPGIGCAGRGIIATFQL
LEKLN-ALYGD-------VIVYDVLGDVVCGGFAMPMREGYAQEVYLVTSGDFMALYAAN
NICKAIARLSKRTKNRCTLGGVICNSANIEN-EYELVKEFAEKINSKLVAYIPRSPIVRV
SEVNRKT------VIEY-------------APESEQADIYRKLADT----IMENVPD-K-
-NRIPVP-MEMDE------------LES------------------------LS------
--LK--------------------------------------------------------
------------------------------------------------------------
------------------------------------------------------------
------------------------------------------------------------
---------YIKT-----------------------------------------------
------------------------------------------------------------
------------------------------------------------------------
------------------------------------------------------------
------------------------------------------------------------
----
>ref_136
-----------------------------------------------MKQIALYGKGGIG
KSTTSANLSAALSD-RGLDIMQIGCDPKHDSTRMLMHGTWIP-TVLDLVRARG-------
----DTAISV-EE-VVFRG------------YNGIRCVEAGGPEPGVGCAGRGIIATFQL
LERLD-ALYGD-------VVLYDVLGDVVCGGFAMPMRESYAREVYLVTSGELMSLYAAN
NICKAIQRLSRRSRCTCALGGVICNSANITG-EKELVGAFARRIGSRLISYIPRDNIVRV
AEVNKQT------VIEY-------------APDSPQADIYRHLAED----VFEN--D-S-
-MTIPIP-METDD------------LEN------------------------LA------
--LE--------------------------------------------------------
------------------------------------------------------------
------------------------------------------------------------
------------------------------------------------------------
---------YV-------------------------------------------------
------------------------------------------------------------
------------------------------------------------------------
------------------------------------------------------------
------------------------------------------------------------
----
>ref_30
-------------------------------------------MGSQMKQIALYGKGGIG
KSTTSANLSAALAK-SGLEILQIGCDPKHDSTRMLMHGTWIP-TVLDLIRERG-------
----DANLTV-DD-VVYPG------------FSGVRCVEAGGPEPGIGCAGRGIIATFQL
LERLG-ALDGD-------VIVYDVLGDVVCGGFAMPMRENYAEEVYLVTSGELMSIYAAN
NIAKAIARLSKRVRNGCRLGGVICNAKNIEG-ERDLVEEFARRINSSLIAYIPRDRIVQL
AELNKQT------VIEY-------------APDSAQADVYRQLADE----IYRN--T-R-
-TSIPTP-FDMDE------------LEA------------------------FA------
--LE--------------------------------------------------------
------------------------------------------------------------
------------------------------------------------------------
------------------------------------------------------------
---------SVQV-----------------------------------------------
------------------------------------------------------------
------------------------------------------------------------
------------------------------------------------------------
------------------------------------------------------------
----
>ref_79
-----------------------------------------------MKQIALYGKGGIG
KSTTAANLSAALAG-EGLDILQIGCDPKHDSTRMLMHGSWIP-TVLDLIRERG-------
----DANITA-DD-VVFRG------------FRGVRCVEAGGPEPGIGCAGRGIIATFQL
LERLD-ALKGD-------VIAYDVLGDVVCGGFAMPMREGYAQEVYLVTSGELMSIYAAN
NIAKAIARLSRRVRSKCRLGGVICNEKNLEG-EDELVAEFARRINSSLIASIPRDRIVQL
AELHRQT------VIEY-------------APDSEQAAVYAQLGDD----IYRN--R-K-
-TSIPTP-LEMDE------------LES------------------------FA------
--LE--------------------------------------------------------
------------------------------------------------------------
------------------------------------------------------------
------------------------------------------------------------
---------FVQI-----------------------------------------------
------------------------------------------------------------
------------------------------------------------------------
------------------------------------------------------------
------------------------------------------------------------
----
>ref_155
-----------------------------------------------MKQIALYGKGGIG
KSTTAANLSAALAG-EGLDILQIGCDPKHDSTRMLMHGTWIP-TVLDLIRERG-------
----DENITA-DD-VVYQG------------FRGVRCVEAGGPEPGIGCAGRGIIATFQL
LERLD-ALKGD-------VIVYDVLGDVVCGGFAMPMREGYAQEVYLVTSGELMSIYAAN
NIAKAIARLSRRVRSRCTLGGVICNAKNIEG-EQELVEEFARRIGSRLIAYIPRSRIVQV
AELQKQT------VVEY-------------APESDQAAVYQELART----VYGN--E-T-
-TSIPTP-LEMDE------------LES------------------------FA------
--LE--------------------------------------------------------
------------------------------------------------------------
------------------------------------------------------------
------------------------------------------------------------
---------FVQV-----------------------------------------------
------------------------------------------------------------
------------------------------------------------------------
------------------------------------------------------------
------------------------------------------------------------
----
>ref_188
-------------------------------------MSVYDEIAPNAKKVAIYGKGGIG
KSTTTQNTAAALAYYYKLKGMIHGCDPKADSTRMILHGKPQE-TVMDVLREEG-------
----EEGVTL-EK-IRKVG------------FGGILCVESGGPEPGVGCAGRGVITAVNL
MIELG-GYPDD-----LDFLFFDVLGDVVCGGFAMPLRDGLAKEIYIVSSGEMMALYAAN
NIARGILKYAEQ--SGVRLGGIICNSRKVDG-EKELMEEFCDLLGTKLIHFIPRDNIVQK
AEFNKMT------VVEF-------------APDHPQAHEYKKLGKK----IMDN--D-E-
-LVIPTP-LSMDQ------------LEK------------------------LV------
--EK--------------------------------------------------------
------------------------------------------------------------
------------------------------------------------------------
------------------------------------------------------------
---------YGLLDK---------------------------------------------
------------------------------------------------------------
------------------------------------------------------------
------------------------------------------------------------
------------------------------------------------------------
----
>ref_149
--------------------------------------MSFDEIAPDAKKVAIYGKGGIG
KSTTTQNTAAALAYFFDKKVMIHGCDPKADSTRMILHGKPQD-TVMDVLREEG-------
----EEAVTL-EK-VRKIG------------FKDILCVESGGPEPGVGCAGRGVITAVDM
MRELE-GYPDD-----LDNLFFDVLGDVVCGGFAMPLRDGLAQEIYIVTSGEMMALYAAN
NIAKGILKYAEQ--SGVRLGGIICNARNVDG-EKELMDEFCDKLGTKLIHYVPRDNIVQK
AEFNKMT------VIEF-------------DPECNQAKEYRTLAKN----IDEN--D-E-
-LVKPTP-MTMDE------------LEE------------------------LV------
--VK--------------------------------------------------------
------------------------------------------------------------
------------------------------------------------------------
------------------------------------------------------------
---------YGLIDL---------------------------------------------
------------------------------------------------------------
------------------------------------------------------------
------------------------------------------------------------
------------------------------------------------------------
----
>ref_219
--------------------------------------MSFDEIAPEAKKIAIYGKGGIG
KSTTTQNMAAALAHFLGHKVMIHGCDPKADSTRMILHGMGQN-TVMDVLRDEG-------
----EDAITL-EK-VRKQG------------FGGIYCVESGGPEPGVGCAGRGVITAVDT
MRELE-GYPDD-----LDNLFFDVLGDVVCGGFAMPLRDGLAEEIYIVTSGEMMALYAAN
NIAKGILKYADQ--SGVRLGGIICNSRKVDG-EKELMEEFVEKLGTKLIHFVPRDNIVQK
AEFNKQT------VIEY-------------DPECNQAKEYRTLVEN----ITAN--E-D-
-LVKPTP-LSMEE------------LEQ------------------------LV------
--EK--------------------------------------------------------
------------------------------------------------------------
------------------------------------------------------------
------------------------------------------------------------
---------YGLLD----------------------------------------------
------------------------------------------------------------
------------------------------------------------------------
------------------------------------------------------------
------------------------------------------------------------
----
>ref_11
----------------------------------------------MVRKIAIYGKGGIG
KSTTTQNTVAAMAHFHDKKVFIHGCDPKADSTRLILHGKQQV-TMMDTLREKG-------
----EDECTP-DK-VIEVG------------FGGVKCVESGGPEPGVGCAGRGVITAITL
MEQHG-VYEDN-----LDFVFFDVLGDVVCGGFAMPVRDGKADEIYVVASGEMMALYAAN
NICKGMVKYAEQ--SGVRLGGIICNSRNVDG-ELELLQEFCDKIGTQLIHFVPRDNIVQK
AEFQKKA------VVDF-------------DDTCNQAMEYKELARK----IIEN--T-N-
-LVIPTP-MTMDE------------LEE------------------------LT------
--SK--------------------------------------------------------
------------------------------------------------------------
------------------------------------------------------------
------------------------------------------------------------
---------YGFLD----------------------------------------------
------------------------------------------------------------
------------------------------------------------------------
------------------------------------------------------------
------------------------------------------------------------
----
>ref_3
----------------------------------------------MVRKIAIYGKGGIG
KSTTTQNTASAMAHFHDQKVMIHGCDPKADSTRMILGGKMQT-TMMDTLREEG-------
----EEACMDLDK-IMSVG------------YEGIKCVESGGPEPGVGCAGRGVITAITI
MEQLK-VYEDN------DFVFFDVLGDVVCGGFAMPIRDGKAEEIYVVASGEMMALYAAN
NLCKGMVKYAEQ--SGVRLGGIICNSRNVDG-EKELLEEFCKRIGTQLIYFVPRDNIVQK
AEFNKRT------VVDF-------------DEECNQAHEYEELGRK----IIEN--E-N-
-FVIPNP-MSMEE------------LEE------------------------MV------
--MK--------------------------------------------------------
------------------------------------------------------------
------------------------------------------------------------
------------------------------------------------------------
---------YGLVD----------------------------------------------
------------------------------------------------------------
------------------------------------------------------------
------------------------------------------------------------
------------------------------------------------------------
----
>ref_22
-----------------------------------------------MKKIAFYGKGGIG
KSTTQQNTAAAMAYFHNQKVFIHGCDPKADSTRMILGGMNQA-TIMDVLRDEG-------
----AEKITA-DK-IIKGG------------FGNIRCVESGGPEPGVGCAGRGVITAIDM
MEATG-AYSSD-----LDYVFFDVLGDVVCGGFAMPIRDGKAQEVYIVASGEMMAIYAAN
NICKGLVKYAKQ--SGVRLGGIICNSRKVDR-EREFLEEFTAAIGTQMIHFVPRDNVVQK
AEFNRKT------VVEF-------------DPECKQAKEYGELARK----IIEN--K-M-
-LVIPKP-LNINE------------LES------------------------MV------
--LK--------------------------------------------------------
------------------------------------------------------------
------------------------------------------------------------
------------------------------------------------------------
---------YGLVD----------------------------------------------
------------------------------------------------------------
------------------------------------------------------------
------------------------------------------------------------
------------------------------------------------------------
----
>ref_111
----------------------------------------------MTRKIAIYGKGGIG
KSTTTQNTAAAMANFHDKKIFIHGCDPKADSTRLILGGKPQE-TLMDVLRDQG-------
----AEKVTK-EK-VIRTG------------YKGIQCVESGGPEPGVGCAGRGVITAIDL
MENNG-AYTED-----LDFVFFDVLGDVVCGGFAMPIRDGKAQEVYIVASGEMMAIYAAN
NICRGLVKYAKQ--SGVRLGGVICNSRNVDQ-EREFLDEFTSAIGTQMIHFVPRDNIVQK
AEFNKKT------VCEY-------------DPTENQALEYSTLGQK----IIDN--D-N-
-FVIPTP-LTMDE------------LEA------------------------MV------
--VK--------------------------------------------------------
------------------------------------------------------------
------------------------------------------------------------
------------------------------------------------------------
---------YGIAD----------------------------------------------
------------------------------------------------------------
------------------------------------------------------------
------------------------------------------------------------
------------------------------------------------------------
----
>ref_156
----------------------------------------------MTRKIAIYGKGGIG
KSTTTQNTAAALAYFHDQNVFIHGCDPKADSTRLILGGLPQQ-TVMDTLRIEG-------
----AEKVTV-DK-VVKTG------------FKDIRCVESGGPEPGVGCAGRGVITAIDL
MEENE-AYSED-----LDFVFFDVLGDVVCGGFAMPIRDGKAEEVYIVASGEMMAIYAAN
NICKGLTKYARQ--SGVRLGGIICNSRNVDG-EKEFLAEFTEAIGTRMIHFVPRDNIVQK
AEFNKQT------VTEF-------------QPEANQAQEYKTLGAK----ILEN--D-D-
-FVIPKP-LAMDE------------LEA------------------------MV------
--VK--------------------------------------------------------
------------------------------------------------------------
------------------------------------------------------------
------------------------------------------------------------
---------YGLVD----------------------------------------------
------------------------------------------------------------
------------------------------------------------------------
------------------------------------------------------------
------------------------------------------------------------
----
>ref_95
----------------------------------------------MTRKLAIYGKGGIG
KSTTTQNTAAALAYFHGKKIFIHGCDPKADSTRLILGGKPQE-TLMDVLRDQG-------
----AEKITN-EM-VVKKG------------VFDIRCVESGGPEPGVGCAGRGVITAIDL
MEDNK-AYTDD-----LDFIFFDVLGDVVCGGFAMPIRDGKAQEVYIVASGEMMAIYAAN
NICKGLVKYAKQ--SGVRLGGIICNSRNVDG-EKEFLEEFTAAIGTKMIHFVPRDNIVQK
AEFNKKT------VTEF-------------DPNANQAQEYRELGRK----IIEN--E-D-
-LVIPQP-LSMDQ------------LEQ------------------------MV------
--VK--------------------------------------------------------
------------------------------------------------------------
------------------------------------------------------------
------------------------------------------------------------
---------YGLSD----------------------------------------------
------------------------------------------------------------
------------------------------------------------------------
------------------------------------------------------------
------------------------------------------------------------
----
>ref_174
----------------------------------------------MTRKVAIYGKGGIG
KSTTTQNTAAALAFYHDKNIFIHGCDPKADSTRLILGGKPQD-TVMDTLRTLG-------
----AEKVTL-EN-VVKSG------------FKDIRCVESGGPEPGVGCAGRGVITAIDL
MEANQ-AYTDD-----LDFIFFDVLGDVVCGGFAMPIRDGKAQEVYVVASGEMMAIYAAN
NICKGLVKYAKQ--SGVRLGGIICNSRKVDG-EREFLEEFTAAIGTKMIHFVPRDNIVQK
AEFNKKT------VTEF-------------DPEADQALEYKQLGAA----IIDN--K-D-
-FVIPKP-LTMDE------------LEK------------------------MV------
--VK--------------------------------------------------------
------------------------------------------------------------
------------------------------------------------------------
------------------------------------------------------------
---------YGLMD----------------------------------------------
------------------------------------------------------------
------------------------------------------------------------
------------------------------------------------------------
------------------------------------------------------------
----
>ref_204
-----------------------------------------------MRKIGIYGKGGIG
KSTTTQNMAAAMAVSFGKKVMIHGCDPKADATRMILGVMSQE-TVLDTLREFG-------
----KENVTV-DK-VVKLG------------FAGIRAVESGGPEPGVGCAGRGIITAIDL
MEELG-GYPDD-----LEFLFYDVLGDVVCGGFAMPMRQGKAQEIYIVTSGEMMAIYAAN
NISKGLLKYAKR--SGIRLGGIICNSRNVDK-ERDLVEEFCDRIGTQMIYFVPRDNMVQK
AEFNKKT------VMEF-------------DSDCKQAGEYKNLAQR----IIEN--E-N-
-FVIPKPIMKMDE------------LED------------------------LV------
--MK--------------------------------------------------------
------------------------------------------------------------
------------------------------------------------------------
------------------------------------------------------------
---------YGII-----------------------------------------------
------------------------------------------------------------
------------------------------------------------------------
------------------------------------------------------------
------------------------------------------------------------
----
>ref_199
----------------------------------------------MTRKIAFYGKGGIG
KSTTQQNTAAAMAYYHGKNVFIHGCDPKADCTRLALGGVPQT-TIMDTLRELG-------
----EEAVTV-DN-VVNTG------------FKGIRCVESGGPEPGVGCAGRGVITAINL
MEELG-AYSDD-----LDFVHFDVLGDVVCGGFAMPIREGKAQEVYIVASGEMMATYAAN
NICKGLLKYAEQ--SGVRLGGIICNSRKVDN-ELEMMEEFVSALGTQLIHFVPRDNIVQK
AEFNKKT------VVEF-------------DPECNQAKEYGKLAKK----ILEN--D-M-
-FVIPKP-LSMDQ------------LEK------------------------MV------
--AR--------------------------------------------------------
------------------------------------------------------------
------------------------------------------------------------
------------------------------------------------------------
---------YGLMD----------------------------------------------
------------------------------------------------------------
------------------------------------------------------------
------------------------------------------------------------
------------------------------------------------------------
----
>ref_36
----------------------------------------------MTRKIAIYGKGGIG
KSTTQQNTAAALAHFYGKKVLIHGCDPKADCTRLILGGKPQE-TVMDTLREYG-------
----EEAVTV-DK-VVKTG------------FGGIKCVESGGPEPGVGCAGRGVITAINL
MEELG-AYTPD-----LDFIFFDVLGDVVCGGFAMPVREGKAQEIYIVASGEMMALYAAN
NICRGMVKYAEQ--SGVRLGGIICNSRNVDG-ERELMEEFCTKIGTQMIHFIPRDNIVQK
AEFNRQT------VTQF-------------DPNCNQAREYKELARK----IIEN--D-M-
-FVIPKP-MTMDE------------MEN------------------------LV------
--VK--------------------------------------------------------
------------------------------------------------------------
------------------------------------------------------------
------------------------------------------------------------
---------YGLLD----------------------------------------------
------------------------------------------------------------
------------------------------------------------------------
------------------------------------------------------------
------------------------------------------------------------
----
>ref_171
-------------------------------------------MGEGTRKIGIYGKGGIG
KSTTCQNLAAALAHYYNKKVMIHGCDPKADATRLILGGKPQE-TVLDLLREEG-------
----EENLTL-EK-VVKTG------------FGGIRCVESGGPEPGVGCAGRGVITAINL
MEELG-GYPED-----LDFLFFDVLGDVVCGGFAMPVREGKAQEIYIVASGEMMAIYAAN
NICRGMVKYAQR--TGVRLGGIICNSRKVDR-EEEIMQEFCERLGTKMIMFIPRDNIVQK
AEFNRKT------VVEY-------------EPEHPQAQAYKELARR----IMEN--R-D-
-LVIPKP-LSMDE------------LES------------------------LV------
--VK--------------------------------------------------------
------------------------------------------------------------
------------------------------------------------------------
------------------------------------------------------------
---------YGLV-----------------------------------------------
------------------------------------------------------------
------------------------------------------------------------
------------------------------------------------------------
------------------------------------------------------------
----
>ref_197
---------------------------------------------MATRKIGIYGKGGIG
KSTTTQNLAAALAHYFGKKVMIHGCDPKADATRMILGGKPQE-TVLDVMREEG-------
----EENVTL-DK-VVKIG------------FAGIRCVESGGPEPGVGCAGRGVITAINL
MEELG-GYPED-----LDFLFYDVLGDVVCGGFAMPVRDGKAQEIYIVASGEMMAIYAAN
NICRGMVKYAKR--TGVRLGGIICNSRKVDR-EQELMEEFCERLGTQMIMFIPRDNIVQK
AEFNKQT------VVQF-------------DPDHPQALAYKELAKR----IIEN--D-K-
-FVIPKP-LTMDE------------LEE------------------------LV------
--VK--------------------------------------------------------
------------------------------------------------------------
------------------------------------------------------------
------------------------------------------------------------
---------YGIA-----------------------------------------------
------------------------------------------------------------
------------------------------------------------------------
------------------------------------------------------------
------------------------------------------------------------
----
>ref_43
----------------------------------------------MTRKIAIYGKGGIG
KSTTQQNTASAMAYFHKKQVFIHGCDPKADSTRMILGGKPQE-TLMDTLRETG-------
----EESITV-DS-VVKTG------------YQGIRCVESGGPEPGVGCAGRGVITAINL
MEDLG-AYTED-----LDFVFFDVLGDVVCGGFAMPIREGKAEEVYIVASGEMMAIYAAN
NIARGMLKYADQ--SGVRLGGIICNSRNVDK-ELELMEEFTTKLGTQLIHFVPRDNIVQK
AEFNKKS------VIEF-------------DAASNQANEYSELARK----IIEN--K-S-
-FVIPTP-LTMDE------------LED------------------------MV------
--TK--------------------------------------------------------
------------------------------------------------------------
------------------------------------------------------------
------------------------------------------------------------
---------YGIVD----------------------------------------------
------------------------------------------------------------
------------------------------------------------------------
------------------------------------------------------------
------------------------------------------------------------
----
>ref_146
----------------------------------------------MTRKVAFYGKGGIG
KSTTQQNTAAAMAYFYDSKIFIHGCDPKADSNRLILGGMHQK-TLMDTLRDEG-------
----EDKVTV-EN-VVKTG------------YGNIRCVESGGPEPGVGCAGRGVITAINL
MEEVG-AYTPD-----LDFVFFDVLGDVVCGGFAMPIRDGKAEEVYIVASGEMMAVYAAN
NICKGLLKYAEQ--SGVRLGGIICNSRNVDN-ELDLMDEFTEALGTQLIHFVPRDNIVQK
AEFNKKT------VIEY-------------DDSCNQATEYKELARK----IIEN--E-N-
-LVIPTP-LAMDE------------LEH------------------------MV------
--AK--------------------------------------------------------
------------------------------------------------------------
------------------------------------------------------------
------------------------------------------------------------
---------YGLMS----------------------------------------------
------------------------------------------------------------
------------------------------------------------------------
------------------------------------------------------------
------------------------------------------------------------
----
>ref_51
-----------------------------------------------MRQVAFYGKGGIG
KSTTQQNTAASLAR-IGKKIMVVGCDPKADCTRLLLNGKRQP-TVLDTLREEGP------
----EN-VSL-NK-VLADG------------YGGVKCVESGGPEPGVGCGGRGVITSIQT
LENLG-AYTGD-----LDYVFYDVLGDVVCGGFAMPIREGYAEEIYIVVSGEYMAMYAAN
NISKGIKKFAAR--GHARLAGIVCNSRLVEN-EKELVEEFARRLNTKMIYFIPRSKDVQK
AEINKKT------VIDY-------------DPNMPQAQEYLNLAKK----IEEN--R-D-
-FRVPTP-ITIDE------------LED------------------------LM------
--KE--------------------------------------------------------
------------------------------------------------------------
------------------------------------------------------------
------------------------------------------------------------
---------FGIVD----------------------------------------------
------------------------------------------------------------
------------------------------------------------------------
------------------------------------------------------------
------------------------------------------------------------
----
>ref_200
-----------------------------------------------MRQIAFYGKGGIG
KSTTSQNTIAALAG-MGKKIMIVGCDPKADATRLILHQKSQE-TVLHLAAARGSV-----
----ED-LVL-DD-VLQTG------------FRDIKCVESGGPEPGVGCAGRGIITSITF
LEEQG-AYEG------LDYVVYDVLGDVVCGGFAMPIRQNKAREIYIVTSGEMMAMYAAN
NICKGVLKYAHS--GGVRVGGLICNSRKVDR-ELELIEELARRLNTQVIHFIPRDNIVQH
AELRRMT------VVEY-------------APDHPQAKVYEELASK----IDKN--R-Q-
-LSIPTP-IGMDE------------LEE------------------------LL------
--LE--------------------------------------------------------
------------------------------------------------------------
------------------------------------------------------------
------------------------------------------------------------
---------FGVIED--EETQLR--KLEQMEQEQAAKEEQEAEKLAAN------------
------------------------------------------------------------
------------------------------------------------------------
------------------------------------------------------------
------------------------------------------------------------
----
>ref_4
-----------------------------------------------MRQIAFYGKGGIG
KSTTSQNTLAQLATKFGQKTMIVGCDPKADSTRLILNTKAQN-SVLQLAAERGTV-----
----ED-LEL-ED-VVQLG------------YGDILNVECGGPEPGVGCAGRGIITAINF
LEQQG-AYEG------LDFVSYDVLGDVVCGGFAMPIRENKAQEIYIVCSGEMMAMYAAN
NIARGILKYANS--GGVRLGGLICNSRNTDR-EDELIMELARRLNTQMIHFVPRDNVVQH
AELRRMT------VAQY-------------NPGHQQAREYEILAEK----ILNN--K-M-
-MTIPTP-ITMEE------------LED------------------------LL------
--ME--------------------------------------------------------
------------------------------------------------------------
------------------------------------------------------------
------------------------------------------------------------
---------FGVIED--EETALK--KL---QASGQ-------------------------
------------------------------------------------------------
------------------------------------------------------------
------------------------------------------------------------
------------------------------------------------------------
----
>ref_208
--------------------------------------------MAKARQIAFYGKGGIG
KSTTSQNTLAQLATTFGQKIMIVGCDPKADSTRLILNTKAQQ-TVLHMAAELGSV-----
----ED-LEL-ED-VVATG------------FGDILCVESGGPEPGVGCAGRGIITSINF
LEEQG-AYEG------MDFISYDVLGDVVCGGFAMPIRENKAQEIYIVCSGEMMAMYAAN
NIARGILKYAQS--GSVRLGGLICNSRNTDR-EDELIMELARRLNTQMIHFVPRDNVVQH
AELRRMT------VTQY-------------NPEHNQAQEYKQLADK----ILHN--E-M-
-LNIPTP-IEMDE------------LEQ------------------------LL------
--ID--------------------------------------------------------
------------------------------------------------------------
------------------------------------------------------------
------------------------------------------------------------
---------FGVVED--EETAIK--KLEAKEATGA-------------------------
------------------------------------------------------------
------------------------------------------------------------
------------------------------------------------------------
------------------------------------------------------------
----
>ref_120
-----------------------------------------------MRQIAFYGKGGIG
KSTTSQNTLAGMAQS-GNRIMIVGCDPKADSTRLILNCKAQV-TVLHLAAEMGSV-----
----ED-LEL-ED-VMLEG------------FEGIKCVESGGPEPGVGCAGRGIITSINF
LEEEG-AYED------LEFVSYDVLGDVVCGGFAMPIREGKAQEIYIVTSGEMMAMYAAN
NIARGILKYAHT--GGVRLGGLICNSRNVNK-EIDLIEELAERLNTQMIHFVPRSKMVQE
AELRRQT------VIQY-------------APECDQAEEYRQLGNK----IVAN--E-K-
-LTIPTP-IDNDE------------LEE------------------------LL------
--IN--------------------------------------------------------
------------------------------------------------------------
------------------------------------------------------------
------------------------------------------------------------
---------YGLLGS--EEEYKK--VMEADRAAQELTKNSK-------------------
------------------------------------------------------------
------------------------------------------------------------
------------------------------------------------------------
------------------------------------------------------------
----
>ref_121
-----------------------------------------------MRQIAFYGKGGIG
KSTTSQNTLAGMAQN-GNRIMIVGCDPKADSTRLILNTKAQV-TVLALAAERGSV-----
----ED-IEL-ED-VLLEG------------FEGIKCVESGGPEPGVGCAGRGIITSINF
LEEEG-AYED------LDFVSYDVLGDVVCGGFAMPIREGKAQEIYIVTSGEMMAMYAAN
NIARGVLKYAHT--GGVRLGGLICNSRNVNR-EVNLIEELAERLNTQMIHFVPRSKQVQE
AELRRMT------CIQY-------------SPDHEQSAEYRTLAKK----IEEN--T-K-
-LTIPTP-IDNDT------------LEE------------------------LL------
--IN--------------------------------------------------------
------------------------------------------------------------
------------------------------------------------------------
------------------------------------------------------------
---------YGLLGS--EEEYAK--VREADEKEQELLKATNVKKA---------------
------------------------------------------------------------
------------------------------------------------------------
------------------------------------------------------------
------------------------------------------------------------
----
>ref_167
-----------------------------------------------MRQIAFYGKGGIG
KSTTSQNTLAAMANRHGQRIMIVGCDPKADSTRLILNAKAQT-TVLHVAAERGAV-----
----ED-VEL-DE-VLKPG------------FGGIKCVESGGPEPGVGCAGRGIITAINF
LEEEG-AYTD------LDFVSYDVLGDVVCGGFAMPIRENKAQEIYIVCSGEMMAMYAAN
NIARGVLKYAHA--GGVRLGGLICNSRKVDR-ETELIENLAARLNTQMIHFVPRDNVVQR
AEIRRMT------VEQY-------------APEDNQAQEYDQLAQK----IINN--E-K-
-LTIPTP-LEMDE------------LEE------------------------LL------
--IE--------------------------------------------------------
------------------------------------------------------------
------------------------------------------------------------
------------------------------------------------------------
---------FGLLGD--EEDRQK--QIAAQDAAIKATAAK--------------------
------------------------------------------------------------
------------------------------------------------------------
------------------------------------------------------------
------------------------------------------------------------
----
>ref_8
-------------------------------------------MTEKIRQIAFYGKGGIG
KSTTSQNTISALAEM-GKRIMIVGCDPKADSTRLILNSKAQT-TILHLAAERGSV-----
----ED-LEL-EE-VMLTG------------YKGVRCVESGGPEPGVGCAGRGIITGINF
LEENG-AYED------LDYVSYDVLGDVVCGGFAMPIREGKAQEIYIVTSGEMMAMYAAN
NIARGILKYAHS--GGVRLGGLICNSRKVDR-EIELIEALAKRLNTQMIHFVPRDNVVQH
AELRRKT------VIEY-------------DPTHQQAEEYRTLARK----IDEN--K-N-
-LTIPTP-LSMDE------------LEE------------------------LL------
--IE--------------------------------------------------------
------------------------------------------------------------
------------------------------------------------------------
------------------------------------------------------------
---------FGILSK--DEDEEQ--VAVTAG-----------------------------
------------------------------------------------------------
------------------------------------------------------------
------------------------------------------------------------
------------------------------------------------------------
----
>ref_134
-----------------------------------------------MRQIAFYGKGGIG
KSTTSQNTLAAMAEQ-GQRIMIVGCDPKADSTRLMLHSKAQT-SVLQLAAELGAV-----
----ED-VEL-DQ-VLQEG------------YRGVKCVESGGPEPGVGCAGRGIITAINF
LEEEG-AYED------LDFVSYDVLGDVVCGGFAMPIREGKAQEIYIVVSGEMMAMYAAN
NIARGVLKYAQS--GGVRLGGLICNSRNTDR-EIELIEALADKLNTQMIHFVPRDNVVQH
AELRRMT------VNEY-------------APECNQANEYAQLADK----IINN--T-K-
-LTIPTP-ISMDE------------LEE------------------------LL------
--IE--------------------------------------------------------
------------------------------------------------------------
------------------------------------------------------------
------------------------------------------------------------
---------FGILDS--DEKYQE--ALASDTTAVAAV-----------------------
------------------------------------------------------------
------------------------------------------------------------
------------------------------------------------------------
------------------------------------------------------------
----
>ref_102
-----------------------------------------MATDSNIRQIAFYGKGGIG
KSTTSQNTLAAMAEM-GQRIMIVGCDPKADSTRLMLHSKAQT-TVLSLAAERGAV-----
----ED-LEL-SE-VLLTG------------FRGVKCVESGGPEPGVGCAGRGIITAINF
LEENG-AYTD------LDFVSYDVLGDVVCGGFAMPIREGKAQEIYIVTSGEMMAMYAAN
NIARGVLKYAHT--GGVRLGGLICNSRNVDR-EVELIETLAKRLNTHMIHFVPRDNIVQH
AELRRMT------VNEY-------------APDSDQGNEYRTLAKK----IINN--K-N-
-LTIPTP-IEMEE------------LEE------------------------LL------
--IE--------------------------------------------------------
------------------------------------------------------------
------------------------------------------------------------
------------------------------------------------------------
---------FGILES--DENTEK--LVGKSATEAPVKK----------------------
------------------------------------------------------------
------------------------------------------------------------
------------------------------------------------------------
------------------------------------------------------------
----
>ref_169
------------------------------------------MTDENIRQIAFYGKGGIG
KSTTSQNTLAAMAEM-GQRIMIVGCDPKADSTRLMLHSKAQT-TVLHLAAERGAV-----
----ED-LEL-EE-VMLSG------------FRGVRCVESGGPEPGVGCAGRGIITAINF
LEENG-AYQD------LDFVSYDVLGDVVCGGFAMPIREGKAQEIYIVTSGEMMAMYAAN
NIARGILKYAHS--GGVRLGGLICNSRKVDR-EDELIMNLAERLNTQMIHFVPRDNIVQH
AELRRMT------VNEY-------------APDSNQGQEYRALAKK----IINN--E-K-
-LTIPTP-MEMDE------------LEA------------------------LL------
--IE--------------------------------------------------------
------------------------------------------------------------
------------------------------------------------------------
------------------------------------------------------------
---------YGLLDD--DTKNKE--TVGKPAEASAK------------------------
------------------------------------------------------------
------------------------------------------------------------
------------------------------------------------------------
------------------------------------------------------------
----
>ref_196
------------------------------------------MTDENIRQIAFYGKGGIG
KSTTSQNTLAAMAEM-GQRIMIVGCDPKADSTRLMLHSKAQT-TVLSLAAERGAV-----
----ED-LEL-EE-VMLEG------------FRGVRCVESGGPEPGVGCAGRGIITSINF
LEENG-AYQD------LDFVSYDVLGDVVCGGFAMPIREGKAQEIYIVTSGEMMAMYAAN
NIARGVLKYAHS--GGVRLGGLICNSRNVDR-EVELIETLADRLNTQMIHFVPRDNIVQH
AELRRMT------VNEY-------------APDSNQAKEYATLATK----IINN--K-N-
-LAIPTP-NELTT------------LTF------------------------VI------
--CS--------------------------------------------------------
------------------------------------------------------------
------------------------------------------------------------
------------------------------------------------------------
---------LKS------------------------------------------------
------------------------------------------------------------
------------------------------------------------------------
------------------------------------------------------------
------------------------------------------------------------
----
>ref_76
-----------------------------------------------MRQIAFYGKGGIG
KSTTSQNTIAALSE--TQRVMIVGCDPKADSTRLMLHTKAQT-TILHLAAERGSV-----
----ED-LEL-DE-VLLTG------------YNNVRCVESGGPEPGVGCAGRGIITAINF
LEEEG-AYED------IDLVSYDVLGDVVCGGFAMPIREGKAQEIYIVTSGEMMAMYAAN
NIARGILKYAQS--GGVRLGGLICNSRKVDR-EIELIEALADKLGTKMIHYIPRDNVVQR
AELRRMT------VIEY-------------EPDHPQAGEYRALARK----IEHN--K-D-
-LVIPTP-ISMDE------------LEE------------------------LL------
--VE--------------------------------------------------------
------------------------------------------------------------
------------------------------------------------------------
------------------------------------------------------------
---------YGFMDS--DAEYQK--ALAADKAKATAVV----------------------
------------------------------------------------------------
------------------------------------------------------------
------------------------------------------------------------
------------------------------------------------------------
----
>ref_143
------------------------------------------MTDESIRQIAFYGKGGIG
KSTTSQNTIAGMSEL-GQRVMIVGCDPKADSTRLMLHSKAQT-TILHLAAERGAV-----
----ED-LEL-EE-VLLTG------------YNNVRCVESGGPEPGVGCAGRGIITAINF
LEENG-AYED------LDFVSYDVLGDVVCGGFAMPIREGKAQEIYIVTSGEMMAMYAAN
NIARGVLKYAHS--GGVRLGGLICNSRKVDR-ELELIETLAKRLNTQMLHFVPRDNIVQH
AELRRMT------VIEY-------------APDSKQAEEYRTLAGK----IINN--K-N-
-LTIPTP-ITMDE------------LED------------------------LL------
--VE--------------------------------------------------------
------------------------------------------------------------
------------------------------------------------------------
------------------------------------------------------------
---------FGILGG--EEEYQK--AIQQGTKAPAGIA----------------------
------------------------------------------------------------
------------------------------------------------------------
------------------------------------------------------------
------------------------------------------------------------
----
>ref_45
-----------------------------------------------MRQIAFYGKGGIG
KSTTSQNTIAGLAD--TQRIMIVGCDPKADSTRLMLHSKAQT-TILHLAAERGAV-----
----ED-LEL-DE-VLLTG------------YKGVKCVESGGPEPGVGCAGRGIITAINF
LEEEG-AYED------LDFVSYDVLGDVVCGGFAMPIREGKAQEIYIVVSGEMMAMYAAN
NIARGILKYAHS--GGVRLGGLICNSRNVDR-EVELIEALAEKLGTQMIHFVPRDNIVQH
AELRRMT------VIEY-------------APDSKQAEEYRTLARK----IEDN--K-N-
-LVIPTP-ISMDE------------LEE------------------------LL------
--VE--------------------------------------------------------
------------------------------------------------------------
------------------------------------------------------------
------------------------------------------------------------
---------FGLLGG--EEEYEK--AIAADQAT--GKDPVVV------------------
------------------------------------------------------------
------------------------------------------------------------
------------------------------------------------------------
------------------------------------------------------------
----
>ref_77
-----------------------------------------------MRQIAFYGKGGIG
KSTTSQNTIAALAD--TSRVMIVGCDPKADSTRLMLHTKAQT-TILHLAAERGSV-----
----ED-LEL-DE-VLLTG------------YKNVRCVESGGPEPGVGCAGRGIITAINF
LEEEG-AYED------LDFVSYDVLGDVVCGGFAMPIREGKAQEIYIVTSGEMMAMYAAN
NIARGILKYAHS--GGVRLGGLICNSRKVDR-EVELIEELARRLGTQMIHFVPRDKSVQE
AELRRMT------VIEH-------------NPTHPQADEYRTLARK----IEEN--T-N-
-LVIPTP-ITMDE------------LEE------------------------LL------
--VD--------------------------------------------------------
------------------------------------------------------------
------------------------------------------------------------
------------------------------------------------------------
---------FGLLGG--EEEYQK--VLEADKAKELTTA----------------------
------------------------------------------------------------
------------------------------------------------------------
------------------------------------------------------------
------------------------------------------------------------
----
>ref_113
-----------------------------------------------MRQIAFYGKGGIG
KSTTSQNTIAALSE--NNRIMIVGCDPKADSTRLMLHCKAQT-TVLHLAAERGTV-----
----ED-IEL-DE-VVIPG------------YNNVLCVESGGPEPGVGCAGRGIITAINF
LEEEG-AYEN------LDFVSYDVLGDVVCGGFAMPIREGKAQEIYIVTSGEMMAMYAAN
NIARGILKYAHT--GGVRLGGLICNSRNVNC-EAELITELASRLGTQMIHFVPRSKQVQE
AELRRMT------VIEY-------------TPNHPQADEYRTLASK----IQNN--E-M-
-FIVPTP-ISMEE------------LEE------------------------LL------
--VD--------------------------------------------------------
------------------------------------------------------------
------------------------------------------------------------
------------------------------------------------------------
---------FGILGG--EDEYEK--ALEADKAS--GK-----------------------
------------------------------------------------------------
------------------------------------------------------------
------------------------------------------------------------
------------------------------------------------------------
----
>ref_161
----------MGRNSQGFLTTIRIIVTSATDQPSNFIHSLSNKRESTMRQIAFYGKGGIG
KSTTSQNTIAALAE--TNRIMIVGCDPKADSTRLMLHTKAQT-TILHLAAERGTV-----
----ED-IEL-EE-VLLEG------------YQGVKCVESGGPEPGVGCAGRGIITAINF
LEEEG-AYED------LDFVSYDVLGDVVCGGFAMPIREGKAQEIYIVTSGEMMAMYAAN
NIARGILKYAHT--GGVRLGGLICNSRNVNC-EAELIEELARRLGTQMIHFVPRSKQVQE
AELRRMT------VIEY-------------SPDHPQAQEYRELSRK----IENN--T-N-
-LVIPTP-ITMEE------------LEE------------------------LL------
--VD--------------------------------------------------------
------------------------------------------------------------
------------------------------------------------------------
------------------------------------------------------------
---------FGILGG--EDEYEK--ALQADKAA--TKA----------------------
------------------------------------------------------------
------------------------------------------------------------
------------------------------------------------------------
------------------------------------------------------------
----
>ref_172
--------------------------------------------MSELRQIAFYGKGGIG
KSTTSQNTLAAMAHYYGQKILIVGCDPKADSTRLILHEKAQS-TIMQLASEAGTV-----
----ED-LEL-ED-VCKPGAAEFDPEDDTI-DGFIMCTESGGPEPGVGCAGRGVITAINF
LEEEG-AYDDD-----LDFVSYDVLGDVVCGGFAMPIREGKAQEIYIVMSGEMMAMYAAN
NISKGILKYANT--GGVRLAGLICNARMTDR-EYDLAKNLATQIGTQMIHFVPRSNHVQR
AELRRMT------VVEF-------------SDKSEQALEYKELARK----IIAN--D-L-
-KVIPTP-LEMDD------------LEA------------------------LL------
--ME--------------------------------------------------------
------------------------------------------------------------
------------------------------------------------------------
------------------------------------------------------------
---------FGLDEDATLDQDMI--GKKAEEA----------------------------
------------------------------------------------------------
------------------------------------------------------------
------------------------------------------------------------
------------------------------------------------------------
----
>ref_191
--------------------------------------------MSDLRQIAFYGKGGIG
KSTTSQNTLAAMCHYYGKKILIVGCDPKADSTRLILHEKAQC-TIMQLASEAGTV-----
----ED-LEL-ED-VCKPGAGEFHPENNDITEGYINCTESGGPEPGVGCAGRGVITAINF
LEEEG-AYTDE-----LDFVSYDVLGDVVCGGFAMPIREGKAQEIYIVMSGEMMAMYAAN
NISKGILKYANT--GGVRLAGLICNARMTDK-EYDLSKHLAMQIGTQMIHFVPRSNHVQR
AELRRMT------VVEF-------------APSSDQAMEYKELARK----IIAN--D-L-
-KVIPEP-LEMDD------------LEA------------------------LL------
--ME--------------------------------------------------------
------------------------------------------------------------
------------------------------------------------------------
------------------------------------------------------------
---------FGLEEE--VDEENL--GKKAEEA----------------------------
------------------------------------------------------------
------------------------------------------------------------
------------------------------------------------------------
------------------------------------------------------------
----
>ref_19
--------------------------------------------MAALRQIAFYGKGGIG
KSTTSQNTLASMAYYFDKNIMIVGCDPKADSTRLILHEKAQN-TILQLAAEMGTV-----
----ED-LEL-ED-ALKPGAGIFAPEAP---HGWINCTESGGPEPGVGCAGRGVITAINF
LEEEG-AYEAE----GLDFVSYDVLGDVVCGGFAMPIREGKAQEIYIVMSGEMMAMYAAN
NISKGILKYANT--GGVRLAGLICNARMTDF-EYDLAWALARDLGTQMIHFVPRNNIVQR
AEIRRMT------VVEY-------------SPKADQALEYKELARK----IINN--D-M-
-KVIPTP-LEMDE------------LEA------------------------LI------
--MK--------------------------------------------------------
------------------------------------------------------------
------------------------------------------------------------
------------------------------------------------------------
---------YGLEEE--ADIDNI--GKAAEA-----------------------------
------------------------------------------------------------
------------------------------------------------------------
------------------------------------------------------------
------------------------------------------------------------
----
>ref_193
--------------------------------------------MAELRQIAFYGKGGIG
KSTTSQNALASMAYYFGKNIMIVGCDPKADSTRLILHEKAQD-TILHLAAEAGTV-----
----ED-LEL-ED-VLKHGAGIFSPDTK---GGWINCAESGGPEPGVGCAGRGVITAINF
LEEEG-AYEED----GLDFVSYDVLGDVVCGGFAMPIREGKAQEIYIVMSGEMMAMYAAN
NISKGILKYANT--GGVRLAGLICNARMTDR-EYDLANALAKELGTQMIHFVPRNNIVQH
AELRRMT------VVEY-------------SPTSDQALEYKELARK----IIEN--D-F-
-KVIPTP-LEMDD------------LED------------------------LL------
--ME--------------------------------------------------------
------------------------------------------------------------
------------------------------------------------------------
------------------------------------------------------------
---------FGLEED--VLEDEV--GKSAEPVL---------------------------
------------------------------------------------------------
------------------------------------------------------------
------------------------------------------------------------
------------------------------------------------------------
----
>ref_138
--------------MPLRVGTAIAEGTLLLVKSRTSVRDHSCEEVMDMRQIAIYGKGGIG
KSTTTQNLVAGLAE-AGRKVMIVGCDPKADSTRLMLHAKAQT-TVMDLARERGSV-----
----ED-LEL-EE-VMMTG------------FRGVRCVESGGPEPGVGCAGRGVITAINF
LEENG-AYTDD-----LDFVFYDVLGDVVCGGFAMPMREKKAQEIYIVTSGEMMAMYAAN
NICKGIVKYAIS--GGIRLGGLICNSRKVDR-EYDLISNLAERLGTQLIHFVPRDNVVQR
AELKRMT------VIEY-------------ESGATQADEYRELARK----ISEN--K-N-
-HVIPTP-LTMDE------------LEE------------------------LL------
--IT--------------------------------------------------------
------------------------------------------------------------
------------------------------------------------------------
------------------------------------------------------------
---------YGFLEA--EEVAA--------------------------------------
------------------------------------------------------------
------------------------------------------------------------
------------------------------------------------------------
------------------------------------------------------------
----
>ref_206
---------------------------------------------MSLRQIAFYGKGGIG
KSTTSQNTLAALAE-MGQKILIVGCDPKADSTRLILHAKAQD-TVLSLAADAGSV-----
----ED-LEL-ED-VLRVG------------YRDIRCVESGGPEPGVGCAGRGVITAINF
LEENG-AY-DG-----VDYVSYDVLGDVVCGGFAMPIRENKAQEIYIVMSGEMMAMYAAN
NISKGILKYANA--GGVRLGGLICNERQTDK-EYELADALAKKLGTSLIHFVPRDNVVQH
AELRRMT------VLEY-------------DPESRQAAEYRTLAQK----IHAN--KGN-
-GTIPTP-ITMDE------------LED------------------------LL------
--LE--------------------------------------------------------
------------------------------------------------------------
------------------------------------------------------------
------------------------------------------------------------
---------FGIMQK--EDESIV--GKAKAA-----------------------------
------------------------------------------------------------
------------------------------------------------------------
------------------------------------------------------------
------------------------------------------------------------
----
>ref_52
--------------------------------------------MDGLRQIAFYGKGGIG
KSTTSQNTLAALAE-MGQRILIVGCDPKADSTRLILHSKAQD-TILSLAAEAGTV-----
----ED-LDL-ED-VMKVG------------YRDIRCVESGGPEPGVGCAGRGVITSINF
LEEEG-AY-ED-----IDYVSYDVLGDVVCGGFAMPIRENKAQEIYIVMSGEMMAMYAAN
NISKGILKYANS--GGVRLGGLVCNERQTDK-ELELAEALAAKLGTKLIHFVPRDNIVQH
AELRRMT------VMEY-------------APDSKQANEYRTLAQK----VHGN--AGQ-
-GIIPTP-ITMDE------------LED------------------------LL------
--ME--------------------------------------------------------
------------------------------------------------------------
------------------------------------------------------------
------------------------------------------------------------
---------HGVMKT--IDETMV--GKTAEAVA---------------------------
------------------------------------------------------------
------------------------------------------------------------
------------------------------------------------------------
------------------------------------------------------------
----
>ref_218
--------------------------------------------MASLRQIAFYGKGGIG
KSTTSQNTLAALTE-LGQRILIVGCDPKADSTRLILHAKAQD-TILSLAANAGSV-----
----ED-LEL-ED-VMKVG------------YKDIRCVESGGPEPGVGCAGRGVITSINF
LEENG-AY-ED-----IDYVSYDVLGDVVCGGFAMPIRENKAQEIYIVMSGEMMAMYAAN
NISKGILKYANS--GGVRLGGLVCNERQTDK-EYELAESLAKKLGTTLIYFVPRDNIVQH
AELRRMT------VIEY-------------APDSAQAQHYRNLATK----VHGN--SGN-
-GIIPTP-ITMDE------------LED------------------------LL------
--ME--------------------------------------------------------
------------------------------------------------------------
------------------------------------------------------------
------------------------------------------------------------
---------HGIMKA--VDESQI--GKSAAELAAG-------------------------
------------------------------------------------------------
------------------------------------------------------------
------------------------------------------------------------
------------------------------------------------------------
----
>ref_98
---------------------------------------------MSLRQIAFYGKGGIG
KSTTSQNTLAALAE-MGHRILIVGCDPKADSTRLMLHAKAQD-TILSLAAQEGSV-----
----ED-LEI-ED-VMKIG------------YKDIKCVESGGPEPGVGCAGRGVITSINF
LEENG-AY-ED-----IDYVSYDVLGDVVCGGFAMPIRENKAQEIYIVMSGEMMAMYAAN
NISKGILKYANS--GGVRLGGLVCNERQTDK-ELELAETLAKRLGTELIYFVPRDNIVQH
AELRRMT------VIEY-------------APESQQAEHYRNLAKK----IDAN--AGK-
-GIIPTP-ITMDE------------LED------------------------IL------
--ME--------------------------------------------------------
------------------------------------------------------------
------------------------------------------------------------
------------------------------------------------------------
---------HGIMKE--IDESQV--GLTAAELEAASA-----------------------
------------------------------------------------------------
------------------------------------------------------------
------------------------------------------------------------
------------------------------------------------------------
----
>ref_164
--------------------------------------------MSSLRQIAFYGKGGIG
KSTTSQNTLAALAE-LGQRIMIVGCDPKADSTRLMLHAKAQD-TILSLAAEAGSV-----
----ED-LEL-ED-VLKIG------------YKDIKCVESGGPEPGVGCAGRGVITSINF
LEENG-AY-DD-----LDYVSYDVLGDVVCGGFAMPIRENKAQEIYIVMSGEMMAMYAAN
NISKGILKYANS--GGVRLGGLICNERQTDK-ELELAESLAKKLGTELIYFVPRDNIVQH
AELRRMT------VVEY-------------APESRQADHYRALARK----IHEN--AGN-
-GVIPTP-ITMDE------------LED------------------------LL------
--ME--------------------------------------------------------
------------------------------------------------------------
------------------------------------------------------------
------------------------------------------------------------
---------HGIMKQ--VDETQV--GKTAAELSVA-------------------------
------------------------------------------------------------
------------------------------------------------------------
------------------------------------------------------------
------------------------------------------------------------
----
>ref_128
--------------------------------------------MAKPRQIAFYGKGGIG
KSTTSQNTLAALVE-LEQQILIVGCDPKADSTRLILNTKLQD-TVLHLAAEAGSV-----
----ED-LDV-ED-VVKIG------------YQGIRCAESGGPEPGVGCAGRGVITAINF
LEENG-AY-DD-----VDYVSYDVLGDVVCGGFAMPIRENKAQEIYIVMSGEMMALYAAN
NIAKGILKYAHS--GGVRLGGLICNERKTDR-ELDLAEELAKKLGTTLTHFVPRDNIVQR
AELRRQT------VIQY-------------APDSQQANEYRQLAQK----IHNN--SGK-
-GVVPTP-VTMDE------------LED------------------------ML------
--LD--------------------------------------------------------
------------------------------------------------------------
------------------------------------------------------------
------------------------------------------------------------
---------FGIMKT--EEQELA--EAARLEAAANA------------------------
------------------------------------------------------------
------------------------------------------------------------
------------------------------------------------------------
------------------------------------------------------------
----
>ref_93
--------------------------------------------MSQLRQIAFYGKGGIG
KSTTSQNTLAALVE-MGQKILIVGCDPKADSTRLILNTKLQD-TVLHLAAEAGSV-----
----ED-LEV-ED-VVKIG------------YKGIKCTEAGGPEPGVGCAGRGVITAINF
LEENG-AY-DD-----VDYVSYDVLGDVVCGGFAMPIRENKAQEIYIVMSGEMMALYAAN
NIAKGILKYANS--GGVRLGGLICNERKTDR-ELELAEALAAKLGCKMIHFVPRNNVVQH
AELRRET------VIQY-------------DPTCQQAQEYRELARK----IHEN--SGK-
-GVIPTP-ITMEE------------LEQ------------------------ML------
--LD--------------------------------------------------------
------------------------------------------------------------
------------------------------------------------------------
------------------------------------------------------------
---------FGIMQS--EEDREK--QIAEMEAKMKA------------------------
------------------------------------------------------------
------------------------------------------------------------
------------------------------------------------------------
------------------------------------------------------------
----
>ref_80
---------------------------------------------MALRQIAFYGKGGIG
KSTTSQNTLAALVD-LGQKILIVGCDPKADSTRLILNTKMQD-TVLSLAAEAGSV-----
----ED-LEL-ED-VMKVG------------YKGIKCTEAGGPEPGVGCAGRGVITAINF
LEENG-AY-EN-----VDYVSYDVLGDVVCGGFAMPIRENKAQEIYIVMSGEMMALYAAN
NIAKGILKYASS--GGVRLGGLICNERQTDR-ELDLAEALAKRLNSQLIHFVPRDNIVQH
AELRRKT------VIEY-------------APDCQQAKEYRALAEK----IHAN--GGK-
-GTIPTP-ITMEE------------LEE------------------------ML------
--LD--------------------------------------------------------
------------------------------------------------------------
------------------------------------------------------------
------------------------------------------------------------
---------FGIMKT--EEQALA--ELAAKEAAKLAAATA--------------------
------------------------------------------------------------
------------------------------------------------------------
------------------------------------------------------------
------------------------------------------------------------
----
>ref_123
--------------------------------------------MSSLRQIAFYGKGGIG
KSTTSQNTLAALVE-MGQKILIVGCDPKADSTRLILNTKMQD-TVLSLAAEAGSV-----
----ED-LEL-ED-VLKLG------------YKGIKCTESGGPEPGVGCAGRGVITAINF
LEENG-AY-DD-----VDYVSYDVLGDVVCGGFAMPIRENKAQEIYIVMSGEMMALYAAN
NIAKGILKYAHS--GGVRLGGLICNERQTDQ-ELELSEALAEKLNTKLIHFVPRDNIVQH
AELRRQT------VIQY-------------APDSNQAKEYRTLAEK----IHAN--SGQ-
-GTIPTP-VSMDE------------LEQ------------------------ML------
--LD--------------------------------------------------------
------------------------------------------------------------
------------------------------------------------------------
------------------------------------------------------------
---------FGIMKT--EEQALA--ELQAKEAAKAAEAAA--------------------
------------------------------------------------------------
------------------------------------------------------------
------------------------------------------------------------
------------------------------------------------------------
----
>ref_32
--------------------------------------------MSALRQIAFYGKGGIG
KSTTSQNTLAALVE-MDQKILIVGCDPKADSTRLILNTKMQD-TVLHLAAEMGSV-----
----ED-LEL-ED-VLKVG------------YKGIKCTESGGPEPGVGCAGRGVITAINF
LEENG-AY-DD-----VDYVSYDVLGDVVCGGFAMPIRENKAQEIYIVMSGEMMALYAAN
NISKGILKYANS--GGVRLGGLICNERQTDR-ELDLAEELAKKLGTKLIHFVPRDNTVQH
AELRRQT------VIQY-------------SPECNQAKEYRQLAEK----IHAN--SGK-
-GVVPTP-VTMEE------------LEE------------------------ML------
--LD--------------------------------------------------------
------------------------------------------------------------
------------------------------------------------------------
------------------------------------------------------------
---------FGIMQS--EEDRLA--AIAAEETKSA-------------------------
------------------------------------------------------------
------------------------------------------------------------
------------------------------------------------------------
------------------------------------------------------------
----
>ref_152
--------------------------------------------MSELRQIAFYGKGGIG
KSTTSQNTLAALVE-MGQKILIVGCDPKADSTRLILNSKAQD-TVLHLAAEMGSV-----
----ED-LEL-ED-VLKIG------------YQDIKCVESGGPEPGVGCAGRGVITSINF
LEENG-AY-DD-----VDYVSYDVLGDVVCGGFAMPIRENKAQEIYIVMSGEMMALYAAN
NISKGILKYANS--GGVRLGGLICNERQTDK-ELELAEAMAAKLGSKLIHFVPRDNIVQH
AELRRQT------VLQY-------------APDSKQADEYRQLAEK----IHNN--SGK-
-GVIPTP-VTMDE------------LEE------------------------ML------
--ME--------------------------------------------------------
------------------------------------------------------------
------------------------------------------------------------
------------------------------------------------------------
---------FGIMQS--EEERLA--AIAATEAQAGCGACRARTLRPMASRALHPPLISRP
GSDEPGPILPVGCVVPTHRSPGPEFEGSRPPPPTVVRRSQKDGQGSRNRTGRLRGPHRGS
P-----------------------------------------------------------
------------------------------------------------------------
------------------------------------------------------------
----
>ref_202
----------------------------------------MPTKLERMRQCATYGKGGIG
KSTTTQNTVAALGE-MGYHCMIVGCDPKADSTRLILHAKAQA-TVMDLAREAGSV-----
----ED-LEL-ED-VLLTG------------VFGIKCVESGGPEPGVGCAGRGVITAINF
LEEEG-AYTED-----LDFVFYDVLGDVVCGGFAMPIREGKAEEIYIVTSGEMMAMYAAN
NISKGILKYART--GGVRLGGLICNSRKVDR-EDELISALAEKLGTQMIHFLPRDNIVQH
AELRRMT------VIEY-------------APDSKQADEYRTLARK----IVEN--E-K-
-LVIPTP-LTVDE------------LEE------------------------LL------
--IE--------------------------------------------------------
------------------------------------------------------------
------------------------------------------------------------
------------------------------------------------------------
---------YGIMEA--DVEGAA--EPTDPKLKQ--------------------------
------------------------------------------------------------
------------------------------------------------------------
------------------------------------------------------------
------------------------------------------------------------
----
>ref_154
---------------------------------------------MALRQIAFYGKGGIG
KSTTSQNTLAAMAE-MGKKIMIVGCDPKADSTRLILHSKAQS-TIMELAAEAGSV-----
----ED-LEL-DD-VLKAG------------YLDIRCVEAGGPEPGVGCAGRGVITAINF
LEEEG-AYEED-----LDFVSYDVLGDVVCGGFAMPIREGKAQEIYIVTSGEMMAMYAAN
NISKGILKYANS--GGVRLAGLICNERQTDR-EDELISELASKINTQMIHFVPRDNIVQH
AELRRMT------VVEY-------------DGKCKQADEYRTLANK----IINN--K-M-
-FNIPTP-VSMQE------------LED------------------------LL------
--ME--------------------------------------------------------
------------------------------------------------------------
------------------------------------------------------------
------------------------------------------------------------
---------FGIITE--DDEAIV--GKKAHEA----------------------------
------------------------------------------------------------
------------------------------------------------------------
------------------------------------------------------------
------------------------------------------------------------
----
>ref_101
-----------------------------------------MEKSKKMRQIAIYGKGGIG
KSTTTQNTVAGLAS-LGKKVMIVGCDPKADSTRLILHAKAQE-TVMDKVRELGTV-----
----ED-LEL-DD-VLKYG------------YGDVKCVESGGPEPGVGCAGRGVITAINF
LEEEG-AYTDD-----LDFVFYDVLGDVVCGGFAMPIRENKAEEIYIVVSGEMMAMYAAN
NISKGILKYSTS--GNVRLAGLICNSRNTDR-EADLIEALAAKLGTQMIHFVPRDNQVQR
AELRRMT------VIEY-------------SPEHKQADEYRTLAQK----INDN--K-M-
-FVVPTP-LEMDE------------LEE------------------------LL------
--ME--------------------------------------------------------
------------------------------------------------------------
------------------------------------------------------------
------------------------------------------------------------
---------FGIMEV--DDEENV--GKAENA-----------------------------
------------------------------------------------------------
------------------------------------------------------------
------------------------------------------------------------
------------------------------------------------------------
----
>ref_24
-------------------------------------------MAKKLRQLAIYGKGGIG
KSTTTQNTVAGLAS-LGKKIMIIGCDPKADSTRLMLHAKAQD-TVMDKVRELGTV-----
----ED-LEL-ED-VLRTG------------YGDVKCVESGGPEPGVGCAGRGVITAINF
LEEEG-AYTPD-----LDFVFYDVLGDVVCGGFAMPIRENKAQEIYIVVSGEMMAMYAAN
NICKGIVKYASS--GSVRLGGLICNSRNTDK-EAELIEALAAKLGTQMIHFVPRDNQVQR
AELRRMT------VIEY-------------SPDHPQANEYRELARK----ISEN--E-M-
-LVVPTP-LTMDE------------LED------------------------LL------
--LE--------------------------------------------------------
------------------------------------------------------------
------------------------------------------------------------
------------------------------------------------------------
---------FGIIEE--DDETII--GKAESAS----------------------------
------------------------------------------------------------
------------------------------------------------------------
------------------------------------------------------------
------------------------------------------------------------
----
>ref_105
-----------------------------------------MSEKKKLRQIAIYGKGGIG
KSTTTQNTVAGLAS-LGKRILIIGCDPKADSTRLILHAKAQD-TVMDKVRELGTV-----
----ED-LEL-DD-VCRRG------------YGDVMCVESGGPEPGVGCAGRGVITAINF
LEEEG-AYTPD-----LDYVFYDVLGDVVCGGFAMPIRENKAQEIYIVVSGEMMAMYAAN
NICKGIVKYAAS--GSVRLAGLICNSRNTDR-EADLIEALAARLGTQMIHFVPRDNQVQR
AELRRMT------VIEY-------------SPEHPQAQEYRALAQK----IVDN--E-M-
-FIVPTP-LEMED------------LED------------------------LL------
--ME--------------------------------------------------------
------------------------------------------------------------
------------------------------------------------------------
------------------------------------------------------------
---------FGIMEA--EDESII--GVAEGA-----------------------------
------------------------------------------------------------
------------------------------------------------------------
------------------------------------------------------------
------------------------------------------------------------
----
>ref_68
---------------------------------------------MATRQCAIYGKGGIG
KSTTTQNLVAAMAE-LGKKVMIVGCDPKSDSTRLMLHAKVQN-TIMEMAAEAGSI-----
----ED-LEL-ED-VLKVG------------YGDVKCVESGGPEPGVGCAGRGVITAINF
LEEEG-AYDED-----LDFVFYDVLGDVVCGGFAMPIRENKAQEIYIVVSGEMMAMYAAN
NISKGILKYARS--GSVRLAGLICNSRNTDK-ELELVEALAKRLGTRMIHFIPRDNAVQR
AEIRRMT------CIEY-------------DPKAKQSDEYRQLAQK----IIDN--K-N-
-QVIPTP-ITMDE------------LEG------------------------LL------
--ME--------------------------------------------------------
------------------------------------------------------------
------------------------------------------------------------
------------------------------------------------------------
---------FGILEE--EDESIV--GKTAEEEVAAGGA----------------------
------------------------------------------------------------
------------------------------------------------------------
------------------------------------------------------------
------------------------------------------------------------
----
>ref_27
---------------------------------------------MALRQCAIYGKGGIG
KSTTTQNLVAALAE-AGKKVMIVGCDPKSDSTRLILHAKAQN-TIMQLASEAGSV-----
----ED-LEL-ED-VLKIG------------YADIKCVESGGPEPGVGCAGRGVITSINF
LEEEG-AYDED-----LDFVFYDVLGDVVCGGFAMPIRENKAQEIYIVVSGEMMAMYAAN
NIAKGIVKYANS--GSVRLAGLICNSRNTAR-ETELIEALADKLGTHMIHFIPRDNEVQR
AEIRRMT------VIEY-------------NPESKQADEYRTLAQE----MNEN--K-N-
-LVIPTP-ITMDE------------LED------------------------LM------
--ME--------------------------------------------------------
------------------------------------------------------------
------------------------------------------------------------
------------------------------------------------------------
---------FGILEE--EDESIV--GKTAAEESLVSATA---------------------
------------------------------------------------------------
------------------------------------------------------------
------------------------------------------------------------
------------------------------------------------------------
----
>ref_34
---------------------------------------------MAIRQCAIYGKGGIG
KSTTTQNLVAALAE-AGKQVMIIGCDPKADSTRLILHSKAQN-TIMEMAAEAGTV-----
----ED-IEL-ED-VLKVG------------FGGVRCVESGGPEPGVGCAGRGVITAINF
LEEEG-AYEDD-----LDFVFYDVLGDVVCGGFAMPIRENKAEEIYIVVSGEMMAMYAAN
NISKGICKYAAS--GNVRLAGLICNSRNTDR-EDELIMALAAKLGTQMIHFVPRDNVVQR
AEIRRMT------VIEY-------------DAKCSQADEYRTLAQK----IIDN--Q-L-
-FVVPQP-ATMDE------------LEA------------------------LL------
--ME--------------------------------------------------------
------------------------------------------------------------
------------------------------------------------------------
------------------------------------------------------------
---------FGIIDE--EDESII--GKKADEETVAA------------------------
------------------------------------------------------------
------------------------------------------------------------
------------------------------------------------------------
------------------------------------------------------------
----
>ref_217
---------------------------------------------MAIRQCAIYGKGGIG
KSTTTQNLVGALAE-AGKKVMIIGCDPKADSTRLILHAKAQN-TIMEMAAEAGSV-----
----ED-IEL-ED-VLKVG------------YGGVRCVESGGPEPGVGCAGRGVITAINF
LEEEG-AYEED-----LDFVFYDVLGDVVCGGFAMPIRENKAQEIYIVVSGEMMAMYAAN
NISKGICKYAAT--GGVRLAGLICNSRKCDR-EDELIEALASKIGTQMIHFVPRDNVVQQ
AEIRRMT------VIEY-------------NPKCNQADEYRTLAQK----IINN--Q-M-
-FVIPTP-VSMDE------------LEE------------------------LL------
--ME--------------------------------------------------------
------------------------------------------------------------
------------------------------------------------------------
------------------------------------------------------------
---------FGIMDV--EDESII--GKTAEE--VTA------------------------
------------------------------------------------------------
------------------------------------------------------------
------------------------------------------------------------
------------------------------------------------------------
----
>ref_106
--------------------------------------------MAKLRQCAIYGKGGIG
KSTTTQNLVAGLAE-LGKKVMIVGCDPKADSTRLILHAKAQN-SIMQMAADAGSV-----
----ED-LEL-ED-VLKVG------------YRDIKCVESGGPEPGVGCAGRGVITAINF
LEEEG-AYDEN-----LDFVFYDVLGDVVCGGFAMPIRENKAQEIYIVCSGEMMAMYAAN
NIAKGIVKYANS--GGVRLAGLICNSRQTAR-EDELIMELAAKLGTHMIHFVPRDNVVQR
AEIRRMT------VIEY-------------EPQAKQAQEYRDLATK----IINN--T-N-
-LVIPTP-ITMDE------------LEE------------------------LL------
--ME--------------------------------------------------------
------------------------------------------------------------
------------------------------------------------------------
------------------------------------------------------------
---------FGVMEE--VDESTV--GVTA---AAEATA----------------------
------------------------------------------------------------
------------------------------------------------------------
------------------------------------------------------------
------------------------------------------------------------
----
>ref_94
---------------------------------------------MSLRQAAIYGKGGIG
KSTTTQNLVAALAE-MGKKVMIVGCDPKADSTRLILHSKAQT-TVMHLAAEAGTV-----
----ED-LEL-ED-VLSVG------------YGDVKCVESGGPEPGVGCAGRGVITAINF
LEEEG-AYDED-----LDFVFYDVLGDVVCGGFAMPIRENKAQEIYIVCSGEMMAMYAAN
NISKGIVKYANS--GGVRLAGLICNSRNTAR-EDELIEELARQLGTQMIHFVPRDNEVQR
AEIRRMT------VIEY-------------NPQAKQADEYRALAQK----VVAN--E-M-
-FVIPTP-LTMDA------------LEE------------------------VM------
--MK--------------------------------------------------------
------------------------------------------------------------
------------------------------------------------------------
------------------------------------------------------------
---------FGVLEE--EDESIV--GKTAEELAAEASA----------------------
------------------------------------------------------------
------------------------------------------------------------
------------------------------------------------------------
------------------------------------------------------------
----
>ref_162
---------------------------------------------MTMRQCAIYGKGGIG
KSTTTQNLVAALAE-MGKKVMIVGCDPKADSTRLILHAKAQN-TIMEMAAEVGSV-----
----ED-LEL-ED-VLQIG------------YGDVRCAESGGPEPGVGCAGRGVITAINF
LEEEG-AYEDD-----LDFVFYDVLGDVVCGGFAMPIRENKAQEIYIVCSGEMMAMYAAN
NICKGIVKYAKS--GKVRLGGLICNSRQTDR-EDELIIALAEKLGTQMIHFVPRDNIVQR
AEIRRMT------VIEY-------------DPACKQANEYRTLAQK----IVNN--T-M-
-KVVPTP-CTMDE------------LES------------------------LL------
--ME--------------------------------------------------------
------------------------------------------------------------
------------------------------------------------------------
------------------------------------------------------------
---------FGIMEE--EDTSII--GKTAAEENAA-------------------------
------------------------------------------------------------
------------------------------------------------------------
------------------------------------------------------------
------------------------------------------------------------
----
>ref_96
---------------------------------------------MALRQCAIYGKGGIG
KSTTTQNLCAAIAE-AGKKIMIVGCDPKADSTRLILHSKAQE-TIMSLAAEAGSV-----
----ED-LEL-DD-VLKEG------------FGGIKCVESGGPEPGVGCAGRGVITAINF
LEEEG-AYEED-----LDFVFYDVLGDVVCGGFAMPIRQNKAQEIYIVVSGEMMAMYAAN
NIAKGIVKYASS--GSVRIAGLICNSRNTDR-EDELIMALAEKLGTTMIHFVPRDNVVQR
AEIRRMT------VIEY-------------DPQAKQADEYRQLANK----IIAN--K-N-
-LQVPTP-ITMDE------------LED------------------------LL------
--ME--------------------------------------------------------
------------------------------------------------------------
------------------------------------------------------------
------------------------------------------------------------
---------FGIMEE--EDESIV--GKTAQEEATA-------------------------
------------------------------------------------------------
------------------------------------------------------------
------------------------------------------------------------
------------------------------------------------------------
----
>ref_35
---------------------------------------------MALRQCAIYGKGGIG
KSTTTQNLVAGLAE-AGNKIMIVGCDPKADSTRLILHAKAQN-TIMEMAAQAGSV-----
----ED-LEL-ED-VLKAG------------FGGIKCVESGGPEPGVGCAGRGVITAINF
LEEEG-AYEED-----LDFVFYDVLGDVVCGGFAMPIRQNKAQEIYIVVSGEMMAMYAAN
NIAKGIVKYASS--GNVRLAGLICNSRNVDR-EDELIEALAAALGTQMIHFVPRDNVVQR
AEIRRMT------VIEY-------------DPKSKQADEYRTLSNK----IYNN--K-N-
-FVVPTP-LTMDE------------LED------------------------LL------
--MK--------------------------------------------------------
------------------------------------------------------------
------------------------------------------------------------
------------------------------------------------------------
---------YGMMEE--EDETIV--GKTAEEEAAAATA----------------------
------------------------------------------------------------
------------------------------------------------------------
------------------------------------------------------------
------------------------------------------------------------
----
>ref_130
-----------------------------------------------MRQCAIYGKGGIG
KSTTTQNLVAALAE-LGKKVMIVGCDPKADSTRLILHAKAQN-TIMHLAAEAGSV-----
----ED-LEL-EE-VLKVG------------YANIKCVESGGPEPGVGCAGRGVITAINF
LEEEG-AYDDD-----LDFVFYDVLGDVVCGGFAMPIRENKAQEIYIVCSGEMMAMYAAN
NIGKGIVKYANS--GGVRLAGLICNSRNTDR-EDELIMALAAKMGTHMIHFVPRDNAVQR
AEIRRMT------VIEY-------------DPKCNQADEYRQLASK----IIEN--K-N-
-LVIPQP-LTMDE------------LEE------------------------LL------
--ME--------------------------------------------------------
------------------------------------------------------------
------------------------------------------------------------
------------------------------------------------------------
---------FGILDE--EDETII--GQTAAQ---EATA----------------------
------------------------------------------------------------
------------------------------------------------------------
------------------------------------------------------------
------------------------------------------------------------
----
>ref_211
------------------------------------------------------------
------------------------------------------------------------
---------------------------------DIKCVESGGPEPGVGCAGRGVITAINF
LEEEG-AYDED-----LDFVFYDVLGDVVCGGFAMPIRENKAQEIYIVVSGEMMAMYAAN
NIAKGIVKYANS--GSVRLAGLICNSRETDR-EDELIEALAARLGTFMIHFVPRDNVVQR
AEIRRMT------VIEY-------------DPGSKQADEYRTLARK----IFEN--E-K-
-FIIPTP-ITMDQ------------LEE------------------------LL------
--ME--------------------------------------------------------
------------------------------------------------------------
------------------------------------------------------------
------------------------------------------------------------
---------FGVMDE--EDESIV--GQTAT-----AQA----------------------
------------------------------------------------------------
------------------------------------------------------------
------------------------------------------------------------
------------------------------------------------------------
----
>ref_180
---------------------------------------------MALRQCAIYGKGGIG
KSTTTQNLVAALAE-AGKKVMIVGCDPKADSTRLILHSKAQT-SVMEMAAELGTV-----
----ED-LEL-ED-VLQVG------------YKDIKCVESGGPEPGVGCAGRGVITAINF
LEEEG-AYTDD-----LDFVFYDVLGDVVCGGFAMPIRENKAQEIYIVCSGEMMAMYAAN
NICKGIVKYASS--GSVRLAGLICNSRNTDR-EDDLIVALAEKIGTQMIHFVPRDNVVQH
AEIRRMT------VIEY-------------DPKANQADEYRALAKK----VIAN--T-K-
-FVIPNP-VSMDE------------LEE------------------------LL------
--ME--------------------------------------------------------
------------------------------------------------------------
------------------------------------------------------------
------------------------------------------------------------
---------FGIMDV--EDESIV--GKTAEELAAEA------------------------
------------------------------------------------------------
------------------------------------------------------------
------------------------------------------------------------
------------------------------------------------------------
----
>ref_181
---------------------------------------------MALRQCAIYGKGGIG
KSTTTQNLVAAIAE-QGKKVMIVGCDPKADSTRLILHSKAQT-TIMSLAAEAGSV-----
----ED-LEL-ED-VLKAG------------YGGIKCVESGGPEPGVGCAGRGVITAINF
LEEEG-AYDDE-----LDFVFYDVLGDVVCGGFAMPIRENKAQEIYIVCSGEMMAMYAAN
NIAKGIVKYATS--GSVRLAGLICNSRNTAR-EDELIMELASKMNTTMIHFVPRDNIVQR
AEIRRMT------VIEY-------------DTTANQADEYRALANK----IINN--T-D-
-FRIPTP-ITMDE------------LED------------------------LL------
--MN--------------------------------------------------------
------------------------------------------------------------
------------------------------------------------------------
------------------------------------------------------------
---------FGLMDE--EDESIV--GLTAA-----AEA----------------------
------------------------------------------------------------
------------------------------------------------------------
------------------------------------------------------------
------------------------------------------------------------
----
>ref_29
---------------------------------------------MALRQCAIYGKGGIG
KSTTTQNLVSALAE-LGNKVMIVGCDPKADSTRLILHAKAQT-TIMSLAAEAGSV-----
----ED-LEL-ED-VLKVG------------YGGIKCVESGGPEPGVGCAGRGVITAINF
LEEEG-AYDDE-----LDFVFYDVLGDVVCGGFAMPIRENKAQEIYIVCSGEMMAMYAAN
NIAKGIVKYANS--GSVRLAGLICNSRNTAR-EDELISALAAKIGTTMIHFVPRDNVVQR
AEIRRMT------VIEY-------------EPTAKQADEYRQLAMK----IRDN--R-N-
-FIIPTP-ITMDE------------LEE------------------------LM------
--ME--------------------------------------------------------
------------------------------------------------------------
------------------------------------------------------------
------------------------------------------------------------
---------FGILEQ--EDESVI--GKTAAE---EATA----------------------
------------------------------------------------------------
------------------------------------------------------------
------------------------------------------------------------
------------------------------------------------------------
----
>ref_azo
---------------------------------------------MALRQCAIYGKGGIG
KSTTTQNLVAALAE-AGKKVMIVGCDPKADSTRLILHSKAQN-TVMEMAASAGSV-----
----ED-LEL-ED-VLQIG------------YGGVKCVESGGPEPGVGCAGRGVITAINF
LEEEG-AYSDD-----LDFVFYDVLGDVVCGGFAMPIRENKAQEIYIVCSGEMMAMYAAN
NIAKGIVKYAHS--GSVRLGGLICNSRKTDR-EDELIMALAAKIGTQMIHFVPRDNVVQH
AEIRRMT------VIEY-------------DPKAKQADEYRALAQK----ILNN--K-L-
-LVIPNP-ASMED------------LEE------------------------LL------
--ME--------------------------------------------------------
------------------------------------------------------------
------------------------------------------------------------
------------------------------------------------------------
---------FGIMEA--EDESIV--GKAAAEG----------------------------
------------------------------------------------------------
------------------------------------------------------------
------------------------------------------------------------
------------------------------------------------------------
----
>ref_33
---------------------------------------------MALRQAAIYGKGGIG
KSTTTQNLVAAIAE-LGKKVMIVGCDPKADSTRLILHAKAQN-TIMQMAADAGSV-----
----ED-LEL-ED-VLKIG------------YGDIACVESGGPEPGVGCAGRGVITAINF
LEEEG-AYTDD-----LDFVFYDVLGDVVCGGFAMPIRENKAQEIYIVCSGEMMAMYAAN
NIAKGIVKYANS--GSVRLAGLICNSRETDR-EDELIMALADKLGTQMIHFVPRDNLVQR
AEIRRMT------VIEY-------------DPTSKQAAEYRSLATK----IINN--E-M-
-FVIPTP-ITMDE------------LED------------------------LL------
--ME--------------------------------------------------------
------------------------------------------------------------
------------------------------------------------------------
------------------------------------------------------------
---------FGIMDE--EDESIV--GQKAADLEAAAAAASA-------------------
------------------------------------------------------------
------------------------------------------------------------
------------------------------------------------------------
------------------------------------------------------------
----
>ref_9
---------------------------------------------MAMRQCAIYGKGGIG
KSTTTQNLVAAMAE-LGKKVMIVGCDPKADSTRLILHSKAQN-TIMEMAAEAGTV-----
----ED-LEL-ED-VLKTG------------YGDIKCVESGGPEPGVGCAGRGVITAINF
LEEEG-AYEDD-----MDFVFYDVLGDVVCGGFAMPIRENKAQEIYIVVSGEMMAMYAAN
NICKGIVKYANS--GSVRLAGLICNSRNTDK-EDELIVALAEAIGTQMIHFIPRDNAVQR
AEIRRMT------VIEY-------------DPNAAQADQYRQLAQK----VIDN--K-M-
-LVIPEP-ITMDQ------------LEE------------------------LL------
--MD--------------------------------------------------------
------------------------------------------------------------
------------------------------------------------------------
------------------------------------------------------------
---------FGVMDE--EDESIV--GQTAA-----VDA----------------------
------------------------------------------------------------
------------------------------------------------------------
------------------------------------------------------------
------------------------------------------------------------
----
>ref_10
------------------------------------------------------------
---------------------------------------------------AGTV-----
----ED-LEL-ED-VLKTG------------YGDIKCVESGGPEPGVGCAGRGVITAINF
LEEEG-AYEDD-----LDFVFYDVLGDVVCGGFAMPIRENKAQEIYVVCSGEMMAMYAAN
NICKGIVKYANS--GSVRLGGLICNSRNTDR-EDELIMALADKLGSQMIHFVPRDNVVQR
AEIRRMT------VIEY-------------DPAAKQADEYRTLAKK----IVEN--K-K-
-LVIPTP-ISMDE------------LEA------------------------LL------
--ME--------------------------------------------------------
------------------------------------------------------------
------------------------------------------------------------
------------------------------------------------------------
---------FGIMDE--EDMTIV--GKTAAE---EVVA----------------------
------------------------------------------------------------
------------------------------------------------------------
------------------------------------------------------------
------------------------------------------------------------
----
>ref_176
---------------------------------------------MAMRQCAIYGKGGIG
KSTTTQNLVAALAE-LGKKVMIVGCDPKADSTRLILHAKAQN-TIMEMAAEAGTV-----
----ED-LEL-ED-VLKAG------------YGGIKCVESGGPEPGVGCAGRGVITAINF
LEEEG-AYEDD-----LDFVFYDVLGDVVCGGFAMPIRENKAQEIYIVCSGEMMAMYAAN
NISKGIVKYANS--GSVRLAGLICNSRNTDR-EDELIMALAEKMGTQMIHFVPRDNVVQR
AEIRRMT------VIEY-------------DPTAKQADEYRQLATK----IVNN--K-K-
-LVIPTP-ITMDE------------LED------------------------LL------
--ME--------------------------------------------------------
------------------------------------------------------------
------------------------------------------------------------
------------------------------------------------------------
---------FGVMEV--EDESIV--GKTAAELAAEAAV----------------------
------------------------------------------------------------
------------------------------------------------------------
------------------------------------------------------------
------------------------------------------------------------
----
>ref_129
---------------------------------------------MALRQCAIYGKGGIG
KSTTTQNLVSALAE-AGKKVMIVGCDPKADSTRLILHAKAQE-TIMHLAAEAGSV-----
----ED-LEL-ED-VLKAG------------YAGIKCVESGGPEPGVGCAGRGVITAINF
LEEEG-AYEED-----LDFVFYDVLGDVVCGGFAMPIRENKAQEIYIVVSGEMMAMYAAN
NISKGIVKYASS--GGVRLAGLICNSRNTAR-EDELIEELARRLGTQMIHFVPRDNEVQR
AEIRRMT------VIEY-------------NPQAKQADEYRALARK----IIDN--K-M-
-FVVPTP-LTMDE------------LEE------------------------VM------
--MD--------------------------------------------------------
------------------------------------------------------------
------------------------------------------------------------
------------------------------------------------------------
---------FGILDE--EDESIV--GKSA---ADELVAGATA------------------
------------------------------------------------------------
------------------------------------------------------------
------------------------------------------------------------
------------------------------------------------------------
----
>ref_107
--------------------------------------------MAKLRQAAIYGKGGIG
KSTTTQNLVAALAE-AGKKVMIVGCDPKADSTRLILHSKAQN-SVMELAAEAGSV-----
----ED-LEL-ED-VMSVG------------FGDVKCVESGGPEPGVGCAGRGVITAINF
LEEEG-AYDED-----LDFVFYDVLGDVVCGGFAMPIRENKAQEIYIVCSGEMMAMYAAN
NIAKGIVKYANS--GGVRLAGLICNSRNTDR-EDELIMALAEKLGTQMIHFVPRDNAVQH
AEIRRMT------VIEY-------------DPTHKQADEYRALARK----IVDN--T-K-
-FVIPTP-ITMDE------------LEE------------------------LL------
--ME--------------------------------------------------------
------------------------------------------------------------
------------------------------------------------------------
------------------------------------------------------------
---------FGIMEV--ENTAII--GKTAAELAADAAAAAA-------------------
------------------------------------------------------------
------------------------------------------------------------
------------------------------------------------------------
------------------------------------------------------------
----
>ref_97
---------------------------------------------MAIRQCAIYGKGGIG
KSTTTQNLVAALAE-LKQKVMIIGCDPKADSTRLILHSKMQN-TIMEMAAEAGSV-----
----ED-LEL-ED-VLLTG------------YGDVKCVESGGPEPGVGCAGRGVITAINF
LEEEG-AYTDD-----LDFVFYDVLGDVVCGGFAMPIRENKAQEIYIVCSGEMMAMYAAN
NISKGICKYAKS--GSVRLAGLICNSRNTAR-EDELIMELARQLGTQMIHFVPRDNIVQR
AEIRRMT------VIEY-------------DPTCNQADEYRTLAKK----IIDN--Q-M-
-FVVPTP-ITMDD------------LED------------------------LL------
--MG--------------------------------------------------------
------------------------------------------------------------
------------------------------------------------------------
------------------------------------------------------------
---------FGLMEE--EDETIV--GKTAKELADEAAA----------------------
------------------------------------------------------------
------------------------------------------------------------
------------------------------------------------------------
------------------------------------------------------------
----
>ref_47
---------------------------------------------MALRQCAIYGKGGIG
KSTTTQNLVAGLAE-IGKKVMIVGCDPKADSTRLILHSKAQD-TIMQMAADAGSV-----
----ED-LEL-ED-VMATG------------YGGIKCVESGGPEPGVGCAGRGVITAINF
LEEEG-AYEDD-----LDFVFYDVLGDVVCGGFAMPIRENKAQEIYIVCSGEMMAMYAAN
NIAKGICKYAKS--GSVRLAGLICNSRNTAR-EDELIIELARQLGTQMIHFVPRDNVVQR
AEIRRMT------VIEY-------------DPKAKQADEYRTLAQK----VIDN--K-M-
-FVVPTP-ISMDE------------LED------------------------LL------
--MK--------------------------------------------------------
------------------------------------------------------------
------------------------------------------------------------
------------------------------------------------------------
---------FGILEE--EDESIV--GKTA---ADEQAVAA--------------------
------------------------------------------------------------
------------------------------------------------------------
------------------------------------------------------------
------------------------------------------------------------
----
>ref_124
---------------------------------------------MALRQAAIYGKGGIG
KSTTTQNLVAALAE-MGKNVMIVGCDPKADSTRLILHSKAQT-TVMNLAAEAGSV-----
----ED-LEL-ED-VMAVG------------YGNVKCVESGGPEPGVGCAGRGVITAINF
LEEEG-AYDED-----LDFVFYDVLGDVVCGGFAMPIRENKAQEIYIVVSGEMMAMFAAN
NISKGIVKYANS--GGVRLAGLICNSRNTDR-EDELIEALASRLGTTMIHFVPRDNVVQH
AEIRRMT------CIEY-------------DPKAKQSDEYRTLAKK----VLEN--Q-H-
-FVVPTP-LEMDE------------LED------------------------LL------
--ME--------------------------------------------------------
------------------------------------------------------------
------------------------------------------------------------
------------------------------------------------------------
---------FGILEE--EDESIV--GKRA---DEAVVA----------------------
------------------------------------------------------------
------------------------------------------------------------
------------------------------------------------------------
------------------------------------------------------------
----
>ref_83
------------------------------------------------------------
--------------------MIVGCDPKADSTRLILHSKAQT-TVMHLAAEAGTV-----
----ED-LEL-ED-VLSVG------------YGGVKCVESGGPEPGVGCAGRGVITAINF
LEEEG-AYGED-----LDFVFYDVLGDVVCGGFAMPIRENKAQEIYIVCSGEMMAMYAAN
NISKGIVKYANS--GGVRLAGLICNSRNTDR-EDELIEALAAKLGTQMIHFVPRDNVVQH
AEIRRMT------VIEY-------------DPTVKQADEYRTLAQK----VINN--Q-L-
-FVVPTP-LTMDD------------LED------------------------LL------
--ME--------------------------------------------------------
------------------------------------------------------------
------------------------------------------------------------
------------------------------------------------------------
---------FGIMEQ--EDTSII--GQTA---AEAVVA----------------------
------------------------------------------------------------
------------------------------------------------------------
------------------------------------------------------------
------------------------------------------------------------
----
>ref_203
---------------------------------------------MVMRQCAIYGKGGIG
KSTTTQNLVAGLAE-MGKKVMIVGCDPKADSTRLILHSKAQN-TIMELAAEAGSV-----
----ED-LEL-ED-VLKSG------------YAEIKCVESGGPEPGVGCAGRGVITSINF
LEEEG-AYEED-----LDFVFYDVLGDVVCGGFAMPIRENKAQEIYVVVSGEMMAMYAAN
NISKGIVKYANS--GGVRLAGLICNSRNTDR-EDELIEALARKLGTRMIHFIPRDNVVQR
AEIRRMT------VIEY-------------DPKAKQADEYRALAKK----IVEN--T-Q-
-FCIPTP-CTMDE------------LEE------------------------LL------
--TE--------------------------------------------------------
------------------------------------------------------------
------------------------------------------------------------
------------------------------------------------------------
---------FGIMDE--EDLSIV--GKTA---ADEAVAEATA------------------
------------------------------------------------------------
------------------------------------------------------------
------------------------------------------------------------
------------------------------------------------------------
----
>ref_86
---------------------------------------------MALRQCAIYGKGGIG
KSTTTQNLVAGLAE-LGKKVMIVGCDPKADSTRLILHAKAQT-TIMHLAAEAGSV-----
----ED-LEL-ED-VLKVG------------YGDIKCVESGGPEPGVGCAGRGVITAINF
LEEEG-AYEED-----LDFVFYDVLGDVVCGGFAMPIRENKAQEIYIVCSGEMMAMYAAN
NISKGIVKYANS--GSVRLAGLICNSRNTDR-EDELIEALAAKLGTQMIHFVPRDNVVQH
AEIRRMT------VIEF-------------DPEAKQAQEYRDLAQK----IIDN--N-K-
-FVIPEP-ISMDD------------LED------------------------LL------
--ME--------------------------------------------------------
------------------------------------------------------------
------------------------------------------------------------
------------------------------------------------------------
---------FGIMEP--EDEAIV--GQTA---TDAGAAA---------------------
------------------------------------------------------------
------------------------------------------------------------
------------------------------------------------------------
------------------------------------------------------------
----
>ref_207
---------------------------------------------MALRQCAIYGKGGIG
KSTTTQNLVAGLAE-AGKKVMIVGCDPKADSTRLILHSKAQN-SVMELAAEAGSV-----
----ED-LEL-ED-VLSTG------------YAGIKCVESGGPEPGVGCAGRGVITAINF
LEEEG-AYEED-----LDFVFYDVLGDVVCGGFAMPIRENKAQEIYIVVSGEMMAMYAAN
NISKGIVKYASS--GGVRLAGLICNSRNTDR-EDELIEALAAKLGTQMIHFVPRDNVVQH
AEIRRMT------VIEY-------------DPTAKQADVYRTLAQK----IIDN--K-K-
-FVIPTP-CSMDE------------LEE------------------------LL------
--TE--------------------------------------------------------
------------------------------------------------------------
------------------------------------------------------------
------------------------------------------------------------
---------FGILDP--DDESIV--GKTA---AEAAVA----------------------
------------------------------------------------------------
------------------------------------------------------------
------------------------------------------------------------
------------------------------------------------------------
----
>ref_183
------------------------------------------------------------
---------------MGNKIMQIGCDPKADSTRMLMGGRRQP-TVLDTLREVG-------
----AENVTL-EE-ILHTG------------FGGIRCVEAGGPEPGVGCAGRGVITAIKL
LEALG-AYDED-----PDFVFYDVLGDVVCGGFAMPMREGYAKEIYIVASGEMMALYAAN
NICKGIVKFAED--GEIRLGGIICNSRKVEN-ELALMEAFSQRIGSHLVHFVPRDNIVQQ
AEIKKMT------VIEY-------------DPTCDQAEEYRKLARN----IEEN--D-K-
-FVIPKP-ITMDE------------LEG------------------------MM------
--TE--------------------------------------------------------
------------------------------------------------------------
------------------------------------------------------------
------------------------------------------------------------
---------FGVVDA---------------------------------------------
------------------------------------------------------------
------------------------------------------------------------
------------------------------------------------------------
------------------------------------------------------------
----
>ref_38
-----------------------------------------------MRQIAIYGKGGIG
KSTTTQNLTAALAT-MDKKILQIGCDPKADSTRMLVGGVRQP-TVLDTLREVG-------
----TENVTL-EE-VVHTG------------FGGIKCVEAGGPEPGVGCAGRGVITAINL
LEELG-AYTDD-----LDFVFYDVLGDVVCGGFAMPMREGKAQEIYIVASGEMMALYAAN
NICKGIVRFAKQ--SGIRLGGIICNSRKVDN-ELELLTAFSERIGSRLVYFVPRDNIVQR
AEINKKT------VIEY-------------DPESNQADEYLQLAKN----VIEN--D-N-
-FVIPRP-LEYDE------------LED------------------------LM------
--QE--------------------------------------------------------
------------------------------------------------------------
------------------------------------------------------------
------------------------------------------------------------
---------SGVLA----------------------------------------------
------------------------------------------------------------
------------------------------------------------------------
------------------------------------------------------------
------------------------------------------------------------
----
>ref_57
-----------------------------------------MAEEKKLRQLAIYGKGGIG
KSTTTQNTVGALME-MGKHIMVVGCDPKADSTRLLLGGLAQK-TVLDTLREEG-------
----ED-IEL-DD-ILKDG------------FKGVKCVESGGPQPGVGCAGRGIITSISM
LEQLG-AYTPE-----LDYVFYDVLGDVVCGGFAMPIREGKAEEVYIVASGEYMALYAAN
NIAKSIAQYGKQ--GKTRLGGIICNSRKVDK-ELELLTEFAGKLGSQMIHFVPRDNVVQR
AEIHKNV------VVNY-------------EPECQQADEYRQLAKN----IDEN--E-M-
-LVIPTP-LTTDE------------LES------------------------LM------
--MD--------------------------------------------------------
------------------------------------------------------------
------------------------------------------------------------
------------------------------------------------------------
---------YGFMEV---------------------------------------------
------------------------------------------------------------
------------------------------------------------------------
------------------------------------------------------------
------------------------------------------------------------
----
>ref_31
-----------------------------------------------MRQIAIYGKGGIG
KSTTTQNLTAALST-MGNNILLVGCDPKADSTRMLLGGLNQK-TVLDTLRSEG-------
----DEGIDL-DT-VLQPG------------FGGIKCVESGGPEPGVGCAGRGIITSIGL
LENLG-AYTDD-----LDYVFYDVLGDVVCGGFAMPIREGKAKEIYIVASGELMAIYAAN
NICKGLAKFAK---GGARLGGIICNSRKVDG-ERELLEAFAKKLGSHLIHFVPRDNIVQR
AEINRKT------VIDF-------------DRESDQAKEYLTLADN----VQNN--N-K-
-LVVPTP-LPMEE------------LEA------------------------MM------
--VE--------------------------------------------------------
------------------------------------------------------------
------------------------------------------------------------
------------------------------------------------------------
---------FGIVEL---------------------------------------------
------------------------------------------------------------
------------------------------------------------------------
------------------------------------------------------------
------------------------------------------------------------
----
>ref_85
-----------------------------------------------MRQVAIYGKGGIG
KSTTTQNLTGALAT-MGKKILLVGCDPKADSTRMLLGGLNQK-TVLDTLRSEG-------
----DESIEL-DK-LIQPG------------FGGIKCVESGGPEPGVGCAGRGIITSIGL
LENLG-AYEED-----LDYVFYDVLGDVVCGGFAMPIREGKAQEIYIVASGELMAIYAAN
NICKGIQKYAK---GGARLGGIICNSRNVDG-ERELLEAFAERLGSKLIHFVPRDNIVQR
AEINRKV------VIEF-------------DPESQQAQEYMTLAKN----IEEN--D-L-
-FVVPTP-LDMDD------------LEA------------------------MM------
--VE--------------------------------------------------------
------------------------------------------------------------
------------------------------------------------------------
------------------------------------------------------------
---------FGIIEL---------------------------------------------
------------------------------------------------------------
------------------------------------------------------------
------------------------------------------------------------
------------------------------------------------------------
----
>ref_178
-----------------------------------------------MRQVAIYGKGGIG
KSTTTQNLTSGLAE-LGKKIMVVGCDPKADSTRLLLGGLAQK-TVLDTLREEG-------
----ED-VDL-DT-IMKTG------------FGNIKCVESGGPEPGVGCAGRGIITSINM
LEQLG-AYEDE-----LDYVFYDVLGDVVCGGFAMPIREGKAKEIYIVASGEMMAMYAAN
NISKGISKFANT--GGVRLGGIICNSRKVKN-EKELLEAFAKELGTQLIYFVPRSHEVQK
AEINKQT------VIQF-------------NPKDEQADEYRALAKA----IDGN--D-M-
-YVVPKP-MAQDK------------LEA------------------------IL------
--ME--------------------------------------------------------
------------------------------------------------------------
------------------------------------------------------------
------------------------------------------------------------
---------YGLLE----------------------------------------------
------------------------------------------------------------
------------------------------------------------------------
------------------------------------------------------------
------------------------------------------------------------
----
>ref_173
-----------------------------------------------MRQVAIYGKGGIG
KSTTTQNLTAGLAE-MGKHIMIVGCDPKADSTRLILGGLAQK-TVLDTLRDEG-------
----DD-IEL-SA-VLKQG------------YGGIKGVESGGPEPGVGCAGRGIITSINL
LEQLG-AYTDD-----LDYVFYDVLGDVVCGGFAMPIREGKAREIYIVCSGEMMALYAAN
NISKGISKYAKT--GGVRLGGLICNSRKVEK-EQDLVEAVAEKIGTQMIHFVPRDNAVQQ
AEIRKRT------VIDF-------------APEEPQAEEYRTLARK----VDGN--E-M-
-FVIPNP-MKIDE------------LEE------------------------IL------
--MQ--------------------------------------------------------
------------------------------------------------------------
------------------------------------------------------------
------------------------------------------------------------
---------YGVMD----------------------------------------------
------------------------------------------------------------
------------------------------------------------------------
------------------------------------------------------------
------------------------------------------------------------
----
>ref_205
------------------------------------------------------------
-STTTQNLTAGLGE-MGKKVMIVGCDPKADSTRLVLGGLAQK-SVLDTLREEG-------
----ED-IEL-DY-IMKDG------------VFGIKCVESGGPEPGVGCAGRGIITSINM
LEQLG-AYTPD-----LDYVFYDVLGDVVCGGFAMPIRDGKAQEIYIVASGEMMALYAAN
NICKGIQKYANT--GGCRLGGIICNSRKVDG-EKELLTAFAQELGSQLIHFVPRDNLVQR
AEINRKT------VIEF-------------APTEGQADEYRQLARA----IDGN--E-M-
-FVVPKP-MVQDR------------LEE------------------------IL------
--MA--------------------------------------------------------
------------------------------------------------------------
------------------------------------------------------------
------------------------------------------------------------
---------HGLMDI---------------------------------------------
------------------------------------------------------------
------------------------------------------------------------
------------------------------------------------------------
------------------------------------------------------------
----
>ref_87
------------------------------------------MAEKTLRQVAIYGKGGIG
KSTTTQNLTAGLAE-LGKNVMVVGCDPKADSTRLLLGGLAQR-TVLDTLREEG-------
----ED-IEL-EA-IMKTG------------FKGIKCVESGGPEPGVGCAGRGIITSIGM
LERLG-AYTED-----LDYVFYDVLGDVVCGGFAMPIREGKAKEIYIVASGEMMALYAAN
NISKGIQKYALK--GGVRLGGIICNSRNVDR-ELDLLKAFAKELGTQLIHFVPRNNVVQR
AEIRKKT------VIEF-------------NPEDKQADEYRELARK----IEEN--D-L-
-FVIPKP-MTQDR------------LEE------------------------IL------
--IE--------------------------------------------------------
------------------------------------------------------------
------------------------------------------------------------
------------------------------------------------------------
---------YGLMDL--DEDYII-------------------------------------
------------------------------------------------------------
------------------------------------------------------------
------------------------------------------------------------
------------------------------------------------------------
----
>ref_160
-----------------------------------------------MRQVAIYGKGGIG
KSTTTQNLTAGLAE-MGKKIMIVGCDPKADSTRLVLGGLAQK-TVLDTLREEG-------
----ED-IDL-DF-IMKEG------------YGGIKGVESGGPEPGVGCAGRGIITSINL
LEQLG-AYTDD-----LDYVFYDVLGDVVCGGFAMPIREGKAQEIYIVCSGEMMALYAAN
NIAKGIMKYAST--GGVRLGGLICNSRKVDG-EAELVSAVAKELGTQMIHFVPRDNAVQR
AEINKKT------VIDY-------------SPDVPQADEYRALAQK----IDNN--D-L-
-FVIPKP-MKIER------------LEE------------------------IL------
--ME--------------------------------------------------------
------------------------------------------------------------
------------------------------------------------------------
------------------------------------------------------------
---------HGILD----------------------------------------------
------------------------------------------------------------
------------------------------------------------------------
------------------------------------------------------------
------------------------------------------------------------
----
>ref_220
-----------------------------------------------MRQVAIYGKGGIG
KSTTTQNLTAGLGE-MGKKIMIVGCDPKADSTRLILGGLAQQ-TVLDTLREEG-------
----ED-IDL-DL-VMKKG------------FSEINCVESGGPEPGVGCAGRGIITSIGL
LERLG-AYEDD-----LDYVFYDVLGDVVCGGFAMPIREGKAQEIYIVASGEMMALYAAN
NISKGIQKYAKT--GGVRLGGIICNSRKVDG-EADLVEAFAKELGSQMIHFVPRDNMVQR
AEIHKKT------VIDF-------------DAECNQADEYRSLAKK----IDEN--K-L-
-FVIPKP-LKQER------------LEE------------------------LL------
--ME--------------------------------------------------------
------------------------------------------------------------
------------------------------------------------------------
------------------------------------------------------------
---------HGIMDI---------------------------------------------
------------------------------------------------------------
------------------------------------------------------------
------------------------------------------------------------
------------------------------------------------------------
----
>ref_23
-----------------------------------------------MRQVAIYGKGGIG
KSTTTQNLTSALAE-MGKNIMIVGCDPKADSTRLVLGGLAQK-TVLDTLREEG-------
----DD-IEL-DA-ILKTG------------YGNIRCVESGGPEPGVGCAGRGIITSIGM
LEQLG-AYTPD-----LDYVFYDVLGDVVCGGFAMPIREGKAQEIYIVASGEMMALYAAN
NISKGIQKYAKT--GGVRLGGIICNSRKVDK-ELDLLEAFAKELGSQLIHFVPRDNMVQR
AEIHKQT------VIEF-------------DPKADQADEYRTLAKN----INEN--K-M-
-FVIPKP-MKQER------------LEE------------------------IL------
--ME--------------------------------------------------------
------------------------------------------------------------
------------------------------------------------------------
------------------------------------------------------------
---------YGLMDI---------------------------------------------
------------------------------------------------------------
------------------------------------------------------------
------------------------------------------------------------
------------------------------------------------------------
----
>ref_209
-----------------------------------------------MRQVAIYGKGGIG
KSTTTQNLTAGLAE-MGKKIMVVGCDPKADSTRLLLGGLAQK-TVLDTLRDEG-------
----ED-IEL-DA-ILKPG------------YGDIRCVESGGPEPGVGCAGRGIITSINM
LENLG-AYEADTKEEELDYVFYDVLGDVVCGGFAMPIREGKAQEIYIVASGEMMALYAAN
NIAKGIQKYANT--GGVRLGGIICNSRKVDN-ERELLEAFAKELGSQLIHFVPRDNQVQK
AEIHKQT------VIEF-------------SPEEAQADEYRTLAKA----IDNN--K-L-
-FVIPKP-MAQDR------------LEE------------------------IL------
--ME--------------------------------------------------------
------------------------------------------------------------
------------------------------------------------------------
------------------------------------------------------------
---------FGLMDI---------------------------------------------
------------------------------------------------------------
------------------------------------------------------------
------------------------------------------------------------
------------------------------------------------------------
----
>ref_201
-----------------------------------------------MRQIAIYGKGGIG
KSTTTQNLTAALAE-MGKEIMIVGCDPKADSTRLILNGLAQQ-TVLDTLREEG-------
----ED-IEL-EN-ILKPG------------YGGIRCVESGGPEPGVGCAGRGIITSINM
LEQLG-AYEDN-----LDYVFYDVLGDVVCGGFAMPIREGKAEEIYIVASGEMMAMYAAN
NIAKGVLKFADS--GGTRLGGIICNSRKVDN-ELEMLTAFAKELGTQLIHFVPRDNMVQH
AEINKKT------VIDH-------------DPTHAQAEEYRVLARA----IDDN--K-M-
-FVIPKP-MSQER------------LEE------------------------IL------
--ME--------------------------------------------------------
------------------------------------------------------------
------------------------------------------------------------
------------------------------------------------------------
---------HGLLGV---------------------------------------------
------------------------------------------------------------
------------------------------------------------------------
------------------------------------------------------------
------------------------------------------------------------
----
>ref_92
-----------------------------------------------MRQVAIYGKGGIG
KSTTTQNLTAALGE-MGKKIMIVGCDPKADSTRLILGGLAQK-TVLDTLREEG-------
----DD-IDL-DE-IMKIG------------FKGIKCVESGGPEPGVGCAGRGIITSISM
LESLG-AYKED-----LDYVFYDVLGDVVCGGFAMPIREGKAQEIYIVASGEMMAMYAAN
NISKGIQKYAKT--GGTRLGGIICNSRKVDN-ELEMLKAFAKELGTQLIHFVPRDNIVQR
AEINRKT------VIDF-------------DPTSNQADEYRKLAKA----IDDN--D-M-
-FVIPKP-MTQER------------LEE------------------------IL------
--ME--------------------------------------------------------
------------------------------------------------------------
------------------------------------------------------------
------------------------------------------------------------
---------FGILDV--A------------------------------------------
------------------------------------------------------------
------------------------------------------------------------
------------------------------------------------------------
------------------------------------------------------------
----
>ref_70
-----------------------------------------------MRQVAIYGKGGIG
KSTTTQNTVAALSE-MGKKVMVVGCDPKADSTRLLLHGLNQK-TVLDTIRDEG-------
----ED-IEL-DD-IMRSG------------YGNTKCVESGGPEPGVGCAGRGIITSINM
LENLG-AYDDD-----LDYVFYDVLGDVVCGGFAMPIREGKAKEIYIVASGEMMAMYAAN
NICKGIRKYANQ--GGVRLGGIICNSRKVDN-EEELLKAFCKKLGTQLVYFVPRDNIVQR
AEINKKT------VIDY-------------DPQAPQADVYRALAKR----IDEN--D-M-
-FVVPNP-MPTDE------------LEK------------------------LL------
--IE--------------------------------------------------------
------------------------------------------------------------
------------------------------------------------------------
------------------------------------------------------------
---------YGLMD----------------------------------------------
------------------------------------------------------------
------------------------------------------------------------
------------------------------------------------------------
------------------------------------------------------------
----
>ref_142
-----------------------------------------------MRQIAIYGKGGIG
KSTTTQNTVAALAE-LGKKVLVVGCDPKADSTRLLLHGLNQK-TVLDTLRDEG-------
----ED-IDL-ED-IMREG------------YGSSKCVESGGPEPGVGCAGRGIITSINM
LESLG-AYTPD-----LDYVFYDVLGDVVCGGFAMPIREGKAREIYIVASGEMMAMYAAN
NISKGIKKFADS--GVVRLGGIICNSRKVDN-EHELLKAFAEELGSQLIHFVPRDNIVQR
AEINKKT------VIDY-------------DPTESQADEYRTLARN----IDGN--D-M-
-FVIPRP-MTTDR------------LEE------------------------LL------
--ME--------------------------------------------------------
------------------------------------------------------------
------------------------------------------------------------
------------------------------------------------------------
---------FGIMD----------------------------------------------
------------------------------------------------------------
------------------------------------------------------------
------------------------------------------------------------
------------------------------------------------------------
----
>ref_168
-----------------------------------------------MRQIAIYGKGGIG
KSTTTQNTVAALAE-AGKKIMVVGCDPKADSTRLLLHGLNQK-TVLDTLRDEG-------
----ED-IDL-ED-VLKTG------------YGDTKCVESGGPEPGVGCAGRGIITSINL
LESLG-AYTND-----LDYVFYDVLGDVVCGGFAMPIREGKAREIYIVASGEMMALYAAN
NISKGVQKFANT--GGVRLGGIICNSRKVDN-ELELLTAFAKELGSQLIHFVPRDNMVQR
AEINKKT------VIDF-------------DPAQPQADEYRTLAQN----IDGN--D-M-
-FVIPKP-MTQDR------------LEE------------------------LL------
--MA--------------------------------------------------------
------------------------------------------------------------
------------------------------------------------------------
------------------------------------------------------------
---------HGILD----------------------------------------------
------------------------------------------------------------
------------------------------------------------------------
------------------------------------------------------------
------------------------------------------------------------
----
>ref_66
-----------------------------------------------MRQVAIYGKGGIG
KSTTTQNTVAALAE-GGKQIMVVGCDPKADSTRLLLHGLCQK-TVLDTLRDEG-------
----DD-IEL-EE-ILKPG------------FGDTRCVESGGPEPGVGCAGRGIITSINL
LESLG-AYTAD-----LDYVFYDVLGDVVCGGFAMPIREGKAEEIYIVASGELMALYAAN
NIAKGIQKYAQN--GKVRLGGIICNSRKVDN-ELALLKAFAEELGSQLIYFVPRDNLVQR
AEINKKT------VVDF-------------DPDANQANEYRNLAKA----IDGN--T-M-
-FVIPKP-MTQDR------------LEE------------------------LM------
--ME--------------------------------------------------------
------------------------------------------------------------
------------------------------------------------------------
------------------------------------------------------------
---------HGFLG----L-----------------------------------------
------------------------------------------------------------
------------------------------------------------------------
------------------------------------------------------------
------------------------------------------------------------
----
>ref_73
-----------------------------------------------MRQVAIYGKGGIG
KSTTTQNTVAALAV-AGKKIMVVGCDPKADSTRLLLHGLCQK-TVMATLRDEG-------
----DD-LEL-DD-ILKPG------------FMDVKCVESGGPEPGVGCAGRGIITSINL
LESMG-AYTPD-----LDYVFYDVLGDVVCGGFAMPIREGKAEEIYIVASGELMALYAAN
NIAKGIQKYADT--GKVRLGGIICNSRKVDN-EYALLKAFAEELGSQLIHFVPRDNLVQR
AEINKKT------VIDF-------------EPDSEQAQEYKKLANA----IDTN--K-L-
-FVKPKP-MEQDR------------LEE------------------------LM------
--MQ--------------------------------------------------------
------------------------------------------------------------
------------------------------------------------------------
------------------------------------------------------------
---------HGFLDA--LL-----------------------------------------
------------------------------------------------------------
------------------------------------------------------------
------------------------------------------------------------
------------------------------------------------------------
----
>ref_137
-----------------------------------------------MRKIAIYGKGGIG
KSTTTQNTVAGLVE-LGRKVMIVGCDPKADSTRLLLGGLHQK-SVLDTLREEG-------
----DD-VDL-DE-IRKEG------------YGKTLCVESGGPEPGVGCAGRGIITSISM
LEQLG-AYDES---EGLDYAFYDVLGDVVCGGFAMPIREGKAQEIYIVTSGEMMAMYAAN
NICRGIQKYAES--GGVRLGGLICNSRKVDL-EAELIEALAESLSTQMIYFLPRDNMVQR
AELNRKT------VIEY-------------DSDCEQAGHYRSLAKA----IDEN--T-N-
-HVVPTP-MKNDE------------LEQ------------------------LL------
--VK--------------------------------------------------------
------------------------------------------------------------
------------------------------------------------------------
------------------------------------------------------------
---------FGLYG----------------------------------------------
------------------------------------------------------------
------------------------------------------------------------
------------------------------------------------------------
------------------------------------------------------------
----
>ref_195
-----------------------------------------------MRKIAVYGKGGIG
KSTTTQNTVAGLVE-LGRKVMIVGCDPKADSTRLLLGGLHQK-SVLDSLREEG-------
----DE-VEL-DD-IRKEG------------FGKTLCVESGGPEPGVGCAGRGIITSISM
LEQLG-AYEEE---VGLDYAFYDVLGDVVCGGFAMPIREGKAQEIYIVTSGEMMAMYAAN
NICRGIQKYAVS--GGVRLGGLICNSRKVDR-EDELISALAKSLGTQMIYFMPRDNIVQH
AELNRQT------VIEY-------------APESEQADHYRNLAKA----IDEN--T-N-
-HVIPKP-LANEE------------LET------------------------LL------
--ME--------------------------------------------------------
------------------------------------------------------------
------------------------------------------------------------
------------------------------------------------------------
---------FGLYAT--V------------------------------------------
------------------------------------------------------------
------------------------------------------------------------
------------------------------------------------------------
------------------------------------------------------------
----
>ref_71
-----------------------------------------------MRKVAIYGKGGIG
KSTTTQNTVAGLAE-AGKKVMVVGCDPKADSTRLLLGGLAQK-SVLDTLRDEG-------
----ED-VEL-ED-VAKAG------------FGEAVCVESGGPEPGVGCAGRGIITSINL
LEALG-AYEDD---KELDYVFYDVLGDVVCGGFAMPIREGKAQEIYIVVSGEMMAMYAAN
NICKGIQKYARA--GGVRLGGLICNSRKVDN-EEEMIRAFAEKLGTQMLYFLPRDNVVQK
AEIHRKT------VIDY-------------APEHPQAGHYRNLARA----MDEN--D-M-
-FVIPKP-LPIPE------------LEK------------------------LL------
--MD--------------------------------------------------------
------------------------------------------------------------
------------------------------------------------------------
------------------------------------------------------------
---------YGLFG----------------------------------------------
------------------------------------------------------------
------------------------------------------------------------
------------------------------------------------------------
------------------------------------------------------------
----
>ref_75
-----------------------------------------------MRKIAIYGKGGIG
KSTTTQNTVAGLAE-MGKRVMIVGCDPKADATRLMLGGMAQK-TVLDTMREEG-------
----ED-VEL-DD-VMKEG------------FKGVRCVESGGPEPGVGCAGRGIITSISL
LEQLG-AYDDE---HELDYVFYDVLGDVVCGGFAMPIREGKAEEIYIVLSGEMMAMYAAN
NISKGIRKYAES--GKVRLGGLICNSRKVDR-EEELIRAFAERLGTQMLYFVPRDNIVQK
AEIHRKT------VIDY-------------SPDHPQADHYRNLAKA----IEDN--D-M-
-FVIPKP-MTQDE------------LES------------------------LL------
--ME--------------------------------------------------------
------------------------------------------------------------
------------------------------------------------------------
------------------------------------------------------------
---------YGLYD----------------------------------------------
------------------------------------------------------------
------------------------------------------------------------
------------------------------------------------------------
------------------------------------------------------------
----
>ref_50
-----------------------------------------------MRKIAIYGKGGIG
KSTTTQNTVAGLAE-MGKKIMVVGCDPKADSTRLLLGGLAQT-SVLDTLREEG-------
----ED-VDL-ET-IRKVG------------FGDILCVESGGPEPGVGCAGRGIITAINM
LESLG-AYEES---EGIDYAFYDVLGDVVCGGFAMPMRQGKAKEIYIVCSGEMMAMYAAN
NICKAIVKFAEG--GGIRLAGIICNSRKVEN-EEEMIQAFAEKLGTHMIHFVPRDNMVQQ
AEIHRKT------VIEF-------------EPEHAQADEYRALAKK----IDAN--E-K-
-FIIPTP-LEMQD------------LEK------------------------LI------
--IE--------------------------------------------------------
------------------------------------------------------------
------------------------------------------------------------
------------------------------------------------------------
---------YGIGG----------------------------------------------
------------------------------------------------------------
------------------------------------------------------------
------------------------------------------------------------
------------------------------------------------------------
----
>ref_39
-----------------------------------------------MRKIAIYGKGGIG
KSTTTQNLVAGLIE-MGEKVMVVGCDPKADSTRLLLGGLHQQ-SVLDTLREEG-------
----ED-VEL-DD-VRKEG------------YGGTLCVESGGPEPGVGCAGRGIITSINL
LESLG-AYEEG---EGIDYVFYDVLGDVVCGGFAMPMREGKAKEIYIVCSGEMMAMYAAN
NICKGIVKFAES--GGIRLGGIICNSRKVDN-EEEMIKEFAKRLGTRMIYFVPRDNMVQK
AEINRKT------VIEY-------------EPDCEQATHYRNLAKC----IAEN--D-N-
-YVIPKP-MPTDD------------LEK------------------------IL------
--IE--------------------------------------------------------
------------------------------------------------------------
------------------------------------------------------------
------------------------------------------------------------
---------FGILD----------------------------------------------
------------------------------------------------------------
------------------------------------------------------------
------------------------------------------------------------
------------------------------------------------------------
----
>ref_44
-----------------------------------------------MRKIAIYGKGGIG
KSTTTQNTVAGLAE-MGKRVMVVGCDPKADSTRLLLGGLAQR-SVLDTLREEG-------
----ED-VDL-ED-IRKEG------------FGGTLCVESGGPEPGVGCAGRGIITSINM
LEQLG-AYEDD---EELDYVFYDVLGDVVCGGFAMPIREGKAREIYIVCSGEMMAMYAAN
NICKGVRKFAES--GGVRVGGLICNSRNVDN-EEAMIREFAKRLGTQMIYFLPRDNMVQR
AEINRKT------VIDY-------------APDCEQAAHYRNLAKN----IDEN--D-L-
-FVIPTP-LDTDQ------------LES------------------------LL------
--ME--------------------------------------------------------
------------------------------------------------------------
------------------------------------------------------------
------------------------------------------------------------
---------YGILN----------------------------------------------
------------------------------------------------------------
------------------------------------------------------------
------------------------------------------------------------
------------------------------------------------------------
----
>ref_59
-----------------------------------------------MRKIAIYGKGGIG
KSTTTQNTVAALAE-MGKNVMVVGCDPKADSTRLLLGGLSQK-TVLDTLREEG-------
----ED-LDL-VD-VVKPG------------FKNTRCVESGGPEPGVGCAGRGIITSINL
LEQLG-AFDEQ---YKLDYTFYDVLGDVVCGGFAMPIRDGKAEEIYIVCSGEMMAMYAAN
NICKGIMKFAEA--GTVRLGGLICNSRKVDR-EAELIQALAEKLGTQMIHFVPRDNMVQR
AEINKKT------VIDY-------------DATVNQAEEYRQLARA----IEKN--E-K-
-FVIPKP-LAIEE------------LEK------------------------LL------
--ME--------------------------------------------------------
------------------------------------------------------------
------------------------------------------------------------
------------------------------------------------------------
---------FGIAD----------------------------------------------
------------------------------------------------------------
------------------------------------------------------------
------------------------------------------------------------
------------------------------------------------------------
----
>ref_213
-----------------------------------------------MRKIAIYGKGGIG
KSTTTQNTVAGLAE-LGKKVMIVGCDPKADSTRLLLHGMAQR-TVLDTLREEG-------
----ED-IDL-ED-VLKPG------------FGDTRCVESGGPEPGVGCAGRGIITSINL
LEQLG-AYDND---KQLDYVFYDVLGDVVCGGFAMPIRDGKAEEVYIVCSGEMMAMYAAN
NICKSIAKFGKA--GTVRLGGLICNSRKVDN-EANMIEEFARKLGTQMIHFVPRDNMVQH
AEINRKT------VIDH-------------EPTHNQANEYRALAKK----IDEN--K-M-
-MVLPTP-LEMEE------------LES------------------------LL------
--ID--------------------------------------------------------
------------------------------------------------------------
------------------------------------------------------------
------------------------------------------------------------
---------FGVLN----------------------------------------------
------------------------------------------------------------
------------------------------------------------------------
------------------------------------------------------------
------------------------------------------------------------
----
>ref_214
-----------------------------------------------MRKIAIYGKGGIG
KSTTTQNTVAGLAE-SGEKVMVVGCDPKADSTRLLLGGLAQK-TVLDTLREEG-------
----ED-VEL-SD-VLKEG------------FGSAVCTESGGPEPGVGCAGRGIITSINL
LEQLG-AYSDS---KELDYVFYDVLGDVVCGGFAMPIREGKAQEVYIVVSGEMMAMYAAN
NICKGIVKFAES--GGVRLGGLICNSRNVDF-EKEMIEELAKKLGTTMIHFIPRDNVVQR
AEINKKT------VIEY-------------EPEDAQADEYRTLAKK----ISAN--T-H-
-HVIPTP-IEIEE------------LET------------------------LL------
--MN--------------------------------------------------------
------------------------------------------------------------
------------------------------------------------------------
------------------------------------------------------------
---------YGLGG----------------------------------------------
------------------------------------------------------------
------------------------------------------------------------
------------------------------------------------------------
------------------------------------------------------------
----
>ref_90
----------------------------------MSTAALEPKTEKTFRKVAIYGKGGIG
KSTTTQNTVAALAE-MGRKVMVVGCDPKADSTRLLLGGLAQK-TVLDSLREEG-------
----ED-LEL-ED-IMKEG------------FRNTLCTESGGPEPGVGCAGRGIITSINM
LEQLG-AYEEE---QDLDYAFYDVLGDVVCGGFAMPIREGKAQEIYIVVSGEMMAMYAAN
NICKGIVKFAEA--GGVRLGGLICNSRNVDR-EADLINELARKLGTQMIHFVPRNNDVQR
AEIKRQT------VIDW-------------NPECEQADEYRALAKA----IDEN--E-M-
-FVVPTP-LEIEE------------LES------------------------LL------
--IE--------------------------------------------------------
------------------------------------------------------------
------------------------------------------------------------
------------------------------------------------------------
---------FGMFN----------------------------------------------
------------------------------------------------------------
------------------------------------------------------------
------------------------------------------------------------
------------------------------------------------------------
----
>ref_46
------------MKKTQDFTTNHNTNQRRNMSATLEAPTTEKTAVKKMRKIAIYGKGGIG
KSTTTQNTVAALAE-MGKKIMVVGCDPKADSTRLLLGGLAQR-SVLDTLREEG-------
----ED-VEL-ED-IRSGG------------FCSTLCVESGGPEPGVGCAGRGIITSINM
LEQLG-AYDEE---QELDYVFYDVLGDVVCGGFAMPIREGKAEEIYIVCSGEMMAMYAAN
NICKGIMKFAET--GVVRLGGLICNSRNVDR-ERDLIEEFAKRLGTQMVHFVPRDNDVQR
AEINRKT------VIDW-------------NSEVNQANEYRTLAKN----IDKN--T-M-
-TVIPKP-LEIEE------------LEA------------------------LL------
--ME--------------------------------------------------------
------------------------------------------------------------
------------------------------------------------------------
------------------------------------------------------------
---------YGLFN----------------------------------------------
------------------------------------------------------------
------------------------------------------------------------
------------------------------------------------------------
------------------------------------------------------------
----
>ref_64
-----------------------------------------------MRKVAIYGKGGIG
KSTTTQNTVAALAE-MGKKVLVVGCDPKADSTRLLLGGLSQK-SVLDTIRDEG-------
----ED-IEL-ED-IRRGG------------FGSCQCVESGGPEPGVGCAGRGIITSINM
LEQLG-AYEES---EELDYAFYDVLGDVVCGGFAMPIRQGKAQEIYIVCSGEMMAMYAAN
NICKGIMKFAES--GGVRLGGLICNSRNVDN-EKEMIEEFAKRLGTKMVHFVPRDNDVQR
AEIRKKT------VIEW-------------NPEAPQANEYRALARN----IDNN--E-M-
-FVVPKP-MEIEE------------LES------------------------LL------
--ME--------------------------------------------------------
------------------------------------------------------------
------------------------------------------------------------
------------------------------------------------------------
---------FGLLEA--VG-----------------------------------------
------------------------------------------------------------
------------------------------------------------------------
------------------------------------------------------------
------------------------------------------------------------
----
>ref_91
-----------------------------------------------MRKIAIYGKGGIG
KSTTTQNTVAGLAE-MGKKVMVVGCDPKADSTRLLLGGLAQK-SVLDTLREEG-------
----ED-VEL-ED-IRSEG------------YSTSLCVESGGPEPGVGCAGRGIITSINM
LEQLG-AYDEE---EGLDYVFYDVLGDVVCGGFAMPIRDGKAEEIYIVCSGEMMAMYAAN
NICKGILKFAET--GNVRLGGLICNSRKVDN-EKEMIEEMAKMLGTQMIHFVPRDNDVQR
AEINRKT------VIDW-------------NPECNQADEYRALAKA----IDAN--K-K-
-LVIPSP-LTIDQ------------LEK------------------------LL------
--MD--------------------------------------------------------
------------------------------------------------------------
------------------------------------------------------------
------------------------------------------------------------
---------FGLFEA--A------------------------------------------
------------------------------------------------------------
------------------------------------------------------------
------------------------------------------------------------
------------------------------------------------------------
----
>ref_109
-----------------------------------------------MRKVAIYGKGGIG
KSTTTQNTVAALAE-MGKKVMVVGCDPKADSTRLLLGGLAQK-TVLDTLREEG-------
----ED-VEL-ED-IRKEG------------YGGTWNVESGGPEPGVGCAGRGIITSINM
LEQLG-AYDER---EALDYAFYDVLGDVVCGGFAMPIRDGKAQEIYIVCSGEMMAMYAAN
NICKGIVKFAEA--GGVRLGGLICNSRNVDN-EREMIEQLAKQLGTQMVHFVPRDNDVQR
AEINRKT------VIDW-------------NAEAPQADEYRTLAKN----IDGN--E-M-
-FVVPKP-LAIEE------------LEK------------------------LL------
--MD--------------------------------------------------------
------------------------------------------------------------
------------------------------------------------------------
------------------------------------------------------------
---------FGLFDK---------------------------------------------
------------------------------------------------------------
------------------------------------------------------------
------------------------------------------------------------
------------------------------------------------------------
----
>ref_140
-----------------------------------------------MRKVAIYGKGGIG
KSTTTQNTVAGLAE-MGRKVMVVGCDPKADSTRLLLGGLAQK-TVLDALREEG-------
----ED-VEL-DD-IRKAA------------YGGTWAVESGGPEPGVGCAGRGIITSINM
LESLG-AYEEC---EGLDYAFYDVLGDVVCGGFAMPIRDGKAEEIYIVCSGEMMAMYAAN
NICKGVMKFAQS--GSVRLAGLICNSRNVDN-EEQMIEEFAKKLGTHMIYFIPRHNDVQR
AEINRKT------VIEW-------------DPTVSQADEYRGLARA----IDSN--K-N-
-LVIPTP-LEIDE------------LEQ------------------------LL------
--LD--------------------------------------------------------
------------------------------------------------------------
------------------------------------------------------------
------------------------------------------------------------
---------FGLLQQ--A------------------------------------------
------------------------------------------------------------
------------------------------------------------------------
------------------------------------------------------------
------------------------------------------------------------
----
>ref_221
--------------------------------------------MKKMRKVAIYGKGGIG
KSTTTQNTVAGLAT-MGKKVMVVGCDPKADSTRLLLGGLAQK-SVLDTLREEG-------
----ED-VEL-DD-IRKPG------------YGDTWCVESGGPEPGVGCAGRGIITSINM
LENLG-AYEES---EALDYAFYDVLGDVVCGGFAMPIRDGKAEEIYIVVSGEMMAMYAAN
NICKGIMKYAQS--GSVRLGGLICNSRNVDN-EKEMIEELAKKIGTQMIYFVPRDNDVQR
AEINRKT------VIEW-------------NDQVPQADAYRGLAKA----IDDN--T-M-
-FVVPKP-LEIEE------------LEQ------------------------LL------
--LD--------------------------------------------------------
------------------------------------------------------------
------------------------------------------------------------
------------------------------------------------------------
---------FGLMEV--A------------------------------------------
------------------------------------------------------------
------------------------------------------------------------
------------------------------------------------------------
------------------------------------------------------------
----
>ref_153
-----------------------------------------------MRKVAIYGKGGIG
KSTTTQNTVAGLAESLGRKVMVVGCDPKADSTRLLLGGLAQK-TVLDTLREEG-------
----ED-VEL-DD-IRKMG------------YGDTWSVESGGPEPGVGCAGRGIITSINM
LESLG-AYEES---EALDYVFYDVLGDVVCGGFAMPIRDGKAEEIYIVCSGEMMAMYAAN
NICKGIMKYAES--GGVRLGGLICNSRNVDN-EKEMIEELAKKLGTQMIYFVPRHNDVQR
AEINRRT------VIEW-------------NPECGQAEHYRNLAKA----IDAN--K-M-
-FVVPTP-LEIEE------------LEQ------------------------LL------
--MD--------------------------------------------------------
------------------------------------------------------------
------------------------------------------------------------
------------------------------------------------------------
---------YGLMEA---------------------------------------------
------------------------------------------------------------
------------------------------------------------------------
------------------------------------------------------------
------------------------------------------------------------
----
>ref_132
-----------------------------------------------MRKIAIYGKGGIG
KSTTTQNTVAGLAE-MGKKIMVVGCDPKADSTRLLLGGLAQK-SVLDTLRDEG-------
----ED-VEL-PD-IRKAG------------FSGTWCVESGGPEPGVGCAGRGIITSINM
LESLG-AYHES---EALDYAFYDVLGDVVCGGFAMPIRDGKAEEIYIVCSGEMMAMYAAN
NICKGIMKYAES--GGVRLGGLICNSRNVDN-EREMIEELAKKIGTQMIYFVPRDNDVQR
AEINRMT------VIEW-------------KPDAPQADHYRNLAKA----IDQN--K-M-
-FVVPKP-LEIEE------------LEQ------------------------LL------
--MD--------------------------------------------------------
------------------------------------------------------------
------------------------------------------------------------
------------------------------------------------------------
---------FGLLEA--V------------------------------------------
------------------------------------------------------------
------------------------------------------------------------
------------------------------------------------------------
------------------------------------------------------------
----
>ref_62
-----------------------------------------------MRKVAIYGKGGIG
KSTTTQNTVAGLAE-MGRKVMVVGCDPKADSTRLLLGGLAQR-SVLDTLREEG-------
----ED-VEL-DD-IRKPS------------FGGSWSVESGGPEPGVGCAGRGIITSINM
LESLG-AYDES---EGLDYAFYDVLGDVVCGGFAMPIRDGKAQEIYIVCSGEMMAMYAAN
NICKGIMKYAQS--GGVRLGGLICNSRNVDN-EREMIAELAKRLGTQMVYFVPRDNDVQR
AEINRKT------VIEW-------------SPTCPQADEYRGLARA----IDGN--E-M-
-FVIPQP-LEIEE------------LEQ------------------------LL------
--LD--------------------------------------------------------
------------------------------------------------------------
------------------------------------------------------------
------------------------------------------------------------
---------YGLMAA---------------------------------------------
------------------------------------------------------------
------------------------------------------------------------
------------------------------------------------------------
------------------------------------------------------------
----
>ref_216
-----------------------------------------------MRKVAIYGKGGIG
KSTTTQNTVAGLAE-MGRKVMVVGCDPKADSTRLLLGGLAQK-SVLDTLREEG-------
----ED-VEL-ED-IRKPG------------FGGTWCVESGGPEPGVGCAGRGIITSINM
LESLG-AYEES---EGLDYAFYDVLGDVVCGGFAMPIRDGKAQEIYIVCSGEMMAMYAAN
NICKGIMKYAES--GGVRLGGLICNSRNTDR-EADLITELAAKLGTQMIYFVPRDNDVQR
AEINRKT------VIEW-------------DGSVPQANEYRGLAKA----IDEN--E-M-
-FTIPTP-LEIED------------LEQ------------------------LL------
--MD--------------------------------------------------------
------------------------------------------------------------
------------------------------------------------------------
------------------------------------------------------------
---------YGIMEA--A------------------------------------------
------------------------------------------------------------
------------------------------------------------------------
------------------------------------------------------------
------------------------------------------------------------
----
>ref_37
-----------------------------------------------MRKVAIYGKGGIG
KSTTTQNTVAGLSE-LGRKIMVVGCDPKSDSTRLLLGGLAQK-TVLDSLREEG-------
----ED-VEL-KN-IRKLG------------YGNTWCVESGGPEPGVGCAGRGIITSINM
LESLG-AYDES---EALDYAFYDVLGDVVCGGFAMPIRDGKAEEIYIVVSGEMMAMYAAN
NISKGIMKFAQS--GAVRLGGLICNSRAVDN-EQEMVEKFAQKLGTRLLYFVPRDNDVQR
AEINRKT------VIEW-------------NSDVPQAGVYRSLAKA----IDEN--D-N-
-FVIPTP-IEMEE------------LET------------------------LL------
--MD--------------------------------------------------------
------------------------------------------------------------
------------------------------------------------------------
------------------------------------------------------------
---------FGLMN----------------------------------------------
------------------------------------------------------------
------------------------------------------------------------
------------------------------------------------------------
------------------------------------------------------------
----
>ref_108
-----------------------------------------------MRKVAIYGKGGIG
KSTTTQNTVAGLVE-LGRKVMVVGCDPKADSTRLLLGGLAQK-SVLDTLREEG-------
----ED-VEL-ED-IRKLG------------YGGTWCVESGGPEPGVGCAGRGIITSINM
LESLG-AYEES---EELDYAFYDVLGDVVCGGFAMPIRDGKAEEIYIVVSGEMMAMYAAN
NISKGIVKFAQS--GSVRLGGLICNSRAVDN-EAEMIEKFAAKLGTKMIHFVPRHNDVQR
AEINRKT------VIEW-------------NPELPQAQVYRDLAKA----IDEN--T-D-
-FVIPTP-MEIEV------------LEE------------------------LL------
--MD--------------------------------------------------------
------------------------------------------------------------
------------------------------------------------------------
------------------------------------------------------------
---------YGLMQA--A------------------------------------------
------------------------------------------------------------
------------------------------------------------------------
------------------------------------------------------------
------------------------------------------------------------
----
>ref_69
-----------------------------------------------MRKIAIYGKGGIG
KSTTTQNTIAGLVE-AGKKVKIVGCDPKADSTRLLLGGLAQK-TVLDTLREEG-------
----ED-VEL-ED-IVKAG------------YGGVRCVESGGPEPGVGCAGRGIITAINL
LEQLG-AWDDK---FEIDYTFYDVLGDVVCGGFAMPMREGKAQEIYIVVSGEMMAMYAAN
NICKGIRKYAEA--GGVRLGGLICNSRNVDN-EREMIEELARKLGTRMIHFVPRDNMVQR
AEISRKT------VIEF-------------DPEHNQAHEYRALAKA----MDEN--T-M-
-FVIPNP-LEMED------------LED------------------------LL------
--VN--------------------------------------------------------
------------------------------------------------------------
------------------------------------------------------------
------------------------------------------------------------
---------FGILN----------------------------------------------
------------------------------------------------------------
------------------------------------------------------------
------------------------------------------------------------
------------------------------------------------------------
----
>ref_81
-----------------------------------------------MRKIAIYGKGGIG
KSTTTQNTVAGLVE-LGKKVMVVGCDPKADSTRLLLGGLAQN-TVLDTLRAEG-------
----ED-VEL-ED-IRKTG------------YAGVVCVESGGPEPGVGCAGRGIITSINL
LEQLG-AYAES---EKLDYAFYDVLGDVVCGGFAMPIREGKAQEIYIVVSGEMMAMYAAN
NICKGIKRFAES--GGVRLGGLICNSRNVDN-EKEMIEALAEKIGTQMIYFIPRDNVVQR
AEINRKT------VIEY-------------EPGAEQADEYRALAKK----IDEN--E-M-
-FIIPEP-ITTEE------------LEN------------------------LL------
--IK--------------------------------------------------------
------------------------------------------------------------
------------------------------------------------------------
------------------------------------------------------------
---------HGIAN----------------------------------------------
------------------------------------------------------------
------------------------------------------------------------
------------------------------------------------------------
------------------------------------------------------------
----
>ref_16
-----------------------MIIAFMTSRRLDGLYLINLKRKSKMRKIAIYGKGGIG
KSTTTQNLVAGLVE-AGNKIMVVGCDPKADSTRLLLDGLAQR-TVLDTLREEG-------
----ED-VVL-ED-VLKLG------------YGGTMCTESGGPEPGVGCAGRGIITSINL
LEQLG-AYDNE----DLDYVFYDVLGDVVCGGFAMPMREGKAQEIYIVVSGEMMAMYAAN
NICKGIVKFAES--GGIRLGGLICNSRAVAN-EREMIEVLAEKLGTKMIHFIPRENMVQQ
AEINRKT------VIEF-------------APEHSQADEYRALAKK----INEN--D-K-
-FVIPTP-ITIEA------------LES------------------------LL------
--IK--------------------------------------------------------
------------------------------------------------------------
------------------------------------------------------------
------------------------------------------------------------
---------HGIAA----------------------------------------------
------------------------------------------------------------
------------------------------------------------------------
------------------------------------------------------------
------------------------------------------------------------
----
>ref_157
-----------------------------------------------MRKVAIYGKGGIG
KSTTTQNTVAGLVE-AGKKIMIVGCDPKSDSTRLMLNGLAQK-TVLDTLREEG-------
----ED-VEL-ED-VRKEG------------YGGVLCTESGGPEPGVGCAGRGIITSINL
LEQLG-AYDEE---QHLDYVFYDVLGDVVCGGFAMPIREGKAQEIYIVVSGEMMAMYAAN
NICKGIVKFAQS--GGVRLGGLICNSRQVDN-EEEMILQLAKRLGTQMIHFVPRHNMVQQ
AEINRKT------VIDF-------------APDHPQADEYRSLARK----MDEN--E-M-
-FVIPTP-LEIEE------------LEA------------------------LL------
--IK--------------------------------------------------------
------------------------------------------------------------
------------------------------------------------------------
------------------------------------------------------------
---------YGIAA----------------------------------------------
------------------------------------------------------------
------------------------------------------------------------
------------------------------------------------------------
------------------------------------------------------------
----
>ref_25
-----------------------------------------------MRKIAIYGKGGIG
KSTTTQNTVAGLVE-AGKNIMVVGCDPKADSTRLLLNGLAQK-TVLDTLREEG-------
----ED-VLL-DD-VRKVG------------YGGTLCTESGGPEPGVGCAGRGIITSINL
LEQLG-AYSED---QNLDYVFYDVLGDVVCGGFAMPIREGKAQEIYIVVSGEMMAMYAAN
NICKGIVKFANS--GGVRLGGLICNSRAVEN-EQEMIEVLAKKLGTQMLHFIPRENMVQQ
AEIHRKT------VIDF-------------APDHPQADEYRALSKK----IDAN--E-N-
-FVIPTP-IAIEE------------LES------------------------LL------
--ID--------------------------------------------------------
------------------------------------------------------------
------------------------------------------------------------
------------------------------------------------------------
---------YGIAA----------------------------------------------
------------------------------------------------------------
------------------------------------------------------------
------------------------------------------------------------
------------------------------------------------------------
----
>ref_18
---------------MVRFMNTAWQLLTQIKITD-------------MRKIAIYGKGGIG
KSTTTQNTVAGLVE-AGKNIMVVGCDPKADSTRLLLGGLAQK-TVLDTLREEG-------
----ED-VDL-DD-IVRPG------------YGGVRCVESGGPEPGVGCAGRGIITSINM
LEQLG-AWDDK---YEIDYTFYDVLGDVVCGGFAMPIREGKAEEIYIVVSGEMMAMYAAN
NICKGIQKYAQN--GVVRLGGLICNSRNVDH-ESDMIEELARKLGTQMIHFVPRDNVVQR
AEIHRKT------VIEY-------------EPEHGQADEYRKLSNA----INDN--E-M-
-FVIPTP-LEMEE------------LEK------------------------LL------
--ID--------------------------------------------------------
------------------------------------------------------------
------------------------------------------------------------
------------------------------------------------------------
---------FGIDA----------------------------------------------
------------------------------------------------------------
------------------------------------------------------------
------------------------------------------------------------
------------------------------------------------------------
----
>ref_126
-----------------------------------------------MRKIAIYGKGGIG
KSTTTQNTVAGLAA-MGKNVLVVGCDPKADSTRLLLGGLAQK-TVLDTLREEG-------
----ED-IDI-DD-IIKEG------------YGNTRCVESGGPEPGVGCAGRGIITSINL
LEQLG-AWDEK---YKTDYTFYDVLGDVVCGGFAMPIRDGKAEEIYIVVSGEMMAMYAAN
NICKGIKKYAQA--GTVRLGGLICNSRKVDN-EFEMISELAKRLGTKMIHFVPRDNMVQH
AEINRKT------VIEH-------------APDHAQANEYRTLAKA----IDEN--D-T-
-FVIPTP-LEMDD------------LEK------------------------LL------
--MD--------------------------------------------------------
------------------------------------------------------------
------------------------------------------------------------
------------------------------------------------------------
---------FGIMN----------------------------------------------
------------------------------------------------------------
------------------------------------------------------------
------------------------------------------------------------
------------------------------------------------------------
----
>ref_17
-----------------------------------------------MRKIAIYGKGGIG
KSTTTQNTVAGLAE-MGKNIMVVGCDPKADSTRLLLGGLAQK-TVLDTLREEG-------
----ED-IEL-DD-IIKEG------------YSGVRCVESGGPEPGVGCAGRGIITSINL
LEQLG-AWDPS---YEIDYTFYDVLGDVVCGGFAMPIRDGKAEEIYIVVSGEMMAMYAAN
NICKGIQKYAQS--GTVRLGGLICNSRKVDN-EAEMIQELARQLGTQMIHFVPRDNMVQH
AEINRKT------VIDH-------------APEHTQADEYRALAKA----IDAN--E-M-
-FVIPTP-LEMEA------------LEK------------------------LL------
--ID--------------------------------------------------------
------------------------------------------------------------
------------------------------------------------------------
------------------------------------------------------------
---------FGITN----------------------------------------------
------------------------------------------------------------
------------------------------------------------------------
------------------------------------------------------------
------------------------------------------------------------
----
>ref_84
---MGVQYISVLCVCGSRLFFIFWQVGTRLVIRGSKAKNVEPSKFKKMRKIAIYGKGGIG
KSTTTQNTVAGLAE-MGKNVMVVGCDPKADSTRLLLGGLAQK-TVLDTLREEG-------
----ED-VEL-DD-IIKRG------------YGNTRCVESGGPEPGVGCAGRGIITSINL
LEQLG-AWDAK---YETDYTFYDVLGDVVCGGFAMPIRDGKAEEIYIVVSGEMMAMYAAN
NICKGIKKYAQS--GTVRLGGLICNSRKVEN-EQEMIEQLASRIGTQMIHFVPRDNMVQQ
AEINRKT------VIDF-------------APEHPQADEYRALAAK----INAN--E-M-
-FIIPNP-LEIEE------------LEK------------------------LL------
--ID--------------------------------------------------------
------------------------------------------------------------
------------------------------------------------------------
------------------------------------------------------------
---------FGIAN----------------------------------------------
------------------------------------------------------------
------------------------------------------------------------
------------------------------------------------------------
------------------------------------------------------------
----
>ref_55
-----------------------------------------------MRKIAIYGKGGIG
KSTTTQNTVAGLAE-MGKKVMVVGCDPKADSTRLLLGGLAQK-TVLDTLREEG-------
----ED-VVF-ED-IVKPG------------YGNTSCTESGGPEPGVGCAGRGIITSINM
LEQLG-AYEED---KALDYAFYDVLGDVVCGGFAMPIRDGKAEEIYIVVSGEMMAMYAAN
NICKGIVKFAQA--GAVRLGGLICNSRLVDN-ERQMIEELAKKLGTQMIHFVPRDNMVQK
AEIHRKT------VIEY-------------APEHPQADEYRTLAKK----IDQN--Q-L-
-FVVPTP-LEIEE------------LEG------------------------LL------
--IE--------------------------------------------------------
------------------------------------------------------------
------------------------------------------------------------
------------------------------------------------------------
---------FGILN----------------------------------------------
------------------------------------------------------------
------------------------------------------------------------
------------------------------------------------------------
------------------------------------------------------------
----
>ref_56
-----------------------------------------------MRKIAIYGKGGIG
KSTTTQNTVAGLAE-MDKKVMVVGCDPKADSTRLLLGGLNQS-TVLETLREEG-------
----ED-VEL-ED-ILLEG------------FKGTVCTESGGPEPGVGCAGRGIITAINL
LEQLG-AYKEE---KNLEYVFYDVLGDVVCGGFAMPMREGKAQEIYIVVSGEMMAMYAAN
NICKGIVKYADA--GGIRLGGLICNSRKVDN-EAEMIQELAKQLGTQMIHFVPRDNQVQR
AEINRKT------VIDF-------------SPEHNQADEYRALAGK----IEKN--D-M-
-FVIPNP-LEIEQ------------LEK------------------------LL------
--ID--------------------------------------------------------
------------------------------------------------------------
------------------------------------------------------------
------------------------------------------------------------
---------FGIAN----------------------------------------------
------------------------------------------------------------
------------------------------------------------------------
------------------------------------------------------------
------------------------------------------------------------
----
>ref_82
-----------------------------------------------MRKVAIYGKGGIG
KSTTTQNTVAGLAE-MGKNVMVVGCDPKADSTRLLLGGLNQA-TVLDTLREEG-------
----ED-VEL-ED-VCLKG------------YAGTTCVESGGPEPGVGCAGRGIITSINL
LEQLG-AYKQE---KPLDYVFYDVLGDVVCGGFAMPIREGKAQEIYIVVSGEMMAMYAAN
NICKGIVKYADA--GGVRLGGLICNSRKVDN-EQEMIEQLAKRLGTQMIHFVPRENQVQR
AEINRKT------VIDY-------------SPEHAQADEYRTLARK----VDQN--D-M-
-FVVPKP-LAIEE------------LEK------------------------LL------
--ID--------------------------------------------------------
------------------------------------------------------------
------------------------------------------------------------
------------------------------------------------------------
---------FGIAN----------------------------------------------
------------------------------------------------------------
------------------------------------------------------------
------------------------------------------------------------
------------------------------------------------------------
----
>ref_117
-----------------------------------------------MRKIAIYGKGGIG
KSTTTQNTVAGLAE-MGKKVMVVGCDPKADSTRLLLHGLAQK-TVLDTLREEG-------
----ED-VDI-DD-ILKEG------------YGGTMCTESGGPEPGVGCAGRGIITSINL
LEQLG-AYEED---KHLDYVFYDVLGDVVCGGFAMPIRDGKAEEIYIVCSGEMMAMYAAN
NICKGIVKYADS--GGVRLGGIICNSRKVDQ-EKEMIEELCKRLGTQMIHFMPRENQVQR
AEINRKT------VIDF-------------SPEHPQADEYRALANK----IDNN--D-M-
-FVVPKP-ISINE------------LEK------------------------LL------
--ID--------------------------------------------------------
------------------------------------------------------------
------------------------------------------------------------
------------------------------------------------------------
---------FGIAN----------------------------------------------
------------------------------------------------------------
------------------------------------------------------------
------------------------------------------------------------
------------------------------------------------------------
----
>ref_198
-----------------------------------------------MRKIAIYGKGGIG
KSTTTQNTVAGLAE-MGNRIMVVGCDPKADSTRLLLGGLQQK-TVLDTLREEG-------
----ED-VDL-DD-ILKVG------------YKDTRCTESGGPEPGVGCAGRGIITSINL
LEQLG-AYQAD---KKLDYVFYDVLGDVVCGGFAMPIRDGKAEEIYIVCSGEMMAMYAAN
NICKGIVKYADA--GTVRLGGLICNSRKVDN-EREMIEELAERLGTQMIHFMPRDNQVQR
AEIHRKT------VIDY-------------SPEHQQADEYRALAEK----VHNN--E-M-
-FVVPKP-MSINE------------LEK------------------------LL------
--ID--------------------------------------------------------
------------------------------------------------------------
------------------------------------------------------------
------------------------------------------------------------
---------FGIAN----------------------------------------------
------------------------------------------------------------
------------------------------------------------------------
------------------------------------------------------------
------------------------------------------------------------
----
>ref_177
-----------------------------------------------MRKIAIYGKGGIG
KSTTTQNTVAGLAE-AGNKVMVVGCDPKADSTRLLLGGLAQK-TVLDTLREEG-------
----ED-VEL-DD-VIKGG------------YGGTRCVESGGPEPGVGCAGRGIITSVNL
LEQLG-AYEEE---QNLDYVFYDVLGDVVCGGFAMPIREGKAQEIYIVVSGEMMAMYAAN
NICKGIVKFADA--GGVRLGGLICNSRKVDN-EQALIEELAKRLGTQMIHFVPRDNMVQR
AELNRKT------VIDY-------------DPTHPQADEYRQLAKK----IHEN--Q-L-
-FVIPKP-LEIEE------------LET------------------------LL------
--VE--------------------------------------------------------
------------------------------------------------------------
------------------------------------------------------------
------------------------------------------------------------
---------FGIV-----------------------------------------------
------------------------------------------------------------
------------------------------------------------------------
------------------------------------------------------------
------------------------------------------------------------
----
>ref_40
-----------------------------------------------MRKVAIYGKGGIG
KSTTTQNTVAGLAE-MGKKVMVVGCDPKADSTRLLLGGLAQG-TVLDTLRSEG-------
----ED-VEL-ED-IRKVG------------FGGTLCTESGGPEPGVGCAGRGIITSINL
LEQLG-AYAES---EGLDYVFYDVLGDVVCGGFAMPIREGKAQEIYIVVSGEMMAMYAAN
NICKGIVKYAEA--GGVRLGGLICNSRNVDN-ERQMIEELAKQLGTQMIHFVPRNNFVQK
AEINRKT------VIDF-------------DGTHPQADEYRALAKK----IDEN--K-M-
-FIVPTP-LEIEE------------LEK------------------------LL------
--ID--------------------------------------------------------
------------------------------------------------------------
------------------------------------------------------------
------------------------------------------------------------
---------FGIAN----------------------------------------------
------------------------------------------------------------
------------------------------------------------------------
------------------------------------------------------------
------------------------------------------------------------
----
>ref_41
-----------------------------------------------MRKIAIYGKGGIG
KSTTTQNTVAGLAE-MGKKVMVVGCDPKADSTRLLLGGLAQK-TVLDTLREEG-------
----ED-VEL-DD-VIKPG------------YGDSRCVESGGPEPGVGCAGRGIITSINL
LEQLG-AYEQE-----LDYTFYDVLGDVVCGGFAMPIREGKAEEIYIVVSGEMMAMYAAN
NICKGIVKYADA--GGVRLGGLICNSRKVDN-EYEMIKALADKLGTQMIHFVPRDNMVQQ
AEINRKT------VIDF-------------NPTHPQADEYRTLANA----IDQN--K-M-
-FVVPTP-LEIEE------------LEQ------------------------LL------
--IK--------------------------------------------------------
------------------------------------------------------------
------------------------------------------------------------
------------------------------------------------------------
---------HGIAN----------------------------------------------
------------------------------------------------------------
------------------------------------------------------------
------------------------------------------------------------
------------------------------------------------------------
----
>ref_100
------------------------MTDRGSTETVEAKQLSNLNITTLMRKIAIYGKGGIG
KSTTTQNTVAGLAE-MGKKVMVVGCDPKADSTRLLLGGLTQK-TVLDTLREEG-------
----ED-VEL-ED-IIKEG------------YGASRCTESGGPEPGVGCAGRGIITSVNM
LEQLG-AYDDE---WGLDYVFYDVLGDVVCGGFAMPIRDGKAEEIYIVVSGEMMAMYAAN
NICKGILKYADA--GGVRLGGLICNSRKVDN-EMEMIQELARQLGTQMIHFVPRDNMVQR
AEINRKT------VIDF-------------DPAHQQADEYRALAKK----IDDN--E-M-
-FVIPKP-LEIEE------------LEK------------------------LL------
--ID--------------------------------------------------------
------------------------------------------------------------
------------------------------------------------------------
------------------------------------------------------------
---------FGIAN----------------------------------------------
------------------------------------------------------------
------------------------------------------------------------
------------------------------------------------------------
------------------------------------------------------------
----
>ref_60
-----------------------------------------------MRKIAVYGKGGIG
KSTTTQNTVAGLAE-MGNKVMVVGCDPKADSTRLLLHGLAQK-TVLDTLREEG-------
----ED-VEL-ED-IIKLG------------YGGVMCTESGGPEPGVGCAGRGIITSINL
LEQLG-AYNED---KNLDYTFYDVLGDVVCGGFAMPIREGKAQEIYIVVSGEMMAMYAAN
NICKGIVKYADA--GGVRLGGLICNSRKVDN-EREMIEELAKSLGTQMIHFVPRDNMVQR
AEINRKT------VIDF-------------EPSHPQADEYRTLAKK----IDKN--D-M-
-FVVPKP-LEIEE------------LEK------------------------LL------
--ID--------------------------------------------------------
------------------------------------------------------------
------------------------------------------------------------
------------------------------------------------------------
---------FGIAN----------------------------------------------
------------------------------------------------------------
------------------------------------------------------------
------------------------------------------------------------
------------------------------------------------------------
----
>ref_104
-----------------------------------------------MRKIAIYGKGGIG
KSTTTQNTVAGLAE-MGKKVMVVGCDPKADSTRLLLGGLAQK-TVLDTLREEG-------
----ED-VEI-DD-VIKPG------------YGGTRCVESGGPEPGVGCAGRGIITSITL
LEQLG-AYDDE---WELDYAFYDVLGDVVCGGFAMPIRDGKAQEIYIVVSGEMMAMYAAN
NICKGIVKYADT--GGVRLGGLICNSRKVDN-EREMIEELAKRLGTQMIHFVPRDNMVQR
AEINRKT------VIDF-------------EPTHQQANEYRTLAKN----IEEN--E-M-
-FVIPKP-LEIEE------------LEK------------------------LL------
--ID--------------------------------------------------------
------------------------------------------------------------
------------------------------------------------------------
------------------------------------------------------------
---------FGIC-----------------------------------------------
------------------------------------------------------------
------------------------------------------------------------
------------------------------------------------------------
------------------------------------------------------------
----
>ref_150
-----------------------------------------------MRKIAIYGKGGIG
KSTTTQNTVAGLTE-LGNKIMVVGCDPKADSTRLLLGGLNQN-TVLDTLREEG-------
----ED-VEL-DD-VRKTG------------FGGTLCTESGGPEPGVGCAGRGIITSINL
LEQLG-AYAED---ENIDFVFYDVLGDVVCGGFAMPMREGKAKEIYIVVSGEMMAMYAAN
NICKGILKFAEA--GGIRLAGLICNSRKVDN-EEEMIQAFAKKLGSQMIHFIPRDNMVQR
AEINRKT------VIEF-------------DPEHAQADEYRTLAKK----MAEN--E-M-
-FVIPKP-LEINE------------LEE------------------------LL------
--IE--------------------------------------------------------
------------------------------------------------------------
------------------------------------------------------------
------------------------------------------------------------
---------YGIAA----------------------------------------------
------------------------------------------------------------
------------------------------------------------------------
------------------------------------------------------------
------------------------------------------------------------
----
>ref_42
-----------------------------------------------MRKIAIYGKGGIG
KSTTTQNTVAGLSE-MGKKIMVVGCDPKADSTRLLLGGLAQR-TVLDTLREEG-------
----ED-VEL-DD-VRKVG------------YAGTLCTESGGPEPGVGCAGRGIITSINL
LEQLG-AYADS---EELDYAFYDVLGDVVCGGFAMPIREGKAQEIYIVVSGEMMAMYAAN
NISKGIVKFAEA--GGVRLGGLICNSRNVDN-EREMIEAFAAKLGTQMIHFVPRDNMVQR
AEINRKT------VIEF-------------DPAHSQADEYRTLARK----IDAN--E-M-
-RVIPSP-LEIEE------------LEK------------------------LL------
--ID--------------------------------------------------------
------------------------------------------------------------
------------------------------------------------------------
------------------------------------------------------------
---------YGIAA----------------------------------------------
------------------------------------------------------------
------------------------------------------------------------
------------------------------------------------------------
------------------------------------------------------------
----
>ref_165
-----------------------------------------------MRKIAIYGKGGIG
KSTTTQNTVAGLAE-MGNKVMVVGCDPKADSTRLLLGGLAQK-TVLDTLREEG-------
----ED-VEL-ED-VRKMG------------FAKTLCTESGGPEPGVGCAGRGIITSINL
LEQLG-AYADS---EELDYTFYDVLGDVVCGGFAMPIREGKAQEIYIVVSGEMMAMYAAN
NICKGIVKFAEA--GGVRLGGLICNSRNVDK-EQELIQALADRLGTQMIHFVPRDNMVQR
AELERKT------VIEF-------------NPTHPQADEYRTLAKK----ISEN--E-M-
-RVVPSP-MEIEE------------LES------------------------LL------
--VT--------------------------------------------------------
------------------------------------------------------------
------------------------------------------------------------
------------------------------------------------------------
---------HGIIN----------------------------------------------
------------------------------------------------------------
------------------------------------------------------------
------------------------------------------------------------
------------------------------------------------------------
----
>ref_26
-----------------------------------------------MRKIAVYGKGGIG
KSTITSSLSAAISK-LGYKVVQIGCDPKADSTINLTNGQKVT-PVIQYLKEKG-------
----SC-ESL-DE-IAVKG------------YNDIVCIEAGGPTPGVGCAGRGIIMAFET
LEDLD-AFEEF----KPDFVFYDVLGDVVCGGFAMPIRDGYADEVIIVTSGEKMALFAAG
NIKMAIDSFGDK--GYGRLRGVILNKRNIEN-EEEIVSRYVKDMDSEIIGIIPRDGNIQK
YEEQNMT------VIQG-------------DIELPISKTIMDIAKS----IVEG------
--------SEIQ------------------------------------------------
------------------------------------------------------------
------------------------------------------------------------
------------------------------------------------------------
------------------------------------------------------------
------------------------------------------------------------
------------------------------------------------------------
------------------------------------------------------------
------------------------------------------------------------
------------------------------------------------------------
----
>ref_63
-----------------------------------------------MKKIAIYGKGGIG
KSTITSNLSAAIAT-MGKRVIQIGCDPKADSTINLLGGVPPK-TILSYIEENG-------
----MP-KSI-EE-IVKTG------------FANTVTFEVGGPTPGQGCAGRGIVTALEL
LKELN-AYEIY----KPEVVFYDVLGDVVCGGFAVPMRKGYAEKVIVVTSGEKLSLFAAE
NIIKAVRNFKNK--GYASLLGIIVNLRNIPN-ELEKVQNFAKEMNVDILGVLPRDESINK
AELLGKT------VIEY-------------DKNAQISKNFYSIAKR----ILDA------
--------Y---------------------------------------------------
------------------------------------------------------------
------------------------------------------------------------
------------------------------------------------------------
------------------------------------------------------------
------------------------------------------------------------
------------------------------------------------------------
------------------------------------------------------------
------------------------------------------------------------
------------------------------------------------------------
----
>ref_179
-----------------------------------------------MKKLAIYGKGGIG
KSTTVSNLSAAYAT-LGYKVMQIGCDPKADSTTNLTKGIPCS-TVLDVLREDD-------
----D--AEL-ED-IVTVG------------DLGVLCVEAGGPLPGVGCAGRGIITAFET
LEELG-AYEAY----EPDIILYDVLGDVVCGGFAMPLRGGYADEVCIVTSGEMMSLYAAS
NISTAVNNFKRK--GYAKLRGLILNKKNIED-EEILVEKAAKEIGTNVLYTLDRCPLVQK
AESQGKT------VVSA-------------FPDSSMAKAYLDLAQL----LITD------
--------NEVMT-----------------------------------------------
------------------------------------------------------------
------------------------------------------------------------
------------------------------------------------------------
------------------------------------------------------------
------------------------------------------------------------
------------------------------------------------------------
------------------------------------------------------------
------------------------------------------------------------
------------------------------------------------------------
----
>ref_215
-----------------------------------------------MKRIAIYGKGGIG
KSTTVSNLSAAMAK-MGLTVMQIGCDPKADSTRNLTGGETIP-TVLDVIRDNG-------
----D--VEL-DD-IVYKS------------STGVLCVESGGPVPGIGCAGRGIITAFEK
LEELN-AYQVY----SPDVILYDVLGDVVCGGFAMPIRGGYADEVCIVTSGEMMSLYAAS
NIAHAVQSFGVR--GYARLRGLIFNAKNFDG-EEALVQKTAVEIDTDILFHIPRDTHIQM
AEKQGKT------AVEA-------------FPDCNISKSYEDLAHL----LLKE------
--------EKE-------------------------------------------------
------------------------------------------------------------
------------------------------------------------------------
------------------------------------------------------------
------------------------------------------------------------
------------------------------------------------------------
------------------------------------------------------------
------------------------------------------------------------
------------------------------------------------------------
------------------------------------------------------------
----
>ref_210
-----------------------------------------------MKKIAIYGKGGIG
KSTTTSNISAAMAS-MGFTVMQIGCDPKADSTRNLM-GKKIP-TVLDTLRVNG-------
----D--ATL-EE-LVALS------------NTNVLCVEAGGPVPGVGCAGRGIITAFEK
LEELN-AYEIY----KPDIVLYDVLGDVVCGGFAMPIRGGYADEVYIVTSGEMMSLYAAS
NISYAVKNFEKR--GYASLKGLILNSKNIEN-ERMLVDKAADEIGIPVVYQIPRSHYVQD
AEIDFKT------VIEV-------------FPESDMSEHYKNLAKL----LLED------
--------VK--------------------------------------------------
------------------------------------------------------------
------------------------------------------------------------
------------------------------------------------------------
------------------------------------------------------------
------------------------------------------------------------
------------------------------------------------------------
------------------------------------------------------------
------------------------------------------------------------
------------------------------------------------------------
----
>ref_74
-----------------------------------------------MKKIAIYGKGGIG
KSTTVSNVSAAMAR-MGLTVMQIGCDPKADSTRNLTGGKNIP-TVLDTLREKG-------
----D--IEL-DD-LVFKS------------STGVLCVESGGPVPGVGCAGRGIITAFEK
LEELD-AYEVY----KPDVILYDVLGDVVCGGFAMPIRGGYADEVCIVTSGEMMSLYAAT
NIAHAVKSFGKR--GYASLRGLILNSKKIEN-EQELVRKVAEEIETPVIHSMERDPYVQK
AEALGKT------VVEA-------------FPECDMAKHYGTLAKI----LLEG------
--------GK--------------------------------------------------
------------------------------------------------------------
------------------------------------------------------------
------------------------------------------------------------
------------------------------------------------------------
------------------------------------------------------------
------------------------------------------------------------
------------------------------------------------------------
------------------------------------------------------------
------------------------------------------------------------
----
>ref_194
-----------------------------------------------MKKIAIYGKGGIG
KSTTVSNLSRALAA-TGKTVMQIGCDPKADSTKSLVGGKRIP-TILHTLKEKK-------
----KC-TKL-ED-IMVIG------------DGGVLCLEAGGPTPGIGCAGRGIISAFEL
LEELN-AYEIY----KPDIVIYDVLGDVVCGGFAMPLRKGYSDEVFIVTSGEMMSMYAAS
NIAKAVRQFSNR--EYASLGGLILNAKNIEN-EGELVKKLSTELDTSIIQHIPRNPIVQK
AENLGKT------VVEA-------------FPEDEMSKIYMDLAQK----IIKE------
--------ENDNE------------K----------------------------------
------------------------------------------------------------
------------------------------------------------------------
------------------------------------------------------------
------------------------------------------------------------
------------------------------------------------------------
------------------------------------------------------------
------------------------------------------------------------
------------------------------------------------------------
------------------------------------------------------------
----
>ref_21
-----------------------------------------------MKKIAIYGKGGIG
KSTTTSNLSASLSH-LGYKVMQIGCDPKSDSTKNLMKGKFIP-TVLDVLKEKK-------
----EE-LKL-ED-IVFEG------------YGGVLCIEAGGPTPGVGCAGRGIIAAFEK
LEELK-AFEIY----NPDVVIYDVLGDVVCGGFSMPIRNGFANEVYIVTSGEMMSMYAAS
NISLAVDQFKNR--GYASLKGLILNAKNVEN-ERELVEKLADEIKSEVFHYIPRNKIVQQ
SENNGRT------VIEE-------------DENNEMSEVYIELANK----IMKS------
--------N---------------------------------------------------
------------------------------------------------------------
------------------------------------------------------------
------------------------------------------------------------
------------------------------------------------------------
------------------------------------------------------------
------------------------------------------------------------
------------------------------------------------------------
------------------------------------------------------------
------------------------------------------------------------
----
>ref_110
-------------------------------------------MVRKNREIAFYGKGGIG
KSTMVSNVAAALAE-EGKRVLVVGCDPKSDCTRNLRGDVVMP-TVTKILLEKTSAPLELS
EFVYGKEIKA-ED-IVYEG------------FKGIACIEVGGPEPGVGCAGRGVSLAIDL
IHRI--VLDKL----EPDIIFYDILGDIVCGGFGMNLRKGFADQAIIVTSSDYLAVFAAN
NICKGIYRYADR--SGTPLGGIIYNVRGLLD-DISLVEEFADEIGSRIIGDVKNSRSIME
SEIYAQT------VIER-------------EPESGTADAFRALAKK----VIDN--T-D-
-CISPRP-LTDEK------------LAE------------------------LA------
--QK--------------------------------------------------------
------------------------------------------------------------
------------------------------------------------------------
------------------------------------------------------------
---------IRERTRLSHEETAE--GSR--------------------------------
------------------------------------------------------------
------------------------------------------------------------
------------------------------------------------------------
------------------------------------------------------------
----
>ref_166
-----------------------------------------------MRKFCIYGKGGIG
KSTNVGNMAAALAE-DGKKVLVVGCDPKADSTRTLMHG-KIN-TVLDTFRDKG-------
----PEYMKI-ED-IVYEG------------FNGVYCVESGGPEPGVGCAGRGVITAVDM
LDRLG-VYDEL----KPDVVMYDILGDVVCGGFAMPLQKRLAEDVYIVTTCDPMAIYAAN
NICKGIQRYGNR--GKIALGGIIYNGRSVVD-EPEIIDKFVQGINTQVMGKIPMSNIITK
AELRKQT------TIEY-------------APDSEIANKFRELANA----IYEN--K-K-
-TTIPTP-LSEQG------------LDD------------------------LT------
--ES--------------------------------------------------------
------------------------------------------------------------
------------------------------------------------------------
------------------------------------------------------------
---------IEELVRKKYE-----------------------------------------
------------------------------------------------------------
------------------------------------------------------------
------------------------------------------------------------
------------------------------------------------------------
----
>ref_54
----------------------------------------------MVRKFCVYGKGGIG
KSTNVSNIAAALAE-SGKKVMVIGCDPKADSTRNLMGR-KIP-TVLDALRKNG-------
----ANNLEL-ED-IVFKG------------FGETYCVESGGPEPGVGCAGRGVITAIDI
LNRLE-AFETI----KPDVIIYDILGDVVCGGFAMPLQKHLADDVYIVTTCDPMAIYAAN
NICKGIKRYANR--GKVALGGIIYSGRSVIN-EPSIVEEFASKIGTNVMGKVPMSNIITK
AEIYKKT------VIEY-------------APDSDVSEVFRKLADT----IYKN--D-K-
-KVVPKP-LSEEG------------IDE------------------------IT------
--EK--------------------------------------------------------
------------------------------------------------------------
------------------------------------------------------------
------------------------------------------------------------
---------IDDLIKNTI------------------------------------------
------------------------------------------------------------
------------------------------------------------------------
------------------------------------------------------------
------------------------------------------------------------
----
>ref_72
----------------------------------------------MVRKFCIYGKGGIG
KSTTVSNIAGALAE-SGKKVMVIGCDPKADSTRNLMGR-KIP-TVLDVFRKKG-------
-----NAIKL-ED-IVFEG------------FCGTYCIESGGPEPGVGCAGRGVITAIEV
LNRLG-AFETL----NPDVIIYDILGDVVCGGFAMPLQKHLADDVYIVTTCDPMAIYAAN
NICKGIKRYAKR--GKVALGGIIYNGRSVIN-EPSIVEEFASKIGTNVMGNVPMSNIITK
AEIYKKT------VIEY-------------APDSEIADVFRELADA----IYKN--D-K-
-RVIPTP-LSEEE------------IDE------------------------IT------
--EK--------------------------------------------------------
------------------------------------------------------------
------------------------------------------------------------
------------------------------------------------------------
---------IDDLLKEKIVIV---------------------------------------
------------------------------------------------------------
------------------------------------------------------------
------------------------------------------------------------
------------------------------------------------------------
----
>ref_115
-----------------------------------------------MRKFCVYGKGGIG
KSTTVSNIAAALAE-EGKKVLVVGCDPKADTTRNLVGR-KIP-TVLDVFRKKG-------
----ADNMEL-GD-IVFEG------------FGGVYCVESGGPEPGVGCAGRGVITAVDM
LNRLG-AFEAL----NPDVVIYDILGDVVCGGFAMPLQKHLADDVYIVTTCDPMAIYAAN
NICKGIKRYASR--GKIGLGGIIYNGRSVIN-APEIVEVFAKKIGTQVIGRIPMSNLITK
AEIYRKT------VIEY-------------APDSEIADRFRELAIA----IYKN--E-N-
-RVIPNP-LLEDE------------LDK------------------------IT------
--EK--------------------------------------------------------
------------------------------------------------------------
------------------------------------------------------------
------------------------------------------------------------
---------IDDLLKESVKE----------------------------------------
------------------------------------------------------------
------------------------------------------------------------
------------------------------------------------------------
------------------------------------------------------------
----
>ref_133
-----------------------------------------------MRKFCIYGKGGIG
KSTTVSNIAAALAE-DKKKVLVIGCDPKADTTRNLVGK-KIP-TVLDVFRKKG-------
----AENITL-ED-IIFQG------------FGGVYCVESGGPEPGVGCAGRGVITAVDI
LNKLD-AFEII----NPDVVIYDILGDVVCGGFAMPLQKHLADDVYIVTTCDPMAIYAAN
NICKGIRRYANR--GKIALGGIIYNGRSVID-APEIVENFAEKIGTKVIGKIPMSDLITR
AEIYKKT------VIEY-------------APDSEVAENFRKLANA----IYKN--K-N-
-RIIPNP-LTEEE------------LDK------------------------IS------
--EK--------------------------------------------------------
------------------------------------------------------------
------------------------------------------------------------
------------------------------------------------------------
---------IDSLIKQNL------------------------------------------
------------------------------------------------------------
------------------------------------------------------------
------------------------------------------------------------
------------------------------------------------------------
----
>ref_5
-----------------------------------------------MKQIGFYGKGGIG
KSTTVCNIAKALSE-E-YRVLVIGCDPKADCTALLR-EEDIK-TVLEVLREK--------
-----RSVKI-ED-IVVEG------------GKNIYCVEAGGPKPGVGCAGRGVIVAIET
LKKLN-VFENL----DIDIVLYDILGDVVCGGFSLPLR--FLDDVYIITSSDYMSLYAAN
NIAMGVKELKNK------LSGVIYNVRGSYD-NEEVVKEFCKRINTNYIGKIPNSPLVAK
SEVLGKT------VIEA-------------FPDSDIAKIYKELARK----IYEN--R-E-
-KREPMP-LSKRE------------LKE------------------------LA------
--LK--------------------------------------------------------
------------------------------------------------------------
------------------------------------------------------------
------------------------------------------------------------
---------YLK------------------------------------------------
------------------------------------------------------------
------------------------------------------------------------
------------------------------------------------------------
------------------------------------------------------------
----
>ref_53
-------------------------------------------MGNEIRQIAFYGKGGIG
KSTIASNLAAAYAE-QGLNTMLIGCDPKSDCTRNLCGDVDIP-TVLDVLREKGVAKLGLT
ELVDGKRIEV-DE-IVHKG------------YNGVLCVEAGGPEPAVGCAGRGVIIAIDL
LKKLD-VYNGF----NLDVVIYDVLGDIVCGGFGMPLRRGLADDVFIVTSADYLAIYAAN
NICKGIARHARR--DGSPLAGIVYNVRGAID-DFALVNEFAECVGSKVIGSIPNDPTIIE
TEIYGMT------TIEN-------------KPESEIAERFRNLAIT----IYEN--K-E-
-TVAPTP-LSKKE------------LAD------------------------LA------
--QR--------------------------------------------------------
------------------------------------------------------------
------------------------------------------------------------
------------------------------------------------------------
---------IRQKTREKYEIGG--------------------------------------
------------------------------------------------------------
------------------------------------------------------------
------------------------------------------------------------
------------------------------------------------------------
----
>ref_48
-------------------------------------------MGKP-RQIAFYGKGGIG
KSTIASNLAAAWAE-AGLKVLMIGCDPKADCTRNLRGDAEVA-TVLDVLREKEGTKMELA
ETAGGKTIQL-DE-IVYHG------------YRGVLCVEAGGPEPAVGCAGRGIIVAVDL
LKRLG-VYDE-----ELDIIIYDVLGDVVCGGFGLPLRQGLADLVFIVTSADYLAIYAAN
NICRGIERYAGR--DGAMLGGIIYNVRGAID-DIGLVREFARNVGSEVVGAIPSDPLITE
SELYGRT------VIEH-------------GPDSVIAARFRDLATS----ILED--R-E-
-GVIPRP-LSKDD------------LRD------------------------LA------
--RR--------------------------------------------------------
------------------------------------------------------------
------------------------------------------------------------
------------------------------------------------------------
---------IRKKI--REQGRY--------------------------------------
------------------------------------------------------------
------------------------------------------------------------
------------------------------------------------------------
------------------------------------------------------------
----
>ref_58
-------------------------------------------MKKP-RQIAIYGKGGIG
KSTISSNLAAACAM-RGLKVMLLGCDPKADCTRNLRGDLEIP-TVLDVLREREKT-----
----GGEIDV-DE-IVYRG------------YNGVLCVEAGGPEPAVGCAGRGIIVAVEL
LKRLG-VYDQ-----DLDLIIYDVLGDVVCGGFGMPLRQGLADHVFVVTSADYLAIYAAN
NICKGIQRHAGR--NGSPLSGIIYNVRGVID-DPGLVKEFAERVGSSVVGAIPFDPLITE
SELYGRT------VIES-------------DPDSMIAGRFRELAET----ILTI--E-K-
-GITPHA-LSQED------------LSD------------------------FA------
--QK--------------------------------------------------------
------------------------------------------------------------
------------------------------------------------------------
------------------------------------------------------------
---------IREMAGKRKPTR---------------------------------------
------------------------------------------------------------
------------------------------------------------------------
------------------------------------------------------------
------------------------------------------------------------
----
>ref_135
--------MDFSSDNPIINYISYLDYMYYIVLIKLRESIIFRLIGDILKQIAFYGKGGIG
KSTTVCNLAAALSK-SGKKVIVVGCDPKHDCTSNLRCGEDIP-TVLDVLREKGIDKLGIE
TIIRENLLKK-ED-IIYEG------------FNGIYCVEAGGPKPGYGCAGRGVIVVIDL
LKKMK-VFEEL----GVDVVLYDVLGDVVCGGFAMPLRMGLADQIYVVTSSDYMALYAAN
NICNGINQFVKR--GGSTLGGIIYNVRGSMD-AFDIVSEFASQLNANIIGKVPNSPIINE
AEIDGQT------AIEY-------------APEEEISKIYMELAEK----IYEN--N-T-
-GTTPNP-LENAQ------------IMQ------------------------IG------
--KM--------------------------------------------------------
------------------------------------------------------------
------------------------------------------------------------
------------------------------------------------------------
---------IKERIKKQKIVE---------------------------------------
------------------------------------------------------------
------------------------------------------------------------
------------------------------------------------------------
------------------------------------------------------------
----
>ref_158
-----------------------------------------------MKQIAFYGKGGIG
KSTTVCNLAAALSK-SGKKVIVVGCDPKHDCTSNLRGGIEIP-TVLDILREKGIDTLGID
TIIHENLLKK-ED-ILYKG------------FNGIYCVEAGGPKPGYGCAGRGVIVVIDL
LKKMN-VFKDL----GVDIVLYDVLGDVVCGGFAMPLRMGLADQVYVVTSSDYMALYAAN
NICNGMSQFAVR--GGSNLGGIIYNVRGSMD-AFDIVDEFAKHLNGKIIGKVPNSSIINE
AEIDGKT------AIEY-------------SPDSEISNIYIELSKK----IYEN--N-S-
-GTVPKP-LENIQ------------IMQ------------------------IG------
--KM--------------------------------------------------------
------------------------------------------------------------
------------------------------------------------------------
------------------------------------------------------------
---------IKERLKKERILE---------------------------------------
------------------------------------------------------------
------------------------------------------------------------
------------------------------------------------------------
------------------------------------------------------------
----
>ref_151
-----------------------------------------------MKQIAFYGKGGIG
KSTTVCNIAAALAD-QGKKVMVVGCDPKHDCTSNLRGGQEIP-TVLDILREKGLDKLGLE
TIIEKEMIEI-ND-IIYEG------------YNGIYCVEAGGPKPGYGCAGRGVIVVIDL
LKKMN-LYKDL----KLDIVLYDVLGDVVCGGFAMPLRMGLAEQIYVVTSSDYMAIYAAN
NICRGISEFVKR--GGSKLGGLIYNVRGSMD-AYDIVNEFADKLGANIVGKVPNSHLIPE
AEIEGKT------VIEY-------------DPNDEISQVYRELAKK----IYEN--N-E-
-GTIPKP-LENIE------------IMT------------------------IG------
--KK--------------------------------------------------------
------------------------------------------------------------
------------------------------------------------------------
------------------------------------------------------------
---------IKERLKKERMKN---------------------------------------
------------------------------------------------------------
------------------------------------------------------------
------------------------------------------------------------
------------------------------------------------------------
----
>ref_125
-----------------------------------------------MKQIAFYGKGGIG
KSTVVCNVAAALAD-N-FKVMVVGCDPKHDCTISLRHGEEIP-TVLDVLREK--------
-----KDVDI-ND-IVYKG------------YKGVYCVEAGGPKPGYGCAGRGVIVAIEL
LKKLD-VFKRL----GVDIVLYDILGDVVCGGFAMPLRLGLVKQIYIVTSSDYMAMYAAN
NICKGIKEFAKK---GCRLAGLIYNVRGSLD-AEDIVNEFAKRLGTKILEKIPNSLLISE
AEIEGKT------VIEY-------------APDSEIATIIKNLAEK----IYKN--N-S-
-GVIPEP-LSNKE------------LIE------------------------IG------
--KS--------------------------------------------------------
------------------------------------------------------------
------------------------------------------------------------
------------------------------------------------------------
---------IKERIR--R-RL---------------------------------------
------------------------------------------------------------
------------------------------------------------------------
------------------------------------------------------------
------------------------------------------------------------
----
>ref_49
-----------------------------------------------MKQIAFYGKGGIG
KSTTVCNIAAALAD-EGKKVMVIGCDPKHDCTSNLRGGEEIP-TILDTLREKGMEKLSLE
DAIEGKKIEM-DE-IIHKG------------YNGIYCIEAGGPKPGYGCAGRGVIVAIDL
LKKMD-IYEEL----GVDIVLYDVLGDVVCGGFAMPLRMGLAKQIYVVTSSDYMAMYAAN
NICRGMKEFAKK--GGSRLGGLIYNVRGSLD-AYDLVEEMANKIGTEITGKIPNSMLIAE
GEIEGKT------VIEY-------------APDSEISSIYRELARK----IYEN--D-M-
-GAIPNP-LENEE------------IMQ------------------------IG------
--QA--------------------------------------------------------
------------------------------------------------------------
------------------------------------------------------------
------------------------------------------------------------
---------VKERIK--KMKN---------------------------------------
------------------------------------------------------------
------------------------------------------------------------
------------------------------------------------------------
------------------------------------------------------------
----
>ref_14
-----------------------------------------------MKQIAFYGKGGIG
KSTTVCNIAAALAD-EGKKVMVIGCDPKHDCTSNLRGGEEIP-TVLDTLREKGMEKMSLN
DILDGKKIEL-DE-IVYKG------------YKGIYCIEAGGPKPGYGCAGRGVIVAIDL
LKKMN-VFEEL----EVDIVLYDVLGDVVCGGFAMPLRMGLAKQIYIVTSSDYMAMYAAN
NICRGMKEFAKK--GGSRLGGLIYNVRGSLD-AGDIVTEFAKKLGTEIIGKIPNSLLIAE
AEIEGKT------VVEY-------------SPNSEVASIYRELAKK----IYEN--E-N-
-GVVPNP-LENEE------------IMQ------------------------IG------
--KR--------------------------------------------------------
------------------------------------------------------------
------------------------------------------------------------
------------------------------------------------------------
---------VKERIR--TLRT---------------------------------------
------------------------------------------------------------
------------------------------------------------------------
------------------------------------------------------------
------------------------------------------------------------
----
>ref_112
-----------------------------------------------MKQIAFYGKGGIG
KSTTVCNIAAALAD-EGKRVMVVGCDPKHDCTSNLRGGEEIP-TVLDTLREKGMEKLSLE
DAIEGKKIEM-DE-IVYKG------------YKGIYCIEAGGPKPGYGCAGRGVIVAIDL
LKKMN-VFEEL----GVDVVLYDVLGDVVCGGFAMPLRMGLAEQIYIVTSSDYMAMYAAN
NICRGMKEFAKR--GGSRLGGLIYNVRGSLD-AEDIVTEFAKKLGTEIIGKIPNSLLIAE
AEIEGKT------VIEY-------------APDSEIASIYRELAKK----IYKN--K-N-
-GVIPNP-LENKE------------LMQ------------------------IG------
--LA--------------------------------------------------------
------------------------------------------------------------
------------------------------------------------------------
------------------------------------------------------------
---------IKERIK--KMRN---------------------------------------
------------------------------------------------------------
------------------------------------------------------------
------------------------------------------------------------
------------------------------------------------------------
----
>ref_20
-----------------------------------------------MRQIAFYGKGGIG
KSTISSNIAAAYAE-RGLNTLMIGCDPKSDCTRNLCGEVEIP-TILDVSRDKEIERFGLE
ELVEGNKIKL-DE-IIYKG------------YSGVYCSECGGPKPGFGCAGRGVIVAIDL
LKRLK-IFEEL----KPDVVIYDVLGDVVCGGFAMPLRKGLADEVYVVTSVDYLAVYAAN
NICKGIGEFADK--GGSPLGGIIYNVRGMLD-DEAVVSDFAEQVGSQIIGHIPNAYLIAE
AEIEGKT------VIEY-------------APDSEIANLFRKLAQG----IYTN--T-L-
-TSVPTP-LEQKE------------MMK------------------------IG------
--QL--------------------------------------------------------
------------------------------------------------------------
------------------------------------------------------------
------------------------------------------------------------
---------IRKRTKEKYKRRAS--DINTNF-----------------------------
------------------------------------------------------------
------------------------------------------------------------
------------------------------------------------------------
------------------------------------------------------------
----
>ref_182
-----------------------------------------------MRQIAFYGKGGIG
KSTIGSNIVAALSD-NGLSVMMIGCDPKADCTRNLTGEVQIP-TILDVSRDKGIERLGLE
ELVEGKEIKL-DE-VVHKG------------YGDVHCAECGGPRPGFGCAGRGVIVAIDL
LNKLN-VFEEL----KPDIVLYDVLGDVVCGGFAMPLRRGLADEVYIVTSADYLALYAAN
NISKGISEFANK--GGSPLGGIIYNVRGMLD-EADVVYDFAEKIGSHVIGHVPNAHEIAE
AEIDGNT------VIEY-------------DGNTEIASLFRELAMK----IYNN--T-Q-
-TSVPKP-LSPDE------------MVK------------------------IG------
--KE--------------------------------------------------------
------------------------------------------------------------
------------------------------------------------------------
------------------------------------------------------------
---------IRKRTKEKYKKVEK-------------------------------------
------------------------------------------------------------
------------------------------------------------------------
------------------------------------------------------------
------------------------------------------------------------
----
>out_7
---------------------------------------MSTPRT-----IAIYGKGGIG
KSFTTTNLSATFAL-MGKRVLQLGCDPKHDSTTSLFGGVSLP-TVTEVFAEKNAR-----
----NEELQI-SDIVFRRDIPDF--------PQPIYGVELGGPQVGRGCGGRGIISGFDV
LEKLG-LFSWD-----LDVILMDFLGDVVCGGFATPLARSLSEEVILLTNNDRQSIFTAN
NICQANNYFKTV-GGESKLLGLIINRDD----GSGIAEKYAAEAGITILMKLPHNTAARD
KDDSFDFAVRLPEIGEPFRKLATDILERKITPCEAAGLDFQTFIRL----FGEV--N---
-EAHPTP-ASQDE------------LTGQKQQINGERPEAAQNDSVSPESEKLFACIEKL
PDSE--------------------------------------------------------
------------------------------------------------------------
------------------------------------------------------------
------------------------------------------------------------
------KEIYRLIEVEKKSAAEAAGIKGISEAEAQEIFSSARTHLRKLFFSV--------
------------------------------------------------------------
------------------------------------------------------------
------------------------------------------------------------
------------------------------------------------------------
----
>out_4
-----MKDE--I--PNLKDYDRTLRDEAN---AEATLEVPQGEPTSKTQIIAIYGKGGIG
KSFTLANLSHMMAE-MGKRVLLIGCDPKSDTTSLLFGGKACP-TIIETSSKKKLA-----
----GEEVKI-GDVCFKRG--------------GVFAMELGGPEVGRGCGGRGIIHGFEL
LEKLG-FHDWD-----FDYVLLDFLGDVVCGGFGLPIARDMAQKVILVASNDLQSLYVAN
NVCSAVEYFRKM-GGNVGVAGLVINKDD----GTGEAQAFAKAVDIPVLSAIPQDDDLRK
KSANYQI------VG---------------THKSQWGPMFEGLAEA----VGIA--P---
-PVRPTP-LDQDG------------LLA------------------------LF------
--DS--------------------------------------------------------
------------------------------------------------------------
------------------------------------------------------------
------------------------------------------------------------
------KDTGGDYELVPATDTDMRGKHGAIKDSLEVIYDDA-------------------
------------------------------------------------------------
------------------------------------------------------------
------------------------------------------------------------
------------------------------------------------------------
----
>out_3
MKDDVIKDKGAP--PKLTEFSDRLRDEANEDLADV----IPTEATKKTQIIAIYGKGGIG
KSFTLANLSHMMAE-QGKRVLLIGCDPKSDTTSLLFGGKACP-TIIETSTKKKLA-----
----GEEVQI-GDVCFKRG--------------GVFAMELGGPEVGRGCGGRGIIHGFEL
LEKLG-FHDWD-----FDYVLLDFLGDVVCGGFGLPIARDMAQKVILVGSNDLQSLYVAN
NVCSAVEYFRKL-GGNVGVAGLVINKDD----GTGEAQAFAKAVDIPVLAAIPQDDDLRK
KSANYQI------VG---------------TMDGPWGPLFAELGMN----VAEA--P---
-PVRPTP-LSQDG------------LLE------------------------LF------
--DG--------------------------------------------------------
------------------------------------------------------------
------------------------------------------------------------
------------------------------------------------------------
------SDTGAGVVLEPATDADMRGADAKPKQSLEVIYDDV-------------------
------------------------------------------------------------
------------------------------------------------------------
------------------------------------------------------------
------------------------------------------------------------
----
>out_0
MGGSKLKDE--V--PNLKDYSARLRDEANMDLADIQAEQTSGEPTKKTQIIAIYGKGGIG
KSFTLANLSHMMAE-MGKRVLLIGCDPKSDTTSLLFGGKACP-TIIETSTRKKLA-----
----GEEVKI-GDVCFKRG--------------GVFAMELGGPEVGRGCGGRGIIHGFEL
LEKLG-FHDWD-----FDYVLLDFLGDVVCGGFGLPIARDMAQKVILVGSNDLQSLYVAN
NVCSAVEYFRKL-GGNVGVAGLVINKDD----GTGEAAAFAKAADIPVLASIPQDDDLRK
KSANYQI------VG---------------TAAGPWGDLFGALAEE----VAGA--P---
-PIRPKP-LDQDG------------LLN------------------------LF------
--DS--------------------------------------------------------
------------------------------------------------------------
------------------------------------------------------------
------------------------------------------------------------
------KDTGGDVVLVPATDTDMRGKHAKPQKSLEVIYDEV-------------------
------------------------------------------------------------
------------------------------------------------------------
------------------------------------------------------------
------------------------------------------------------------
----
>out_9
MTDVMTREAENKDTAEKVDIFNLLKDEADQEPDPV----HTGPITKETEVIAIYGKGGIG
KSFSLANLSYNLAK-SGKKVLLIGCDPKSDTTSLLFGGKSCP-TIIETSAAKKAA-----
----GEDVKI-SDVCFMRD--------------GVFAMELGGPEVGRGCGGRGIIHGFEL
LEKLG-FHEWD-----FDYVLLDFLGDVVCGGFGLPIARDMCQKVIVVGSNDLQSLYVAN
NVCSAVEYFRKL-GGNVGVAGMLINKDD----GTGEAAAFAEKVGIPVLAAIPQDDDIRK
KSASYQI------VG---------------DPNDKWGPMFTGLANN----MMTA--P---
-PRQPTP-LDQDG------------LLG------------------------LF------
--AA--------------------------------------------------------
------------------------------------------------------------
------------------------------------------------------------
------------------------------------------------------------
------SQTGADYVLIPANPEDMCDPSIINKPSLEVIYDAV-------------------
------------------------------------------------------------
------------------------------------------------------------
------------------------------------------------------------
------------------------------------------------------------
----
>out_5
-MSNALRHVEGASGPAGAMA-ERLRAEAAIEPSTV----ATGKVTKETQIIAIYGKGGIG
KSFTLANLSYMMAS-QGKRVLLIGCDPKSDTTSLLFGGKACP-TIIQTSSAKKAA-----
----GEEVAI-SDVCFRRD--------------GVFAMELGGPEVGRGCGGRGIIHGFEL
LEKLG-FHDWS-----FDYVLLDFLGDVVCGGFGLPIARDMCQKVIVVGSNDLQSLYVAN
NVCSAVEYFRKL-GGNVGVAGMVVNKDD----GTGEAAAFARSVGIPVLAAIPADEDIRR
KSANYQI------VG---------------MPGGRWAPLFEQLATN----VGEA--P---
-PLHPTP-LDQDG------------LLG------------------------LF------
--SD--------------------------------------------------------
------------------------------------------------------------
------------------------------------------------------------
------------------------------------------------------------
------EATGREVKLQPASLADMMGRPVVQRPSLEVVYDEA-------------------
------------------------------------------------------------
------------------------------------------------------------
------------------------------------------------------------
------------------------------------------------------------
----
>out_6
----MTLDVDAPGFNRRGMQ-DYLRDEAAIEPDPV----ATGPVTRETQIIAIYGKGGIG
KSFTLANLSYMMAQ-QGKKILLIGCDPKSDTTSLLFGGRACP-TIIETSAVKKAA-----
----GEEVKI-GDVCFKRD--------------GVFAMELGGPEVGRGCGGRGIIHGFEL
LEKLG-FHDWG-----FDYVLLDFLGDVVCGGFGLPIARDMCQKVIVVGSNDLQSLYVAN
NVCNAVDYFRKL-GGNVGVAGMVINKDD----GTGEAAAFAEKVGIPVLAAIPADEDIRR
KSAAYQI------VG---------------RPGTQWAPLFEGLAKN----VADA--P---
-PMRPDP-LSQED------------LLG------------------------LF------
--KS--------------------------------------------------------
------------------------------------------------------------
------------------------------------------------------------
------------------------------------------------------------
------DEVGRDVVLEPATMEDMCGKAAQEKPSLEVIYDTV-------------------
------------------------------------------------------------
------------------------------------------------------------
------------------------------------------------------------
------------------------------------------------------------
----
>out_8
---MTMLE------NSGPDV-AALREEAAHEPDPV----ATGPVTKETQVIAIYGKGGSG
KSFALSNLSYMMAQ-QGKRVLLIGCDPKSDTTSLLFGGKACP-TIIETSSAKKLA-----
----GEEVKI-EDVCFQRD--------------GVFAMELGGPEVGRGCGGRGIIHGFEL
LEKLG-FHDWG-----FDFVLLDFLGDVVCGGFGLPIARDMCQKVIVVGSNDLQSLYVAN
NVCKAVDYFGKM-GGNVGVAGILINKDD----GTGEAQAFAEAVGIPVLASIPANEDIRR
KSANYQI------IG---------------RPDSEWGPLFAELGLN----VAEA--Q---
-PTHPRP-LTQDG------------LLG------------------------LF------
--KP--------------------------------------------------------
------------------------------------------------------------
------------------------------------------------------------
------------------------------------------------------------
------EDTGGNVELVPATQADMRGGVFEEKASLEVVYDQV-------------------
------------------------------------------------------------
------------------------------------------------------------
------------------------------------------------------------
------------------------------------------------------------
----
>out_1
-MSVTLLD------NR------ALRTEAAIEPDPV----PTGEVTKETQIIAIYGKGGSG
KSFALANLSYMMAQ-QGKRVLLIGCDPKSDTTSLLFGGKACP-TIIETSSRKKAA-----
----GDEVRI-EDVCFQRD--------------GVFAMELGGPEVGRGCGGRGIIHGFEL
LEKLG-FHDWG-----FDYVLLDFLGDVVCGGFGLPIARDMCQKVIVVGSNDLQSLYVAN
NVCSAVEYFRKL-GGNVGVAGMLINKDD----GTGEAAAFAAAVGIPVLCAIPADEDIRR
KSANYQI------IG---------------TPGDRWGPMFEGLSEN----VATA--P---
-PVRPTP-LTQDQ------------LLG------------------------LF------
--KS--------------------------------------------------------
------------------------------------------------------------
------------------------------------------------------------
------------------------------------------------------------
------DQVGGGVVLMPATQADMRGATYVEKPTLEVIYDAV-------------------
------------------------------------------------------------
------------------------------------------------------------
------------------------------------------------------------
------------------------------------------------------------
----
