# Supplementary material for: Picoplankton nitrogen guilds in the tropical and subtropical oceans: From the surface to the deep
Source: PLoS One. 2025 Nov 5;20(11):e0335222. doi: 10.1371/journal.pone.0335222 (PMC12588538; doi:10.1371/journal.pone.0335222)
Supplement: S1 File — (ZIP) [file pone.0335222.s001.zip › supplementary info/N_cycle/G_nifH/tree/ref_database.treefile]

(ref_190:0.9470079728,ref_185:1.1826941289,(((((((ref_15:2.1881608760,ref_212:0.9719667750)82:0.2823525066,((ref_122:0.4196427897,((ref_144:0.3123522657,ref_136:0.2343840256)99:0.1134693384,(ref_30:0.1425886555,(ref_79:0.1061270555,ref_155:0.1144510176)94:0.0622220121)100:0.1544245724)100:0.2468269423)100:0.4174677937,((((((ref_188:0.1853619526,(ref_149:0.0617643326,ref_219:0.1852342229)100:0.1071506460)100:0.2357097534,(ref_204:0.3190642898,(ref_171:0.1850298488,ref_197:0.0673306132)100:0.1059003891)99:0.1065927133)84:0.0384740296,(((ref_11:0.1798416558,ref_3:0.1683854271)100:0.1476186137,((ref_22:0.2709985153,(ref_111:0.1633895307,((ref_156:0.1475049522,ref_174:0.1234744478)100:0.0368294251,ref_95:0.1343951303)100:0.0408527502)100:0.0564717170)99:0.0691405850,((ref_199:0.1998327657,ref_146:0.1937663373)90:0.0336782997,ref_43:0.1982979948)96:0.0558781423)100:0.0647100357)99:0.0355218758,ref_36:0.1451234442)98:0.0274622339)100:0.2640952954,((ref_51:0.6385755816,((ref_57:0.3237913827,((((((ref_178:0.2005210815,ref_209:0.1006999251)88:0.0407339830,ref_205:0.2013345875)85:0.0261484576,((((ref_173:0.2101256101,ref_160:0.1080074428)100:0.0942034186,ref_220:0.1202793067)91:0.0624786825,ref_23:0.0998724389)67:0.0323292307,ref_87:0.2014324530)69:0.0345078807)94:0.0407521866,(ref_201:0.2160216139,ref_92:0.1010025958)100:0.0527041701)99:0.0289026841,((ref_142:0.1495861773,ref_168:0.0674905144)80:0.0623387344,(ref_66:0.0763223948,ref_73:0.1731016676)100:0.1471814441)94:0.0804803852)89:0.0666558326,(ref_70:0.1631266546,((((ref_137:0.1215467375,ref_195:0.1290331254)100:0.1801681445,ref_39:0.1942109428)98:0.0562252183,(((((((((ref_50:0.2433954696,ref_150:0.1118165726)100:0.0750418681,((ref_16:0.1879360137,ref_25:0.0713294753)100:0.0614567895,ref_157:0.1165057724)100:0.0997687746)39:0.0238977017,((ref_214:0.2121700079,ref_81:0.1862571273)84:0.0612169409,(ref_42:0.0794564662,ref_165:0.1588967033)78:0.0304209520)40:0.0163098614)73:0.0306387606,ref_40:0.1083141309)83:0.0376487854,((((ref_56:0.1260221861,ref_82:0.1145329142)100:0.0460248585,(ref_117:0.0613029050,ref_198:0.1381758273)100:0.0742690009)98:0.0268488917,ref_60:0.0645690163)92:0.0205484993,((ref_177:0.1241768762,ref_41:0.1450643987)53:0.0000025332,(ref_100:0.1424384368,ref_104:0.0641978565)68:0.0386169499)72:0.0471822001)77:0.0350916103)52:0.0416845676,ref_55:0.1498191736)57:0.0547358205,((ref_59:0.2376347693,((ref_69:0.1840904127,ref_18:0.1531311883)100:0.0554317873,((ref_126:0.1304671446,ref_84:0.1448808641)97:0.0331608152,ref_17:0.0617319218)99:0.0610730630)99:0.0656907468)93:0.0394082181,ref_213:0.2127102101)97:0.0798781494)93:0.0767359523,(((ref_90:0.2325570162,((ref_46:0.1978525571,ref_64:0.1344665539)91:0.0668178679,ref_109:0.0945192586)87:0.0435454023)86:0.0121855319,((((ref_140:0.1431232021,(ref_37:0.1527449778,ref_108:0.0952325304)100:0.0733430215)99:0.0495971197,ref_153:0.0738238414)81:0.0209250273,(ref_221:0.0855975545,ref_132:0.1059306982)81:0.0225350445)85:0.0198582792,(ref_62:0.0990531030,ref_216:0.0984806094)100:0.0274860945)98:0.0855708959)85:0.0276689702,ref_91:0.1505377579)90:0.0379647369)96:0.1069250310,ref_44:0.1593533128)75:0.0307921614)87:0.0424080733,(ref_71:0.1800652132,ref_75:0.1961125871)99:0.0705188994)100:0.1196650843)80:0.0608707900)79:0.0483177048)78:0.0405445414,(ref_31:0.1748132806,ref_85:0.0979891124)100:0.2939280401)66:0.0424906443)67:0.0766875617,((((((ref_200:0.3501073571,(ref_4:0.1182305566,ref_208:0.1173691705)100:0.0853239863)96:0.0757264573,((((((((((ref_120:0.1188289796,ref_121:0.0755611983)100:0.2178947578,(ref_113:0.1460015166,ref_161:0.0277358020)100:0.0495451670)85:0.0697054583,ref_77:0.0500746551)85:0.0815915572,ref_76:0.1513381115)85:0.0478720641,ref_45:0.0659099426)85:0.0703602493,ref_8:0.1903497812)62:0.0395795666,ref_143:0.0934739431)62:0.0608090433,((ref_102:0.0964299294,ref_196:0.1351466210)90:0.0128361060,ref_169:0.1179413076)100:0.0562417591)75:0.0794471831,ref_134:0.1196830630)85:0.0790381906,ref_167:0.1815170509)89:0.1232322301)100:0.1745881060,((((ref_172:0.0689316352,ref_191:0.0876791662)100:0.1250868016,(ref_19:0.1296194362,ref_193:0.0964049236)92:0.0419582873)100:0.2956193938,ref_154:0.1384245022)58:0.0438717785,(ref_206:0.0900400437,((ref_52:0.0903677318,(ref_218:0.0736201226,(ref_98:0.0818069421,ref_164:0.0732374681)96:0.0277525776)96:0.0430270722)100:0.0684728910,((((ref_128:0.1467809021,ref_93:0.1311402498)72:0.0412929944,(ref_80:0.0976958063,ref_123:0.0615290864)100:0.0484598774)63:0.0212133922,ref_32:0.0636119567)90:0.0635416593,ref_152:0.0734743774)100:0.1441617275)94:0.0342934749)100:0.1356441965)88:0.0323660869)91:0.0636534718,(((((((((ref_68:0.1427730618,((ref_27:0.1216256804,ref_211:0.1095892082)37:0.0180929030,(((ref_34:0.0853379725,ref_217:0.0629621444)100:0.0640418950,(((ref_94:0.0980262758,ref_129:0.0701130074)80:0.0609886113,(ref_124:0.1019514367,ref_83:0.0621529401)84:0.0408837792)87:0.0218409041,(ref_203:0.1013655467,ref_207:0.0553885988)93:0.0307242017)87:0.0177984745)86:0.0284742582,(ref_96:0.0965991354,ref_35:0.0764635034)100:0.0308149814)86:0.0153151463)28:0.0049192574)63:0.0067400074,ref_86:0.1112691869)60:0.0220236585,((ref_106:0.1128121106,ref_130:0.1017233992)84:0.0244237496,(ref_181:0.1201144536,ref_29:0.0674266442)98:0.0385118205)89:0.0183031880)54:0.0087791808,((ref_180:0.0823510182,ref_azo:0.0951938958)97:0.0265673923,ref_107:0.0956955154)97:0.0416906721)57:0.0081683214,ref_33:0.1055280414)82:0.0046435837,(ref_97:0.0878640837,ref_47:0.0708552839)99:0.0503641910)86:0.0154420430,(ref_9:0.1138165687,ref_176:0.0432513083)90:0.0133416095)82:0.0123602182,ref_10:0.0832230988)85:0.0190639240,ref_162:0.1177418614)98:0.0409916303)91:0.0656013409,(ref_101:0.0861283489,(ref_24:0.0889448391,ref_105:0.1074074447)100:0.0497286982)100:0.1401476243)91:0.0874303233,(ref_138:0.3186065314,ref_202:0.2242326225)91:0.0569693695)100:0.2367275930)76:0.0992985147)96:0.1855562398,ref_38:0.1655634447)90:0.0886297957,ref_183:0.1893919826)100:0.4059904201)71:0.0888897324)81:0.1251545993,(((ref_114:0.9334903634,ref_63:0.7173466284)100:0.3577915130,ref_26:0.7506679788)100:0.5435716683,(((ref_179:0.5808639211,((ref_215:0.3935294003,ref_74:0.1941640766)100:0.1538892093,ref_210:0.3142929100)70:0.1005606458)100:0.2801817852,ref_194:0.4832945662)72:0.1402544557,ref_21:0.4257435922)99:0.1473685455)100:0.3323551721)60:0.0602291111,(((((((ref_2:0.7602692209,ref_145:0.6377302367)100:0.1053430595,(ref_1:0.4470029729,((ref_116:0.7233959566,(ref_131:0.2373989824,((ref_163:0.1109599387,ref_127:0.1121635726)100:0.0301196458,ref_141:0.0538405640)100:0.2731585451)100:0.6028103178)100:0.7768046062,ref_186:0.7083498476)99:0.1040864063)100:0.2841031229)99:0.0822818166,(ref_189:0.5030536090,(ref_61:0.2376254772,(ref_88:0.2047185413,ref_139:0.0903811262)100:0.2645322898)100:0.1641035529)100:0.2040010654)100:1.0451840290,(ref_175:0.9941681039,(out_7:1.2878037101,(((out_4:0.1361772810,out_0:0.0707675865)94:0.0505481037,out_3:0.1042876624)94:0.1763990474,(out_9:0.2667711539,((out_5:0.1982552696,out_6:0.1373573208)89:0.0333033745,(out_8:0.1868828234,out_1:0.0738056294)100:0.0598961009)89:0.0508229980)98:0.0453331497)98:0.8944580625)100:2.0434200380)85:0.2690892041)85:0.2190832644,(ref_67:1.2381819463,((ref_0:0.3579434694,(ref_13:0.2095012641,(ref_65:0.0939634102,ref_147:0.2114149225)100:0.0627536929)73:0.0000022202)99:0.1001390190,(ref_99:0.1032609862,ref_170:0.1064241614)100:0.1299285009)100:0.7856861163)87:0.2765962395)58:0.1321940853,ref_159:0.7350622884)64:0.2213241352,(((ref_6:0.4135925262,ref_78:0.3624451196)100:0.4368862659,(ref_119:0.5213071003,(ref_148:0.3111369650,(ref_28:0.2519671277,ref_187:0.2084744671)100:0.1746222242)100:0.2756276765)20:0.0827250129)100:0.4929333261,(((ref_110:0.8274170271,(ref_53:0.3240497619,(ref_48:0.2775123782,ref_58:0.3276468988)99:0.2511517315)100:0.2221766570)100:0.1450553399,((ref_5:0.8274932900,((((ref_135:0.1409474670,ref_158:0.1052420343)100:0.2468437876,ref_151:0.1244988824)100:0.2114227107,((ref_49:0.1381736974,ref_14:0.1082417643)95:0.0332109443,ref_112:0.0295862138)95:0.0677572620)20:0.0343141056,ref_125:0.2959887435)99:0.2075826612)100:0.1707421053,(ref_20:0.2147065825,ref_182:0.2796034761)100:0.3023042456)93:0.1477465830)100:0.2449036954,(ref_166:0.3814776138,((ref_54:0.1573342492,ref_72:0.0543961699)100:0.1209334461,(ref_115:0.1196190131,ref_133:0.1752222834)100:0.0779043028)88:0.0579502684)100:0.4102068419)100:0.3154688991)92:0.1907899463)61:0.0826102104)71:0.1753153527,ref_192:0.8944599184)93:0.4787315700,((((ref_7:0.1593342379,ref_118:0.1445362837)100:0.1742864052,ref_184:0.1977643331)100:0.1201988879,ref_103:0.1646476563)100:1.1373953450,ref_89:1.1916188366)99:0.1279626691)96:0.4520040737,ref_12:1.3110599177)100:0.4276589323);
