# Supplementary material for: Picoplankton nitrogen guilds in the tropical and subtropical oceans: From the surface to the deep
Source: PLoS One. 2025 Nov 5;20(11):e0335222. doi: 10.1371/journal.pone.0335222 (PMC12588538; doi:10.1371/journal.pone.0335222)
Supplement: S1 File — (ZIP) [file pone.0335222.s001.zip › supplementary info/N_cycle/G_nifH/tree/ref_database_original_ids.faa]

>001_WP_039801084.1 MULTISPECIES: nitrogenase iron protein [Azotobacter]_cluster_I
MALRQCAIYGKGGIGKSTTTQNLVAALAEAGKKVMIVGCDPKADSTRLILHSKAQNTVME
MAASAGSVEDLELEDVLQIGYGGVKCVESGGPEPGVGCAGRGVITAINFLEEEGAYSDDL
DFVFYDVLGDVVCGGFAMPIRENKAQEIYIVCSGEMMAMYAANNIAKGIVKYAHSGSVRL
GGLICNSRKTDREDELIMALAAKIGTQMIHFVPRDNVVQHAEIRRMTVIEYDPKAKQADE
YRALAQKILNNKLLVIPNPASMEDLEELLMEFGIMEAEDESIVGKAAAEG
>Methanohalobium_evestigatum_MMP00015125__CP002069.1_0558_0553270_0554151_neg_cluster_IV
MNNKTNDNNQKQKRIALYGKGGIGKSSTASNVAAACADEGYKVMIIGCDPKSDSSITLLG
GKRIPTILDLLRDGEGLNEEDVVFEGYNGVKCVEVGGPEPGIGCAGRGIIVAINQLKRIS
DSMKEMDLIIYDVPGDIVCGGFVAPVRKGMVNESYIITSGEYMPMYAANNICSGLSKINT
PLNGIVCNSRDVTNEKEIVEEFAHEIGSELLSFIPKEQIVQDCEREGYSVMDIAPDSKIA
QVYRELAQKIMSKTEPDSVLPNSMDDEQLRELARKQSKQETKSCHNKKTIRTE
>Methanococcoides_vulcani_strain_SLH33_MMP5522912__NZ_CAAGSJ010000003.1_MMP5522912_279_278371_280566_neg_cluster_IV
MIQIALYGKGGIGKSTVSSNLSAALAESGKKVLQIGCDPKHDSTRLLTNGNSITTVMEYI
RDTLPEDRLLGDILFDGYKGVSCVEAGGPEPGVGCAGRGILSMFELLDRLGIHEIPFDLS
LYDVLGDVVCGGFAVPLRREYADAVFLVTSGEYMALYAANNILRGILNFDGSSPRVAGII
HNGRGLEHEDERVDAFAKAVKLPVVASIPRSELFAEAEKQGKTTLEAFPDSDVATVFRDL
SEYISHLVTGSNRLYPSKPLENSEMETLVLGRNIPVIKPDQISSTHIPKGPTDGKDTLPV
RKNLYSKSVRNKEPLHGCAFAGAVTTTSQVNGSLTIIHGPRSCGHIVTHFLSSNVLAARS
RHGTDLPCKGEIASTDMGETSFIFGGLEELRNKLEEAASQGWEIVFLVTTCPAGLIGDDL
ETAVSMVQEQYPRTKIIPVPVDGNLAGDFAQGLVEGWKKVSELIDNSVSPEKGFVNIVAE
KNLSDNVEVNFQTIESLLDDIGLKVNCRFLNSTTIDSIRQFKKGEINILAKKDDSSQLVR
DHLENCFNASFTDMNFPIGFNETSKWLEELSHLSGRKNDAEMIIEKEKQIYDAEMTRLRP
FLQGKKVLINTYSRSIDWLLDIIFDLGMDVLKIGLLHSSAEEGFSSKYAGKVHVEDNYTA
QQREKDILDHRPHLVLSNYPPMFASDGVHYDSIPFCPEVGFRNDIFMAQRWSRLLRLPEI
EGWKIDGEVIR
>Labilibaculum_filiforme_59_16B_MMP06266691__MVDD01000011.1_0MMP06266691_14_015968_018238_pos_cluster_IV
MAKSKLTQVAIYGKGGIGKSTISANVSAALAACNKKILQVGCDPKHDSTRLLMNGRNITT
ALDYLKATEPNDYNLNDIVFHGYRDVACVEAGGPEPGVGCAGRGIISTFKLLEDLGIKEI
NFDYTIYDVLGDVVCGGFAVPIRREYADRIYVVTSGEYMSIYAANNILKGIKNYDHGKKR
IGGIIFNQRGVADEEGRVQRFAKAVNLPICVNIPRSDEFAIAEQEGMTLTERFPHSSMRE
KFEQLAGLIIENGELYGANPLEDIDLEETVLGFKVKDSNCRNEKEKAGVNDKNKTVESDS
VKLDHSTANERFNRKIVEKKDPKSFISKSLLYREPLHGCAYNGSIGVSIQVTDAISLSHG
PASCAHMANNAVTSIGRRAMFERGAVLTSNIIPPLQSTDMDESVMVFGGMDLLRKKVEKC
LKEKPAALIITTSCTPGISGDDLDHILQMGTEECPIIPIKADGDMAGDYLQGVIMSHLEI
ARYLIDKKVKPVGNKVNIIGERSVGRNAENNHKIVEELISSLGLEINCRFIKNTTVENIK
NLLLADYNILAMDDYMGRMLKDFLENEYGAKFFPHRLPVGFYETKQWLQGLASLYQKEDV
LTDMLLAKEDEFTRRLNELKPYLKGKKILIVMYMRNIDWLLETIFALEMEVIQVNIINSC
MDDRFLSRYLDRVKLVENYEFVNEGEELAELQPDILLTNYNTTVIKGDFFCDTIPYNPGC
GFFSGLDLASRWKEIFNKNIKESWKNDREHFTKYFA
>Methanobacterium_sp_MMP05928840__CP017766.1_0MMP05928840_632_0629790_0630617_pos_cluster_II
MVRKIAIYGKGGIGKSTTTQNTASAMAHFHDQKVMIHGCDPKADSTRMILGGKMQTTMMD
TLREEGEEACMDLDKIMSVGYEGIKCVESGGPEPGVGCAGRGVITAITIMEQLKVYEDND
FVFFDVLGDVVCGGFAMPIRDGKAEEIYVVASGEMMALYAANNLCKGMVKYAEQSGVRLG
GIICNSRNVDGEKELLEEFCKRIGTQLIYFVPRDNIVQKAEFNKRTVVDFDEECNQAHEY
EELGRKIIENENFVIPNPMSMEELEEMVMKYGLVD
>Paenibacillus_donghaensis_MMP06833332__CP021780.1_MMP06833332_5208_5625196_5626062_neg_cluster_I
MRQIAFYGKGGIGKSTTSQNTLAQLATKFGQKTMIVGCDPKADSTRLILNTKAQNSVLQL
AAERGTVEDLELEDVVQLGYGDILNVECGGPEPGVGCAGRGIITAINFLEQQGAYEGLDF
VSYDVLGDVVCGGFAMPIRENKAQEIYIVCSGEMMAMYAANNIARGILKYANSGGVRLGG
LICNSRNTDREDELIMELARRLNTQMIHFVPRDNVVQHAELRRMTVAQYNPGHQQAREYE
ILAEKILNNKMMTIPTPITMEELEDLLMEFGVIEDEETALKKLQASGQ
>Methanocaldococcus_infernus_MMP00017484__CP002009.1_0053_0048995_0049783_pos_cluster_IV
MKQIGFYGKGGIGKSTTVCNIAKALSEEYRVLVIGCDPKADCTALLREEDIKTVLEVLRE
KRSVKIEDIVVEGGKNIYCVEAGGPKPGVGCAGRGVIVAIETLKKLNVFENLDIDIVLYD
ILGDVVCGGFSLPLRFLDDVYIITSSDYMSLYAANNIAMGVKELKNKLSGVIYNVRGSYD
NEEVVKEFCKRINTNYIGKIPNSPLVAKSEVLGKTVIEAFPDSDIAKIYKELARKIYENR
EKREPMPLSKRELKELALKYLK
>Rhodobacter_azotoformans_YLK20_MMP08097991__NZ_00PHSI01000053.1_MMP08097991_8_010760_011686_neg_cluster_IV
MTSGGARAAPFPHPKVRPVSNRQPRHIAIYGKGGIGKSTTTSNIAAALAEAGHRVIQIGC
DPKSDSTTILRGGAELPTVLDSLRDRSRKPKLEEISATGFGGVLCIEAGGPVPGVGCAGR
GISAAVDLLEDLRVFETFQPDYVLYDVLGDVVCGGFAVPIRDGIAERAFVVTSSDFMAIF
AANNLFKAIDKYAPSGGARLGGIIANSLQLPHARALIDDFAERTGTEVVGYVPRSTEVAQ
AELYGQTVIEAAPYSEQAEVYRRLARRVTGEIDTRLPRPLNGPDLKDWARGWGDRIFGTE
NAATGGGI
>OceanDNA_b21001__267_05_08017_08901_pos_cluster_IV
MARSLAFYGKGGVGKSTVVSNLSAAYASMGRKVLQIGCDPKRDSSRNLIKVFPPVTLMDL
LSEGRSDLVPEDILMDGGENIECIEVGGPKPGVGCAGRGLGRLFEELEEMEILERDYDYV
FYDVLGDVVCGGFAVPMRSGYAEEVFVVTSGEFMSLYAANNIARGIRNYALEGDVRMGGL
IANVKDLAFDRDLIERFAAKIGTHVVHYVEWDKAIYEAERRRKTVVRHAPDHPCTQGWLA
LAKAIEEAPRPHIPTPMGDKELDVFLDGLYGFADDAPVDTGVDTASGAEVAATP
>Geitlerinema_BBD_1991_9_MMP04892670__LWRO01000008.1_070_098447_099319_pos_cluster_I
MTEKIRQIAFYGKGGIGKSTTSQNTISALAEMGKRIMIVGCDPKADSTRLILNSKAQTTI
LHLAAERGSVEDLELEEVMLTGYKGVRCVESGGPEPGVGCAGRGIITGINFLEENGAYED
LDYVSYDVLGDVVCGGFAMPIREGKAQEIYIVTSGEMMAMYAANNIARGILKYAHSGGVR
LGGLICNSRKVDREIELIEALAKRLNTQMIHFVPRDNVVQHAELRRKTVIEYDPTHQQAE
EYRTLARKIDENKNLTIPTPLSMDELEELLIEFGILSKDEDEEQVAVTAG
>Gammaproteobacteria_bacterium_UBA3067_MMP06450394__DFBZ01000118.1_088_084298_085173_pos_cluster_I
MAMRQCAIYGKGGIGKSTTTQNLVAAMAELGKKVMIVGCDPKADSTRLILHSKAQNTIME
MAAEAGTVEDLELEDVLKTGYGDIKCVESGGPEPGVGCAGRGVITAINFLEEEGAYEDDM
DFVFYDVLGDVVCGGFAMPIRENKAQEIYIVVSGEMMAMYAANNICKGIVKYANSGSVRL
AGLICNSRNTDKEDELIVALAEAIGTQMIHFIPRDNAVQRAEIRRMTVIEYDPNAAQADQ
YRQLAQKVIDNKMLVIPEPITMDQLEELLMDFGVMDEEDESIVGQTAAVDA
>OceanDNA_b40974__535_01_00003_00692_pos_cluster_I
AGTVEDLELEDVLKTGYGDIKCVESGGPEPGVGCAGRGVITAINFLEEEGAYEDDLDFVF
YDVLGDVVCGGFAMPIRENKAQEIYVVCSGEMMAMYAANNICKGIVKYANSGSVRLGGLI
CNSRNTDREDELIMALADKLGSQMIHFVPRDNVVQRAEIRRMTVIEYDPAAKQADEYRTL
AKKIVENKKLVIPTPISMDELEALLMEFGIMDEEDMTIVGKTAAEEVVA
>Methanococcus_maripaludis_MMP02598423__CP000867.1_1826_1694838_1695665_neg_cluster_II
MVRKIAIYGKGGIGKSTTTQNTVAAMAHFHDKKVFIHGCDPKADSTRLILHGKQQVTMMD
TLREKGEDECTPDKVIEVGFGGVKCVESGGPEPGVGCAGRGVITAITLMEQHGVYEDNLD
FVFFDVLGDVVCGGFAMPVRDGKADEIYVVASGEMMALYAANNICKGMVKYAEQSGVRLG
GIICNSRNVDGELELLQEFCDKIGTQLIHFVPRDNIVQKAEFQKKAVVDFDDTCNQAMEY
KELARKIIENTNLVIPTPMTMDELEELTSKYGFLD
>Enhygromyxa_salina_strain_SWB007_MMP08580376__PVNL01000142.1_0MMP08580376_29_032891_034015_neg_cluster_IV
MERIVIFGKGGIGKSTVACGISASLAAAGKRVLHVGCDPKHDSTAALLRGKLIEPVVDRI
EKVKGVTAEDIVVRSPLGVDCVEAGGPTAGVGCGGRGITRMLEIFNEAELLDESKYDLAL
YDVLGDVVCGGFAAPLRKGIGEKVVIVTSEELMALYAANNIARAVVHYANNGIALAGLIV
NLKDPEADRKVVERFAERINTRILAWIPRDPLVREAEYNRTTVVEAYPQAPISRVLRELA
ERIHDESVADRPLPTPMNEEEFHVGARARFRADLEHEMMQTVAAEQAEAAAALAGPKIVE
DGEVSVPLASLTRGDALAAAKAKREEQAARYAVELRAGSRAIRLGLIGAQEAVQRLRAAF
PEHASKLGAEELTA
>Methanohalophilus_RSK_MMP10345422__NZ_RDSK01000009.1_MMP10345422_207_198968_199765_pos_cluster_IV
MNPQKRIAIYGKGGIGKSSTASNVAAACADEGYNVMIIGCDPKSDSSITLLGGKRIPTIL
DILRDGMEIEEEDEVVFEGYKAVKCVEVGGPEPGIGCAGRGIIVAIQKLKKISQSMKEMD
LIIYDVPGDIVCGGFVAPIRKGLVNEAYVLTSGEYMPLYAANNICKGLSRINTKLSGVIC
NSRSVSREEEIVNKFANEIGSELVAFIPKEQIVQDCERDGYSVLEKAGDTDIAEVYRTLA
RNIMASDCAVDPRALADERLRELTR
>Methanotorris_formicicus_JCM_11930T_MMP02261372__AGJL01000035.1_12_11924_12796_pos_cluster_IV
MKQIAFYGKGGIGKSTTVCNIAAALADEGKKVMVIGCDPKHDCTSNLRGGEEIPTVLDTL
REKGMEKMSLNDILDGKKIELDEIVYKGYKGIYCIEAGGPKPGYGCAGRGVIVAIDLLKK
MNVFEELEVDIVLYDVLGDVVCGGFAMPLRMGLAKQIYIVTSSDYMAMYAANNICRGMKE
FAKKGGSRLGGLIYNVRGSLDAGDIVTEFAKKLGTEIIGKIPNSLLIAEAEIEGKTVVEY
SPNSEVASIYRELAKKIYENENGVVPNPLENEEIMQIGKRVKERIRTLRT
>TARA_SAMEA2619970_METAG_JOMOCMFK__148_01_00193_01959_pos_cluster_IV
MSGNSKSRQIAFYGKGGIGKSTVAANVAVALAEMGLKVFQMGCSPKVDSTSLLLGGKIIE
HDILGHLKGGTTGEKGLQECIVEGYRGVLCAESGGPEPATGCAGKGVSYALDVLSNLRIL
EKLGVDIVIYDVIGDVVCGGFAQPIRTGYAQEIYIISSGELMSVYSANNICAAVKAVSET
KRNAARVGGIIDNMRGVKQERELLEEFASRIGVPLLAHIPRSPVVQEAEGEGGTVLERRP
DSPQGAVYRELAQNILDNSETVIPSPLELEEILELLRRHQDDKVPSAVEPTAIASSTSFP
APAVVKETKASPERNLRKIAIYGKGGIGKSTISANLSAALSHMGENVMQVGCDPKRDSIS
TLCGKLVPTILDQLQDGVINEERLRQVIHQGYNGIWGVESGGPKPGLGCAGGGVMEALRL
LEEHNIFQKYGISFALFDVLGDVVCGGFAQPMRAGYAREVYIVTCGETLTLLQINNIARS
IRKIQERGADCACAGLINNMRGIPNEDKIVEEVAALMGLPLVAHIPRSDTVQASEFLAQT
VVQAYPDSAQAEVYRELAHRILENDTVYIPNAISLKEIKPIVQKYVGE
>Desulfotignum_balticum_SAX_MMP02440581__NZ_ATWO01000001.1_3710_4010799_4011692_pos_cluster_III
MIIAFMTSRRLDGLYLINLKRKSKMRKIAIYGKGGIGKSTTTQNLVAGLVEAGNKIMVVG
CDPKADSTRLLLDGLAQRTVLDTLREEGEDVVLEDVLKLGYGGTMCTESGGPEPGVGCAG
RGIITSINLLEQLGAYDNEDLDYVFYDVLGDVVCGGFAMPMREGKAQEIYIVVSGEMMAM
YAANNICKGIVKFAESGGIRLGGLICNSRAVANEREMIEVLAEKLGTKMIHFIPRENMVQ
QAEINRKTVIEFAPEHSQADEYRALAKKINENDKFVIPTPITIEALESLLIKHGIAA
>Bacteroidales_bacterium_UBA5342_MMP06454386__DHQI01000129.1_010_016822_017646_pos_cluster_III
MRKIAIYGKGGIGKSTTTQNTVAGLAEMGKNIMVVGCDPKADSTRLLLGGLAQKTVLDTL
REEGEDIELDDIIKEGYSGVRCVESGGPEPGVGCAGRGIITSINLLEQLGAWDPSYEIDY
TFYDVLGDVVCGGFAMPIRDGKAEEIYIVVSGEMMAMYAANNICKGIQKYAQSGTVRLGG
LICNSRKVDNEAEMIQELARQLGTQMIHFVPRDNMVQHAEINRKTVIDHAPEHTQADEYR
ALAKAIDANEMFVIPTPLEMEALEKLLIDFGITN
>Ancylomarina_sp__A4_MMP09721042__QTZN01000004.1_MMP09721042_286_375050_375931_pos_cluster_III
MVRFMNTAWQLLTQIKITDMRKIAIYGKGGIGKSTTTQNTVAGLVEAGKNIMVVGCDPKA
DSTRLLLGGLAQKTVLDTLREEGEDVDLDDIVRPGYGGVRCVESGGPEPGVGCAGRGIIT
SINMLEQLGAWDDKYEIDYTFYDVLGDVVCGGFAMPIREGKAEEIYIVVSGEMMAMYAAN
NICKGIQKYAQNGVVRLGGLICNSRNVDHESDMIEELARKLGTQMIHFVPRDNVVQRAEI
HRKTVIEYEPEHGQADEYRKLSNAINDNEMFVIPTPLEMEELEKLLIDFGIDA
>Sulfurimonas_sp__strain_BM502_MMP07982697__PPDH01000028.1_MMP07982697_227_199728_200633_neg_cluster_I
MAALRQIAFYGKGGIGKSTTSQNTLASMAYYFDKNIMIVGCDPKADSTRLILHEKAQNTI
LQLAAEMGTVEDLELEDALKPGAGIFAPEAPHGWINCTESGGPEPGVGCAGRGVITAINF
LEEEGAYEAEGLDFVSYDVLGDVVCGGFAMPIREGKAQEIYIVMSGEMMAMYAANNISKG
ILKYANTGGVRLAGLICNARMTDFEYDLAWALARDLGTQMIHFVPRNNIVQRAEIRRMTV
VEYSPKADQALEYKELARKIINNDMKVIPTPLEMDELEALIMKYGLEEEADIDNIGKAAE
A
>ANME_1_cluster_archaeon_CONS3730B06UFb1_MMP08574241__QENH01000197.1_MMP08574241_58_55534_56436_pos_cluster_IV
MRQIAFYGKGGIGKSTISSNIAAAYAERGLNTLMIGCDPKSDCTRNLCGEVEIPTILDVS
RDKEIERFGLEELVEGNKIKLDEIIYKGYSGVYCSECGGPKPGFGCAGRGVIVAIDLLKR
LKIFEELKPDVVIYDVLGDVVCGGFAMPLRKGLADEVYVVTSVDYLAVYAANNICKGIGE
FADKGGSPLGGIIYNVRGMLDDEAVVSDFAEQVGSQIIGHIPNAYLIAEAEIEGKTVIEY
APDSEIANLFRKLAQGIYTNTLTSVPTPLEQKEMMKIGQLIRKRTKEKYKRRASDINTNF
>Clostridioides_difficile_strain_CD105HS27_MMP4071729__FRET01000001.1_0MMP4071729_814_0902232_0902981_neg_cluster_IV
MKKIAIYGKGGIGKSTTTSNLSASLSHLGYKVMQIGCDPKSDSTKNLMKGKFIPTVLDVL
KEKKEELKLEDIVFEGYGGVLCIEAGGPTPGVGCAGRGIIAAFEKLEELKAFEIYNPDVV
IYDVLGDVVCGGFSMPIRNGFANEVYIVTSGEMMSMYAASNISLAVDQFKNRGYASLKGL
ILNAKNVENERELVEKLADEIKSEVFHYIPRNKIVQQSENNGRTVIEEDENNEMSEVYIE
LANKIMKSN
>Chloroherpeton_thalassium_MMP02598461__CP001100.1_1869_2166146_2166970_pos_cluster_II
MKKIAFYGKGGIGKSTTQQNTAAAMAYFHNQKVFIHGCDPKADSTRMILGGMNQATIMDV
LRDEGAEKITADKIIKGGFGNIRCVESGGPEPGVGCAGRGVITAIDMMEATGAYSSDLDY
VFFDVLGDVVCGGFAMPIRDGKAQEVYIVASGEMMAIYAANNICKGLVKYAKQSGVRLGG
IICNSRKVDREREFLEEFTAAIGTQMIHFVPRDNVVQKAEFNRKTVVEFDPECKQAKEYG
ELARKIIENKMLVIPKPLNINELESMVLKYGLVD
>Clostridium_beijerinckii_strain_WB_MMP08107721__NZ_0PIQP01000020.1_MMP08107721_30_029706_030527_neg_cluster_III
MRQVAIYGKGGIGKSTTTQNLTSALAEMGKNIMIVGCDPKADSTRLVLGGLAQKTVLDTL
REEGDDIELDAILKTGYGNIRCVESGGPEPGVGCAGRGIITSIGMLEQLGAYTPDLDYVF
YDVLGDVVCGGFAMPIREGKAQEIYIVASGEMMALYAANNISKGIQKYAKTGGVRLGGII
CNSRKVDKELDLLEAFAKELGSQLIHFVPRDNMVQRAEIHKQTVIEFDPKADQADEYRTL
AKNINENKMFVIPKPMKQERLEEILMEYGLMDI
>Pelobacter_carbinolicus_MMP02598295__CP000142.2_2166_2447668_2448546_pos_cluster_I
MAKKLRQLAIYGKGGIGKSTTTQNTVAGLASLGKKIMIIGCDPKADSTRLMLHAKAQDTV
MDKVRELGTVEDLELEDVLRTGYGDVKCVESGGPEPGVGCAGRGVITAINFLEEEGAYTP
DLDFVFYDVLGDVVCGGFAMPIRENKAQEIYIVVSGEMMAMYAANNICKGIVKYASSGSV
RLGGLICNSRNTDKEAELIEALAAKLGTQMIHFVPRDNQVQRAELRRMTVIEYSPDHPQA
NEYRELARKISENEMLVVPTPLTMDELEDLLLEFGIIEEDDETIIGKAESAS
>Desulfospira_joergensenii_B331_MMP02440566__NZ_ATUG01000002.1_1628_1883900_1884724_neg_cluster_III
MRKIAIYGKGGIGKSTTTQNTVAGLVEAGKNIMVVGCDPKADSTRLLLNGLAQKTVLDTL
REEGEDVLLDDVRKVGYGGTLCTESGGPEPGVGCAGRGIITSINLLEQLGAYSEDQNLDY
VFYDVLGDVVCGGFAMPIREGKAQEIYIVVSGEMMAMYAANNICKGIVKFANSGGVRLGG
LICNSRAVENEQEMIEVLAKKLGTQMLHFIPRENMVQQAEIHRKTVIDFAPDHPQADEYR
ALSKKIDANENFVIPTPIAIEELESLLIDYGIAA
>Clostridium_caminithermale_DViRD3_MMP02745912__NZ_0FRAG01000021.1_13_010267_011025_neg_cluster_IV
MRKIAVYGKGGIGKSTITSSLSAAISKLGYKVVQIGCDPKADSTINLTNGQKVTPVIQYL
KEKGSCESLDEIAVKGYNDIVCIEAGGPTPGVGCAGRGIIMAFETLEDLDAFEEFKPDFV
FYDVLGDVVCGGFAMPIRDGYADEVIIVTSGEKMALFAAGNIKMAIDSFGDKGYGRLRGV
ILNKRNIENEEEIVSRYVKDMDSEIIGIIPRDGNIQKYEEQNMTVIQGDIELPISKTIMD
IAKSIVEGSEIQ
>bacterium_BMS3Abin12_MMP00081372__BDTE01000067.1_00MMP00081372_3_001555_002448_pos_cluster_I
MALRQCAIYGKGGIGKSTTTQNLVAALAEAGKKVMIVGCDPKSDSTRLILHAKAQNTIMQ
LASEAGSVEDLELEDVLKIGYADIKCVESGGPEPGVGCAGRGVITSINFLEEEGAYDEDL
DFVFYDVLGDVVCGGFAMPIRENKAQEIYIVVSGEMMAMYAANNIAKGIVKYANSGSVRL
AGLICNSRNTARETELIEALADKLGTHMIHFIPRDNEVQRAEIRRMTVIEYNPESKQADE
YRTLAQEMNENKNLVIPTPITMDELEDLMMEFGILEEEDESIVGKTAAEESLVSATA
>Methanosarcina_mazei_1_H_M_2_1_MMP02708980__JJQU01000021.1_06_11314_12243_neg_cluster_IV
MTKARNIAIYGKGGIGKSTTSSNLSAALSDLGLTVMQIGCDPKSDSTNNLRGGKSIPSVL
DALRSGKRIETSDIVYEGFNGILCVEAGGPEPGVGCAGRGIITAIELLRQKNVFEEFKPD
VVIYDVLGDVVCGGFSIPIREGVAEQVYTVASSDFMAIYAANNLFKGIRKYANNGGALFS
GIIANSMNQQIQKEIINDFASQTKTTIAGYVPRSLDVTRSELRGQTVVEHAPDSEQAELY
RELARGILHNDKKYVPAPLESEELKVWAESWSDILLREREHVQQGEVKRSSIEGKRSSIE
GRTLVSSEA
>Methylovulum_miyakonense_HT12_MMP02261317__NZ_KB913025.1_1521_1550138_1551019_neg_cluster_I
MALRQCAIYGKGGIGKSTTTQNLVSALAELGNKVMIVGCDPKADSTRLILHAKAQTTIMS
LAAEAGSVEDLELEDVLKVGYGGIKCVESGGPEPGVGCAGRGVITAINFLEEEGAYDDEL
DFVFYDVLGDVVCGGFAMPIRENKAQEIYIVCSGEMMAMYAANNIAKGIVKYANSGSVRL
AGLICNSRNTAREDELISALAAKIGTTMIHFVPRDNVVQRAEIRRMTVIEYEPTAKQADE
YRQLAMKIRDNRNFIIPTPITMDELEELMMEFGILEQEDESVIGKTAAEEATA
>Methanoculleus_taiwanensis_strain_CYW4_MMP03856099__LHQS01000001.1_0MMP03856099_817_0804549_0805379_neg_cluster_IV
MGSQMKQIALYGKGGIGKSTTSANLSAALAKSGLEILQIGCDPKHDSTRMLMHGTWIPTV
LDLIRERGDANLTVDDVVYPGFSGVRCVEAGGPEPGIGCAGRGIIATFQLLERLGALDGD
VIVYDVLGDVVCGGFAMPMRENYAEEVYLVTSGELMSIYAANNIAKAIARLSKRVRNGCR
LGGVICNAKNIEGERDLVEEFARRINSSLIAYIPRDRIVQLAELNKQTVIEYAPDSAQAD
VYRQLADEIYRNTRTSIPTPFDMDELEAFALESVQV
>Methanosarcina_acetivorans_MMP03081414__AE010299.1_4100_4789281_4790102_pos_cluster_III
MRQIAIYGKGGIGKSTTTQNLTAALSTMGNNILLVGCDPKADSTRMLLGGLNQKTVLDTL
RSEGDEGIDLDTVLQPGFGGIKCVESGGPEPGVGCAGRGIITSIGLLENLGAYTDDLDYV
FYDVLGDVVCGGFAMPIREGKAKEIYIVASGELMAIYAANNICKGLAKFAKGGARLGGII
CNSRKVDGERELLEAFAKKLGSHLIHFVPRDNIVQRAEINRKTVIDFDRESDQAKEYLTL
ADNVQNNNKLVVPTPLPMEELEAMMVEFGIVEL
>Rhodovulum_robiginosum_strain_DSM_12329_MMP10523751__RWGU01000040.1_0MMP10523751_19_016365_017249_neg_cluster_I
MSALRQIAFYGKGGIGKSTTSQNTLAALVEMDQKILIVGCDPKADSTRLILNTKMQDTVL
HLAAEMGSVEDLELEDVLKVGYKGIKCTESGGPEPGVGCAGRGVITAINFLEENGAYDDV
DYVSYDVLGDVVCGGFAMPIRENKAQEIYIVMSGEMMALYAANNISKGILKYANSGGVRL
GGLICNERQTDRELDLAEELAKKLGTKLIHFVPRDNTVQHAELRRQTVIQYSPECNQAKE
YRQLAEKIHANSGKGVVPTPVTMEELEEMLLDFGIMQSEEDRLAAIAAEETKSA
>Magnetovibrio_blakemorei_MV_1_MMP05467120__NZ_0MCGG01000036.1_73_077784_078683_pos_cluster_I
MALRQAAIYGKGGIGKSTTTQNLVAAIAELGKKVMIVGCDPKADSTRLILHAKAQNTIMQ
MAADAGSVEDLELEDVLKIGYGDIACVESGGPEPGVGCAGRGVITAINFLEEEGAYTDDL
DFVFYDVLGDVVCGGFAMPIRENKAQEIYIVCSGEMMAMYAANNIAKGIVKYANSGSVRL
AGLICNSRETDREDELIMALADKLGTQMIHFVPRDNLVQRAEIRRMTVIEYDPTSKQAAE
YRSLATKIINNEMFVIPTPITMDELEDLLMEFGIMDEEDESIVGQKAADLEAAAAAASA
>Vibrio_mangrovi_CECT_7927_MMP103894552__FXXI01000001.1_0MMP103894552_400_0471812_0472696_pos_cluster_I
MAIRQCAIYGKGGIGKSTTTQNLVAALAEAGKQVMIIGCDPKADSTRLILHSKAQNTIME
MAAEAGTVEDIELEDVLKVGFGGVRCVESGGPEPGVGCAGRGVITAINFLEEEGAYEDDL
DFVFYDVLGDVVCGGFAMPIRENKAEEIYIVVSGEMMAMYAANNISKGICKYAASGNVRL
AGLICNSRNTDREDELIMALAAKLGTQMIHFVPRDNVVQRAEIRRMTVIEYDAKCSQADE
YRTLAQKIIDNQLFVVPQPATMDELEALLMEFGIIDEEDESIIGKKADEETVAA
>Magnetococcus_marinus_MMP02598452__CP000471.1_1246_1497890_1498780_neg_cluster_I
MALRQCAIYGKGGIGKSTTTQNLVAGLAEAGNKIMIVGCDPKADSTRLILHAKAQNTIME
MAAQAGSVEDLELEDVLKAGFGGIKCVESGGPEPGVGCAGRGVITAINFLEEEGAYEEDL
DFVFYDVLGDVVCGGFAMPIRQNKAQEIYIVVSGEMMAMYAANNIAKGIVKYASSGNVRL
AGLICNSRNVDREDELIEALAAALGTQMIHFVPRDNVVQRAEIRRMTVIEYDPKSKQADE
YRTLSNKIYNNKNFVVPTPLTMDELEDLLMKYGMMEEEDETIVGKTAEEEAAAATA
>Calderihabitans_maritimus_KKC1_MMP00053944__BDGJ01000179.1_00MMP00053944_3_001736_002563_pos_cluster_II
MTRKIAIYGKGGIGKSTTQQNTAAALAHFYGKKVLIHGCDPKADCTRLILGGKPQETVMD
TLREYGEEAVTVDKVVKTGFGGIKCVESGGPEPGVGCAGRGVITAINLMEELGAYTPDLD
FIFFDVLGDVVCGGFAMPVREGKAQEIYIVASGEMMALYAANNICRGMVKYAEQSGVRLG
GIICNSRNVDGERELMEEFCTKIGTQMIHFIPRDNIVQKAEFNRQTVTQFDPNCNQAREY
KELARKIIENDMFVIPKPMTMDEMENLVVKYGLLD
>bacterium_BMS3Abin13_MMP00081373__BDTF01000103.1_MMP00081373_37_39629_40453_neg_cluster_III
MRKVAIYGKGGIGKSTTTQNTVAGLSELGRKIMVVGCDPKSDSTRLLLGGLAQKTVLDSL
REEGEDVELKNIRKLGYGNTWCVESGGPEPGVGCAGRGIITSINMLESLGAYDESEALDY
AFYDVLGDVVCGGFAMPIRDGKAEEIYIVVSGEMMAMYAANNISKGIMKFAQSGAVRLGG
LICNSRAVDNEQEMVEKFAQKLGTRLLYFVPRDNDVQRAEINRKTVIEWNSDVPQAGVYR
SLAKAIDENDNFVIPTPIEMEELETLLMDFGLMN
>ANME_1_cluster_archaeon_CONS3730B06UFb1_MMP08574241__QENH01000146.1_MMP08574241_17_11820_12641_pos_cluster_IV
MRQIAIYGKGGIGKSTTTQNLTAALATMDKKILQIGCDPKADSTRMLVGGVRQPTVLDTL
REVGTENVTLEEVVHTGFGGIKCVEAGGPEPGVGCAGRGVITAINLLEELGAYTDDLDFV
FYDVLGDVVCGGFAMPMREGKAQEIYIVASGEMMALYAANNICKGIVRFAKQSGIRLGGI
ICNSRKVDNELELLTAFSERIGSRLVYFVPRDNIVQRAEINKKTVIEYDPESNQADEYLQ
LAKNVIENDNFVIPRPLEYDELEDLMQESGVLA
>Deltaproteobacteria_bacterium_strain_E20SeepSRB2_MMP08435001__PQXE01000038.1_0MMP08435001_17_014038_014862_pos_cluster_III
MRKIAIYGKGGIGKSTTTQNLVAGLIEMGEKVMVVGCDPKADSTRLLLGGLHQQSVLDTL
REEGEDVELDDVRKEGYGGTLCVESGGPEPGVGCAGRGIITSINLLESLGAYEEGEGIDY
VFYDVLGDVVCGGFAMPMREGKAKEIYIVCSGEMMAMYAANNICKGIVKFAESGGIRLGG
IICNSRKVDNEEEMIKEFAKRLGTRMIYFVPRDNMVQKAEINRKTVIEYEPDCEQATHYR
NLAKCIAENDNYVIPKPMPTDDLEKILIEFGILD
>Spirochaetes_bacterium_strain_SZUA_423_MMP09287971__QKCL01000069.1_014_013898_014722_pos_cluster_III
MRKVAIYGKGGIGKSTTTQNTVAGLAEMGKKVMVVGCDPKADSTRLLLGGLAQGTVLDTL
RSEGEDVELEDIRKVGFGGTLCTESGGPEPGVGCAGRGIITSINLLEQLGAYAESEGLDY
VFYDVLGDVVCGGFAMPIREGKAQEIYIVVSGEMMAMYAANNICKGIVKYAEAGGVRLGG
LICNSRNVDNERQMIEELAKQLGTQMIHFVPRNNFVQKAEINRKTVIDFDGTHPQADEYR
ALAKKIDENKMFIVPTPLEIEELEKLLIDFGIAN
>Spirochaeta_cellobiosiphila_SIP_1_MMP02441512__NZ_AUFW01000017.1_143_140060_140878_neg_cluster_III
MRKIAIYGKGGIGKSTTTQNTVAGLAEMGKKVMVVGCDPKADSTRLLLGGLAQKTVLDTL
REEGEDVELDDVIKPGYGDSRCVESGGPEPGVGCAGRGIITSINLLEQLGAYEQELDYTF
YDVLGDVVCGGFAMPIREGKAEEIYIVVSGEMMAMYAANNICKGIVKYADAGGVRLGGLI
CNSRKVDNEYEMIKALADKLGTQMIHFVPRDNMVQQAEINRKTVIDFNPTHPQADEYRTL
ANAIDQNKMFVVPTPLEIEELEQLLIKHGIAN
>Desulfatibacillum_aliphaticivorans_CV2803_MMP02441551__NZ_AUCT01000001.1_186_245001_245825_neg_cluster_III
MRKIAIYGKGGIGKSTTTQNTVAGLSEMGKKIMVVGCDPKADSTRLLLGGLAQRTVLDTL
REEGEDVELDDVRKVGYAGTLCTESGGPEPGVGCAGRGIITSINLLEQLGAYADSEELDY
AFYDVLGDVVCGGFAMPIREGKAQEIYIVVSGEMMAMYAANNISKGIVKFAEAGGVRLGG
LICNSRNVDNEREMIEAFAAKLGTQMIHFVPRDNMVQRAEINRKTVIEFDPAHSQADEYR
TLARKIDANEMRVIPSPLEIEELEKLLIDYGIAA
>Paenibacillus_durus_MMP03010338__CP009288.1_2261_2665496_2666323_pos_cluster_II
MTRKIAIYGKGGIGKSTTQQNTASAMAYFHKKQVFIHGCDPKADSTRMILGGKPQETLMD
TLRETGEESITVDSVVKTGYQGIRCVESGGPEPGVGCAGRGVITAINLMEDLGAYTEDLD
FVFFDVLGDVVCGGFAMPIREGKAEEVYIVASGEMMAIYAANNIARGMLKYADQSGVRLG
GIICNSRNVDKELELMEEFTTKLGTQLIHFVPRDNIVQKAEFNKKSVIEFDAASNQANEY
SELARKIIENKSFVIPTPLTMDELEDMVTKYGIVD
>Desulfacinum_infernum_DSM_9756_MMP02745206__NZ_00FQVB01000048.1_6_004820_005644_pos_cluster_III
MRKIAIYGKGGIGKSTTTQNTVAGLAEMGKRVMVVGCDPKADSTRLLLGGLAQRSVLDTL
REEGEDVDLEDIRKEGFGGTLCVESGGPEPGVGCAGRGIITSINMLEQLGAYEDDEELDY
VFYDVLGDVVCGGFAMPIREGKAREIYIVCSGEMMAMYAANNICKGVRKFAESGGVRVGG
LICNSRNVDNEEAMIREFAKRLGTQMIYFLPRDNMVQRAEINRKTVIDYAPDCEQAAHYR
NLAKNIDENDLFVIPTPLDTDQLESLLMEYGILN
>Geitlerinema_BBD_1991_9_MMP04892670__LWRO01000015.1_117_130376_131260_pos_cluster_I
MRQIAFYGKGGIGKSTTSQNTIAGLADTQRIMIVGCDPKADSTRLMLHSKAQTTILHLAA
ERGAVEDLELDEVLLTGYKGVKCVESGGPEPGVGCAGRGIITAINFLEEEGAYEDLDFVS
YDVLGDVVCGGFAMPIREGKAQEIYIVVSGEMMAMYAANNIARGILKYAHSGGVRLGGLI
CNSRNVDREVELIEALAEKLGTQMIHFVPRDNIVQHAELRRMTVIEYAPDSKQAEEYRTL
ARKIEDNKNLVIPTPISMDELEELLVEFGLLGGEEEYEKAIAADQATGKDPVVV
>Verrucomicrobia_bacterium_DG1235_MMP02436317__NZ_DS990592.1_4263_5277521_5278450_neg_cluster_III
MKKTQDFTTNHNTNQRRNMSATLEAPTTEKTAVKKMRKIAIYGKGGIGKSTTTQNTVAAL
AEMGKKIMVVGCDPKADSTRLLLGGLAQRSVLDTLREEGEDVELEDIRSGGFCSTLCVES
GGPEPGVGCAGRGIITSINMLEQLGAYDEEQELDYVFYDVLGDVVCGGFAMPIREGKAEE
IYIVCSGEMMAMYAANNICKGIMKFAETGVVRLGGLICNSRNVDRERDLIEEFAKRLGTQ
MVHFVPRDNDVQRAEINRKTVIDWNSEVNQANEYRTLAKNIDKNTMTVIPKPLEIEELEA
LLMEYGLFN
>Thiorhodovibrio_970_MMP02261404__JH603170.1_0743_0773006_0773893_pos_cluster_I
MALRQCAIYGKGGIGKSTTTQNLVAGLAEIGKKVMIVGCDPKADSTRLILHSKAQDTIMQ
MAADAGSVEDLELEDVMATGYGGIKCVESGGPEPGVGCAGRGVITAINFLEEEGAYEDDL
DFVFYDVLGDVVCGGFAMPIRENKAQEIYIVCSGEMMAMYAANNIAKGICKYAKSGSVRL
AGLICNSRNTAREDELIIELARQLGTQMIHFVPRDNVVQRAEIRRMTVIEYDPKAKQADE
YRTLAQKVIDNKMFVVPTPISMDELEDLLMKFGILEEEDESIVGKTAADEQAVAA
>Candidatus_Syntrophoarchaeum_WYZ_LMO15_MMP08103062__PIXX01000099.1_MMP08103062_37_30236_31117_neg_cluster_IV
MGKPRQIAFYGKGGIGKSTIASNLAAAWAEAGLKVLMIGCDPKADCTRNLRGDAEVATVL
DVLREKEGTKMELAETAGGKTIQLDEIVYHGYRGVLCVEAGGPEPAVGCAGRGIIVAVDL
LKRLGVYDEELDIIIYDVLGDVVCGGFGLPLRQGLADLVFIVTSADYLAIYAANNICRGI
ERYAGRDGAMLGGIIYNVRGAIDDIGLVREFARNVGSEVVGAIPSDPLITESELYGRTVI
EHGPDSVIAARFRDLATSILEDREGVIPRPLSKDDLRDLARRIRKKIREQGRY
>Methanococcus_aeolicus_MMP00623051__CP000743.1_0513_0526772_0527644_neg_cluster_IV
MKQIAFYGKGGIGKSTTVCNIAAALADEGKKVMVIGCDPKHDCTSNLRGGEEIPTILDTL
REKGMEKLSLEDAIEGKKIEMDEIIHKGYNGIYCIEAGGPKPGYGCAGRGVIVAIDLLKK
MDIYEELGVDIVLYDVLGDVVCGGFAMPLRMGLAKQIYVVTSSDYMAMYAANNICRGMKE
FAKKGGSRLGGLIYNVRGSLDAYDLVEEMANKIGTEITGKIPNSMLIAEGEIEGKTVIEY
APDSEISSIYRELARKIYENDMGAIPNPLENEEIMQIGQAVKERIKKMKN
>Desulfobacterales_C00003104_MMP05263723__MANV01000104.1_12_10798_11622_neg_cluster_III
MRKIAIYGKGGIGKSTTTQNTVAGLAEMGKKIMVVGCDPKADSTRLLLGGLAQTSVLDTL
REEGEDVDLETIRKVGFGDILCVESGGPEPGVGCAGRGIITAINMLESLGAYEESEGIDY
AFYDVLGDVVCGGFAMPMRQGKAKEIYIVCSGEMMAMYAANNICKAIVKFAEGGGIRLAG
IICNSRKVENEEEMIQAFAEKLGTHMIHFVPRDNMVQQAEIHRKTVIEFEPEHAQADEYR
ALAKKIDANEKFIIPTPLEMQDLEKLIIEYGIGG
>archaeon_BMS3Bbin15_MMP00081392__BDTY01000116.1_0MMP00081392_7_05892_06713_pos_cluster_IV
MRQVAFYGKGGIGKSTTQQNTAASLARIGKKIMVVGCDPKADCTRLLLNGKRQPTVLDTL
REEGPENVSLNKVLADGYGGVKCVESGGPEPGVGCGGRGVITSIQTLENLGAYTGDLDYV
FYDVLGDVVCGGFAMPIREGYAEEIYIVVSGEYMAMYAANNISKGIKKFAARGHARLAGI
VCNSRLVENEKELVEEFARRLNTKMIYFIPRSKDVQKAEINKKTVIDYDPNMPQAQEYLN
LAKKIEENRDFRVPTPITIDELEDLMKEFGIVD
>Proteobacteria_bacterium_UBA5335_MMP06453064__DHQP01000005.1_157_160086_160964_pos_cluster_I
MDGLRQIAFYGKGGIGKSTTSQNTLAALAEMGQRILIVGCDPKADSTRLILHSKAQDTIL
SLAAEAGTVEDLDLEDVMKVGYRDIRCVESGGPEPGVGCAGRGVITSINFLEEEGAYEDI
DYVSYDVLGDVVCGGFAMPIRENKAQEIYIVMSGEMMAMYAANNISKGILKYANSGGVRL
GGLVCNERQTDKELELAEALAAKLGTKLIHFVPRDNIVQHAELRRMTVMEYAPDSKQANE
YRTLAQKVHGNAGQGIIPTPITMDELEDLLMEHGVMKTIDETMVGKTAEAVA
>ANME_1_cluster_archaeon_CONS3730B06UFb1_MMP08574241__QENH01000192.1_MMP08574241_26_25994_26887_neg_cluster_IV
MGNEIRQIAFYGKGGIGKSTIASNLAAAYAEQGLNTMLIGCDPKSDCTRNLCGDVDIPTV
LDVLREKGVAKLGLTELVDGKRIEVDEIVHKGYNGVLCVEAGGPEPAVGCAGRGVIIAID
LLKKLDVYNGFNLDVVIYDVLGDIVCGGFGMPLRRGLADDVFIVTSADYLAIYAANNICK
GIARHARRDGSPLAGIVYNVRGAIDDFALVNEFAECVGSKVIGSIPNDPTIIETEIYGMT
TIENKPESEIAERFRNLAITIYENKETVAPTPLSKKELADLAQRIRQKTREKYEIGG
>Methanococcus_aeolicus_MMP00623051__CP000743.1_1238_1292304_1293140_neg_cluster_IV
MVRKFCVYGKGGIGKSTNVSNIAAALAESGKKVMVIGCDPKADSTRNLMGRKIPTVLDAL
RKNGANNLELEDIVFKGFGETYCVESGGPEPGVGCAGRGVITAIDILNRLEAFETIKPDV
IIYDILGDVVCGGFAMPLQKHLADDVYIVTTCDPMAIYAANNICKGIKRYANRGKVALGG
IIYSGRSVINEPSIVEEFASKIGTNVMGKVPMSNIITKAEIYKKTVIEYAPDSDVSEVFR
KLADTIYKNDKKVVPKPLSEEGIDEITEKIDDLIKNTI
>Lutibacter_agarilyticus_KYW566_MMP06265371__FZNT01000008.1_MMP06265371_161_195005_195829_pos_cluster_III
MRKIAIYGKGGIGKSTTTQNTVAGLAEMGKKVMVVGCDPKADSTRLLLGGLAQKTVLDTL
REEGEDVVFEDIVKPGYGNTSCTESGGPEPGVGCAGRGIITSINMLEQLGAYEEDKALDY
AFYDVLGDVVCGGFAMPIRDGKAEEIYIVVSGEMMAMYAANNICKGIVKFAQAGAVRLGG
LICNSRLVDNERQMIEELAKKLGTQMIHFVPRDNMVQKAEIHRKTVIEYAPEHPQADEYR
TLAKKIDQNQLFVVPTPLEIEELEGLLIEFGILN
>Desulfovibrio_inopinatus_HHQ_20_MMP02441548__NZ_AUBP01000007.1_118_146208_147032_neg_cluster_III
MRKIAIYGKGGIGKSTTTQNTVAGLAEMDKKVMVVGCDPKADSTRLLLGGLNQSTVLETL
REEGEDVELEDILLEGFKGTVCTESGGPEPGVGCAGRGIITAINLLEQLGAYKEEKNLEY
VFYDVLGDVVCGGFAMPMREGKAQEIYIVVSGEMMAMYAANNICKGIVKYADAGGIRLGG
LICNSRKVDNEAEMIQELAKQLGTQMIHFVPRDNQVQRAEINRKTVIDFSPEHNQADEYR
ALAGKIEKNDMFVIPNPLEIEQLEKLLIDFGIAN
>Ilyobacter_polytropus_MMP00116458__CP002281.1_1424_1525367_1526206_neg_cluster_III
MAEEKKLRQLAIYGKGGIGKSTTTQNTVGALMEMGKHIMVVGCDPKADSTRLLLGGLAQK
TVLDTLREEGEDIELDDILKDGFKGVKCVESGGPQPGVGCAGRGIITSISMLEQLGAYTP
ELDYVFYDVLGDVVCGGFAMPIREGKAEEVYIVASGEYMALYAANNIAKSIAQYGKQGKT
RLGGIICNSRKVDKELELLTEFAGKLGSQMIHFVPRDNVVQRAEIHKNVVVNYEPECQQA
DEYRQLAKNIDENEMLVIPTPLTTDELESLMMDYGFMEV
>Candidatus_Syntrophoarchaeum_caldarius_BOX2_MMP04880560__LYOS01000002.1_211_197714_198571_pos_cluster_III
MKKPRQIAIYGKGGIGKSTISSNLAAACAMRGLKVMLLGCDPKADCTRNLRGDLEIPTVL
DVLREREKTGGEIDVDEIVYRGYNGVLCVEAGGPEPAVGCAGRGIIVAVELLKRLGVYDQ
DLDLIIYDVLGDVVCGGFGMPLRQGLADHVFVVTSADYLAIYAANNICKGIQRHAGRNGS
PLSGIIYNVRGVIDDPGLVKEFAERVGSSVVGAIPFDPLITESELYGRTVIESDPDSMIA
GRFRELAETILTIEKGITPHALSQEDLSDFAQKIREMAGKRKPTR
>Spirochaetales_bacterium_strain_SZUA_416_MMP09287964__QKCE01000036.1_13_12991_13815_neg_cluster_III
MRKIAIYGKGGIGKSTTTQNTVAALAEMGKNVMVVGCDPKADSTRLLLGGLSQKTVLDTL
REEGEDLDLVDVVKPGFKNTRCVESGGPEPGVGCAGRGIITSINLLEQLGAFDEQYKLDY
TFYDVLGDVVCGGFAMPIRDGKAEEIYIVCSGEMMAMYAANNICKGIMKFAEAGTVRLGG
LICNSRKVDREAELIQALAEKLGTQMIHFVPRDNMVQRAEINKKTVIDYDATVNQAEEYR
QLARAIEKNEKFVIPKPLAIEELEKLLMEFGIAD
>Desulfovibrio_africanus_MMP00713616__CP003221.1_0762_0826990_0827814_pos_cluster_III
MRKIAVYGKGGIGKSTTTQNTVAGLAEMGNKVMVVGCDPKADSTRLLLHGLAQKTVLDTL
REEGEDVELEDIIKLGYGGVMCTESGGPEPGVGCAGRGIITSINLLEQLGAYNEDKNLDY
TFYDVLGDVVCGGFAMPIREGKAQEIYIVVSGEMMAMYAANNICKGIVKYADAGGVRLGG
LICNSRKVDNEREMIEELAKSLGTQMIHFVPRDNMVQRAEINRKTVIDFEPSHPQADEYR
TLAKKIDKNDMFVVPKPLEIEELEKLLIDFGIAN
>Desulfosarcina_BuS5_MMP02441126__NZ_00000KI421466.1_24_019386_021602_pos_cluster_I
MRIAIYGKGGIGKSTITANLAAALAERGKRVLQIGCDPKHDSTRLLLNGKRVMTALDYLR
DVPPVMQRLSEVLHTGYKGVVCAEAGGPEPGVGCAGRGILSTFAFFERLGLKTEDFDVIL
YDVLGDVVCGGFAVPLRKGFAEIVYIVTSEEFMSIYAANNILRGVQNFDESPYRIAGLIL
NSRGEAEDQKKVYRFSKAARLPVKYTIQRSSLFRKAEELDKTVVEAFPESSETKLFQTMA
RGFFDDNKLFPALPLEEEALERIVLKGEQPDKDKKIVHHVSGIKSKEKEKPGAPSASDQE
NRLPASTFLSKSMLCREPLHGCAFTGAICTTTQINGSISVAHGPRSCSQIACQTILAGGL
RALYQKNVIIPEQLFPSMLSSDMNENVVIYGGMDDLTEKLRQAVAAKPQAVFVLTTCPAG
VIGDDAESAIRIISAEHPEIPVIPVTTDGNIRGDYMQGVLNACMEGAGSFIDPCCKPEYD
LVNIIAEKNIANNAETNFAVISNLLNELGISVNCRFVRRTSIEALRGFLKGRLNLPAFND
HFGRVLINFLQERFQISFAQNAFPVGFYESERWLNEIAVFFEKETEAERVIGLFRKEYRE
RMEPFRKALEGKRIMIITYIHDTDWILETAFDMGMEVVKVCILNYSQDNLFRTRYPGRFE
VETNYPPQKRDDDLRRLKPNLLLCNYTPQDLPLALHADTIPLCPDVGFYGGLAFAGRWAA
LLKSPVKEGWKYESEKFA
>Uncultured_Desulfofustis_PBSRB1_MMP02303578__AVFQ01000303.1_04_03482_04309_pos_cluster_III
MRKVAIYGKGGIGKSTTTQNTVAGLAEMGRKVMVVGCDPKADSTRLLLGGLAQRSVLDTL
REEGEDVELDDIRKPSFGGSWSVESGGPEPGVGCAGRGIITSINMLESLGAYDESEGLDY
AFYDVLGDVVCGGFAMPIRDGKAQEIYIVCSGEMMAMYAANNICKGIMKYAQSGGVRLGG
LICNSRNVDNEREMIAELAKRLGTQMVYFVPRDNDVQRAEINRKTVIEWSPTCPQADEYR
GLARAIDGNEMFVIPQPLEIEELEQLLLDYGLMAA
>Lebetimonas_JH292_MMP02203749__NZ_00ATHQ01000001.1_74_0070472_0071221_neg_cluster_IV
MKKIAIYGKGGIGKSTITSNLSAAIATMGKRVIQIGCDPKADSTINLLGGVPPKTILSYI
EENGMPKSIEEIVKTGFANTVTFEVGGPTPGQGCAGRGIVTALELLKELNAYEIYKPEVV
FYDVLGDVVCGGFAVPMRKGYAEKVIVVTSGEKLSLFAAENIIKAVRNFKNKGYASLLGI
IVNLRNIPNELEKVQNFAKEMNVDILGVLPRDESINKAELLGKTVIEYDKNAQISKNFYS
IAKRILDAY
>Phycisphaerales_bacterium_UBA7800_MMP06457154__DLCK01000088.1_022_024655_025488_neg_cluster_III
MRKVAIYGKGGIGKSTTTQNTVAALAEMGKKVLVVGCDPKADSTRLLLGGLSQKSVLDTI
RDEGEDIELEDIRRGGFGSCQCVESGGPEPGVGCAGRGIITSINMLEQLGAYEESEELDY
AFYDVLGDVVCGGFAMPIRQGKAQEIYIVCSGEMMAMYAANNICKGIMKFAESGGVRLGG
LICNSRNVDNEKEMIEEFAKRLGTKMVHFVPRDNDVQRAEIRKKTVIEWNPEAPQANEYR
ALARNIDNNEMFVVPKPMEIEELESLLMEFGLLEAVG
>Methanococcoides_methylutens_MMP03074571__NZ_CP009518.1_1605_1661217_1662011_pos_cluster_IV
MTIQKRIAIYGKGGIGKSSTASNVAAACADEGYKVMIIGCDPKSDSSITLLGGKRIPTIL
DLLRDGVDVKEEDVIHEGYKGVKCVEVGGPEPGIGCAGRGIIVAIQTLKKISKSLNEMDL
IIYDVPGDIVCGGFVAPIRKGLVKEAYVLTSGEYMPLYAANNICRGLAKINTPLSGIICN
SRSVSREEEIVTKFASEIGSELMAFIPKEQIVQDCERDGFSVMEKAPDSNVAKVYRKLAQ
AIMERDSSVMPEALDDERLRELTK
>Methanoculleus_taiwanensis_strain_CYW4_MMP03856099__LHQS01000002.1_0MMP03856099_293_0284468_0285289_pos_cluster_III
MRQVAIYGKGGIGKSTTTQNTVAALAEGGKQIMVVGCDPKADSTRLLLHGLCQKTVLDTL
RDEGDDIELEEILKPGFGDTRCVESGGPEPGVGCAGRGIITSINLLESLGAYTADLDYVF
YDVLGDVVCGGFAMPIREGKAEEIYIVASGELMALYAANNIAKGIQKYAQNGKVRLGGII
CNSRKVDNELALLKAFAEELGSQLIYFVPRDNLVQRAEINKKTVVDFDPDANQANEYRNL
AKAIDGNTMFVIPKPMTQDRLEELMMEHGFLGL
>Archaeoglobales_archaeon_B5_G16_MMP09214939__QMZC01000041.1_0MMP09214939_6_04728_05456_pos_cluster_IV
MAANLAAALTEMEKKVMLVGCDPKRDSTITLTGKYLKPLLEVLMEGGEVGEVIEEGYKGV
LCIEIGGPEPGIGCAGRGLLLAFKKLKETGIFEKEIDFVIYDVPGDVVCGGFAVPMRRGF
AREIYIVTSGEYLSLFAANNICKAIRRVGARLGGIVCNSREVEREIEIVRRFSRMVGGKL
VGVIPRDKSIQICESKGMSVIECMPESGIAYVFREIAKSILDNQHLVKPKVLTLNELNTL
ML
>bacterium_BMS3Abin11_MMP00081371__BDTD01000018.1_0MMP00081371_18_013623_014513_pos_cluster_I
MATRQCAIYGKGGIGKSTTTQNLVAAMAELGKKVMIVGCDPKSDSTRLMLHAKVQNTIME
MAAEAGSIEDLELEDVLKVGYGDVKCVESGGPEPGVGCAGRGVITAINFLEEEGAYDEDL
DFVFYDVLGDVVCGGFAMPIRENKAQEIYIVVSGEMMAMYAANNISKGILKYARSGSVRL
AGLICNSRNTDKELELVEALAKRLGTRMIHFIPRDNAVQRAEIRRMTCIEYDPKAKQSDE
YRQLAQKIIDNKNQVIPTPITMDELEGLLMEFGILEEEDESIVGKTAEEEVAAGGA
>OceanDNA_b3572__041_014_012808_013632_neg_cluster_III
MRKIAIYGKGGIGKSTTTQNTIAGLVEAGKKVKIVGCDPKADSTRLLLGGLAQKTVLDTL
REEGEDVELEDIVKAGYGGVRCVESGGPEPGVGCAGRGIITAINLLEQLGAWDDKFEIDY
TFYDVLGDVVCGGFAMPMREGKAQEIYIVVSGEMMAMYAANNICKGIRKYAEAGGVRLGG
LICNSRNVDNEREMIEELARKLGTRMIHFVPRDNMVQRAEISRKTVIEFDPEHNQAHEYR
ALAKAMDENTMFVIPNPLEMEDLEDLLVNFGILN
>Thermoanaerobacterium_saccharolyticum_NTOU1_MMP00018622__NZ_0BBKT01000028.1_10_007883_008701_neg_cluster_III
MRQVAIYGKGGIGKSTTTQNTVAALSEMGKKVMVVGCDPKADSTRLLLHGLNQKTVLDTI
RDEGEDIELDDIMRSGYGNTKCVESGGPEPGVGCAGRGIITSINMLENLGAYDDDLDYVF
YDVLGDVVCGGFAMPIREGKAKEIYIVASGEMMAMYAANNICKGIRKYANQGGVRLGGII
CNSRKVDNEEELLKAFCKKLGTQLVYFVPRDNIVQRAEINKKTVIDYDPQAPQADVYRAL
AKRIDENDMFVVPNPMPTDELEKLLIEYGLMD
>Deferrisoma_camini_S3R1_MMP02584914__NZ_JAFN01000001.1_2219_2542481_2543305_neg_cluster_III
MRKVAIYGKGGIGKSTTTQNTVAGLAEAGKKVMVVGCDPKADSTRLLLGGLAQKSVLDTL
RDEGEDVELEDVAKAGFGEAVCVESGGPEPGVGCAGRGIITSINLLEALGAYEDDKELDY
VFYDVLGDVVCGGFAMPIREGKAQEIYIVVSGEMMAMYAANNICKGIQKYARAGGVRLGG
LICNSRKVDNEEEMIRAFAEKLGTQMLYFLPRDNVVQKAEIHRKTVIDYAPEHPQAGHYR
NLARAMDENDMFVIPKPLPIPELEKLLMDYGLFG
>Methanothermococcus_okinawensis_MMP00100784__CP002792.1_0828_0825972_0826814_pos_cluster_IV
MVRKFCIYGKGGIGKSTTVSNIAGALAESGKKVMVIGCDPKADSTRNLMGRKIPTVLDVF
RKKGNAIKLEDIVFEGFCGTYCIESGGPEPGVGCAGRGVITAIEVLNRLGAFETLNPDVI
IYDILGDVVCGGFAMPLQKHLADDVYIVTTCDPMAIYAANNICKGIKRYAKRGKVALGGI
IYNGRSVINEPSIVEEFASKIGTNVMGNVPMSNIITKAEIYKKTVIEYAPDSEIADVFRE
LADAIYKNDKRVIPTPLSEEEIDEITEKIDDLLKEKIVIV
>Methanospirillum_lacunae_strain_Ki8_1_MMP09236929__QGMY01000002.1_MMP09236929_550_585021_585848_pos_cluster_III
MRQVAIYGKGGIGKSTTTQNTVAALAVAGKKIMVVGCDPKADSTRLLLHGLCQKTVMATL
RDEGDDLELDDILKPGFMDVKCVESGGPEPGVGCAGRGIITSINLLESMGAYTPDLDYVF
YDVLGDVVCGGFAMPIREGKAEEIYIVASGELMALYAANNIAKGIQKYADTGKVRLGGII
CNSRKVDNEYALLKAFAEELGSQLIHFVPRDNLVQRAEINKKTVIDFEPDSEQAQEYKKL
ANAIDTNKLFVKPKPMEQDRLEELMMQHGFLDALL
>Clostridium_botulinum_Walls_8G_MMP03779992__NZ_LFPF01000007.1_138_156891_157640_neg_cluster_IV
MKKIAIYGKGGIGKSTTVSNVSAAMARMGLTVMQIGCDPKADSTRNLTGGKNIPTVLDTL
REKGDIELDDLVFKSSTGVLCVESGGPVPGVGCAGRGIITAFEKLEELDAYEVYKPDVIL
YDVLGDVVCGGFAMPIRGGYADEVCIVTSGEMMSLYAATNIAHAVKSFGKRGYASLRGLI
LNSKKIENEQELVRKVAEEIETPVIHSMERDPYVQKAEALGKTVVEAFPECDMAKHYGTL
AKILLEGGK
>Dissulfuribacter_thermophilus_S69_MMP05251087__NZ_0MAGO01000009.1_83_090094_090918_pos_cluster_III
MRKIAIYGKGGIGKSTTTQNTVAGLAEMGKRVMIVGCDPKADATRLMLGGMAQKTVLDTM
REEGEDVELDDVMKEGFKGVRCVESGGPEPGVGCAGRGIITSISLLEQLGAYDDEHELDY
VFYDVLGDVVCGGFAMPIREGKAEEIYIVLSGEMMAMYAANNISKGIRKYAESGKVRLGG
LICNSRKVDREEELIRAFAERLGTQMLYFVPRDNIVQKAEIHRKTVIDYSPDHPQADHYR
NLAKAIEDNDMFVIPKPMTQDELESLLMEYGLYD
>OceanDNA_b16152__0080_07_05424_06302_neg_cluster_I
MRQIAFYGKGGIGKSTTSQNTIAALSETQRVMIVGCDPKADSTRLMLHTKAQTTILHLAA
ERGSVEDLELDEVLLTGYNNVRCVESGGPEPGVGCAGRGIITAINFLEEEGAYEDIDLVS
YDVLGDVVCGGFAMPIREGKAQEIYIVTSGEMMAMYAANNIARGILKYAQSGGVRLGGLI
CNSRKVDREIELIEALADKLGTKMIHYIPRDNVVQRAELRRMTVIEYEPDHPQAGEYRAL
ARKIEHNKDLVIPTPISMDELEELLVEYGFMDSDAEYQKALAADKAKATAVV
>OceanDNA_b16046__0137_07_06875_07753_pos_cluster_I
MRQIAFYGKGGIGKSTTSQNTIAALADTSRVMIVGCDPKADSTRLMLHTKAQTTILHLAA
ERGSVEDLELDEVLLTGYKNVRCVESGGPEPGVGCAGRGIITAINFLEEEGAYEDLDFVS
YDVLGDVVCGGFAMPIREGKAQEIYIVTSGEMMAMYAANNIARGILKYAHSGGVRLGGLI
CNSRKVDREVELIEELARRLGTQMIHFVPRDKSVQEAELRRMTVIEHNPTHPQADEYRTL
ARKIEENTNLVIPTPITMDELEELLVDFGLLGGEEEYQKVLEADKAKELTTA
>Paenibacillus_durus_MMP03010338__CP009288.1_4522_5128808_5129674_neg_cluster_IV
MAKATKHIAIYGKGGIGKSTTTSNISAALAEAGYRVIQIGCDPKSDSTNTLRGGDYLPTV
IDSLRDSSKVKLQDVSAIGFKGVLCIEAGGPVPGVGCAGRGINAAVGLLQELNVFEEYEA
DYVLYDVLGDVVCGGFAVPIRDGITDRAYVVSSSDFMAIYAANNLFKAIGKYAPSGGAKL
GGIIGNSILPGYPESLITDFAKRTGAAVAGFVPRSPVVAQSELYGKTVIEASPGSEQADV
YRKLAAHVAGNENLSVPSPLNVTDLRDWARSWGDAINQEAASFSASAR
>Methanomicrobiaceae_archaeon_UBA206_MMP06027567__DAQY01000047.1_04_03715_04533_pos_cluster_IV
MKQIALYGKGGIGKSTTAANLSAALAGEGLDILQIGCDPKHDSTRMLMHGSWIPTVLDLI
RERGDANITADDVVFRGFRGVRCVEAGGPEPGIGCAGRGIIATFQLLERLDALKGDVIAY
DVLGDVVCGGFAMPMREGYAQEVYLVTSGELMSIYAANNIAKAIARLSRRVRSKCRLGGV
ICNEKNLEGEDELVAEFARRINSSLIASIPRDRIVQLAELHRQTVIEYAPDSEQAAVYAQ
LGDDIYRNRKTSIPTPLEMDELESFALEFVQI
>Rhodopseudomonas_palustris_BAL398_MMP03072170__NZ_0JXXE01000460.1_1_00534_01430_pos_cluster_I
MALRQIAFYGKGGIGKSTTSQNTLAALVDLGQKILIVGCDPKADSTRLILNTKMQDTVLS
LAAEAGSVEDLELEDVMKVGYKGIKCTEAGGPEPGVGCAGRGVITAINFLEENGAYENVD
YVSYDVLGDVVCGGFAMPIRENKAQEIYIVMSGEMMALYAANNIAKGILKYASSGGVRLG
GLICNERQTDRELDLAEALAKRLNSQLIHFVPRDNIVQHAELRRKTVIEYAPDCQQAKEY
RALAEKIHANGGKGTIPTPITMEELEEMLLDFGIMKTEEQALAELAAKEAAKLAAATA
>bacterium_BMS3Abin10_MMP00081370__BDTC01000011.1_0MMP00081370_11_011212_012036_neg_cluster_III
MRKIAIYGKGGIGKSTTTQNTVAGLVELGKKVMVVGCDPKADSTRLLLGGLAQNTVLDTL
RAEGEDVELEDIRKTGYAGVVCVESGGPEPGVGCAGRGIITSINLLEQLGAYAESEKLDY
AFYDVLGDVVCGGFAMPIREGKAQEIYIVVSGEMMAMYAANNICKGIKRFAESGGVRLGG
LICNSRNVDNEKEMIEALAEKIGTQMIYFIPRDNVVQRAEINRKTVIEYEPGAEQADEYR
ALAKKIDENEMFIIPEPITTEELENLLIKHGIAN
>Desulfovibrio_X2_MMP02207452__NZ_0ATHV01000020.1_10_010166_010990_neg_cluster_III
MRKVAIYGKGGIGKSTTTQNTVAGLAEMGKNVMVVGCDPKADSTRLLLGGLNQATVLDTL
REEGEDVELEDVCLKGYAGTTCVESGGPEPGVGCAGRGIITSINLLEQLGAYKQEKPLDY
VFYDVLGDVVCGGFAMPIREGKAQEIYIVVSGEMMAMYAANNICKGIVKYADAGGVRLGG
LICNSRKVDNEQEMIEQLAKRLGTQMIHFVPRENQVQRAEINRKTVIDYSPEHAQADEYR
TLARKVDQNDMFVVPKPLAIEELEKLLIDFGIAN
>Chromatiales_bacterium_strain_SZUA_493_MMP09288041__QKFD01000024.1_189_207481_208260_neg_cluster_I
MIVGCDPKADSTRLILHSKAQTTVMHLAAEAGTVEDLELEDVLSVGYGGVKCVESGGPEP
GVGCAGRGVITAINFLEEEGAYGEDLDFVFYDVLGDVVCGGFAMPIRENKAQEIYIVCSG
EMMAMYAANNISKGIVKYANSGGVRLAGLICNSRNTDREDELIEALAAKLGTQMIHFVPR
DNVVQHAEIRRMTVIEYDPTVKQADEYRTLAQKVINNQLFVVPTPLTMDDLEDLLMEFGI
MEQEDTSIIGQTAAEAVVA
>Mangrovibacterium_marinum_strain_DSM_28823_MMP08778574__QAAD01000014.1_0MMP08778574_51_074841_075797_pos_cluster_III
MGVQYISVLCVCGSRLFFIFWQVGTRLVIRGSKAKNVEPSKFKKMRKIAIYGKGGIGKST
TTQNTVAGLAEMGKNVMVVGCDPKADSTRLLLGGLAQKTVLDTLREEGEDVELDDIIKRG
YGNTRCVESGGPEPGVGCAGRGIITSINLLEQLGAWDAKYETDYTFYDVLGDVVCGGFAM
PIRDGKAEEIYIVVSGEMMAMYAANNICKGIKKYAQSGTVRLGGLICNSRKVENEQEMIE
QLASRIGTQMIHFVPRDNMVQQAEINRKTVIDFAPEHPQADEYRALAAKINANEMFIIPN
PLEIEELEKLLIDFGIAN
>Methanolobus_vulcani_PL_12_M_MMP04488589__FNCA01000003.1_233_234386_235207_pos_cluster_III
MRQVAIYGKGGIGKSTTTQNLTGALATMGKKILLVGCDPKADSTRMLLGGLNQKTVLDTL
RSEGDESIELDKLIQPGFGGIKCVESGGPEPGVGCAGRGIITSIGLLENLGAYEEDLDYV
FYDVLGDVVCGGFAMPIREGKAQEIYIVASGELMAIYAANNICKGIQKYAKGGARLGGII
CNSRNVDGERELLEAFAERLGSKLIHFVPRDNIVQRAEINRKVVIEFDPESQQAQEYMTL
AKNIEENDLFVVPTPLDMDDLEAMMVEFGIIEL
>Cohaesibacter_sp_MMP04515647__LT907844.1_MMP04515647_3192_3477542_3478426_pos_cluster_I
MALRQCAIYGKGGIGKSTTTQNLVAGLAELGKKVMIVGCDPKADSTRLILHAKAQTTIMH
LAAEAGSVEDLELEDVLKVGYGDIKCVESGGPEPGVGCAGRGVITAINFLEEEGAYEEDL
DFVFYDVLGDVVCGGFAMPIRENKAQEIYIVCSGEMMAMYAANNISKGIVKYANSGSVRL
AGLICNSRNTDREDELIEALAAKLGTQMIHFVPRDNVVQHAEIRRMTVIEFDPEAKQAQE
YRDLAQKIIDNNKFVIPEPISMDDLEDLLMEFGIMEPEDEAIVGQTATDAGAAA
>Clostridium_diolis_strain_WST_MMP08493996__PRKY01000015.1_0MMP08493996_40_046456_047310_neg_cluster_III
MAEKTLRQVAIYGKGGIGKSTTTQNLTAGLAELGKNVMVVGCDPKADSTRLLLGGLAQRT
VLDTLREEGEDIELEAIMKTGFKGIKCVESGGPEPGVGCAGRGIITSIGMLERLGAYTED
LDYVFYDVLGDVVCGGFAMPIREGKAKEIYIVASGEMMALYAANNISKGIQKYALKGGVR
LGGIICNSRNVDRELDLLKAFAKELGTQLIHFVPRNNVVQRAEIRKKTVIEFNPEDKQAD
EYRELARKIEENDLFVIPKPMTQDRLEEILIEYGLMDLDEDYII
>Desulfobacterium_autotrophicum_MMP02603282__CP001087.1_0873_0996994_0999234_pos_cluster_IV
MKIAIYGKGGIGKSTISANLSAALAVSGKKVLQIGCDPKHDSTRLLLGGKRIVTALDYMK
ATPVALQRLDQVLHVGYGGIVCVEAGGPEPGVGCAGRGILSTFAMFDRLGLDMASFDVVL
YDVLGDVVCGGFAVPLRRGFADRVYVVTSEEFMSIYAANNILKGVKNFDEGGHRLAGLIL
NSRGRKEDRRPVESFARNVNLPVKQVVPRSERFRRAEMLEKTLVEAFPDSLEAMIFHGLA
LDVLGNKTFYPARFLDEDSLDRLILHDKSPLSGDPGGDGEMPGGLDCPALCRDDQCENLD
GAELPVKPFISPGGKPTVFLSKRVLSREPLHGCAFSGALATTTQIKDSVTVAHGPRSCTH
IAGQAILSVGFRLFNQRHILLKNQVVPAVISSDMDESMVIYGGRDRLIETLEQAMKQCPR
AVFLVTACPSGVIGDDPIAAVNEIRHRYPDVPVIPITSDGNLRGDYMQGVLNACMEGAGA
LVDKTVTPDPHCVNILAEKNIASNSESNFNTVAELLSGMGIHVNCRFVRNTSVAQLNHFL
KAPLNLVAYIDYFGRLMADFIEERLGVPTASLPFPVGFTESAAWVREIAAFFEKQAAGEK
LITGCHGHYRSMIKKYGPALGGQRLMIITYVQNVDWIVEAAFDLGMEVVKVCLLGHCQGP
LFTTRYPGRFEVETDYNPAKRDKDVARLKPDLLLGNYTPGNLSLPVHVDMIPMCPDVGFY
GGIAFAHRWATLIKAPIVEGWKTDGI
>OceanDNA_b20931__0237_01_00003_00683_neg_cluster_IV
MRQIGIYGKGGIGKSTVSSNLSAALAVLGHRILQVGCDPKADSTRNLLGGKHPKPILELL
KDKDREDLRREDYTSTGFNGIDCIEVGGPEPGIGCAGRGVVLLFDVLTENDVFAQQYDLA
LYDVLGDVVCGGFAVPMRTGRADEIYIVVSGEPMALYAANNICKGLVRFARNGPVRLGGL
IPNLKMPEIDLPFVEHFAQSIGAPLLPTVVWDPDVKQAERKAQTVLQ
>Verrucomicrobia_bacterium_UBA6053_MMP06455374__DIYN01000019.1_087_112261_113124_pos_cluster_III
MSTAALEPKTEKTFRKVAIYGKGGIGKSTTTQNTVAALAEMGRKVMVVGCDPKADSTRLL
LGGLAQKTVLDSLREEGEDLELEDIMKEGFRNTLCTESGGPEPGVGCAGRGIITSINMLE
QLGAYEEEQDLDYAFYDVLGDVVCGGFAMPIREGKAQEIYIVVSGEMMAMYAANNICKGI
VKFAEAGGVRLGGLICNSRNVDREADLINELARKLGTQMIHFVPRNNDVQRAEIKRQTVI
DWNPECEQADEYRALAKAIDENEMFVVPTPLEIEELESLLIEFGMFN
>Coraliomargarita_akajimensis_MMP02598501__CP001998.1_2849_3449113_3449943_neg_cluster_III
MRKIAIYGKGGIGKSTTTQNTVAGLAEMGKKVMVVGCDPKADSTRLLLGGLAQKSVLDTL
REEGEDVELEDIRSEGYSTSLCVESGGPEPGVGCAGRGIITSINMLEQLGAYDEEEGLDY
VFYDVLGDVVCGGFAMPIRDGKAEEIYIVCSGEMMAMYAANNICKGILKFAETGNVRLGG
LICNSRKVDNEKEMIEEMAKMLGTQMIHFVPRDNDVQRAEINRKTVIDWNPECNQADEYR
ALAKAIDANKKLVIPSPLTIDQLEKLLMDFGLFEAA
>Defluviitalea_phaphyphila_Alg1_MMP03165200__NZ_JWID01000003.1_205_206895_207719_neg_cluster_II
MRQVAIYGKGGIGKSTTTQNLTAALGEMGKKIMIVGCDPKADSTRLILGGLAQKTVLDTL
REEGDDIDLDEIMKIGFKGIKCVESGGPEPGVGCAGRGIITSISMLESLGAYKEDLDYVF
YDVLGDVVCGGFAMPIREGKAQEIYIVASGEMMAMYAANNISKGIQKYAKTGGTRLGGII
CNSRKVDNELEMLKAFAKELGTQLIHFVPRDNIVQRAEINRKTVIDFDPTSNQADEYRKL
AKAIDDNDMFVIPKPMTQERLEEILMEFGILDVA
>Rhodobacter_aestuarii_DSM_19945_MMP05421580__NZ_FTOG01000008.1_MMP05421580_109_115158_116045_pos_cluster_I
MSQLRQIAFYGKGGIGKSTTSQNTLAALVEMGQKILIVGCDPKADSTRLILNTKLQDTVL
HLAAEAGSVEDLEVEDVVKIGYKGIKCTEAGGPEPGVGCAGRGVITAINFLEENGAYDDV
DYVSYDVLGDVVCGGFAMPIRENKAQEIYIVMSGEMMALYAANNIAKGILKYANSGGVRL
GGLICNERKTDRELELAEALAAKLGCKMIHFVPRNNVVQHAELRRETVIQYDPTCQQAQE
YRELARKIHENSGKGVIPTPITMEELEQMLLDFGIMQSEEDREKQIAEMEAKMKA
>OceanDNA_b42830__008_16_11138_12028_neg_cluster_I
MSLRQAAIYGKGGIGKSTTTQNLVAALAEMGKKVMIVGCDPKADSTRLILHSKAQTTVMH
LAAEAGTVEDLELEDVLSVGYGDVKCVESGGPEPGVGCAGRGVITAINFLEEEGAYDEDL
DFVFYDVLGDVVCGGFAMPIRENKAQEIYIVCSGEMMAMYAANNISKGIVKYANSGGVRL
AGLICNSRNTAREDELIEELARQLGTQMIHFVPRDNEVQRAEIRRMTVIEYNPQAKQADE
YRALAQKVVANEMFVIPTPLTMDALEEVMMKFGVLEEEDESIVGKTAEELAAEASA
>Mangrovibacter_MFB070_MMP02719562__NZ_JJMI01000025.1_332_333301_334128_neg_cluster_II
MTRKLAIYGKGGIGKSTTTQNTAAALAYFHGKKIFIHGCDPKADSTRLILGGKPQETLMD
VLRDQGAEKITNEMVVKKGVFDIRCVESGGPEPGVGCAGRGVITAIDLMEDNKAYTDDLD
FIFFDVLGDVVCGGFAMPIRDGKAQEVYIVASGEMMAIYAANNICKGLVKYAKQSGVRLG
GIICNSRNVDGEKEFLEEFTAAIGTKMIHFVPRDNIVQKAEFNKKTVTEFDPNANQAQEY
RELGRKIIENEDLVIPQPLSMDQLEQMVVKYGLSD
>Magnetofaba_australis_IT_1_MMP04574817__LVJN01000019.1_00MMP04574817_95_0098648_0099529_pos_cluster_I
MALRQCAIYGKGGIGKSTTTQNLCAAIAEAGKKIMIVGCDPKADSTRLILHSKAQETIMS
LAAEAGSVEDLELDDVLKEGFGGIKCVESGGPEPGVGCAGRGVITAINFLEEEGAYEEDL
DFVFYDVLGDVVCGGFAMPIRQNKAQEIYIVVSGEMMAMYAANNIAKGIVKYASSGSVRI
AGLICNSRNTDREDELIMALAEKLGTTMIHFVPRDNVVQRAEIRRMTVIEYDPQAKQADE
YRQLANKIIANKNLQVPTPITMDELEDLLMEFGIMEEEDESIVGKTAQEEATA
>OceanDNA_b35228__012_028_024201_025091_neg_cluster_I
MAIRQCAIYGKGGIGKSTTTQNLVAALAELKQKVMIIGCDPKADSTRLILHSKMQNTIME
MAAEAGSVEDLELEDVLLTGYGDVKCVESGGPEPGVGCAGRGVITAINFLEEEGAYTDDL
DFVFYDVLGDVVCGGFAMPIRENKAQEIYIVCSGEMMAMYAANNISKGICKYAKSGSVRL
AGLICNSRNTAREDELIMELARQLGTQMIHFVPRDNIVQRAEIRRMTVIEYDPTCNQADE
YRTLAKKIIDNQMFVVPTPITMDDLEDLLMGFGLMEEEDETIVGKTAKELADEAAA
>OceanDNA_b26754__080_017_009061_009948_pos_cluster_I
MSLRQIAFYGKGGIGKSTTSQNTLAALAEMGHRILIVGCDPKADSTRLMLHAKAQDTILS
LAAQEGSVEDLEIEDVMKIGYKDIKCVESGGPEPGVGCAGRGVITSINFLEENGAYEDID
YVSYDVLGDVVCGGFAMPIRENKAQEIYIVMSGEMMAMYAANNISKGILKYANSGGVRLG
GLVCNERQTDKELELAETLAKRLGTELIYFVPRDNIVQHAELRRMTVIEYAPESQQAEHY
RNLAKKIDANAGKGIIPTPITMDELEDILMEHGIMKEIDESQVGLTAAELEAASA
>Methanosarcina_sp_MMP03074591__NZ_0CP009505.1_938_1085776_1086573_neg_cluster_IV
MKKQKIIAIYGKGGIGKSSTASNVAAACAEAGKKVMIIGCDPKSDSSITLLGGKRIPTIL
DLLREGIEVTEEDMVFEGYAGVKCIEAGGPEPGIGCAGRGIIVAVQKLKSVSGELMKEQD
LIIYDVPGDIVCGGFVAPIRKGYVNEAYVLTSGEYMPLYAANNICKGLTKINMPLSGVIC
NSRNASREEEIVSKFSEEIGSQLMAFIPKSQIVQDCERNGYSVMEKAPYSEIANVYRRLG
KAIMENERKVMADSLTDERLRELTK
>Chlorobium_phaeobacteroides_MMP02598272__CP001101.1_1780_1893747_1894640_pos_cluster_III
MTDRGSTETVEAKQLSNLNITTLMRKIAIYGKGGIGKSTTTQNTVAGLAEMGKKVMVVGC
DPKADSTRLLLGGLTQKTVLDTLREEGEDVELEDIIKEGYGASRCTESGGPEPGVGCAGR
GIITSVNMLEQLGAYDDEWGLDYVFYDVLGDVVCGGFAMPIRDGKAEEIYIVVSGEMMAM
YAANNICKGILKYADAGGVRLGGLICNSRKVDNEMEMIQELARQLGTQMIHFVPRDNMVQ
RAEINRKTVIDFDPAHQQADEYRALAKKIDDNEMFVIPKPLEIEELEKLLIDFGIAN
>Malonomonas_rubra_strain_SZUA_375_MMP09287923__QKAP01000041.1_005_004627_005508_pos_cluster_I
MEKSKKMRQIAIYGKGGIGKSTTTQNTVAGLASLGKKVMIVGCDPKADSTRLILHAKAQE
TVMDKVRELGTVEDLELDDVLKYGYGDVKCVESGGPEPGVGCAGRGVITAINFLEEEGAY
TDDLDFVFYDVLGDVVCGGFAMPIRENKAEEIYIVVSGEMMAMYAANNISKGILKYSTSG
NVRLAGLICNSRNTDREADLIEALAAKLGTQMIHFVPRDNQVQRAELRRMTVIEYSPEHK
QADEYRTLAQKINDNKMFVVPTPLEMDELEELLMEFGIMEVDDEENVGKAENA
>Anabaena_PCC_7108_MMP02261341__NZ_KB235896.1_4764_5418428_5419327_pos_cluster_I
MATDSNIRQIAFYGKGGIGKSTTSQNTLAAMAEMGQRIMIVGCDPKADSTRLMLHSKAQT
TVLSLAAERGAVEDLELSEVLLTGFRGVKCVESGGPEPGVGCAGRGIITAINFLEENGAY
TDLDFVSYDVLGDVVCGGFAMPIREGKAQEIYIVTSGEMMAMYAANNIARGVLKYAHTGG
VRLGGLICNSRNVDREVELIETLAKRLNTHMIHFVPRDNIVQHAELRRMTVNEYAPDSDQ
GNEYRTLAKKIINNKNLTIPTPIEMEELEELLIEFGILESDENTEKLVGKSATEAPVKK
>OceanDNA_b20998__0301_02_01090_01941_neg_cluster_IV
MSRSMAFYGKGGVGKSTVVANLTATLAAGGKRVLQVGCDPKRDSSRNLIKVFPPITMMEL
LAEGRTNLVPEDIVMDGGDGVDCIEAGGPRPGVGCAGRGLGRMFEELEEMSIFDRDYDYV
LYDVLGDVVCGGFAVPMRSGYAEEVYVVTSGEFMSLYAANNIARGIRNYAEDGDVRMGGL
IANVKDLAYDRDLIERFAERIGTKVVFYLEWDRVVYEAERRRSTVLRHAPDHPFCGRLRE
LADTIAAGPELHIPNPMSDRELDVFLEELFGFRTEPALAGGCG
>OceanDNA_b45389__019_06_04189_05010_neg_cluster_III
MRKIAIYGKGGIGKSTTTQNTVAGLAEMGKKVMVVGCDPKADSTRLLLGGLAQKTVLDTL
REEGEDVEIDDVIKPGYGGTRCVESGGPEPGVGCAGRGIITSITLLEQLGAYDDEWELDY
AFYDVLGDVVCGGFAMPIRDGKAQEIYIVVSGEMMAMYAANNICKGIVKYADTGGVRLGG
LICNSRKVDNEREMIEELAKRLGTQMIHFVPRDNMVQRAEINRKTVIDFEPTHQQANEYR
TLAKNIEENEMFVIPKPLEIEELEKLLIDFGIC
>Desulfuromusa_kysingii_Kysw2_MMP05660420__FNQN01000010.1_114_132114_132995_neg_cluster_I
MSEKKKLRQIAIYGKGGIGKSTTTQNTVAGLASLGKRILIIGCDPKADSTRLILHAKAQD
TVMDKVRELGTVEDLELDDVCRRGYGDVMCVESGGPEPGVGCAGRGVITAINFLEEEGAY
TPDLDYVFYDVLGDVVCGGFAMPIRENKAQEIYIVVSGEMMAMYAANNICKGIVKYAASG
SVRLAGLICNSRNTDREADLIEALAARLGTQMIHFVPRDNQVQRAELRRMTVIEYSPEHP
QAQEYRALAQKIVDNEMFIVPTPLEMEDLEDLLMEFGIMEAEDESIIGVAEGA
>Methylomonas_methanica_MMP00713628__CP002738.1_1471_1601392_1602276_pos_cluster_I
MAKLRQCAIYGKGGIGKSTTTQNLVAGLAELGKKVMIVGCDPKADSTRLILHAKAQNSIM
QMAADAGSVEDLELEDVLKVGYRDIKCVESGGPEPGVGCAGRGVITAINFLEEEGAYDEN
LDFVFYDVLGDVVCGGFAMPIRENKAQEIYIVCSGEMMAMYAANNIAKGIVKYANSGGVR
LAGLICNSRQTAREDELIMELAAKLGTHMIHFVPRDNVVQRAEIRRMTVIEYEPQAKQAQ
EYRDLATKIINNTNLVIPTPITMDELEELLMEFGVMEEVDESTVGVTAAAEATA
>OceanDNA_b34120__221_04_02508_03410_pos_cluster_I
MAKLRQAAIYGKGGIGKSTTTQNLVAALAEAGKKVMIVGCDPKADSTRLILHSKAQNSVM
ELAAEAGSVEDLELEDVMSVGFGDVKCVESGGPEPGVGCAGRGVITAINFLEEEGAYDED
LDFVFYDVLGDVVCGGFAMPIRENKAQEIYIVCSGEMMAMYAANNIAKGIVKYANSGGVR
LAGLICNSRNTDREDELIMALAEKLGTQMIHFVPRDNAVQHAEIRRMTVIEYDPTHKQAD
EYRALARKIVDNTKFVIPTPITMDELEELLMEFGIMEVENTAIIGKTAAELAADAAAAAA
>Desulfocapsa_sulfexigens_MMP02602964__CP003985.1_0328_0396038_0396868_pos_cluster_III
MRKVAIYGKGGIGKSTTTQNTVAGLVELGRKVMVVGCDPKADSTRLLLGGLAQKSVLDTL
REEGEDVELEDIRKLGYGGTWCVESGGPEPGVGCAGRGIITSINMLESLGAYEESEELDY
AFYDVLGDVVCGGFAMPIRDGKAEEIYIVVSGEMMAMYAANNISKGIVKFAQSGSVRLGG
LICNSRAVDNEAEMIEKFAAKLGTKMIHFVPRHNDVQRAEINRKTVIEWNPELPQAQVYR
DLAKAIDENTDFVIPTPMEIEVLEELLMDYGLMQAA
>bacterium_strain_SZUA_421_MMP09287969__QKCJ01000049.1_162_192284_193111_pos_cluster_III
MRKVAIYGKGGIGKSTTTQNTVAALAEMGKKVMVVGCDPKADSTRLLLGGLAQKTVLDTL
REEGEDVELEDIRKEGYGGTWNVESGGPEPGVGCAGRGIITSINMLEQLGAYDEREALDY
AFYDVLGDVVCGGFAMPIRDGKAQEIYIVCSGEMMAMYAANNICKGIVKFAEAGGVRLGG
LICNSRNVDNEREMIEQLAKQLGTQMVHFVPRDNDVQRAEINRKTVIDWNAEAPQADEYR
TLAKNIDGNEMFVVPKPLAIEELEKLLMDFGLFDK
>ANME_1_cluster_archaeon_CONS3730B06UFb1_MMP08574241__QENH01000192.1_0MMP08574241_8_06644_07546_neg_cluster_IV
MVRKNREIAFYGKGGIGKSTMVSNVAAALAEEGKRVLVVGCDPKSDCTRNLRGDVVMPTV
TKILLEKTSAPLELSEFVYGKEIKAEDIVYEGFKGIACIEVGGPEPGVGCAGRGVSLAID
LIHRIVLDKLEPDIIFYDILGDIVCGGFGMNLRKGFADQAIIVTSSDYLAVFAANNICKG
IYRYADRSGTPLGGIIYNVRGLLDDISLVEEFADEIGSRIIGDVKNSRSIMESEIYAQTV
IEREPESGTADAFRALAKKVIDNTDCISPRPLTDEKLAELAQKIRERTRLSHEETAEGSR
>Desulfovibrio_dechloracetivorans_BerOc1_MMP04041570__NZ_LKAQ01000004.1_2355_2584072_2584899_neg_cluster_II
MTRKIAIYGKGGIGKSTTTQNTAAAMANFHDKKIFIHGCDPKADSTRLILGGKPQETLMD
VLRDQGAEKVTKEKVIRTGYKGIQCVESGGPEPGVGCAGRGVITAIDLMENNGAYTEDLD
FVFFDVLGDVVCGGFAMPIRDGKAQEVYIVASGEMMAIYAANNICRGLVKYAKQSGVRLG
GVICNSRNVDQEREFLDEFTSAIGTQMIHFVPRDNIVQKAEFNKKTVCEYDPTENQALEY
STLGQKIIDNDNFVIPTPLTMDELEAMVVKYGIAD
>Methanotorris_igneus_MMP00713627__CP002737.1_1438_1449136_1450008_pos_cluster_IV
MKQIAFYGKGGIGKSTTVCNIAAALADEGKRVMVVGCDPKHDCTSNLRGGEEIPTVLDTL
REKGMEKLSLEDAIEGKKIEMDEIVYKGYKGIYCIEAGGPKPGYGCAGRGVIVAIDLLKK
MNVFEELGVDVVLYDVLGDVVCGGFAMPLRMGLAEQIYIVTSSDYMAMYAANNICRGMKE
FAKRGGSRLGGLIYNVRGSLDAEDIVTEFAKKLGTEIIGKIPNSLLIAEAEIEGKTVIEY
APDSEIASIYRELAKKIYKNKNGVIPNPLENKELMQIGLAIKERIKKMRN
>OceanDNA_b16050__1_043_053889_054758_pos_cluster_I
MRQIAFYGKGGIGKSTTSQNTIAALSENNRIMIVGCDPKADSTRLMLHCKAQTTVLHLAA
ERGTVEDIELDEVVIPGYNNVLCVESGGPEPGVGCAGRGIITAINFLEEEGAYENLDFVS
YDVLGDVVCGGFAMPIREGKAQEIYIVTSGEMMAMYAANNIARGILKYAHTGGVRLGGLI
CNSRNVNCEAELITELASRLGTQMIHFVPRSKQVQEAELRRMTVIEYTPNHPQADEYRTL
ASKIQNNEMFIVPTPISMEELEELLVDFGILGGEDEYEKALEADKASGK
>Desulfovibrio_fructosovorans_JJ_MMP00103625__NZ_0AECZ01000009.1_12_012358_013104_neg_cluster_III
MIKIAIYGKGGIGKSTVTSSLSAALSLEGRKVMQIGCDPKTDSTINLLRGLTPPPILQYL
QEHGRPASLDEIARTGFGGTTCLEVGGPTPGVGCFGRGMLTAFELLEEMNAYATYAPDVV
LYDILADIVCGGIAVPMREGFADKVAIVTSGEKMALLAARNIILALRHFADRHYAELGGL
ILNCRDMADEKARVEDFAAKMDTTILGVIPRDRAIHAFEEEGRTIVEGDPGLPTSLEFRN
LARTMMGL
>Methanocaldococcus_fervens_MMP02598490__CP001696.1_1160_1068961_1069800_pos_cluster_IV
MRKFCVYGKGGIGKSTTVSNIAAALAEEGKKVLVVGCDPKADTTRNLVGRKIPTVLDVFR
KKGADNMELGDIVFEGFGGVYCVESGGPEPGVGCAGRGVITAVDMLNRLGAFEALNPDVV
IYDILGDVVCGGFAMPLQKHLADDVYIVTTCDPMAIYAANNICKGIKRYASRGKIGLGGI
IYNGRSVINAPEIVEVFAKKIGTQVIGRIPMSNLITKAEIYRKTVIEYAPDSEIADRFRE
LAIAIYKNENRVIPNPLLEDELDKITEKIDDLLKESVKE
>Methanoplanus_petrolearius_MMP00017400__CP002117.1_2229_2246002_2248302_pos_cluster_IV
MFRHYCSYSKEAAAIKIAVYGKGGIGKSTISANISAALSLNGNRILQVGCDPKHDSTRLL
LGGRVPETVLDYIREVAPEQRSLDDIVFCGFGNVACVEAGGPEPGVGCAGRGIITTFGLL
ESLGLGRIDFDYEIYDVLGDVVCGGFAVPIRKEYAETIYLVTSGEFMAIYAANNILRGIK
NFGDSPERVAGIIYNSRNLKDEDERIRAFAEAVKLPVVARIPRSDLFASAEKEGKTVIEA
YPDSQEAEIFREIAANISGIRPAGGGRLHGALPLDDETLEAVVLGVRKKDIHKKRTHQKS
EPAKATTQNASPTPSSAHCPFRPGEKCSTDVSDKKTDASVNSRTKYPLHGCAFAGAACVT
AQIMDAYTILHGPKSCAHMMWGIIENSLLRMNRLYDFSTDFDITKRTGTTNMDDEDFIFG
GEAKLRAEIGKAIDNGWKHIFIITACPPGIIGDDTSLVAEEMMKQHPGTTIEPIPVDGNI
DGDFSQGYIRTFGIIARYIDRSGGGRKENSVNIIGEKSLATNEEYDFGSIKDLLDAIGIS
VNTRFITRTDIASIRNLDNACMNLPAHGDFTSAMISEIVAGNSSLPFLNMPFPTGFGETS
AWLTKIAEFFGKTKKAEELIESEEKIYRKKISGLKVSTKGKKLLVSTYSRNIDWIIELAC
DLGMEIVRIGLMHSPEKEPLRTRYEDLPVRDDYDPEIRREEIGLLSPDLVLLDRPAPGQG
EYVRYDTIPYSAGFGFQAGLFWAERWSRVMKLPPAEEWRYDGEDVC
>Desulfovibrio_fructosovorans_JJ_MMP00103625__NZ_00AECZ01000006.1_4_002452_003276_pos_cluster_III
MRKIAIYGKGGIGKSTTTQNTVAGLAEMGKKVMVVGCDPKADSTRLLLHGLAQKTVLDTL
REEGEDVDIDDILKEGYGGTMCTESGGPEPGVGCAGRGIITSINLLEQLGAYEEDKHLDY
VFYDVLGDVVCGGFAMPIRDGKAEEIYIVCSGEMMAMYAANNICKGIVKYADSGGVRLGG
IICNSRKVDQEKEMIEELCKRLGTQMIHFMPRENQVQRAEINRKTVIDFSPEHPQADEYR
ALANKIDNNDMFVVPKPISINELEKLLIDFGIAN
>OceanDNA_b21000__1309_02_00288_01136_neg_cluster_IV
MSRSMAFYGKGGVGKSTVVSNLTAAYAKMGRKVLQIGCDPKRDSSRNLIKVFPPTTLMDL
LSEGRSNLVPDDIIMDGGENVDCIEVGGPKPGVGCAGRGLGRLFEELEEMEILERDYDYV
FYDVLGDVVCGGFAVPMRSGYAEEVYVVTSGEFMSLYAANNIARGIKNYADEGEVRMGGI
IANVKDLAFDRDLIERFAARIGSHVVDFIEWDKAVYEAERRRQTIVRYAPDHACTEAWMK
LARAIEEAPRPHIPTPMNDRELDVFLEDLFGFRETLPAASCS
>Paenibacillus_durus_MMP03010338__CP009288.1_2561_2980733_2981611_pos_cluster_IV
MAKKIKQIAIYGKGGIGKSTTTSNISAALSVAGYKVMQFGCDPKSDSTNTLRGGEYIPTV
LDTLRDKQIVRAHDVIFEGFNGIYCVEAGGPAPGVGCAGRGIITSVSLLKQQKVFEELDL
DYVIYDVLGDVVCGGFAVPVREGIAEHVFTVTSADFMALYAANNLFKGIHKYSTEGGALL
GGVIANSINAPYAKEIVDDFVARTHTQVMEYVPRSVSVTQAELQGKTTIEADPNSKQAQI
YKSLAQKIVDHTESKVPVPLETSELREWASNWGKQLVELETGVLSPAAAGNL
>Crocosphaera_watsonii_WH_8501_MMP02441415__NZ_0AADV02000024.1_15_013563_014453_pos_cluster_I
MRQIAFYGKGGIGKSTTSQNTLAGMAQSGNRIMIVGCDPKADSTRLILNCKAQVTVLHLA
AEMGSVEDLELEDVMLEGFEGIKCVESGGPEPGVGCAGRGIITSINFLEEEGAYEDLEFV
SYDVLGDVVCGGFAMPIREGKAQEIYIVTSGEMMAMYAANNIARGILKYAHTGGVRLGGL
ICNSRNVNKEIDLIEELAERLNTQMIHFVPRSKMVQEAELRRQTVIQYAPECDQAEEYRQ
LGNKIVANEKLTIPTPIDNDELEELLINYGLLGSEEEYKKVMEADRAAQELTKNSK
>Lyngbya_aestuarii_BL_J_MMP02469313__AUZM01000010.1_063_071771_072673_neg_cluster_I
MRQIAFYGKGGIGKSTTSQNTLAGMAQNGNRIMIVGCDPKADSTRLILNTKAQVTVLALA
AERGSVEDIELEDVLLEGFEGIKCVESGGPEPGVGCAGRGIITSINFLEEEGAYEDLDFV
SYDVLGDVVCGGFAMPIREGKAQEIYIVTSGEMMAMYAANNIARGVLKYAHTGGVRLGGL
ICNSRNVNREVNLIEELAERLNTQMIHFVPRSKQVQEAELRRMTCIQYSPDHEQSAEYRT
LAKKIEENTKLTIPTPIDNDTLEELLINYGLLGSEEEYAKVREADEKEQELLKATNVKKA
>Methanospirillum_lacunae_strain_Ki8_1_MMP09236929__QGMY01000002.1_MMP09236929_362_400219_401058_neg_cluster_IV
MKQIAIYGKGGIGKSTTSSNLSAALADRNLAVMQIGCDPKRDSTRMLMQGRLIPTVLDLI
REKGEANLGSSDVIFEGYRGIRCVEAGGPEPGVGCAGRGIIATFQLLERLDAFKGDVILY
DVLGDVVCGGFAMPMRKGYAQEIYLVTSGELMALYAANNICKAIARISQNSRQICRLGGI
ICNARNTPGEKELVEAFAKSVGSRVLTYIPRDEIVQHAELNTMTVIEYEPESDQAGRYRE
LAEAVMTNTSFIIPSFLEMEELEQMGRSFLTPRSGVRER
>Afifella_marina_BN_126_MMP03080610__FMVW01000002.1_552_0584494_0585393_pos_cluster_I
MSSLRQIAFYGKGGIGKSTTSQNTLAALVEMGQKILIVGCDPKADSTRLILNTKMQDTVL
SLAAEAGSVEDLELEDVLKLGYKGIKCTESGGPEPGVGCAGRGVITAINFLEENGAYDDV
DYVSYDVLGDVVCGGFAMPIRENKAQEIYIVMSGEMMALYAANNIAKGILKYAHSGGVRL
GGLICNERQTDQELELSEALAEKLNTKLIHFVPRDNIVQHAELRRQTVIQYAPDSNQAKE
YRTLAEKIHANSGQGTIPTPVSMDELEQMLLDFGIMKTEEQALAELQAKEAAKAAEAAA
>Marinobacter_ES1_MMP02345631__NZ_0AXBV01000086.1_37_030116_030997_neg_cluster_I
MALRQAAIYGKGGIGKSTTTQNLVAALAEMGKNVMIVGCDPKADSTRLILHSKAQTTVMN
LAAEAGSVEDLELEDVMAVGYGNVKCVESGGPEPGVGCAGRGVITAINFLEEEGAYDEDL
DFVFYDVLGDVVCGGFAMPIRENKAQEIYIVVSGEMMAMFAANNISKGIVKYANSGGVRL
AGLICNSRNTDREDELIEALASRLGTTMIHFVPRDNVVQHAEIRRMTCIEYDPKAKQSDE
YRTLAKKVLENQHFVVPTPLEMDELEDLLMEFGILEEEDESIVGKRADEAVVA
>Methanocaldococcus_villosus_DSM_22612_MMP02261307__AQUK01000001.1_0647_0569019_0569843_neg_cluster_IV
MKQIAFYGKGGIGKSTVVCNVAAALADNFKVMVVGCDPKHDCTISLRHGEEIPTVLDVLR
EKKDVDINDIVYKGYKGVYCVEAGGPKPGYGCAGRGVIVAIELLKKLDVFKRLGVDIVLY
DILGDVVCGGFAMPLRLGLVKQIYIVTSSDYMAMYAANNICKGIKEFAKKGCRLAGLIYN
VRGSLDAEDIVNEFAKRLGTKILEKIPNSLLISEAEIEGKTVIEYAPDSEIATIIKNLAE
KIYKNNSGVIPEPLSNKELIEIGKSIKERIRRRL
>Bacteroidetes_bacterium_strain_SZUA_561_MMP09288109__QKHT01000160.1_005_002565_003389_neg_cluster_III
MRKIAIYGKGGIGKSTTTQNTVAGLAAMGKNVLVVGCDPKADSTRLLLGGLAQKTVLDTL
REEGEDIDIDDIIKEGYGNTRCVESGGPEPGVGCAGRGIITSINLLEQLGAWDEKYKTDY
TFYDVLGDVVCGGFAMPIRDGKAEEIYIVVSGEMMAMYAANNICKGIKKYAQAGTVRLGG
LICNSRKVDNEFEMISELAKRLGTKMIHFVPRDNMVQHAEINRKTVIEHAPDHAQANEYR
TLAKAIDENDTFVIPTPLEMDDLEKLLMDFGIMN
>Methanosarcina_mazei_1_F_M_0_5_MMP02708967__JJQE01000011.1_014_017363_019630_neg_cluster_IV
MIQIALYGKGGIGKSTVSANLSAALSDLKKRVLQIGCDPKHDSTRLLLGGAVIPTVLDYM
RETPQEMQQLEALVFEGYGGTACVEAGGPKPGIGCAGRGILSSFEVLKRLGLKASSFDVV
LYDVLGDVVCGGFAVPLRKEYADAVFLVTSGEYMALYAANNILRGIQNFEDEAPRVAGII
LNRRGLFAEEERVFTFARAVGLPVLVSLPRDEVFSQAERAGKTLAEAFPFSTPASIFREL
AKYIETLEKDRSLLHPANPLDDLELEALVLGRRERPCIKPLGTYPAPDKKTGTELYSSRQ
ENSHSKEISSGIHETKPAETPEEASTPFPTAYPFRPPLYGCAFSGAVTATFQVRDAVTVI
HGPRSCTYITADALACSFLRGGGINAGGVEQVPGILPTDMKEEEVIFGGLEKLESKIEEA
LSAGWKTVFVVNTCPGGIIGDDIREAALRAGAHFPGARVIPLPVEGVLTGDFSTGLLEGY
KRIADLIDPSVKPERGLVNIIGERSISLREEEHFRNIEGMLKKLGYRVNCRFLKGTDTFS
LRSFKKAEINLLAFDDPETRTLQAYLSGRFKLEFFELPFPVGFRESSIWIKTLAERLLPG
KDFSPLLQEQEELYRAEIAKYIHHLLGKRVLVVSYTEEIGWILDTIRDLGMEIIKVGISV
SFFGKVSPNLLSHEDFSLERDYTDEKRAKDVRTLMPDLVLSNYAPSGHEEGVHYDTIPFS
PQVGFLSGLELAKRWSTLLRLPVVEGWKYDGGEEC
>Roseospirillum_parvum_930I_MMP05421742__FNCV01000009.1_003_003365_004252_neg_cluster_I
MAKPRQIAFYGKGGIGKSTTSQNTLAALVELEQQILIVGCDPKADSTRLILNTKLQDTVL
HLAAEAGSVEDLDVEDVVKIGYQGIRCAESGGPEPGVGCAGRGVITAINFLEENGAYDDV
DYVSYDVLGDVVCGGFAMPIRENKAQEIYIVMSGEMMALYAANNIAKGILKYAHSGGVRL
GGLICNERKTDRELDLAEELAKKLGTTLTHFVPRDNIVQRAELRRQTVIQYAPDSQQANE
YRQLAQKIHNNSGKGVVPTPVTMDELEDMLLDFGIMKTEEQELAEAARLEAAANA
>Thioalbus_denitrificans_DSM_26407_MMP09074856__NZ_QPJY01000002.1_MMP09074856_343_391482_392375_pos_cluster_I
MALRQCAIYGKGGIGKSTTTQNLVSALAEAGKKVMIVGCDPKADSTRLILHAKAQETIMH
LAAEAGSVEDLELEDVLKAGYAGIKCVESGGPEPGVGCAGRGVITAINFLEEEGAYEEDL
DFVFYDVLGDVVCGGFAMPIRENKAQEIYIVVSGEMMAMYAANNISKGIVKYASSGGVRL
AGLICNSRNTAREDELIEELARRLGTQMIHFVPRDNEVQRAEIRRMTVIEYNPQAKQADE
YRALARKIIDNKMFVVPTPLTMDELEEVMMDFGILDEEDESIVGKSAADELVAGATA
>Deltaproteobacteria_bacterium_strain_SZUA_265_MMP09287813__QJWJ01000429.1_038_029025_029900_pos_cluster_I
MRQCAIYGKGGIGKSTTTQNLVAALAELGKKVMIVGCDPKADSTRLILHAKAQNTIMHLA
AEAGSVEDLELEEVLKVGYANIKCVESGGPEPGVGCAGRGVITAINFLEEEGAYDDDLDF
VFYDVLGDVVCGGFAMPIRENKAQEIYIVCSGEMMAMYAANNIGKGIVKYANSGGVRLAG
LICNSRNTDREDELIMALAAKMGTHMIHFVPRDNAVQRAEIRRMTVIEYDPKCNQADEYR
QLASKIIENKNLVIPQPLTMDELEELLMEFGILDEEDETIIGQTAAQEATA
>Methanosarcina_sp_MMP03074591__NZ_CP009505.1_1945_2377717_2380104_neg_cluster_IV
MIQIALYGKGGIGKSTISANLSAALAESGKSILQVGCDPKSDSTRLLLGGRKIPTVLDYL
RKTPPDKQNLESLLFKGFKGAACVETGGPKPGVGCAGRGILSSFEALVRLGIRDVPLDLV
LYDVLGDVVCGGFAVPLRSEYADAVFLVTSGEFMAIYAANNILRGIKNFEDSSPRVAGII
RNSRGIEDEDRRISAFSKAVGLPVVASIPRSEIFSRAEKAGKTLIETFPESENAEIFREL
ARYVEKIGKDRSLLYHARPLEDWELEELVLGRSLEDSASTFMQGEVEKEAGCESGFEEDA
GSEVGTINEPEKCCSEACGTCEGETCECEAGDSSGSGNLSCSDSSRVKPASGNEEAPVPG
PSGPGTPELKPPLYGCAFAGAVTATFQVNGALTVLHGPRSCAHIISDALASSFLRSGSFR
KTGVKGLEGRALPGLLSVDMEEEDIIFGGLEKLSCRMEEALASGWKLLFVVSTCPSGIIG
DDIEKAVLKMKRLYPGARILPIPVDGNLTGDFSYGFFEGCKKVAGLIDPAVRPEEGLVNI
IGERNFSPRDEENFRIMEKLLEGLGLRVNCRFLSRADPSSIRAFKKAGLNLLAHNSLENR
LLRDYLSEYFGLGFFEHPFPVGFRDSSRWVKALSKCLTPEKDPMPFLEAREQMYRIELSK
YSPHLEGKKVLVVSYSQDIGWVLDTIRDLGMELVKVGIRASSFGKDKQLALFPEDIPFVE
NYTDRQRAEDIKSLKPDLVLSGYAPLIPEENVHCDTIPFSPKVGFMSGLELAKRWSTLLR
LPVVEGWKYDGGEEE
>Desulfomicrobium_norvegicum_Norway_4_MMP05421830__FOTO01000012.1_047_043430_044260_pos_cluster_III
MRKIAIYGKGGIGKSTTTQNTVAGLAEMGKKIMVVGCDPKADSTRLLLGGLAQKSVLDTL
RDEGEDVELPDIRKAGFSGTWCVESGGPEPGVGCAGRGIITSINMLESLGAYHESEALDY
AFYDVLGDVVCGGFAMPIRDGKAEEIYIVCSGEMMAMYAANNICKGIMKYAESGGVRLGG
LICNSRNVDNEREMIEELAKKIGTQMIYFVPRDNDVQRAEINRMTVIEWKPDAPQADHYR
NLAKAIDQNKMFVVPKPLEIEELEQLLMDFGLLEAV
>Methanocaldococcus_vulcanius_MMP02598493__CP001787.1_0882_0865455_0866288_pos_cluster_IV
MRKFCIYGKGGIGKSTTVSNIAAALAEDKKKVLVIGCDPKADTTRNLVGKKIPTVLDVFR
KKGAENITLEDIIFQGFGGVYCVESGGPEPGVGCAGRGVITAVDILNKLDAFEIINPDVV
IYDILGDVVCGGFAMPLQKHLADDVYIVTTCDPMAIYAANNICKGIRRYANRGKIALGGI
IYNGRSVIDAPEIVENFAEKIGTKVIGKIPMSDLITRAEIYKKTVIEYAPDSEVAENFRK
LANAIYKNKNRIIPNPLTEEELDKISEKIDSLIKQNL
>Leptolyngbya_PCC_7375_MMP02256520__NZ_JH993797.1_1067_1160216_1161094_pos_cluster_I
MRQIAFYGKGGIGKSTTSQNTLAAMAEQGQRIMIVGCDPKADSTRLMLHSKAQTSVLQLA
AELGAVEDVELDQVLQEGYRGVKCVESGGPEPGVGCAGRGIITAINFLEEEGAYEDLDFV
SYDVLGDVVCGGFAMPIREGKAQEIYIVVSGEMMAMYAANNIARGVLKYAQSGGVRLGGL
ICNSRNTDREIELIEALADKLNTQMIHFVPRDNVVQHAELRRMTVNEYAPECNQANEYAQ
LADKIINNTKLTIPTPISMDELEELLIEFGILDSDEKYQEALASDTTAVAAV
>Methanococcus_maripaludis_MMP02598423__CP000867.1_0824_0745921_0746916_pos_cluster_IV
MDFSSDNPIINYISYLDYMYYIVLIKLRESIIFRLIGDILKQIAFYGKGGIGKSTTVCNL
AAALSKSGKKVIVVGCDPKHDCTSNLRCGEDIPTVLDVLREKGIDKLGIETIIRENLLKK
EDIIYEGFNGIYCVEAGGPKPGYGCAGRGVIVVIDLLKKMKVFEELGVDVVLYDVLGDVV
CGGFAMPLRMGLADQIYVVTSSDYMALYAANNICNGINQFVKRGGSTLGGIIYNVRGSMD
AFDIVSEFASQLNANIIGKVPNSPIINEAEIDGQTAIEYAPEEEISKIYMELAEKIYENN
TGTTPNPLENAQIMQIGKMIKERIKKQKIVE
>Methanoculleus_MMP04125645__LKUD01000004.1_043_37069_37881_neg_cluster_IV
MKQIALYGKGGIGKSTTSANLSAALSDRGLDIMQIGCDPKHDSTRMLMHGTWIPTVLDLV
RARGDTAISVEEVVFRGYNGIRCVEAGGPEPGVGCAGRGIIATFQLLERLDALYGDVVLY
DVLGDVVCGGFAMPMRESYAREVYLVTSGELMSLYAANNICKAIQRLSRRSRCTCALGGV
ICNSANITGEKELVGAFARRIGSRLISYIPRDNIVRVAEVNKQTVIEYAPDSPQADIYRH
LAEDVFENDSMTIPIPMETDDLENLALEYV
>Coleofasciculus_chthonoplastes_PCC_7420_MMP02436227__NZ_0DS989843.1_36_054196_055020_neg_cluster_III
MRKIAIYGKGGIGKSTTTQNTVAGLVELGRKVMIVGCDPKADSTRLLLGGLHQKSVLDTL
REEGDDVDLDEIRKEGYGKTLCVESGGPEPGVGCAGRGIITSISMLEQLGAYDESEGLDY
AFYDVLGDVVCGGFAMPIREGKAQEIYIVTSGEMMAMYAANNICRGIQKYAESGGVRLGG
LICNSRKVDLEAELIEALAESLSTQMIYFLPRDNMVQRAELNRKTVIEYDSDCEQAGHYR
SLAKAIDENTNHVVPTPMKNDELEQLLVKFGLYG
>Nitrospirae_bacterium_strain_SZUA_242_MMP09287790__QJVM01000189.1_14_11030_11971_pos_cluster_I
MPLRVGTAIAEGTLLLVKSRTSVRDHSCEEVMDMRQIAIYGKGGIGKSTTTQNLVAGLAE
AGRKVMIVGCDPKADSTRLMLHAKAQTTVMDLARERGSVEDLELEEVMMTGFRGVRCVES
GGPEPGVGCAGRGVITAINFLEENGAYTDDLDFVFYDVLGDVVCGGFAMPMREKKAQEIY
IVTSGEMMAMYAANNICKGIVKYAISGGIRLGGLICNSRKVDREYDLISNLAERLGTQLI
HFVPRDNVVQRAELKRMTVIEYESGATQADEYRELARKISENKNHVIPTPLTMDELEELL
ITYGFLEAEEVAA
>Desulfobacterium_vacuolatum_IbRM_MMP02746065__FWXY01000001.1_MMP02746065_294_351543_353747_pos_cluster_IV
MKIAIYGKGGIGKSTISANLSAALAKAGKKVLQIGCDPKHDSTRLLLGGKRIMTALDYMK
NTPVGLQRLDRVLHVGYKGIVCAEAGGPEPGVGCAGRGILSTFALFERLGLDMNTFDVVV
YDVLGDVVCGGFAVPLRQGFADTVYVVTSEEFMSIYAANNILKGVKNFDQGGHRLAGLIL
NSRGTHENRHPVKRFAQNVKLPVKQTVPRSELFRKAEMMEKTVVEAFPDSTEARAFHDLA
RDVLENHTFYPARFLNEDVLEQLILQDSPPQAQTDAENRVPSKAPGINEKSPEKKFKVKS
SDKKSVFLSKSLLTREPLHGCAFSGALATTTQIKDTVTVAHGPRSCTNIACQAILSAGFR
LFTRKKILLENQIAPAVISSDMDESVVIYGGKDNLVKTLEQAMEQNPKAVFLVTTCPSGV
IGDDPVAAIHEIRQKYPQIPVIAVTSDGNLRGDYMQGVLNACMEGAGALMDKTVTPKSHC
VNILAEKNIAFNAESNFNTIADILKEMNIDINCRFVRNTSVEQLKGFLKAPLNLPAYTDY
FGRLMADFIDERLGIPTAKQPFPVGFSESVAWVREIADFFHESMAGERVIDTHRRHYETM
IKTYGHTLKGRRLMILTYMHNVDWIVEAAFDLGMEVIKVCILNFSQDNLFITRYPERFEV
ETNYDPAKRDKDLERLKPDLLLGNYTPKNLPYPLHVDIIPMCPDVGFYGGLAFAHRWATL
IKAPVTEGWKNDAL
>Desulfotalea_NORP6_MMP07568820__NVXR01000005.1_MMP07568820_140_160182_161012_pos_cluster_III
MRKVAIYGKGGIGKSTTTQNTVAGLAEMGRKVMVVGCDPKADSTRLLLGGLAQKTVLDAL
REEGEDVELDDIRKAAYGGTWAVESGGPEPGVGCAGRGIITSINMLESLGAYEECEGLDY
AFYDVLGDVVCGGFAMPIRDGKAEEIYIVCSGEMMAMYAANNICKGVMKFAQSGSVRLAG
LICNSRNVDNEEQMIEEFAKKLGTHMIYFIPRHNDVQRAEINRKTVIEWDPTVSQADEYR
GLARAIDSNKNLVIPTPLEIDELEQLLLDFGLLQQA
>Methanosarcina_acetivorans_MMP03081414__AE010299.1_2105_2521860_2524127_pos_cluster_IV
MIQIALYGKGGIGKSTVSANLSAALADLNKRVLQVGCDPKHDSTRLLLGGAVIPTVLDYM
RETPGEAQQLEALVFEGYRSTACVEAGGPKPGIGCAGRGILSSFEVLKRLGLRASSFDVV
LYDVLGDVVCGGFAVPLRKEYADAVFLVTSGEYMALYAANNILRGIRNFEDTNPRVAGII
FNSRGFFAEEERVFAFSRAVGLPVLSSIPRDEVFSQAEKAGKTLAEAFPSSASAGIFREL
AVYVETLEKDRSLLHPANPLGDLELEALVLGRRERVCMKPFTTAPATDEKTGTELCSLCQ
EKGPSAEIPSEIPETKSAGTPEEVPTQSPTPLPSRPPLYGCAFSGAATATFQVSDAATVL
HGPRSCTHITADALACSFLRGGGINAGEVKQVPGLLPTDMEEEDVIFGGIEKLERKIEEA
LSAGWQTVFVVSTCPGGIIGDDVKRATSRVETRFPGARVIPVPVEGVLTGDFSTGLLEGY
KRVADLIDPSVTPEKGLVNIIGERSFSLREEEHFRTIEGLIKKLGYGVNCRFLKGADTLS
LRSFKKAEINMLACDDPETRALQAYLSDRFGLEFFELPFPVGFRESSLWVKALTARLLPG
EDPSPLLEEQEELYRAGVVKYAPQLSGKRVLVVSYTEDIGWVLDTIRDLGMEIVKVGISV
SFFGRGSPGLLSCEAFPVERDYTDEKRARDVRILMPDLVLSNYAPSVPEDGVHYDTIPFS
PQVGFLSGLELAKRWSTLLRLPVTEGWKYDGGDES
>Desulfotomaculum_arcticum_15_MMP05660649__FOOX01000003.1_087_092633_093451_pos_cluster_III
MRQIAIYGKGGIGKSTTTQNTVAALAELGKKVLVVGCDPKADSTRLLLHGLNQKTVLDTL
RDEGEDIDLEDIMREGYGSSKCVESGGPEPGVGCAGRGIITSINMLESLGAYTPDLDYVF
YDVLGDVVCGGFAMPIREGKAREIYIVASGEMMAMYAANNISKGIKKFADSGVVRLGGII
CNSRKVDNEHELLKAFAEELGSQLIHFVPRDNIVQRAEINKKTVIDYDPTESQADEYRTL
ARNIDGNDMFVIPRPMTTDRLEELLMEFGIMD
>filamentous_cyanobacterium_CCP2_MMP08617412__PVWD01000233.1_0MMP08617412_1_00037_00933_neg_cluster_I
MTDESIRQIAFYGKGGIGKSTTSQNTIAGMSELGQRVMIVGCDPKADSTRLMLHSKAQTT
ILHLAAERGAVEDLELEEVLLTGYNNVRCVESGGPEPGVGCAGRGIITAINFLEENGAYE
DLDFVSYDVLGDVVCGGFAMPIREGKAQEIYIVTSGEMMAMYAANNIARGVLKYAHSGGV
RLGGLICNSRKVDRELELIETLAKRLNTQMLHFVPRDNIVQHAELRRMTVIEYAPDSKQA
EEYRTLAGKIINNKNLTIPTPITMDELEDLLVEFGILGGEEEYQKAIQQGTKAPAGIA
>Methanoplanus_petrolearius_MMP00017400__CP002117.1_2371_2382919_2383743_pos_cluster_IV
MKQIALYGKGGIGKSTTSANLSAALSEKSLEILQIGCDPKHDSTRMLMHGEWIPTVLDLV
RKKGEANIAVDEIVFKGYNGIRCVEAGGPEPGIGCAGRGIIATFQLLEKLNALYGDVIVY
DVLGDVVCGGFAMPMREGYAQEVYLVTSGDFMALYAANNICKAIARLSKRTKNRCTLGGV
ICNSANIENEYELVKEFAEKINSKLVAYIPRSPIVRVSEVNRKTVIEYAPESEQADIYRK
LADTIMENVPDKNRIPVPMEMDELESLSLKYIKT
>OceanDNA_b22022__1869_02_00334_01677_pos_cluster_IV
MTQIAIYGKGGIGKSTLAANLSVSLSQMGKSVLQIGCDPKRDSTRLLLNGQKITPVLEYL
RDVDRDQHNLEDLIQTGYGQVDCVEAGGPEPGIGCAGRGILSTFDLLSKLGIGEREYDVT
VFDVLGDVVCGGFAVPLRLEYADAVYIVTSGEFMSIYAANNILRGVKNFDQEFPRLGGIL
FNERGMEEERVRVERFAAAVGLPIVVHFPRSSHFIQAERKKQTILEAFETSPLADQFRAL
AVCVIDPKPFQHARPLTDEMLEEVVLENKVNAQPTVNISCHESPPSNQRDVTGRPSSKQF
LSKSMHSHGPLHGCAFTGAANTTTHIKGAITIAHGPRSCAHIAQQVAISSAQRTLATHGQ
RVPEQFFPPVISSDMAETTVIHGGAAELEQAIDHALTLQPEIIFVITTCPSAIIGDDVQS
VIARRSAAQNGCRIIPIATDGNIEGDYL
>Desulfobacter_curvatus_AcRM3_MMP02441374__NZ_0KB893046.1_40_044833_045660_neg_cluster_II
MTRKVAFYGKGGIGKSTTQQNTAAAMAYFYDSKIFIHGCDPKADSNRLILGGMHQKTLMD
TLRDEGEDKVTVENVVKTGYGNIRCVESGGPEPGVGCAGRGVITAINLMEEVGAYTPDLD
FVFFDVLGDVVCGGFAMPIRDGKAEEVYIVASGEMMAVYAANNICKGLLKYAEQSGVRLG
GIICNSRNVDNELDLMDEFTEALGTQLIHFVPRDNIVQKAEFNKKTVIEYDDSCNQATEY
KELARKIIENENLVIPTPLAMDELEHMVAKYGLMS
>Methanolobus_vulcani_PL_12_M_MMP04488589__FNCA01000001.1_208_243649_244446_pos_cluster_IV
MEQKRIAIYGKGGIGKSSTASNVAAACADEGYKVMIIGCDPKSDSSITLLGGKRVQTILD
LLRQKIDVKEEDIVHEGYKGVKCVEVGGPEPGIGCAGRGIIVAIQKLRQMCKSIDDMDLI
IYDVPGDIVCGGFVAPIRKGLVNEAYILTSGEYMPLYAANNICKGLAKIDTPLSGIICNS
RSVTREEEIVRKFSEEIGSKLMAFIPKEQIVQDCERDGFSVLEKAPGSSVAGVYRDLAHA
IMSNDSSVLPSSLEDERLRELTRKV
>Methanosarcina_mazei_1_H_M_2_1_MMP02708980__JJQU01000021.1_54_62607_63512_pos_cluster_IV
MTKTRNIAIYGKGGIGKSTTASNISAALSEQGYHVMQIGCDPKSDSTNTLRGGTFIPTIL
DTLRTNRKVEIDEIVHNGFNDILCVEAGGPEPGVGCAGRGIITAIELLASRNVFEDYKPD
VVIYDVLGDVVCGGFAMPIREGIAEQVYTVSSSDFMAIYAANNLFKGIKKYAASGGALFS
GIIANSINQTIQKDIVKDFSNNTGTTIAQFVPRSLSVTRAELLGKTVIEADPDSEQATVY
RKLAKTIIKNRKKYVPSPLEPEQLKEWAERWSDSLLGQKDEISPGCRLNYLAQEAEISSG
N
>Methanothermococcus_thermolithotrophicus_DSM_2095_MMP02440415__AQXV01000055.1_132_138263_139117_neg_cluster_II
MSFDEIAPDAKKVAIYGKGGIGKSTTTQNTAAALAYFFDKKVMIHGCDPKADSTRMILHG
KPQDTVMDVLREEGEEAVTLEKVRKIGFKDILCVESGGPEPGVGCAGRGVITAVDMMREL
EGYPDDLDNLFFDVLGDVVCGGFAMPLRDGLAQEIYIVTSGEMMALYAANNIAKGILKYA
EQSGVRLGGIICNARNVDGEKELMDEFCDKLGTKLIHYVPRDNIVQKAEFNKMTVIEFDP
ECNQAKEYRTLAKNIDENDELVKPTPMTMDELEELVVKYGLIDL
>Delta_proteobacterium_NapHS2_MMP02436561__NZ_0ADZZ01000138.1_15_011029_011853_pos_cluster_III
MRKIAIYGKGGIGKSTTTQNTVAGLTELGNKIMVVGCDPKADSTRLLLGGLNQNTVLDTL
REEGEDVELDDVRKTGFGGTLCTESGGPEPGVGCAGRGIITSINLLEQLGAYAEDENIDF
VFYDVLGDVVCGGFAMPMREGKAKEIYIVVSGEMMAMYAANNICKGILKFAEAGGIRLAG
LICNSRKVDNEEEMIQAFAKKLGSQMIHFIPRDNMVQRAEINRKTVIEFDPEHAQADEYR
TLAKKMAENEMFVIPKPLEINELEELLIEYGIAA
>Methanothermococcus_thermolithotrophicus_DSM_2095_MMP02440415__AQXV01000052.1_063_061091_061969_pos_cluster_IV
MKQIAFYGKGGIGKSTTVCNIAAALADQGKKVMVVGCDPKHDCTSNLRGGQEIPTVLDIL
REKGLDKLGLETIIEKEMIEINDIIYEGYNGIYCVEAGGPKPGYGCAGRGVIVVIDLLKK
MNLYKDLKLDIVLYDVLGDVVCGGFAMPLRMGLAEQIYVVTSSDYMAIYAANNICRGISE
FVKRGGSKLGGLIYNVRGSMDAYDIVNEFADKLGANIVGKVPNSHLIPEAEIEGKTVIEY
DPNDEISQVYRELAKKIYENNEGTIPKPLENIEIMTIGKKIKERLKKERMKN
>OceanDNA_b29508__025_032_032366_033508_pos_cluster_I
MSELRQIAFYGKGGIGKSTTSQNTLAALVEMGQKILIVGCDPKADSTRLILNSKAQDTVL
HLAAEMGSVEDLELEDVLKIGYQDIKCVESGGPEPGVGCAGRGVITSINFLEENGAYDDV
DYVSYDVLGDVVCGGFAMPIRENKAQEIYIVMSGEMMALYAANNISKGILKYANSGGVRL
GGLICNERQTDKELELAEAMAAKLGSKLIHFVPRDNIVQHAELRRQTVLQYAPDSKQADE
YRQLAEKIHNNSGKGVIPTPVTMDELEEMLMEFGIMQSEEERLAAIAATEAQAGCGACRA
RTLRPMASRALHPPLISRPGSDEPGPILPVGCVVPTHRSPGPEFEGSRPPPPTVVRRSQK
DGQGSRNRTGRLRGPHRGSP
>Halodesulfovibrio_sp__strain_SZUA_473_MMP09288021__QKEJ01000123.1_11_10888_11718_neg_cluster_III
MRKVAIYGKGGIGKSTTTQNTVAGLAESLGRKVMVVGCDPKADSTRLLLGGLAQKTVLDT
LREEGEDVELDDIRKMGYGDTWSVESGGPEPGVGCAGRGIITSINMLESLGAYEESEALD
YVFYDVLGDVVCGGFAMPIRDGKAEEIYIVCSGEMMAMYAANNICKGIMKYAESGGVRLG
GLICNSRNVDNEKEMIEELAKKLGTQMIYFVPRHNDVQRAEINRRTVIEWNPECGQAEHY
RNLAKAIDANKMFVVPTPLEIEELEQLLMDYGLMEA
>Denitrovibrio_acetiphilus_MMP02598464__CP001968.1_1043_1094846_1095718_pos_cluster_I
MALRQIAFYGKGGIGKSTTSQNTLAAMAEMGKKIMIVGCDPKADSTRLILHSKAQSTIME
LAAEAGSVEDLELDDVLKAGYLDIRCVEAGGPEPGVGCAGRGVITAINFLEEEGAYEEDL
DFVSYDVLGDVVCGGFAMPIREGKAQEIYIVTSGEMMAMYAANNISKGILKYANSGGVRL
AGLICNERQTDREDELISELASKINTQMIHFVPRDNIVQHAELRRMTVVEYDGKCKQADE
YRTLANKIINNKMFNIPTPVSMQELEDLLMEFGIITEDDEAIVGKKAHEA
>Methanoculleus_MH98A_MMP02738432__JMIO01000135.1_002_001312_002130_neg_cluster_IV
MKQIALYGKGGIGKSTTAANLSAALAGEGLDILQIGCDPKHDSTRMLMHGTWIPTVLDLI
RERGDENITADDVVYQGFRGVRCVEAGGPEPGIGCAGRGIIATFQLLERLDALKGDVIVY
DVLGDVVCGGFAMPMREGYAQEVYLVTSGELMSIYAANNIAKAIARLSRRVRSRCTLGGV
ICNAKNIEGEQELVEEFARRIGSRLIAYIPRSRIVQVAELQKQTVVEYAPESDQAAVYQE
LARTVYGNETTSIPTPLEMDELESFALEFVQV
>Rhodovulum_sp_MMP06610252__CP020384.1_MMP06610252_3359_3587645_3588472_neg_cluster_II
MTRKIAIYGKGGIGKSTTTQNTAAALAYFHDQNVFIHGCDPKADSTRLILGGLPQQTVMD
TLRIEGAEKVTVDKVVKTGFKDIRCVESGGPEPGVGCAGRGVITAIDLMEENEAYSEDLD
FVFFDVLGDVVCGGFAMPIRDGKAEEVYIVASGEMMAIYAANNICKGLTKYARQSGVRLG
GIICNSRNVDGEKEFLAEFTEAIGTRMIHFVPRDNIVQKAEFNKQTVTEFQPEANQAQEY
KTLGAKILENDDFVIPKPLAMDELEAMVVKYGLVD
>Desulfobacter_postgatei_2ac9_MMP02261381__CM001488.1_3185_3471324_3472148_pos_cluster_III
MRKVAIYGKGGIGKSTTTQNTVAGLVEAGKKIMIVGCDPKSDSTRLMLNGLAQKTVLDTL
REEGEDVELEDVRKEGYGGVLCTESGGPEPGVGCAGRGIITSINLLEQLGAYDEEQHLDY
VFYDVLGDVVCGGFAMPIREGKAQEIYIVVSGEMMAMYAANNICKGIVKFAQSGGVRLGG
LICNSRQVDNEEEMILQLAKRLGTQMIHFVPRHNMVQQAEINRKTVIDFAPDHPQADEYR
SLARKMDENEMFVIPTPLEIEELEALLIKYGIAA
>Methanococcus_vannielii_MMP02598403__CP000742.1_1184_1166538_1167416_neg_cluster_IV
MKQIAFYGKGGIGKSTTVCNLAAALSKSGKKVIVVGCDPKHDCTSNLRGGIEIPTVLDIL
REKGIDTLGIDTIIHENLLKKEDILYKGFNGIYCVEAGGPKPGYGCAGRGVIVVIDLLKK
MNVFKDLGVDIVLYDVLGDVVCGGFAMPLRMGLADQVYVVTSSDYMALYAANNICNGMSQ
FAVRGGSNLGGIIYNVRGSMDAFDIVDEFAKHLNGKIIGKVPNSSIINEAEIDGKTAIEY
SPDSEISNIYIELSKKIYENNSGTVPKPLENIQIMQIGKMIKERLKKERILE
>Methanobacterium_sp_MMP05928840__CP017766.1_0MMP05928840_363_0353542_0354339_pos_cluster_IV
MSKSKHIAIYGKGGIGKSTTVSNLAASYSADKDVLVIGCDPKADTTRTLVGRRIPTILDI
LKEKRDAQEEDVLFPGYGGVMCVESGGPEPGVGCAGRGVIVAMKLLENLEVFSRDPDVII
YDVLGDVVCGGFAVPLREDYADEVYIVTSGEYMALYAANNISKGIKKLKSNLGGIICNCR
GIHRELEIVEEFAHQIGSKVIGVIPRSELVQQSEIHAKTVLEKFPESEQAQKYRELSKAV
LENDDFVIPQPMDADEFDEFFRGFQ
>Clostridia_bacterium_strain_SZUA_610_MMP09288158__QKJQ01000027.1_185_233241_234059_neg_cluster_III
MRQVAIYGKGGIGKSTTTQNLTAGLAEMGKKIMIVGCDPKADSTRLVLGGLAQKTVLDTL
REEGEDIDLDFIMKEGYGGIKGVESGGPEPGVGCAGRGIITSINLLEQLGAYTDDLDYVF
YDVLGDVVCGGFAMPIREGKAQEIYIVCSGEMMALYAANNIAKGIMKYASTGGVRLGGLI
CNSRKVDGEAELVSAVAKELGTQMIHFVPRDNAVQRAEINKKTVIDYSPDVPQADEYRAL
AQKIDNNDLFVIPKPMKIERLEEILMEHGILD
>Cyanothece_ATCC_51472_MMP02256525__NZ_AGJC02000001.1_1582_1701851_1702834_pos_cluster_I
MGRNSQGFLTTIRIIVTSATDQPSNFIHSLSNKRESTMRQIAFYGKGGIGKSTTSQNTIA
ALAETNRIMIVGCDPKADSTRLMLHTKAQTTILHLAAERGTVEDIELEEVLLEGYQGVKC
VESGGPEPGVGCAGRGIITAINFLEEEGAYEDLDFVSYDVLGDVVCGGFAMPIREGKAQE
IYIVTSGEMMAMYAANNIARGILKYAHTGGVRLGGLICNSRNVNCEAELIEELARRLGTQ
MIHFVPRSKQVQEAELRRMTVIEYSPDHPQAQEYRELSRKIENNTNLVIPTPITMEELEE
LLVDFGILGGEDEYEKALQADKAATKA
>Raoultella_ornithinolytica_BAL286_MMP03072844__NZ_JXXF01000028.1_55_063679_064560_pos_cluster_I
MTMRQCAIYGKGGIGKSTTTQNLVAALAEMGKKVMIVGCDPKADSTRLILHAKAQNTIME
MAAEVGSVEDLELEDVLQIGYGDVRCAESGGPEPGVGCAGRGVITAINFLEEEGAYEDDL
DFVFYDVLGDVVCGGFAMPIRENKAQEIYIVCSGEMMAMYAANNICKGIVKYAKSGKVRL
GGLICNSRQTDREDELIIALAEKLGTQMIHFVPRDNIVQRAEIRRMTVIEYDPACKQANE
YRTLAQKIVNNTMKVVPTPCTMDELESLLMEFGIMEEEDTSIIGKTAAEENAA
>Methanosarcina_sp_MMP03074593__NZ_CP009504.1_1728_1996245_1998554_neg_cluster_IV
MIQIALYGKGGIGKSTVAANLSAALAGLKKRVLQVGCDPKHDSTRLLLGGAGIPTVLDYM
LKTPLEAQQLEALVFEGYGGTACVEAGGPKPGVGCAGRGILSSFEVLKRLGLRNSSFDVV
LYDVLGDVVCGGFAVPLRKEYADAVFLVTSGEYMALYAANNILRGIRNFEDAVPRVAGII
FNGRGLFAEEERVFAFARAVGLPVLISLPRDEVFFQAEKAGKTLAEAFPFSAPAGIFREL
AGYVETLEKDRSLLHPANPLGDLELETLVLGKRKLPNRKPFVPGSAPGKKPGVEPGSPNR
EKGSSSEICKAIPEGQSVEISAGVPDTKSAGTPTEASAPPPSAPPTRLPLYGCAFSGATT
ATFQVNDAATVLHGPRSCTHITADALSCSFLRGGGINAPTREEKQIPCLLSTDMEEEDVI
FGGLEKLERKIEEALSAGWQTVFVVNTCPGGIIGDDIREAASRTEVRFPGARVIPVPVEG
VLTGDFSAGLLEGYKRVADLIDPSGRPEKGLVNVIGERSFSLRGEEDFRTVEKLLGKLGY
GVNCRFLKGTDTFSLRSFKKAEINLLACNDPETRALQTYLSERFGLEFFELPFPVGFRKS
SIWIKTLAARLLPGKDLSFLLQEQEEAYKAGIGKYAPHLSGKRVLLVSYTKDISWILDTI
RDLGMEILKVGIPVSFFGRESPGLLSHEGFQVERNYTDERRARDVRDLRPDLVLSSYVPS
VPEEGVHYDTIPFSPQVGFLSGLELAKRWSTLLRLPVMEGWKYDGGDES
>Acuticoccus_sp__PTG4_2_MMP09079831__QHHQ01000003.1_0MMP09079831_354_0377497_0378381_neg_cluster_I
MSSLRQIAFYGKGGIGKSTTSQNTLAALAELGQRIMIVGCDPKADSTRLMLHAKAQDTIL
SLAAEAGSVEDLELEDVLKIGYKDIKCVESGGPEPGVGCAGRGVITSINFLEENGAYDDL
DYVSYDVLGDVVCGGFAMPIRENKAQEIYIVMSGEMMAMYAANNISKGILKYANSGGVRL
GGLICNERQTDKELELAESLAKKLGTELIYFVPRDNIVQHAELRRMTVVEYAPESRQADH
YRALARKIHENAGNGVIPTPITMDELEDLLMEHGIMKQVDETQVGKTAAELSVA
>Desulfonema_ishimotonii_strain_Tokyo_01_MMP00098745__BEXT01000001.1_MMP00098745_2734_3508842_3509666_pos_cluster_III
MRKIAIYGKGGIGKSTTTQNTVAGLAEMGNKVMVVGCDPKADSTRLLLGGLAQKTVLDTL
REEGEDVELEDVRKMGFAKTLCTESGGPEPGVGCAGRGIITSINLLEQLGAYADSEELDY
TFYDVLGDVVCGGFAMPIREGKAQEIYIVVSGEMMAMYAANNICKGIVKFAEAGGVRLGG
LICNSRNVDKEQELIQALADRLGTQMIHFVPRDNMVQRAELERKTVIEFNPTHPQADEYR
TLAKKISENEMRVVPSPMEIEELESLLVTHGIIN
>Methanococcus_voltae_MMP00000040__CP002057.1_0699_0771128_0771964_neg_cluster_IV
MRKFCIYGKGGIGKSTNVGNMAAALAEDGKKVLVVGCDPKADSTRTLMHGKINTVLDTFR
DKGPEYMKIEDIVYEGFNGVYCVESGGPEPGVGCAGRGVITAVDMLDRLGVYDELKPDVV
MYDILGDVVCGGFAMPLQKRLAEDVYIVTTCDPMAIYAANNICKGIQRYGNRGKIALGGI
IYNGRSVVDEPEIIDKFVQGINTQVMGKIPMSNIITKAELRKQTTIEYAPDSEIANKFRE
LANAIYENKKTTIPTPLSEQGLDDLTESIEELVRKKYE
>Trichodesmium_erythraeum_MMP02598485__CP000393.1_4388_6380808_6381698_pos_cluster_I
MRQIAFYGKGGIGKSTTSQNTLAAMANRHGQRIMIVGCDPKADSTRLILNAKAQTTVLHV
AAERGAVEDVELDEVLKPGFGGIKCVESGGPEPGVGCAGRGIITAINFLEEEGAYTDLDF
VSYDVLGDVVCGGFAMPIRENKAQEIYIVCSGEMMAMYAANNIARGVLKYAHAGGVRLGG
LICNSRKVDRETELIENLAARLNTQMIHFVPRDNVVQRAEIRRMTVEQYAPEDNQAQEYD
QLAQKIINNEKLTIPTPLEMDELEELLIEFGLLGDEEDRQKQIAAQDAAIKATAAK
>Desulfotomaculum_reducens_MMP02598304__CP000612.1_3002_3061934_3062752_neg_cluster_III
MRQIAIYGKGGIGKSTTTQNTVAALAEAGKKIMVVGCDPKADSTRLLLHGLNQKTVLDTL
RDEGEDIDLEDVLKTGYGDTKCVESGGPEPGVGCAGRGIITSINLLESLGAYTNDLDYVF
YDVLGDVVCGGFAMPIREGKAREIYIVASGEMMALYAANNISKGVQKFANTGGVRLGGII
CNSRKVDNELELLTAFAKELGSQLIHFVPRDNMVQRAEINKKTVIDFDPAQPQADEYRTL
AQNIDGNDMFVIPKPMTQDRLEELLMAHGILD
>OceanDNA_b16098__003_13_11720_12610_neg_cluster_I
MTDENIRQIAFYGKGGIGKSTTSQNTLAAMAEMGQRIMIVGCDPKADSTRLMLHSKAQTT
VLHLAAERGAVEDLELEEVMLSGFRGVRCVESGGPEPGVGCAGRGIITAINFLEENGAYQ
DLDFVSYDVLGDVVCGGFAMPIREGKAQEIYIVTSGEMMAMYAANNIARGILKYAHSGGV
RLGGLICNSRKVDREDELIMNLAERLNTQMIHFVPRDNIVQHAELRRMTVNEYAPDSNQG
QEYRALAKKIINNEKLTIPTPMEMDELEALLIEYGLLDDDTKNKETVGKPAEASAK
>Methanosarcina_acetivorans_MMP03081414__AE010299.1_3806_4471450_4472247_neg_cluster_IV
MKKQKIVAIYGKGGIGKSSTASNVAAACAEAGKKVMIIGCDPKSDSSITLLRGKRIPTIL
DLLREGVDVQEKDVVFEGYAGVKCVEAGGPEPGIGCAGRGIIVAIQKLKSISGDLLKEQD
LIIYDVPGDIVCGGFVAPVRKGYVNEAYVLTSGEYMPLYAANNICKGLSKIGMPLSGVIC
NSRNASREEEIVRKFSEEIGSQLMAFIPKRQIVQDCEREGYSVMEKAPDSDIAEVYRQLG
KSILTNEKKVMASHLSDERLREMTK
>Thermosulfurimonas_dismutans_S95_MMP04623574__LWLG01000003.1_042_024588_025421_pos_cluster_II
MGEGTRKIGIYGKGGIGKSTTCQNLAAALAHYYNKKVMIHGCDPKADATRLILGGKPQET
VLDLLREEGEENLTLEKVVKTGFGGIRCVESGGPEPGVGCAGRGVITAINLMEELGGYPE
DLDFLFFDVLGDVVCGGFAMPVREGKAQEIYIVASGEMMAIYAANNICRGMVKYAQRTGV
RLGGIICNSRKVDREEEIMQEFCERLGTKMIMFIPRDNIVQKAEFNRKTVVEYEPEHPQA
QAYKELARRIMENRDLVIPKPLSMDELESLVVKYGLV
>Epsilonproteobacteria_bacterium_tcs_49_MMP03267309__LLYS01000005.1_139_145827_146744_neg_cluster_I
MSELRQIAFYGKGGIGKSTTSQNTLAAMAHYYGQKILIVGCDPKADSTRLILHEKAQSTI
MQLASEAGTVEDLELEDVCKPGAAEFDPEDDTIDGFIMCTESGGPEPGVGCAGRGVITAI
NFLEEEGAYDDDLDFVSYDVLGDVVCGGFAMPIREGKAQEIYIVMSGEMMAMYAANNISK
GILKYANTGGVRLAGLICNARMTDREYDLAKNLATQIGTQMIHFVPRSNHVQRAELRRMT
VVEFSDKSEQALEYKELARKIIANDLKVIPTPLEMDDLEALLMEFGLDEDATLDQDMIGK
KAEEA
>OceanDNA_b17183__213_05_02961_03779_neg_cluster_II
MRQVAIYGKGGIGKSTTTQNLTAGLAEMGKHIMIVGCDPKADSTRLILGGLAQKTVLDTL
RDEGDDIELSAVLKQGYGGIKGVESGGPEPGVGCAGRGIITSINLLEQLGAYTDDLDYVF
YDVLGDVVCGGFAMPIREGKAREIYIVCSGEMMALYAANNISKGISKYAKTGGVRLGGLI
CNSRKVEKEQDLVEAVAEKIGTQMIHFVPRDNAVQQAEIRKRTVIDFAPEEPQAEEYRTL
ARKVDGNEMFVIPNPMKIDELEEILMQYGVMD
>Rhodopseudomonas_palustris_strain_XCP_MMP09388146__QKQS01000006.1_0MMP09388146_443_0503310_0504137_pos_cluster_II
MTRKVAIYGKGGIGKSTTTQNTAAALAFYHDKNIFIHGCDPKADSTRLILGGKPQDTVMD
TLRTLGAEKVTLENVVKSGFKDIRCVESGGPEPGVGCAGRGVITAIDLMEANQAYTDDLD
FIFFDVLGDVVCGGFAMPIRDGKAQEVYVVASGEMMAIYAANNICKGLVKYAKQSGVRLG
GIICNSRKVDGEREFLEEFTAAIGTKMIHFVPRDNIVQKAEFNKKTVTEFDPEADQALEY
KQLGAAIIDNKDFVIPKPLTMDELEKMVVKYGLMD
>Methanopyrus_kandleri_MMP02603235__AE009439.1_1529_1444991_1445791_neg_cluster_IV
MKRIAVYGKGGIGKSTIAANVAAALAEEGYRVMLVGCDPKADSTLTLAGRRIPTVMHEYR
RKGEGLKLEDIIVEGDFGVLCVESGGPKPGVGCAGRGVLKALEMLTRMGAFEDVDVVIFD
VLGDVVCGGFALPIRRGYADTVFVVTSSEPMSLYAANNICRGIAEYADRGGAKLGGVIHN
RRSRDSDSRVVTEFCRRIRAELIYDLFYMEEVRKAESRYRTVIREFPDSDAAEAFRELAH
RMLETEGVVPQPLEEEEVLRLAGVRF
>Pseudomonas_stutzeri_BAL361_MMP03072113__NZ_0JXXD01000121.1_5_003769_004659_neg_cluster_I
MAMRQCAIYGKGGIGKSTTTQNLVAALAELGKKVMIVGCDPKADSTRLILHAKAQNTIME
MAAEAGTVEDLELEDVLKAGYGGIKCVESGGPEPGVGCAGRGVITAINFLEEEGAYEDDL
DFVFYDVLGDVVCGGFAMPIRENKAQEIYIVCSGEMMAMYAANNISKGIVKYANSGSVRL
AGLICNSRNTDREDELIMALAEKMGTQMIHFVPRDNVVQRAEIRRMTVIEYDPTAKQADE
YRQLATKIVNNKKLVIPTPITMDELEDLLMEFGVMEVEDESIVGKTAAELAAEAAV
>Kiritimatiellales_bacterium_strain_SZUA_380_MMP09287928__QKAU01000017.1_072_080045_080866_pos_cluster_III
MRKIAIYGKGGIGKSTTTQNTVAGLAEAGNKVMVVGCDPKADSTRLLLGGLAQKTVLDTL
REEGEDVELDDVIKGGYGGTRCVESGGPEPGVGCAGRGIITSVNLLEQLGAYEEEQNLDY
VFYDVLGDVVCGGFAMPIREGKAQEIYIVVSGEMMAMYAANNICKGIVKFADAGGVRLGG
LICNSRKVDNEQALIEELAKRLGTQMIHFVPRDNMVQRAELNRKTVIDYDPTHPQADEYR
QLAKKIHENQLFVIPKPLEIEELETLLVEFGIV
>Clostridium_acetobutylicum_strain_WA_MMP08111980__NZ_0PIQQ01000006.1_MMP08111980_24_024392_025210_pos_cluster_III
MRQVAIYGKGGIGKSTTTQNLTSGLAELGKKIMVVGCDPKADSTRLLLGGLAQKTVLDTL
REEGEDVDLDTIMKTGFGNIKCVESGGPEPGVGCAGRGIITSINMLEQLGAYEDELDYVF
YDVLGDVVCGGFAMPIREGKAKEIYIVASGEMMAMYAANNISKGISKFANTGGVRLGGII
CNSRKVKNEKELLEAFAKELGTQLIYFVPRSHEVQKAEINKQTVIQFNPKDEQADEYRAL
AKAIDGNDMYVVPKPMAQDKLEAILMEYGLLE
>TARA_SAMN05326645_METAG_PSE00065__361_03_02448_03206_neg_cluster_IV
MKKLAIYGKGGIGKSTTVSNLSAAYATLGYKVMQIGCDPKADSTTNLTKGIPCSTVLDVL
REDDDAELEDIVTVGDLGVLCVEAGGPLPGVGCAGRGIITAFETLEELGAYEAYEPDIIL
YDVLGDVVCGGFAMPLRGGYADEVCIVTSGEMMSLYAASNISTAVNNFKRKGYAKLRGLI
LNKKNIEDEEILVEKAAKEIGTNVLYTLDRCPLVQKAESQGKTVVSAFPDSSMAKAYLDL
AQLLITDNEVMT
>OceanDNA_b38867__046_20_15827_16711_pos_cluster_I
MALRQCAIYGKGGIGKSTTTQNLVAALAEAGKKVMIVGCDPKADSTRLILHSKAQTSVME
MAAELGTVEDLELEDVLQVGYKDIKCVESGGPEPGVGCAGRGVITAINFLEEEGAYTDDL
DFVFYDVLGDVVCGGFAMPIRENKAQEIYIVCSGEMMAMYAANNICKGIVKYASSGSVRL
AGLICNSRNTDREDDLIVALAEKIGTQMIHFVPRDNVVQHAEIRRMTVIEYDPKANQADE
YRALAKKVIANTKFVIPNPVSMDELEELLMEFGIMDVEDESIVGKTAEELAAEA
>Methyloprofundus_sedimenti_WF1_MMP04347413__LPUF01000003.1_00MMP04347413_52_0045716_0046591_neg_cluster_I
MALRQCAIYGKGGIGKSTTTQNLVAAIAEQGKKVMIVGCDPKADSTRLILHSKAQTTIMS
LAAEAGSVEDLELEDVLKAGYGGIKCVESGGPEPGVGCAGRGVITAINFLEEEGAYDDEL
DFVFYDVLGDVVCGGFAMPIRENKAQEIYIVCSGEMMAMYAANNIAKGIVKYATSGSVRL
AGLICNSRNTAREDELIMELASKMNTTMIHFVPRDNIVQRAEIRRMTVIEYDTTANQADE
YRALANKIINNTDFRIPTPITMDELEDLLMNFGLMDEEDESIVGLTAAAEA
>ANME_1_cluster_archaeon_CONS3730B06UFb1_MMP08574241__QENH01000192.1_MMP08574241_23_22942_23826_neg_cluster_IV
MRQIAFYGKGGIGKSTIGSNIVAALSDNGLSVMMIGCDPKADCTRNLTGEVQIPTILDVS
RDKGIERLGLEELVEGKEIKLDEVVHKGYGDVHCAECGGPRPGFGCAGRGVIVAIDLLNK
LNVFEELKPDIVLYDVLGDVVCGGFAMPLRRGLADEVYIVTSADYLALYAANNISKGISE
FANKGGSPLGGIIYNVRGMLDEADVVYDFAEKIGSHVIGHVPNAHEIAEAEIDGNTVIEY
DGNTEIASLFRELAMKIYNNTQTSVPKPLSPDEMVKIGKEIRKRTKEKYKKVEK
>ANME_2_cluster_archaeon_HR1_MMP06562579__MZXQ01000108.1_0MMP06562579_3_02148_02891_pos_cluster_IV
MGNKIMQIGCDPKADSTRMLMGGRRQPTVLDTLREVGAENVTLEEILHTGFGGIRCVEAG
GPEPGVGCAGRGVITAIKLLEALGAYDEDPDFVFYDVLGDVVCGGFAMPMREGYAKEIYI
VASGEMMALYAANNICKGIVKFAEDGEIRLGGIICNSRKVENELALMEAFSQRIGSHLVH
FVPRDNIVQQAEIKKMTVIEYDPTCDQAEEYRKLARNIEENDKFVIPKPITMDELEGMMT
EFGVVDA
>OceanDNA_b21004__008_08_09819_10706_neg_cluster_IV
MRRSMAFYGKGGVGKSTVVSNLTTALAHMGRQVLQVGCDPKRDSSRNLVKVFPPITLMEL
LAEGRKDLVPEDIVMDGGTNIDCIEVGGPKPGVGCAGRGLGRLFEELEDMELLERDYDYV
FYDVLGDVVCGGFAVPMRSGYAEEVYVVTSGEFMSLYAANNIARGIQNYAEDGDVRMGGL
IANVKDLEYDKPLIEAFAKRIGTHVVSYLEWNKVVYDAERRRTTVLRHAPEHPFAQRWLD
LAKNLEQTPRPHIPTPMADAELDVFLEELFGFSDAPAAIGCDVSDAPKTLSLQRH
>OceanDNA_b20993__0627_01_00001_00843_neg_cluster_II
MQKIAIYGKGGSGKSTISAALSVTYAQAGLKVLHVGCDPKADSTFTITGGKRIRTLLDLL
GEGHLRPSAEEFVVRGRFGIDCIEAGGPRPGAGCGGRGIARMFELLDEIGLLRERAYDVV
LFDVLGDVVCGGFAAPLRLGFADRAFIVVSEEPLSMYAANNIAHAIDTYSANGVRLGGLI
LNVSDDLEAVAMVESFAAAIGSSVVGVIPRDKQIQLIERAHKTAAELPDGSQTRAAIRQL
ADRVSASFEIDHALPTPLSLEALFRLLEPAGVVSEPVAASF
>Methanolacinia_paynteri_DSM_2545_MMP03196739__0000KN360930.1_041_040620_042815_neg_cluster_IV
MVIGIRIAVYGKGGIGKSTISANVSAALAGKGLKVLQIGCDPKHDSTRLLLGGNIPTTVL
DYIKCALPEDRHLEDIVFTGHGGVACVEAGGPEPGVGCAGRGVITTFELLEELGLDQEYF
DVSIYDVLGDVVCGGFAVPVRDEYADVVFIVTSGEYLSLYAANNILKGIKNFTEKTSKVA
GIIYNTRGLEEEDDRVRRFAEAVRLPVITQIPRSEIFASAEKEGHTIIEKYPSSAESEII
RNIADHIKKILDDREERLYPALPLEEKELESIVLQREDLADVKKFDVSVLKKRMEQVKVK
SPSVKNRRPLIGCAFAGAVSVAAQITDAAIVMHCPRSCLLMICEKLFDRELHSAQIYNLP
YDAGFMKRFFSTDMTDEDFIFGGEEKLKQTIESSIGKGYKNIFIVTACPPGIIGDNVGGV
VSGILEDYPSVNLIPVEVDGNLKGDFAQGIMEAYRTIAGIIRSGERGQQAKERSVNVIAE
KWLATNDEASMDIIEELLKRLGISLNSRFLSKVPFSSLENFNRAALNLPADAEDTSLSIK
TLLSSASDVPFFDKSLPTGFRESEEWLLNIAELFNEENTAKEIIAEEKEKYQQKIERLKP
HFEGKKVLITSYPKSVDWICDLAHDLDMKILKIGLTYSPISESFTSRYEGEIEIEKNYPL
EKRTEDINELKPDLVLHTYPRLRPADKARGVQIPYCPGFGFQAAVDQAEKWSRLMKVPVI
EGWRSDGEVVL
>Methanospirillum_lacunae_strain_Ki8_1_MMP09236929__QGMY01000009.1_0MMP09236929_81_069768_070682_pos_cluster_IV
MTFVSELGENMTGTRNIAIYGKGGIGKSTTTSNISAALADSGLKVIQIGCDPKSDSTNNL
RGGKSIPSVLDAIRSGKKVEIEDIVYEGFGGVLCIEAGGPEPGVGCAGRGIIAAIELLRQ
KKVFEQYKPDVVLYDVLGDVVCGGFSVPIREGVAEQVYTVTSADFMAVYAANNLFKGIKK
YANSGGALFSGIIANSVSLPIHKEIIDDFAAQTGTTIAEYVPRSITITRSELRGQTAVEY
DPDSEQAEVYRRLAKAIITNEKKYVPAPLDAEGLKGWAESWSDRLLDKKEEEQTHRSKTA
IAAT
>Methanocaldococcus_sp_MMP02598520__CP001901.1_0032_0026352_0027209_pos_cluster_II
MSVYDEIAPNAKKVAIYGKGGIGKSTTTQNTAAALAYYYKLKGMIHGCDPKADSTRMILH
GKPQETVMDVLREEGEEGVTLEKIRKVGFGGILCVESGGPEPGVGCAGRGVITAVNLMIE
LGGYPDDLDFLFFDVLGDVVCGGFAMPLRDGLAKEIYIVSSGEMMALYAANNIARGILKY
AEQSGVRLGGIICNSRKVDGEKELMEEFCDLLGTKLIHFIPRDNIVQKAEFNKMTVVEFA
PDHPQAHEYKKLGKKIMDNDELVIPTPLSMDQLEKLVEKYGLLDK
>Desulfatibacillum_aliphaticivorans_CV2803_MMP02441551__NZ_AUCT01000007.1_139_177105_179333_pos_cluster_IV
MRIAVYGKGGIGKSTLSANLAAALAQDDKRVLQIGCDPKQDSTRLLLGGTHPRPVLEYLR
ETRREEQQLADILHRGWKGVHCVEAGGPEPGVGCAGRGILSAFAILENLGCAWSDYDAII
YDVLGDVVCGGFSVPLRKGYAQTVLVATSEEFMSLYAANNILRGVCNMEQGEPRAVGLVV
NRREREGDIEDVRRFAQAVGAPILAVIPRSRAFHDAESQAQTLAEACPESPEAEIIRNLA
QAVFQAKPCLPRPLEDSALEKLLLGRNSKPAAFSGTDKASQNLLTPLTPGHASSQNRQGA
SRFLSKSLLAREPLHGCAFTGAVNTLTQIRDAVTLAHGPKSCSHIAASTMLSSGMASLRS
RGVRIPEQLNPVLIGTEMSDDAMIHGGMDAFRAGLGKALAMEPEAIFVTTTCPAGVIGDD
VDQALPAKDASTPQILRVTTDGDIEGDYLQGVINACLEGAGGLIDPKIQPDENCVNIVAE
KNIALNAESNFREMERLLSMLGLRVNCRFVRQCSVRQLRELLRAPLQLPAYLDHLGRVLQ
DFLTGKFGCTFTQNPFPSGFHETERWLREIADFFDRGSLAEQAFDALRGEYLQAIDDLRP
HLAGKRLMLVTYIHDVDWILETAFDLDMEVVKVGILNYTQDNRYRTRYKDRLTVDVGYDP
QRRADDIMKLKPDLFLGNYQPSGLPETTHYDTVPLCPNTGHLGGLALAQRWRRLINAPLQ
EGWRKDEARLMRAEGVNQGGAL
>OceanDNA_b20992__012_035_044748_045575_pos_cluster_II
MHKIAVYGKGGIGKSTISSHLSAVFAEKNLKVLHVGCDPKHDSTMRIAPKDGVPTVIQML
RENPGWLRSRAFVQKGRFGIDLVECGGPEPGAGCGGRGVAKMFEMFTSIRLLERGDWDVS
LFDVLGDVVCGGFAAPMRQGFAEKAYIVCSEELMAMYAANNVVKAITTNAGNGVTLGGII
ANTRDNENGGEILRLFAEALGTQVVEYIPRSPIILEAEGEMKTVVEYDPTAPIVDVFRSL
ADKILAYDPSAASLPTPLEDREFNDFTVDAFRKTA
>OceanDNA_b13342__04_064_058763_059677_neg_cluster_I
MSDLRQIAFYGKGGIGKSTTSQNTLAAMCHYYGKKILIVGCDPKADSTRLILHEKAQCTI
MQLASEAGTVEDLELEDVCKPGAGEFHPENNDITEGYINCTESGGPEPGVGCAGRGVITA
INFLEEEGAYTDELDFVSYDVLGDVVCGGFAMPIREGKAQEIYIVMSGEMMAMYAANNIS
KGILKYANTGGVRLAGLICNARMTDKEYDLSKHLAMQIGTQMIHFVPRSNHVQRAELRRM
TVVEFAPSSDQAMEYKELARKIIANDLKVIPEPLEMDDLEALLMEFGLEEEVDEENLGKK
AEEA
>Photobacterium_gaetbulicola_MMP03379852__NZ_CP005974.1_2543_2855891_2856709_neg_cluster_I
MLKLAIYGKGGIGKSTTSANLSVALAEMGYKVMQIGCDPKADSTKNLTGGVKIASVLSIT
KDKRIHEISIEDVVHEGYKGVYCVEAGGPEPGIGCAGRGVISVLEFLTKLDVYNKLGIDI
VLYDVLGDVVCGGFAVPLRAGYAELVYEVTSGEMMAMYAANNIAKGIKRFAERGGKVRLG
GLICNERNAFLEKENVSMLADRLGSRVVKFVPRDNIVQESEMVGKTVLEFAPESVHADVY
RQLARTILDNQTYSIPTPMDDQAFESMLNAAR
>Lebetimonas_JS032_MMP02203751__NZ_ATHS01000001.1_1624_1497051_1497962_pos_cluster_I
MAELRQIAFYGKGGIGKSTTSQNALASMAYYFGKNIMIVGCDPKADSTRLILHEKAQDTI
LHLAAEAGTVEDLELEDVLKHGAGIFSPDTKGGWINCAESGGPEPGVGCAGRGVITAINF
LEEEGAYEEDGLDFVSYDVLGDVVCGGFAMPIREGKAQEIYIVMSGEMMAMYAANNISKG
ILKYANTGGVRLAGLICNARMTDREYDLANALAKELGTQMIHFVPRNNIVQHAELRRMTV
VEYSPTSDQALEYKELARKIIENDFKVIPTPLEMDDLEDLLMEFGLEEDVLEDEVGKSAE
PVL
>Vallitalea_guaymasensis_strain_L81_MMP08944605__NZ_0QMDO01000001.1_MMP08944605_630_0693320_0694084_neg_cluster_IV
MKKIAIYGKGGIGKSTTVSNLSRALAATGKTVMQIGCDPKADSTKSLVGGKRIPTILHTL
KEKKKCTKLEDIMVIGDGGVLCLEAGGPTPGIGCAGRGIISAFELLEELNAYEIYKPDIV
IYDVLGDVVCGGFAMPLRKGYSDEVFIVTSGEMMSMYAASNIAKAVRQFSNREYASLGGL
ILNAKNIENEGELVKKLSTELDTSIIQHIPRNPIVQKAENLGKTVVEAFPEDEMSKIYMD
LAQKIIKEENDNEK
>Phormidium_sp__HE10JO_MMP33079168__NZ_0FSSI02000041.1_MMP33079168_16_015720_016550_pos_cluster_III
MRKIAVYGKGGIGKSTTTQNTVAGLVELGRKVMIVGCDPKADSTRLLLGGLHQKSVLDSL
REEGDEVELDDIRKEGFGKTLCVESGGPEPGVGCAGRGIITSISMLEQLGAYEEEVGLDY
AFYDVLGDVVCGGFAMPIREGKAQEIYIVTSGEMMAMYAANNICRGIQKYAVSGGVRLGG
LICNSRKVDREDELISALAKSLGTQMIYFMPRDNIVQHAELNRQTVIEYAPESEQADHYR
NLAKAIDENTNHVIPKPLANEELETLLMEFGLYATV
>Rivularia_sp_MMP02232049__CP003549.1_6271_8056704_8057534_neg_cluster_I
MTDENIRQIAFYGKGGIGKSTTSQNTLAAMAEMGQRIMIVGCDPKADSTRLMLHSKAQTT
VLSLAAERGAVEDLELEEVMLEGFRGVRCVESGGPEPGVGCAGRGIITSINFLEENGAYQ
DLDFVSYDVLGDVVCGGFAMPIREGKAQEIYIVTSGEMMAMYAANNIARGVLKYAHSGGV
RLGGLICNSRNVDREVELIETLADRLNTQMIHFVPRDNIVQHAELRRMTVNEYAPDSNQA
KEYATLATKIINNKNLAIPTPNELTTLTFVICSLKS
>Thermodesulfatator_indicus_MMP02232057__CP002683.1_1056_1108848_1109675_pos_cluster_II
MATRKIGIYGKGGIGKSTTTQNLAAALAHYFGKKVMIHGCDPKADATRMILGGKPQETVL
DVMREEGEENVTLDKVVKIGFAGIRCVESGGPEPGVGCAGRGVITAINLMEELGGYPEDL
DFLFYDVLGDVVCGGFAMPVRDGKAQEIYIVASGEMMAIYAANNICRGMVKYAKRTGVRL
GGIICNSRKVDREQELMEEFCERLGTQMIMFIPRDNIVQKAEFNKQTVVQFDPDHPQALA
YKELAKRIIENDKFVIPKPLTMDELEELVVKYGIA
>Desulfovibrio_fructosovorans_JJ_MMP00103625__NZ_0AECZ01000014.1_94_105509_106333_neg_cluster_III
MRKIAIYGKGGIGKSTTTQNTVAGLAEMGNRIMVVGCDPKADSTRLLLGGLQQKTVLDTL
REEGEDVDLDDILKVGYKDTRCTESGGPEPGVGCAGRGIITSINLLEQLGAYQADKKLDY
VFYDVLGDVVCGGFAMPIRDGKAEEIYIVCSGEMMAMYAANNICKGIVKYADAGTVRLGG
LICNSRKVDNEREMIEELAERLGTQMIHFMPRDNQVQRAEIHRKTVIDYSPEHQQADEYR
ALAEKVHNNEMFVVPKPMSINELEKLLIDFGIAN
>Methanosarcina_acetivorans_MMP03081414__AE010299.1_1240_1437519_1438346_pos_cluster_II
MTRKIAFYGKGGIGKSTTQQNTAAAMAYYHGKNVFIHGCDPKADCTRLALGGVPQTTIMD
TLRELGEEAVTVDNVVNTGFKGIRCVESGGPEPGVGCAGRGVITAINLMEELGAYSDDLD
FVHFDVLGDVVCGGFAMPIREGKAQEVYIVASGEMMATYAANNICKGLLKYAEQSGVRLG
GIICNSRKVDNELEMMEEFVSALGTQLIHFVPRDNIVQKAEFNKKTVVEFDPECNQAKEY
GKLAKKILENDMFVIPKPLSMDQLEKMVARYGLMD
>Kyrpidia_sp_MMP08045872__CP024955.1_MMP08045872_1592_1585160_1586071_pos_cluster_I
MRQIAFYGKGGIGKSTTSQNTIAALAGMGKKIMIVGCDPKADATRLILHQKSQETVLHLA
AARGSVEDLVLDDVLQTGFRDIKCVESGGPEPGVGCAGRGIITSITFLEEQGAYEGLDYV
VYDVLGDVVCGGFAMPIRQNKAREIYIVTSGEMMAMYAANNICKGVLKYAHSGGVRVGGL
ICNSRKVDRELELIEELARRLNTQVIHFIPRDNIVQHAELRRMTVVEYAPDHPQAKVYEE
LASKIDKNRQLSIPTPIGMDELEELLLEFGVIEDEETQLRKLEQMEQEQAAKEEQEAEKL
AAN
>Clostridiales_bacterium_MMP4890528__NZ_LR130778.1_MMP4890528_2255_2459170_2459991_pos_cluster_II
MRQIAIYGKGGIGKSTTTQNLTAALAEMGKEIMIVGCDPKADSTRLILNGLAQQTVLDTL
REEGEDIELENILKPGYGGIRCVESGGPEPGVGCAGRGIITSINMLEQLGAYEDNLDYVF
YDVLGDVVCGGFAMPIREGKAEEIYIVASGEMMAMYAANNIAKGVLKFADSGGTRLGGII
CNSRKVDNELEMLTAFAKELGTQLIHFVPRDNMVQHAEINKKTVIDHDPTHAQAEEYRVL
ARAIDDNKMFVIPKPMSQERLEEILMEHGLLGV
>Desulfurobacterium_atlanticum_SL22_MMP06265340__FZOB01000004.1_0MMP06265340_89_085182_086075_neg_cluster_I
MPTKLERMRQCATYGKGGIGKSTTTQNTVAALGEMGYHCMIVGCDPKADSTRLILHAKAQ
ATVMDLAREAGSVEDLELEDVLLTGVFGIKCVESGGPEPGVGCAGRGVITAINFLEEEGA
YTEDLDFVFYDVLGDVVCGGFAMPIREGKAEEIYIVTSGEMMAMYAANNISKGILKYART
GGVRLGGLICNSRKVDREDELISALAEKLGTQMIHFLPRDNIVQHAELRRMTVIEYAPDS
KQADEYRTLARKIVENEKLVIPTPLTVDELEELLIEYGIMEADVEGAAEPTDPKLKQ
>Thiobacillus_prosperus_LM3_MMP02990926__NZ_0JQSG01000018.1_41_038284_039177_pos_cluster_I
MVMRQCAIYGKGGIGKSTTTQNLVAGLAEMGKKVMIVGCDPKADSTRLILHSKAQNTIME
LAAEAGSVEDLELEDVLKSGYAEIKCVESGGPEPGVGCAGRGVITSINFLEEEGAYEEDL
DFVFYDVLGDVVCGGFAMPIRENKAQEIYVVVSGEMMAMYAANNISKGIVKYANSGGVRL
AGLICNSRNTDREDELIEALARKLGTRMIHFIPRDNVVQRAEIRRMTVIEYDPKAKQADE
YRALAKKIVENTQFCIPTPCTMDELEELLTEFGIMDEEDLSIVGKTAADEAVAEATA
>Deltaproteobacteria_bacterium_UBA3076_MMP06455131__DFBQ01000120.1_03_01204_02028_pos_cluster_II
MRKIGIYGKGGIGKSTTTQNMAAAMAVSFGKKVMIHGCDPKADATRMILGVMSQETVLDT
LREFGKENVTVDKVVKLGFAGIRAVESGGPEPGVGCAGRGIITAIDLMEELGGYPDDLEF
LFYDVLGDVVCGGFAMPMRQGKAQEIYIVTSGEMMAIYAANNISKGLLKYAKRSGIRLGG
IICNSRNVDKERDLVEEFCDRIGTQMIYFVPRDNMVQKAEFNKKTVMEFDSDCKQAGEYK
NLAQRIIENENFVIPKPIMKMDELEDLVMKYGII
>OceanDNA_b17187__1865_02_00289_01068_neg_cluster_III
STTTQNLTAGLGEMGKKVMIVGCDPKADSTRLVLGGLAQKSVLDTLREEGEDIELDYIMK
DGVFGIKCVESGGPEPGVGCAGRGIITSINMLEQLGAYTPDLDYVFYDVLGDVVCGGFAM
PIRDGKAQEIYIVASGEMMALYAANNICKGIQKYANTGGCRLGGIICNSRKVDGEKELLT
AFAQELGSQLIHFVPRDNLVQRAEINRKTVIEFAPTEGQADEYRQLARAIDGNEMFVVPK
PMVQDRLEEILMAHGLMDI
>Azoarcus_toluclasticus_MF63_MMP02441344__NZ_KB899493.1_262_290533_291402_pos_cluster_I
MSLRQIAFYGKGGIGKSTTSQNTLAALAEMGQKILIVGCDPKADSTRLILHAKAQDTVLS
LAADAGSVEDLELEDVLRVGYRDIRCVESGGPEPGVGCAGRGVITAINFLEENGAYDGVD
YVSYDVLGDVVCGGFAMPIRENKAQEIYIVMSGEMMAMYAANNISKGILKYANAGGVRLG
GLICNERQTDKEYELADALAKKLGTSLIHFVPRDNVVQHAELRRMTVLEYDPESRQAAEY
RTLAQKIHANKGNGTIPTPITMDELEDLLLEFGIMQKEDESIVGKAKAA
>Thioflavicoccus_mobilis_MMP02232063__CP003051.1_3184_3554953_3555834_neg_cluster_I
MALRQCAIYGKGGIGKSTTTQNLVAGLAEAGKKVMIVGCDPKADSTRLILHSKAQNSVME
LAAEAGSVEDLELEDVLSTGYAGIKCVESGGPEPGVGCAGRGVITAINFLEEEGAYEEDL
DFVFYDVLGDVVCGGFAMPIRENKAQEIYIVVSGEMMAMYAANNISKGIVKYASSGGVRL
AGLICNSRNTDREDELIEALAAKLGTQMIHFVPRDNVVQHAEIRRMTVIEYDPTAKQADV
YRTLAQKIIDNKKFVIPTPCSMDELEELLTEFGILDPDDESIVGKTAAEAAVA
>Paenibacillus_durus_MMP03010338__CP009288.1_4446_5051676_5052560_neg_cluster_I
MAKARQIAFYGKGGIGKSTTSQNTLAQLATTFGQKIMIVGCDPKADSTRLILNTKAQQTV
LHMAAELGSVEDLELEDVVATGFGDILCVESGGPEPGVGCAGRGIITSINFLEEQGAYEG
MDFISYDVLGDVVCGGFAMPIRENKAQEIYIVCSGEMMAMYAANNIARGILKYAQSGSVR
LGGLICNSRNTDREDELIMELARRLNTQMIHFVPRDNVVQHAELRRMTVTQYNPEHNQAQ
EYKQLADKILHNEMLNIPTPIEMDELEQLLIDFGVVEDEETAIKKLEAKEATGA
>Clostridium_grantii_A_1_MMP02745207__NZ_0FQXM01000009.1_72_087100_087936_pos_cluster_III
MRQVAIYGKGGIGKSTTTQNLTAGLAEMGKKIMVVGCDPKADSTRLLLGGLAQKTVLDTL
RDEGEDIELDAILKPGYGDIRCVESGGPEPGVGCAGRGIITSINMLENLGAYEADTKEEE
LDYVFYDVLGDVVCGGFAMPIREGKAQEIYIVASGEMMALYAANNIAKGIQKYANTGGVR
LGGIICNSRKVDNERELLEAFAKELGSQLIHFVPRDNQVQKAEIHKQTVIEFSPEEAQAD
EYRTLAKAIDNNKLFVIPKPMAQDRLEEILMEFGLMDI
>Oceanotoga_teriensis_strain_DSM_24906_MMP08769563__QGGI01000006.1_0MMP08769563_94_094176_094922_neg_cluster_IV
MKKIAIYGKGGIGKSTTTSNISAAMASMGFTVMQIGCDPKADSTRNLMGKKIPTVLDTLR
VNGDATLEELVALSNTNVLCVEAGGPVPGVGCAGRGIITAFEKLEELNAYEIYKPDIVLY
DVLGDVVCGGFAMPIRGGYADEVYIVTSGEMMSLYAASNISYAVKNFEKRGYASLKGLIL
NSKNIENERMLVDKAADEIGIPVVYQIPRSHYVQDAEIDFKTVIEVFPESDMSEHYKNLA
KLLLEDVK
>OceanDNA_b39175__0683_02_0789_1418_neg_cluster_I
DIKCVESGGPEPGVGCAGRGVITAINFLEEEGAYDEDLDFVFYDVLGDVVCGGFAMPIRE
NKAQEIYIVVSGEMMAMYAANNIAKGIVKYANSGSVRLAGLICNSRETDREDELIEALAA
RLGTFMIHFVPRDNVVQRAEIRRMTVIEYDPGSKQADEYRTLARKIFENEKFIIPTPITM
DQLEELLMEFGVMDEEDESIVGQTATAQA
>Methanosarcina_acetivorans_MMP03081414__AE010299.1_1676_1955192_1956043_pos_cluster_IV
MRQIAIYGKGGIGKSTISSNLSAALHEMGHTVMQVGCDPKRDSTRILAEGKFIPAVLEEH
REQLRIGKDEYAINLKNIVFKSPGGIYLVEAGGPEPGIGCAGRGVLTALQILKDLKAFST
YNIDVAIYDVLGDVVCGGFSMPIREGFAEEIYLICSGGFMSIYAANNIARAVQRLAKRGD
AGLAGIICNSNGDEAFEHAFIPAFAKRLGTPFVQFVPRSPVIQACELGGRPVVEYAPDSQ
EAEIFRNLAKAIIENDSRVIPTPINDLAELETMYRQCLVKDKK
>Geofilum_rubicundum_JCM_15548_MMP00000449__NZ_BAZW01000003.1_124_136813_137637_neg_cluster_III
MRKIAIYGKGGIGKSTTTQNTVAGLAELGKKVMIVGCDPKADSTRLLLHGMAQRTVLDTL
REEGEDIDLEDVLKPGFGDTRCVESGGPEPGVGCAGRGIITSINLLEQLGAYDNDKQLDY
VFYDVLGDVVCGGFAMPIRDGKAEEVYIVCSGEMMAMYAANNICKSIAKFGKAGTVRLGG
LICNSRKVDNEANMIEEFARKLGTQMIHFVPRDNMVQHAEINRKTVIDHEPTHNQANEYR
ALAKKIDENKMMVLPTPLEMEELESLLIDFGVLN
>Desulfoluna_spongiiphila_AA1_MMP05216233__FMUX01000042.1_007_009539_010363_pos_cluster_III
MRKIAIYGKGGIGKSTTTQNTVAGLAESGEKVMVVGCDPKADSTRLLLGGLAQKTVLDTL
REEGEDVELSDVLKEGFGSAVCTESGGPEPGVGCAGRGIITSINLLEQLGAYSDSKELDY
VFYDVLGDVVCGGFAMPIREGKAQEVYIVVSGEMMAMYAANNICKGIVKFAESGGVRLGG
LICNSRNVDFEKEMIEELAKKLGTTMIHFIPRDNVVQRAEINKKTVIEYEPEDAQADEYR
TLAKKISANTHHVIPTPIEIEELETLLMNYGLGG
>OceanDNA_b17183__133_06_05006_05758_pos_cluster_IV
MKRIAIYGKGGIGKSTTVSNLSAAMAKMGLTVMQIGCDPKADSTRNLTGGETIPTVLDVI
RDNGDVELDDIVYKSSTGVLCVESGGPVPGIGCAGRGIITAFEKLEELNAYQVYSPDVIL
YDVLGDVVCGGFAMPIRGGYADEVCIVTSGEMMSLYAASNIAHAVQSFGVRGYARLRGLI
FNAKNFDGEEALVQKTAVEIDTDILFHIPRDTHIQMAEKQGKTAVEAFPDCNISKSYEDL
AHLLLKEEKE
>Desulfovibrio_dechloracetivorans_BerOc1_MMP04041570__NZ_0LKAQ01000001.1_769_0858948_0859778_neg_cluster_III
MRKVAIYGKGGIGKSTTTQNTVAGLAEMGRKVMVVGCDPKADSTRLLLGGLAQKSVLDTL
REEGEDVELEDIRKPGFGGTWCVESGGPEPGVGCAGRGIITSINMLESLGAYEESEGLDY
AFYDVLGDVVCGGFAMPIRDGKAQEIYIVCSGEMMAMYAANNICKGIMKYAESGGVRLGG
LICNSRNTDREADLITELAAKLGTQMIYFVPRDNDVQRAEINRKTVIEWDGSVPQANEYR
GLAKAIDENEMFTIPTPLEIEDLEQLLMDYGIMEAA
>Agarivorans_gilvus_MMP04215004__NZ_0CP013021.1_348_0365630_0366508_pos_cluster_I
MAIRQCAIYGKGGIGKSTTTQNLVGALAEAGKKVMIIGCDPKADSTRLILHAKAQNTIME
MAAEAGSVEDIELEDVLKVGYGGVRCVESGGPEPGVGCAGRGVITAINFLEEEGAYEEDL
DFVFYDVLGDVVCGGFAMPIRENKAQEIYIVVSGEMMAMYAANNISKGICKYAATGGVRL
AGLICNSRKCDREDELIEALASKIGTQMIHFVPRDNVVQQAEIRRMTVIEYNPKCNQADE
YRTLAQKIINNQMFVIPTPVSMDELEELLMEFGIMDVEDESIIGKTAEEVTA
>Xanthobacter_126_MMP02584915__NZ_JAFO01000001.1_4634_5004294_5005178_pos_cluster_I
MASLRQIAFYGKGGIGKSTTSQNTLAALTELGQRILIVGCDPKADSTRLILHAKAQDTIL
SLAANAGSVEDLELEDVMKVGYKDIRCVESGGPEPGVGCAGRGVITSINFLEENGAYEDI
DYVSYDVLGDVVCGGFAMPIRENKAQEIYIVMSGEMMAMYAANNISKGILKYANSGGVRL
GGLVCNERQTDKEYELAESLAKKLGTTLIYFVPRDNIVQHAELRRMTVIEYAPDSAQAQH
YRNLATKVHGNSGNGIIPTPITMDELEDLLMEHGIMKAVDESQIGKSAAELAAG
>Methanococcus_aeolicus_MMP00623051__CP000743.1_1450_1488055_1488906_neg_cluster_II
MSFDEIAPEAKKIAIYGKGGIGKSTTTQNMAAALAHFLGHKVMIHGCDPKADSTRMILHG
MGQNTVMDVLRDEGEDAITLEKVRKQGFGGIYCVESGGPEPGVGCAGRGVITAVDTMREL
EGYPDDLDNLFFDVLGDVVCGGFAMPLRDGLAEEIYIVTSGEMMALYAANNIAKGILKYA
DQSGVRLGGIICNSRKVDGEKELMEEFVEKLGTKLIHFVPRDNIVQKAEFNKQTVIEYDP
ECNQAKEYRTLVENITANEDLVKPTPLSMEELEQLVEKYGLLD
>Clostridium_papyrosolvens_DSM_2782_MMP00002727__NZ_0ACXX02000015.1_82_082730_083551_pos_cluster_II
MRQVAIYGKGGIGKSTTTQNLTAGLGEMGKKIMIVGCDPKADSTRLILGGLAQQTVLDTL
REEGEDIDLDLVMKKGFSEINCVESGGPEPGVGCAGRGIITSIGLLERLGAYEDDLDYVF
YDVLGDVVCGGFAMPIREGKAQEIYIVASGEMMALYAANNISKGIQKYAKTGGVRLGGII
CNSRKVDGEADLVEAFAKELGSQMIHFVPRDNMVQRAEIHKKTVIDFDAECNQADEYRSL
AKKIDENKLFVIPKPLKQERLEELLMEHGIMDI
>Desulfovibrio_frigidus_18_MMP02745701__NZ_0JONL01000005.1_23_029162_030001_pos_cluster_III
MKKMRKVAIYGKGGIGKSTTTQNTVAGLATMGKKVMVVGCDPKADSTRLLLGGLAQKSVL
DTLREEGEDVELDDIRKPGYGDTWCVESGGPEPGVGCAGRGIITSINMLENLGAYEESEA
LDYAFYDVLGDVVCGGFAMPIRDGKAEEIYIVVSGEMMAMYAANNICKGIMKYAQSGSVR
LGGLICNSRNVDNEKEMIEELAKKIGTQMIYFVPRDNDVQRAEINRKTVIEWNDQVPQAD
AYRGLAKAIDDNTMFVVPKPLEIEELEQLLLDFGLMEVA
>Bacteroidetes_bacterium_IN_BCD_1_MMP09708795__QQUU01000057.1_00MMP09708795_8_008926_009954_neg_cluster_IV
MGGSKLKDEVPNLKDYSARLRDEANMDLADIQAEQTSGEPTKKTQIIAIYGKGGIGKSFT
LANLSHMMAEMGKRVLLIGCDPKSDTTSLLFGGKACPTIIETSTRKKLAGEEVKIGDVCF
KRGGVFAMELGGPEVGRGCGGRGIIHGFELLEKLGFHDWDFDYVLLDFLGDVVCGGFGLP
IARDMAQKVILVGSNDLQSLYVANNVCSAVEYFRKLGGNVGVAGLVINKDDGTGEAAAFA
KAADIPVLASIPQDDDLRKKSANYQIVGTAAGPWGDLFGALAEEVAGAPPIRPKPLDQDG
LLNLFDSKDTGGDVVLVPATDTDMRGKHAKPQKSLEVIYDEV
>Alphaproteobacteria_bacterium_strain_ULC027bin2_MMP08895980__QBMO01000041.1_0MMP08895980_21_020981_021970_neg_cluster_IV
MSVTLLDNRALRTEAAIEPDPVPTGEVTKETQIIAIYGKGGSGKSFALANLSYMMAQQGK
RVLLIGCDPKSDTTSLLFGGKACPTIIETSSRKKAAGDEVRIEDVCFQRDGVFAMELGGP
EVGRGCGGRGIIHGFELLEKLGFHDWGFDYVLLDFLGDVVCGGFGLPIARDMCQKVIVVG
SNDLQSLYVANNVCSAVEYFRKLGGNVGVAGMLINKDDGTGEAAAFAAAVGIPVLCAIPA
DEDIRRKSANYQIIGTPGDRWGPMFEGLSENVATAPPVRPTPLTQDQLLGLFKSDQVGGG
VVLMPATQADMRGATYVEKPTLEVIYDAV
>Aestuariivita_atlantica_22II_S11_z3_MMP03323757__NZ_AQQZ01000004.1_342_365564_366586_pos_cluster_IV
MKDDVIKDKGAPPKLTEFSDRLRDEANEDLADVIPTEATKKTQIIAIYGKGGIGKSFTLA
NLSHMMAEQGKRVLLIGCDPKSDTTSLLFGGKACPTIIETSTKKKLAGEEVQIGDVCFKR
GGVFAMELGGPEVGRGCGGRGIIHGFELLEKLGFHDWDFDYVLLDFLGDVVCGGFGLPIA
RDMAQKVILVGSNDLQSLYVANNVCSAVEYFRKLGGNVGVAGLVINKDDGTGEAQAFAKA
VDIPVLAAIPQDDDLRKKSANYQIVGTMDGPWGPLFAELGMNVAEAPPVRPTPLSQDGLL
ELFDGSDTGAGVVLEPATDADMRGADAKPKQSLEVIYDDV
>Loktanella_3ANDIMAR09_MMP03988185__NZ_0LJAK01000001.1_19_015785_016789_neg_cluster_IV
MKDEIPNLKDYDRTLRDEANAEATLEVPQGEPTSKTQIIAIYGKGGIGKSFTLANLSHMM
AEMGKRVLLIGCDPKSDTTSLLFGGKACPTIIETSSKKKLAGEEVKIGDVCFKRGGVFAM
ELGGPEVGRGCGGRGIIHGFELLEKLGFHDWDFDYVLLDFLGDVVCGGFGLPIARDMAQK
VILVASNDLQSLYVANNVCSAVEYFRKMGGNVGVAGLVINKDDGTGEAQAFAKAVDIPVL
SAIPQDDDLRKKSANYQIVGTHKSQWGPMFEGLAEAVGIAPPVRPTPLDQDGLLALFDSK
DTGGDYELVPATDTDMRGKHGAIKDSLEVIYDDA
>Aurantimonas_sp__22II_16_19i_MMP03097527__AQQS01000016.1_0MMP03097527_66_068050_069072_pos_cluster_IV
MSNALRHVEGASGPAGAMAERLRAEAAIEPSTVATGKVTKETQIIAIYGKGGIGKSFTLA
NLSYMMASQGKRVLLIGCDPKSDTTSLLFGGKACPTIIQTSSAKKAAGEEVAISDVCFRR
DGVFAMELGGPEVGRGCGGRGIIHGFELLEKLGFHDWSFDYVLLDFLGDVVCGGFGLPIA
RDMCQKVIVVGSNDLQSLYVANNVCSAVEYFRKLGGNVGVAGMVVNKDDGTGEAAAFARS
VGIPVLAAIPADEDIRRKSANYQIVGMPGGRWAPLFEQLATNVGEAPPLHPTPLDQDGLL
GLFSDEATGREVKLQPASLADMMGRPVVQRPSLEVVYDEA
>Afifella_marina_BN_126_MMP03080610__FMVW01000008.1_032_0033069_0034082_neg_cluster_IV
MTLDVDAPGFNRRGMQDYLRDEAAIEPDPVATGPVTRETQIIAIYGKGGIGKSFTLANLS
YMMAQQGKKILLIGCDPKSDTTSLLFGGRACPTIIETSAVKKAAGEEVKIGDVCFKRDGV
FAMELGGPEVGRGCGGRGIIHGFELLEKLGFHDWGFDYVLLDFLGDVVCGGFGLPIARDM
CQKVIVVGSNDLQSLYVANNVCNAVDYFRKLGGNVGVAGMVINKDDGTGEAAAFAEKVGI
PVLAAIPADEDIRRKSAAYQIVGRPGTQWAPLFEGLAKNVADAPPMRPDPLSQEDLLGLF
KSDEVGRDVVLEPATMEDMCGKAAQEKPSLEVIYDTV
>Chlorobium_phaeobacteroides_MMP02598272__CP001101.1_0953_1014004_1015122_neg_cluster_IV
MSTPRTIAIYGKGGIGKSFTTTNLSATFALMGKRVLQLGCDPKHDSTTSLFGGVSLPTVT
EVFAEKNARNEELQISDIVFRRDIPDFPQPIYGVELGGPQVGRGCGGRGIISGFDVLEKL
GLFSWDLDVILMDFLGDVVCGGFATPLARSLSEEVILLTNNDRQSIFTANNICQANNYFK
TVGGESKLLGLIINRDDGSGIAEKYAAEAGITILMKLPHNTAARDKDDSFDFAVRLPEIG
EPFRKLATDILERKITPCEAAGLDFQTFIRLFGEVNEAHPTPASQDELTGQKQQINGERP
EAAQNDSVSPESEKLFACIEKLPDSEKEIYRLIEVEKKSAAEAAGIKGISEAEAQEIFSS
ARTHLRKLFFSV
>Blastomonas_ARS_3_MMP07618425__NZAM01000008.1_MMP07618425_201_217240_218238_pos_cluster_IV
MTMLENSGPDVAALREEAAHEPDPVATGPVTKETQVIAIYGKGGSGKSFALSNLSYMMAQ
QGKRVLLIGCDPKSDTTSLLFGGKACPTIIETSSAKKLAGEEVKIEDVCFQRDGVFAMEL
GGPEVGRGCGGRGIIHGFELLEKLGFHDWGFDFVLLDFLGDVVCGGFGLPIARDMCQKVI
VVGSNDLQSLYVANNVCKAVDYFGKMGGNVGVAGILINKDDGTGEAQAFAEAVGIPVLAS
IPANEDIRRKSANYQIIGRPDSEWGPLFAELGLNVAEAQPTHPRPLTQDGLLGLFKPEDT
GGNVELVPATQADMRGGVFEEKASLEVVYDQV
>Ahrensia_R2A130_MMP00010388__NZ_AEEB01000017.1_557_585622_586650_pos_cluster_IV
MTDVMTREAENKDTAEKVDIFNLLKDEADQEPDPVHTGPITKETEVIAIYGKGGIGKSFS
LANLSYNLAKSGKKVLLIGCDPKSDTTSLLFGGKSCPTIIETSAAKKAAGEDVKISDVCF
MRDGVFAMELGGPEVGRGCGGRGIIHGFELLEKLGFHEWDFDYVLLDFLGDVVCGGFGLP
IARDMCQKVIVVGSNDLQSLYVANNVCSAVEYFRKLGGNVGVAGMLINKDDGTGEAAAFA
EKVGIPVLAAIPQDDDIRKKSASYQIVGDPNDKWGPMFTGLANNMMTAPPRQPTPLDQDG
LLGLFAASQTGADYVLIPANPEDMCDPSIINKPSLEVIYDAV
