# Supplementary material for: Picoplankton nitrogen guilds in the tropical and subtropical oceans: From the surface to the deep
Source: PLoS One. 2025 Nov 5;20(11):e0335222. doi: 10.1371/journal.pone.0335222 (PMC12588538; doi:10.1371/journal.pone.0335222)
Supplement: S1 File — (ZIP) [file pone.0335222.s001.zip › supplementary info/N_cycle/G_nifH/tree/ref_database_relabel.newick]

(OceanDNA_b20992_012_035_044748_045575_pos_cluster_II:0.94756,OceanDNA_b20993_0627_01_00001_00843_neg_cluster_II:1.18458,(((((((TARA_SAMEA2619970_METAG_JOMOCMFK_148_01_00193_01959_pos_cluster_IV:2.19467,Methanosarcina_acetivorans_MMP03081414_AE010299_1_1676_1955192_1956043_pos_cluster_IV:0.96696)82.00:0.29062,((Methanospirillum_lacunae_strain_Ki8_1_MMP09236929_QGMY01000002_1_MMP09236929_362_400219_401058_neg_cluster_IV:0.41959,((Methanoplanus_petrolearius_MMP00017400_CP002117_1_2371_2382919_2383743_pos_cluster_IV:0.31268,Methanoculleus_MMP04125645_LKUD01000004_1_043_37069_37881_neg_cluster_IV:0.23481)99.00:0.11369,(Methanoculleus_taiwanensis_strain_CYW4_MMP03856099_LHQS01000001_1_0MMP03856099_817_0804549_0805379_neg_cluster_IV:0.14286,(Methanomicrobiaceae_archaeon_UBA206_MMP06027567_DAQY01000047_1_04_03715_04533_pos_cluster_IV:0.10655,Methanoculleus_MH98A_MMP02738432_JMIO01000135_1_002_001312_002130_neg_cluster_IV:0.11433)94.00:0.06222)100.00:0.15445)100.00:0.24776)100.00:0.41670,((((((Methanocaldococcus_sp_MMP02598520_CP001901_1_0032_0026352_0027209_pos_cluster_II:0.18576,(Methanothermococcus_thermolithotrophicus_DSM_2095_MMP02440415_AQXV01000055_1_132_138263_139117_neg_cluster_II:0.06182,Methanococcus_aeolicus_MMP00623051_CP000743_1_1450_1488055_1488906_neg_cluster_II:0.18546)100.00:0.10696)100.00:0.23566,(Deltaproteobacteria_bacterium_UBA3076_MMP06455131_DFBQ01000120_1_03_01204_02028_pos_cluster_II:0.31948,(Thermosulfurimonas_dismutans_S95_MMP04623574_LWLG01000003_1_042_024588_025421_pos_cluster_II:0.18544,Thermodesulfatator_indicus_MMP02232057_CP002683_1_1056_1108848_1109675_pos_cluster_II:0.06725)100.00:0.10607)99.00:0.10679)84.00:0.03856,(((Methanococcus_maripaludis_MMP02598423_CP000867_1_1826_1694838_1695665_neg_cluster_II:0.18006,Methanobacterium_sp_MMP05928840_CP017766_1_0MMP05928840_632_0629790_0630617_pos_cluster_II:0.16860)100.00:0.14777,((Chloroherpeton_thalassium_MMP02598461_CP001100_1_1869_2166146_2166970_pos_cluster_II:0.27145,(Desulfovibrio_dechloracetivorans_BerOc1_MMP04041570_NZ_LKAQ01000004_1_2355_2584072_2584899_neg_cluster_II:0.16362,((Rhodovulum_sp_MMP06610252_CP020384_1_MMP06610252_3359_3587645_3588472_neg_cluster_II:0.14773,Rhodopseudomonas_palustris_strain_XCP_MMP09388146_QKQS01000006_1_0MMP09388146_443_0503310_0504137_pos_cluster_II:0.12365)100.00:0.03688,Mangrovibacter_MFB070_MMP02719562_NZ_JJMI01000025_1_332_333301_334128_neg_cluster_II:0.13458)100.00:0.04092)100.00:0.05655)99.00:0.06923,((Methanosarcina_acetivorans_MMP03081414_AE010299_1_1240_1437519_1438346_pos_cluster_II:0.20015,Desulfobacter_curvatus_AcRM3_MMP02441374_NZ_0KB893046_1_40_044833_045660_neg_cluster_II:0.19404)90.00:0.03371,Paenibacillus_durus_MMP03010338_CP009288_1_2261_2665496_2666323_pos_cluster_II:0.19858)96.00:0.05596)100.00:0.06482)99.00:0.03557,Calderihabitans_maritimus_KKC1_MMP00053944_BDGJ01000179_1_00MMP00053944_3_001736_002563_pos_cluster_II:0.14534)98.00:0.02744)100.00:0.26466,((archaeon_BMS3Bbin15_MMP00081392_BDTY01000116_1_0MMP00081392_7_05892_06713_pos_cluster_IV:0.63967,((Ilyobacter_polytropus_MMP00116458_CP002281_1_1424_1525367_1526206_neg_cluster_III:0.32431,((((((Clostridium_acetobutylicum_strain_WA_MMP08111980_NZ_0PIQQ01000006_1_MMP08111980_24_024392_025210_pos_cluster_III:0.20078,Clostridium_grantii_A_1_MMP02745207_NZ_0FQXM01000009_1_72_087100_087936_pos_cluster_III:0.10080)88.00:0.04080,OceanDNA_b17187_1865_02_00289_01068_neg_cluster_III:0.20164)85.00:0.02616,((((OceanDNA_b17183_213_05_02961_03779_neg_cluster_II:0.21046,Clostridia_bacterium_strain_SZUA_610_MMP09288158_QKJQ01000027_1_185_233241_234059_neg_cluster_III:0.10816)100.00:0.09434,Clostridium_papyrosolvens_DSM_2782_MMP00002727_NZ_0ACXX02000015_1_82_082730_083551_pos_cluster_II:0.12041)91.00:0.06258,Clostridium_beijerinckii_strain_WB_MMP08107721_NZ_0PIQP01000020_1_MMP08107721_30_029706_030527_neg_cluster_III:0.10001)67.00:0.03236,Clostridium_diolis_strain_WST_MMP08493996_PRKY01000015_1_0MMP08493996_40_046456_047310_neg_cluster_III:0.20181)69.00:0.03458)94.00:0.04082,(Clostridiales_bacterium_MMP4890528_NZ_LR130778_1_MMP4890528_2255_2459170_2459991_pos_cluster_II:0.21626,Defluviitalea_phaphyphila_Alg1_MMP03165200_NZ_JWID01000003_1_205_206895_207719_neg_cluster_II:0.10114)100.00:0.05276)99.00:0.02896,((Desulfotomaculum_arcticum_15_MMP05660649_FOOX01000003_1_087_092633_093451_pos_cluster_III:0.14982,Desulfotomaculum_reducens_MMP02598304_CP000612_1_3002_3061934_3062752_neg_cluster_III:0.06758)80.00:0.06242,(Methanoculleus_taiwanensis_strain_CYW4_MMP03856099_LHQS01000002_1_0MMP03856099_293_0284468_0285289_pos_cluster_III:0.07644,Methanospirillum_lacunae_strain_Ki8_1_MMP09236929_QGMY01000002_1_MMP09236929_550_585021_585848_pos_cluster_III:0.17339)100.00:0.14743)94.00:0.08059)89.00:0.06678,(Thermoanaerobacterium_saccharolyticum_NTOU1_MMP00018622_NZ_0BBKT01000028_1_10_007883_008701_neg_cluster_III:0.16334,((((Coleofasciculus_chthonoplastes_PCC_7420_MMP02436227_NZ_0DS989843_1_36_054196_055020_neg_cluster_III:0.12177,Phormidium_sp_HE10JO_MMP33079168_NZ_0FSSI02000041_1_MMP33079168_16_015720_016550_pos_cluster_III:0.12915)100.00:0.18040,Deltaproteobacteria_bacterium_strain_E20SeepSRB2_MMP08435001_PQXE01000038_1_0MMP08435001_17_014038_014862_pos_cluster_III:0.19444)98.00:0.05628,(((((((((Desulfobacterales_C00003104_MMP05263723_MANV01000104_1_12_10798_11622_neg_cluster_III:0.24369,Delta_proteobacterium_NapHS2_MMP02436561_NZ_0ADZZ01000138_1_15_011029_011853_pos_cluster_III:0.11198)100.00:0.07512,((Desulfotignum_balticum_SAX_MMP02440581_NZ_ATWO01000001_1_3710_4010799_4011692_pos_cluster_III:0.18809,Desulfospira_joergensenii_B331_MMP02440566_NZ_ATUG01000002_1_1628_1883900_1884724_neg_cluster_III:0.07148)100.00:0.06151,Desulfobacter_postgatei_2ac9_MMP02261381_CM001488_1_3185_3471324_3472148_pos_cluster_III:0.11659)100.00:0.09994)39.00:0.02391,((Desulfoluna_spongiiphila_AA1_MMP05216233_FMUX01000042_1_007_009539_010363_pos_cluster_III:0.21254,bacterium_BMS3Abin10_MMP00081370_BDTC01000011_1_0MMP00081370_11_011212_012036_neg_cluster_III:0.18654)84.00:0.06127,(Desulfatibacillum_aliphaticivorans_CV2803_MMP02441551_NZ_AUCT01000001_1_186_245001_245825_neg_cluster_III:0.07956,Desulfonema_ishimotonii_strain_Tokyo_01_MMP00098745_BEXT01000001_1_MMP00098745_2734_3508842_3509666_pos_cluster_III:0.15911)78.00:0.03047)40.00:0.01629)73.00:0.03069,Spirochaetes_bacterium_strain_SZUA_423_MMP09287971_QKCL01000069_1_014_013898_014722_pos_cluster_III:0.10843)83.00:0.03772,((((Desulfovibrio_inopinatus_HHQ_20_MMP02441548_NZ_AUBP01000007_1_118_146208_147032_neg_cluster_III:0.12617,Desulfovibrio_X2_MMP02207452_NZ_0ATHV01000020_1_10_010166_010990_neg_cluster_III:0.11465)100.00:0.04612,(Desulfovibrio_fructosovorans_JJ_MMP00103625_NZ_00AECZ01000006_1_4_002452_003276_pos_cluster_III:0.06136,Desulfovibrio_fructosovorans_JJ_MMP00103625_NZ_0AECZ01000014_1_94_105509_106333_neg_cluster_III:0.13838)100.00:0.07435)98.00:0.02686,Desulfovibrio_africanus_MMP00713616_CP003221_1_0762_0826990_0827814_pos_cluster_III:0.06464)92.00:0.02054,((Kiritimatiellales_bacterium_strain_SZUA_380_MMP09287928_QKAU01000017_1_072_080045_080866_pos_cluster_III:0.12432,Spirochaeta_cellobiosiphila_SIP_1_MMP02441512_NZ_AUFW01000017_1_143_140060_140878_neg_cluster_III:0.14522)53.00:0.00000,(Chlorobium_phaeobacteroides_MMP02598272_CP001101_1_1780_1893747_1894640_pos_cluster_III:0.14261,OceanDNA_b45389_019_06_04189_05010_neg_cluster_III:0.06425)68.00:0.03872)72.00:0.04723)77.00:0.03512)52.00:0.04177,Lutibacter_agarilyticus_KYW566_MMP06265371_FZNT01000008_1_MMP06265371_161_195005_195829_pos_cluster_III:0.14998)57.00:0.05482,((Spirochaetales_bacterium_strain_SZUA_416_MMP09287964_QKCE01000036_1_13_12991_13815_neg_cluster_III:0.23798,((OceanDNA_b3572_041_014_012808_013632_neg_cluster_III:0.18436,Ancylomarina_sp_A4_MMP09721042_QTZN01000004_1_MMP09721042_286_375050_375931_pos_cluster_III:0.15333)100.00:0.05550,((Bacteroidetes_bacterium_strain_SZUA_561_MMP09288109_QKHT01000160_1_005_002565_003389_neg_cluster_III:0.13063,Mangrovibacterium_marinum_strain_DSM_28823_MMP08778574_QAAD01000014_1_0MMP08778574_51_074841_075797_pos_cluster_III:0.14505)97.00:0.03320,Bacteroidales_bacterium_UBA5342_MMP06454386_DHQI01000129_1_010_016822_017646_pos_cluster_III:0.06181)99.00:0.06113)99.00:0.06574)93.00:0.03943,Geofilum_rubicundum_JCM_15548_MMP00000449_NZ_BAZW01000003_1_124_136813_137637_neg_cluster_III:0.21299)97.00:0.08007)93.00:0.07679,(((Verrucomicrobia_bacterium_UBA6053_MMP06455374_DIYN01000019_1_087_112261_113124_pos_cluster_III:0.23286,((Verrucomicrobia_bacterium_DG1235_MMP02436317_NZ_DS990592_1_4263_5277521_5278450_neg_cluster_III:0.19817,Phycisphaerales_bacterium_UBA7800_MMP06457154_DLCK01000088_1_022_024655_025488_neg_cluster_III:0.13459)91.00:0.06690,bacterium_strain_SZUA_421_MMP09287969_QKCJ01000049_1_162_192284_193111_pos_cluster_III:0.09467)87.00:0.04362)86.00:0.01220,((((Desulfotalea_NORP6_MMP07568820_NVXR01000005_1_MMP07568820_140_160182_161012_pos_cluster_III:0.14331,(bacterium_BMS3Abin13_MMP00081373_BDTF01000103_1_MMP00081373_37_39629_40453_neg_cluster_III:0.15296,Desulfocapsa_sulfexigens_MMP02602964_CP003985_1_0328_0396038_0396868_pos_cluster_III:0.09534)100.00:0.07343)99.00:0.04965,Halodesulfovibrio_sp_strain_SZUA_473_MMP09288021_QKEJ01000123_1_11_10888_11718_neg_cluster_III:0.07391)81.00:0.02095,(Desulfovibrio_frigidus_18_MMP02745701_NZ_0JONL01000005_1_23_029162_030001_pos_cluster_III:0.08567,Desulfomicrobium_norvegicum_Norway_4_MMP05421830_FOTO01000012_1_047_043430_044260_pos_cluster_III:0.10603)81.00:0.02255)85.00:0.01986,(Uncultured_Desulfofustis_PBSRB1_MMP02303578_AVFQ01000303_1_04_03482_04309_pos_cluster_III:0.09920,Desulfovibrio_dechloracetivorans_BerOc1_MMP04041570_NZ_0LKAQ01000001_1_769_0858948_0859778_neg_cluster_III:0.09858)100.00:0.02752)98.00:0.08561)85.00:0.02769,Coraliomargarita_akajimensis_MMP02598501_CP001998_1_2849_3449113_3449943_neg_cluster_III:0.15079)90.00:0.03799)96.00:0.10712,Desulfacinum_infernum_DSM_9756_MMP02745206_NZ_00FQVB01000048_1_6_004820_005644_pos_cluster_III:0.15953)75.00:0.03084)87.00:0.04251,(Deferrisoma_camini_S3R1_MMP02584914_NZ_JAFN01000001_1_2219_2542481_2543305_neg_cluster_III:0.18027,Dissulfuribacter_thermophilus_S69_MMP05251087_NZ_0MAGO01000009_1_83_090094_090918_pos_cluster_III:0.19643)99.00:0.07059)100.00:0.11992)80.00:0.06094)79.00:0.04842)78.00:0.04066,(Methanosarcina_acetivorans_MMP03081414_AE010299_1_4100_4789281_4790102_pos_cluster_III:0.17502,Methanolobus_vulcani_PL_12_M_MMP04488589_FNCA01000003_1_233_234386_235207_pos_cluster_III:0.09812)100.00:0.29438)66.00:0.04248)67.00:0.07719,((((((Kyrpidia_sp_MMP08045872_CP024955_1_MMP08045872_1592_1585160_1586071_pos_cluster_I:0.35052,(Paenibacillus_donghaensis_MMP06833332_CP021780_1_MMP06833332_5208_5625196_5626062_neg_cluster_I:0.11837,Paenibacillus_durus_MMP03010338_CP009288_1_4446_5051676_5052560_neg_cluster_I:0.11751)100.00:0.08544)96.00:0.07578,((((((((((Crocosphaera_watsonii_WH_8501_MMP02441415_NZ_0AADV02000024_1_15_013563_014453_pos_cluster_I:0.11897,Lyngbya_aestuarii_BL_J_MMP02469313_AUZM01000010_1_063_071771_072673_neg_cluster_I:0.07564)100.00:0.21818,(OceanDNA_b16050_1_043_053889_054758_pos_cluster_I:0.14617,Cyanothece_ATCC_51472_MMP02256525_NZ_AGJC02000001_1_1582_1701851_1702834_pos_cluster_I:0.02778)100.00:0.04961)85.00:0.06982,OceanDNA_b16046_0137_07_06875_07753_pos_cluster_I:0.05011)85.00:0.08171,OceanDNA_b16152_0080_07_05424_06302_neg_cluster_I:0.15149)85.00:0.04798,Geitlerinema_BBD_1991_9_MMP04892670_LWRO01000015_1_117_130376_131260_pos_cluster_I:0.06595)85.00:0.07047,Geitlerinema_BBD_1991_9_MMP04892670_LWRO01000008_1_070_098447_099319_pos_cluster_I:0.19059)62.00:0.03962,filamentous_cyanobacterium_CCP2_MMP08617412_PVWD01000233_1_0MMP08617412_1_00037_00933_neg_cluster_I:0.09356)62.00:0.06088,((Anabaena_PCC_7108_MMP02261341_NZ_KB235896_1_4764_5418428_5419327_pos_cluster_I:0.09651,Rivularia_sp_MMP02232049_CP003549_1_6271_8056704_8057534_neg_cluster_I:0.13532)90.00:0.01285,OceanDNA_b16098_003_13_11720_12610_neg_cluster_I:0.11806)100.00:0.05632)75.00:0.07958,Leptolyngbya_PCC_7375_MMP02256520_NZ_JH993797_1_1067_1160216_1161094_pos_cluster_I:0.11980)85.00:0.07917,Trichodesmium_erythraeum_MMP02598485_CP000393_1_4388_6380808_6381698_pos_cluster_I:0.18169)89.00:0.12345)100.00:0.17491,((((Epsilonproteobacteria_bacterium_tcs_49_MMP03267309_LLYS01000005_1_139_145827_146744_neg_cluster_I:0.06902,OceanDNA_b13342_04_064_058763_059677_neg_cluster_I:0.08776)100.00:0.12526,(Sulfurimonas_sp_strain_BM502_MMP07982697_PPDH01000028_1_MMP07982697_227_199728_200633_neg_cluster_I:0.12980,Lebetimonas_JS032_MMP02203751_NZ_ATHS01000001_1_1624_1497051_1497962_pos_cluster_I:0.09651)92.00:0.04200)100.00:0.29609,Denitrovibrio_acetiphilus_MMP02598464_CP001968_1_1043_1094846_1095718_pos_cluster_I:0.13861)58.00:0.04392,(Azoarcus_toluclasticus_MF63_MMP02441344_NZ_KB899493_1_262_290533_291402_pos_cluster_I:0.09012,((Proteobacteria_bacterium_UBA5335_MMP06453064_DHQP01000005_1_157_160086_160964_pos_cluster_I:0.09045,(Xanthobacter_126_MMP02584915_NZ_JAFO01000001_1_4634_5004294_5005178_pos_cluster_I:0.07370,(OceanDNA_b26754_080_017_009061_009948_pos_cluster_I:0.08188,Acuticoccus_sp_PTG4_2_MMP09079831_QHHQ01000003_1_0MMP09079831_354_0377497_0378381_neg_cluster_I:0.07329)96.00:0.02777)96.00:0.04307)100.00:0.06853,((((Roseospirillum_parvum_930I_MMP05421742_FNCV01000009_1_003_003365_004252_neg_cluster_I:0.14693,Rhodobacter_aestuarii_DSM_19945_MMP05421580_NZ_FTOG01000008_1_MMP05421580_109_115158_116045_pos_cluster_I:0.13127)72.00:0.04132,(Rhodopseudomonas_palustris_BAL398_MMP03072170_NZ_0JXXE01000460_1_1_00534_01430_pos_cluster_I:0.09777,Afifella_marina_BN_126_MMP03080610_FMVW01000002_1_552_0584494_0585393_pos_cluster_I:0.06158)100.00:0.04851)63.00:0.02124,Rhodovulum_robiginosum_strain_DSM_12329_MMP10523751_RWGU01000040_1_0MMP10523751_19_016365_017249_neg_cluster_I:0.06367)90.00:0.06361,OceanDNA_b29508_025_032_032366_033508_pos_cluster_I:0.07354)100.00:0.14431)94.00:0.03433)100.00:0.13584)88.00:0.03240)91.00:0.06377,(((((((((((bacterium_BMS3Abin11_MMP00081371_BDTD01000018_1_0MMP00081371_18_013623_014513_pos_cluster_I:0.12775,bacterium_BMS3Abin12_MMP00081372_BDTE01000067_1_00MMP00081372_3_001555_002448_pos_cluster_I:0.12134)60.00:0.02273,(((Vibrio_mangrovi_CECT_7927_MMP103894552_FXXI01000001_1_0MMP103894552_400_0471812_0472696_pos_cluster_I:0.08506,Agarivorans_gilvus_MMP04215004_NZ_0CP013021_1_348_0365630_0366508_pos_cluster_I:0.06341)100.00:0.06427,(((OceanDNA_b42830_008_16_11138_12028_neg_cluster_I:0.09853,Thioalbus_denitrificans_DSM_26407_MMP09074856_NZ_QPJY01000002_1_MMP09074856_343_391482_392375_pos_cluster_I:0.06980)80.00:0.06105,(Marinobacter_ES1_MMP02345631_NZ_0AXBV01000086_1_37_030116_030997_neg_cluster_I:0.10200,Chromatiales_bacterium_strain_SZUA_493_MMP09288041_QKFD01000024_1_189_207481_208260_neg_cluster_I:0.06219)84.00:0.04114)87.00:0.02171,(Thiobacillus_prosperus_LM3_MMP02990926_NZ_0JQSG01000018_1_41_038284_039177_pos_cluster_I:0.10145,Thioflavicoccus_mobilis_MMP02232063_CP003051_1_3184_3554953_3555834_neg_cluster_I:0.05546)93.00:0.03088)87.00:0.01741)86.00:0.02823,(Magnetofaba_australis_IT_1_MMP04574817_LVJN01000019_1_00MMP04574817_95_0098648_0099529_pos_cluster_I:0.09644,Magnetococcus_marinus_MMP02598452_CP000471_1_1246_1497890_1498780_neg_cluster_I:0.07666)100.00:0.03055)86.00:0.02067)33.00:0.00000,OceanDNA_b39175_0683_02_0789_1418_neg_cluster_I:0.12310)63.00:0.00859,Cohaesibacter_sp_MMP04515647_LT907844_1_MMP04515647_3192_3477542_3478426_pos_cluster_I:0.11178)60.00:0.02070,((Methylomonas_methanica_MMP00713628_CP002738_1_1471_1601392_1602276_pos_cluster_I:0.11296,Deltaproteobacteria_bacterium_strain_SZUA_265_MMP09287813_QJWJ01000429_1_038_029025_029900_pos_cluster_I:0.10185)84.00:0.02420,(Methyloprofundus_sedimenti_WF1_MMP04347413_LPUF01000003_1_00MMP04347413_52_0045716_0046591_neg_cluster_I:0.12034,Methylovulum_miyakonense_HT12_MMP02261317_NZ_KB913025_1_1521_1550138_1551019_neg_cluster_I:0.06744)98.00:0.03857)89.00:0.01862)54.00:0.00858,((OceanDNA_b38867_046_20_15827_16711_pos_cluster_I:0.08241,001_WP_039801084_1_MULTISPECIES_nitrogenase_iron_protein_Azotobacter_cluster_I:0.09533)97.00:0.02659,OceanDNA_b34120_221_04_02508_03410_pos_cluster_I:0.09572)97.00:0.04161)57.00:0.00845,Magnetovibrio_blakemorei_MV_1_MMP05467120_NZ_0MCGG01000036_1_73_077784_078683_pos_cluster_I:0.10559)82.00:0.00460,(OceanDNA_b35228_012_028_024201_025091_neg_cluster_I:0.08801,Thiorhodovibrio_970_MMP02261404_JH603170_1_0743_0773006_0773893_pos_cluster_I:0.07087)99.00:0.05034)86.00:0.01551,(Gammaproteobacteria_bacterium_UBA3067_MMP06450394_DFBZ01000118_1_088_084298_085173_pos_cluster_I:0.11394,Pseudomonas_stutzeri_BAL361_MMP03072113_NZ_0JXXD01000121_1_5_003769_004659_neg_cluster_I:0.04331)90.00:0.01343)82.00:0.01226,OceanDNA_b40974_535_01_00003_00692_pos_cluster_I:0.08333)85.00:0.01913,Raoultella_ornithinolytica_BAL286_MMP03072844_NZ_JXXF01000028_1_55_063679_064560_pos_cluster_I:0.11790)98.00:0.04103)91.00:0.06545,(Malonomonas_rubra_strain_SZUA_375_MMP09287923_QKAP01000041_1_005_004627_005508_pos_cluster_I:0.08614,(Pelobacter_carbinolicus_MMP02598295_CP000142_2_2166_2447668_2448546_pos_cluster_I:0.08911,Desulfuromusa_kysingii_Kysw2_MMP05660420_FNQN01000010_1_114_132114_132995_neg_cluster_I:0.10754)100.00:0.04983)100.00:0.14054)91.00:0.08728,(Nitrospirae_bacterium_strain_SZUA_242_MMP09287790_QJVM01000189_1_14_11030_11971_pos_cluster_I:0.31855,Desulfurobacterium_atlanticum_SL22_MMP06265340_FZOB01000004_1_0MMP06265340_89_085182_086075_neg_cluster_I:0.22487)91.00:0.05694)100.00:0.23667)76.00:0.09932)96.00:0.18634,ANME_1_cluster_archaeon_CONS3730B06UFb1_MMP08574241_QENH01000146_1_MMP08574241_17_11820_12641_pos_cluster_IV:0.16564)90.00:0.08882,ANME_2_cluster_archaeon_HR1_MMP06562579_MZXQ01000108_1_0MMP06562579_3_02148_02891_pos_cluster_IV:0.18980)100.00:0.40583)71.00:0.08686)81.00:0.12418,(((Desulfovibrio_fructosovorans_JJ_MMP00103625_NZ_0AECZ01000009_1_12_012358_013104_neg_cluster_III:0.93328,Lebetimonas_JH292_MMP02203749_NZ_00ATHQ01000001_1_74_0070472_0071221_neg_cluster_IV:0.71984)100.00:0.35605,Clostridium_caminithermale_DViRD3_MMP02745912_NZ_0FRAG01000021_1_13_010267_011025_neg_cluster_IV:0.75198)100.00:0.53929,(((TARA_SAMN05326645_METAG_PSE00065_361_03_02448_03206_neg_cluster_IV:0.58210,((OceanDNA_b17183_133_06_05006_05758_pos_cluster_IV:0.39404,Clostridium_botulinum_Walls_8G_MMP03779992_NZ_LFPF01000007_1_138_156891_157640_neg_cluster_IV:0.19449)100.00:0.15417,Oceanotoga_teriensis_strain_DSM_24906_MMP08769563_QGGI01000006_1_0MMP08769563_94_094176_094922_neg_cluster_IV:0.31503)70.00:0.10037)100.00:0.28138,Vallitalea_guaymasensis_strain_L81_MMP08944605_NZ_0QMDO01000001_1_MMP08944605_630_0693320_0694084_neg_cluster_IV:0.48295)72.00:0.14324,Clostridioides_difficile_strain_CD105HS27_MMP4071729_FRET01000001_1_0MMP4071729_814_0902232_0902981_neg_cluster_IV:0.42481)99.00:0.15159)100.00:0.33463)60.00:0.05962,(((((((Labilibaculum_filiforme_59_16B_MMP06266691_MVDD01000011_1_0MMP06266691_14_015968_018238_pos_cluster_IV:0.76096,OceanDNA_b22022_1869_02_00334_01677_pos_cluster_IV:0.63834)100.00:0.10541,(Methanococcoides_vulcani_strain_SLH33_MMP5522912_NZ_CAAGSJ010000003_1_MMP5522912_279_278371_280566_neg_cluster_IV:0.44744,((Methanoplanus_petrolearius_MMP00017400_CP002117_1_2229_2246002_2248302_pos_cluster_IV:0.72397,(Methanosarcina_sp_MMP03074591_NZ_CP009505_1_1945_2377717_2380104_neg_cluster_IV:0.23795,((Methanosarcina_sp_MMP03074593_NZ_CP009504_1_1728_1996245_1998554_neg_cluster_IV:0.11102,Methanosarcina_mazei_1_F_M_0_5_MMP02708967_JJQE01000011_1_014_017363_019630_neg_cluster_IV:0.11223)100.00:0.03014,Methanosarcina_acetivorans_MMP03081414_AE010299_1_2105_2521860_2524127_pos_cluster_IV:0.05387)100.00:0.27297)100.00:0.60326)100.00:0.77734,Methanolacinia_paynteri_DSM_2545_MMP03196739_0000KN360930_1_041_040620_042815_neg_cluster_IV:0.70865)99.00:0.10423)100.00:0.28430)99.00:0.08257,(Desulfatibacillum_aliphaticivorans_CV2803_MMP02441551_NZ_AUCT01000007_1_139_177105_179333_pos_cluster_IV:0.50339,(Desulfosarcina_BuS5_MMP02441126_NZ_00000KI421466_1_24_019386_021602_pos_cluster_I:0.23778,(Desulfobacterium_autotrophicum_MMP02603282_CP001087_1_0873_0996994_0999234_pos_cluster_IV:0.20489,Desulfobacterium_vacuolatum_IbRM_MMP02746065_FWXY01000001_1_MMP02746065_294_351543_353747_pos_cluster_IV:0.09045)100.00:0.26479)100.00:0.16429)100.00:0.20363)100.00:1.04387,(Methanopyrus_kandleri_MMP02603235_AE009439_1_1529_1444991_1445791_neg_cluster_IV:0.99587,(Chlorobium_phaeobacteroides_MMP02598272_CP001101_1_0953_1014004_1015122_neg_cluster_IV:1.28798,(((Loktanella_3ANDIMAR09_MMP03988185_NZ_0LJAK01000001_1_19_015785_016789_neg_cluster_IV:0.13626,Bacteroidetes_bacterium_IN_BCD_1_MMP09708795_QQUU01000057_1_00MMP09708795_8_008926_009954_neg_cluster_IV:0.07086)94.00:0.05056,Aestuariivita_atlantica_22II_S11_z3_MMP03323757_NZ_AQQZ01000004_1_342_365564_366586_pos_cluster_IV:0.10439)94.00:0.17556,(Ahrensia_R2A130_MMP00010388_NZ_AEEB01000017_1_557_585622_586650_pos_cluster_IV:0.26701,((Aurantimonas_sp_22II_16_19i_MMP03097527_AQQS01000016_1_0MMP03097527_66_068050_069072_pos_cluster_IV:0.19843,Afifella_marina_BN_126_MMP03080610_FMVW01000008_1_032_0033069_0034082_neg_cluster_IV:0.13747)89.00:0.03333,(Blastomonas_ARS_3_MMP07618425_NZAM01000008_1_MMP07618425_201_217240_218238_pos_cluster_IV:0.18705,Alphaproteobacteria_bacterium_strain_ULC027bin2_MMP08895980_QBMO01000041_1_0MMP08895980_21_020981_021970_neg_cluster_IV:0.07386)100.00:0.05994)89.00:0.05091)98.00:0.04600)98.00:0.89755)100.00:2.04443)85.00:0.26887)85.00:0.21957,(Archaeoglobales_archaeon_B5_G16_MMP09214939_QMZC01000041_1_0MMP09214939_6_04728_05456_pos_cluster_IV:1.23910,((Methanohalobium_evestigatum_MMP00015125_CP002069_1_0558_0553270_0554151_neg_cluster_IV:0.35856,(Methanohalophilus_RSK_MMP10345422_NZ_RDSK01000009_1_MMP10345422_207_198968_199765_pos_cluster_IV:0.20989,(Methanococcoides_methylutens_MMP03074571_NZ_CP009518_1_1605_1661217_1662011_pos_cluster_IV:0.09405,Methanolobus_vulcani_PL_12_M_MMP04488589_FNCA01000001_1_208_243649_244446_pos_cluster_IV:0.21178)100.00:0.06282)73.00:0.00000)99.00:0.10028,(Methanosarcina_sp_MMP03074591_NZ_0CP009505_1_938_1085776_1086573_neg_cluster_IV:0.10338,Methanosarcina_acetivorans_MMP03081414_AE010299_1_3806_4471450_4472247_neg_cluster_IV:0.10659)100.00:0.13005)100.00:0.78573)87.00:0.27675)58.00:0.13190,Methanobacterium_sp_MMP05928840_CP017766_1_0MMP05928840_363_0353542_0354339_pos_cluster_IV:0.73891)64.00:0.21240,((((Rhodobacter_azotoformans_YLK20_MMP08097991_NZ_00PHSI01000053_1_MMP08097991_8_010760_011686_neg_cluster_IV:0.41540,Paenibacillus_durus_MMP03010338_CP009288_1_4522_5128808_5129674_neg_cluster_IV:0.36241)100.00:0.45214,Paenibacillus_durus_MMP03010338_CP009288_1_2561_2980733_2981611_pos_cluster_IV:0.50714)80.00:0.10441,(Methanosarcina_mazei_1_H_M_2_1_MMP02708980_JJQU01000021_1_54_62607_63512_pos_cluster_IV:0.32545,(Methanosarcina_mazei_1_H_M_2_1_MMP02708980_JJQU01000021_1_06_11314_12243_neg_cluster_IV:0.25132,Methanospirillum_lacunae_strain_Ki8_1_MMP09236929_QGMY01000009_1_0MMP09236929_81_069768_070682_pos_cluster_IV:0.21022)100.00:0.16360)100.00:0.25483)100.00:0.50113,(((ANME_1_cluster_archaeon_CONS3730B06UFb1_MMP08574241_QENH01000192_1_0MMP08574241_8_06644_07546_neg_cluster_IV:0.81603,(ANME_1_cluster_archaeon_CONS3730B06UFb1_MMP08574241_QENH01000192_1_MMP08574241_26_25994_26887_neg_cluster_IV:0.32323,(Candidatus_Syntrophoarchaeum_WYZ_LMO15_MMP08103062_PIXX01000099_1_MMP08103062_37_30236_31117_neg_cluster_IV:0.27775,Candidatus_Syntrophoarchaeum_caldarius_BOX2_MMP04880560_LYOS01000002_1_211_197714_198571_pos_cluster_III:0.32829)99.00:0.25188)100.00:0.23503)100.00:0.14275,((Methanocaldococcus_infernus_MMP00017484_CP002009_1_0053_0048995_0049783_pos_cluster_IV:0.84481,(((Methanococcus_maripaludis_MMP02598423_CP000867_1_0824_0745921_0746916_pos_cluster_IV:0.13739,Methanococcus_vannielii_MMP02598403_CP000742_1_1184_1166538_1167416_neg_cluster_IV:0.10919)100.00:0.24334,Methanothermococcus_thermolithotrophicus_DSM_2095_MMP02440415_AQXV01000052_1_063_061091_061969_pos_cluster_IV:0.12752)100.00:0.18902,(Methanocaldococcus_villosus_DSM_22612_MMP02261307_AQUK01000001_1_0647_0569019_0569843_neg_cluster_IV:0.32488,((Methanococcus_aeolicus_MMP00623051_CP000743_1_0513_0526772_0527644_neg_cluster_IV:0.13802,Methanotorris_formicicus_JCM_11930T_MMP02261372_AGJL01000035_1_12_11924_12796_pos_cluster_IV:0.10869)95.00:0.03385,Methanotorris_igneus_MMP00713627_CP002737_1_1438_1449136_1450008_pos_cluster_IV:0.02866)95.00:0.06463)80.00:0.03467)99.00:0.20045)100.00:0.17297,(ANME_1_cluster_archaeon_CONS3730B06UFb1_MMP08574241_QENH01000197_1_MMP08574241_58_55534_56436_pos_cluster_IV:0.21502,ANME_1_cluster_archaeon_CONS3730B06UFb1_MMP08574241_QENH01000192_1_MMP08574241_23_22942_23826_neg_cluster_IV:0.28007)100.00:0.30338)93.00:0.15027)100.00:0.24240,(Methanococcus_voltae_MMP00000040_CP002057_1_0699_0771128_0771964_neg_cluster_IV:0.38241,((Methanococcus_aeolicus_MMP00623051_CP000743_1_1238_1292304_1293140_neg_cluster_IV:0.15743,Methanothermococcus_okinawensis_MMP00100784_CP002792_1_0828_0825972_0826814_pos_cluster_IV:0.05463)100.00:0.11963,(Methanocaldococcus_fervens_MMP02598490_CP001696_1_1160_1068961_1069800_pos_cluster_IV:0.11949,Methanocaldococcus_vulcanius_MMP02598493_CP001787_1_0882_0865455_0866288_pos_cluster_IV:0.17552)100.00:0.07949)88.00:0.05899)100.00:0.39663)100.00:0.31088)92.00:0.19613)61.00:0.08985)71.00:0.17572,Photobacterium_gaetbulicola_MMP03379852_NZ_CP005974_1_2543_2855891_2856709_neg_cluster_I:0.89486)93.00:0.47841,((((OceanDNA_b21001_267_05_08017_08901_pos_cluster_IV:0.15938,OceanDNA_b21000_1309_02_00288_01136_neg_cluster_IV:0.14479)100.00:0.17436,OceanDNA_b21004_008_08_09819_10706_neg_cluster_IV:0.19805)100.00:0.11963,OceanDNA_b20998_0301_02_01090_01941_neg_cluster_IV:0.16575)100.00:1.13453,OceanDNA_b20931_0237_01_00003_00683_neg_cluster_IV:1.19692)99.00:0.12694)96.00:0.45366,Enhygromyxa_salina_strain_SWB007_MMP08580376_PVNL01000142_1_0MMP08580376_29_032891_034015_neg_cluster_IV:1.31228)100.00:0.42866):0.00000;
