# Supplementary material for: Picoplankton nitrogen guilds in the tropical and subtropical oceans: From the surface to the deep
Source: PLoS One. 2025 Nov 5;20(11):e0335222. doi: 10.1371/journal.pone.0335222 (PMC12588538; doi:10.1371/journal.pone.0335222)
Supplement: S1 File — (ZIP) [file pone.0335222.s001.zip › supplementary info/N_cycle/G_nifH/tree/ref_database.splits.nex]

#nexus

BEGIN Taxa;
DIMENSIONS ntax=232;
TAXLABELS
[1] 'ref_190'
[2] 'ref_185'
[3] 'ref_15'
[4] 'ref_12'
[5] 'ref_2'
[6] 'ref_189'
[7] 'ref_61'
[8] 'ref_88'
[9] 'ref_139'
[10] 'ref_145'
[11] 'ref_1'
[12] 'ref_116'
[13] 'ref_186'
[14] 'ref_67'
[15] 'ref_212'
[16] 'ref_175'
[17] 'ref_0'
[18] 'ref_99'
[19] 'ref_170'
[20] 'ref_13'
[21] 'ref_65'
[22] 'ref_147'
[23] 'ref_131'
[24] 'ref_163'
[25] 'ref_127'
[26] 'ref_141'
[27] 'ref_6'
[28] 'ref_78'
[29] 'ref_119'
[30] 'ref_148'
[31] 'ref_28'
[32] 'ref_187'
[33] 'ref_7'
[34] 'ref_118'
[35] 'ref_184'
[36] 'ref_103'
[37] 'ref_89'
[38] 'ref_114'
[39] 'ref_192'
[40] 'ref_159'
[41] 'ref_122'
[42] 'ref_144'
[43] 'ref_136'
[44] 'ref_30'
[45] 'ref_79'
[46] 'ref_155'
[47] 'ref_188'
[48] 'ref_149'
[49] 'ref_219'
[50] 'ref_11'
[51] 'ref_3'
[52] 'ref_22'
[53] 'ref_111'
[54] 'ref_156'
[55] 'ref_95'
[56] 'ref_174'
[57] 'ref_204'
[58] 'ref_199'
[59] 'ref_36'
[60] 'ref_171'
[61] 'ref_197'
[62] 'ref_43'
[63] 'ref_146'
[64] 'ref_51'
[65] 'ref_200'
[66] 'ref_4'
[67] 'ref_208'
[68] 'ref_120'
[69] 'ref_121'
[70] 'ref_167'
[71] 'ref_8'
[72] 'ref_134'
[73] 'ref_102'
[74] 'ref_169'
[75] 'ref_196'
[76] 'ref_76'
[77] 'ref_143'
[78] 'ref_45'
[79] 'ref_77'
[80] 'ref_113'
[81] 'ref_161'
[82] 'ref_172'
[83] 'ref_191'
[84] 'ref_19'
[85] 'ref_193'
[86] 'ref_138'
[87] 'ref_206'
[88] 'ref_52'
[89] 'ref_218'
[90] 'ref_98'
[91] 'ref_164'
[92] 'ref_128'
[93] 'ref_93'
[94] 'ref_80'
[95] 'ref_123'
[96] 'ref_32'
[97] 'ref_152'
[98] 'ref_202'
[99] 'ref_154'
[100] 'ref_101'
[101] 'ref_24'
[102] 'ref_105'
[103] 'ref_68'
[104] 'ref_27'
[105] 'ref_34'
[106] 'ref_217'
[107] 'ref_106'
[108] 'ref_94'
[109] 'ref_162'
[110] 'ref_96'
[111] 'ref_35'
[112] 'ref_130'
[113] 'ref_211'
[114] 'ref_180'
[115] 'ref_181'
[116] 'ref_29'
[117] 'ref_azo'
[118] 'ref_33'
[119] 'ref_9'
[120] 'ref_10'
[121] 'ref_176'
[122] 'ref_129'
[123] 'ref_107'
[124] 'ref_97'
[125] 'ref_47'
[126] 'ref_124'
[127] 'ref_83'
[128] 'ref_203'
[129] 'ref_86'
[130] 'ref_207'
[131] 'ref_183'
[132] 'ref_38'
[133] 'ref_57'
[134] 'ref_31'
[135] 'ref_85'
[136] 'ref_178'
[137] 'ref_173'
[138] 'ref_205'
[139] 'ref_87'
[140] 'ref_160'
[141] 'ref_220'
[142] 'ref_23'
[143] 'ref_209'
[144] 'ref_201'
[145] 'ref_92'
[146] 'ref_70'
[147] 'ref_142'
[148] 'ref_168'
[149] 'ref_66'
[150] 'ref_73'
[151] 'ref_137'
[152] 'ref_195'
[153] 'ref_71'
[154] 'ref_75'
[155] 'ref_50'
[156] 'ref_39'
[157] 'ref_44'
[158] 'ref_59'
[159] 'ref_213'
[160] 'ref_214'
[161] 'ref_90'
[162] 'ref_46'
[163] 'ref_64'
[164] 'ref_91'
[165] 'ref_109'
[166] 'ref_140'
[167] 'ref_221'
[168] 'ref_153'
[169] 'ref_132'
[170] 'ref_62'
[171] 'ref_216'
[172] 'ref_37'
[173] 'ref_108'
[174] 'ref_69'
[175] 'ref_81'
[176] 'ref_16'
[177] 'ref_157'
[178] 'ref_25'
[179] 'ref_18'
[180] 'ref_126'
[181] 'ref_17'
[182] 'ref_84'
[183] 'ref_55'
[184] 'ref_56'
[185] 'ref_82'
[186] 'ref_117'
[187] 'ref_198'
[188] 'ref_177'
[189] 'ref_40'
[190] 'ref_41'
[191] 'ref_100'
[192] 'ref_60'
[193] 'ref_104'
[194] 'ref_150'
[195] 'ref_42'
[196] 'ref_165'
[197] 'ref_26'
[198] 'ref_63'
[199] 'ref_179'
[200] 'ref_215'
[201] 'ref_210'
[202] 'ref_74'
[203] 'ref_194'
[204] 'ref_21'
[205] 'ref_110'
[206] 'ref_166'
[207] 'ref_54'
[208] 'ref_72'
[209] 'ref_115'
[210] 'ref_133'
[211] 'ref_5'
[212] 'ref_53'
[213] 'ref_48'
[214] 'ref_58'
[215] 'ref_135'
[216] 'ref_158'
[217] 'ref_151'
[218] 'ref_125'
[219] 'ref_49'
[220] 'ref_14'
[221] 'ref_112'
[222] 'ref_20'
[223] 'ref_182'
[224] 'out_7'
[225] 'out_4'
[226] 'out_3'
[227] 'out_0'
[228] 'out_9'
[229] 'out_5'
[230] 'out_6'
[231] 'out_8'
[232] 'out_1'
;
END; [Taxa]

BEGIN Splits;
DIMENSIONS ntax=232 nsplits=1316;
FORMAT labels=no weights=yes confidences=no intervals=no;
MATRIX
	100	 2,
	100	 3,
	100	 15,
	82	 3 15,
	100	 41,
	100	 42,
	100	 43,
	99	 42 43,
	100	 44,
	100	 45,
	100	 46,
	94	 45 46,
	100	 44 45 46,
	100	 42 43 44 45 46,
	100	 41 42 43 44 45 46,
	100	 47,
	100	 48,
	100	 49,
	100	 48 49,
	100	 47 48 49,
	100	 57,
	100	 60,
	100	 61,
	100	 60 61,
	99	 57 60 61,
	84	 47 48 49 57 60 61,
	100	 59,
	2	 47 48 49 57 59 60 61,
	100	 50,
	100	 51,
	100	 50 51,
	100	 52,
	100	 53,
	100	 54,
	100	 56,
	100	 54 56,
	100	 55,
	100	 54 55 56,
	100	 53 54 55 56,
	99	 52 53 54 55 56,
	100	 58,
	100	 63,
	90	 58 63,
	100	 62,
	96	 58 62 63,
	100	 52 53 54 55 56 58 62 63,
	99	 50 51 52 53 54 55 56 58 62 63,
	100	 47 48 49 50 51 52 53 54 55 56 57 58 59 60 61 62 63,
	100	 64,
	100	 133,
	100	 136,
	100	 143,
	88	 136 143,
	100	 138,
	85	 136 138 143,
	100	 137,
	100	 140,
	100	 137 140,
	100	 141,
	91	 137 140 141,
	100	 142,
	67	 137 140 141 142,
	100	 139,
	69	 137 139 140 141 142,
	94	 136 137 138 139 140 141 142 143,
	100	 144,
	100	 145,
	100	 144 145,
	99	 136 137 138 139 140 141 142 143 144 145,
	100	 147,
	100	 148,
	80	 147 148,
	100	 149,
	100	 150,
	100	 149 150,
	94	 147 148 149 150,
	89	 136 137 138 139 140 141 142 143 144 145 147 148 149 150,
	100	 146,
	100	 151,
	100	 152,
	100	 151 152,
	100	 156,
	98	 151 152 156,
	100	 155,
	100	 194,
	100	 155 194,
	100	 176,
	100	 178,
	100	 176 178,
	100	 177,
	100	 176 177 178,
	39	 155 176 177 178 194,
	100	 195,
	100	 196,
	78	 195 196,
	8	 155 176 177 178 194 195 196,
	100	 160,
	100	 175,
	84	 160 175,
	73	 155 160 175 176 177 178 194 195 196,
	100	 189,
	83	 155 160 175 176 177 178 189 194 195 196,
	100	 158,
	100	 174,
	100	 179,
	100	 174 179,
	100	 180,
	100	 182,
	97	 180 182,
	100	 181,
	99	 180 181 182,
	99	 174 179 180 181 182,
	93	 158 174 179 180 181 182,
	100	 159,
	97	 158 159 174 179 180 181 182,
	100	 183,
	28	 158 159 174 179 180 181 182 183,
	100	 184,
	100	 185,
	100	 184 185,
	100	 186,
	100	 187,
	100	 186 187,
	98	 184 185 186 187,
	100	 192,
	92	 184 185 186 187 192,
	100	 188,
	100	 190,
	53	 188 190,
	100	 191,
	100	 193,
	68	 191 193,
	72	 188 190 191 193,
	77	 184 185 186 187 188 190 191 192 193,
	32	 158 159 174 179 180 181 182 183 184 185 186 187 188 190 191 192 193,
	93	 155 158 159 160 174 175 176 177 178 179 180 181 182 183 184 185 186 187 188 189 190 191 192 193 194 195 196,
	100	 161,
	100	 162,
	100	 163,
	91	 162 163,
	100	 165,
	87	 162 163 165,
	86	 161 162 163 165,
	100	 166,
	100	 172,
	100	 173,
	100	 172 173,
	99	 166 172 173,
	100	 168,
	81	 166 168 172 173,
	100	 167,
	100	 169,
	81	 167 169,
	85	 166 167 168 169 172 173,
	100	 170,
	100	 171,
	100	 170 171,
	98	 166 167 168 169 170 171 172 173,
	85	 161 162 163 165 166 167 168 169 170 171 172 173,
	100	 164,
	90	 161 162 163 164 165 166 167 168 169 170 171 172 173,
	96	 155 158 159 160 161 162 163 164 165 166 167 168 169 170 171 172 173 174 175 176 177 178 179 180 181 182 183 184 185 186 187 188 189 190 191 192 193 194 195 196,
	100	 157,
	75	 155 157 158 159 160 161 162 163 164 165 166 167 168 169 170 171 172 173 174 175 176 177 178 179 180 181 182 183 184 185 186 187 188 189 190 191 192 193 194 195 196,
	87	 151 152 155 156 157 158 159 160 161 162 163 164 165 166 167 168 169 170 171 172 173 174 175 176 177 178 179 180 181 182 183 184 185 186 187 188 189 190 191 192 193 194 195 196,
	100	 153,
	100	 154,
	99	 153 154,
	100	 151 152 153 154 155 156 157 158 159 160 161 162 163 164 165 166 167 168 169 170 171 172 173 174 175 176 177 178 179 180 181 182 183 184 185 186 187 188 189 190 191 192 193 194 195 196,
	80	 146 151 152 153 154 155 156 157 158 159 160 161 162 163 164 165 166 167 168 169 170 171 172 173 174 175 176 177 178 179 180 181 182 183 184 185 186 187 188 189 190 191 192 193 194 195 196,
	79	 136 137 138 139 140 141 142 143 144 145 146 147 148 149 150 151 152 153 154 155 156 157 158 159 160 161 162 163 164 165 166 167 168 169 170 171 172 173 174 175 176 177 178 179 180 181 182 183 184 185 186 187 188 189 190 191 192 193 194 195 196,
	78	 133 136 137 138 139 140 141 142 143 144 145 146 147 148 149 150 151 152 153 154 155 156 157 158 159 160 161 162 163 164 165 166 167 168 169 170 171 172 173 174 175 176 177 178 179 180 181 182 183 184 185 186 187 188 189 190 191 192 193 194 195 196,
	100	 134,
	100	 135,
	100	 134 135,
	66	 133 134 135 136 137 138 139 140 141 142 143 144 145 146 147 148 149 150 151 152 153 154 155 156 157 158 159 160 161 162 163 164 165 166 167 168 169 170 171 172 173 174 175 176 177 178 179 180 181 182 183 184 185 186 187 188 189 190 191 192 193 194 195 196,
	67	 64 133 134 135 136 137 138 139 140 141 142 143 144 145 146 147 148 149 150 151 152 153 154 155 156 157 158 159 160 161 162 163 164 165 166 167 168 169 170 171 172 173 174 175 176 177 178 179 180 181 182 183 184 185 186 187 188 189 190 191 192 193 194 195 196,
	100	 65,
	100	 66,
	100	 67,
	100	 66 67,
	96	 65 66 67,
	100	 68,
	100	 69,
	100	 68 69,
	100	 71,
	100	 73,
	100	 75,
	90	 73 75,
	100	 74,
	100	 73 74 75,
	100	 77,
	5	 73 74 75 77,
	17	 71 73 74 75 77,
	100	 76,
	100	 79,
	100	 80,
	100	 81,
	100	 80 81,
	15	 79 80 81,
	15	 76 79 80 81,
	100	 78,
	15	 76 78 79 80 81,
	6	 71 73 74 75 76 77 78 79 80 81,
	100	 72,
	7	 71 72 73 74 75 76 77 78 79 80 81,
	85	 68 69 71 72 73 74 75 76 77 78 79 80 81,
	100	 70,
	89	 68 69 70 71 72 73 74 75 76 77 78 79 80 81,
	100	 65 66 67 68 69 70 71 72 73 74 75 76 77 78 79 80 81,
	100	 82,
	100	 83,
	100	 82 83,
	100	 84,
	100	 85,
	92	 84 85,
	100	 82 83 84 85,
	100	 99,
	58	 82 83 84 85 99,
	100	 87,
	100	 88,
	100	 89,
	100	 90,
	100	 91,
	96	 90 91,
	96	 89 90 91,
	100	 88 89 90 91,
	100	 92,
	100	 93,
	72	 92 93,
	100	 94,
	100	 95,
	100	 94 95,
	63	 92 93 94 95,
	100	 96,
	90	 92 93 94 95 96,
	100	 97,
	100	 92 93 94 95 96 97,
	94	 88 89 90 91 92 93 94 95 96 97,
	100	 87 88 89 90 91 92 93 94 95 96 97,
	88	 82 83 84 85 87 88 89 90 91 92 93 94 95 96 97 99,
	91	 65 66 67 68 69 70 71 72 73 74 75 76 77 78 79 80 81 82 83 84 85 87 88 89 90 91 92 93 94 95 96 97 99,
	100	 103,
	100	 104,
	100	 113,
	37	 104 113,
	100	 105,
	100	 106,
	100	 105 106,
	100	 108,
	100	 127,
	16	 108 127,
	100	 126,
	20	 108 126 127,
	100	 122,
	87	 108 122 126 127,
	100	 128,
	100	 130,
	93	 128 130,
	87	 108 122 126 127 128 130,
	86	 105 106 108 122 126 127 128 130,
	100	 110,
	100	 111,
	100	 110 111,
	86	 105 106 108 110 111 122 126 127 128 130,
	28	 104 105 106 108 110 111 113 122 126 127 128 130,
	63	 103 104 105 106 108 110 111 113 122 126 127 128 130,
	100	 129,
	60	 103 104 105 106 108 110 111 113 122 126 127 128 129 130,
	100	 107,
	100	 112,
	84	 107 112,
	100	 115,
	100	 116,
	98	 115 116,
	89	 107 112 115 116,
	54	 103 104 105 106 107 108 110 111 112 113 115 116 122 126 127 128 129 130,
	100	 114,
	100	 117,
	97	 114 117,
	100	 123,
	97	 114 117 123,
	57	 103 104 105 106 107 108 110 111 112 113 114 115 116 117 122 123 126 127 128 129 130,
	100	 118,
	82	 103 104 105 106 107 108 110 111 112 113 114 115 116 117 118 122 123 126 127 128 129 130,
	100	 124,
	100	 125,
	99	 124 125,
	86	 103 104 105 106 107 108 110 111 112 113 114 115 116 117 118 122 123 124 125 126 127 128 129 130,
	100	 119,
	100	 121,
	90	 119 121,
	82	 103 104 105 106 107 108 110 111 112 113 114 115 116 117 118 119 121 122 123 124 125 126 127 128 129 130,
	100	 120,
	85	 103 104 105 106 107 108 110 111 112 113 114 115 116 117 118 119 120 121 122 123 124 125 126 127 128 129 130,
	100	 109,
	98	 103 104 105 106 107 108 109 110 111 112 113 114 115 116 117 118 119 120 121 122 123 124 125 126 127 128 129 130,
	91	 65 66 67 68 69 70 71 72 73 74 75 76 77 78 79 80 81 82 83 84 85 87 88 89 90 91 92 93 94 95 96 97 99 103 104 105 106 107 108 109 110 111 112 113 114 115 116 117 118 119 120 121 122 123 124 125 126 127 128 129 130,
	100	 100,
	100	 101,
	100	 102,
	100	 101 102,
	100	 100 101 102,
	91	 65 66 67 68 69 70 71 72 73 74 75 76 77 78 79 80 81 82 83 84 85 87 88 89 90 91 92 93 94 95 96 97 99 100 101 102 103 104 105 106 107 108 109 110 111 112 113 114 115 116 117 118 119 120 121 122 123 124 125 126 127 128 129 130,
	100	 86,
	100	 98,
	91	 86 98,
	100	 65 66 67 68 69 70 71 72 73 74 75 76 77 78 79 80 81 82 83 84 85 86 87 88 89 90 91 92 93 94 95 96 97 98 99 100 101 102 103 104 105 106 107 108 109 110 111 112 113 114 115 116 117 118 119 120 121 122 123 124 125 126 127 128 129 130,
	76	 1 2 3 4 5 6 7 8 9 10 11 12 13 14 15 16 17 18 19 20 21 22 23 24 25 26 27 28 29 30 31 32 33 34 35 36 37 38 39 40 41 42 43 44 45 46 47 48 49 50 51 52 53 54 55 56 57 58 59 60 61 62 63 131 132 197 198 199 200 201 202 203 204 205 206 207 208 209 210 211 212 213 214 215 216 217 218 219 220 221 222 223 224 225 226 227 228 229 230 231 232,
	96	 1 2 3 4 5 6 7 8 9 10 11 12 13 14 15 16 17 18 19 20 21 22 23 24 25 26 27 28 29 30 31 32 33 34 35 36 37 38 39 40 41 42 43 44 45 46 131 132 197 198 199 200 201 202 203 204 205 206 207 208 209 210 211 212 213 214 215 216 217 218 219 220 221 222 223 224 225 226 227 228 229 230 231 232,
	100	 132,
	90	 1 2 3 4 5 6 7 8 9 10 11 12 13 14 15 16 17 18 19 20 21 22 23 24 25 26 27 28 29 30 31 32 33 34 35 36 37 38 39 40 41 42 43 44 45 46 131 197 198 199 200 201 202 203 204 205 206 207 208 209 210 211 212 213 214 215 216 217 218 219 220 221 222 223 224 225 226 227 228 229 230 231 232,
	100	 131,
	100	 1 2 3 4 5 6 7 8 9 10 11 12 13 14 15 16 17 18 19 20 21 22 23 24 25 26 27 28 29 30 31 32 33 34 35 36 37 38 39 40 41 42 43 44 45 46 197 198 199 200 201 202 203 204 205 206 207 208 209 210 211 212 213 214 215 216 217 218 219 220 221 222 223 224 225 226 227 228 229 230 231 232,
	71	 1 2 3 4 5 6 7 8 9 10 11 12 13 14 15 16 17 18 19 20 21 22 23 24 25 26 27 28 29 30 31 32 33 34 35 36 37 38 39 40 197 198 199 200 201 202 203 204 205 206 207 208 209 210 211 212 213 214 215 216 217 218 219 220 221 222 223 224 225 226 227 228 229 230 231 232,
	81	 1 2 4 5 6 7 8 9 10 11 12 13 14 16 17 18 19 20 21 22 23 24 25 26 27 28 29 30 31 32 33 34 35 36 37 38 39 40 197 198 199 200 201 202 203 204 205 206 207 208 209 210 211 212 213 214 215 216 217 218 219 220 221 222 223 224 225 226 227 228 229 230 231 232,
	100	 38,
	100	 198,
	100	 38 198,
	100	 197,
	100	 38 197 198,
	100	 199,
	100	 200,
	100	 202,
	100	 200 202,
	100	 201,
	70	 200 201 202,
	100	 199 200 201 202,
	100	 203,
	72	 199 200 201 202 203,
	100	 204,
	99	 199 200 201 202 203 204,
	100	 38 197 198 199 200 201 202 203 204,
	60	 1 2 4 5 6 7 8 9 10 11 12 13 14 16 17 18 19 20 21 22 23 24 25 26 27 28 29 30 31 32 33 34 35 36 37 39 40 205 206 207 208 209 210 211 212 213 214 215 216 217 218 219 220 221 222 223 224 225 226 227 228 229 230 231 232,
	100	 5,
	100	 10,
	100	 5 10,
	100	 11,
	100	 12,
	100	 23,
	100	 24,
	100	 25,
	100	 24 25,
	100	 26,
	100	 24 25 26,
	100	 23 24 25 26,
	100	 12 23 24 25 26,
	100	 13,
	99	 12 13 23 24 25 26,
	100	 11 12 13 23 24 25 26,
	99	 5 10 11 12 13 23 24 25 26,
	100	 6,
	100	 7,
	100	 8,
	100	 9,
	100	 8 9,
	100	 7 8 9,
	100	 6 7 8 9,
	100	 5 6 7 8 9 10 11 12 13 23 24 25 26,
	100	 16,
	100	 224,
	100	 225,
	100	 227,
	94	 225 227,
	100	 226,
	94	 225 226 227,
	100	 228,
	100	 229,
	100	 230,
	89	 229 230,
	100	 231,
	100	 232,
	100	 231 232,
	89	 229 230 231 232,
	98	 228 229 230 231 232,
	98	 225 226 227 228 229 230 231 232,
	100	 224 225 226 227 228 229 230 231 232,
	85	 16 224 225 226 227 228 229 230 231 232,
	85	 5 6 7 8 9 10 11 12 13 16 23 24 25 26 224 225 226 227 228 229 230 231 232,
	100	 14,
	100	 17,
	100	 21,
	100	 22,
	100	 21 22,
	24	 17 21 22,
	100	 20,
	99	 17 20 21 22,
	100	 18,
	100	 19,
	100	 18 19,
	100	 17 18 19 20 21 22,
	87	 14 17 18 19 20 21 22,
	58	 5 6 7 8 9 10 11 12 13 14 16 17 18 19 20 21 22 23 24 25 26 224 225 226 227 228 229 230 231 232,
	100	 40,
	64	 5 6 7 8 9 10 11 12 13 14 16 17 18 19 20 21 22 23 24 25 26 40 224 225 226 227 228 229 230 231 232,
	100	 205,
	100	 212,
	100	 213,
	100	 214,
	99	 213 214,
	100	 212 213 214,
	100	 205 212 213 214,
	100	 211,
	100	 215,
	100	 216,
	100	 215 216,
	100	 217,
	100	 215 216 217,
	100	 218,
	100	 219,
	100	 220,
	95	 219 220,
	100	 221,
	95	 219 220 221,
	80	 218 219 220 221,
	99	 215 216 217 218 219 220 221,
	100	 211 215 216 217 218 219 220 221,
	100	 222,
	100	 223,
	100	 222 223,
	93	 211 215 216 217 218 219 220 221 222 223,
	100	 205 211 212 213 214 215 216 217 218 219 220 221 222 223,
	100	 206,
	100	 207,
	100	 208,
	100	 207 208,
	100	 209,
	100	 210,
	100	 209 210,
	88	 207 208 209 210,
	100	 206 207 208 209 210,
	100	 205 206 207 208 209 210 211 212 213 214 215 216 217 218 219 220 221 222 223,
	4	 5 6 7 8 9 10 11 12 13 14 16 17 18 19 20 21 22 23 24 25 26 40 205 206 207 208 209 210 211 212 213 214 215 216 217 218 219 220 221 222 223 224 225 226 227 228 229 230 231 232,
	100	 27,
	100	 28,
	100	 27 28,
	100	 29,
	80	 27 28 29,
	100	 30,
	100	 31,
	100	 32,
	100	 31 32,
	100	 30 31 32,
	100	 27 28 29 30 31 32,
	61	 5 6 7 8 9 10 11 12 13 14 16 17 18 19 20 21 22 23 24 25 26 27 28 29 30 31 32 40 205 206 207 208 209 210 211 212 213 214 215 216 217 218 219 220 221 222 223 224 225 226 227 228 229 230 231 232,
	71	 1 2 4 33 34 35 36 37 39,
	100	 39,
	93	 1 2 4 33 34 35 36 37,
	100	 33,
	100	 34,
	100	 33 34,
	100	 35,
	100	 33 34 35,
	100	 36,
	100	 33 34 35 36,
	100	 37,
	99	 33 34 35 36 37,
	96	 1 2 4,
	100	 4,
	100	 1 2,
	100	 1,
	1	 52 58,
	1	 52 58 63,
	2	 52 58 62 63,
	98	 50 51 52 53 54 55 56 58 59 62 63,
	3	 175 176 177 178,
	23	 160 175 176 177 178,
	0	 160 175 176 177 178 195 196,
	22	 188 191 193,
	52	 155 160 175 176 177 178 184 185 186 187 188 189 190 191 192 193 194 195 196,
	57	 155 160 175 176 177 178 183 184 185 186 187 188 189 190 191 192 193 194 195 196,
	85	 68 69 80 81,
	85	 68 69 79 80 81,
	85	 68 69 76 79 80 81,
	85	 68 69 76 78 79 80 81,
	62	 68 69 71 76 78 79 80 81,
	62	 68 69 71 76 77 78 79 80 81,
	3	 74 75,
	75	 68 69 71 73 74 75 76 77 78 79 80 81,
	27	 92 94 95,
	27	 93 96,
	60	 103 104,
	15	 103 104 113,
	80	 108 122,
	84	 126 127,
	28	 203 204,
	8	 228 230,
	8	 228 230 231 232,
	1	 224 228 229 230 231 232,
	0	 224 226 228 229 230 231 232,
	0	 224 226 227 228 229 230 231 232,
	73	 20 21 22,
	20	 29 30 31 32,
	92	 27 28 29 30 31 32 205 206 207 208 209 210 211 212 213 214 215 216 217 218 219 220 221 222 223,
	6	 44 45,
	26	 3 15 41 42 43 44 45 46,
	6	 72 73 74 75,
	5	 72 73 74 75 77,
	4	 71 72 73 74 75 77,
	10	 96 97,
	10	 92 93 96 97,
	33	 103 104 105 106 108 110 111 122 126 127 128 130,
	16	 103 104 105 106 108 110 111 122 126 127 128 129 130,
	28	 113 118,
	26	 107 112 113 115 116 118,
	12	 103 104 105 106 107 108 110 111 112 113 115 116 118 122 126 127 128 129 130,
	8	 39 40,
	4	 1 2 4 5 6 7 8 9 10 11 12 13 14 16 17 18 19 20 21 22 23 24 25 26 27 28 29 30 31 32 33 34 35 36 37 38 197 198 199 200 201 202 203 204 205 206 207 208 209 210 211 212 213 214 215 216 217 218 219 220 221 222 223 224 225 226 227 228 229 230 231 232,
	6	 1 2 4 5 6 7 8 9 10 11 12 13 14 16 17 18 19 20 21 22 23 24 25 26 33 34 35 36 37 38 197 198 199 200 201 202 203 204 224 225 226 227 228 229 230 231 232,
	9	 1 2 4 5 6 7 8 9 10 11 12 13 14 16 17 18 19 20 21 22 23 24 25 26 33 34 35 36 37 224 225 226 227 228 229 230 231 232,
	16	 1 2 4 5 6 7 8 9 10 11 12 13 16 23 24 25 26 33 34 35 36 37 224 225 226 227 228 229 230 231 232,
	21	 155 160 175 176 177 178 194,
	2	 184 185 186 187 188 192,
	9	 184 185 186 187 188 191 192 193,
	0	 158 159 174 179 180 181 182 183 184 185 186 187 188 189 190 191 192 193,
	7	 103 105 106 108 110 111 122 126 127 128 130,
	9	 134 135 136 137 138 139 140 141 142 143 144 145 147 148 149 150,
	8	 133 134 135 136 137 138 139 140 141 142 143 144 145 147 148 149 150,
	21	 155 194 195,
	4	 175 196,
	6	 155 175 194 195 196,
	24	 155 160 175 194 195 196,
	19	 155 160 175 189 194 195 196,
	20	 188 190 193,
	6	 158 159 174 176 177 178 179 180 181 182 183 184 185 186 187 188 190 191 192 193,
	16	 166 167 172 173,
	16	 168 169,
	41	 82 83 84 85 87 88 89 90 91 92 93 94 95 96 97,
	6	 1 2 4 5 6 7 8 9 10 11 12 13 14 16 17 18 19 20 21 22 23 24 25 26 27 28 29 30 31 32 33 34 35 36 37 38 40 197 198 199 200 201 202 203 204 205 206 207 208 209 210 211 212 213 214 215 216 217 218 219 220 221 222 223 224 225 226 227 228 229 230 231 232,
	4	 1 2 4 5 6 7 8 9 10 11 12 13 14 16 17 18 19 20 21 22 23 24 25 26 33 34 35 36 37 38 40 197 198 199 200 201 202 203 204 224 225 226 227 228 229 230 231 232,
	27	 199 200 202,
	10	 1 2 4 5 6 7 8 9 10 11 12 13 14 16 17 18 19 20 21 22 23 24 25 26 33 34 35 36 37 40 224 225 226 227 228 229 230 231 232,
	20	 14 17 18 19 20 21 22 40,
	9	 62 63,
	13	 139 142,
	20	 136 138 139 142 143,
	15	 151 152 156 157,
	40	 160 175 195 196,
	5	 108 122 128,
	3	 126 127 130,
	1	 103 105 106 108 110 111 113 122 126 127 128 130,
	7	 1 2 4 5 6 7 8 9 10 11 12 13 14 16 17 18 19 20 21 22 23 24 25 26 27 28 29 30 31 32 33 34 35 36 37 40 205 206 207 208 209 210 211 212 213 214 215 216 217 218 219 220 221 222 223 224 225 226 227 228 229 230 231 232,
	10	 155 176 177 178 194 195,
	7	 160 175 196,
	2	 107 112 114 117 123,
	2	 103 104 105 106 107 108 110 111 112 113 114 117 122 123 126 127 128 129 130,
	7	 205 212 213 214 222 223,
	20	 215 216 217 219 220 221,
	1	 133 149 150,
	1	 134 135 136 137 138 139 140 141 142 143 144 145,
	1	 133 134 135 136 137 138 139 140 141 142 143 144 145 149 150,
	0	 146 147 148 151 152 153 154 155 156 157 158 159 160 161 162 163 164 165 166 167 168 169 170 171 172 173 174 175 176 177 178 179 180 181 182 183 184 185 186 187 188 189 190 191 192 193 194 195 196,
	10	 109 120,
	4	 136 138 139 143,
	4	 137 140 141 142 144 145,
	7	 175 195 196,
	2	 190 191 193,
	5	 105 106 110 111,
	4	 103 104 105 106 110 111,
	4	 103 104 105 106 110 111 113,
	6	 108 122 126 127 128 129 130,
	9	 5 6 7 8 9 10 11 12 13 14 16 17 18 19 20 21 22 23 24 25 26 27 28 29 30 31 32 38 40 197 198 199 200 201 202 203 204 205 206 207 208 209 210 211 212 213 214 215 216 217 218 219 220 221 222 223 224 225 226 227 228 229 230 231 232,
	4	 158 159 174 179 180 181 182 183 190,
	2	 158 159 174 179 180 181 182 183 190 193,
	2	 158 159 174 179 180 181 182 183 188 190 193,
	2	 158 159 174 179 180 181 182 183 188 190 191 193,
	8	 82 83 84,
	6	 103 104 105 106 108 110 111 113 114 117 122 123 126 127 128 130,
	2	 115 116 129,
	7	 107 112 115 116 129,
	20	 148 149 150,
	3	 65 66 67 68 69 70 71 72 73 74 75 76 77 78 79 80 81 99,
	5	 158 159 174 179 180 181 182 191,
	5	 158 159 174 179 180 181 182 191 193,
	3	 158 159 174 179 180 181 182 188 191 193,
	5	 158 159 174 179 180 181 182 188 190 191 193,
	7	 158 159 174 179 180 181 182 184 185 186 187 188 190 191 192 193,
	3	 66 67 70,
	11	 65 66 67 70,
	7	 73 74,
	8	 14 15,
	3	 3 14 15,
	5	 3 14 15 16,
	4	 17 18 19 20 21 22 205 206 207 208 209 210 211 212 213 214 215 216 217 218 219 220 221 222 223,
	2	 17 18 19 20 21 22 40 205 206 207 208 209 210 211 212 213 214 215 216 217 218 219 220 221 222 223,
	11	 136 139,
	11	 142 143,
	9	 138 142 143,
	2	 158 159 174 179 180 181 182 186 187,
	2	 158 159 174 179 180 181 182 186 187 191,
	2	 158 159 174 179 180 181 182 186 187 188 190 191 193,
	2	 184 185 192,
	4	 155 158 159 160 174 175 176 177 178 179 180 181 182 184 185 186 187 188 189 190 191 192 193 194 195 196,
	5	 155 158 159 160 161 174 175 176 177 178 179 180 181 182 183 184 185 186 187 188 189 190 191 192 193 194 195 196,
	4	 155 158 159 160 161 165 174 175 176 177 178 179 180 181 182 183 184 185 186 187 188 189 190 191 192 193 194 195 196,
	11	 166 168 170 171 172 173,
	5	 164 166 167 168 169 170 171 172 173,
	4	 155 158 159 160 161 164 165 166 167 168 169 170 171 172 173 174 175 176 177 178 179 180 181 182 183 184 185 186 187 188 189 190 191 192 193 194 195 196,
	8	 65 66 67 68 69 70,
	7	 65 66 67 68 69 70 72,
	8	 65 66 67 68 69 70 72 73 74 75,
	8	 65 66 67 68 69 70 72 73 74 75 77,
	8	 65 66 67 68 69 70 71 72 73 74 75 77,
	8	 65 66 67 68 69 70 71 72 73 74 75 76 77 78 79 80 81 86,
	8	 65 66 67 68 69 70 71 72 73 74 75 76 77 78 79 80 81 86 98,
	6	 103 104 110 111,
	18	 107 112 113 114 115 116 117 118 123,
	8	 109 119 120 121,
	7	 109 119 120 121 124 125,
	5	 107 109 112 113 114 115 116 117 118 119 120 121 123 124 125,
	3	 103 104 107 109 110 111 112 113 114 115 116 117 118 119 120 121 123 124 125,
	2	 103 104 107 109 110 111 112 113 114 115 116 117 118 119 120 121 123 124 125 129,
	8	 82 83 84 85 87 88 89 90 91 92 93 94 95 96 97 99 103 104 105 106 107 108 109 110 111 112 113 114 115 116 117 118 119 120 121 122 123 124 125 126 127 128 129 130,
	8	 82 83 84 85 87 88 89 90 91 92 93 94 95 96 97 99 100 101 102 103 104 105 106 107 108 109 110 111 112 113 114 115 116 117 118 119 120 121 122 123 124 125 126 127 128 129 130,
	2	 1 2 3 4 5 6 7 8 9 10 11 12 13 14 15 16 17 18 19 20 21 22 23 24 25 26 27 28 29 30 31 32 33 34 35 36 37 38 40 197 198 199 200 201 202 203 204 205 206 207 208 209 210 211 212 213 214 215 216 217 218 219 220 221 222 223 224 225 226 227 228 229 230 231 232,
	2	 1 2 3 4 5 6 7 8 9 10 11 12 13 14 15 16 23 24 25 26 27 28 29 30 31 32 33 34 35 36 37 38 197 198 199 200 201 202 203 204 224 225 226 227 228 229 230 231 232,
	3	 1 2 3 4 5 6 7 8 9 10 11 12 13 14 15 16 23 24 25 26 33 34 35 36 37 38 197 198 199 200 201 202 203 204 224 225 226 227 228 229 230 231 232,
	2	 1 2 3 4 5 6 7 8 9 10 11 12 13 14 15 16 23 24 25 26 33 34 35 36 37 224 225 226 227 228 229 230 231 232,
	6	 1 2 4 5 6 7 8 9 10 11 12 13 23 24 25 26 33 34 35 36 37 224 225 226 227 228 229 230 231 232,
	7	 1 2 4 33 34 35 36 37 224 225 226 227 228 229 230 231 232,
	7	 1 2 4 224 225 226 227 228 229 230 231 232,
	9	 141 142,
	10	 139 141 142,
	1	 136 138 139 141 142 143,
	6	 64 133 136 137 138 139 140 141 142 143 144 145 146 147 148 149 150 151 152 153 154 155 156 157 158 159 160 161 162 163 164 165 166 167 168 169 170 171 172 173 174 175 176 177 178 179 180 181 182 183 184 185 186 187 188 189 190 191 192 193 194 195 196,
	11	 1 2 3 4 5 6 7 8 9 10 11 12 13 14 15 16 17 18 19 20 21 22 23 24 25 26 27 28 29 30 31 32 33 34 35 36 37 38 39 40 41 42 43 44 45 46 47 48 49 50 51 52 53 54 55 56 57 58 59 60 61 62 63 131 132 134 135 197 198 199 200 201 202 203 204 205 206 207 208 209 210 211 212 213 214 215 216 217 218 219 220 221 222 223 224 225 226 227 228 229 230 231 232,
	14	 1 2 3 4 5 6 7 8 9 10 11 12 13 14 15 16 17 18 19 20 21 22 23 24 25 26 27 28 29 30 31 32 33 34 35 36 37 38 39 40 41 42 43 44 45 46 131 132 134 135 197 198 199 200 201 202 203 204 205 206 207 208 209 210 211 212 213 214 215 216 217 218 219 220 221 222 223 224 225 226 227 228 229 230 231 232,
	2	 52 53 54 55 56 58 59 62 63,
	6	 155 194 195 196,
	4	 161 162,
	4	 161 162 163,
	4	 88 89,
	4	 88 89 90,
	0	 20 21,
	0	 1 2 4 27 28 29 30 31 32 33 34 35 36 37 39 205 206 207 208 209 210 211 212 213 214 215 216 217 218 219 220 221 222 223,
	0	 5 6 7 8 9 10 11 12 13 15 16 23 24 25 26 224 225 226 227 228 229 230 231 232,
	2	 3 5 6 7 8 9 10 11 12 13 15 16 23 24 25 26 224 225 226 227 228 229 230 231 232,
	3	 17 20,
	3	 14 17 18 19 20 21 22 27 28 29 30 31 32 40 205 206 207 208 209 210 211 212 213 214 215 216 217 218 219 220 221 222 223,
	3	 3 5 6 7 8 9 10 11 12 13 14 15 16 17 18 19 20 21 22 23 24 25 26 27 28 29 30 31 32 40 205 206 207 208 209 210 211 212 213 214 215 216 217 218 219 220 221 222 223 224 225 226 227 228 229 230 231 232,
	4	 3 5 6 7 8 9 10 11 12 13 14 15 16 17 18 19 20 21 22 23 24 25 26 27 28 29 30 31 32 38 40 197 198 199 200 201 202 203 204 205 206 207 208 209 210 211 212 213 214 215 216 217 218 219 220 221 222 223 224 225 226 227 228 229 230 231 232,
	16	 47 48 49 50 51 52 53 54 55 56 58 59 62 63,
	8	 119 120 121,
	14	 136 137 138 139 140 141 142 143 144 145 146 147 148 149 150,
	13	 151 152 153 154 156 157,
	2	 160 175 176 177 178 196,
	5	 183 184 185 186 187,
	6	 183 184 185 186 187 192,
	2	 183 184 185 186 187 188 192,
	2	 183 184 185 186 187 188 191 192 193,
	5	 155 160 175 176 177 178 183 184 185 186 187 188 189 191 192 193 194 195 196,
	10	 1 2 3 4 5 6 7 8 9 10 11 12 13 14 15 16 17 18 19 20 21 22 23 24 25 26 27 28 29 30 31 32 33 34 35 36 37 38 39 40 41 42 43 44 45 46 47 48 49 50 51 52 53 54 55 56 57 58 59 60 61 62 63 64 131 132 134 135 197 198 199 200 201 202 203 204 205 206 207 208 209 210 211 212 213 214 215 216 217 218 219 220 221 222 223 224 225 226 227 228 229 230 231 232,
	6	 70 72,
	6	 70 72 73 74 75,
	6	 70 72 73 74 75 77,
	5	 68 69 70 72 73 74 75 76 77 78 79 80 81,
	6	 65 66 67 68 69 70 71 72 73 74 75 76 77 78 79 80 81 87 88 89 90 91 92 93 94 95 96 97,
	0	 65 66 67 68 69 70 71 72 73 74 75 76 77 78 79 80 81 82 83 84 85 87 88 89 90 91 92 93 94 95 96 97 99 109,
	10	 131 132,
	3	 1 2 4 33 34 35 36 37 38 39 197 198 199 200 201 202 203 204,
	7	 87 88 89 90 91,
	3	 65 66 67 68 69 70 71 72 73 74 75 76 77 78 79 80 81 82 83 84 85 87 88 89 90 91 92 93 94 95 96 97,
	1	 103 104 105 106 108 110 111 114 117 122 123 126 127 128 130,
	1	 107 112 116,
	0	 113 115 118,
	0	 113 115 118 129,
	2	 107 112 113 115 116 118 129,
	4	 190 193,
	2	 155 156 157 158 159 160 161 162 163 164 165 166 167 168 169 170 171 172 173 174 175 176 177 178 179 180 181 182 183 184 185 186 187 188 189 190 191 192 193 194 195 196,
	12	 1 2 3 4 5 6 7 8 9 10 11 12 13 14 15 16 17 18 19 20 21 22 23 24 25 26 27 28 29 30 31 32 33 34 35 36 37 38 39 40 41 42 43 44 45 46 47 48 49 50 51 52 53 54 55 56 57 58 59 60 61 62 63 64 131 132 197 198 199 200 201 202 203 204 205 206 207 208 209 210 211 212 213 214 215 216 217 218 219 220 221 222 223 224 225 226 227 228 229 230 231 232,
	5	 1 2 3 4 5 6 7 8 9 10 11 12 13 14 15 16 17 18 19 20 21 22 23 24 25 26 27 28 29 30 31 32 33 34 35 36 37 38 39 40 41 42 43 44 45 46 64 131 132 197 198 199 200 201 202 203 204 205 206 207 208 209 210 211 212 213 214 215 216 217 218 219 220 221 222 223 224 225 226 227 228 229 230 231 232,
	4	 226 228 229 230 231 232,
	4	 226 227 228 229 230 231 232,
	3	 155 158 159 174 176 177 178 179 180 181 182 183 184 185 186 187 188 190 191 192 193 194,
	4	 160 175 189 195 196,
	1	 215 216 217 218 219 220 221 222 223,
	9	 3 16,
	2	 5 6 7 8 9 10 11 12 13 14 15 23 24 25 26,
	3	 3 5 6 7 8 9 10 11 12 13 14 15 16 23 24 25 26,
	8	 17 18 19 20 21 22 40,
	4	 17 18 19 20 21 22 27 28 29 30 31 32 40 205 206 207 208 209 210 211 212 213 214 215 216 217 218 219 220 221 222 223,
	2	 3 5 6 7 8 9 10 11 12 13 14 15 16 17 18 19 20 21 22 23 24 25 26 27 28 29 30 31 32 40 205 206 207 208 209 210 211 212 213 214 215 216 217 218 219 220 221 222 223,
	3	 105 106 109,
	5	 107 115 116,
	3	 119 120,
	3	 107 112 113 114 115 116 117 118 119 120 121 123,
	4	 107 112 113 114 115 116 117 118 119 120 121 123 124 125,
	2	 105 106 107 109 112 113 114 115 116 117 118 119 120 121 123 124 125,
	4	 103 104 105 106 107 109 110 111 112 113 114 115 116 117 118 119 120 121 123 124 125,
	3	 108 122 126 127 129,
	3	 136 139 142 143,
	3	 136 137 138 139 140 141 142 143 144 145 148 149 150,
	3	 134 135 136 137 138 139 140 141 142 143 144 145 146 147 148 149 150,
	3	 133 134 135 136 137 138 139 140 141 142 143 144 145 146 147 148 149 150,
	6	 151 152 153 154 156,
	5	 162 164,
	2	 151 152 153 154 156 157 162 164,
	2	 151 152 153 154 156 157 162 163 164,
	2	 151 152 153 154 156 157 162 163 164 166 167 168 169 170 171 172 173,
	4	 151 152 153 154 156 157 162 163 164 165 166 167 168 169 170 171 172 173,
	4	 151 152 153 154 156 157 161 162 163 164 165 166 167 168 169 170 171 172 173,
	2	 151 152 153 154 156 157 161 162 163 164 165 166 167 168 169 170 171 172 173 183,
	2	 151 152 153 154 155 156 157 160 161 162 163 164 165 166 167 168 169 170 171 172 173 175 176 177 178 183 189 194 195 196,
	3	 184 185 186 187 191 192,
	3	 184 185 186 187 188 191 192,
	2	 151 152 153 154 155 156 157 160 161 162 163 164 165 166 167 168 169 170 171 172 173 175 176 177 178 183 184 185 186 187 188 189 190 191 192 193 194 195 196,
	3	 1 2 4 33 34 35 36 37 38 39 197 198 199 200 201 202 203 204 224 225 226 227 228 229 230 231 232,
	3	 199 201,
	4	 1 2 4 33 34 35 36 37 39 224 225 226 227 228 229 230 231 232,
	4	 4 224 225 226 227 228 229 230 231 232,
	2	 105 106 108 122 126 127,
	2	 3 15 38 197 198 199 200 201 202 203 204,
	0	 5 6 7 8 9 10 11 12 13 14 16 17 18 19 20 21 22 23 24 25 26 27 28 29 30 31 32 40 224 225 226 227 228 229 230 231 232,
	6	 64 134 135,
	3	 181 182,
	3	 114 123,
	3	 5 6 7 8 9 10 11 12 13 14 16 17 18 19 20 21 22 23 24 25 26 38 40 197 198 199 200 201 202 203 204 224 225 226 227 228 229 230 231 232,
	1	 42 44 45 46,
	3	 52 53 54 55 56 58 63,
	1	 1 2 4 33 34 35 36 37 38 197 198 199 200 201 202 203 204,
	1	 27 28 29 30 31 32 39 40 205 206 207 208 209 210 211 212 213 214 215 216 217 218 219 220 221 222 223,
	2	 155 160 175 176 177 178 194 195,
	3	 64 133,
	6	 103 104 105 106 108 110 111 113 114 117 122 123 126 127 128 129 130,
	10	 47 48 49 50 51 52 53 54 55 56 57 58 59 60 61 62 63 65 66 67 68 69 70 71 72 73 74 75 76 77 78 79 80 81 82 83 84 85 86 87 88 89 90 91 92 93 94 95 96 97 98 99 100 101 102 103 104 105 106 107 108 109 110 111 112 113 114 115 116 117 118 119 120 121 122 123 124 125 126 127 128 129 130,
	9	 1 2 3 4 5 6 7 8 9 10 11 12 13 14 15 16 17 18 19 20 21 22 23 24 25 26 27 28 29 30 31 32 33 34 35 36 37 38 39 40 41 42 43 44 45 46 64 131 132 134 135 197 198 199 200 201 202 203 204 205 206 207 208 209 210 211 212 213 214 215 216 217 218 219 220 221 222 223 224 225 226 227 228 229 230 231 232,
	1	 228 231 232,
	5	 155 160 175 176 177 178 183 184 185 186 187 189 192 194 195 196,
	1	 155 160 175 176 177 178 183 184 185 186 187 188 189 190 192 194 195 196,
	0	 151 152 155 158 159 160 161 162 163 164 165 166 167 168 169 170 171 172 173 174 175 176 177 178 179 180 181 182 183 184 185 186 187 188 189 190 191 192 193 194 195 196,
	2	 151 152 155 156 158 159 160 161 162 163 164 165 166 167 168 169 170 171 172 173 174 175 176 177 178 179 180 181 182 183 184 185 186 187 188 189 190 191 192 193 194 195 196,
	1	 47 48 49 50 51 52 53 54 55 56 57 58 59 60 61 62 63 64 65 66 67 68 69 70 71 72 73 74 75 76 77 78 79 80 81 82 83 84 85 86 87 88 89 90 91 92 93 94 95 96 97 98 99 100 101 102 103 104 105 106 107 108 109 110 111 112 113 114 115 116 117 118 119 120 121 122 123 124 125 126 127 128 129 130,
	0	 133 146 151 152 153 154 155 156 157 158 159 160 161 162 163 164 165 166 167 168 169 170 171 172 173 174 175 176 177 178 179 180 181 182 183 184 185 186 187 188 189 190 191 192 193 194 195 196,
	0	 133 146 147 148 149 150 151 152 153 154 155 156 157 158 159 160 161 162 163 164 165 166 167 168 169 170 171 172 173 174 175 176 177 178 179 180 181 182 183 184 185 186 187 188 189 190 191 192 193 194 195 196,
	0	 133 144 145 146 147 148 149 150 151 152 153 154 155 156 157 158 159 160 161 162 163 164 165 166 167 168 169 170 171 172 173 174 175 176 177 178 179 180 181 182 183 184 185 186 187 188 189 190 191 192 193 194 195 196,
	6	 5 6 7 8 9 10 11 12 13 23 24 25 26 224 225 226 227 228 229 230 231 232,
	1	 5 6 7 8 9 10 11 12 13 14 23 24 25 26 224 225 226 227 228 229 230 231 232,
	1	 3 5 6 7 8 9 10 11 12 13 14 16 23 24 25 26 224 225 226 227 228 229 230 231 232,
	2	 3 5 6 7 8 9 10 11 12 13 14 15 16 23 24 25 26 224 225 226 227 228 229 230 231 232,
	4	 109 119 120,
	3	 107 109 112 113 114 115 116 117 118 119 120 121 123 124 125 129,
	1	 103 104 107 109 112 113 114 115 116 117 118 119 120 121 123 124 125 129,
	2	 105 106 128 130,
	2	 105 106 108 122 128 130,
	2	 105 106 108 110 111 122 128 130,
	1	 155 160 175 194,
	0	 158 174 179,
	3	 155 158 159 160 174 175 179 180 181 182 183 184 185 186 187 188 189 190 191 192 193 194 195 196,
	2	 114 117 123 124 125,
	0	 17 18 19,
	12	 206 209 210,
	1	 160 176 177 178,
	10	 146 147 148 149 150,
	4	 146 147 148 149 150 151 152 153 154 155 156 157 158 159 160 161 162 163 164 165 166 167 168 169 170 171 172 173 174 175 176 177 178 179 180 181 182 183 184 185 186 187 188 189 190 191 192 193 194 195 196,
	12	 71 73 74 75,
	3	 107 129,
	10	 112 115 116,
	1	 184 185 186 187 191 192 193,
	0	 103 104 105 106 107 108 110 111 112 113 122 126 127 128 129 130,
	1	 16 38 197 198 199 200 201 202 203 204 224 225 226 227 228 229 230 231 232,
	1	 1 2 4 5 6 7 8 9 10 11 12 13 14 17 18 19 20 21 22 23 24 25 26 27 28 29 30 31 32 33 34 35 36 37 39 40 205 206 207 208 209 210 211 212 213 214 215 216 217 218 219 220 221 222 223,
	0	 1 2 4 5 6 7 8 9 10 11 12 13 14 17 18 19 20 21 22 23 24 25 26 27 28 29 30 31 32 33 34 35 36 37 40 205 206 207 208 209 210 211 212 213 214 215 216 217 218 219 220 221 222 223,
	1	 1 2 4 5 6 7 8 9 10 11 12 13 14 17 18 19 20 21 22 23 24 25 26 33 34 35 36 37 40,
	1	 1 2 4 5 6 7 8 9 10 11 12 13 23 24 25 26 33 34 35 36 37,
	1	 155 175 176 177 178 194 195 196,
	2	 167 168 169,
	1	 5 6 7 8 9 10 11 12 13 14 16 17 18 19 20 21 22 23 24 25 26 38 197 198 199 200 201 202 203 204 224 225 226 227 228 229 230 231 232,
	0	 5 6 7 8 9 10,
	2	 5 6 7 8 9 10 11 12 13 14 23 24 25 26,
	1	 3 5 6 7 8 9 10 11 12 13 14 16 23 24 25 26,
	3	 122 128 130,
	2	 105 106 122 128 130,
	2	 105 106 110 111 122 128 130,
	1	 103 105 106 110 111 122 128 130,
	1	 104 116,
	2	 115 124 125,
	1	 107 115 124 125,
	1	 104 107 115 116 124 125,
	1	 104 107 113 115 116 118 124 125,
	1	 104 107 113 114 115 116 117 118 123 124 125,
	1	 109 112 119 120 121,
	2	 104 107 109 112 113 114 115 116 117 118 119 120 121 123 124 125,
	2	 103 104 105 106 107 109 110 111 112 113 114 115 116 117 118 119 120 121 122 123 124 125 128 130,
	1	 103 104 105 106 107 109 110 111 112 113 114 115 116 117 118 119 120 121 122 123 124 125 128 129 130,
	4	 133 136 137 138 139 140 141 142 143 144 145 146 147 148 149 150,
	5	 158 159,
	1	 158 159 183,
	1	 174 179 180 181 182 190,
	2	 167 168 169 170 171,
	1	 131 132 134 135,
	4	 1 2 3 4 5 6 7 8 9 10 11 12 13 14 15 16 17 18 19 20 21 22 23 24 25 26 27 28 29 30 31 32 33 34 35 36 37 38 39 40 41 42 43 44 45 46 64 197 198 199 200 201 202 203 204 205 206 207 208 209 210 211 212 213 214 215 216 217 218 219 220 221 222 223 224 225 226 227 228 229 230 231 232,
	1	 1 2 3 4 5 6 7 8 9 10 11 12 13 14 15 16 23 24 25 26 27 28 29 30 31 32 33 34 35 36 37 38 39 41 42 43 44 45 46 197 198 199 200 201 202 203 204 205 206 207 208 209 210 211 212 213 214 215 216 217 218 219 220 221 222 223 224 225 226 227 228 229 230 231 232,
	1	 1 2 3 4 5 6 7 8 9 10 11 12 13 14 15 16 23 24 25 26 33 34 35 36 37 38 39 41 42 43 44 45 46 197 198 199 200 201 202 203 204 224 225 226 227 228 229 230 231 232,
	1	 1 2 4 33 34 35 36 37 38 39 41 42 43 44 45 46 197 198 199 200 201 202 203 204 224 225 226 227 228 229 230 231 232,
	5	 136 137 138 140 143,
	1	 161 183,
	1	 155 160 161 175 176 177 178 183 184 185 186 187 188 189 190 191 192 193 194 195 196,
	4	 162 163 165 166 167 168 169 170 171 172 173,
	4	 162 163 164 165 166 167 168 169 170 171 172 173,
	0	 107 123,
	0	 107 114 117 123,
	1	 107 112 114 115 116 117 123,
	0	 151 152 156 157 161 162 163 164 165 166 167 168 169 170 171 172 173,
	2	 105 106 108 110 111 122 126 127 128 129 130,
	1	 103 105 106 108 110 111 122 126 127 128 129 130,
	3	 5 6 7 8 9 10 11 12 13 14 16 23 24 25 26 224 225 226 227 228 229 230 231 232,
	6	 15 41 42 43 44 45 46,
	3	 107 112 115 116 118,
	1	 38 197 198 204,
	1	 137 138 140,
	1	 104 105 106 108 110 111 122 126 127 128 130,
	1	 114 117 123 129,
	2	 230 231 232,
	2	 105 106 108 110 111 113 122 126 127 128 130,
	0	 14 17 18 19 20 21 22 205 206 207 208 209 210 211 212 213 214 215 216 217 218 219 220 221 222 223,
	1	 14 17 18 19 20 21 22 40 205 206 207 208 209 210 211 212 213 214 215 216 217 218 219 220 221 222 223,
	1	 215 216 217 219,
	1	 215 216 217 219 220,
	1	 1 2 4 5 6 7 8 9 10 11 12 13 16 23 24 25 26 33 34 35 36 37 38 197 198 199 200 201 202 203 204 224 225 226 227 228 229 230 231 232,
	1	 3 15 38 41 42 43 44 45 46 197 198 199 200 201 202 203 204,
	0	 155 175 194,
	2	 155 160 175 176 177 178 184 185 186 187 189 192 194 195 196,
	2	 108 126 127 130,
	2	 122 128,
	2	 3 5 6 7 8 9 10 11 12 13 16 23 24 25 26,
	2	 137 140 141 144 145,
	1	 136 137 138 139 140 141 142 143 144 145 149 150,
	1	 68 69 70 71 73 74 75 76 77 78 79 80 81,
	6	 65 66 67 68 69 70 71 72 73 74 75 76 77 78 79 80 81 82 83 84 85 86 87 88 89 90 91 92 93 94 95 96 97 98 99 100 101 102 103 104 105 106 107 108 109 110 111 112 113 114 115 116 117 118 119 120 121 122 123 124 125 126 127 128 129 130 151 152 153 154 155 156 157 158 159 160 161 162 163 164 165 166 167 168 169 170 171 172 173 174 175 176 177 178 179 180 181 182 183 184 185 186 187 188 189 190 191 192 193 194 195 196,
	3	 1 2 3 4 5 6 7 8 9 10 11 12 13 14 15 16 17 18 19 20 21 22 23 24 25 26 27 28 29 30 31 32 33 34 35 36 37 38 39 40 41 42 43 44 45 46 47 48 49 50 51 52 53 54 55 56 57 58 59 60 61 62 63 64 131 132 133 134 135 197 198 199 200 201 202 203 204 205 206 207 208 209 210 211 212 213 214 215 216 217 218 219 220 221 222 223 224 225 226 227 228 229 230 231 232,
	4	 218 221,
	2	 218 219 221,
	1	 3 5 6 7 8 9 10 11 12 13 15 16 23 24 25 26 27 28 29 30 31 32 205 206 207 208 209 210 211 212 213 214 215 216 217 218 219 220 221 222 223 224 225 226 227 228 229 230 231 232,
	1	 113 118 129,
	1	 155 160 175 176 177 178 183 184 185 186 187 188 189 192 194 195 196,
	1	 1 2 3 4 5 6 7 8 9 10 11 12 13 15 16 23 24 25 26 27 28 29 30 31 32 33 34 35 36 37 38 39 197 198 199 200 201 202 203 204 205 206 207 208 209 210 211 212 213 214 215 216 217 218 219 220 221 222 223 224 225 226 227 228 229 230 231 232,
	1	 155 160 175 176 177 178 183 184 185 186 187 188 189 190 192 193 194 195 196,
	1	 159 174 179 180 181 182,
	2	 218 220 221,
	1	 3 5 6 7 8 9 10 11 12 13 14 16 17 18 19 20 21 22 23 24 25 26 40,
	1	 3 5 6 7 8 9 10 11 12 13 14 16 17 18 19 20 21 22 23 24 25 26 27 28 29 30 31 32 40 205 206 207 208 209 210 211 212 213 214 215 216 217 218 219 220 221 222 223,
	1	 38 197 198 199 200 201 202 203 204 224 225 226 227 228 229 230 231 232,
	1	 3 5 6 7 8 9 10 11 12 13 14 16 17 18 19 20 21 22 23 24 25 26 27 28 29 30 31 32 38 40 197 198 199 200 201 202 203 204 205 206 207 208 209 210 211 212 213 214 215 216 217 218 219 220 221 222 223 224 225 226 227 228 229 230 231 232,
	1	 109 118 119 120 121 124 125,
	1	 107 109 112 115 116 118 119 120 121 124 125,
	2	 107 109 112 114 115 116 117 118 119 120 121 123 124 125,
	1	 103 104 107 109 112 113 114 115 116 117 118 119 120 121 123 124 125,
	1	 103 104 105 106 107 109 110 111 112 113 114 115 116 117 118 119 120 121 123 124 125 128 130,
	1	 103 104 105 106 107 108 109 110 111 112 113 114 115 116 117 118 119 120 121 122 123 124 125 128 130,
	2	 103 104 105 106 107 108 109 110 111 112 113 114 115 116 117 118 119 120 121 122 123 124 125 126 127 128 130,
	1	 153 154 157,
	1	 151 152 153 154 156 157 164,
	1	 151 152 153 154 155 156 157 160 161 162 163 164 165 166 167 168 169 170 171 172 173 175 176 177 178 189 194 195 196,
	0	 180 181,
	2	 174 179 180 181 182 193,
	2	 174 179 180 181 182 191 193,
	2	 174 179 180 181 182 184 185 186 187 191 192 193,
	1	 151 152 153 154 155 156 157 160 161 162 163 164 165 166 167 168 169 170 171 172 173 174 175 176 177 178 179 180 181 182 184 185 186 187 189 191 192 193 194 195 196,
	1	 151 152 153 154 155 156 157 160 161 162 163 164 165 166 167 168 169 170 171 172 173 174 175 176 177 178 179 180 181 182 183 184 185 186 187 189 191 192 193 194 195 196,
	1	 151 152 153 154 155 156 157 160 161 162 163 164 165 166 167 168 169 170 171 172 173 174 175 176 177 178 179 180 181 182 183 184 185 186 187 188 189 191 192 193 194 195 196,
	1	 151 152 153 154 155 156 157 160 161 162 163 164 165 166 167 168 169 170 171 172 173 174 175 176 177 178 179 180 181 182 183 184 185 186 187 188 189 190 191 192 193 194 195 196,
	1	 151 152 153 154 155 156 157 159 160 161 162 163 164 165 166 167 168 169 170 171 172 173 174 175 176 177 178 179 180 181 182 183 184 185 186 187 188 189 190 191 192 193 194 195 196,
	2	 146 147,
	2	 1 2 3 4 5 6 7 8 9 10 11 12 13 14 16 17 18 19 20 21 22 23 24 25 26 27 28 29 30 31 32 33 34 35 36 37 38 39 40 197 198 199 200 201 202 203 204 205 206 207 208 209 210 211 212 213 214 215 216 217 218 219 220 221 222 223 224 225 226 227 228 229 230 231 232,
	0	 68 69 71 76 79 80 81,
	1	 68 69 72 73 74 75 76 77 78 79 80 81,
	3	 155 160 175 194 195,
	0	 160 196,
	0	 155 160 176 177 178 194 195 196,
	0	 64 146 151 152 153 154 155 156 157 158 159 160 161 162 163 164 165 166 167 168 169 170 171 172 173 174 175 176 177 178 179 180 181 182 183 184 185 186 187 188 189 190 191 192 193 194 195 196,
	0	 27 28 29 30 31 32 206 207 208 209 210,
	1	 211 218,
	0	 211 218 219 220 221,
	0	 158 159 161 162 163 164 165 166 167 168 169 170 171 172 173 174 179 180 181 182,
	0	 158 159 161 162 163 164 165 166 167 168 169 170 171 172 173 174 179 180 181 182 191,
	0	 158 159 161 162 163 164 165 166 167 168 169 170 171 172 173 174 179 180 181 182 191 193,
	0	 155 158 159 160 161 162 163 164 165 166 167 168 169 170 171 172 173 174 175 176 177 178 179 180 181 182 183 184 185 186 187 188 189 191 192 193 194 195 196,
	1	 3 5 6 7 8 9 10 11 12 13 14 16 17 18 19 20 21 22 23 24 25 26 38 40 197 198 199 200 201 202 203 204 224 225 226 227 228 229 230 231 232,
	0	 160 175 176 177 178 194,
	1	 184 185 186 187 188 189 190 191 192 193,
	0	 14 17 18 19 20 21 22 27 28 29 30 31 32 38 40 197 198 199 200 201 202 203 204 205 206 207 208 209 210 211 212 213 214 215 216 217 218 219 220 221 222 223,
	0	 184 185 186 187 190 191 192 193,
	1	 27 28 29 30 31 32 38 197 198 199 200 201 202 203 204 205 206 207 208 209 210 211 212 213 214 215 216 217 218 219 220 221 222 223,
	0	 3 15 27 28 29 30 31 32 38 41 42 43 44 45 46 197 198 199 200 201 202 203 204 205 206 207 208 209 210 211 212 213 214 215 216 217 218 219 220 221 222 223,
	2	 1 2 4 5 6 7 8 9 10 11 12 13 14 16 17 18 19 20 21 22 23 24 25 26 33 34 35 36 37 39 40 224 225 226 227 228 229 230 231 232,
	1	 5 6 7 8 9 10 11 12 13 16 23 24 25 26,
	0	 92 93 95 96 97,
	2	 27 28 29 30 31 32 40 205 206 207 208 209 210 211 212 213 214 215 216 217 218 219 220 221 222 223,
	1	 225 226 227 229 230 231 232,
	0	 47 48 49 50 51 52 53 54 55 56 57 58 59 60 61 62 63 64 133 134 135 136 137 138 139 140 141 142 143 144 145 146 147 148 149 150 151 152 153 154 155 156 157 158 159 160 161 162 163 164 165 166 167 168 169 170 171 172 173 174 175 176 177 178 179 180 181 182 183 184 185 186 187 188 189 190 191 192 193 194 195 196,
	2	 103 104 105 106 107 108 110 111 112 113 114 115 116 117 122 123 124 125 126 127 128 129 130,
	1	 175 189 195 196,
	1	 155 158 159 174 175 176 177 178 179 180 181 182 183 184 185 186 187 188 189 190 191 192 193 194 195 196,
	1	 225 226 227 228,
	1	 225 226 227 228 231 232,
	1	 225 226 227 228 229 231 232,
	2	 17 18 19 20 21 22 27 28 29 30 31 32 205 206 207 208 209 210 211 212 213 214 215 216 217 218 219 220 221 222 223,
	2	 3 14 15 16 17 18 19 20 21 22 27 28 29 30 31 32 205 206 207 208 209 210 211 212 213 214 215 216 217 218 219 220 221 222 223,
	3	 158 159 174 176 177 178 179 180 181 182 184 185 186 187 188 190 191 192 193,
	2	 164 169,
	2	 164 166 168 169 172 173,
	2	 164 166 167 168 169 172 173,
	3	 1 2 3 4 5 6 7 8 9 10 11 12 13 14 15 16 17 18 19 20 21 22 23 24 25 26 27 28 29 30 31 32 33 34 35 36 37 38 197 198 199 200 201 202 203 204 205 206 207 208 209 210 211 212 213 214 215 216 217 218 219 220 221 222 223 224 225 226 227 228 229 230 231 232,
	3	 1 2 4 5 6 7 8 9 10 11 12 13 23 24 25 26 33 34 35 36 37 38 197 198 199 200 201 202 203 204 224 225 226 227 228 229 230 231 232,
	0	 71 72 73 74 75 77 78,
	1	 64 133 134 135,
	0	 161 162 163 165 167 169,
	1	 100 102,
	0	 65 66 67 68 69 70 71 72 73 74 75 76 77 78 79 80 81 82 83 84 85 86 87 88 89 90 91 92 93 94 95 96 97 99 100 101 102 103 104 105 106 107 108 109 110 111 112 113 114 115 116 117 118 119 120 121 122 123 124 125 126 127 128 129 130,
	1	 188 190 191 192 193,
	0	 27 28 29 30 31 32 39 205 206 207 208 209 210 211 212 213 214 215 216 217 218 219 220 221 222 223,
	2	 71 76 78 79 80 81,
	2	 71 76 77 78 79 80 81,
	1	 108 122 126 127 128,
	1	 108 122 126 127 128 129,
	1	 65 66 67 68 69 70 71 72 73 74 75 76 77 78 79 80 81 82 83 84 85 87 88 89 90 91 92 93 94 95 96 97 99 108 122 126 127 128 129,
	1	 114 123 130,
	1	 65 66 67 68 69 70 71 72 73 74 75 76 77 78 79 80 81 82 83 84 85 87 88 89 90 91 92 93 94 95 96 97 99 108 114 122 123 126 127 128 129 130,
	1	 65 66 67 68 69 70 71 72 73 74 75 76 77 78 79 80 81 82 83 84 85 87 88 89 90 91 92 93 94 95 96 97 99 103 104 105 106 108 110 111 114 122 123 126 127 128 129 130,
	1	 65 66 67 68 69 70 71 72 73 74 75 76 77 78 79 80 81 82 83 84 85 87 88 89 90 91 92 93 94 95 96 97 99 103 104 105 106 107 108 110 111 112 113 114 115 116 118 122 123 126 127 128 129 130,
	1	 65 66 67 68 69 70 71 72 73 74 75 76 77 78 79 80 81 82 83 84 85 87 88 89 90 91 92 93 94 95 96 97 99 103 104 105 106 107 108 110 111 112 113 114 115 116 118 122 123 124 125 126 127 128 129 130,
	1	 65 66 67 68 69 70 71 72 73 74 75 76 77 78 79 80 81 82 83 84 85 87 88 89 90 91 92 93 94 95 96 97 99 103 104 105 106 107 108 110 111 112 113 114 115 116 118 121 122 123 124 125 126 127 128 129 130,
	1	 65 66 67 68 69 70 71 72 73 74 75 76 77 78 79 80 81 82 83 84 85 87 88 89 90 91 92 93 94 95 96 97 99 103 104 105 106 107 108 110 111 112 113 114 115 116 118 119 121 122 123 124 125 126 127 128 129 130,
	1	 65 66 67 68 69 70 71 72 73 74 75 76 77 78 79 80 81 82 83 84 85 87 88 89 90 91 92 93 94 95 96 97 99 103 104 105 106 107 108 110 111 112 113 114 115 116 118 119 120 121 122 123 124 125 126 127 128 129 130,
	1	 109 117,
	2	 158 159 174 179 180 181 182 190,
	1	 176 177 178 188,
	1	 176 177 178 188 191 193,
	0	 186 187 192,
	1	 176 177 178 184 185 186 187 188 191 192 193,
	2	 163 166 167 168 169 170 171 172 173,
	2	 162 163 164 166 167 168 169 170 171 172 173,
	2	 1 2 3 4 5 6 7 8 9 10 11 12 13 14 15 16 17 18 19 20 21 22 23 24 25 26 27 28 29 30 31 32 33 34 35 36 37 38 39 40 41 42 43 44 45 46 47 48 49 50 51 52 53 54 55 56 57 58 59 60 61 62 63 64 197 198 199 200 201 202 203 204 205 206 207 208 209 210 211 212 213 214 215 216 217 218 219 220 221 222 223 224 225 226 227 228 229 230 231 232,
	1	 65 68 69 70 71 72 73 74 75 76 77 78 79 80 81,
	0	 134 135 137 140 141 142,
	0	 134 135 137 139 140 141 142,
	0	 134 135 136 137 138 139 140 141 142 143,
	1	 6 7 8 9 11 12 13 23 24 25 26,
	0	 93 96 97,
	1	 1 2 4 33 34 35 36,
	1	 163 165,
	1	 163 165 166 167 168 169 170 171 172 173,
	1	 161 163 165 166 167 168 169 170 171 172 173,
	1	 224 225,
	1	 224 225 227,
	1	 224 225 226 227,
	1	 70 71 72 73 74 75 77,
	0	 38 197 198 199 200 201 202 203,
	1	 64 133 146 151 152 153 154 155 156 157 158 159 160 161 162 163 164 165 166 167 168 169 170 171 172 173 174 175 176 177 178 179 180 181 182 183 184 185 186 187 188 189 190 191 192 193 194 195 196,
	0	 89 90,
	0	 1 2 3 4 5 6 7 8 9 10 11 12 13 14 15 16 17 18 19 20 21 22 23 24 25 26 33 34 35 36 37 38 41 42 43 44 45 46 197 198 199 200 201 202 203 204 224 225 226 227 228 229 230 231 232,
	0	 3 15 16,
	0	 100 101 102 105 106,
	0	 100 101 102 105 106 109,
	0	 103 119,
	0	 104 107 116,
	0	 104 107 113 116 118,
	0	 104 107 112 113 116 118,
	0	 104 107 112 113 116 118 121,
	0	 103 104 107 112 113 116 118 119 121,
	0	 100 101 102 103 104 105 106 107 109 112 113 116 118 119 121,
	0	 108 122 124 125,
	0	 120 128,
	0	 108 120 122 124 125 128,
	0	 114 117 123 130,
	0	 114 117 123 126 127 130,
	0	 114 117 123 126 127 129 130,
	0	 108 114 117 120 122 123 124 125 126 127 128 129 130,
	0	 100 101 102 103 104 105 106 107 108 109 112 113 114 116 117 118 119 120 121 122 123 124 125 126 127 128 129 130,
	0	 110 115,
	0	 110 111 115,
	1	 100 101 102 103 104 105 106 107 108 109 110 111 112 113 114 115 116 117 118 119 120 121 122 123 124 125 126 127 128 129 130,
	1	 65 66 67 68 69 70 71 72 73 74 75 76 77 78 79 80 81 82 83 84 85 87 88 89 90 91 92 93 94 95 96 97 98 99 100 101 102 103 104 105 106 107 108 109 110 111 112 113 114 115 116 117 118 119 120 121 122 123 124 125 126 127 128 129 130,
	1	 158 159 180 181 182,
	0	 158 159 179 180 181 182,
	0	 183 184 185 186 187 188 190 191 192 193,
	0	 1 2 4 5 6 7 8 9 10 11 12 13 14 17 18 19 20 21 22 23 24 25 26 27 28 29 30 31 32 33 34 35 36 37 38 39 40 197 198 199 200 201 202 203 204 205 206 207 208 209 210 211 212 213 214 215 216 217 218 219 220 221 222 223 224 225 226 227 228 229 230 231 232,
	0	 1 2 4 5 6 7 8 9 10 11 12 13 14 17 18 19 20 21 22 23 24 25 26 27 28 29 30 31 32 33 34 35 36 37 39 40 205 206 207 208 209 210 211 212 213 214 215 216 217 218 219 220 221 222 223 224 225 226 227 228 229 230 231 232,
	0	 39 40 205 206 207 208 209 210 211 212 213 214 215 216 217 218 219 220 221 222 223,
	0	 1 2 4 5 6 7 8 9 10 11 12 13 14 17 18 19 20 21 22 23 24 25 26 33 34 35 36 37 224 225 226 227 228 229 230 231 232,
	0	 158 159 174 179 180 181 182 186 187 188 190 193,
	0	 158 159 174 179 180 181 182 190 193,
	0	 158 159 174 179 180 181 182 188 190 193,
	0	 105 106 108 110 122 126 127 128 130,
	1	 103 104 105 106 107 108 110 111 112 113 114 115 116 117 122 123 125 126 127 128 129 130,
	1	 103 104 105 106 107 108 110 111 112 113 114 115 116 117 118 122 123 125 126 127 128 129 130,
	0	 103 104 105 106 107 108 110 111 112 113 114 115 116 117 118 119 121 122 123 125 126 127 128 129 130,
	0	 14 15 17 18 19 20 21 22,
	1	 3 14 15 16 17 18 19 20 21 22,
	1	 3 14 15 16 17 18 19 20 21 22 27 28 29 30 31 32 38 197 198 199 200 201 202 203 204 205 206 207 208 209 210 211 212 213 214 215 216 217 218 219 220 221 222 223,
	1	 119 120 121 124 125,
	0	 107 112 113 114 115 116 117 118 119 120 121 123 124 125 129,
	0	 103 104 107 112 113 114 115 116 117 118 119 120 121 123 124 125 129,
	0	 158 162,
	0	 158 162 164,
	0	 158 162 163 164 165 166 167 168 169 170 171 172 173,
	0	 158 161 162 163 164 165 166 167 168 169 170 171 172 173,
	0	 159 174 179 180 181 182 183,
	0	 159 174 179 180 181 182 183 184 185 186 187 188 190 191 192 193,
	1	 158 159 161 162 163 164 165 166 167 168 169 170 171 172 173 174 179 180 181 182 183 184 185 186 187 188 190 191 192 193,
	2	 158 159 161 162 163 164 165 166 167 168 169 170 171 172 173 174 179 180 181 182 183 184 185 186 187 188 189 190 191 192 193,
	0	 155 158 159 161 162 163 164 165 166 167 168 169 170 171 172 173 174 179 180 181 182 183 184 185 186 187 188 189 190 191 192 193 194 195,
	0	 155 158 159 161 162 163 164 165 166 167 168 169 170 171 172 173 174 179 180 181 182 183 184 185 186 187 188 189 190 191 192 193 194 195 196,
	0	 155 158 159 161 162 163 164 165 166 167 168 169 170 171 172 173 174 175 176 177 178 179 180 181 182 183 184 185 186 187 188 189 190 191 192 193 194 195 196,
	1	 1 2 4 5 6 7 8 9 10 11 12 13 23 24 25 26 33 34 35 36 37 39 40 224 225 226 227 228 229 230 231 232,
	1	 1 2 4 5 6 7 8 9 10 11 12 13 23 24 25 26 33 34 35 36 37 39 224 225 226 227 228 229 230 231 232,
	2	 5 6 7 8 9 10 11 12 13 16 23 24 25 26 38 197 198 199 200 201 202 203 204 224 225 226 227 228 229 230 231 232,
	1	 65 66 67 68 69 70 71 72 73 74 75 76 77 78 79 80 81 82 83 84 85 86 87 88 89 90 91 92 93 94 95 96 97 98 99 103 104 105 106 107 108 109 110 111 112 113 114 115 116 117 118 119 120 121 122 123 124 125 126 127 128 129 130,
	1	 64 65 66 67 68 69 70 71 72 73 74 75 76 77 78 79 80 81 82 83 84 85 86 87 88 89 90 91 92 93 94 95 96 97 98 99 100 101 102 103 104 105 106 107 108 109 110 111 112 113 114 115 116 117 118 119 120 121 122 123 124 125 126 127 128 129 130 151 152 153 154 155 156 157 158 159 160 161 162 163 164 165 166 167 168 169 170 171 172 173 174 175 176 177 178 179 180 181 182 183 184 185 186 187 188 189 190 191 192 193 194 195 196,
	1	 64 65 66 67 68 69 70 71 72 73 74 75 76 77 78 79 80 81 82 83 84 85 86 87 88 89 90 91 92 93 94 95 96 97 98 99 100 101 102 103 104 105 106 107 108 109 110 111 112 113 114 115 116 117 118 119 120 121 122 123 124 125 126 127 128 129 130 146 151 152 153 154 155 156 157 158 159 160 161 162 163 164 165 166 167 168 169 170 171 172 173 174 175 176 177 178 179 180 181 182 183 184 185 186 187 188 189 190 191 192 193 194 195 196,
	1	 1 2 3 4 5 6 7 8 9 10 11 12 13 14 15 16 17 18 19 20 21 22 23 24 25 26 27 28 29 30 31 32 33 34 35 36 37 38 39 40 41 42 43 44 45 46 47 48 49 50 51 52 53 54 55 56 57 58 59 60 61 62 63 131 132 133 134 135 197 198 199 200 201 202 203 204 205 206 207 208 209 210 211 212 213 214 215 216 217 218 219 220 221 222 223 224 225 226 227 228 229 230 231 232,
	0	 104 110 111 113,
	0	 158 159 180,
	0	 158 159 180 181,
	0	 176 177 178 195 196,
	0	 176 177 178 189 195 196,
	0	 176 177 178 184 185 186 187 188 189 190 191 192 193 195 196,
	0	 158 159 174 176 177 178 179 180 181 182 183 184 185 186 187 188 189 190 191 192 193 195 196,
	0	 158 159 160 174 176 177 178 179 180 181 182 183 184 185 186 187 188 189 190 191 192 193 195 196,
	2	 161 162 163 164 165 166 167 168 169 170 171 172 173 189,
	0	 160 161 162 163 164 165 166 167 168 169 170 171 172 173 175 189 195 196,
	2	 158 159 160 161 162 163 164 165 166 167 168 169 170 171 172 173 174 175 179 180 181 182 183 184 185 186 187 188 189 190 191 192 193 195 196,
	2	 158 159 160 161 162 163 164 165 166 167 168 169 170 171 172 173 174 175 176 177 178 179 180 181 182 183 184 185 186 187 188 189 190 191 192 193 195 196,
	1	 5 6 7 8 9 10 11 12 13 14 16 17 18 19 20 21 22 23 24 25 26 27 28 29 30 31 32 39 40 205 206 207 208 209 210 211 212 213 214 215 216 217 218 219 220 221 222 223 224 225 226 227 228 229 230 231 232,
	0	 161 162 163 164 165 166 167 168 169 170 171 172 173 183,
	0	 158 159 161 162 163 164 165 166 167 168 169 170 171 172 173 174 179 180 181 182 183,
	0	 155 158 159 160 161 162 163 164 165 166 167 168 169 170 171 172 173 174 175 176 177 178 179 180 181 182 183 189 194 195 196,
	0	 155 158 159 160 161 162 163 164 165 166 167 168 169 170 171 172 173 174 175 176 177 178 179 180 181 182 183 184 185 186 187 189 192 194 195 196,
	0	 155 158 159 160 161 162 163 164 165 166 167 168 169 170 171 172 173 174 175 176 177 178 179 180 181 182 183 184 185 186 187 189 191 192 193 194 195 196,
	0	 108 122 128 130,
	0	 103 104 105 106 108 110 111 113 122 128 130,
	0	 103 104 105 106 107 108 110 111 112 113 115 116 122 128 130,
	1	 126 127 129,
	0	 114 117 123 126 127 129,
	0	 114 117 123 124 125 126 127 129,
	1	 5 6 7 8 9 10 11 12 13 14 17 18 19 20 21 22 23 24 25 26 40,
	0	 5 6 7 8 9 10 11 12 13 14 17 18 19 20 21 22 23 24 25 26 27 28 29 30 31 32 40 205 206 207 208 209 210 211 212 213 214 215 216 217 218 219 220 221 222 223,
	0	 66 67 68 69 70 71 72 73 74 75 76 77 78 79 80 81,
	0	 168 169 170 171,
	0	 103 104 105 106 107 108 110 111 112 113 114 115 116 117 118 119 122 123 124 125 126 127 128 129 130,
	1	 212 213,
	0	 14 16 17 18 19 20 21 22,
	0	 103 104 105 106 110 111 113 122 128 130,
	0	 107 109 112 114 115 116 117 119 120 121 123 124 125,
	0	 163 164 165 166 167 168 169 170 171 172 173,
	0	 158 159 183 190,
	0	 174 179 180 181 182 184 185 186 187 188 191 192 193,
	0	 158 159 174 176 177 178 179 180 181 182 183 184 185 186 187 188 189 190 191 192 193,
	0	 155 158 159 174 176 177 178 179 180 181 182 183 184 185 186 187 188 189 190 191 192 193 194 195 196,
	0	 155 158 159 160 174 176 177 178 179 180 181 182 183 184 185 186 187 188 189 190 191 192 193 194 195 196,
	0	 151 152 153 154 155 156 157 158 159 160 161 162 163 164 165 166 167 168 169 170 171 172 173 174 176 177 178 179 180 181 182 183 184 185 186 187 188 189 190 191 192 193 194 195 196,
	1	 136 137 139 140 141 144 145,
	0	 138 143,
	0	 136 137 138 139 140 141 143 144 145,
	0	 1 2 3 4 5 6 7 8 9 10 11 12 13 14 15 16 23 24 25 26 27 28 29 30 31 32 33 34 35 36 37 38 39 41 42 43 44 45 46 197 198 199 200 201 202 203 204 224 225 226 227 228 229 230 231 232,
	0	 1 2 4 5 6 7 8 9 10 11 12 13 23 24 25 26 27 28 29 30 31 32 33 34 35 36 37 38 39 41 42 43 44 45 46 197 198 199 200 201 202 203 204 224 225 226 227 228 229 230 231 232,
	0	 1 2 4 5 6 7 8 9 10 11 12 13 23 24 25 26 33 34 35 36 37 38 39 41 42 43 44 45 46 197 198 199 200 201 202 203 204 224 225 226 227 228 229 230 231 232,
	0	 1 2 4 5 6 7 8 9 10 11 12 13 23 24 25 26 33 34 35 36 37 39 41 42 43 44 45 46 224 225 226 227 228 229 230 231 232,
	0	 155 175 176 177 178 194,
	1	 103 104 105 106 107 108 110 111 112 113 116 122 126 127 128 129 130,
	0	 114 115 117 123,
	0	 155 160 176 177 178 194,
	0	 155 160 175 176 177 178 184 185 186 187 188 189 192 194 195 196,
	1	 155 160 175 176 177 178 184 185 186 187 188 189 191 192 193 194 195 196,
	0	 103 104 105 106 107 108 110 111 112 113 115 116 122 126 127 128 130,
	0	 103 104 105 106 107 108 110 111 112 115 116 122 126 127 128 129 130,
	0	 3 14 16 17 18 19 20 21 22,
	1	 103 104 129,
	0	 158 162 163 164 166 167 168 169 170 171 172 173,
	1	 47 48 49 50 51 52 53 54 55 56 58 59 60 61 62 63,
	0	 107 112 114 117,
	0	 103 104 105 106 107 108 110 111 112 113 114 117 122 126 127 128 129 130,
	0	 103 104 105 106 107 108 110 111 112 113 114 115 116 117 122 126 127 128 129 130,
	0	 105 106 108 111 122 126 127 128 130,
	1	 166 167 168 172 173,
	0	 103 105 106 108 122 126 127 128 130,
	0	 1 2 4 5 6 7 8 9 10 11 12 13 14 16 17 18 19 20 21 22 23 24 25 26 27 28 29 30 31 32 33 34 35 36 37 38 39 40 197 198 205 206 207 208 209 210 211 212 213 214 215 216 217 218 219 220 221 222 223 224 225 226 227 228 229 230 231 232,
	0	 167 168,
	0	 166 167 170 171 172 173,
	0	 179 180 181 182,
	1	 137 138 140 141 142 143,
	0	 137 138 140 141 142 143 144 145,
	0	 107 112 113 115 116 118 124 125,
	0	 107 109 112 113 115 116 118 119 120 121 124 125,
	0	 105 106 108 122 126 127 128 129 130,
	0	 27 28 29 30 31 32 38 197 198 199 200 201 202 203 204,
	1	 64 65 66 67 68 69 70 71 72 73 74 75 76 77 78 79 80 81 82 83 84 85 86 87 88 89 90 91 92 93 94 95 96 97 98 99 100 101 102 103 104 105 106 107 108 109 110 111 112 113 114 115 116 117 118 119 120 121 122 123 124 125 126 127 128 129 130,
	1	 103 104 105 106 107 108 110 111 112 113 114 115 116 117 118 121 122 123 124 125 126 127 128 129 130,
	0	 103 104 105 106 107 108 109 110 111 112 113 114 115 116 117 118 120 121 122 123 124 125 126 127 128 129 130,
	0	 3 15 16 38 197 198 199 200 201 202 203 204 224 225 226 227 228 229 230 231 232,
	1	 47 48 49 60 61,
	1	 155 158 159 160 161 165 166 167 168 169 170 171 172 173 174 175 176 177 178 179 180 181 182 183 184 185 186 187 188 189 190 191 192 193 194 195 196,
	1	 155 158 159 160 161 163 165 166 167 168 169 170 171 172 173 174 175 176 177 178 179 180 181 182 183 184 185 186 187 188 189 190 191 192 193 194 195 196,
	1	 71 77,
	1	 82 83 84 85 99 108 122 126 127 128 129 130,
	1	 107 112 118,
	1	 115 116 121,
	1	 107 112 115 116 118 121,
	1	 113 119,
	1	 113 119 120,
	1	 113 119 120 124 125,
	1	 113 114 117 119 120 123 124 125,
	1	 103 104 107 112 113 114 115 116 117 118 119 120 121 123 124 125,
	1	 103 104 107 110 111 112 113 114 115 116 117 118 119 120 121 123 124 125,
	1	 82 83 84 85 99 103 104 107 108 110 111 112 113 114 115 116 117 118 119 120 121 122 123 124 125 126 127 128 129 130,
	1	 82 83 84 85 99 103 104 105 106 107 108 110 111 112 113 114 115 116 117 118 119 120 121 122 123 124 125 126 127 128 129 130,
	1	 82 83 84 85 99 103 104 105 106 107 108 109 110 111 112 113 114 115 116 117 118 119 120 121 122 123 124 125 126 127 128 129 130,
	0	 41 43,
	1	 188 193,
	0	 155 160 175 176 177 178 184 185 186 187 188 189 190 192 193 194 195 196,
	0	 65 66 67 68 69,
	0	 70 72 75,
	0	 120 121,
	0	 103 119 120 121,
	0	 103 109 119 120 121,
	0	 108 122 123 126 127 128 130,
	0	 108 114 117 122 123 126 127 128 130,
	0	 115 116 124 125,
	0	 108 114 115 116 117 122 123 124 125 126 127 128 130,
	0	 108 114 115 116 117 118 122 123 124 125 126 127 128 130,
	0	 103 108 109 114 115 116 117 118 119 120 121 122 123 124 125 126 127 128 130,
	0	 103 105 106 108 109 110 111 114 115 116 117 118 119 120 121 122 123 124 125 126 127 128 130,
	0	 104 107 112 113,
	0	 108 114 117 122 123 126 127 128 129 130,
	0	 50 51 58 62 63,
	1	 107 112 123,
	1	 107 112 115 116 123,
	1	 103 104 105 106 107 108 110 111 112 113 115 116 122 123 126 127 128 129 130,
	1	 114 117 118,
	0	 103 104 105 106 108 110 111 113 114 117 122 126 127 128 130,
	0	 107 112 115 116 123 129,
	1	 165 166 167 168 169 170 171 172 173,
	0	 38 197,
	0	 1 2 4 5 6 7 8 9 10 11 12 13 16 23 24 25 26 33 34 35 36 37 39 224 225 226 227 228 229 230 231 232,
	0	 47 48 49 50 51,
	0	 103 104 105 106 109 110 111,
	0	 184 185 186 187 191,
	0	 151 152 153 154 155 156 157 160 161 162 163 164 165 166 167 168 169 170 171 172 173 175 176 177 178 183 184 185 186 187 188 189 191 192 193 194 195 196,
	0	 133 151 152 153 154 155 156 157 158 159 160 161 162 163 164 165 166 167 168 169 170 171 172 173 174 175 176 177 178 179 180 181 182 183 184 185 186 187 188 189 190 191 192 193 194 195 196,
	0	 136 142 143,
	0	 137 138 140 141 144 145,
	0	 25 26,
	0	 65 66 67 82 83 84 85 87 88 89 90 91 92 93 94 95 96 97 99,
	0	 65 66 67 82 83 84 85 87 88 89 90 91 92 93 94 95 96 97 99 103 104 105 106 107 108 109 110 111 112 113 114 115 116 117 118 119 120 121 122 123 124 125 126 127 128 129 130,
	0	 65 66 67 82 83 84 85 87 88 89 90 91 92 93 94 95 96 97 99 100 101 102 103 104 105 106 107 108 109 110 111 112 113 114 115 116 117 118 119 120 121 122 123 124 125 126 127 128 129 130,
	0	 68 69 70 71 72 73 74 75 76 77 78 79 80 81 86,
	0	 68 69 70 71 72 73 74 75 76 77 78 79 80 81 86 98,
	0	 68 69 71 74 76 77 78 79 80 81,
	0	 158 159 174 179 180 181 182 193,
	0	 72 75,
	0	 47 48 49 50 51 52 53 54 55 56 57 58 59 60 61 62 63 64,
	1	 105 106 109 110 111,
	1	 105 106 109 110 111 114 117,
	1	 105 106 107 109 110 111 112 113 114 115 116 117 118,
	1	 105 106 107 109 110 111 112 113 114 115 116 117 118 119 120 121,
	1	 105 106 107 109 110 111 112 113 114 115 116 117 118 119 120 121 124 125,
	1	 105 106 107 109 110 111 112 113 114 115 116 117 118 119 120 121 122 124 125 128 130,
	1	 108 123 126 127,
	1	 105 106 107 108 109 110 111 112 113 114 115 116 117 118 119 120 121 122 123 124 125 126 127 128 130,
	0	 138 139 142 143,
	2	 158 159 174 179 180 181 182 190 191 193,
	0	 155 158 159 160 174 175 176 177 178 179 180 181 182 184 185 186 187 188 190 191 192 193 194 195 196,
	0	 155 176 177 178 189 194 195 196,
	0	 174 179 180 181 182 191,
	0	 184 185 186 187 190 192,
	0	 174 179 180 181 182 184 185 186 187 190 191 192 193,
	0	 174 179 180 181 182 184 185 186 187 188 190 191 192 193,
	0	 158 159 174 179 180 181 182 186 187 191 193,
	0	 64 133 134 135 136 137 138 139 140 141 142 143 144 145 147 148 149 150,
	0	 14 16 224 225 226 227 228 229 230 231 232,
	1	 11 12 23 24 25 26,
	0	 47 48 49 59 60 61,
	0	 50 51 52 53 54 55 56,
	1	 151 152 153 155 156 157 158 159 160 161 162 163 164 165 166 167 168 169 170 171 172 173 174 175 176 177 178 179 180 181 182 183 184 185 186 187 188 189 190 191 192 193 194 195 196,
	0	 5 11 12 13 23 24 25 26,
	1	 137 138 140 141 142,
	1	 136 137 138 140 141 142 143,
	0	 155 160 175 176 177 178 183 184 185 186 187 189 190 192 194 195 196,
	0	 57 61,
	0	 189 195 196,
	0	 136 137 139 140 141 142 143,
	0	 226 227,
	1	 103 104 105 106 107 108 110 111 112 113 116 118 122 126 127 128 129 130,
	1	 114 115 117 123 124 125,
	1	 174 179 181,
	0	 103 104 105 106 107 109 110 111 112 113 114 115 116 117 118 119 120 121 123 124 125 129,
	1	 166 168,
	0	 166 168 169,
	1	 167 172 173,
	0	 65 66 67 68 69 70 71 72 73 74 75 76 77 78 79 80 81 82 83 84 85 86 87 88 89 90 91 92 93 94 95 96 97 98 99 100 101 102 103 104 105 106 107 108 109 110 111 112 113 114 115 116 117 118 119 120 121 122 123 124 125 126 127 128 129 130 146 151 152 153 154 155 156 157 158 159 160 161 162 163 164 165 166 167 168 169 170 171 172 173 174 175 176 177 178 179 180 181 182 183 184 185 186 187 188 189 190 191 192 193 194 195 196,
	0	 1 2 3 4 5 6 7 8 9 10 11 12 13 14 15 16 23 24 25 26 27 28 29 30 31 32 33 34 35 36 37 38 39 197 198 199 200 201 202 203 204 205 206 207 208 209 210 211 212 213 214 215 216 217 218 219 220 221 222 223 224 225 226 227 228 229 230 231 232,
	0	 1 2 4 5 6 7 8 9 10 11 12 13 23 24 25 26 27 28 29 30 31 32 33 34 35 36 37 38 39 197 198 199 200 201 202 203 204 205 206 207 208 209 210 211 212 213 214 215 216 217 218 219 220 221 222 223 224 225 226 227 228 229 230 231 232,
	0	 1 2 4 5 6 7 8 9 10 11 12 13 23 24 25 26 33 34 35 36 37 38 39 197 198 199 200 201 202 203 204 224 225 226 227 228 229 230 231 232,
	0	 138 139 141 142,
	0	 103 113,
	0	 103 104 105 106 107 108 110 111 112 113 114 115 116 117 118 119 120 121 122 123 125 126 127 128 129 130,
	0	 114 117 124 125,
	0	 103 104 105 106 107 108 110 111 112 113 114 115 116 117 122 124 125 126 127 128 129 130,
	0	 118 123,
	0	 107 112 113 115 116 118 119 120 121,
	0	 105 106 107 108 109 110 111 112 113 114 115 116 117 118 119 120 121 122 123 124 125 126 127 128 129 130,
	0	 1 2 224 225 226 227 228 229 230 231 232,
	0	 118 124,
	0	 161 162 163 164 165,
	0	 166 167 168 169 170 172 173,
	0	 5 6 7 8 9 10 11 12 13 16 17 18 19 20 21 22 23 24 25 26 224 225 226 227 228 229 230 231 232,
	0	 1 2 4 5 6 7 8 9 10 11 12 13 14 16 17 18 19 20 21 22 23 24 25 26 33 34 35 36 37 38 39 40 197 198 199 200 201 202 203 204 224 225 226 227 228 229 230 231 232,
	0	 224 228,
	0	 108 122 126 127 130,
	0	 133 134 135,
	0	 103 104 105 106 108 110 111 122 128 130,
	0	 103 104 105 106 107 108 109 110 111 112 113 114 115 116 117 119 120 121 122 123 124 125 126 127 128 129 130,
	0	 103 104 105 106 108 122 126 127 128 130,
	0	 93 94 95 96,
	0	 201 202,
	0	 156 157,
	0	 151 152 153 154 156 157 161 162,
	0	 151 152 153 154 155 156 157 158 159 161 162 163 164 165 166 167 168 169 170 171 172 173 174 176 177 178 179 180 181 182 183 184 185 186 187 188 189 190 191 192 193 194 195 196,
	0	 155 158 159 160 161 162 163 165 166 167 168 169 170 171 172 173 174 175 176 177 178 179 180 181 182 183 184 185 186 187 188 189 190 191 192 193 194 195 196,
	0	 103 104 105 106 108 110 111 113 118 122 126 127 128 129 130,
	0	 65 66 67 68 69 70 72 73 74 75 76 77 78 79 80 81,
	0	 166 168 170 171,
	0	 166 167 168 170 171 172 173,
	0	 155 158 159 160 166 167 168 169 170 171 172 173 174 175 176 177 178 179 180 181 182 183 184 185 186 187 188 189 190 191 192 193 194 195 196,
	0	 1 2 3 4 5 6 7 8 9 10 11 12 13 14 15 16 17 18 19 20 21 22 23 24 25 26 27 28 29 30 31 32 33 34 35 36 37 38 39 41 42 43 44 45 46 197 198 199 200 201 202 203 204 205 206 207 208 209 210 211 212 213 214 215 216 217 218 219 220 221 222 223 224 225 226 227 228 229 230 231 232,
	0	 1 2 3 4 5 6 7 8 9 10 11 12 13 14 15 16 17 18 19 20 21 22 23 24 25 26 27 28 29 30 31 32 33 34 35 36 37 38 39 197 198 199 200 201 202 203 204 205 206 207 208 209 210 211 212 213 214 215 216 217 218 219 220 221 222 223 224 225 226 227 228 229 230 231 232,
	0	 1 2 4 37,
	0	 50 51 52 53 54 55 56 57 58 59 60 61 62 63,
	0	 53 55,
	0	 162 163 164 165,
	0	 155 158 159 160 161 162 163 164 165 174 175 176 177 178 179 180 181 182 183 184 185 186 187 188 189 190 191 192 193 194 195 196,
	0	 103 104 105 106 107 108 110 111 112 113 114 115 116 117 118 120 122 123 124 125 126 127 128 129 130,
	0	 136 137 138 139 140 141 142 143 147 148 149 150,
	0	 17 18 19 21 22,
	0	 1 2 4 5 6 7 8 9 10 11 12 13 14 15 16 17 18 19 20 21 22 23 24 25 26 27 28 29 30 31 32 33 34 35 36 37 38 39 40 197 198 199 200 201 202 203 204 205 206 207 208 209 210 211 212 213 214 215 216 217 218 219 220 221 222 223 224 225 226 227 228 229 230 231 232,
	0	 176 177 178 184 185 186 187 188 192,
	0	 160 195 196,
	0	 128 129 130,
	0	 199 200 201 202 204,
	0	 228 229 230,
	0	 160 175 177,
	0	 92 93 96,
	0	 225 227 228 229 230 231 232,
	0	 166 168 170,
	0	 171 172 173,
	0	 155 158 159 160 164 166 167 168 169 170 171 172 173 174 175 176 177 178 179 180 181 182 183 184 185 186 187 188 189 190 191 192 193 194 195 196,
	0	 155 158 159 160 164 165 166 167 168 169 170 171 172 173 174 175 176 177 178 179 180 181 182 183 184 185 186 187 188 189 190 191 192 193 194 195 196,
	0	 103 104 110 111 113,
	0	 1 2 4 5 6 7 8 9 10 11 12 13 14 16 17 18 19 20 21 22 23 24 25 26 33 34 35 36 37 39 224 225 226 227 228 229 230 231 232,
	0	 5 6 7 8 9 10 11 12 13 14 16 17 18 19 20 21 22 23 24 25 26 205 206 207 208 209 210 211 212 213 214 215 216 217 218 219 220 221 222 223 224 225 226 227 228 229 230 231 232,
	0	 212 213 214 222 223,
	0	 205 206 207 208 209 210 212 213 214 222 223,
	0	 137 139 140 141 142 144 145,
	0	 103 104 105 106 110 111 113 114 117 123,
	0	 224 229 230,
	0	 224 229 230 231 232,
	0	 14 16 17 18 19 20 21 22 224 225 226 227 228 229 230 231 232,
	0	 1 2 4 27 28 29 30 31 32 33 34 35 36 37 38 39 197 198 199 200 201 202 203 204 205 206 207 208 209 210 211 212 213 214 215 216 217 218 219 220 221 222 223,
	0	 1 2 3 4 5 6 7 8 9 10 11 12 13 14 15 16 17 18 19 20 21 22 23 24 25 26 27 28 29 30 31 32 33 34 35 36 37 38 39 40 41 42 43 44 45 46 64 131 132 133 134 135 197 198 199 200 201 202 203 204 205 206 207 208 209 210 211 212 213 214 215 216 217 218 219 220 221 222 223 224 225 226 227 228 229 230 231 232,
	0	 158 159 174 179 180 181 182 188 190 191 192 193,
	0	 3 5 6 7 8 9 10 11 12 13 14 15 16 17 18 19 20 21 22 23 24 25 26 27 28 29 30 31 32 38 39 40 197 198 199 200 201 202 203 204 205 206 207 208 209 210 211 212 213 214 215 216 217 218 219 220 221 222 223 224 225 226 227 228 229 230 231 232,
	0	 140 141,
	0	 103 104 105 106 107 108 110 111 112 113 115 116 122 125 126 127 128 129 130,
	0	 103 104 105 106 107 108 110 111 112 113 115 116 118 122 125 126 127 128 129 130,
	0	 114 117 123 124,
	0	 82 83 84 85 99 108 122 126 127 129,
	0	 5 6 7 8 9 10 11 12 13 14 17 18 19 20 21 22 23 24 25 26,
	0	 137 138 140 141,
	0	 132 134 135,
	0	 18 19 20 21 22,
	0	 225 226 227 231 232,
	0	 107 112 113 115 116,
	0	 155 158 159 160 161 162 163 165 174 175 176 177 178 179 180 181 182 183 184 185 186 187 188 189 190 191 192 193 194 195 196,
	0	 211 215 216 217,
	0	 155 160 161 162 163 164 165 166 167 168 169 170 171 172 173 175 176 177 178 183 184 185 186 187 188 189 190 191 192 193 194 195 196,
	0	 133 134 135 136 137 138 139 140 141 142 143 144 145 148 149 150,
	0	 168 170 171,
	0	 184 186 187,
	0	 184 186 187 192,
	0	 185 188 190 191 193,
	0	 138 142,
	0	 1 2 4 27 28 29 30 31 32 33 34 35 36 37 38 39 40 197 198 199 200 201 202 203 204 205 206 207 208 209 210 211 212 213 214 215 216 217 218 219 220 221 222 223,
	0	 33 34 35 36 37 39,
	0	 151 152 153 154 155 156 157 160 161 162 163 164 165 166 167 168 169 170 171 172 173 174 175 176 177 178 179 180 181 182 183 184 185 186 187 189 190 191 192 193 194 195 196,
	0	 136 138 139 143 144 145,
	0	 1 2 3 4 5 6 7 8 9 10 11 12 13 14 16 17 18 19 20 21 22 23 24 25 26 27 28 29 30 31 32 33 34 35 36 37 39 40 205 206 207 208 209 210 211 212 213 214 215 216 217 218 219 220 221 222 223,
	0	 70 72 73 74 75 77 78,
	0	 14 40,
	0	 3 5 6 7 8 9 10 11 12 13 14 15 16 17 18 19 20 21 22 23 24 25 26 27 28 29 30 31 32 38 40 41 42 43 44 45 46 197 198 199 200 201 202 203 204 205 206 207 208 209 210 211 212 213 214 215 216 217 218 219 220 221 222 223 224 225 226 227 228 229 230 231 232,
	0	 107 113,
	0	 155 160 175 176 177 178 183 189 194 195 196,
	0	 55 56,
	0	 27 28 29 31 32,
	0	 5 6 7 8 9 10 11 12 13 14 17 18 19 20 21 22 23 24 25 26 224 225 226 227 228 229 230 231 232,
	0	 1 2 4 5 6 7 8 9 10 11 12 13 14 16 17 18 19 20 21 22 23 24 25 26 33 34 35 36 37 38 197 198 199 200 201 202 203 204 205 206 207 208 209 210 211 212 213 214 215 216 217 218 219 220 221 222 223 224 225 226 227 228 229 230 231 232,
	0	 158 159 180 182,
	0	 65 66 67 68 69 70 71 72 73 74 75 76 77 78 79 80 81 82 83 84 85 87 88 89 90 91 92 93 94 95 96 97 99 100 101 102,
	0	 65 66 67 68 69 70 71 72 73 74 75 76 77 78 79 80 81 82 83 84 85 87 88 89 90 91 92 93 94 95 96 97 99 100 101 102 103 104 105 106 107 108 110 111 112 113 114 115 116 117 118 122 123 124 125 126 127 128 129 130,
	0	 65 66 67 68 69 70 71 72 73 74 75 76 77 78 79 80 81 82 83 84 85 87 88 89 90 91 92 93 94 95 96 97 99 100 101 102 103 104 105 106 107 108 110 111 112 113 114 115 116 117 118 119 121 122 123 124 125 126 127 128 129 130,
	0	 65 66 67 68 69 70 71 72 73 74 75 76 77 78 79 80 81 82 83 84 85 87 88 89 90 91 92 93 94 95 96 97 99 100 101 102 103 104 105 106 107 108 109 110 111 112 113 114 115 116 117 118 119 121 122 123 124 125 126 127 128 129 130,
	0	 27 28 29 30,
	0	 199 200,
	0	 107 112 113 118,
	0	 155 175 194 195,
	0	 1 2 4 5 6 7 8 9 10 11 12 13 14 17 18 19 20 21 22 23 24 25 26 33 34 35 36 37 40 224 225 226 227 228 229 230 231 232,
	0	 184 185 186 187 188 190 191 193,
	0	 3 15 27 28 29 30 31 32 38 197 198 199 200 201 202 203 204 205 206 207 208 209 210 211 212 213 214 215 216 217 218 219 220 221 222 223,
	0	 1 2 3 4 5 6 7 8 9 10 11 12 13 14 15 16 17 18 19 20 21 22 23 24 25 26 27 28 29 30 31 32 33 34 35 36 37 38 39 40 41 42 43 44 45 46 47 48 49 50 51 52 53 54 55 56 57 58 59 60 61 62 63 131 132 133 134 135 136 137 138 139 140 141 142 143 144 145 197 198 199 200 201 202 203 204 205 206 207 208 209 210 211 212 213 214 215 216 217 218 219 220 221 222 223 224 225 226 227 228 229 230 231 232,
	0	 206 207 208,
	0	 205 211 215 216 217 218 219 220 221 222 223,
	0	 82 83 85,
	0	 158 159 174 176 177 178 179 180 181 182 184 185 186 187 188 189 190 191 192 193,
	0	 30 31,
	0	 64 65 66 67 68 69 70 71 72 73 74 75 76 77 78 79 80 81 82 83 84 85 86 87 88 89 90 91 92 93 94 95 96 97 98 99 100 101 102 103 104 105 106 107 108 109 110 111 112 113 114 115 116 117 118 119 120 121 122 123 124 125 126 127 128 129 130 136 137 138 139 140 141 142 143 144 145 146 147 148 149 150,
	0	 1 4,
	0	 134 135 136 138 143,
;
END; [Splits]
