# Supplementary material for: Picoplankton nitrogen guilds in the tropical and subtropical oceans: From the surface to the deep
Source: PLoS One. 2025 Nov 5;20(11):e0335222. doi: 10.1371/journal.pone.0335222 (PMC12588538; doi:10.1371/journal.pone.0335222)
Supplement: S1 File — (ZIP) [file pone.0335222.s001.zip › supplementary info/N_cycle/G_nifH/tree/ref_database.iqtree]

IQ-TREE 2.1.4-beta COVID-edition built Jun 24 2021

Input file name: /home/robaina/Documents/TRAITS/genes/nifH/results/ref_database.faln
Type of analysis: ModelFinder + tree reconstruction + ultrafast bootstrap (1000 replicates)
Random seed number: 858556

REFERENCES
----------

To cite IQ-TREE please use:

Bui Quang Minh, Heiko A. Schmidt, Olga Chernomor, Dominik Schrempf,
Michael D. Woodhams, Arndt von Haeseler, and Robert Lanfear (2020)
IQ-TREE 2: New models and efficient methods for phylogenetic inference
in the genomic era. Mol. Biol. Evol., in press.
https://doi.org/10.1093/molbev/msaa015

To cite ModelFinder please use: 

Subha Kalyaanamoorthy, Bui Quang Minh, Thomas KF Wong, Arndt von Haeseler,
and Lars S Jermiin (2017) ModelFinder: Fast model selection for
accurate phylogenetic estimates. Nature Methods, 14:587–589.
https://doi.org/10.1038/nmeth.4285

Since you used ultrafast bootstrap (UFBoot) please also cite: 

Diep Thi Hoang, Olga Chernomor, Arndt von Haeseler, Bui Quang Minh,
and Le Sy Vinh (2018) UFBoot2: Improving the ultrafast bootstrap
approximation. Mol. Biol. Evol., 35:518–522.
https://doi.org/10.1093/molbev/msx281

SEQUENCE ALIGNMENT
------------------

Input data: 232 sequences with 964 amino-acid sites
Number of constant sites: 136 (= 14.1079% of all sites)
Number of invariant (constant or ambiguous constant) sites: 136 (= 14.1079% of all sites)
Number of parsimony informative sites: 710
Number of distinct site patterns: 906

ModelFinder
-----------

Best-fit model according to BIC: LG+I+G4

List of models sorted by BIC scores: 

Model                  LogL         AIC      w-AIC        AICc     w-AICc         BIC      w-BIC
LG+I+G4          -64294.508  129515.016 +        1  130374.344 +        1  131770.331 +        1
LG+G4            -64346.271  129616.542 - 8.99e-23  130470.458 - 1.35e-21  131866.986 - 1.03e-21
LG+F+I+G4        -64411.098  129786.195 -  1.3e-59  130754.204 - 3.27e-83  132134.061 - 1.04e-79
WAG+I+G4         -64651.828  130229.657 - 6.57e-156  131088.985 - 6.57e-156  132484.972 - 6.57e-156
WAG+F+I+G4       -64605.045  130174.091 - 7.65e-144  131142.099 - 1.92e-167  132521.957 - 6.12e-164
rtREV+F+I+G4     -64663.708  130291.415 - 2.55e-169  131259.424 - 6.42e-193  132639.281 - 2.04e-189
VT+I+G4          -64760.065  130446.130 - 6.47e-203  131305.458 - 6.47e-203  132701.445 - 6.47e-203
VT+F+I+G4        -64812.045  130588.089 - 9.66e-234  131556.098 - 2.43e-257  132935.955 - 7.73e-254
JTTDCMut+I+G4    -64959.878  130845.757 - 1.08e-289  131705.085 - 1.08e-289  133101.072 - 1.08e-289
JTT+I+G4         -64967.130  130860.260 - 7.66e-293  131719.588 - 7.66e-293  133115.575 - 7.66e-293
rtREV+I+G4       -64990.032  130906.063 - 8.67e-303  131765.391 - 8.67e-303  133161.379 - 8.67e-303
Blosum62+I+G4    -65120.165  131166.330 -        0  132025.658 -        0  133421.645 -        0
cpREV+I+G4       -65127.951  131181.903 -        0  132041.231 -        0  133437.218 -        0
cpREV+F+I+G4     -65073.646  131111.293 -        0  132079.301 -        0  133459.159 -        0
JTTDCMut+F+I+G4  -65107.186  131178.373 -        0  132146.381 -        0  133526.239 -        0
Blosum62+F+I+G4  -65111.745  131187.491 -        0  132155.499 -        0  133535.357 -        0
JTT+F+I+G4       -65130.133  131224.265 -        0  132192.274 -        0  133572.131 -        0
PMB+F+I+G4       -65160.221  131284.441 -        0  132252.449 -        0  133632.307 -        0
PMB+I+G4         -65254.904  131435.807 -        0  132295.135 -        0  133691.122 -        0
Dayhoff+I+G4     -65588.707  132103.413 -        0  132962.741 -        0  134358.728 -        0
DCMut+I+G4       -65591.040  132108.080 -        0  132967.408 -        0  134363.395 -        0
Dayhoff+F+I+G4   -65547.869  132059.738 -        0  133027.747 -        0  134407.604 -        0
DCMut+F+I+G4     -65548.497  132060.994 -        0  133029.002 -        0  134408.860 -        0
mtREV+F+I+G4     -65956.212  132876.424 -        0  133844.433 -        0  135224.290 -        0
mtZOA+F+I+G4     -66107.844  133179.687 -        0  134147.695 -        0  135527.553 -        0
FLU+I+G4         -66400.358  133726.716 -        0  134586.044 -        0  135982.031 -        0
FLU+F+I+G4       -66340.109  133644.219 -        0  134612.227 -        0  135992.085 -        0
HIVb+I+G4        -66709.387  134344.774 -        0  135204.102 -        0  136600.089 -        0
HIVb+F+I+G4      -66781.664  134527.328 -        0  135495.337 -        0  136875.194 -        0
mtART+F+I+G4     -67033.587  135031.173 -        0  135999.181 -        0  137379.039 -        0
mtZOA+I+G4       -67913.964  136753.928 -        0  137613.256 -        0  139009.243 -        0
mtMAM+F+I+G4     -67963.733  136891.466 -        0  137859.475 -        0  139239.332 -        0
LG+I             -68349.211  137622.422 -        0  138476.338 -        0  139872.866 -        0
mtREV+I+G4       -68662.227  138250.455 -        0  139109.783 -        0  140505.770 -        0
HIVw+F+I+G4      -68831.017  138626.034 -        0  139594.042 -        0  140973.900 -        0
LG               -69298.337  139518.674 -        0  140367.208 -        0  141764.247 -        0
HIVw+I+G4        -69531.640  139989.281 -        0  140848.609 -        0  142244.596 -        0
mtART+I+G4       -69588.836  140103.671 -        0  140963.000 -        0  142358.987 -        0
mtMAM+I+G4       -70542.217  142010.434 -        0  142869.762 -        0  144265.749 -        0

AIC, w-AIC   : Akaike information criterion scores and weights.
AICc, w-AICc : Corrected AIC scores and weights.
BIC, w-BIC   : Bayesian information criterion scores and weights.

Plus signs denote the 95% confidence sets.
Minus signs denote significant exclusion.

SUBSTITUTION PROCESS
--------------------

Model of substitution: LG+I+G4

State frequencies: (model)

Model of rate heterogeneity: Invar+Gamma with 4 categories
Proportion of invariable sites: 0.0318
Gamma shape alpha: 0.7332

 Category  Relative_rate  Proportion
  0         0              0.0318
  1         0.0840         0.2421
  2         0.3912         0.2421
  3         0.9673         0.2421
  4         2.6889         0.2421
Relative rates are computed as MEAN of the portion of the Gamma distribution falling in the category.

MAXIMUM LIKELIHOOD TREE
-----------------------

Log-likelihood of the tree: -64183.3858 (s.e. 2964.4484)
Unconstrained log-likelihood (without tree): -6515.6771
Number of free parameters (#branches + #model parameters): 463
Akaike information criterion (AIC) score: 129292.7717
Corrected Akaike information criterion (AICc) score: 130152.0997
Bayesian information criterion (BIC) score: 131548.0870

Total tree length (sum of branch lengths): 84.8878
Sum of internal branch lengths: 30.9329 (36.4397% of tree length)

WARNING: 2 near-zero internal branches (<0.0010) should be treated with caution
         Such branches are denoted by '**' in the figure below

NOTE: Tree is UNROOTED although outgroup taxon 'ref_190' is drawn at root
Numbers in parentheses are  ultrafast bootstrap support (%)

+--------ref_190
|
+-----------ref_185
|
|                       +---------------------ref_15
|                    +--| (82)
|                    |  +---------ref_212
|                 +--| (81)
|                 |  |      +---ref_122
|                 |  |  +---| (100)
|                 |  |  |   |     +--ref_144
|                 |  |  |   |  +--| (99)
|                 |  |  |   |  |  +--ref_136
|                 |  |  |   +--| (100)
|                 |  |  |      |  +--ref_30
|                 |  |  |      +--| (100)
|                 |  |  |         |  +--ref_79
|                 |  |  |         +--| (94)
|                 |  |  |            +--ref_155
|                 |  +--| (71)
|                 |     |                  +--ref_188
|                 |     |               +--| (100)
|                 |     |               |  |  +--ref_149
|                 |     |               |  +--| (100)
|                 |     |               |     +--ref_219
|                 |     |            +--| (84)
|                 |     |            |  |  +--ref_204
|                 |     |            |  +--| (99)
|                 |     |            |     |  +--ref_171
|                 |     |            |     +--| (100)
|                 |     |            |        +--ref_197
|                 |     |         +--| (100)
|                 |     |         |  |        +--ref_11
|                 |     |         |  |     +--| (100)
|                 |     |         |  |     |  +--ref_3
|                 |     |         |  |  +--| (99)
|                 |     |         |  |  |  |     +--ref_22
|                 |     |         |  |  |  |  +--| (99)
|                 |     |         |  |  |  |  |  |  +--ref_111
|                 |     |         |  |  |  |  |  +--| (100)
|                 |     |         |  |  |  |  |     |     +--ref_156
|                 |     |         |  |  |  |  |     |  +--| (100)
|                 |     |         |  |  |  |  |     |  |  +--ref_174
|                 |     |         |  |  |  |  |     +--| (100)
|                 |     |         |  |  |  |  |        +--ref_95
|                 |     |         |  |  |  +--| (100)
|                 |     |         |  |  |     |     +--ref_199
|                 |     |         |  |  |     |  +--| (90)
|                 |     |         |  |  |     |  |  +--ref_146
|                 |     |         |  |  |     +--| (96)
|                 |     |         |  |  |        +--ref_43
|                 |     |         |  +--| (98)
|                 |     |         |     +--ref_36
|                 |     |      +--| (96)
|                 |     |      |  |     +-----ref_51
|                 |     |      |  |  +--| (67)
|                 |     |      |  |  |  |     +--ref_57
|                 |     |      |  |  |  |  +--| (78)
|                 |     |      |  |  |  |  |  |                 +--ref_178
|                 |     |      |  |  |  |  |  |              +--| (88)
|                 |     |      |  |  |  |  |  |              |  +--ref_209
|                 |     |      |  |  |  |  |  |           +--| (85)
|                 |     |      |  |  |  |  |  |           |  +--ref_205
|                 |     |      |  |  |  |  |  |        +--| (94)
|                 |     |      |  |  |  |  |  |        |  |           +--ref_173
|                 |     |      |  |  |  |  |  |        |  |        +--| (100)
|                 |     |      |  |  |  |  |  |        |  |        |  +--ref_160
|                 |     |      |  |  |  |  |  |        |  |     +--| (91)
|                 |     |      |  |  |  |  |  |        |  |     |  +--ref_220
|                 |     |      |  |  |  |  |  |        |  |  +--| (67)
|                 |     |      |  |  |  |  |  |        |  |  |  +--ref_23
|                 |     |      |  |  |  |  |  |        |  +--| (69)
|                 |     |      |  |  |  |  |  |        |     +--ref_87
|                 |     |      |  |  |  |  |  |     +--| (99)
|                 |     |      |  |  |  |  |  |     |  |  +--ref_201
|                 |     |      |  |  |  |  |  |     |  +--| (100)
|                 |     |      |  |  |  |  |  |     |     +--ref_92
|                 |     |      |  |  |  |  |  |  +--| (89)
|                 |     |      |  |  |  |  |  |  |  |     +--ref_142
|                 |     |      |  |  |  |  |  |  |  |  +--| (80)
|                 |     |      |  |  |  |  |  |  |  |  |  +--ref_168
|                 |     |      |  |  |  |  |  |  |  +--| (94)
|                 |     |      |  |  |  |  |  |  |     |  +--ref_66
|                 |     |      |  |  |  |  |  |  |     +--| (100)
|                 |     |      |  |  |  |  |  |  |        +--ref_73
|                 |     |      |  |  |  |  |  +--| (79)
|                 |     |      |  |  |  |  |     |  +--ref_70
|                 |     |      |  |  |  |  |     +--| (80)
|                 |     |      |  |  |  |  |        |           +--ref_137
|                 |     |      |  |  |  |  |        |        +--| (100)
|                 |     |      |  |  |  |  |        |        |  +--ref_195
|                 |     |      |  |  |  |  |        |     +--| (98)
|                 |     |      |  |  |  |  |        |     |  +--ref_39
|                 |     |      |  |  |  |  |        |  +--| (87)
|                 |     |      |  |  |  |  |        |  |  |                          +--ref_50
|                 |     |      |  |  |  |  |        |  |  |                       +--| (100)
|                 |     |      |  |  |  |  |        |  |  |                       |  +--ref_150
|                 |     |      |  |  |  |  |        |  |  |                    +--| (39)
|                 |     |      |  |  |  |  |        |  |  |                    |  |     +--ref_16
|                 |     |      |  |  |  |  |        |  |  |                    |  |  +--| (100)
|                 |     |      |  |  |  |  |        |  |  |                    |  |  |  +--ref_25
|                 |     |      |  |  |  |  |        |  |  |                    |  +--| (100)
|                 |     |      |  |  |  |  |        |  |  |                    |     +--ref_157
|                 |     |      |  |  |  |  |        |  |  |                 +--| (73)
|                 |     |      |  |  |  |  |        |  |  |                 |  |     +--ref_214
|                 |     |      |  |  |  |  |        |  |  |                 |  |  +--| (84)
|                 |     |      |  |  |  |  |        |  |  |                 |  |  |  +--ref_81
|                 |     |      |  |  |  |  |        |  |  |                 |  +--| (40)
|                 |     |      |  |  |  |  |        |  |  |                 |     |  +--ref_42
|                 |     |      |  |  |  |  |        |  |  |                 |     +--| (78)
|                 |     |      |  |  |  |  |        |  |  |                 |        +--ref_165
|                 |     |      |  |  |  |  |        |  |  |              +--| (83)
|                 |     |      |  |  |  |  |        |  |  |              |  +--ref_40
|                 |     |      |  |  |  |  |        |  |  |           +--| (52)
|                 |     |      |  |  |  |  |        |  |  |           |  |           +--ref_56
|                 |     |      |  |  |  |  |        |  |  |           |  |        +--| (100)
|                 |     |      |  |  |  |  |        |  |  |           |  |        |  +--ref_82
|                 |     |      |  |  |  |  |        |  |  |           |  |     +--| (98)
|                 |     |      |  |  |  |  |        |  |  |           |  |     |  |  +--ref_117
|                 |     |      |  |  |  |  |        |  |  |           |  |     |  +--| (100)
|                 |     |      |  |  |  |  |        |  |  |           |  |     |     +--ref_198
|                 |     |      |  |  |  |  |        |  |  |           |  |  +--| (92)
|                 |     |      |  |  |  |  |        |  |  |           |  |  |  +--ref_60
|                 |     |      |  |  |  |  |        |  |  |           |  +--| (77)
|                 |     |      |  |  |  |  |        |  |  |           |     |     +--ref_177
|                 |     |      |  |  |  |  |        |  |  |           |     |  +**| (53)
|                 |     |      |  |  |  |  |        |  |  |           |     |  |  +--ref_41
|                 |     |      |  |  |  |  |        |  |  |           |     +--| (72)
|                 |     |      |  |  |  |  |        |  |  |           |        |  +--ref_100
|                 |     |      |  |  |  |  |        |  |  |           |        +--| (68)
|                 |     |      |  |  |  |  |        |  |  |           |           +--ref_104
|                 |     |      |  |  |  |  |        |  |  |        +--| (57)
|                 |     |      |  |  |  |  |        |  |  |        |  +--ref_55
|                 |     |      |  |  |  |  |        |  |  |     +--| (93)
|                 |     |      |  |  |  |  |        |  |  |     |  |     +--ref_59
|                 |     |      |  |  |  |  |        |  |  |     |  |  +--| (93)
|                 |     |      |  |  |  |  |        |  |  |     |  |  |  |     +--ref_69
|                 |     |      |  |  |  |  |        |  |  |     |  |  |  |  +--| (100)
|                 |     |      |  |  |  |  |        |  |  |     |  |  |  |  |  +--ref_18
|                 |     |      |  |  |  |  |        |  |  |     |  |  |  +--| (99)
|                 |     |      |  |  |  |  |        |  |  |     |  |  |     |     +--ref_126
|                 |     |      |  |  |  |  |        |  |  |     |  |  |     |  +--| (97)
|                 |     |      |  |  |  |  |        |  |  |     |  |  |     |  |  +--ref_84
|                 |     |      |  |  |  |  |        |  |  |     |  |  |     +--| (99)
|                 |     |      |  |  |  |  |        |  |  |     |  |  |        +--ref_17
|                 |     |      |  |  |  |  |        |  |  |     |  +--| (97)
|                 |     |      |  |  |  |  |        |  |  |     |     +--ref_213
|                 |     |      |  |  |  |  |        |  |  |  +--| (96)
|                 |     |      |  |  |  |  |        |  |  |  |  |        +--ref_90
|                 |     |      |  |  |  |  |        |  |  |  |  |     +--| (86)
|                 |     |      |  |  |  |  |        |  |  |  |  |     |  |     +--ref_46
|                 |     |      |  |  |  |  |        |  |  |  |  |     |  |  +--| (91)
|                 |     |      |  |  |  |  |        |  |  |  |  |     |  |  |  +--ref_64
|                 |     |      |  |  |  |  |        |  |  |  |  |     |  +--| (87)
|                 |     |      |  |  |  |  |        |  |  |  |  |     |     +--ref_109
|                 |     |      |  |  |  |  |        |  |  |  |  |  +--| (85)
|                 |     |      |  |  |  |  |        |  |  |  |  |  |  |           +--ref_140
|                 |     |      |  |  |  |  |        |  |  |  |  |  |  |        +--| (99)
|                 |     |      |  |  |  |  |        |  |  |  |  |  |  |        |  |  +--ref_37
|                 |     |      |  |  |  |  |        |  |  |  |  |  |  |        |  +--| (100)
|                 |     |      |  |  |  |  |        |  |  |  |  |  |  |        |     +--ref_108
|                 |     |      |  |  |  |  |        |  |  |  |  |  |  |     +--| (81)
|                 |     |      |  |  |  |  |        |  |  |  |  |  |  |     |  +--ref_153
|                 |     |      |  |  |  |  |        |  |  |  |  |  |  |  +--| (85)
|                 |     |      |  |  |  |  |        |  |  |  |  |  |  |  |  |  +--ref_221
|                 |     |      |  |  |  |  |        |  |  |  |  |  |  |  |  +--| (81)
|                 |     |      |  |  |  |  |        |  |  |  |  |  |  |  |     +--ref_132
|                 |     |      |  |  |  |  |        |  |  |  |  |  |  +--| (98)
|                 |     |      |  |  |  |  |        |  |  |  |  |  |     |  +--ref_62
|                 |     |      |  |  |  |  |        |  |  |  |  |  |     +--| (100)
|                 |     |      |  |  |  |  |        |  |  |  |  |  |        +--ref_216
|                 |     |      |  |  |  |  |        |  |  |  |  +--| (90)
|                 |     |      |  |  |  |  |        |  |  |  |     +--ref_91
|                 |     |      |  |  |  |  |        |  |  +--| (75)
|                 |     |      |  |  |  |  |        |  |     +--ref_44
|                 |     |      |  |  |  |  |        +--| (100)
|                 |     |      |  |  |  |  |           |  +--ref_71
|                 |     |      |  |  |  |  |           +--| (99)
|                 |     |      |  |  |  |  |              +--ref_75
|                 |     |      |  |  |  +--| (66)
|                 |     |      |  |  |     |  +--ref_31
|                 |     |      |  |  |     +--| (100)
|                 |     |      |  |  |        +--ref_85
|                 |     |      |  +--| (76)
|                 |     |      |     |                 +--ref_200
|                 |     |      |     |              +--| (96)
|                 |     |      |     |              |  |  +--ref_4
|                 |     |      |     |              |  +--| (100)
|                 |     |      |     |              |     +--ref_208
|                 |     |      |     |           +--| (100)
|                 |     |      |     |           |  |                             +--ref_120
|                 |     |      |     |           |  |                          +--| (100)
|                 |     |      |     |           |  |                          |  +--ref_121
|                 |     |      |     |           |  |                       +--| (85)
|                 |     |      |     |           |  |                       |  |  +--ref_113
|                 |     |      |     |           |  |                       |  +--| (100)
|                 |     |      |     |           |  |                       |     +--ref_161
|                 |     |      |     |           |  |                    +--| (85)
|                 |     |      |     |           |  |                    |  +--ref_77
|                 |     |      |     |           |  |                 +--| (85)
|                 |     |      |     |           |  |                 |  +--ref_76
|                 |     |      |     |           |  |              +--| (85)
|                 |     |      |     |           |  |              |  +--ref_45
|                 |     |      |     |           |  |           +--| (62)
|                 |     |      |     |           |  |           |  +--ref_8
|                 |     |      |     |           |  |        +--| (62)
|                 |     |      |     |           |  |        |  +--ref_143
|                 |     |      |     |           |  |     +--| (75)
|                 |     |      |     |           |  |     |  |     +--ref_102
|                 |     |      |     |           |  |     |  |  +--| (90)
|                 |     |      |     |           |  |     |  |  |  +--ref_196
|                 |     |      |     |           |  |     |  +--| (100)
|                 |     |      |     |           |  |     |     +--ref_169
|                 |     |      |     |           |  |  +--| (85)
|                 |     |      |     |           |  |  |  +--ref_134
|                 |     |      |     |           |  +--| (89)
|                 |     |      |     |           |     +--ref_167
|                 |     |      |     |        +--| (91)
|                 |     |      |     |        |  |           +--ref_172
|                 |     |      |     |        |  |        +--| (100)
|                 |     |      |     |        |  |        |  +--ref_191
|                 |     |      |     |        |  |     +--| (100)
|                 |     |      |     |        |  |     |  |  +--ref_19
|                 |     |      |     |        |  |     |  +--| (92)
|                 |     |      |     |        |  |     |     +--ref_193
|                 |     |      |     |        |  |  +--| (58)
|                 |     |      |     |        |  |  |  +--ref_154
|                 |     |      |     |        |  +--| (88)
|                 |     |      |     |        |     |  +--ref_206
|                 |     |      |     |        |     +--| (100)
|                 |     |      |     |        |        |     +--ref_52
|                 |     |      |     |        |        |  +--| (100)
|                 |     |      |     |        |        |  |  |  +--ref_218
|                 |     |      |     |        |        |  |  +--| (96)
|                 |     |      |     |        |        |  |     |  +--ref_98
|                 |     |      |     |        |        |  |     +--| (96)
|                 |     |      |     |        |        |  |        +--ref_164
|                 |     |      |     |        |        +--| (94)
|                 |     |      |     |        |           |           +--ref_128
|                 |     |      |     |        |           |        +--| (72)
|                 |     |      |     |        |           |        |  +--ref_93
|                 |     |      |     |        |           |     +--| (63)
|                 |     |      |     |        |           |     |  |  +--ref_80
|                 |     |      |     |        |           |     |  +--| (100)
|                 |     |      |     |        |           |     |     +--ref_123
|                 |     |      |     |        |           |  +--| (90)
|                 |     |      |     |        |           |  |  +--ref_32
|                 |     |      |     |        |           +--| (100)
|                 |     |      |     |        |              +--ref_152
|                 |     |      |     |     +--| (91)
|                 |     |      |     |     |  |                          +--ref_68
|                 |     |      |     |     |  |                       +--| (63)
|                 |     |      |     |     |  |                       |  |     +--ref_27
|                 |     |      |     |     |  |                       |  |  +--| (37)
|                 |     |      |     |     |  |                       |  |  |  +--ref_211
|                 |     |      |     |     |  |                       |  +--| (28)
|                 |     |      |     |     |  |                       |     |        +--ref_34
|                 |     |      |     |     |  |                       |     |     +--| (100)
|                 |     |      |     |     |  |                       |     |     |  +--ref_217
|                 |     |      |     |     |  |                       |     |  +--| (86)
|                 |     |      |     |     |  |                       |     |  |  |        +--ref_94
|                 |     |      |     |     |  |                       |     |  |  |     +--| (80)
|                 |     |      |     |     |  |                       |     |  |  |     |  +--ref_129
|                 |     |      |     |     |  |                       |     |  |  |  +--| (87)
|                 |     |      |     |     |  |                       |     |  |  |  |  |  +--ref_124
|                 |     |      |     |     |  |                       |     |  |  |  |  +--| (84)
|                 |     |      |     |     |  |                       |     |  |  |  |     +--ref_83
|                 |     |      |     |     |  |                       |     |  |  +--| (87)
|                 |     |      |     |     |  |                       |     |  |     |  +--ref_203
|                 |     |      |     |     |  |                       |     |  |     +--| (93)
|                 |     |      |     |     |  |                       |     |  |        +--ref_207
|                 |     |      |     |     |  |                       |     +--| (86)
|                 |     |      |     |     |  |                       |        |  +--ref_96
|                 |     |      |     |     |  |                       |        +--| (100)
|                 |     |      |     |     |  |                       |           +--ref_35
|                 |     |      |     |     |  |                    +--| (60)
|                 |     |      |     |     |  |                    |  +--ref_86
|                 |     |      |     |     |  |                 +--| (54)
|                 |     |      |     |     |  |                 |  |     +--ref_106
|                 |     |      |     |     |  |                 |  |  +--| (84)
|                 |     |      |     |     |  |                 |  |  |  +--ref_130
|                 |     |      |     |     |  |                 |  +--| (89)
|                 |     |      |     |     |  |                 |     |  +--ref_181
|                 |     |      |     |     |  |                 |     +--| (98)
|                 |     |      |     |     |  |                 |        +--ref_29
|                 |     |      |     |     |  |              +--| (57)
|                 |     |      |     |     |  |              |  |     +--ref_180
|                 |     |      |     |     |  |              |  |  +--| (97)
|                 |     |      |     |     |  |              |  |  |  +--ref_azo
|                 |     |      |     |     |  |              |  +--| (97)
|                 |     |      |     |     |  |              |     +--ref_107
|                 |     |      |     |     |  |           +--| (82)
|                 |     |      |     |     |  |           |  +--ref_33
|                 |     |      |     |     |  |        +--| (86)
|                 |     |      |     |     |  |        |  |  +--ref_97
|                 |     |      |     |     |  |        |  +--| (99)
|                 |     |      |     |     |  |        |     +--ref_47
|                 |     |      |     |     |  |     +--| (82)
|                 |     |      |     |     |  |     |  |  +--ref_9
|                 |     |      |     |     |  |     |  +--| (90)
|                 |     |      |     |     |  |     |     +--ref_176
|                 |     |      |     |     |  |  +--| (85)
|                 |     |      |     |     |  |  |  +--ref_10
|                 |     |      |     |     |  +--| (98)
|                 |     |      |     |     |     +--ref_162
|                 |     |      |     |  +--| (91)
|                 |     |      |     |  |  |  +--ref_101
|                 |     |      |     |  |  +--| (100)
|                 |     |      |     |  |     |  +--ref_24
|                 |     |      |     |  |     +--| (100)
|                 |     |      |     |  |        +--ref_105
|                 |     |      |     +--| (100)
|                 |     |      |        |  +--ref_138
|                 |     |      |        +--| (91)
|                 |     |      |           +--ref_202
|                 |     |   +--| (90)
|                 |     |   |  +--ref_38
|                 |     +---| (100)
|                 |         +--ref_183
|              +--| (60)
|              |  |          +--------ref_114
|              |  |       +--| (100)
|              |  |       |  +------ref_63
|              |  |  +----| (100)
|              |  |  |    +------ref_26
|              |  +--| (100)
|              |     |        +-----ref_179
|              |     |     +--| (100)
|              |     |     |  |     +---ref_215
|              |     |     |  |  +--| (100)
|              |     |     |  |  |  +--ref_74
|              |     |     |  +--| (70)
|              |     |     |     +--ref_210
|              |     |  +--| (72)
|              |     |  |  +----ref_194
|              |     +--| (99)
|              |        +---ref_21
|           +--| (71)
|           |  |                           +------ref_2
|           |  |                        +--| (100)
|           |  |                        |  +-----ref_145
|           |  |                     +--| (99)
|           |  |                     |  |  +---ref_1
|           |  |                     |  +--| (100)
|           |  |                     |     |          +------ref_116
|           |  |                     |     |  +-------| (100)
|           |  |                     |     |  |       |     +--ref_131
|           |  |                     |     |  |       +-----| (100)
|           |  |                     |     |  |             |     +--ref_163
|           |  |                     |     |  |             |  +--| (100)
|           |  |                     |     |  |             |  |  +--ref_127
|           |  |                     |     |  |             +--| (100)
|           |  |                     |     |  |                +--ref_141
|           |  |                     |     +--| (99)
|           |  |                     |        +------ref_186
|           |  |           +---------| (100)
|           |  |           |         |  +----ref_189
|           |  |           |         +--| (100)
|           |  |           |            |  +--ref_61
|           |  |           |            +--| (100)
|           |  |           |               |  +--ref_88
|           |  |           |               +--| (100)
|           |  |           |                  +--ref_139
|           |  |        +--| (85)
|           |  |        |  |  +---------ref_175
|           |  |        |  +--| (85)
|           |  |        |     |                    +------------out_7
|           |  |        |     +--------------------| (100)
|           |  |        |                          |              +--out_4
|           |  |        |                          |           +--| (94)
|           |  |        |                          |           |  +--out_0
|           |  |        |                          |        +--| (94)
|           |  |        |                          |        |  +--out_3
|           |  |        |                          +--------| (98)
|           |  |        |                                   |  +--out_9
|           |  |        |                                   +--| (98)
|           |  |        |                                      |     +--out_5
|           |  |        |                                      |  +--| (89)
|           |  |        |                                      |  |  +--out_6
|           |  |        |                                      +--| (89)
|           |  |        |                                         |  +--out_8
|           |  |        |                                         +--| (100)
|           |  |        |                                            +--out_1
|           |  |     +--| (58)
|           |  |     |  |  +-----------ref_67
|           |  |     |  +--| (87)
|           |  |     |     |          +--ref_0
|           |  |     |     |       +--| (99)
|           |  |     |     |       |  |  +--ref_13
|           |  |     |     |       |  +**| (73)
|           |  |     |     |       |     |  +--ref_65
|           |  |     |     |       |     +--| (100)
|           |  |     |     |       |        +--ref_147
|           |  |     |     +-------| (100)
|           |  |     |             |  +--ref_99
|           |  |     |             +--| (100)
|           |  |     |                +--ref_170
|           |  |  +--| (64)
|           |  |  |  +------ref_159
|           |  +--| (61)
|           |     |           +---ref_6
|           |     |       +---| (100)
|           |     |       |   +--ref_78
|           |     |  +----| (100)
|           |     |  |    |  +----ref_119
|           |     |  |    +--| (20)
|           |     |  |       |  +--ref_148
|           |     |  |       +--| (100)
|           |     |  |          |  +--ref_28
|           |     |  |          +--| (100)
|           |     |  |             +--ref_187
|           |     +--| (92)
|           |        |        +-------ref_110
|           |        |     +--| (100)
|           |        |     |  |  +--ref_53
|           |        |     |  +--| (100)
|           |        |     |     |  +--ref_48
|           |        |     |     +--| (99)
|           |        |     |        +--ref_58
|           |        |  +--| (100)
|           |        |  |  |     +-------ref_5
|           |        |  |  |  +--| (100)
|           |        |  |  |  |  |           +--ref_135
|           |        |  |  |  |  |        +--| (100)
|           |        |  |  |  |  |        |  +--ref_158
|           |        |  |  |  |  |     +--| (100)
|           |        |  |  |  |  |     |  +--ref_151
|           |        |  |  |  |  |  +--| (20)
|           |        |  |  |  |  |  |  |     +--ref_49
|           |        |  |  |  |  |  |  |  +--| (95)
|           |        |  |  |  |  |  |  |  |  +--ref_14
|           |        |  |  |  |  |  |  +--| (95)
|           |        |  |  |  |  |  |     +--ref_112
|           |        |  |  |  |  +--| (99)
|           |        |  |  |  |     +--ref_125
|           |        |  |  +--| (93)
|           |        |  |     |  +--ref_20
|           |        |  |     +--| (100)
|           |        |  |        +--ref_182
|           |        +--| (100)
|           |           |   +--ref_166
|           |           +---| (100)
|           |               |     +--ref_54
|           |               |  +--| (100)
|           |               |  |  +--ref_72
|           |               +--| (88)
|           |                  |  +--ref_115
|           |                  +--| (100)
|           |                     +--ref_133
|       +---| (93)
|       |   +--------ref_192
|   +---| (96)
|   |   |                   +--ref_7
|   |   |                +--| (100)
|   |   |                |  +--ref_118
|   |   |             +--| (100)
|   |   |             |  +--ref_184
|   |   |  +----------| (100)
|   |   |  |          +--ref_103
|   |   +--| (99)
|   |      +-----------ref_89
+---| (100)
    +------------ref_12

Tree in newick format:

(ref_190:0.9470079728,ref_185:1.1826941289,(((((((ref_15:2.1881608760,ref_212:0.9719667750)82:0.2823525066,((ref_122:0.4196427897,((ref_144:0.3123522657,ref_136:0.2343840256)99:0.1134693384,(ref_30:0.1425886555,(ref_79:0.1061270555,ref_155:0.1144510176)94:0.0622220121)100:0.1544245724)100:0.2468269423)100:0.4174677937,((((((ref_188:0.1853619526,(ref_149:0.0617643326,ref_219:0.1852342229)100:0.1071506460)100:0.2357097534,(ref_204:0.3190642898,(ref_171:0.1850298488,ref_197:0.0673306132)100:0.1059003891)99:0.1065927133)84:0.0384740296,(((ref_11:0.1798416558,ref_3:0.1683854271)100:0.1476186137,((ref_22:0.2709985153,(ref_111:0.1633895307,((ref_156:0.1475049522,ref_174:0.1234744478)100:0.0368294251,ref_95:0.1343951303)100:0.0408527502)100:0.0564717170)99:0.0691405850,((ref_199:0.1998327657,ref_146:0.1937663373)90:0.0336782997,ref_43:0.1982979948)96:0.0558781423)100:0.0647100357)99:0.0355218758,ref_36:0.1451234442)98:0.0274622339)100:0.2640952954,((ref_51:0.6385755816,((ref_57:0.3237913827,((((((ref_178:0.2005210815,ref_209:0.1006999251)88:0.0407339830,ref_205:0.2013345875)85:0.0261484576,((((ref_173:0.2101256101,ref_160:0.1080074428)100:0.0942034186,ref_220:0.1202793067)91:0.0624786825,ref_23:0.0998724389)67:0.0323292307,ref_87:0.2014324530)69:0.0345078807)94:0.0407521866,(ref_201:0.2160216139,ref_92:0.1010025958)100:0.0527041701)99:0.0289026841,((ref_142:0.1495861773,ref_168:0.0674905144)80:0.0623387344,(ref_66:0.0763223948,ref_73:0.1731016676)100:0.1471814441)94:0.0804803852)89:0.0666558326,(ref_70:0.1631266546,((((ref_137:0.1215467375,ref_195:0.1290331254)100:0.1801681445,ref_39:0.1942109428)98:0.0562252183,(((((((((ref_50:0.2433954696,ref_150:0.1118165726)100:0.0750418681,((ref_16:0.1879360137,ref_25:0.0713294753)100:0.0614567895,ref_157:0.1165057724)100:0.0997687746)39:0.0238977017,((ref_214:0.2121700079,ref_81:0.1862571273)84:0.0612169409,(ref_42:0.0794564662,ref_165:0.1588967033)78:0.0304209520)40:0.0163098614)73:0.0306387606,ref_40:0.1083141309)83:0.0376487854,((((ref_56:0.1260221861,ref_82:0.1145329142)100:0.0460248585,(ref_117:0.0613029050,ref_198:0.1381758273)100:0.0742690009)98:0.0268488917,ref_60:0.0645690163)92:0.0205484993,((ref_177:0.1241768762,ref_41:0.1450643987)53:0.0000025332,(ref_100:0.1424384368,ref_104:0.0641978565)68:0.0386169499)72:0.0471822001)77:0.0350916103)52:0.0416845676,ref_55:0.1498191736)57:0.0547358205,((ref_59:0.2376347693,((ref_69:0.1840904127,ref_18:0.1531311883)100:0.0554317873,((ref_126:0.1304671446,ref_84:0.1448808641)97:0.0331608152,ref_17:0.0617319218)99:0.0610730630)99:0.0656907468)93:0.0394082181,ref_213:0.2127102101)97:0.0798781494)93:0.0767359523,(((ref_90:0.2325570162,((ref_46:0.1978525571,ref_64:0.1344665539)91:0.0668178679,ref_109:0.0945192586)87:0.0435454023)86:0.0121855319,((((ref_140:0.1431232021,(ref_37:0.1527449778,ref_108:0.0952325304)100:0.0733430215)99:0.0495971197,ref_153:0.0738238414)81:0.0209250273,(ref_221:0.0855975545,ref_132:0.1059306982)81:0.0225350445)85:0.0198582792,(ref_62:0.0990531030,ref_216:0.0984806094)100:0.0274860945)98:0.0855708959)85:0.0276689702,ref_91:0.1505377579)90:0.0379647369)96:0.1069250310,ref_44:0.1593533128)75:0.0307921614)87:0.0424080733,(ref_71:0.1800652132,ref_75:0.1961125871)99:0.0705188994)100:0.1196650843)80:0.0608707900)79:0.0483177048)78:0.0405445414,(ref_31:0.1748132806,ref_85:0.0979891124)100:0.2939280401)66:0.0424906443)67:0.0766875617,((((((ref_200:0.3501073571,(ref_4:0.1182305566,ref_208:0.1173691705)100:0.0853239863)96:0.0757264573,((((((((((ref_120:0.1188289796,ref_121:0.0755611983)100:0.2178947578,(ref_113:0.1460015166,ref_161:0.0277358020)100:0.0495451670)85:0.0697054583,ref_77:0.0500746551)85:0.0815915572,ref_76:0.1513381115)85:0.0478720641,ref_45:0.0659099426)85:0.0703602493,ref_8:0.1903497812)62:0.0395795666,ref_143:0.0934739431)62:0.0608090433,((ref_102:0.0964299294,ref_196:0.1351466210)90:0.0128361060,ref_169:0.1179413076)100:0.0562417591)75:0.0794471831,ref_134:0.1196830630)85:0.0790381906,ref_167:0.1815170509)89:0.1232322301)100:0.1745881060,((((ref_172:0.0689316352,ref_191:0.0876791662)100:0.1250868016,(ref_19:0.1296194362,ref_193:0.0964049236)92:0.0419582873)100:0.2956193938,ref_154:0.1384245022)58:0.0438717785,(ref_206:0.0900400437,((ref_52:0.0903677318,(ref_218:0.0736201226,(ref_98:0.0818069421,ref_164:0.0732374681)96:0.0277525776)96:0.0430270722)100:0.0684728910,((((ref_128:0.1467809021,ref_93:0.1311402498)72:0.0412929944,(ref_80:0.0976958063,ref_123:0.0615290864)100:0.0484598774)63:0.0212133922,ref_32:0.0636119567)90:0.0635416593,ref_152:0.0734743774)100:0.1441617275)94:0.0342934749)100:0.1356441965)88:0.0323660869)91:0.0636534718,(((((((((ref_68:0.1427730618,((ref_27:0.1216256804,ref_211:0.1095892082)37:0.0180929030,(((ref_34:0.0853379725,ref_217:0.0629621444)100:0.0640418950,(((ref_94:0.0980262758,ref_129:0.0701130074)80:0.0609886113,(ref_124:0.1019514367,ref_83:0.0621529401)84:0.0408837792)87:0.0218409041,(ref_203:0.1013655467,ref_207:0.0553885988)93:0.0307242017)87:0.0177984745)86:0.0284742582,(ref_96:0.0965991354,ref_35:0.0764635034)100:0.0308149814)86:0.0153151463)28:0.0049192574)63:0.0067400074,ref_86:0.1112691869)60:0.0220236585,((ref_106:0.1128121106,ref_130:0.1017233992)84:0.0244237496,(ref_181:0.1201144536,ref_29:0.0674266442)98:0.0385118205)89:0.0183031880)54:0.0087791808,((ref_180:0.0823510182,ref_azo:0.0951938958)97:0.0265673923,ref_107:0.0956955154)97:0.0416906721)57:0.0081683214,ref_33:0.1055280414)82:0.0046435837,(ref_97:0.0878640837,ref_47:0.0708552839)99:0.0503641910)86:0.0154420430,(ref_9:0.1138165687,ref_176:0.0432513083)90:0.0133416095)82:0.0123602182,ref_10:0.0832230988)85:0.0190639240,ref_162:0.1177418614)98:0.0409916303)91:0.0656013409,(ref_101:0.0861283489,(ref_24:0.0889448391,ref_105:0.1074074447)100:0.0497286982)100:0.1401476243)91:0.0874303233,(ref_138:0.3186065314,ref_202:0.2242326225)91:0.0569693695)100:0.2367275930)76:0.0992985147)96:0.1855562398,ref_38:0.1655634447)90:0.0886297957,ref_183:0.1893919826)100:0.4059904201)71:0.0888897324)81:0.1251545993,(((ref_114:0.9334903634,ref_63:0.7173466284)100:0.3577915130,ref_26:0.7506679788)100:0.5435716683,(((ref_179:0.5808639211,((ref_215:0.3935294003,ref_74:0.1941640766)100:0.1538892093,ref_210:0.3142929100)70:0.1005606458)100:0.2801817852,ref_194:0.4832945662)72:0.1402544557,ref_21:0.4257435922)99:0.1473685455)100:0.3323551721)60:0.0602291111,(((((((ref_2:0.7602692209,ref_145:0.6377302367)100:0.1053430595,(ref_1:0.4470029729,((ref_116:0.7233959566,(ref_131:0.2373989824,((ref_163:0.1109599387,ref_127:0.1121635726)100:0.0301196458,ref_141:0.0538405640)100:0.2731585451)100:0.6028103178)100:0.7768046062,ref_186:0.7083498476)99:0.1040864063)100:0.2841031229)99:0.0822818166,(ref_189:0.5030536090,(ref_61:0.2376254772,(ref_88:0.2047185413,ref_139:0.0903811262)100:0.2645322898)100:0.1641035529)100:0.2040010654)100:1.0451840290,(ref_175:0.9941681039,(out_7:1.2878037101,(((out_4:0.1361772810,out_0:0.0707675865)94:0.0505481037,out_3:0.1042876624)94:0.1763990474,(out_9:0.2667711539,((out_5:0.1982552696,out_6:0.1373573208)89:0.0333033745,(out_8:0.1868828234,out_1:0.0738056294)100:0.0598961009)89:0.0508229980)98:0.0453331497)98:0.8944580625)100:2.0434200380)85:0.2690892041)85:0.2190832644,(ref_67:1.2381819463,((ref_0:0.3579434694,(ref_13:0.2095012641,(ref_65:0.0939634102,ref_147:0.2114149225)100:0.0627536929)73:0.0000022202)99:0.1001390190,(ref_99:0.1032609862,ref_170:0.1064241614)100:0.1299285009)100:0.7856861163)87:0.2765962395)58:0.1321940853,ref_159:0.7350622884)64:0.2213241352,(((ref_6:0.4135925262,ref_78:0.3624451196)100:0.4368862659,(ref_119:0.5213071003,(ref_148:0.3111369650,(ref_28:0.2519671277,ref_187:0.2084744671)100:0.1746222242)100:0.2756276765)20:0.0827250129)100:0.4929333261,(((ref_110:0.8274170271,(ref_53:0.3240497619,(ref_48:0.2775123782,ref_58:0.3276468988)99:0.2511517315)100:0.2221766570)100:0.1450553399,((ref_5:0.8274932900,((((ref_135:0.1409474670,ref_158:0.1052420343)100:0.2468437876,ref_151:0.1244988824)100:0.2114227107,((ref_49:0.1381736974,ref_14:0.1082417643)95:0.0332109443,ref_112:0.0295862138)95:0.0677572620)20:0.0343141056,ref_125:0.2959887435)99:0.2075826612)100:0.1707421053,(ref_20:0.2147065825,ref_182:0.2796034761)100:0.3023042456)93:0.1477465830)100:0.2449036954,(ref_166:0.3814776138,((ref_54:0.1573342492,ref_72:0.0543961699)100:0.1209334461,(ref_115:0.1196190131,ref_133:0.1752222834)100:0.0779043028)88:0.0579502684)100:0.4102068419)100:0.3154688991)92:0.1907899463)61:0.0826102104)71:0.1753153527,ref_192:0.8944599184)93:0.4787315700,((((ref_7:0.1593342379,ref_118:0.1445362837)100:0.1742864052,ref_184:0.1977643331)100:0.1201988879,ref_103:0.1646476563)100:1.1373953450,ref_89:1.1916188366)99:0.1279626691)96:0.4520040737,ref_12:1.3110599177)100:0.4276589323);

CONSENSUS TREE
--------------

Consensus tree is constructed from 1000 bootstrap trees
Log-likelihood of consensus tree: -64183.343284
Robinson-Foulds distance between ML tree and consensus tree: 8

Branches with support >0.000000% are kept (extended consensus)
Branch lengths are optimized by maximum likelihood on original alignment
Numbers in parentheses are bootstrap supports (%)

+--------ref_190
|
+-----------ref_185
|
|                       +---------------------ref_15
|                    +--| (82)
|                    |  +---------ref_212
|                 +--| (81)
|                 |  |      +---ref_122
|                 |  |  +---| (100)
|                 |  |  |   |     +--ref_144
|                 |  |  |   |  +--| (99)
|                 |  |  |   |  |  +--ref_136
|                 |  |  |   +--| (100)
|                 |  |  |      |  +--ref_30
|                 |  |  |      +--| (100)
|                 |  |  |         |  +--ref_79
|                 |  |  |         +--| (94)
|                 |  |  |            +--ref_155
|                 |  +--| (71)
|                 |     |                  +--ref_188
|                 |     |               +--| (100)
|                 |     |               |  |  +--ref_149
|                 |     |               |  +--| (100)
|                 |     |               |     +--ref_219
|                 |     |            +--| (84)
|                 |     |            |  |  +--ref_204
|                 |     |            |  +--| (99)
|                 |     |            |     |  +--ref_171
|                 |     |            |     +--| (100)
|                 |     |            |        +--ref_197
|                 |     |         +--| (100)
|                 |     |         |  |        +--ref_11
|                 |     |         |  |     +--| (100)
|                 |     |         |  |     |  +--ref_3
|                 |     |         |  |  +--| (99)
|                 |     |         |  |  |  |     +--ref_22
|                 |     |         |  |  |  |  +--| (99)
|                 |     |         |  |  |  |  |  |  +--ref_111
|                 |     |         |  |  |  |  |  +--| (100)
|                 |     |         |  |  |  |  |     |     +--ref_156
|                 |     |         |  |  |  |  |     |  +--| (100)
|                 |     |         |  |  |  |  |     |  |  +--ref_174
|                 |     |         |  |  |  |  |     +--| (100)
|                 |     |         |  |  |  |  |        +--ref_95
|                 |     |         |  |  |  +--| (100)
|                 |     |         |  |  |     |     +--ref_199
|                 |     |         |  |  |     |  +--| (90)
|                 |     |         |  |  |     |  |  +--ref_146
|                 |     |         |  |  |     +--| (96)
|                 |     |         |  |  |        +--ref_43
|                 |     |         |  +--| (98)
|                 |     |         |     +--ref_36
|                 |     |      +--| (96)
|                 |     |      |  |     +-----ref_51
|                 |     |      |  |  +--| (67)
|                 |     |      |  |  |  |     +--ref_57
|                 |     |      |  |  |  |  +--| (78)
|                 |     |      |  |  |  |  |  |                 +--ref_178
|                 |     |      |  |  |  |  |  |              +--| (88)
|                 |     |      |  |  |  |  |  |              |  +--ref_209
|                 |     |      |  |  |  |  |  |           +--| (85)
|                 |     |      |  |  |  |  |  |           |  +--ref_205
|                 |     |      |  |  |  |  |  |        +--| (94)
|                 |     |      |  |  |  |  |  |        |  |           +--ref_173
|                 |     |      |  |  |  |  |  |        |  |        +--| (100)
|                 |     |      |  |  |  |  |  |        |  |        |  +--ref_160
|                 |     |      |  |  |  |  |  |        |  |     +--| (91)
|                 |     |      |  |  |  |  |  |        |  |     |  +--ref_220
|                 |     |      |  |  |  |  |  |        |  |  +--| (67)
|                 |     |      |  |  |  |  |  |        |  |  |  +--ref_23
|                 |     |      |  |  |  |  |  |        |  +--| (69)
|                 |     |      |  |  |  |  |  |        |     +--ref_87
|                 |     |      |  |  |  |  |  |     +--| (99)
|                 |     |      |  |  |  |  |  |     |  |  +--ref_201
|                 |     |      |  |  |  |  |  |     |  +--| (100)
|                 |     |      |  |  |  |  |  |     |     +--ref_92
|                 |     |      |  |  |  |  |  |  +--| (89)
|                 |     |      |  |  |  |  |  |  |  |     +--ref_142
|                 |     |      |  |  |  |  |  |  |  |  +--| (80)
|                 |     |      |  |  |  |  |  |  |  |  |  +--ref_168
|                 |     |      |  |  |  |  |  |  |  +--| (94)
|                 |     |      |  |  |  |  |  |  |     |  +--ref_66
|                 |     |      |  |  |  |  |  |  |     +--| (100)
|                 |     |      |  |  |  |  |  |  |        +--ref_73
|                 |     |      |  |  |  |  |  +--| (79)
|                 |     |      |  |  |  |  |     |  +--ref_70
|                 |     |      |  |  |  |  |     +--| (80)
|                 |     |      |  |  |  |  |        |           +--ref_137
|                 |     |      |  |  |  |  |        |        +--| (100)
|                 |     |      |  |  |  |  |        |        |  +--ref_195
|                 |     |      |  |  |  |  |        |     +--| (98)
|                 |     |      |  |  |  |  |        |     |  +--ref_39
|                 |     |      |  |  |  |  |        |  +--| (87)
|                 |     |      |  |  |  |  |        |  |  |                          +--ref_50
|                 |     |      |  |  |  |  |        |  |  |                       +--| (100)
|                 |     |      |  |  |  |  |        |  |  |                       |  +--ref_150
|                 |     |      |  |  |  |  |        |  |  |                    +--| (39)
|                 |     |      |  |  |  |  |        |  |  |                    |  |     +--ref_16
|                 |     |      |  |  |  |  |        |  |  |                    |  |  +--| (100)
|                 |     |      |  |  |  |  |        |  |  |                    |  |  |  +--ref_25
|                 |     |      |  |  |  |  |        |  |  |                    |  +--| (100)
|                 |     |      |  |  |  |  |        |  |  |                    |     +--ref_157
|                 |     |      |  |  |  |  |        |  |  |                 +--| (73)
|                 |     |      |  |  |  |  |        |  |  |                 |  |     +--ref_214
|                 |     |      |  |  |  |  |        |  |  |                 |  |  +--| (84)
|                 |     |      |  |  |  |  |        |  |  |                 |  |  |  +--ref_81
|                 |     |      |  |  |  |  |        |  |  |                 |  +--| (40)
|                 |     |      |  |  |  |  |        |  |  |                 |     |  +--ref_42
|                 |     |      |  |  |  |  |        |  |  |                 |     +--| (78)
|                 |     |      |  |  |  |  |        |  |  |                 |        +--ref_165
|                 |     |      |  |  |  |  |        |  |  |              +--| (83)
|                 |     |      |  |  |  |  |        |  |  |              |  +--ref_40
|                 |     |      |  |  |  |  |        |  |  |           +--| (52)
|                 |     |      |  |  |  |  |        |  |  |           |  |           +--ref_56
|                 |     |      |  |  |  |  |        |  |  |           |  |        +--| (100)
|                 |     |      |  |  |  |  |        |  |  |           |  |        |  +--ref_82
|                 |     |      |  |  |  |  |        |  |  |           |  |     +--| (98)
|                 |     |      |  |  |  |  |        |  |  |           |  |     |  |  +--ref_117
|                 |     |      |  |  |  |  |        |  |  |           |  |     |  +--| (100)
|                 |     |      |  |  |  |  |        |  |  |           |  |     |     +--ref_198
|                 |     |      |  |  |  |  |        |  |  |           |  |  +--| (92)
|                 |     |      |  |  |  |  |        |  |  |           |  |  |  +--ref_60
|                 |     |      |  |  |  |  |        |  |  |           |  +--| (77)
|                 |     |      |  |  |  |  |        |  |  |           |     |     +--ref_177
|                 |     |      |  |  |  |  |        |  |  |           |     |  +--| (53)
|                 |     |      |  |  |  |  |        |  |  |           |     |  |  +--ref_41
|                 |     |      |  |  |  |  |        |  |  |           |     +--| (72)
|                 |     |      |  |  |  |  |        |  |  |           |        |  +--ref_100
|                 |     |      |  |  |  |  |        |  |  |           |        +--| (68)
|                 |     |      |  |  |  |  |        |  |  |           |           +--ref_104
|                 |     |      |  |  |  |  |        |  |  |        +--| (57)
|                 |     |      |  |  |  |  |        |  |  |        |  +--ref_55
|                 |     |      |  |  |  |  |        |  |  |     +--| (93)
|                 |     |      |  |  |  |  |        |  |  |     |  |     +--ref_59
|                 |     |      |  |  |  |  |        |  |  |     |  |  +--| (93)
|                 |     |      |  |  |  |  |        |  |  |     |  |  |  |     +--ref_69
|                 |     |      |  |  |  |  |        |  |  |     |  |  |  |  +--| (100)
|                 |     |      |  |  |  |  |        |  |  |     |  |  |  |  |  +--ref_18
|                 |     |      |  |  |  |  |        |  |  |     |  |  |  +--| (99)
|                 |     |      |  |  |  |  |        |  |  |     |  |  |     |     +--ref_126
|                 |     |      |  |  |  |  |        |  |  |     |  |  |     |  +--| (97)
|                 |     |      |  |  |  |  |        |  |  |     |  |  |     |  |  +--ref_84
|                 |     |      |  |  |  |  |        |  |  |     |  |  |     +--| (99)
|                 |     |      |  |  |  |  |        |  |  |     |  |  |        +--ref_17
|                 |     |      |  |  |  |  |        |  |  |     |  +--| (97)
|                 |     |      |  |  |  |  |        |  |  |     |     +--ref_213
|                 |     |      |  |  |  |  |        |  |  |  +--| (96)
|                 |     |      |  |  |  |  |        |  |  |  |  |        +--ref_90
|                 |     |      |  |  |  |  |        |  |  |  |  |     +--| (86)
|                 |     |      |  |  |  |  |        |  |  |  |  |     |  |     +--ref_46
|                 |     |      |  |  |  |  |        |  |  |  |  |     |  |  +--| (91)
|                 |     |      |  |  |  |  |        |  |  |  |  |     |  |  |  +--ref_64
|                 |     |      |  |  |  |  |        |  |  |  |  |     |  +--| (87)
|                 |     |      |  |  |  |  |        |  |  |  |  |     |     +--ref_109
|                 |     |      |  |  |  |  |        |  |  |  |  |  +--| (85)
|                 |     |      |  |  |  |  |        |  |  |  |  |  |  |           +--ref_140
|                 |     |      |  |  |  |  |        |  |  |  |  |  |  |        +--| (99)
|                 |     |      |  |  |  |  |        |  |  |  |  |  |  |        |  |  +--ref_37
|                 |     |      |  |  |  |  |        |  |  |  |  |  |  |        |  +--| (100)
|                 |     |      |  |  |  |  |        |  |  |  |  |  |  |        |     +--ref_108
|                 |     |      |  |  |  |  |        |  |  |  |  |  |  |     +--| (81)
|                 |     |      |  |  |  |  |        |  |  |  |  |  |  |     |  +--ref_153
|                 |     |      |  |  |  |  |        |  |  |  |  |  |  |  +--| (85)
|                 |     |      |  |  |  |  |        |  |  |  |  |  |  |  |  |  +--ref_221
|                 |     |      |  |  |  |  |        |  |  |  |  |  |  |  |  +--| (81)
|                 |     |      |  |  |  |  |        |  |  |  |  |  |  |  |     +--ref_132
|                 |     |      |  |  |  |  |        |  |  |  |  |  |  +--| (98)
|                 |     |      |  |  |  |  |        |  |  |  |  |  |     |  +--ref_62
|                 |     |      |  |  |  |  |        |  |  |  |  |  |     +--| (100)
|                 |     |      |  |  |  |  |        |  |  |  |  |  |        +--ref_216
|                 |     |      |  |  |  |  |        |  |  |  |  +--| (90)
|                 |     |      |  |  |  |  |        |  |  |  |     +--ref_91
|                 |     |      |  |  |  |  |        |  |  +--| (75)
|                 |     |      |  |  |  |  |        |  |     +--ref_44
|                 |     |      |  |  |  |  |        +--| (100)
|                 |     |      |  |  |  |  |           |  +--ref_71
|                 |     |      |  |  |  |  |           +--| (99)
|                 |     |      |  |  |  |  |              +--ref_75
|                 |     |      |  |  |  +--| (66)
|                 |     |      |  |  |     |  +--ref_31
|                 |     |      |  |  |     +--| (100)
|                 |     |      |  |  |        +--ref_85
|                 |     |      |  +--| (76)
|                 |     |      |     |                 +--ref_200
|                 |     |      |     |              +--| (96)
|                 |     |      |     |              |  |  +--ref_4
|                 |     |      |     |              |  +--| (100)
|                 |     |      |     |              |     +--ref_208
|                 |     |      |     |           +--| (100)
|                 |     |      |     |           |  |                             +--ref_120
|                 |     |      |     |           |  |                          +--| (100)
|                 |     |      |     |           |  |                          |  +--ref_121
|                 |     |      |     |           |  |                       +--| (85)
|                 |     |      |     |           |  |                       |  |  +--ref_113
|                 |     |      |     |           |  |                       |  +--| (100)
|                 |     |      |     |           |  |                       |     +--ref_161
|                 |     |      |     |           |  |                    +--| (85)
|                 |     |      |     |           |  |                    |  +--ref_77
|                 |     |      |     |           |  |                 +--| (85)
|                 |     |      |     |           |  |                 |  +--ref_76
|                 |     |      |     |           |  |              +--| (85)
|                 |     |      |     |           |  |              |  +--ref_45
|                 |     |      |     |           |  |           +--| (62)
|                 |     |      |     |           |  |           |  +--ref_8
|                 |     |      |     |           |  |        +--| (62)
|                 |     |      |     |           |  |        |  +--ref_143
|                 |     |      |     |           |  |     +--| (75)
|                 |     |      |     |           |  |     |  |     +--ref_102
|                 |     |      |     |           |  |     |  |  +--| (90)
|                 |     |      |     |           |  |     |  |  |  +--ref_196
|                 |     |      |     |           |  |     |  +--| (100)
|                 |     |      |     |           |  |     |     +--ref_169
|                 |     |      |     |           |  |  +--| (85)
|                 |     |      |     |           |  |  |  +--ref_134
|                 |     |      |     |           |  +--| (89)
|                 |     |      |     |           |     +--ref_167
|                 |     |      |     |        +--| (91)
|                 |     |      |     |        |  |           +--ref_172
|                 |     |      |     |        |  |        +--| (100)
|                 |     |      |     |        |  |        |  +--ref_191
|                 |     |      |     |        |  |     +--| (100)
|                 |     |      |     |        |  |     |  |  +--ref_19
|                 |     |      |     |        |  |     |  +--| (92)
|                 |     |      |     |        |  |     |     +--ref_193
|                 |     |      |     |        |  |  +--| (58)
|                 |     |      |     |        |  |  |  +--ref_154
|                 |     |      |     |        |  +--| (88)
|                 |     |      |     |        |     |  +--ref_206
|                 |     |      |     |        |     +--| (100)
|                 |     |      |     |        |        |     +--ref_52
|                 |     |      |     |        |        |  +--| (100)
|                 |     |      |     |        |        |  |  |  +--ref_218
|                 |     |      |     |        |        |  |  +--| (96)
|                 |     |      |     |        |        |  |     |  +--ref_98
|                 |     |      |     |        |        |  |     +--| (96)
|                 |     |      |     |        |        |  |        +--ref_164
|                 |     |      |     |        |        +--| (94)
|                 |     |      |     |        |           |           +--ref_128
|                 |     |      |     |        |           |        +--| (72)
|                 |     |      |     |        |           |        |  +--ref_93
|                 |     |      |     |        |           |     +--| (63)
|                 |     |      |     |        |           |     |  |  +--ref_80
|                 |     |      |     |        |           |     |  +--| (100)
|                 |     |      |     |        |           |     |     +--ref_123
|                 |     |      |     |        |           |  +--| (90)
|                 |     |      |     |        |           |  |  +--ref_32
|                 |     |      |     |        |           +--| (100)
|                 |     |      |     |        |              +--ref_152
|                 |     |      |     |     +--| (91)
|                 |     |      |     |     |  |                                +--ref_68
|                 |     |      |     |     |  |                             +--| (60)
|                 |     |      |     |     |  |                             |  +--ref_27
|                 |     |      |     |     |  |                          +--| (33)
|                 |     |      |     |     |  |                          |  |        +--ref_34
|                 |     |      |     |     |  |                          |  |     +--| (100)
|                 |     |      |     |     |  |                          |  |     |  +--ref_217
|                 |     |      |     |     |  |                          |  |  +--| (86)
|                 |     |      |     |     |  |                          |  |  |  |        +--ref_94
|                 |     |      |     |     |  |                          |  |  |  |     +--| (80)
|                 |     |      |     |     |  |                          |  |  |  |     |  +--ref_129
|                 |     |      |     |     |  |                          |  |  |  |  +--| (87)
|                 |     |      |     |     |  |                          |  |  |  |  |  |  +--ref_124
|                 |     |      |     |     |  |                          |  |  |  |  |  +--| (84)
|                 |     |      |     |     |  |                          |  |  |  |  |     +--ref_83
|                 |     |      |     |     |  |                          |  |  |  +--| (87)
|                 |     |      |     |     |  |                          |  |  |     |  +--ref_203
|                 |     |      |     |     |  |                          |  |  |     +--| (93)
|                 |     |      |     |     |  |                          |  |  |        +--ref_207
|                 |     |      |     |     |  |                          |  +--| (86)
|                 |     |      |     |     |  |                          |     |  +--ref_96
|                 |     |      |     |     |  |                          |     +--| (100)
|                 |     |      |     |     |  |                          |        +--ref_35
|                 |     |      |     |     |  |                       +--| (63)
|                 |     |      |     |     |  |                       |  +--ref_211
|                 |     |      |     |     |  |                    +--| (60)
|                 |     |      |     |     |  |                    |  +--ref_86
|                 |     |      |     |     |  |                 +--| (54)
|                 |     |      |     |     |  |                 |  |     +--ref_106
|                 |     |      |     |     |  |                 |  |  +--| (84)
|                 |     |      |     |     |  |                 |  |  |  +--ref_130
|                 |     |      |     |     |  |                 |  +--| (89)
|                 |     |      |     |     |  |                 |     |  +--ref_181
|                 |     |      |     |     |  |                 |     +--| (98)
|                 |     |      |     |     |  |                 |        +--ref_29
|                 |     |      |     |     |  |              +--| (57)
|                 |     |      |     |     |  |              |  |     +--ref_180
|                 |     |      |     |     |  |              |  |  +--| (97)
|                 |     |      |     |     |  |              |  |  |  +--ref_azo
|                 |     |      |     |     |  |              |  +--| (97)
|                 |     |      |     |     |  |              |     +--ref_107
|                 |     |      |     |     |  |           +--| (82)
|                 |     |      |     |     |  |           |  +--ref_33
|                 |     |      |     |     |  |        +--| (86)
|                 |     |      |     |     |  |        |  |  +--ref_97
|                 |     |      |     |     |  |        |  +--| (99)
|                 |     |      |     |     |  |        |     +--ref_47
|                 |     |      |     |     |  |     +--| (82)
|                 |     |      |     |     |  |     |  |  +--ref_9
|                 |     |      |     |     |  |     |  +--| (90)
|                 |     |      |     |     |  |     |     +--ref_176
|                 |     |      |     |     |  |  +--| (85)
|                 |     |      |     |     |  |  |  +--ref_10
|                 |     |      |     |     |  +--| (98)
|                 |     |      |     |     |     +--ref_162
|                 |     |      |     |  +--| (91)
|                 |     |      |     |  |  |  +--ref_101
|                 |     |      |     |  |  +--| (100)
|                 |     |      |     |  |     |  +--ref_24
|                 |     |      |     |  |     +--| (100)
|                 |     |      |     |  |        +--ref_105
|                 |     |      |     +--| (100)
|                 |     |      |        |  +--ref_138
|                 |     |      |        +--| (91)
|                 |     |      |           +--ref_202
|                 |     |   +--| (90)
|                 |     |   |  +--ref_38
|                 |     +---| (100)
|                 |         +--ref_183
|              +--| (60)
|              |  |          +--------ref_114
|              |  |       +--| (100)
|              |  |       |  +------ref_63
|              |  |  +----| (100)
|              |  |  |    +------ref_26
|              |  +--| (100)
|              |     |        +-----ref_179
|              |     |     +--| (100)
|              |     |     |  |     +---ref_215
|              |     |     |  |  +--| (100)
|              |     |     |  |  |  +--ref_74
|              |     |     |  +--| (70)
|              |     |     |     +--ref_210
|              |     |  +--| (72)
|              |     |  |  +----ref_194
|              |     +--| (99)
|              |        +---ref_21
|           +--| (71)
|           |  |                           +------ref_2
|           |  |                        +--| (100)
|           |  |                        |  +-----ref_145
|           |  |                     +--| (99)
|           |  |                     |  |  +---ref_1
|           |  |                     |  +--| (100)
|           |  |                     |     |          +------ref_116
|           |  |                     |     |  +-------| (100)
|           |  |                     |     |  |       |     +--ref_131
|           |  |                     |     |  |       +-----| (100)
|           |  |                     |     |  |             |     +--ref_163
|           |  |                     |     |  |             |  +--| (100)
|           |  |                     |     |  |             |  |  +--ref_127
|           |  |                     |     |  |             +--| (100)
|           |  |                     |     |  |                +--ref_141
|           |  |                     |     +--| (99)
|           |  |                     |        +------ref_186
|           |  |           +---------| (100)
|           |  |           |         |  +----ref_189
|           |  |           |         +--| (100)
|           |  |           |            |  +--ref_61
|           |  |           |            +--| (100)
|           |  |           |               |  +--ref_88
|           |  |           |               +--| (100)
|           |  |           |                  +--ref_139
|           |  |        +--| (85)
|           |  |        |  |  +---------ref_175
|           |  |        |  +--| (85)
|           |  |        |     |                    +------------out_7
|           |  |        |     +--------------------| (100)
|           |  |        |                          |              +--out_4
|           |  |        |                          |           +--| (94)
|           |  |        |                          |           |  +--out_0
|           |  |        |                          |        +--| (94)
|           |  |        |                          |        |  +--out_3
|           |  |        |                          +--------| (98)
|           |  |        |                                   |  +--out_9
|           |  |        |                                   +--| (98)
|           |  |        |                                      |     +--out_5
|           |  |        |                                      |  +--| (89)
|           |  |        |                                      |  |  +--out_6
|           |  |        |                                      +--| (89)
|           |  |        |                                         |  +--out_8
|           |  |        |                                         +--| (100)
|           |  |        |                                            +--out_1
|           |  |     +--| (58)
|           |  |     |  |  +-----------ref_67
|           |  |     |  +--| (87)
|           |  |     |     |          +--ref_0
|           |  |     |     |       +--| (99)
|           |  |     |     |       |  |  +--ref_13
|           |  |     |     |       |  +--| (73)
|           |  |     |     |       |     |  +--ref_65
|           |  |     |     |       |     +--| (100)
|           |  |     |     |       |        +--ref_147
|           |  |     |     +-------| (100)
|           |  |     |             |  +--ref_99
|           |  |     |             +--| (100)
|           |  |     |                +--ref_170
|           |  |  +--| (64)
|           |  |  |  +------ref_159
|           |  +--| (61)
|           |     |              +---ref_6
|           |     |          +---| (100)
|           |     |          |   +--ref_78
|           |     |       +--| (80)
|           |     |       |  +----ref_119
|           |     |  +----| (100)
|           |     |  |    |  +--ref_148
|           |     |  |    +--| (100)
|           |     |  |       |  +--ref_28
|           |     |  |       +--| (100)
|           |     |  |          +--ref_187
|           |     +--| (92)
|           |        |        +-------ref_110
|           |        |     +--| (100)
|           |        |     |  |  +--ref_53
|           |        |     |  +--| (100)
|           |        |     |     |  +--ref_48
|           |        |     |     +--| (99)
|           |        |     |        +--ref_58
|           |        |  +--| (100)
|           |        |  |  |     +-------ref_5
|           |        |  |  |  +--| (100)
|           |        |  |  |  |  |        +--ref_135
|           |        |  |  |  |  |     +--| (100)
|           |        |  |  |  |  |     |  +--ref_158
|           |        |  |  |  |  |  +--| (100)
|           |        |  |  |  |  |  |  +--ref_151
|           |        |  |  |  |  +--| (99)
|           |        |  |  |  |     |  +--ref_125
|           |        |  |  |  |     +--| (80)
|           |        |  |  |  |        |     +--ref_49
|           |        |  |  |  |        |  +--| (95)
|           |        |  |  |  |        |  |  +--ref_14
|           |        |  |  |  |        +--| (95)
|           |        |  |  |  |           +--ref_112
|           |        |  |  +--| (93)
|           |        |  |     |  +--ref_20
|           |        |  |     +--| (100)
|           |        |  |        +--ref_182
|           |        +--| (100)
|           |           |   +--ref_166
|           |           +---| (100)
|           |               |     +--ref_54
|           |               |  +--| (100)
|           |               |  |  +--ref_72
|           |               +--| (88)
|           |                  |  +--ref_115
|           |                  +--| (100)
|           |                     +--ref_133
|       +---| (93)
|       |   +--------ref_192
|   +---| (96)
|   |   |                   +--ref_7
|   |   |                +--| (100)
|   |   |                |  +--ref_118
|   |   |             +--| (100)
|   |   |             |  +--ref_184
|   |   |  +----------| (100)
|   |   |  |          +--ref_103
|   |   +--| (99)
|   |      +-----------ref_89
+---| (100)
    +------------ref_12


Consensus tree in newick format: 

(ref_190:0.9475626604,ref_185:1.1845812216,(((((((ref_15:2.1946703394,ref_212:0.9669598391)82:0.2906177010,((ref_122:0.4195907992,((ref_144:0.3126766482,ref_136:0.2348144691)99:0.1136852643,(ref_30:0.1428628377,(ref_79:0.1065476115,ref_155:0.1143318635)94:0.0622230560)100:0.1544538963)100:0.2477636491)100:0.4167014040,((((((ref_188:0.1857597488,(ref_149:0.0618163428,ref_219:0.1854588232)100:0.1069562624)100:0.2356577502,(ref_204:0.3194843002,(ref_171:0.1854376985,ref_197:0.0672453042)100:0.1060711086)99:0.1067920285)84:0.0385641966,(((ref_11:0.1800566644,ref_3:0.1685977856)100:0.1477654241,((ref_22:0.2714539024,(ref_111:0.1636247337,((ref_156:0.1477333119,ref_174:0.1236461480)100:0.0368806481,ref_95:0.1345834742)100:0.0409187888)100:0.0565494395)99:0.0692275834,((ref_199:0.2001488262,ref_146:0.1940449862)90:0.0337098319,ref_43:0.1985792731)96:0.0559621751)100:0.0648165954)99:0.0355736401,ref_36:0.1453355683)98:0.0274441825)100:0.2646643064,((ref_51:0.6396688212,((ref_57:0.3243146658,((((((ref_178:0.2007846260,ref_209:0.1007975733)88:0.0408046363,ref_205:0.2016410356)85:0.0261561643,((((ref_173:0.2104572165,ref_160:0.1081578886)100:0.0943423653,ref_220:0.1204106494)91:0.0625754627,ref_23:0.1000145762)67:0.0323617494,ref_87:0.2018125282)69:0.0345773393)94:0.0408169087,(ref_201:0.2162588740,ref_92:0.1011437083)100:0.0527622383)99:0.0289572993,((ref_142:0.1498213607,ref_168:0.0675817859)80:0.0624214089,(ref_66:0.0764381050,ref_73:0.1733853460)100:0.1474349219)94:0.0805892499)89:0.0667797171,(ref_70:0.1633408569,((((ref_137:0.1217705408,ref_195:0.1291480291)100:0.1803994781,ref_39:0.1944380520)98:0.0562760034,(((((((((ref_50:0.2436934298,ref_150:0.1119843788)100:0.0751222138,((ref_16:0.1880924825,ref_25:0.0714781490)100:0.0615086389,ref_157:0.1165894332)100:0.0999367214)39:0.0239144388,((ref_214:0.2125390725,ref_81:0.1865364600)84:0.0612745211,(ref_42:0.0795648716,ref_165:0.1591139910)78:0.0304729510)40:0.0162945158)73:0.0306903004,ref_40:0.1084273034)83:0.0377194164,((((ref_56:0.1261721063,ref_82:0.1146536203)100:0.0461241262,(ref_117:0.0613569881,ref_198:0.1383775617)100:0.0743477852)98:0.0268627010,ref_60:0.0646432672)92:0.0205383523,((ref_177:0.1243206158,ref_41:0.1452171883)53:0.0000023445,(ref_100:0.1426050006,ref_104:0.0642483533)68:0.0387209007)72:0.0472313478)77:0.0351232359)52:0.0417712156,ref_55:0.1499774841)57:0.0548191529,((ref_59:0.2379846832,((ref_69:0.1843584684,ref_18:0.1533301476)100:0.0554994173,((ref_126:0.1306324114,ref_84:0.1450472235)97:0.0332037871,ref_17:0.0618085134)99:0.0611272168)99:0.0657430947)93:0.0394284013,ref_213:0.2129863374)97:0.0800679014)93:0.0767939799,(((ref_90:0.2328627278,((ref_46:0.1981657600,ref_64:0.1345946489)91:0.0669017428,ref_109:0.0946714327)87:0.0436194024)86:0.0121995334,((((ref_140:0.1433068654,(ref_37:0.1529614629,ref_108:0.0953418506)100:0.0734339046)99:0.0496532961,ref_153:0.0739117966)81:0.0209468048,(ref_221:0.0856714983,ref_132:0.1060264509)81:0.0225531348)85:0.0198585927,(ref_62:0.0992011358,ref_216:0.0985844676)100:0.0275187992)98:0.0856095073)85:0.0276904333,ref_91:0.1507903564)90:0.0379905276)96:0.1071178293,ref_44:0.1595264730)75:0.0308364721)87:0.0425072103,(ref_71:0.1802740424,ref_75:0.1964324056)99:0.0705902730)100:0.1199169143)80:0.0609406263)79:0.0484226519)78:0.0406628056,(ref_31:0.1750243632,ref_85:0.0981201476)100:0.2943752503)66:0.0424794156)67:0.0771866467,((((((ref_200:0.3505177188,(ref_4:0.1183720220,ref_208:0.1175069964)100:0.0854402139)96:0.0757783838,((((((((((ref_120:0.1189659590,ref_121:0.0756441410)100:0.2181773486,(ref_113:0.1461727891,ref_161:0.0277754062)100:0.0496132726)85:0.0698246329,ref_77:0.0501069757)85:0.0817122354,ref_76:0.1514905938)85:0.0479768264,ref_45:0.0659515691)85:0.0704663114,ref_8:0.1905874153)62:0.0396239659,ref_143:0.0935614496)62:0.0608822429,((ref_102:0.0965071745,ref_196:0.1353210878)90:0.0128523203,ref_169:0.1180602277)100:0.0563203486)75:0.0795808604,ref_134:0.1198012155)85:0.0791681013,ref_167:0.1816855248)89:0.1234477324)100:0.1749070832,((((ref_172:0.0690235846,ref_191:0.0877639655)100:0.1252617110,(ref_19:0.1298031579,ref_193:0.0965066907)92:0.0419991964)100:0.2960934120,ref_154:0.1386053100)58:0.0439229221,(ref_206:0.0901221556,((ref_52:0.0904476800,(ref_218:0.0736994964,(ref_98:0.0818808114,ref_164:0.0732923838)96:0.0277741770)96:0.0430668249)100:0.0685336363,((((ref_128:0.1469251226,ref_93:0.1312736987)72:0.0413246929,(ref_80:0.0977748414,ref_123:0.0615828365)100:0.0485062943)63:0.0212377494,ref_32:0.0636650396)90:0.0636080357,ref_152:0.0735446805)100:0.1443127060)94:0.0343306734)100:0.1358421000)88:0.0324044153)91:0.0637689866,(((((((((((ref_68:0.1277494636,ref_27:0.1213359602)60:0.0227275838,(((ref_34:0.0850557992,ref_217:0.0634135829)100:0.0642666518,(((ref_94:0.0985267827,ref_129:0.0698008542)80:0.0610486243,(ref_124:0.1019999085,ref_83:0.0621911376)84:0.0411447856)87:0.0217146557,(ref_203:0.1014543228,ref_207:0.0554557079)93:0.0308750331)87:0.0174083514)86:0.0282296430,(ref_96:0.0964369652,ref_35:0.0766646778)100:0.0305470769)86:0.0206656187)33:0.0000021261,ref_211:0.1231034613)63:0.0085931215,ref_86:0.1117820797)60:0.0206975723,((ref_106:0.1129648594,ref_130:0.1018501022)84:0.0241976764,(ref_181:0.1203395600,ref_29:0.0674398210)98:0.0385662756)89:0.0186150055)54:0.0085810028,((ref_180:0.0824132545,ref_azo:0.0953320711)97:0.0265864253,ref_107:0.0957212031)97:0.0416091739)57:0.0084491875,ref_33:0.1055931440)82:0.0045994828,(ref_97:0.0880126398,ref_47:0.0708681871)99:0.0503383080)86:0.0155091880,(ref_9:0.1139367880,ref_176:0.0433057462)90:0.0134279402)82:0.0122602180,ref_10:0.0833268073)85:0.0191325095,ref_162:0.1179005880)98:0.0410322967)91:0.0654488746,(ref_101:0.0861442711,(ref_24:0.0891088395,ref_105:0.1075354253)100:0.0498295089)100:0.1405419662)91:0.0872751332,(ref_138:0.3185507867,ref_202:0.2248675967)91:0.0569444157)100:0.2366683620)76:0.0993165370)96:0.1863373751,ref_38:0.1656431727)90:0.0888236061,ref_183:0.1897958519)100:0.4058285879)71:0.0868593939)81:0.1241833720,(((ref_114:0.9332759156,ref_63:0.7198384028)100:0.3560454613,ref_26:0.7519766826)100:0.5392920394,(((ref_179:0.5821010587,((ref_215:0.3940433886,ref_74:0.1944855504)100:0.1541722794,ref_210:0.3150325521)70:0.1003708288)100:0.2813786407,ref_194:0.4829491774)72:0.1432442799,ref_21:0.4248104546)99:0.1515927659)100:0.3346261849)60:0.0596211655,(((((((ref_2:0.7609573984,ref_145:0.6383389068)100:0.1054058534,(ref_1:0.4474407698,((ref_116:0.7239665454,(ref_131:0.2379501366,((ref_163:0.1110208557,ref_127:0.1122334845)100:0.0301350863,ref_141:0.0538740198)100:0.2729671498)100:0.6032640340)100:0.7773368518,ref_186:0.7086496913)99:0.1042299167)100:0.2843038740)99:0.0825686975,(ref_189:0.5033947142,(ref_61:0.2377798428,(ref_88:0.2048871096,ref_139:0.0904531829)100:0.2647923884)100:0.1642890516)100:0.2036343868)100:1.0438650461,(ref_175:0.9958657396,(out_7:1.2879782499,(((out_4:0.1362640822,out_0:0.0708554472)94:0.0505624421,out_3:0.1043945498)94:0.1755585913,(out_9:0.2670138183,((out_5:0.1984251432,out_6:0.1374726019)89:0.0333329788,(out_8:0.1870456073,out_1:0.0738636494)100:0.0599350399)89:0.0509053364)98:0.0460048785)98:0.8975524360)100:2.0444287022)85:0.2688657505)85:0.2195684660,(ref_67:1.2390964334,((ref_0:0.3585633177,(ref_13:0.2098887660,(ref_65:0.0940495012,ref_147:0.2117761929)100:0.0628209970)73:0.0000024660)99:0.1002807001,(ref_99:0.1033770539,ref_170:0.1065866382)100:0.1300475790)100:0.7857263751)87:0.2767478960)58:0.1318978273,ref_159:0.7389138390)64:0.2124027787,((((ref_6:0.4153983676,ref_78:0.3624060314)100:0.4521409315,ref_119:0.5071386559)80:0.1044137885,(ref_148:0.3254531428,(ref_28:0.2513179214,ref_187:0.2102242670)100:0.1635968186)100:0.2548326111)100:0.5011303016,(((ref_110:0.8160281384,(ref_53:0.3232342743,(ref_48:0.2777508497,ref_58:0.3282907347)99:0.2518754999)100:0.2350261906)100:0.1427535555,((ref_5:0.8448111754,(((ref_135:0.1373866149,ref_158:0.1091861388)100:0.2433414283,ref_151:0.1275215123)100:0.1890189554,(ref_125:0.3248802177,((ref_49:0.1380242200,ref_14:0.1086865405)95:0.0338506754,ref_112:0.0286633651)95:0.0646287585)80:0.0346710352)99:0.2004509048)100:0.1729691065,(ref_20:0.2150229500,ref_182:0.2800680010)100:0.3033821895)93:0.1502672007)100:0.2423981302,(ref_166:0.3824086564,((ref_54:0.1574324827,ref_72:0.0546296481)100:0.1196252039,(ref_115:0.1194902313,ref_133:0.1755172065)100:0.0794921716)88:0.0589871434)100:0.3966267211)100:0.3108769033)92:0.1961320492)61:0.0898491355)71:0.1757170480,ref_192:0.8948614377)93:0.4784078398,((((ref_7:0.1593757622,ref_118:0.1447933096)100:0.1743645350,ref_184:0.1980454271)100:0.1196250602,ref_103:0.1657490305)100:1.1345315089,ref_89:1.1969169165)99:0.1269441518)96:0.4536605953,ref_12:1.3122789606)100:0.4286629226);

TIME STAMP
----------

Date and time: Tue Mar 15 11:26:48 2022
Total CPU time used: 3698.151535 seconds (1h:1m:38s)
Total wall-clock time used: 480.9114249 seconds (0h:8m:0s)
