# Supplementary material for: Picoplankton nitrogen guilds in the tropical and subtropical oceans: From the surface to the deep
Source: PLoS One. 2025 Nov 5;20(11):e0335222. doi: 10.1371/journal.pone.0335222 (PMC12588538; doi:10.1371/journal.pone.0335222)
Supplement: S1 File — (ZIP) [file pone.0335222.s001.zip › supplementary info/N_cycle/G_nifH/tree/ref_database.faa]

>ref_azo
MALRQCAIYGKGGIGKSTTTQNLVAALAEAGKKVMIVGCDPKADSTRLILHSKAQNTVMEMAASAGSVEDLELEDVLQIGYGGVKCVESGGPEPGVGCAGRGVITAINFLEEEGAYSDDLDFVFYDVLGDVVCGGFAMPIRENKAQEIYIVCSGEMMAMYAANNIAKGIVKYAHSGSVRLGGLICNSRKTDREDELIMALAAKIGTQMIHFVPRDNVVQHAEIRRMTVIEYDPKAKQADEYRALAQKILNNKLLVIPNPASMEDLEELLMEFGIMEAEDESIVGKAAAEG
>ref_0
MNNKTNDNNQKQKRIALYGKGGIGKSSTASNVAAACADEGYKVMIIGCDPKSDSSITLLG
GKRIPTILDLLRDGEGLNEEDVVFEGYNGVKCVEVGGPEPGIGCAGRGIIVAINQLKRIS
DSMKEMDLIIYDVPGDIVCGGFVAPVRKGMVNESYIITSGEYMPMYAANNICSGLSKINT
PLNGIVCNSRDVTNEKEIVEEFAHEIGSELLSFIPKEQIVQDCEREGYSVMDIAPDSKIA
QVYRELAQKIMSKTEPDSVLPNSMDDEQLRELARKQSKQETKSCHNKKTIRTE
>ref_1
MIQIALYGKGGIGKSTVSSNLSAALAESGKKVLQIGCDPKHDSTRLLTNGNSITTVMEYI
RDTLPEDRLLGDILFDGYKGVSCVEAGGPEPGVGCAGRGILSMFELLDRLGIHEIPFDLS
LYDVLGDVVCGGFAVPLRREYADAVFLVTSGEYMALYAANNILRGILNFDGSSPRVAGII
HNGRGLEHEDERVDAFAKAVKLPVVASIPRSELFAEAEKQGKTTLEAFPDSDVATVFRDL
SEYISHLVTGSNRLYPSKPLENSEMETLVLGRNIPVIKPDQISSTHIPKGPTDGKDTLPV
RKNLYSKSVRNKEPLHGCAFAGAVTTTSQVNGSLTIIHGPRSCGHIVTHFLSSNVLAARS
RHGTDLPCKGEIASTDMGETSFIFGGLEELRNKLEEAASQGWEIVFLVTTCPAGLIGDDL
ETAVSMVQEQYPRTKIIPVPVDGNLAGDFAQGLVEGWKKVSELIDNSVSPEKGFVNIVAE
KNLSDNVEVNFQTIESLLDDIGLKVNCRFLNSTTIDSIRQFKKGEINILAKKDDSSQLVR
DHLENCFNASFTDMNFPIGFNETSKWLEELSHLSGRKNDAEMIIEKEKQIYDAEMTRLRP
FLQGKKVLINTYSRSIDWLLDIIFDLGMDVLKIGLLHSSAEEGFSSKYAGKVHVEDNYTA
QQREKDILDHRPHLVLSNYPPMFASDGVHYDSIPFCPEVGFRNDIFMAQRWSRLLRLPEI
EGWKIDGEVIR
>ref_2
MAKSKLTQVAIYGKGGIGKSTISANVSAALAACNKKILQVGCDPKHDSTRLLMNGRNITT
ALDYLKATEPNDYNLNDIVFHGYRDVACVEAGGPEPGVGCAGRGIISTFKLLEDLGIKEI
NFDYTIYDVLGDVVCGGFAVPIRREYADRIYVVTSGEYMSIYAANNILKGIKNYDHGKKR
IGGIIFNQRGVADEEGRVQRFAKAVNLPICVNIPRSDEFAIAEQEGMTLTERFPHSSMRE
KFEQLAGLIIENGELYGANPLEDIDLEETVLGFKVKDSNCRNEKEKAGVNDKNKTVESDS
VKLDHSTANERFNRKIVEKKDPKSFISKSLLYREPLHGCAYNGSIGVSIQVTDAISLSHG
PASCAHMANNAVTSIGRRAMFERGAVLTSNIIPPLQSTDMDESVMVFGGMDLLRKKVEKC
LKEKPAALIITTSCTPGISGDDLDHILQMGTEECPIIPIKADGDMAGDYLQGVIMSHLEI
ARYLIDKKVKPVGNKVNIIGERSVGRNAENNHKIVEELISSLGLEINCRFIKNTTVENIK
NLLLADYNILAMDDYMGRMLKDFLENEYGAKFFPHRLPVGFYETKQWLQGLASLYQKEDV
LTDMLLAKEDEFTRRLNELKPYLKGKKILIVMYMRNIDWLLETIFALEMEVIQVNIINSC
MDDRFLSRYLDRVKLVENYEFVNEGEELAELQPDILLTNYNTTVIKGDFFCDTIPYNPGC
GFFSGLDLASRWKEIFNKNIKESWKNDREHFTKYFA
>ref_3
MVRKIAIYGKGGIGKSTTTQNTASAMAHFHDQKVMIHGCDPKADSTRMILGGKMQTTMMD
TLREEGEEACMDLDKIMSVGYEGIKCVESGGPEPGVGCAGRGVITAITIMEQLKVYEDND
FVFFDVLGDVVCGGFAMPIRDGKAEEIYVVASGEMMALYAANNLCKGMVKYAEQSGVRLG
GIICNSRNVDGEKELLEEFCKRIGTQLIYFVPRDNIVQKAEFNKRTVVDFDEECNQAHEY
EELGRKIIENENFVIPNPMSMEELEEMVMKYGLVD
>ref_4
MRQIAFYGKGGIGKSTTSQNTLAQLATKFGQKTMIVGCDPKADSTRLILNTKAQNSVLQL
AAERGTVEDLELEDVVQLGYGDILNVECGGPEPGVGCAGRGIITAINFLEQQGAYEGLDF
VSYDVLGDVVCGGFAMPIRENKAQEIYIVCSGEMMAMYAANNIARGILKYANSGGVRLGG
LICNSRNTDREDELIMELARRLNTQMIHFVPRDNVVQHAELRRMTVAQYNPGHQQAREYE
ILAEKILNNKMMTIPTPITMEELEDLLMEFGVIEDEETALKKLQASGQ
>ref_5
MKQIGFYGKGGIGKSTTVCNIAKALSEEYRVLVIGCDPKADCTALLREEDIKTVLEVLRE
KRSVKIEDIVVEGGKNIYCVEAGGPKPGVGCAGRGVIVAIETLKKLNVFENLDIDIVLYD
ILGDVVCGGFSLPLRFLDDVYIITSSDYMSLYAANNIAMGVKELKNKLSGVIYNVRGSYD
NEEVVKEFCKRINTNYIGKIPNSPLVAKSEVLGKTVIEAFPDSDIAKIYKELARKIYENR
EKREPMPLSKRELKELALKYLK
>ref_6
MTSGGARAAPFPHPKVRPVSNRQPRHIAIYGKGGIGKSTTTSNIAAALAEAGHRVIQIGC
DPKSDSTTILRGGAELPTVLDSLRDRSRKPKLEEISATGFGGVLCIEAGGPVPGVGCAGR
GISAAVDLLEDLRVFETFQPDYVLYDVLGDVVCGGFAVPIRDGIAERAFVVTSSDFMAIF
AANNLFKAIDKYAPSGGARLGGIIANSLQLPHARALIDDFAERTGTEVVGYVPRSTEVAQ
AELYGQTVIEAAPYSEQAEVYRRLARRVTGEIDTRLPRPLNGPDLKDWARGWGDRIFGTE
NAATGGGI
>ref_7
MARSLAFYGKGGVGKSTVVSNLSAAYASMGRKVLQIGCDPKRDSSRNLIKVFPPVTLMDL
LSEGRSDLVPEDILMDGGENIECIEVGGPKPGVGCAGRGLGRLFEELEEMEILERDYDYV
FYDVLGDVVCGGFAVPMRSGYAEEVFVVTSGEFMSLYAANNIARGIRNYALEGDVRMGGL
IANVKDLAFDRDLIERFAAKIGTHVVHYVEWDKAIYEAERRRKTVVRHAPDHPCTQGWLA
LAKAIEEAPRPHIPTPMGDKELDVFLDGLYGFADDAPVDTGVDTASGAEVAATP
>ref_8
MTEKIRQIAFYGKGGIGKSTTSQNTISALAEMGKRIMIVGCDPKADSTRLILNSKAQTTI
LHLAAERGSVEDLELEEVMLTGYKGVRCVESGGPEPGVGCAGRGIITGINFLEENGAYED
LDYVSYDVLGDVVCGGFAMPIREGKAQEIYIVTSGEMMAMYAANNIARGILKYAHSGGVR
LGGLICNSRKVDREIELIEALAKRLNTQMIHFVPRDNVVQHAELRRKTVIEYDPTHQQAE
EYRTLARKIDENKNLTIPTPLSMDELEELLIEFGILSKDEDEEQVAVTAG
>ref_9
MAMRQCAIYGKGGIGKSTTTQNLVAAMAELGKKVMIVGCDPKADSTRLILHSKAQNTIME
MAAEAGTVEDLELEDVLKTGYGDIKCVESGGPEPGVGCAGRGVITAINFLEEEGAYEDDM
DFVFYDVLGDVVCGGFAMPIRENKAQEIYIVVSGEMMAMYAANNICKGIVKYANSGSVRL
AGLICNSRNTDKEDELIVALAEAIGTQMIHFIPRDNAVQRAEIRRMTVIEYDPNAAQADQ
YRQLAQKVIDNKMLVIPEPITMDQLEELLMDFGVMDEEDESIVGQTAAVDA
>ref_10
AGTVEDLELEDVLKTGYGDIKCVESGGPEPGVGCAGRGVITAINFLEEEGAYEDDLDFVF
YDVLGDVVCGGFAMPIRENKAQEIYVVCSGEMMAMYAANNICKGIVKYANSGSVRLGGLI
CNSRNTDREDELIMALADKLGSQMIHFVPRDNVVQRAEIRRMTVIEYDPAAKQADEYRTL
AKKIVENKKLVIPTPISMDELEALLMEFGIMDEEDMTIVGKTAAEEVVA
>ref_11
MVRKIAIYGKGGIGKSTTTQNTVAAMAHFHDKKVFIHGCDPKADSTRLILHGKQQVTMMD
TLREKGEDECTPDKVIEVGFGGVKCVESGGPEPGVGCAGRGVITAITLMEQHGVYEDNLD
FVFFDVLGDVVCGGFAMPVRDGKADEIYVVASGEMMALYAANNICKGMVKYAEQSGVRLG
GIICNSRNVDGELELLQEFCDKIGTQLIHFVPRDNIVQKAEFQKKAVVDFDDTCNQAMEY
KELARKIIENTNLVIPTPMTMDELEELTSKYGFLD
>ref_12
MERIVIFGKGGIGKSTVACGISASLAAAGKRVLHVGCDPKHDSTAALLRGKLIEPVVDRI
EKVKGVTAEDIVVRSPLGVDCVEAGGPTAGVGCGGRGITRMLEIFNEAELLDESKYDLAL
YDVLGDVVCGGFAAPLRKGIGEKVVIVTSEELMALYAANNIARAVVHYANNGIALAGLIV
NLKDPEADRKVVERFAERINTRILAWIPRDPLVREAEYNRTTVVEAYPQAPISRVLRELA
ERIHDESVADRPLPTPMNEEEFHVGARARFRADLEHEMMQTVAAEQAEAAAALAGPKIVE
DGEVSVPLASLTRGDALAAAKAKREEQAARYAVELRAGSRAIRLGLIGAQEAVQRLRAAF
PEHASKLGAEELTA
>ref_13
MNPQKRIAIYGKGGIGKSSTASNVAAACADEGYNVMIIGCDPKSDSSITLLGGKRIPTIL
DILRDGMEIEEEDEVVFEGYKAVKCVEVGGPEPGIGCAGRGIIVAIQKLKKISQSMKEMD
LIIYDVPGDIVCGGFVAPIRKGLVNEAYVLTSGEYMPLYAANNICKGLSRINTKLSGVIC
NSRSVSREEEIVNKFANEIGSELVAFIPKEQIVQDCERDGYSVLEKAGDTDIAEVYRTLA
RNIMASDCAVDPRALADERLRELTR
>ref_14
MKQIAFYGKGGIGKSTTVCNIAAALADEGKKVMVIGCDPKHDCTSNLRGGEEIPTVLDTL
REKGMEKMSLNDILDGKKIELDEIVYKGYKGIYCIEAGGPKPGYGCAGRGVIVAIDLLKK
MNVFEELEVDIVLYDVLGDVVCGGFAMPLRMGLAKQIYIVTSSDYMAMYAANNICRGMKE
FAKKGGSRLGGLIYNVRGSLDAGDIVTEFAKKLGTEIIGKIPNSLLIAEAEIEGKTVVEY
SPNSEVASIYRELAKKIYENENGVVPNPLENEEIMQIGKRVKERIRTLRT
>ref_15
MSGNSKSRQIAFYGKGGIGKSTVAANVAVALAEMGLKVFQMGCSPKVDSTSLLLGGKIIE
HDILGHLKGGTTGEKGLQECIVEGYRGVLCAESGGPEPATGCAGKGVSYALDVLSNLRIL
EKLGVDIVIYDVIGDVVCGGFAQPIRTGYAQEIYIISSGELMSVYSANNICAAVKAVSET
KRNAARVGGIIDNMRGVKQERELLEEFASRIGVPLLAHIPRSPVVQEAEGEGGTVLERRP
DSPQGAVYRELAQNILDNSETVIPSPLELEEILELLRRHQDDKVPSAVEPTAIASSTSFP
APAVVKETKASPERNLRKIAIYGKGGIGKSTISANLSAALSHMGENVMQVGCDPKRDSIS
TLCGKLVPTILDQLQDGVINEERLRQVIHQGYNGIWGVESGGPKPGLGCAGGGVMEALRL
LEEHNIFQKYGISFALFDVLGDVVCGGFAQPMRAGYAREVYIVTCGETLTLLQINNIARS
IRKIQERGADCACAGLINNMRGIPNEDKIVEEVAALMGLPLVAHIPRSDTVQASEFLAQT
VVQAYPDSAQAEVYRELAHRILENDTVYIPNAISLKEIKPIVQKYVGE
>ref_16
MIIAFMTSRRLDGLYLINLKRKSKMRKIAIYGKGGIGKSTTTQNLVAGLVEAGNKIMVVG
CDPKADSTRLLLDGLAQRTVLDTLREEGEDVVLEDVLKLGYGGTMCTESGGPEPGVGCAG
RGIITSINLLEQLGAYDNEDLDYVFYDVLGDVVCGGFAMPMREGKAQEIYIVVSGEMMAM
YAANNICKGIVKFAESGGIRLGGLICNSRAVANEREMIEVLAEKLGTKMIHFIPRENMVQ
QAEINRKTVIEFAPEHSQADEYRALAKKINENDKFVIPTPITIEALESLLIKHGIAA
>ref_17
MRKIAIYGKGGIGKSTTTQNTVAGLAEMGKNIMVVGCDPKADSTRLLLGGLAQKTVLDTL
REEGEDIELDDIIKEGYSGVRCVESGGPEPGVGCAGRGIITSINLLEQLGAWDPSYEIDY
TFYDVLGDVVCGGFAMPIRDGKAEEIYIVVSGEMMAMYAANNICKGIQKYAQSGTVRLGG
LICNSRKVDNEAEMIQELARQLGTQMIHFVPRDNMVQHAEINRKTVIDHAPEHTQADEYR
ALAKAIDANEMFVIPTPLEMEALEKLLIDFGITN
>ref_18
MVRFMNTAWQLLTQIKITDMRKIAIYGKGGIGKSTTTQNTVAGLVEAGKNIMVVGCDPKA
DSTRLLLGGLAQKTVLDTLREEGEDVDLDDIVRPGYGGVRCVESGGPEPGVGCAGRGIIT
SINMLEQLGAWDDKYEIDYTFYDVLGDVVCGGFAMPIREGKAEEIYIVVSGEMMAMYAAN
NICKGIQKYAQNGVVRLGGLICNSRNVDHESDMIEELARKLGTQMIHFVPRDNVVQRAEI
HRKTVIEYEPEHGQADEYRKLSNAINDNEMFVIPTPLEMEELEKLLIDFGIDA
>ref_19
MAALRQIAFYGKGGIGKSTTSQNTLASMAYYFDKNIMIVGCDPKADSTRLILHEKAQNTI
LQLAAEMGTVEDLELEDALKPGAGIFAPEAPHGWINCTESGGPEPGVGCAGRGVITAINF
LEEEGAYEAEGLDFVSYDVLGDVVCGGFAMPIREGKAQEIYIVMSGEMMAMYAANNISKG
ILKYANTGGVRLAGLICNARMTDFEYDLAWALARDLGTQMIHFVPRNNIVQRAEIRRMTV
VEYSPKADQALEYKELARKIINNDMKVIPTPLEMDELEALIMKYGLEEEADIDNIGKAAE
A
>ref_20
MRQIAFYGKGGIGKSTISSNIAAAYAERGLNTLMIGCDPKSDCTRNLCGEVEIPTILDVS
RDKEIERFGLEELVEGNKIKLDEIIYKGYSGVYCSECGGPKPGFGCAGRGVIVAIDLLKR
LKIFEELKPDVVIYDVLGDVVCGGFAMPLRKGLADEVYVVTSVDYLAVYAANNICKGIGE
FADKGGSPLGGIIYNVRGMLDDEAVVSDFAEQVGSQIIGHIPNAYLIAEAEIEGKTVIEY
APDSEIANLFRKLAQGIYTNTLTSVPTPLEQKEMMKIGQLIRKRTKEKYKRRASDINTNF
>ref_21
MKKIAIYGKGGIGKSTTTSNLSASLSHLGYKVMQIGCDPKSDSTKNLMKGKFIPTVLDVL
KEKKEELKLEDIVFEGYGGVLCIEAGGPTPGVGCAGRGIIAAFEKLEELKAFEIYNPDVV
IYDVLGDVVCGGFSMPIRNGFANEVYIVTSGEMMSMYAASNISLAVDQFKNRGYASLKGL
ILNAKNVENERELVEKLADEIKSEVFHYIPRNKIVQQSENNGRTVIEEDENNEMSEVYIE
LANKIMKSN
>ref_22
MKKIAFYGKGGIGKSTTQQNTAAAMAYFHNQKVFIHGCDPKADSTRMILGGMNQATIMDV
LRDEGAEKITADKIIKGGFGNIRCVESGGPEPGVGCAGRGVITAIDMMEATGAYSSDLDY
VFFDVLGDVVCGGFAMPIRDGKAQEVYIVASGEMMAIYAANNICKGLVKYAKQSGVRLGG
IICNSRKVDREREFLEEFTAAIGTQMIHFVPRDNVVQKAEFNRKTVVEFDPECKQAKEYG
ELARKIIENKMLVIPKPLNINELESMVLKYGLVD
>ref_23
MRQVAIYGKGGIGKSTTTQNLTSALAEMGKNIMIVGCDPKADSTRLVLGGLAQKTVLDTL
REEGDDIELDAILKTGYGNIRCVESGGPEPGVGCAGRGIITSIGMLEQLGAYTPDLDYVF
YDVLGDVVCGGFAMPIREGKAQEIYIVASGEMMALYAANNISKGIQKYAKTGGVRLGGII
CNSRKVDKELDLLEAFAKELGSQLIHFVPRDNMVQRAEIHKQTVIEFDPKADQADEYRTL
AKNINENKMFVIPKPMKQERLEEILMEYGLMDI
>ref_24
MAKKLRQLAIYGKGGIGKSTTTQNTVAGLASLGKKIMIIGCDPKADSTRLMLHAKAQDTV
MDKVRELGTVEDLELEDVLRTGYGDVKCVESGGPEPGVGCAGRGVITAINFLEEEGAYTP
DLDFVFYDVLGDVVCGGFAMPIRENKAQEIYIVVSGEMMAMYAANNICKGIVKYASSGSV
RLGGLICNSRNTDKEAELIEALAAKLGTQMIHFVPRDNQVQRAELRRMTVIEYSPDHPQA
NEYRELARKISENEMLVVPTPLTMDELEDLLLEFGIIEEDDETIIGKAESAS
>ref_25
MRKIAIYGKGGIGKSTTTQNTVAGLVEAGKNIMVVGCDPKADSTRLLLNGLAQKTVLDTL
REEGEDVLLDDVRKVGYGGTLCTESGGPEPGVGCAGRGIITSINLLEQLGAYSEDQNLDY
VFYDVLGDVVCGGFAMPIREGKAQEIYIVVSGEMMAMYAANNICKGIVKFANSGGVRLGG
LICNSRAVENEQEMIEVLAKKLGTQMLHFIPRENMVQQAEIHRKTVIDFAPDHPQADEYR
ALSKKIDANENFVIPTPIAIEELESLLIDYGIAA
>ref_26
MRKIAVYGKGGIGKSTITSSLSAAISKLGYKVVQIGCDPKADSTINLTNGQKVTPVIQYL
KEKGSCESLDEIAVKGYNDIVCIEAGGPTPGVGCAGRGIIMAFETLEDLDAFEEFKPDFV
FYDVLGDVVCGGFAMPIRDGYADEVIIVTSGEKMALFAAGNIKMAIDSFGDKGYGRLRGV
ILNKRNIENEEEIVSRYVKDMDSEIIGIIPRDGNIQKYEEQNMTVIQGDIELPISKTIMD
IAKSIVEGSEIQ
>ref_27
MALRQCAIYGKGGIGKSTTTQNLVAALAEAGKKVMIVGCDPKSDSTRLILHAKAQNTIMQ
LASEAGSVEDLELEDVLKIGYADIKCVESGGPEPGVGCAGRGVITSINFLEEEGAYDEDL
DFVFYDVLGDVVCGGFAMPIRENKAQEIYIVVSGEMMAMYAANNIAKGIVKYANSGSVRL
AGLICNSRNTARETELIEALADKLGTHMIHFIPRDNEVQRAEIRRMTVIEYNPESKQADE
YRTLAQEMNENKNLVIPTPITMDELEDLMMEFGILEEEDESIVGKTAAEESLVSATA
>ref_28
MTKARNIAIYGKGGIGKSTTSSNLSAALSDLGLTVMQIGCDPKSDSTNNLRGGKSIPSVL
DALRSGKRIETSDIVYEGFNGILCVEAGGPEPGVGCAGRGIITAIELLRQKNVFEEFKPD
VVIYDVLGDVVCGGFSIPIREGVAEQVYTVASSDFMAIYAANNLFKGIRKYANNGGALFS
GIIANSMNQQIQKEIINDFASQTKTTIAGYVPRSLDVTRSELRGQTVVEHAPDSEQAELY
RELARGILHNDKKYVPAPLESEELKVWAESWSDILLREREHVQQGEVKRSSIEGKRSSIE
GRTLVSSEA
>ref_29
MALRQCAIYGKGGIGKSTTTQNLVSALAELGNKVMIVGCDPKADSTRLILHAKAQTTIMS
LAAEAGSVEDLELEDVLKVGYGGIKCVESGGPEPGVGCAGRGVITAINFLEEEGAYDDEL
DFVFYDVLGDVVCGGFAMPIRENKAQEIYIVCSGEMMAMYAANNIAKGIVKYANSGSVRL
AGLICNSRNTAREDELISALAAKIGTTMIHFVPRDNVVQRAEIRRMTVIEYEPTAKQADE
YRQLAMKIRDNRNFIIPTPITMDELEELMMEFGILEQEDESVIGKTAAEEATA
>ref_30
MGSQMKQIALYGKGGIGKSTTSANLSAALAKSGLEILQIGCDPKHDSTRMLMHGTWIPTV
LDLIRERGDANLTVDDVVYPGFSGVRCVEAGGPEPGIGCAGRGIIATFQLLERLGALDGD
VIVYDVLGDVVCGGFAMPMRENYAEEVYLVTSGELMSIYAANNIAKAIARLSKRVRNGCR
LGGVICNAKNIEGERDLVEEFARRINSSLIAYIPRDRIVQLAELNKQTVIEYAPDSAQAD
VYRQLADEIYRNTRTSIPTPFDMDELEAFALESVQV
>ref_31
MRQIAIYGKGGIGKSTTTQNLTAALSTMGNNILLVGCDPKADSTRMLLGGLNQKTVLDTL
RSEGDEGIDLDTVLQPGFGGIKCVESGGPEPGVGCAGRGIITSIGLLENLGAYTDDLDYV
FYDVLGDVVCGGFAMPIREGKAKEIYIVASGELMAIYAANNICKGLAKFAKGGARLGGII
CNSRKVDGERELLEAFAKKLGSHLIHFVPRDNIVQRAEINRKTVIDFDRESDQAKEYLTL
ADNVQNNNKLVVPTPLPMEELEAMMVEFGIVEL
>ref_32
MSALRQIAFYGKGGIGKSTTSQNTLAALVEMDQKILIVGCDPKADSTRLILNTKMQDTVL
HLAAEMGSVEDLELEDVLKVGYKGIKCTESGGPEPGVGCAGRGVITAINFLEENGAYDDV
DYVSYDVLGDVVCGGFAMPIRENKAQEIYIVMSGEMMALYAANNISKGILKYANSGGVRL
GGLICNERQTDRELDLAEELAKKLGTKLIHFVPRDNTVQHAELRRQTVIQYSPECNQAKE
YRQLAEKIHANSGKGVVPTPVTMEELEEMLLDFGIMQSEEDRLAAIAAEETKSA
>ref_33
MALRQAAIYGKGGIGKSTTTQNLVAAIAELGKKVMIVGCDPKADSTRLILHAKAQNTIMQ
MAADAGSVEDLELEDVLKIGYGDIACVESGGPEPGVGCAGRGVITAINFLEEEGAYTDDL
DFVFYDVLGDVVCGGFAMPIRENKAQEIYIVCSGEMMAMYAANNIAKGIVKYANSGSVRL
AGLICNSRETDREDELIMALADKLGTQMIHFVPRDNLVQRAEIRRMTVIEYDPTSKQAAE
YRSLATKIINNEMFVIPTPITMDELEDLLMEFGIMDEEDESIVGQKAADLEAAAAAASA
>ref_34
MAIRQCAIYGKGGIGKSTTTQNLVAALAEAGKQVMIIGCDPKADSTRLILHSKAQNTIME
MAAEAGTVEDIELEDVLKVGFGGVRCVESGGPEPGVGCAGRGVITAINFLEEEGAYEDDL
DFVFYDVLGDVVCGGFAMPIRENKAEEIYIVVSGEMMAMYAANNISKGICKYAASGNVRL
AGLICNSRNTDREDELIMALAAKLGTQMIHFVPRDNVVQRAEIRRMTVIEYDAKCSQADE
YRTLAQKIIDNQLFVVPQPATMDELEALLMEFGIIDEEDESIIGKKADEETVAA
>ref_35
MALRQCAIYGKGGIGKSTTTQNLVAGLAEAGNKIMIVGCDPKADSTRLILHAKAQNTIME
MAAQAGSVEDLELEDVLKAGFGGIKCVESGGPEPGVGCAGRGVITAINFLEEEGAYEEDL
DFVFYDVLGDVVCGGFAMPIRQNKAQEIYIVVSGEMMAMYAANNIAKGIVKYASSGNVRL
AGLICNSRNVDREDELIEALAAALGTQMIHFVPRDNVVQRAEIRRMTVIEYDPKSKQADE
YRTLSNKIYNNKNFVVPTPLTMDELEDLLMKYGMMEEEDETIVGKTAEEEAAAATA
>ref_36
MTRKIAIYGKGGIGKSTTQQNTAAALAHFYGKKVLIHGCDPKADCTRLILGGKPQETVMD
TLREYGEEAVTVDKVVKTGFGGIKCVESGGPEPGVGCAGRGVITAINLMEELGAYTPDLD
FIFFDVLGDVVCGGFAMPVREGKAQEIYIVASGEMMALYAANNICRGMVKYAEQSGVRLG
GIICNSRNVDGERELMEEFCTKIGTQMIHFIPRDNIVQKAEFNRQTVTQFDPNCNQAREY
KELARKIIENDMFVIPKPMTMDEMENLVVKYGLLD
>ref_37
MRKVAIYGKGGIGKSTTTQNTVAGLSELGRKIMVVGCDPKSDSTRLLLGGLAQKTVLDSL
REEGEDVELKNIRKLGYGNTWCVESGGPEPGVGCAGRGIITSINMLESLGAYDESEALDY
AFYDVLGDVVCGGFAMPIRDGKAEEIYIVVSGEMMAMYAANNISKGIMKFAQSGAVRLGG
LICNSRAVDNEQEMVEKFAQKLGTRLLYFVPRDNDVQRAEINRKTVIEWNSDVPQAGVYR
SLAKAIDENDNFVIPTPIEMEELETLLMDFGLMN
>ref_38
MRQIAIYGKGGIGKSTTTQNLTAALATMDKKILQIGCDPKADSTRMLVGGVRQPTVLDTL
REVGTENVTLEEVVHTGFGGIKCVEAGGPEPGVGCAGRGVITAINLLEELGAYTDDLDFV
FYDVLGDVVCGGFAMPMREGKAQEIYIVASGEMMALYAANNICKGIVRFAKQSGIRLGGI
ICNSRKVDNELELLTAFSERIGSRLVYFVPRDNIVQRAEINKKTVIEYDPESNQADEYLQ
LAKNVIENDNFVIPRPLEYDELEDLMQESGVLA
>ref_39
MRKIAIYGKGGIGKSTTTQNLVAGLIEMGEKVMVVGCDPKADSTRLLLGGLHQQSVLDTL
REEGEDVELDDVRKEGYGGTLCVESGGPEPGVGCAGRGIITSINLLESLGAYEEGEGIDY
VFYDVLGDVVCGGFAMPMREGKAKEIYIVCSGEMMAMYAANNICKGIVKFAESGGIRLGG
IICNSRKVDNEEEMIKEFAKRLGTRMIYFVPRDNMVQKAEINRKTVIEYEPDCEQATHYR
NLAKCIAENDNYVIPKPMPTDDLEKILIEFGILD
>ref_40
MRKVAIYGKGGIGKSTTTQNTVAGLAEMGKKVMVVGCDPKADSTRLLLGGLAQGTVLDTL
RSEGEDVELEDIRKVGFGGTLCTESGGPEPGVGCAGRGIITSINLLEQLGAYAESEGLDY
VFYDVLGDVVCGGFAMPIREGKAQEIYIVVSGEMMAMYAANNICKGIVKYAEAGGVRLGG
LICNSRNVDNERQMIEELAKQLGTQMIHFVPRNNFVQKAEINRKTVIDFDGTHPQADEYR
ALAKKIDENKMFIVPTPLEIEELEKLLIDFGIAN
>ref_41
MRKIAIYGKGGIGKSTTTQNTVAGLAEMGKKVMVVGCDPKADSTRLLLGGLAQKTVLDTL
REEGEDVELDDVIKPGYGDSRCVESGGPEPGVGCAGRGIITSINLLEQLGAYEQELDYTF
YDVLGDVVCGGFAMPIREGKAEEIYIVVSGEMMAMYAANNICKGIVKYADAGGVRLGGLI
CNSRKVDNEYEMIKALADKLGTQMIHFVPRDNMVQQAEINRKTVIDFNPTHPQADEYRTL
ANAIDQNKMFVVPTPLEIEELEQLLIKHGIAN
>ref_42
MRKIAIYGKGGIGKSTTTQNTVAGLSEMGKKIMVVGCDPKADSTRLLLGGLAQRTVLDTL
REEGEDVELDDVRKVGYAGTLCTESGGPEPGVGCAGRGIITSINLLEQLGAYADSEELDY
AFYDVLGDVVCGGFAMPIREGKAQEIYIVVSGEMMAMYAANNISKGIVKFAEAGGVRLGG
LICNSRNVDNEREMIEAFAAKLGTQMIHFVPRDNMVQRAEINRKTVIEFDPAHSQADEYR
TLARKIDANEMRVIPSPLEIEELEKLLIDYGIAA
>ref_43
MTRKIAIYGKGGIGKSTTQQNTASAMAYFHKKQVFIHGCDPKADSTRMILGGKPQETLMD
TLRETGEESITVDSVVKTGYQGIRCVESGGPEPGVGCAGRGVITAINLMEDLGAYTEDLD
FVFFDVLGDVVCGGFAMPIREGKAEEVYIVASGEMMAIYAANNIARGMLKYADQSGVRLG
GIICNSRNVDKELELMEEFTTKLGTQLIHFVPRDNIVQKAEFNKKSVIEFDAASNQANEY
SELARKIIENKSFVIPTPLTMDELEDMVTKYGIVD
>ref_44
MRKIAIYGKGGIGKSTTTQNTVAGLAEMGKRVMVVGCDPKADSTRLLLGGLAQRSVLDTL
REEGEDVDLEDIRKEGFGGTLCVESGGPEPGVGCAGRGIITSINMLEQLGAYEDDEELDY
VFYDVLGDVVCGGFAMPIREGKAREIYIVCSGEMMAMYAANNICKGVRKFAESGGVRVGG
LICNSRNVDNEEAMIREFAKRLGTQMIYFLPRDNMVQRAEINRKTVIDYAPDCEQAAHYR
NLAKNIDENDLFVIPTPLDTDQLESLLMEYGILN
>ref_45
MRQIAFYGKGGIGKSTTSQNTIAGLADTQRIMIVGCDPKADSTRLMLHSKAQTTILHLAA
ERGAVEDLELDEVLLTGYKGVKCVESGGPEPGVGCAGRGIITAINFLEEEGAYEDLDFVS
YDVLGDVVCGGFAMPIREGKAQEIYIVVSGEMMAMYAANNIARGILKYAHSGGVRLGGLI
CNSRNVDREVELIEALAEKLGTQMIHFVPRDNIVQHAELRRMTVIEYAPDSKQAEEYRTL
ARKIEDNKNLVIPTPISMDELEELLVEFGLLGGEEEYEKAIAADQATGKDPVVV
>ref_46
MKKTQDFTTNHNTNQRRNMSATLEAPTTEKTAVKKMRKIAIYGKGGIGKSTTTQNTVAAL
AEMGKKIMVVGCDPKADSTRLLLGGLAQRSVLDTLREEGEDVELEDIRSGGFCSTLCVES
GGPEPGVGCAGRGIITSINMLEQLGAYDEEQELDYVFYDVLGDVVCGGFAMPIREGKAEE
IYIVCSGEMMAMYAANNICKGIMKFAETGVVRLGGLICNSRNVDRERDLIEEFAKRLGTQ
MVHFVPRDNDVQRAEINRKTVIDWNSEVNQANEYRTLAKNIDKNTMTVIPKPLEIEELEA
LLMEYGLFN
>ref_47
MALRQCAIYGKGGIGKSTTTQNLVAGLAEIGKKVMIVGCDPKADSTRLILHSKAQDTIMQ
MAADAGSVEDLELEDVMATGYGGIKCVESGGPEPGVGCAGRGVITAINFLEEEGAYEDDL
DFVFYDVLGDVVCGGFAMPIRENKAQEIYIVCSGEMMAMYAANNIAKGICKYAKSGSVRL
AGLICNSRNTAREDELIIELARQLGTQMIHFVPRDNVVQRAEIRRMTVIEYDPKAKQADE
YRTLAQKVIDNKMFVVPTPISMDELEDLLMKFGILEEEDESIVGKTAADEQAVAA
>ref_48
MGKPRQIAFYGKGGIGKSTIASNLAAAWAEAGLKVLMIGCDPKADCTRNLRGDAEVATVL
DVLREKEGTKMELAETAGGKTIQLDEIVYHGYRGVLCVEAGGPEPAVGCAGRGIIVAVDL
LKRLGVYDEELDIIIYDVLGDVVCGGFGLPLRQGLADLVFIVTSADYLAIYAANNICRGI
ERYAGRDGAMLGGIIYNVRGAIDDIGLVREFARNVGSEVVGAIPSDPLITESELYGRTVI
EHGPDSVIAARFRDLATSILEDREGVIPRPLSKDDLRDLARRIRKKIREQGRY
>ref_49
MKQIAFYGKGGIGKSTTVCNIAAALADEGKKVMVIGCDPKHDCTSNLRGGEEIPTILDTL
REKGMEKLSLEDAIEGKKIEMDEIIHKGYNGIYCIEAGGPKPGYGCAGRGVIVAIDLLKK
MDIYEELGVDIVLYDVLGDVVCGGFAMPLRMGLAKQIYVVTSSDYMAMYAANNICRGMKE
FAKKGGSRLGGLIYNVRGSLDAYDLVEEMANKIGTEITGKIPNSMLIAEGEIEGKTVIEY
APDSEISSIYRELARKIYENDMGAIPNPLENEEIMQIGQAVKERIKKMKN
>ref_50
MRKIAIYGKGGIGKSTTTQNTVAGLAEMGKKIMVVGCDPKADSTRLLLGGLAQTSVLDTL
REEGEDVDLETIRKVGFGDILCVESGGPEPGVGCAGRGIITAINMLESLGAYEESEGIDY
AFYDVLGDVVCGGFAMPMRQGKAKEIYIVCSGEMMAMYAANNICKAIVKFAEGGGIRLAG
IICNSRKVENEEEMIQAFAEKLGTHMIHFVPRDNMVQQAEIHRKTVIEFEPEHAQADEYR
ALAKKIDANEKFIIPTPLEMQDLEKLIIEYGIGG
>ref_51
MRQVAFYGKGGIGKSTTQQNTAASLARIGKKIMVVGCDPKADCTRLLLNGKRQPTVLDTL
REEGPENVSLNKVLADGYGGVKCVESGGPEPGVGCGGRGVITSIQTLENLGAYTGDLDYV
FYDVLGDVVCGGFAMPIREGYAEEIYIVVSGEYMAMYAANNISKGIKKFAARGHARLAGI
VCNSRLVENEKELVEEFARRLNTKMIYFIPRSKDVQKAEINKKTVIDYDPNMPQAQEYLN
LAKKIEENRDFRVPTPITIDELEDLMKEFGIVD
>ref_52
MDGLRQIAFYGKGGIGKSTTSQNTLAALAEMGQRILIVGCDPKADSTRLILHSKAQDTIL
SLAAEAGTVEDLDLEDVMKVGYRDIRCVESGGPEPGVGCAGRGVITSINFLEEEGAYEDI
DYVSYDVLGDVVCGGFAMPIRENKAQEIYIVMSGEMMAMYAANNISKGILKYANSGGVRL
GGLVCNERQTDKELELAEALAAKLGTKLIHFVPRDNIVQHAELRRMTVMEYAPDSKQANE
YRTLAQKVHGNAGQGIIPTPITMDELEDLLMEHGVMKTIDETMVGKTAEAVA
>ref_53
MGNEIRQIAFYGKGGIGKSTIASNLAAAYAEQGLNTMLIGCDPKSDCTRNLCGDVDIPTV
LDVLREKGVAKLGLTELVDGKRIEVDEIVHKGYNGVLCVEAGGPEPAVGCAGRGVIIAID
LLKKLDVYNGFNLDVVIYDVLGDIVCGGFGMPLRRGLADDVFIVTSADYLAIYAANNICK
GIARHARRDGSPLAGIVYNVRGAIDDFALVNEFAECVGSKVIGSIPNDPTIIETEIYGMT
TIENKPESEIAERFRNLAITIYENKETVAPTPLSKKELADLAQRIRQKTREKYEIGG
>ref_54
MVRKFCVYGKGGIGKSTNVSNIAAALAESGKKVMVIGCDPKADSTRNLMGRKIPTVLDAL
RKNGANNLELEDIVFKGFGETYCVESGGPEPGVGCAGRGVITAIDILNRLEAFETIKPDV
IIYDILGDVVCGGFAMPLQKHLADDVYIVTTCDPMAIYAANNICKGIKRYANRGKVALGG
IIYSGRSVINEPSIVEEFASKIGTNVMGKVPMSNIITKAEIYKKTVIEYAPDSDVSEVFR
KLADTIYKNDKKVVPKPLSEEGIDEITEKIDDLIKNTI
>ref_55
MRKIAIYGKGGIGKSTTTQNTVAGLAEMGKKVMVVGCDPKADSTRLLLGGLAQKTVLDTL
REEGEDVVFEDIVKPGYGNTSCTESGGPEPGVGCAGRGIITSINMLEQLGAYEEDKALDY
AFYDVLGDVVCGGFAMPIRDGKAEEIYIVVSGEMMAMYAANNICKGIVKFAQAGAVRLGG
LICNSRLVDNERQMIEELAKKLGTQMIHFVPRDNMVQKAEIHRKTVIEYAPEHPQADEYR
TLAKKIDQNQLFVVPTPLEIEELEGLLIEFGILN
>ref_56
MRKIAIYGKGGIGKSTTTQNTVAGLAEMDKKVMVVGCDPKADSTRLLLGGLNQSTVLETL
REEGEDVELEDILLEGFKGTVCTESGGPEPGVGCAGRGIITAINLLEQLGAYKEEKNLEY
VFYDVLGDVVCGGFAMPMREGKAQEIYIVVSGEMMAMYAANNICKGIVKYADAGGIRLGG
LICNSRKVDNEAEMIQELAKQLGTQMIHFVPRDNQVQRAEINRKTVIDFSPEHNQADEYR
ALAGKIEKNDMFVIPNPLEIEQLEKLLIDFGIAN
>ref_57
MAEEKKLRQLAIYGKGGIGKSTTTQNTVGALMEMGKHIMVVGCDPKADSTRLLLGGLAQK
TVLDTLREEGEDIELDDILKDGFKGVKCVESGGPQPGVGCAGRGIITSISMLEQLGAYTP
ELDYVFYDVLGDVVCGGFAMPIREGKAEEVYIVASGEYMALYAANNIAKSIAQYGKQGKT
RLGGIICNSRKVDKELELLTEFAGKLGSQMIHFVPRDNVVQRAEIHKNVVVNYEPECQQA
DEYRQLAKNIDENEMLVIPTPLTTDELESLMMDYGFMEV
>ref_58
MKKPRQIAIYGKGGIGKSTISSNLAAACAMRGLKVMLLGCDPKADCTRNLRGDLEIPTVL
DVLREREKTGGEIDVDEIVYRGYNGVLCVEAGGPEPAVGCAGRGIIVAVELLKRLGVYDQ
DLDLIIYDVLGDVVCGGFGMPLRQGLADHVFVVTSADYLAIYAANNICKGIQRHAGRNGS
PLSGIIYNVRGVIDDPGLVKEFAERVGSSVVGAIPFDPLITESELYGRTVIESDPDSMIA
GRFRELAETILTIEKGITPHALSQEDLSDFAQKIREMAGKRKPTR
>ref_59
MRKIAIYGKGGIGKSTTTQNTVAALAEMGKNVMVVGCDPKADSTRLLLGGLSQKTVLDTL
REEGEDLDLVDVVKPGFKNTRCVESGGPEPGVGCAGRGIITSINLLEQLGAFDEQYKLDY
TFYDVLGDVVCGGFAMPIRDGKAEEIYIVCSGEMMAMYAANNICKGIMKFAEAGTVRLGG
LICNSRKVDREAELIQALAEKLGTQMIHFVPRDNMVQRAEINKKTVIDYDATVNQAEEYR
QLARAIEKNEKFVIPKPLAIEELEKLLMEFGIAD
>ref_60
MRKIAVYGKGGIGKSTTTQNTVAGLAEMGNKVMVVGCDPKADSTRLLLHGLAQKTVLDTL
REEGEDVELEDIIKLGYGGVMCTESGGPEPGVGCAGRGIITSINLLEQLGAYNEDKNLDY
TFYDVLGDVVCGGFAMPIREGKAQEIYIVVSGEMMAMYAANNICKGIVKYADAGGVRLGG
LICNSRKVDNEREMIEELAKSLGTQMIHFVPRDNMVQRAEINRKTVIDFEPSHPQADEYR
TLAKKIDKNDMFVVPKPLEIEELEKLLIDFGIAN
>ref_61
MRIAIYGKGGIGKSTITANLAAALAERGKRVLQIGCDPKHDSTRLLLNGKRVMTALDYLR
DVPPVMQRLSEVLHTGYKGVVCAEAGGPEPGVGCAGRGILSTFAFFERLGLKTEDFDVIL
YDVLGDVVCGGFAVPLRKGFAEIVYIVTSEEFMSIYAANNILRGVQNFDESPYRIAGLIL
NSRGEAEDQKKVYRFSKAARLPVKYTIQRSSLFRKAEELDKTVVEAFPESSETKLFQTMA
RGFFDDNKLFPALPLEEEALERIVLKGEQPDKDKKIVHHVSGIKSKEKEKPGAPSASDQE
NRLPASTFLSKSMLCREPLHGCAFTGAICTTTQINGSISVAHGPRSCSQIACQTILAGGL
RALYQKNVIIPEQLFPSMLSSDMNENVVIYGGMDDLTEKLRQAVAAKPQAVFVLTTCPAG
VIGDDAESAIRIISAEHPEIPVIPVTTDGNIRGDYMQGVLNACMEGAGSFIDPCCKPEYD
LVNIIAEKNIANNAETNFAVISNLLNELGISVNCRFVRRTSIEALRGFLKGRLNLPAFND
HFGRVLINFLQERFQISFAQNAFPVGFYESERWLNEIAVFFEKETEAERVIGLFRKEYRE
RMEPFRKALEGKRIMIITYIHDTDWILETAFDMGMEVVKVCILNYSQDNLFRTRYPGRFE
VETNYPPQKRDDDLRRLKPNLLLCNYTPQDLPLALHADTIPLCPDVGFYGGLAFAGRWAA
LLKSPVKEGWKYESEKFA
>ref_62
MRKVAIYGKGGIGKSTTTQNTVAGLAEMGRKVMVVGCDPKADSTRLLLGGLAQRSVLDTL
REEGEDVELDDIRKPSFGGSWSVESGGPEPGVGCAGRGIITSINMLESLGAYDESEGLDY
AFYDVLGDVVCGGFAMPIRDGKAQEIYIVCSGEMMAMYAANNICKGIMKYAQSGGVRLGG
LICNSRNVDNEREMIAELAKRLGTQMVYFVPRDNDVQRAEINRKTVIEWSPTCPQADEYR
GLARAIDGNEMFVIPQPLEIEELEQLLLDYGLMAA
>ref_63
MKKIAIYGKGGIGKSTITSNLSAAIATMGKRVIQIGCDPKADSTINLLGGVPPKTILSYI
EENGMPKSIEEIVKTGFANTVTFEVGGPTPGQGCAGRGIVTALELLKELNAYEIYKPEVV
FYDVLGDVVCGGFAVPMRKGYAEKVIVVTSGEKLSLFAAENIIKAVRNFKNKGYASLLGI
IVNLRNIPNELEKVQNFAKEMNVDILGVLPRDESINKAELLGKTVIEYDKNAQISKNFYS
IAKRILDAY
>ref_64
MRKVAIYGKGGIGKSTTTQNTVAALAEMGKKVLVVGCDPKADSTRLLLGGLSQKSVLDTI
RDEGEDIELEDIRRGGFGSCQCVESGGPEPGVGCAGRGIITSINMLEQLGAYEESEELDY
AFYDVLGDVVCGGFAMPIRQGKAQEIYIVCSGEMMAMYAANNICKGIMKFAESGGVRLGG
LICNSRNVDNEKEMIEEFAKRLGTKMVHFVPRDNDVQRAEIRKKTVIEWNPEAPQANEYR
ALARNIDNNEMFVVPKPMEIEELESLLMEFGLLEAVG
>ref_65
MTIQKRIAIYGKGGIGKSSTASNVAAACADEGYKVMIIGCDPKSDSSITLLGGKRIPTIL
DLLRDGVDVKEEDVIHEGYKGVKCVEVGGPEPGIGCAGRGIIVAIQTLKKISKSLNEMDL
IIYDVPGDIVCGGFVAPIRKGLVKEAYVLTSGEYMPLYAANNICRGLAKINTPLSGIICN
SRSVSREEEIVTKFASEIGSELMAFIPKEQIVQDCERDGFSVMEKAPDSNVAKVYRKLAQ
AIMERDSSVMPEALDDERLRELTK
>ref_66
MRQVAIYGKGGIGKSTTTQNTVAALAEGGKQIMVVGCDPKADSTRLLLHGLCQKTVLDTL
RDEGDDIELEEILKPGFGDTRCVESGGPEPGVGCAGRGIITSINLLESLGAYTADLDYVF
YDVLGDVVCGGFAMPIREGKAEEIYIVASGELMALYAANNIAKGIQKYAQNGKVRLGGII
CNSRKVDNELALLKAFAEELGSQLIYFVPRDNLVQRAEINKKTVVDFDPDANQANEYRNL
AKAIDGNTMFVIPKPMTQDRLEELMMEHGFLGL
>ref_67
MAANLAAALTEMEKKVMLVGCDPKRDSTITLTGKYLKPLLEVLMEGGEVGEVIEEGYKGV
LCIEIGGPEPGIGCAGRGLLLAFKKLKETGIFEKEIDFVIYDVPGDVVCGGFAVPMRRGF
AREIYIVTSGEYLSLFAANNICKAIRRVGARLGGIVCNSREVEREIEIVRRFSRMVGGKL
VGVIPRDKSIQICESKGMSVIECMPESGIAYVFREIAKSILDNQHLVKPKVLTLNELNTL
ML
>ref_68
MATRQCAIYGKGGIGKSTTTQNLVAAMAELGKKVMIVGCDPKSDSTRLMLHAKVQNTIME
MAAEAGSIEDLELEDVLKVGYGDVKCVESGGPEPGVGCAGRGVITAINFLEEEGAYDEDL
DFVFYDVLGDVVCGGFAMPIRENKAQEIYIVVSGEMMAMYAANNISKGILKYARSGSVRL
AGLICNSRNTDKELELVEALAKRLGTRMIHFIPRDNAVQRAEIRRMTCIEYDPKAKQSDE
YRQLAQKIIDNKNQVIPTPITMDELEGLLMEFGILEEEDESIVGKTAEEEVAAGGA
>ref_69
MRKIAIYGKGGIGKSTTTQNTIAGLVEAGKKVKIVGCDPKADSTRLLLGGLAQKTVLDTL
REEGEDVELEDIVKAGYGGVRCVESGGPEPGVGCAGRGIITAINLLEQLGAWDDKFEIDY
TFYDVLGDVVCGGFAMPMREGKAQEIYIVVSGEMMAMYAANNICKGIRKYAEAGGVRLGG
LICNSRNVDNEREMIEELARKLGTRMIHFVPRDNMVQRAEISRKTVIEFDPEHNQAHEYR
ALAKAMDENTMFVIPNPLEMEDLEDLLVNFGILN
>ref_70
MRQVAIYGKGGIGKSTTTQNTVAALSEMGKKVMVVGCDPKADSTRLLLHGLNQKTVLDTI
RDEGEDIELDDIMRSGYGNTKCVESGGPEPGVGCAGRGIITSINMLENLGAYDDDLDYVF
YDVLGDVVCGGFAMPIREGKAKEIYIVASGEMMAMYAANNICKGIRKYANQGGVRLGGII
CNSRKVDNEEELLKAFCKKLGTQLVYFVPRDNIVQRAEINKKTVIDYDPQAPQADVYRAL
AKRIDENDMFVVPNPMPTDELEKLLIEYGLMD
>ref_71
MRKVAIYGKGGIGKSTTTQNTVAGLAEAGKKVMVVGCDPKADSTRLLLGGLAQKSVLDTL
RDEGEDVELEDVAKAGFGEAVCVESGGPEPGVGCAGRGIITSINLLEALGAYEDDKELDY
VFYDVLGDVVCGGFAMPIREGKAQEIYIVVSGEMMAMYAANNICKGIQKYARAGGVRLGG
LICNSRKVDNEEEMIRAFAEKLGTQMLYFLPRDNVVQKAEIHRKTVIDYAPEHPQAGHYR
NLARAMDENDMFVIPKPLPIPELEKLLMDYGLFG
>ref_72
MVRKFCIYGKGGIGKSTTVSNIAGALAESGKKVMVIGCDPKADSTRNLMGRKIPTVLDVF
RKKGNAIKLEDIVFEGFCGTYCIESGGPEPGVGCAGRGVITAIEVLNRLGAFETLNPDVI
IYDILGDVVCGGFAMPLQKHLADDVYIVTTCDPMAIYAANNICKGIKRYAKRGKVALGGI
IYNGRSVINEPSIVEEFASKIGTNVMGNVPMSNIITKAEIYKKTVIEYAPDSEIADVFRE
LADAIYKNDKRVIPTPLSEEEIDEITEKIDDLLKEKIVIV
>ref_73
MRQVAIYGKGGIGKSTTTQNTVAALAVAGKKIMVVGCDPKADSTRLLLHGLCQKTVMATL
RDEGDDLELDDILKPGFMDVKCVESGGPEPGVGCAGRGIITSINLLESMGAYTPDLDYVF
YDVLGDVVCGGFAMPIREGKAEEIYIVASGELMALYAANNIAKGIQKYADTGKVRLGGII
CNSRKVDNEYALLKAFAEELGSQLIHFVPRDNLVQRAEINKKTVIDFEPDSEQAQEYKKL
ANAIDTNKLFVKPKPMEQDRLEELMMQHGFLDALL
>ref_74
MKKIAIYGKGGIGKSTTVSNVSAAMARMGLTVMQIGCDPKADSTRNLTGGKNIPTVLDTL
REKGDIELDDLVFKSSTGVLCVESGGPVPGVGCAGRGIITAFEKLEELDAYEVYKPDVIL
YDVLGDVVCGGFAMPIRGGYADEVCIVTSGEMMSLYAATNIAHAVKSFGKRGYASLRGLI
LNSKKIENEQELVRKVAEEIETPVIHSMERDPYVQKAEALGKTVVEAFPECDMAKHYGTL
AKILLEGGK
>ref_75
MRKIAIYGKGGIGKSTTTQNTVAGLAEMGKRVMIVGCDPKADATRLMLGGMAQKTVLDTM
REEGEDVELDDVMKEGFKGVRCVESGGPEPGVGCAGRGIITSISLLEQLGAYDDEHELDY
VFYDVLGDVVCGGFAMPIREGKAEEIYIVLSGEMMAMYAANNISKGIRKYAESGKVRLGG
LICNSRKVDREEELIRAFAERLGTQMLYFVPRDNIVQKAEIHRKTVIDYSPDHPQADHYR
NLAKAIEDNDMFVIPKPMTQDELESLLMEYGLYD
>ref_76
MRQIAFYGKGGIGKSTTSQNTIAALSETQRVMIVGCDPKADSTRLMLHTKAQTTILHLAA
ERGSVEDLELDEVLLTGYNNVRCVESGGPEPGVGCAGRGIITAINFLEEEGAYEDIDLVS
YDVLGDVVCGGFAMPIREGKAQEIYIVTSGEMMAMYAANNIARGILKYAQSGGVRLGGLI
CNSRKVDREIELIEALADKLGTKMIHYIPRDNVVQRAELRRMTVIEYEPDHPQAGEYRAL
ARKIEHNKDLVIPTPISMDELEELLVEYGFMDSDAEYQKALAADKAKATAVV
>ref_77
MRQIAFYGKGGIGKSTTSQNTIAALADTSRVMIVGCDPKADSTRLMLHTKAQTTILHLAA
ERGSVEDLELDEVLLTGYKNVRCVESGGPEPGVGCAGRGIITAINFLEEEGAYEDLDFVS
YDVLGDVVCGGFAMPIREGKAQEIYIVTSGEMMAMYAANNIARGILKYAHSGGVRLGGLI
CNSRKVDREVELIEELARRLGTQMIHFVPRDKSVQEAELRRMTVIEHNPTHPQADEYRTL
ARKIEENTNLVIPTPITMDELEELLVDFGLLGGEEEYQKVLEADKAKELTTA
>ref_78
MAKATKHIAIYGKGGIGKSTTTSNISAALAEAGYRVIQIGCDPKSDSTNTLRGGDYLPTV
IDSLRDSSKVKLQDVSAIGFKGVLCIEAGGPVPGVGCAGRGINAAVGLLQELNVFEEYEA
DYVLYDVLGDVVCGGFAVPIRDGITDRAYVVSSSDFMAIYAANNLFKAIGKYAPSGGAKL
GGIIGNSILPGYPESLITDFAKRTGAAVAGFVPRSPVVAQSELYGKTVIEASPGSEQADV
YRKLAAHVAGNENLSVPSPLNVTDLRDWARSWGDAINQEAASFSASAR
>ref_79
MKQIALYGKGGIGKSTTAANLSAALAGEGLDILQIGCDPKHDSTRMLMHGSWIPTVLDLI
RERGDANITADDVVFRGFRGVRCVEAGGPEPGIGCAGRGIIATFQLLERLDALKGDVIAY
DVLGDVVCGGFAMPMREGYAQEVYLVTSGELMSIYAANNIAKAIARLSRRVRSKCRLGGV
ICNEKNLEGEDELVAEFARRINSSLIASIPRDRIVQLAELHRQTVIEYAPDSEQAAVYAQ
LGDDIYRNRKTSIPTPLEMDELESFALEFVQI
>ref_80
MALRQIAFYGKGGIGKSTTSQNTLAALVDLGQKILIVGCDPKADSTRLILNTKMQDTVLS
LAAEAGSVEDLELEDVMKVGYKGIKCTEAGGPEPGVGCAGRGVITAINFLEENGAYENVD
YVSYDVLGDVVCGGFAMPIRENKAQEIYIVMSGEMMALYAANNIAKGILKYASSGGVRLG
GLICNERQTDRELDLAEALAKRLNSQLIHFVPRDNIVQHAELRRKTVIEYAPDCQQAKEY
RALAEKIHANGGKGTIPTPITMEELEEMLLDFGIMKTEEQALAELAAKEAAKLAAATA
>ref_81
MRKIAIYGKGGIGKSTTTQNTVAGLVELGKKVMVVGCDPKADSTRLLLGGLAQNTVLDTL
RAEGEDVELEDIRKTGYAGVVCVESGGPEPGVGCAGRGIITSINLLEQLGAYAESEKLDY
AFYDVLGDVVCGGFAMPIREGKAQEIYIVVSGEMMAMYAANNICKGIKRFAESGGVRLGG
LICNSRNVDNEKEMIEALAEKIGTQMIYFIPRDNVVQRAEINRKTVIEYEPGAEQADEYR
ALAKKIDENEMFIIPEPITTEELENLLIKHGIAN
>ref_82
MRKVAIYGKGGIGKSTTTQNTVAGLAEMGKNVMVVGCDPKADSTRLLLGGLNQATVLDTL
REEGEDVELEDVCLKGYAGTTCVESGGPEPGVGCAGRGIITSINLLEQLGAYKQEKPLDY
VFYDVLGDVVCGGFAMPIREGKAQEIYIVVSGEMMAMYAANNICKGIVKYADAGGVRLGG
LICNSRKVDNEQEMIEQLAKRLGTQMIHFVPRENQVQRAEINRKTVIDYSPEHAQADEYR
TLARKVDQNDMFVVPKPLAIEELEKLLIDFGIAN
>ref_83
MIVGCDPKADSTRLILHSKAQTTVMHLAAEAGTVEDLELEDVLSVGYGGVKCVESGGPEP
GVGCAGRGVITAINFLEEEGAYGEDLDFVFYDVLGDVVCGGFAMPIRENKAQEIYIVCSG
EMMAMYAANNISKGIVKYANSGGVRLAGLICNSRNTDREDELIEALAAKLGTQMIHFVPR
DNVVQHAEIRRMTVIEYDPTVKQADEYRTLAQKVINNQLFVVPTPLTMDDLEDLLMEFGI
MEQEDTSIIGQTAAEAVVA
>ref_84
MGVQYISVLCVCGSRLFFIFWQVGTRLVIRGSKAKNVEPSKFKKMRKIAIYGKGGIGKST
TTQNTVAGLAEMGKNVMVVGCDPKADSTRLLLGGLAQKTVLDTLREEGEDVELDDIIKRG
YGNTRCVESGGPEPGVGCAGRGIITSINLLEQLGAWDAKYETDYTFYDVLGDVVCGGFAM
PIRDGKAEEIYIVVSGEMMAMYAANNICKGIKKYAQSGTVRLGGLICNSRKVENEQEMIE
QLASRIGTQMIHFVPRDNMVQQAEINRKTVIDFAPEHPQADEYRALAAKINANEMFIIPN
PLEIEELEKLLIDFGIAN
>ref_85
MRQVAIYGKGGIGKSTTTQNLTGALATMGKKILLVGCDPKADSTRMLLGGLNQKTVLDTL
RSEGDESIELDKLIQPGFGGIKCVESGGPEPGVGCAGRGIITSIGLLENLGAYEEDLDYV
FYDVLGDVVCGGFAMPIREGKAQEIYIVASGELMAIYAANNICKGIQKYAKGGARLGGII
CNSRNVDGERELLEAFAERLGSKLIHFVPRDNIVQRAEINRKVVIEFDPESQQAQEYMTL
AKNIEENDLFVVPTPLDMDDLEAMMVEFGIIEL
>ref_86
MALRQCAIYGKGGIGKSTTTQNLVAGLAELGKKVMIVGCDPKADSTRLILHAKAQTTIMH
LAAEAGSVEDLELEDVLKVGYGDIKCVESGGPEPGVGCAGRGVITAINFLEEEGAYEEDL
DFVFYDVLGDVVCGGFAMPIRENKAQEIYIVCSGEMMAMYAANNISKGIVKYANSGSVRL
AGLICNSRNTDREDELIEALAAKLGTQMIHFVPRDNVVQHAEIRRMTVIEFDPEAKQAQE
YRDLAQKIIDNNKFVIPEPISMDDLEDLLMEFGIMEPEDEAIVGQTATDAGAAA
>ref_87
MAEKTLRQVAIYGKGGIGKSTTTQNLTAGLAELGKNVMVVGCDPKADSTRLLLGGLAQRT
VLDTLREEGEDIELEAIMKTGFKGIKCVESGGPEPGVGCAGRGIITSIGMLERLGAYTED
LDYVFYDVLGDVVCGGFAMPIREGKAKEIYIVASGEMMALYAANNISKGIQKYALKGGVR
LGGIICNSRNVDRELDLLKAFAKELGTQLIHFVPRNNVVQRAEIRKKTVIEFNPEDKQAD
EYRELARKIEENDLFVIPKPMTQDRLEEILIEYGLMDLDEDYII
>ref_88
MKIAIYGKGGIGKSTISANLSAALAVSGKKVLQIGCDPKHDSTRLLLGGKRIVTALDYMK
ATPVALQRLDQVLHVGYGGIVCVEAGGPEPGVGCAGRGILSTFAMFDRLGLDMASFDVVL
YDVLGDVVCGGFAVPLRRGFADRVYVVTSEEFMSIYAANNILKGVKNFDEGGHRLAGLIL
NSRGRKEDRRPVESFARNVNLPVKQVVPRSERFRRAEMLEKTLVEAFPDSLEAMIFHGLA
LDVLGNKTFYPARFLDEDSLDRLILHDKSPLSGDPGGDGEMPGGLDCPALCRDDQCENLD
GAELPVKPFISPGGKPTVFLSKRVLSREPLHGCAFSGALATTTQIKDSVTVAHGPRSCTH
IAGQAILSVGFRLFNQRHILLKNQVVPAVISSDMDESMVIYGGRDRLIETLEQAMKQCPR
AVFLVTACPSGVIGDDPIAAVNEIRHRYPDVPVIPITSDGNLRGDYMQGVLNACMEGAGA
LVDKTVTPDPHCVNILAEKNIASNSESNFNTVAELLSGMGIHVNCRFVRNTSVAQLNHFL
KAPLNLVAYIDYFGRLMADFIEERLGVPTASLPFPVGFTESAAWVREIAAFFEKQAAGEK
LITGCHGHYRSMIKKYGPALGGQRLMIITYVQNVDWIVEAAFDLGMEVVKVCLLGHCQGP
LFTTRYPGRFEVETDYNPAKRDKDVARLKPDLLLGNYTPGNLSLPVHVDMIPMCPDVGFY
GGIAFAHRWATLIKAPIVEGWKTDGI
>ref_89
MRQIGIYGKGGIGKSTVSSNLSAALAVLGHRILQVGCDPKADSTRNLLGGKHPKPILELL
KDKDREDLRREDYTSTGFNGIDCIEVGGPEPGIGCAGRGVVLLFDVLTENDVFAQQYDLA
LYDVLGDVVCGGFAVPMRTGRADEIYIVVSGEPMALYAANNICKGLVRFARNGPVRLGGL
IPNLKMPEIDLPFVEHFAQSIGAPLLPTVVWDPDVKQAERKAQTVLQ
>ref_90
MSTAALEPKTEKTFRKVAIYGKGGIGKSTTTQNTVAALAEMGRKVMVVGCDPKADSTRLL
LGGLAQKTVLDSLREEGEDLELEDIMKEGFRNTLCTESGGPEPGVGCAGRGIITSINMLE
QLGAYEEEQDLDYAFYDVLGDVVCGGFAMPIREGKAQEIYIVVSGEMMAMYAANNICKGI
VKFAEAGGVRLGGLICNSRNVDREADLINELARKLGTQMIHFVPRNNDVQRAEIKRQTVI
DWNPECEQADEYRALAKAIDENEMFVVPTPLEIEELESLLIEFGMFN
>ref_91
MRKIAIYGKGGIGKSTTTQNTVAGLAEMGKKVMVVGCDPKADSTRLLLGGLAQKSVLDTL
REEGEDVELEDIRSEGYSTSLCVESGGPEPGVGCAGRGIITSINMLEQLGAYDEEEGLDY
VFYDVLGDVVCGGFAMPIRDGKAEEIYIVCSGEMMAMYAANNICKGILKFAETGNVRLGG
LICNSRKVDNEKEMIEEMAKMLGTQMIHFVPRDNDVQRAEINRKTVIDWNPECNQADEYR
ALAKAIDANKKLVIPSPLTIDQLEKLLMDFGLFEAA
>ref_92
MRQVAIYGKGGIGKSTTTQNLTAALGEMGKKIMIVGCDPKADSTRLILGGLAQKTVLDTL
REEGDDIDLDEIMKIGFKGIKCVESGGPEPGVGCAGRGIITSISMLESLGAYKEDLDYVF
YDVLGDVVCGGFAMPIREGKAQEIYIVASGEMMAMYAANNISKGIQKYAKTGGTRLGGII
CNSRKVDNELEMLKAFAKELGTQLIHFVPRDNIVQRAEINRKTVIDFDPTSNQADEYRKL
AKAIDDNDMFVIPKPMTQERLEEILMEFGILDVA
>ref_93
MSQLRQIAFYGKGGIGKSTTSQNTLAALVEMGQKILIVGCDPKADSTRLILNTKLQDTVL
HLAAEAGSVEDLEVEDVVKIGYKGIKCTEAGGPEPGVGCAGRGVITAINFLEENGAYDDV
DYVSYDVLGDVVCGGFAMPIRENKAQEIYIVMSGEMMALYAANNIAKGILKYANSGGVRL
GGLICNERKTDRELELAEALAAKLGCKMIHFVPRNNVVQHAELRRETVIQYDPTCQQAQE
YRELARKIHENSGKGVIPTPITMEELEQMLLDFGIMQSEEDREKQIAEMEAKMKA
>ref_94
MSLRQAAIYGKGGIGKSTTTQNLVAALAEMGKKVMIVGCDPKADSTRLILHSKAQTTVMH
LAAEAGTVEDLELEDVLSVGYGDVKCVESGGPEPGVGCAGRGVITAINFLEEEGAYDEDL
DFVFYDVLGDVVCGGFAMPIRENKAQEIYIVCSGEMMAMYAANNISKGIVKYANSGGVRL
AGLICNSRNTAREDELIEELARQLGTQMIHFVPRDNEVQRAEIRRMTVIEYNPQAKQADE
YRALAQKVVANEMFVIPTPLTMDALEEVMMKFGVLEEEDESIVGKTAEELAAEASA
>ref_95
MTRKLAIYGKGGIGKSTTTQNTAAALAYFHGKKIFIHGCDPKADSTRLILGGKPQETLMD
VLRDQGAEKITNEMVVKKGVFDIRCVESGGPEPGVGCAGRGVITAIDLMEDNKAYTDDLD
FIFFDVLGDVVCGGFAMPIRDGKAQEVYIVASGEMMAIYAANNICKGLVKYAKQSGVRLG
GIICNSRNVDGEKEFLEEFTAAIGTKMIHFVPRDNIVQKAEFNKKTVTEFDPNANQAQEY
RELGRKIIENEDLVIPQPLSMDQLEQMVVKYGLSD
>ref_96
MALRQCAIYGKGGIGKSTTTQNLCAAIAEAGKKIMIVGCDPKADSTRLILHSKAQETIMS
LAAEAGSVEDLELDDVLKEGFGGIKCVESGGPEPGVGCAGRGVITAINFLEEEGAYEEDL
DFVFYDVLGDVVCGGFAMPIRQNKAQEIYIVVSGEMMAMYAANNIAKGIVKYASSGSVRI
AGLICNSRNTDREDELIMALAEKLGTTMIHFVPRDNVVQRAEIRRMTVIEYDPQAKQADE
YRQLANKIIANKNLQVPTPITMDELEDLLMEFGIMEEEDESIVGKTAQEEATA
>ref_97
MAIRQCAIYGKGGIGKSTTTQNLVAALAELKQKVMIIGCDPKADSTRLILHSKMQNTIME
MAAEAGSVEDLELEDVLLTGYGDVKCVESGGPEPGVGCAGRGVITAINFLEEEGAYTDDL
DFVFYDVLGDVVCGGFAMPIRENKAQEIYIVCSGEMMAMYAANNISKGICKYAKSGSVRL
AGLICNSRNTAREDELIMELARQLGTQMIHFVPRDNIVQRAEIRRMTVIEYDPTCNQADE
YRTLAKKIIDNQMFVVPTPITMDDLEDLLMGFGLMEEEDETIVGKTAKELADEAAA
>ref_98
MSLRQIAFYGKGGIGKSTTSQNTLAALAEMGHRILIVGCDPKADSTRLMLHAKAQDTILS
LAAQEGSVEDLEIEDVMKIGYKDIKCVESGGPEPGVGCAGRGVITSINFLEENGAYEDID
YVSYDVLGDVVCGGFAMPIRENKAQEIYIVMSGEMMAMYAANNISKGILKYANSGGVRLG
GLVCNERQTDKELELAETLAKRLGTELIYFVPRDNIVQHAELRRMTVIEYAPESQQAEHY
RNLAKKIDANAGKGIIPTPITMDELEDILMEHGIMKEIDESQVGLTAAELEAASA
>ref_99
MKKQKIIAIYGKGGIGKSSTASNVAAACAEAGKKVMIIGCDPKSDSSITLLGGKRIPTIL
DLLREGIEVTEEDMVFEGYAGVKCIEAGGPEPGIGCAGRGIIVAVQKLKSVSGELMKEQD
LIIYDVPGDIVCGGFVAPIRKGYVNEAYVLTSGEYMPLYAANNICKGLTKINMPLSGVIC
NSRNASREEEIVSKFSEEIGSQLMAFIPKSQIVQDCERNGYSVMEKAPYSEIANVYRRLG
KAIMENERKVMADSLTDERLRELTK
>ref_100
MTDRGSTETVEAKQLSNLNITTLMRKIAIYGKGGIGKSTTTQNTVAGLAEMGKKVMVVGC
DPKADSTRLLLGGLTQKTVLDTLREEGEDVELEDIIKEGYGASRCTESGGPEPGVGCAGR
GIITSVNMLEQLGAYDDEWGLDYVFYDVLGDVVCGGFAMPIRDGKAEEIYIVVSGEMMAM
YAANNICKGILKYADAGGVRLGGLICNSRKVDNEMEMIQELARQLGTQMIHFVPRDNMVQ
RAEINRKTVIDFDPAHQQADEYRALAKKIDDNEMFVIPKPLEIEELEKLLIDFGIAN
>ref_101
MEKSKKMRQIAIYGKGGIGKSTTTQNTVAGLASLGKKVMIVGCDPKADSTRLILHAKAQE
TVMDKVRELGTVEDLELDDVLKYGYGDVKCVESGGPEPGVGCAGRGVITAINFLEEEGAY
TDDLDFVFYDVLGDVVCGGFAMPIRENKAEEIYIVVSGEMMAMYAANNISKGILKYSTSG
NVRLAGLICNSRNTDREADLIEALAAKLGTQMIHFVPRDNQVQRAELRRMTVIEYSPEHK
QADEYRTLAQKINDNKMFVVPTPLEMDELEELLMEFGIMEVDDEENVGKAENA
>ref_102
MATDSNIRQIAFYGKGGIGKSTTSQNTLAAMAEMGQRIMIVGCDPKADSTRLMLHSKAQT
TVLSLAAERGAVEDLELSEVLLTGFRGVKCVESGGPEPGVGCAGRGIITAINFLEENGAY
TDLDFVSYDVLGDVVCGGFAMPIREGKAQEIYIVTSGEMMAMYAANNIARGVLKYAHTGG
VRLGGLICNSRNVDREVELIETLAKRLNTHMIHFVPRDNIVQHAELRRMTVNEYAPDSDQ
GNEYRTLAKKIINNKNLTIPTPIEMEELEELLIEFGILESDENTEKLVGKSATEAPVKK
>ref_103
MSRSMAFYGKGGVGKSTVVANLTATLAAGGKRVLQVGCDPKRDSSRNLIKVFPPITMMEL
LAEGRTNLVPEDIVMDGGDGVDCIEAGGPRPGVGCAGRGLGRMFEELEEMSIFDRDYDYV
LYDVLGDVVCGGFAVPMRSGYAEEVYVVTSGEFMSLYAANNIARGIRNYAEDGDVRMGGL
IANVKDLAYDRDLIERFAERIGTKVVFYLEWDRVVYEAERRRSTVLRHAPDHPFCGRLRE
LADTIAAGPELHIPNPMSDRELDVFLEELFGFRTEPALAGGCG
>ref_104
MRKIAIYGKGGIGKSTTTQNTVAGLAEMGKKVMVVGCDPKADSTRLLLGGLAQKTVLDTL
REEGEDVEIDDVIKPGYGGTRCVESGGPEPGVGCAGRGIITSITLLEQLGAYDDEWELDY
AFYDVLGDVVCGGFAMPIRDGKAQEIYIVVSGEMMAMYAANNICKGIVKYADTGGVRLGG
LICNSRKVDNEREMIEELAKRLGTQMIHFVPRDNMVQRAEINRKTVIDFEPTHQQANEYR
TLAKNIEENEMFVIPKPLEIEELEKLLIDFGIC
>ref_105
MSEKKKLRQIAIYGKGGIGKSTTTQNTVAGLASLGKRILIIGCDPKADSTRLILHAKAQD
TVMDKVRELGTVEDLELDDVCRRGYGDVMCVESGGPEPGVGCAGRGVITAINFLEEEGAY
TPDLDYVFYDVLGDVVCGGFAMPIRENKAQEIYIVVSGEMMAMYAANNICKGIVKYAASG
SVRLAGLICNSRNTDREADLIEALAARLGTQMIHFVPRDNQVQRAELRRMTVIEYSPEHP
QAQEYRALAQKIVDNEMFIVPTPLEMEDLEDLLMEFGIMEAEDESIIGVAEGA
>ref_106
MAKLRQCAIYGKGGIGKSTTTQNLVAGLAELGKKVMIVGCDPKADSTRLILHAKAQNSIM
QMAADAGSVEDLELEDVLKVGYRDIKCVESGGPEPGVGCAGRGVITAINFLEEEGAYDEN
LDFVFYDVLGDVVCGGFAMPIRENKAQEIYIVCSGEMMAMYAANNIAKGIVKYANSGGVR
LAGLICNSRQTAREDELIMELAAKLGTHMIHFVPRDNVVQRAEIRRMTVIEYEPQAKQAQ
EYRDLATKIINNTNLVIPTPITMDELEELLMEFGVMEEVDESTVGVTAAAEATA
>ref_107
MAKLRQAAIYGKGGIGKSTTTQNLVAALAEAGKKVMIVGCDPKADSTRLILHSKAQNSVM
ELAAEAGSVEDLELEDVMSVGFGDVKCVESGGPEPGVGCAGRGVITAINFLEEEGAYDED
LDFVFYDVLGDVVCGGFAMPIRENKAQEIYIVCSGEMMAMYAANNIAKGIVKYANSGGVR
LAGLICNSRNTDREDELIMALAEKLGTQMIHFVPRDNAVQHAEIRRMTVIEYDPTHKQAD
EYRALARKIVDNTKFVIPTPITMDELEELLMEFGIMEVENTAIIGKTAAELAADAAAAAA
>ref_108
MRKVAIYGKGGIGKSTTTQNTVAGLVELGRKVMVVGCDPKADSTRLLLGGLAQKSVLDTL
REEGEDVELEDIRKLGYGGTWCVESGGPEPGVGCAGRGIITSINMLESLGAYEESEELDY
AFYDVLGDVVCGGFAMPIRDGKAEEIYIVVSGEMMAMYAANNISKGIVKFAQSGSVRLGG
LICNSRAVDNEAEMIEKFAAKLGTKMIHFVPRHNDVQRAEINRKTVIEWNPELPQAQVYR
DLAKAIDENTDFVIPTPMEIEVLEELLMDYGLMQAA
>ref_109
MRKVAIYGKGGIGKSTTTQNTVAALAEMGKKVMVVGCDPKADSTRLLLGGLAQKTVLDTL
REEGEDVELEDIRKEGYGGTWNVESGGPEPGVGCAGRGIITSINMLEQLGAYDEREALDY
AFYDVLGDVVCGGFAMPIRDGKAQEIYIVCSGEMMAMYAANNICKGIVKFAEAGGVRLGG
LICNSRNVDNEREMIEQLAKQLGTQMVHFVPRDNDVQRAEINRKTVIDWNAEAPQADEYR
TLAKNIDGNEMFVVPKPLAIEELEKLLMDFGLFDK
>ref_110
MVRKNREIAFYGKGGIGKSTMVSNVAAALAEEGKRVLVVGCDPKSDCTRNLRGDVVMPTV
TKILLEKTSAPLELSEFVYGKEIKAEDIVYEGFKGIACIEVGGPEPGVGCAGRGVSLAID
LIHRIVLDKLEPDIIFYDILGDIVCGGFGMNLRKGFADQAIIVTSSDYLAVFAANNICKG
IYRYADRSGTPLGGIIYNVRGLLDDISLVEEFADEIGSRIIGDVKNSRSIMESEIYAQTV
IEREPESGTADAFRALAKKVIDNTDCISPRPLTDEKLAELAQKIRERTRLSHEETAEGSR
>ref_111
MTRKIAIYGKGGIGKSTTTQNTAAAMANFHDKKIFIHGCDPKADSTRLILGGKPQETLMD
VLRDQGAEKVTKEKVIRTGYKGIQCVESGGPEPGVGCAGRGVITAIDLMENNGAYTEDLD
FVFFDVLGDVVCGGFAMPIRDGKAQEVYIVASGEMMAIYAANNICRGLVKYAKQSGVRLG
GVICNSRNVDQEREFLDEFTSAIGTQMIHFVPRDNIVQKAEFNKKTVCEYDPTENQALEY
STLGQKIIDNDNFVIPTPLTMDELEAMVVKYGIAD
>ref_112
MKQIAFYGKGGIGKSTTVCNIAAALADEGKRVMVVGCDPKHDCTSNLRGGEEIPTVLDTL
REKGMEKLSLEDAIEGKKIEMDEIVYKGYKGIYCIEAGGPKPGYGCAGRGVIVAIDLLKK
MNVFEELGVDVVLYDVLGDVVCGGFAMPLRMGLAEQIYIVTSSDYMAMYAANNICRGMKE
FAKRGGSRLGGLIYNVRGSLDAEDIVTEFAKKLGTEIIGKIPNSLLIAEAEIEGKTVIEY
APDSEIASIYRELAKKIYKNKNGVIPNPLENKELMQIGLAIKERIKKMRN
>ref_113
MRQIAFYGKGGIGKSTTSQNTIAALSENNRIMIVGCDPKADSTRLMLHCKAQTTVLHLAA
ERGTVEDIELDEVVIPGYNNVLCVESGGPEPGVGCAGRGIITAINFLEEEGAYENLDFVS
YDVLGDVVCGGFAMPIREGKAQEIYIVTSGEMMAMYAANNIARGILKYAHTGGVRLGGLI
CNSRNVNCEAELITELASRLGTQMIHFVPRSKQVQEAELRRMTVIEYTPNHPQADEYRTL
ASKIQNNEMFIVPTPISMEELEELLVDFGILGGEDEYEKALEADKASGK
>ref_114
MIKIAIYGKGGIGKSTVTSSLSAALSLEGRKVMQIGCDPKTDSTINLLRGLTPPPILQYL
QEHGRPASLDEIARTGFGGTTCLEVGGPTPGVGCFGRGMLTAFELLEEMNAYATYAPDVV
LYDILADIVCGGIAVPMREGFADKVAIVTSGEKMALLAARNIILALRHFADRHYAELGGL
ILNCRDMADEKARVEDFAAKMDTTILGVIPRDRAIHAFEEEGRTIVEGDPGLPTSLEFRN
LARTMMGL
>ref_115
MRKFCVYGKGGIGKSTTVSNIAAALAEEGKKVLVVGCDPKADTTRNLVGRKIPTVLDVFR
KKGADNMELGDIVFEGFGGVYCVESGGPEPGVGCAGRGVITAVDMLNRLGAFEALNPDVV
IYDILGDVVCGGFAMPLQKHLADDVYIVTTCDPMAIYAANNICKGIKRYASRGKIGLGGI
IYNGRSVINAPEIVEVFAKKIGTQVIGRIPMSNLITKAEIYRKTVIEYAPDSEIADRFRE
LAIAIYKNENRVIPNPLLEDELDKITEKIDDLLKESVKE
>ref_116
MFRHYCSYSKEAAAIKIAVYGKGGIGKSTISANISAALSLNGNRILQVGCDPKHDSTRLL
LGGRVPETVLDYIREVAPEQRSLDDIVFCGFGNVACVEAGGPEPGVGCAGRGIITTFGLL
ESLGLGRIDFDYEIYDVLGDVVCGGFAVPIRKEYAETIYLVTSGEFMAIYAANNILRGIK
NFGDSPERVAGIIYNSRNLKDEDERIRAFAEAVKLPVVARIPRSDLFASAEKEGKTVIEA
YPDSQEAEIFREIAANISGIRPAGGGRLHGALPLDDETLEAVVLGVRKKDIHKKRTHQKS
EPAKATTQNASPTPSSAHCPFRPGEKCSTDVSDKKTDASVNSRTKYPLHGCAFAGAACVT
AQIMDAYTILHGPKSCAHMMWGIIENSLLRMNRLYDFSTDFDITKRTGTTNMDDEDFIFG
GEAKLRAEIGKAIDNGWKHIFIITACPPGIIGDDTSLVAEEMMKQHPGTTIEPIPVDGNI
DGDFSQGYIRTFGIIARYIDRSGGGRKENSVNIIGEKSLATNEEYDFGSIKDLLDAIGIS
VNTRFITRTDIASIRNLDNACMNLPAHGDFTSAMISEIVAGNSSLPFLNMPFPTGFGETS
AWLTKIAEFFGKTKKAEELIESEEKIYRKKISGLKVSTKGKKLLVSTYSRNIDWIIELAC
DLGMEIVRIGLMHSPEKEPLRTRYEDLPVRDDYDPEIRREEIGLLSPDLVLLDRPAPGQG
EYVRYDTIPYSAGFGFQAGLFWAERWSRVMKLPPAEEWRYDGEDVC
>ref_117
MRKIAIYGKGGIGKSTTTQNTVAGLAEMGKKVMVVGCDPKADSTRLLLHGLAQKTVLDTL
REEGEDVDIDDILKEGYGGTMCTESGGPEPGVGCAGRGIITSINLLEQLGAYEEDKHLDY
VFYDVLGDVVCGGFAMPIRDGKAEEIYIVCSGEMMAMYAANNICKGIVKYADSGGVRLGG
IICNSRKVDQEKEMIEELCKRLGTQMIHFMPRENQVQRAEINRKTVIDFSPEHPQADEYR
ALANKIDNNDMFVVPKPISINELEKLLIDFGIAN
>ref_118
MSRSMAFYGKGGVGKSTVVSNLTAAYAKMGRKVLQIGCDPKRDSSRNLIKVFPPTTLMDL
LSEGRSNLVPDDIIMDGGENVDCIEVGGPKPGVGCAGRGLGRLFEELEEMEILERDYDYV
FYDVLGDVVCGGFAVPMRSGYAEEVYVVTSGEFMSLYAANNIARGIKNYADEGEVRMGGI
IANVKDLAFDRDLIERFAARIGSHVVDFIEWDKAVYEAERRRQTIVRYAPDHACTEAWMK
LARAIEEAPRPHIPTPMNDRELDVFLEDLFGFRETLPAASCS
>ref_119
MAKKIKQIAIYGKGGIGKSTTTSNISAALSVAGYKVMQFGCDPKSDSTNTLRGGEYIPTV
LDTLRDKQIVRAHDVIFEGFNGIYCVEAGGPAPGVGCAGRGIITSVSLLKQQKVFEELDL
DYVIYDVLGDVVCGGFAVPVREGIAEHVFTVTSADFMALYAANNLFKGIHKYSTEGGALL
GGVIANSINAPYAKEIVDDFVARTHTQVMEYVPRSVSVTQAELQGKTTIEADPNSKQAQI
YKSLAQKIVDHTESKVPVPLETSELREWASNWGKQLVELETGVLSPAAAGNL
>ref_120
MRQIAFYGKGGIGKSTTSQNTLAGMAQSGNRIMIVGCDPKADSTRLILNCKAQVTVLHLA
AEMGSVEDLELEDVMLEGFEGIKCVESGGPEPGVGCAGRGIITSINFLEEEGAYEDLEFV
SYDVLGDVVCGGFAMPIREGKAQEIYIVTSGEMMAMYAANNIARGILKYAHTGGVRLGGL
ICNSRNVNKEIDLIEELAERLNTQMIHFVPRSKMVQEAELRRQTVIQYAPECDQAEEYRQ
LGNKIVANEKLTIPTPIDNDELEELLINYGLLGSEEEYKKVMEADRAAQELTKNSK
>ref_121
MRQIAFYGKGGIGKSTTSQNTLAGMAQNGNRIMIVGCDPKADSTRLILNTKAQVTVLALA
AERGSVEDIELEDVLLEGFEGIKCVESGGPEPGVGCAGRGIITSINFLEEEGAYEDLDFV
SYDVLGDVVCGGFAMPIREGKAQEIYIVTSGEMMAMYAANNIARGVLKYAHTGGVRLGGL
ICNSRNVNREVNLIEELAERLNTQMIHFVPRSKQVQEAELRRMTCIQYSPDHEQSAEYRT
LAKKIEENTKLTIPTPIDNDTLEELLINYGLLGSEEEYAKVREADEKEQELLKATNVKKA
>ref_122
MKQIAIYGKGGIGKSTTSSNLSAALADRNLAVMQIGCDPKRDSTRMLMQGRLIPTVLDLI
REKGEANLGSSDVIFEGYRGIRCVEAGGPEPGVGCAGRGIIATFQLLERLDAFKGDVILY
DVLGDVVCGGFAMPMRKGYAQEIYLVTSGELMALYAANNICKAIARISQNSRQICRLGGI
ICNARNTPGEKELVEAFAKSVGSRVLTYIPRDEIVQHAELNTMTVIEYEPESDQAGRYRE
LAEAVMTNTSFIIPSFLEMEELEQMGRSFLTPRSGVRER
>ref_123
MSSLRQIAFYGKGGIGKSTTSQNTLAALVEMGQKILIVGCDPKADSTRLILNTKMQDTVL
SLAAEAGSVEDLELEDVLKLGYKGIKCTESGGPEPGVGCAGRGVITAINFLEENGAYDDV
DYVSYDVLGDVVCGGFAMPIRENKAQEIYIVMSGEMMALYAANNIAKGILKYAHSGGVRL
GGLICNERQTDQELELSEALAEKLNTKLIHFVPRDNIVQHAELRRQTVIQYAPDSNQAKE
YRTLAEKIHANSGQGTIPTPVSMDELEQMLLDFGIMKTEEQALAELQAKEAAKAAEAAA
>ref_124
MALRQAAIYGKGGIGKSTTTQNLVAALAEMGKNVMIVGCDPKADSTRLILHSKAQTTVMN
LAAEAGSVEDLELEDVMAVGYGNVKCVESGGPEPGVGCAGRGVITAINFLEEEGAYDEDL
DFVFYDVLGDVVCGGFAMPIRENKAQEIYIVVSGEMMAMFAANNISKGIVKYANSGGVRL
AGLICNSRNTDREDELIEALASRLGTTMIHFVPRDNVVQHAEIRRMTCIEYDPKAKQSDE
YRTLAKKVLENQHFVVPTPLEMDELEDLLMEFGILEEEDESIVGKRADEAVVA
>ref_125
MKQIAFYGKGGIGKSTVVCNVAAALADNFKVMVVGCDPKHDCTISLRHGEEIPTVLDVLR
EKKDVDINDIVYKGYKGVYCVEAGGPKPGYGCAGRGVIVAIELLKKLDVFKRLGVDIVLY
DILGDVVCGGFAMPLRLGLVKQIYIVTSSDYMAMYAANNICKGIKEFAKKGCRLAGLIYN
VRGSLDAEDIVNEFAKRLGTKILEKIPNSLLISEAEIEGKTVIEYAPDSEIATIIKNLAE
KIYKNNSGVIPEPLSNKELIEIGKSIKERIRRRL
>ref_126
MRKIAIYGKGGIGKSTTTQNTVAGLAAMGKNVLVVGCDPKADSTRLLLGGLAQKTVLDTL
REEGEDIDIDDIIKEGYGNTRCVESGGPEPGVGCAGRGIITSINLLEQLGAWDEKYKTDY
TFYDVLGDVVCGGFAMPIRDGKAEEIYIVVSGEMMAMYAANNICKGIKKYAQAGTVRLGG
LICNSRKVDNEFEMISELAKRLGTKMIHFVPRDNMVQHAEINRKTVIEHAPDHAQANEYR
TLAKAIDENDTFVIPTPLEMDDLEKLLMDFGIMN
>ref_127
MIQIALYGKGGIGKSTVSANLSAALSDLKKRVLQIGCDPKHDSTRLLLGGAVIPTVLDYM
RETPQEMQQLEALVFEGYGGTACVEAGGPKPGIGCAGRGILSSFEVLKRLGLKASSFDVV
LYDVLGDVVCGGFAVPLRKEYADAVFLVTSGEYMALYAANNILRGIQNFEDEAPRVAGII
LNRRGLFAEEERVFTFARAVGLPVLVSLPRDEVFSQAERAGKTLAEAFPFSTPASIFREL
AKYIETLEKDRSLLHPANPLDDLELEALVLGRRERPCIKPLGTYPAPDKKTGTELYSSRQ
ENSHSKEISSGIHETKPAETPEEASTPFPTAYPFRPPLYGCAFSGAVTATFQVRDAVTVI
HGPRSCTYITADALACSFLRGGGINAGGVEQVPGILPTDMKEEEVIFGGLEKLESKIEEA
LSAGWKTVFVVNTCPGGIIGDDIREAALRAGAHFPGARVIPLPVEGVLTGDFSTGLLEGY
KRIADLIDPSVKPERGLVNIIGERSISLREEEHFRNIEGMLKKLGYRVNCRFLKGTDTFS
LRSFKKAEINLLAFDDPETRTLQAYLSGRFKLEFFELPFPVGFRESSIWIKTLAERLLPG
KDFSPLLQEQEELYRAEIAKYIHHLLGKRVLVVSYTEEIGWILDTIRDLGMEIIKVGISV
SFFGKVSPNLLSHEDFSLERDYTDEKRAKDVRTLMPDLVLSNYAPSGHEEGVHYDTIPFS
PQVGFLSGLELAKRWSTLLRLPVVEGWKYDGGEEC
>ref_128
MAKPRQIAFYGKGGIGKSTTSQNTLAALVELEQQILIVGCDPKADSTRLILNTKLQDTVL
HLAAEAGSVEDLDVEDVVKIGYQGIRCAESGGPEPGVGCAGRGVITAINFLEENGAYDDV
DYVSYDVLGDVVCGGFAMPIRENKAQEIYIVMSGEMMALYAANNIAKGILKYAHSGGVRL
GGLICNERKTDRELDLAEELAKKLGTTLTHFVPRDNIVQRAELRRQTVIQYAPDSQQANE
YRQLAQKIHNNSGKGVVPTPVTMDELEDMLLDFGIMKTEEQELAEAARLEAAANA
>ref_129
MALRQCAIYGKGGIGKSTTTQNLVSALAEAGKKVMIVGCDPKADSTRLILHAKAQETIMH
LAAEAGSVEDLELEDVLKAGYAGIKCVESGGPEPGVGCAGRGVITAINFLEEEGAYEEDL
DFVFYDVLGDVVCGGFAMPIRENKAQEIYIVVSGEMMAMYAANNISKGIVKYASSGGVRL
AGLICNSRNTAREDELIEELARRLGTQMIHFVPRDNEVQRAEIRRMTVIEYNPQAKQADE
YRALARKIIDNKMFVVPTPLTMDELEEVMMDFGILDEEDESIVGKSAADELVAGATA
>ref_130
MRQCAIYGKGGIGKSTTTQNLVAALAELGKKVMIVGCDPKADSTRLILHAKAQNTIMHLA
AEAGSVEDLELEEVLKVGYANIKCVESGGPEPGVGCAGRGVITAINFLEEEGAYDDDLDF
VFYDVLGDVVCGGFAMPIRENKAQEIYIVCSGEMMAMYAANNIGKGIVKYANSGGVRLAG
LICNSRNTDREDELIMALAAKMGTHMIHFVPRDNAVQRAEIRRMTVIEYDPKCNQADEYR
QLASKIIENKNLVIPQPLTMDELEELLMEFGILDEEDETIIGQTAAQEATA
>ref_131
MIQIALYGKGGIGKSTISANLSAALAESGKSILQVGCDPKSDSTRLLLGGRKIPTVLDYL
RKTPPDKQNLESLLFKGFKGAACVETGGPKPGVGCAGRGILSSFEALVRLGIRDVPLDLV
LYDVLGDVVCGGFAVPLRSEYADAVFLVTSGEFMAIYAANNILRGIKNFEDSSPRVAGII
RNSRGIEDEDRRISAFSKAVGLPVVASIPRSEIFSRAEKAGKTLIETFPESENAEIFREL
ARYVEKIGKDRSLLYHARPLEDWELEELVLGRSLEDSASTFMQGEVEKEAGCESGFEEDA
GSEVGTINEPEKCCSEACGTCEGETCECEAGDSSGSGNLSCSDSSRVKPASGNEEAPVPG
PSGPGTPELKPPLYGCAFAGAVTATFQVNGALTVLHGPRSCAHIISDALASSFLRSGSFR
KTGVKGLEGRALPGLLSVDMEEEDIIFGGLEKLSCRMEEALASGWKLLFVVSTCPSGIIG
DDIEKAVLKMKRLYPGARILPIPVDGNLTGDFSYGFFEGCKKVAGLIDPAVRPEEGLVNI
IGERNFSPRDEENFRIMEKLLEGLGLRVNCRFLSRADPSSIRAFKKAGLNLLAHNSLENR
LLRDYLSEYFGLGFFEHPFPVGFRDSSRWVKALSKCLTPEKDPMPFLEAREQMYRIELSK
YSPHLEGKKVLVVSYSQDIGWVLDTIRDLGMELVKVGIRASSFGKDKQLALFPEDIPFVE
NYTDRQRAEDIKSLKPDLVLSGYAPLIPEENVHCDTIPFSPKVGFMSGLELAKRWSTLLR
LPVVEGWKYDGGEEE
>ref_132
MRKIAIYGKGGIGKSTTTQNTVAGLAEMGKKIMVVGCDPKADSTRLLLGGLAQKSVLDTL
RDEGEDVELPDIRKAGFSGTWCVESGGPEPGVGCAGRGIITSINMLESLGAYHESEALDY
AFYDVLGDVVCGGFAMPIRDGKAEEIYIVCSGEMMAMYAANNICKGIMKYAESGGVRLGG
LICNSRNVDNEREMIEELAKKIGTQMIYFVPRDNDVQRAEINRMTVIEWKPDAPQADHYR
NLAKAIDQNKMFVVPKPLEIEELEQLLMDFGLLEAV
>ref_133
MRKFCIYGKGGIGKSTTVSNIAAALAEDKKKVLVIGCDPKADTTRNLVGKKIPTVLDVFR
KKGAENITLEDIIFQGFGGVYCVESGGPEPGVGCAGRGVITAVDILNKLDAFEIINPDVV
IYDILGDVVCGGFAMPLQKHLADDVYIVTTCDPMAIYAANNICKGIRRYANRGKIALGGI
IYNGRSVIDAPEIVENFAEKIGTKVIGKIPMSDLITRAEIYKKTVIEYAPDSEVAENFRK
LANAIYKNKNRIIPNPLTEEELDKISEKIDSLIKQNL
>ref_134
MRQIAFYGKGGIGKSTTSQNTLAAMAEQGQRIMIVGCDPKADSTRLMLHSKAQTSVLQLA
AELGAVEDVELDQVLQEGYRGVKCVESGGPEPGVGCAGRGIITAINFLEEEGAYEDLDFV
SYDVLGDVVCGGFAMPIREGKAQEIYIVVSGEMMAMYAANNIARGVLKYAQSGGVRLGGL
ICNSRNTDREIELIEALADKLNTQMIHFVPRDNVVQHAELRRMTVNEYAPECNQANEYAQ
LADKIINNTKLTIPTPISMDELEELLIEFGILDSDEKYQEALASDTTAVAAV
>ref_135
MDFSSDNPIINYISYLDYMYYIVLIKLRESIIFRLIGDILKQIAFYGKGGIGKSTTVCNL
AAALSKSGKKVIVVGCDPKHDCTSNLRCGEDIPTVLDVLREKGIDKLGIETIIRENLLKK
EDIIYEGFNGIYCVEAGGPKPGYGCAGRGVIVVIDLLKKMKVFEELGVDVVLYDVLGDVV
CGGFAMPLRMGLADQIYVVTSSDYMALYAANNICNGINQFVKRGGSTLGGIIYNVRGSMD
AFDIVSEFASQLNANIIGKVPNSPIINEAEIDGQTAIEYAPEEEISKIYMELAEKIYENN
TGTTPNPLENAQIMQIGKMIKERIKKQKIVE
>ref_136
MKQIALYGKGGIGKSTTSANLSAALSDRGLDIMQIGCDPKHDSTRMLMHGTWIPTVLDLV
RARGDTAISVEEVVFRGYNGIRCVEAGGPEPGVGCAGRGIIATFQLLERLDALYGDVVLY
DVLGDVVCGGFAMPMRESYAREVYLVTSGELMSLYAANNICKAIQRLSRRSRCTCALGGV
ICNSANITGEKELVGAFARRIGSRLISYIPRDNIVRVAEVNKQTVIEYAPDSPQADIYRH
LAEDVFENDSMTIPIPMETDDLENLALEYV
>ref_137
MRKIAIYGKGGIGKSTTTQNTVAGLVELGRKVMIVGCDPKADSTRLLLGGLHQKSVLDTL
REEGDDVDLDEIRKEGYGKTLCVESGGPEPGVGCAGRGIITSISMLEQLGAYDESEGLDY
AFYDVLGDVVCGGFAMPIREGKAQEIYIVTSGEMMAMYAANNICRGIQKYAESGGVRLGG
LICNSRKVDLEAELIEALAESLSTQMIYFLPRDNMVQRAELNRKTVIEYDSDCEQAGHYR
SLAKAIDENTNHVVPTPMKNDELEQLLVKFGLYG
>ref_138
MPLRVGTAIAEGTLLLVKSRTSVRDHSCEEVMDMRQIAIYGKGGIGKSTTTQNLVAGLAE
AGRKVMIVGCDPKADSTRLMLHAKAQTTVMDLARERGSVEDLELEEVMMTGFRGVRCVES
GGPEPGVGCAGRGVITAINFLEENGAYTDDLDFVFYDVLGDVVCGGFAMPMREKKAQEIY
IVTSGEMMAMYAANNICKGIVKYAISGGIRLGGLICNSRKVDREYDLISNLAERLGTQLI
HFVPRDNVVQRAELKRMTVIEYESGATQADEYRELARKISENKNHVIPTPLTMDELEELL
ITYGFLEAEEVAA
>ref_139
MKIAIYGKGGIGKSTISANLSAALAKAGKKVLQIGCDPKHDSTRLLLGGKRIMTALDYMK
NTPVGLQRLDRVLHVGYKGIVCAEAGGPEPGVGCAGRGILSTFALFERLGLDMNTFDVVV
YDVLGDVVCGGFAVPLRQGFADTVYVVTSEEFMSIYAANNILKGVKNFDQGGHRLAGLIL
NSRGTHENRHPVKRFAQNVKLPVKQTVPRSELFRKAEMMEKTVVEAFPDSTEARAFHDLA
RDVLENHTFYPARFLNEDVLEQLILQDSPPQAQTDAENRVPSKAPGINEKSPEKKFKVKS
SDKKSVFLSKSLLTREPLHGCAFSGALATTTQIKDTVTVAHGPRSCTNIACQAILSAGFR
LFTRKKILLENQIAPAVISSDMDESVVIYGGKDNLVKTLEQAMEQNPKAVFLVTTCPSGV
IGDDPVAAIHEIRQKYPQIPVIAVTSDGNLRGDYMQGVLNACMEGAGALMDKTVTPKSHC
VNILAEKNIAFNAESNFNTIADILKEMNIDINCRFVRNTSVEQLKGFLKAPLNLPAYTDY
FGRLMADFIDERLGIPTAKQPFPVGFSESVAWVREIADFFHESMAGERVIDTHRRHYETM
IKTYGHTLKGRRLMILTYMHNVDWIVEAAFDLGMEVIKVCILNFSQDNLFITRYPERFEV
ETNYDPAKRDKDLERLKPDLLLGNYTPKNLPYPLHVDIIPMCPDVGFYGGLAFAHRWATL
IKAPVTEGWKNDAL
>ref_140
MRKVAIYGKGGIGKSTTTQNTVAGLAEMGRKVMVVGCDPKADSTRLLLGGLAQKTVLDAL
REEGEDVELDDIRKAAYGGTWAVESGGPEPGVGCAGRGIITSINMLESLGAYEECEGLDY
AFYDVLGDVVCGGFAMPIRDGKAEEIYIVCSGEMMAMYAANNICKGVMKFAQSGSVRLAG
LICNSRNVDNEEQMIEEFAKKLGTHMIYFIPRHNDVQRAEINRKTVIEWDPTVSQADEYR
GLARAIDSNKNLVIPTPLEIDELEQLLLDFGLLQQA
>ref_141
MIQIALYGKGGIGKSTVSANLSAALADLNKRVLQVGCDPKHDSTRLLLGGAVIPTVLDYM
RETPGEAQQLEALVFEGYRSTACVEAGGPKPGIGCAGRGILSSFEVLKRLGLRASSFDVV
LYDVLGDVVCGGFAVPLRKEYADAVFLVTSGEYMALYAANNILRGIRNFEDTNPRVAGII
FNSRGFFAEEERVFAFSRAVGLPVLSSIPRDEVFSQAEKAGKTLAEAFPSSASAGIFREL
AVYVETLEKDRSLLHPANPLGDLELEALVLGRRERVCMKPFTTAPATDEKTGTELCSLCQ
EKGPSAEIPSEIPETKSAGTPEEVPTQSPTPLPSRPPLYGCAFSGAATATFQVSDAATVL
HGPRSCTHITADALACSFLRGGGINAGEVKQVPGLLPTDMEEEDVIFGGIEKLERKIEEA
LSAGWQTVFVVSTCPGGIIGDDVKRATSRVETRFPGARVIPVPVEGVLTGDFSTGLLEGY
KRVADLIDPSVTPEKGLVNIIGERSFSLREEEHFRTIEGLIKKLGYGVNCRFLKGADTLS
LRSFKKAEINMLACDDPETRALQAYLSDRFGLEFFELPFPVGFRESSLWVKALTARLLPG
EDPSPLLEEQEELYRAGVVKYAPQLSGKRVLVVSYTEDIGWVLDTIRDLGMEIVKVGISV
SFFGRGSPGLLSCEAFPVERDYTDEKRARDVRILMPDLVLSNYAPSVPEDGVHYDTIPFS
PQVGFLSGLELAKRWSTLLRLPVTEGWKYDGGDES
>ref_142
MRQIAIYGKGGIGKSTTTQNTVAALAELGKKVLVVGCDPKADSTRLLLHGLNQKTVLDTL
RDEGEDIDLEDIMREGYGSSKCVESGGPEPGVGCAGRGIITSINMLESLGAYTPDLDYVF
YDVLGDVVCGGFAMPIREGKAREIYIVASGEMMAMYAANNISKGIKKFADSGVVRLGGII
CNSRKVDNEHELLKAFAEELGSQLIHFVPRDNIVQRAEINKKTVIDYDPTESQADEYRTL
ARNIDGNDMFVIPRPMTTDRLEELLMEFGIMD
>ref_143
MTDESIRQIAFYGKGGIGKSTTSQNTIAGMSELGQRVMIVGCDPKADSTRLMLHSKAQTT
ILHLAAERGAVEDLELEEVLLTGYNNVRCVESGGPEPGVGCAGRGIITAINFLEENGAYE
DLDFVSYDVLGDVVCGGFAMPIREGKAQEIYIVTSGEMMAMYAANNIARGVLKYAHSGGV
RLGGLICNSRKVDRELELIETLAKRLNTQMLHFVPRDNIVQHAELRRMTVIEYAPDSKQA
EEYRTLAGKIINNKNLTIPTPITMDELEDLLVEFGILGGEEEYQKAIQQGTKAPAGIA
>ref_144
MKQIALYGKGGIGKSTTSANLSAALSEKSLEILQIGCDPKHDSTRMLMHGEWIPTVLDLV
RKKGEANIAVDEIVFKGYNGIRCVEAGGPEPGIGCAGRGIIATFQLLEKLNALYGDVIVY
DVLGDVVCGGFAMPMREGYAQEVYLVTSGDFMALYAANNICKAIARLSKRTKNRCTLGGV
ICNSANIENEYELVKEFAEKINSKLVAYIPRSPIVRVSEVNRKTVIEYAPESEQADIYRK
LADTIMENVPDKNRIPVPMEMDELESLSLKYIKT
>ref_145
MTQIAIYGKGGIGKSTLAANLSVSLSQMGKSVLQIGCDPKRDSTRLLLNGQKITPVLEYL
RDVDRDQHNLEDLIQTGYGQVDCVEAGGPEPGIGCAGRGILSTFDLLSKLGIGEREYDVT
VFDVLGDVVCGGFAVPLRLEYADAVYIVTSGEFMSIYAANNILRGVKNFDQEFPRLGGIL
FNERGMEEERVRVERFAAAVGLPIVVHFPRSSHFIQAERKKQTILEAFETSPLADQFRAL
AVCVIDPKPFQHARPLTDEMLEEVVLENKVNAQPTVNISCHESPPSNQRDVTGRPSSKQF
LSKSMHSHGPLHGCAFTGAANTTTHIKGAITIAHGPRSCAHIAQQVAISSAQRTLATHGQ
RVPEQFFPPVISSDMAETTVIHGGAAELEQAIDHALTLQPEIIFVITTCPSAIIGDDVQS
VIARRSAAQNGCRIIPIATDGNIEGDYL
>ref_146
MTRKVAFYGKGGIGKSTTQQNTAAAMAYFYDSKIFIHGCDPKADSNRLILGGMHQKTLMD
TLRDEGEDKVTVENVVKTGYGNIRCVESGGPEPGVGCAGRGVITAINLMEEVGAYTPDLD
FVFFDVLGDVVCGGFAMPIRDGKAEEVYIVASGEMMAVYAANNICKGLLKYAEQSGVRLG
GIICNSRNVDNELDLMDEFTEALGTQLIHFVPRDNIVQKAEFNKKTVIEYDDSCNQATEY
KELARKIIENENLVIPTPLAMDELEHMVAKYGLMS
>ref_147
MEQKRIAIYGKGGIGKSSTASNVAAACADEGYKVMIIGCDPKSDSSITLLGGKRVQTILD
LLRQKIDVKEEDIVHEGYKGVKCVEVGGPEPGIGCAGRGIIVAIQKLRQMCKSIDDMDLI
IYDVPGDIVCGGFVAPIRKGLVNEAYILTSGEYMPLYAANNICKGLAKIDTPLSGIICNS
RSVTREEEIVRKFSEEIGSKLMAFIPKEQIVQDCERDGFSVLEKAPGSSVAGVYRDLAHA
IMSNDSSVLPSSLEDERLRELTRKV
>ref_148
MTKTRNIAIYGKGGIGKSTTASNISAALSEQGYHVMQIGCDPKSDSTNTLRGGTFIPTIL
DTLRTNRKVEIDEIVHNGFNDILCVEAGGPEPGVGCAGRGIITAIELLASRNVFEDYKPD
VVIYDVLGDVVCGGFAMPIREGIAEQVYTVSSSDFMAIYAANNLFKGIKKYAASGGALFS
GIIANSINQTIQKDIVKDFSNNTGTTIAQFVPRSLSVTRAELLGKTVIEADPDSEQATVY
RKLAKTIIKNRKKYVPSPLEPEQLKEWAERWSDSLLGQKDEISPGCRLNYLAQEAEISSG
N
>ref_149
MSFDEIAPDAKKVAIYGKGGIGKSTTTQNTAAALAYFFDKKVMIHGCDPKADSTRMILHG
KPQDTVMDVLREEGEEAVTLEKVRKIGFKDILCVESGGPEPGVGCAGRGVITAVDMMREL
EGYPDDLDNLFFDVLGDVVCGGFAMPLRDGLAQEIYIVTSGEMMALYAANNIAKGILKYA
EQSGVRLGGIICNARNVDGEKELMDEFCDKLGTKLIHYVPRDNIVQKAEFNKMTVIEFDP
ECNQAKEYRTLAKNIDENDELVKPTPMTMDELEELVVKYGLIDL
>ref_150
MRKIAIYGKGGIGKSTTTQNTVAGLTELGNKIMVVGCDPKADSTRLLLGGLNQNTVLDTL
REEGEDVELDDVRKTGFGGTLCTESGGPEPGVGCAGRGIITSINLLEQLGAYAEDENIDF
VFYDVLGDVVCGGFAMPMREGKAKEIYIVVSGEMMAMYAANNICKGILKFAEAGGIRLAG
LICNSRKVDNEEEMIQAFAKKLGSQMIHFIPRDNMVQRAEINRKTVIEFDPEHAQADEYR
TLAKKMAENEMFVIPKPLEINELEELLIEYGIAA
>ref_151
MKQIAFYGKGGIGKSTTVCNIAAALADQGKKVMVVGCDPKHDCTSNLRGGQEIPTVLDIL
REKGLDKLGLETIIEKEMIEINDIIYEGYNGIYCVEAGGPKPGYGCAGRGVIVVIDLLKK
MNLYKDLKLDIVLYDVLGDVVCGGFAMPLRMGLAEQIYVVTSSDYMAIYAANNICRGISE
FVKRGGSKLGGLIYNVRGSMDAYDIVNEFADKLGANIVGKVPNSHLIPEAEIEGKTVIEY
DPNDEISQVYRELAKKIYENNEGTIPKPLENIEIMTIGKKIKERLKKERMKN
>ref_152
MSELRQIAFYGKGGIGKSTTSQNTLAALVEMGQKILIVGCDPKADSTRLILNSKAQDTVL
HLAAEMGSVEDLELEDVLKIGYQDIKCVESGGPEPGVGCAGRGVITSINFLEENGAYDDV
DYVSYDVLGDVVCGGFAMPIRENKAQEIYIVMSGEMMALYAANNISKGILKYANSGGVRL
GGLICNERQTDKELELAEAMAAKLGSKLIHFVPRDNIVQHAELRRQTVLQYAPDSKQADE
YRQLAEKIHNNSGKGVIPTPVTMDELEEMLMEFGIMQSEEERLAAIAATEAQAGCGACRA
RTLRPMASRALHPPLISRPGSDEPGPILPVGCVVPTHRSPGPEFEGSRPPPPTVVRRSQK
DGQGSRNRTGRLRGPHRGSP
>ref_153
MRKVAIYGKGGIGKSTTTQNTVAGLAESLGRKVMVVGCDPKADSTRLLLGGLAQKTVLDT
LREEGEDVELDDIRKMGYGDTWSVESGGPEPGVGCAGRGIITSINMLESLGAYEESEALD
YVFYDVLGDVVCGGFAMPIRDGKAEEIYIVCSGEMMAMYAANNICKGIMKYAESGGVRLG
GLICNSRNVDNEKEMIEELAKKLGTQMIYFVPRHNDVQRAEINRRTVIEWNPECGQAEHY
RNLAKAIDANKMFVVPTPLEIEELEQLLMDYGLMEA
>ref_154
MALRQIAFYGKGGIGKSTTSQNTLAAMAEMGKKIMIVGCDPKADSTRLILHSKAQSTIME
LAAEAGSVEDLELDDVLKAGYLDIRCVEAGGPEPGVGCAGRGVITAINFLEEEGAYEEDL
DFVSYDVLGDVVCGGFAMPIREGKAQEIYIVTSGEMMAMYAANNISKGILKYANSGGVRL
AGLICNERQTDREDELISELASKINTQMIHFVPRDNIVQHAELRRMTVVEYDGKCKQADE
YRTLANKIINNKMFNIPTPVSMQELEDLLMEFGIITEDDEAIVGKKAHEA
>ref_155
MKQIALYGKGGIGKSTTAANLSAALAGEGLDILQIGCDPKHDSTRMLMHGTWIPTVLDLI
RERGDENITADDVVYQGFRGVRCVEAGGPEPGIGCAGRGIIATFQLLERLDALKGDVIVY
DVLGDVVCGGFAMPMREGYAQEVYLVTSGELMSIYAANNIAKAIARLSRRVRSRCTLGGV
ICNAKNIEGEQELVEEFARRIGSRLIAYIPRSRIVQVAELQKQTVVEYAPESDQAAVYQE
LARTVYGNETTSIPTPLEMDELESFALEFVQV
>ref_156
MTRKIAIYGKGGIGKSTTTQNTAAALAYFHDQNVFIHGCDPKADSTRLILGGLPQQTVMD
TLRIEGAEKVTVDKVVKTGFKDIRCVESGGPEPGVGCAGRGVITAIDLMEENEAYSEDLD
FVFFDVLGDVVCGGFAMPIRDGKAEEVYIVASGEMMAIYAANNICKGLTKYARQSGVRLG
GIICNSRNVDGEKEFLAEFTEAIGTRMIHFVPRDNIVQKAEFNKQTVTEFQPEANQAQEY
KTLGAKILENDDFVIPKPLAMDELEAMVVKYGLVD
>ref_157
MRKVAIYGKGGIGKSTTTQNTVAGLVEAGKKIMIVGCDPKSDSTRLMLNGLAQKTVLDTL
REEGEDVELEDVRKEGYGGVLCTESGGPEPGVGCAGRGIITSINLLEQLGAYDEEQHLDY
VFYDVLGDVVCGGFAMPIREGKAQEIYIVVSGEMMAMYAANNICKGIVKFAQSGGVRLGG
LICNSRQVDNEEEMILQLAKRLGTQMIHFVPRHNMVQQAEINRKTVIDFAPDHPQADEYR
SLARKMDENEMFVIPTPLEIEELEALLIKYGIAA
>ref_158
MKQIAFYGKGGIGKSTTVCNLAAALSKSGKKVIVVGCDPKHDCTSNLRGGIEIPTVLDIL
REKGIDTLGIDTIIHENLLKKEDILYKGFNGIYCVEAGGPKPGYGCAGRGVIVVIDLLKK
MNVFKDLGVDIVLYDVLGDVVCGGFAMPLRMGLADQVYVVTSSDYMALYAANNICNGMSQ
FAVRGGSNLGGIIYNVRGSMDAFDIVDEFAKHLNGKIIGKVPNSSIINEAEIDGKTAIEY
SPDSEISNIYIELSKKIYENNSGTVPKPLENIQIMQIGKMIKERLKKERILE
>ref_159
MSKSKHIAIYGKGGIGKSTTVSNLAASYSADKDVLVIGCDPKADTTRTLVGRRIPTILDI
LKEKRDAQEEDVLFPGYGGVMCVESGGPEPGVGCAGRGVIVAMKLLENLEVFSRDPDVII
YDVLGDVVCGGFAVPLREDYADEVYIVTSGEYMALYAANNISKGIKKLKSNLGGIICNCR
GIHRELEIVEEFAHQIGSKVIGVIPRSELVQQSEIHAKTVLEKFPESEQAQKYRELSKAV
LENDDFVIPQPMDADEFDEFFRGFQ
>ref_160
MRQVAIYGKGGIGKSTTTQNLTAGLAEMGKKIMIVGCDPKADSTRLVLGGLAQKTVLDTL
REEGEDIDLDFIMKEGYGGIKGVESGGPEPGVGCAGRGIITSINLLEQLGAYTDDLDYVF
YDVLGDVVCGGFAMPIREGKAQEIYIVCSGEMMALYAANNIAKGIMKYASTGGVRLGGLI
CNSRKVDGEAELVSAVAKELGTQMIHFVPRDNAVQRAEINKKTVIDYSPDVPQADEYRAL
AQKIDNNDLFVIPKPMKIERLEEILMEHGILD
>ref_161
MGRNSQGFLTTIRIIVTSATDQPSNFIHSLSNKRESTMRQIAFYGKGGIGKSTTSQNTIA
ALAETNRIMIVGCDPKADSTRLMLHTKAQTTILHLAAERGTVEDIELEEVLLEGYQGVKC
VESGGPEPGVGCAGRGIITAINFLEEEGAYEDLDFVSYDVLGDVVCGGFAMPIREGKAQE
IYIVTSGEMMAMYAANNIARGILKYAHTGGVRLGGLICNSRNVNCEAELIEELARRLGTQ
MIHFVPRSKQVQEAELRRMTVIEYSPDHPQAQEYRELSRKIENNTNLVIPTPITMEELEE
LLVDFGILGGEDEYEKALQADKAATKA
>ref_162
MTMRQCAIYGKGGIGKSTTTQNLVAALAEMGKKVMIVGCDPKADSTRLILHAKAQNTIME
MAAEVGSVEDLELEDVLQIGYGDVRCAESGGPEPGVGCAGRGVITAINFLEEEGAYEDDL
DFVFYDVLGDVVCGGFAMPIRENKAQEIYIVCSGEMMAMYAANNICKGIVKYAKSGKVRL
GGLICNSRQTDREDELIIALAEKLGTQMIHFVPRDNIVQRAEIRRMTVIEYDPACKQANE
YRTLAQKIVNNTMKVVPTPCTMDELESLLMEFGIMEEEDTSIIGKTAAEENAA
>ref_163
MIQIALYGKGGIGKSTVAANLSAALAGLKKRVLQVGCDPKHDSTRLLLGGAGIPTVLDYM
LKTPLEAQQLEALVFEGYGGTACVEAGGPKPGVGCAGRGILSSFEVLKRLGLRNSSFDVV
LYDVLGDVVCGGFAVPLRKEYADAVFLVTSGEYMALYAANNILRGIRNFEDAVPRVAGII
FNGRGLFAEEERVFAFARAVGLPVLISLPRDEVFFQAEKAGKTLAEAFPFSAPAGIFREL
AGYVETLEKDRSLLHPANPLGDLELETLVLGKRKLPNRKPFVPGSAPGKKPGVEPGSPNR
EKGSSSEICKAIPEGQSVEISAGVPDTKSAGTPTEASAPPPSAPPTRLPLYGCAFSGATT
ATFQVNDAATVLHGPRSCTHITADALSCSFLRGGGINAPTREEKQIPCLLSTDMEEEDVI
FGGLEKLERKIEEALSAGWQTVFVVNTCPGGIIGDDIREAASRTEVRFPGARVIPVPVEG
VLTGDFSAGLLEGYKRVADLIDPSGRPEKGLVNVIGERSFSLRGEEDFRTVEKLLGKLGY
GVNCRFLKGTDTFSLRSFKKAEINLLACNDPETRALQTYLSERFGLEFFELPFPVGFRKS
SIWIKTLAARLLPGKDLSFLLQEQEEAYKAGIGKYAPHLSGKRVLLVSYTKDISWILDTI
RDLGMEILKVGIPVSFFGRESPGLLSHEGFQVERNYTDERRARDVRDLRPDLVLSSYVPS
VPEEGVHYDTIPFSPQVGFLSGLELAKRWSTLLRLPVMEGWKYDGGDES
>ref_164
MSSLRQIAFYGKGGIGKSTTSQNTLAALAELGQRIMIVGCDPKADSTRLMLHAKAQDTIL
SLAAEAGSVEDLELEDVLKIGYKDIKCVESGGPEPGVGCAGRGVITSINFLEENGAYDDL
DYVSYDVLGDVVCGGFAMPIRENKAQEIYIVMSGEMMAMYAANNISKGILKYANSGGVRL
GGLICNERQTDKELELAESLAKKLGTELIYFVPRDNIVQHAELRRMTVVEYAPESRQADH
YRALARKIHENAGNGVIPTPITMDELEDLLMEHGIMKQVDETQVGKTAAELSVA
>ref_165
MRKIAIYGKGGIGKSTTTQNTVAGLAEMGNKVMVVGCDPKADSTRLLLGGLAQKTVLDTL
REEGEDVELEDVRKMGFAKTLCTESGGPEPGVGCAGRGIITSINLLEQLGAYADSEELDY
TFYDVLGDVVCGGFAMPIREGKAQEIYIVVSGEMMAMYAANNICKGIVKFAEAGGVRLGG
LICNSRNVDKEQELIQALADRLGTQMIHFVPRDNMVQRAELERKTVIEFNPTHPQADEYR
TLAKKISENEMRVVPSPMEIEELESLLVTHGIIN
>ref_166
MRKFCIYGKGGIGKSTNVGNMAAALAEDGKKVLVVGCDPKADSTRTLMHGKINTVLDTFR
DKGPEYMKIEDIVYEGFNGVYCVESGGPEPGVGCAGRGVITAVDMLDRLGVYDELKPDVV
MYDILGDVVCGGFAMPLQKRLAEDVYIVTTCDPMAIYAANNICKGIQRYGNRGKIALGGI
IYNGRSVVDEPEIIDKFVQGINTQVMGKIPMSNIITKAELRKQTTIEYAPDSEIANKFRE
LANAIYENKKTTIPTPLSEQGLDDLTESIEELVRKKYE
>ref_167
MRQIAFYGKGGIGKSTTSQNTLAAMANRHGQRIMIVGCDPKADSTRLILNAKAQTTVLHV
AAERGAVEDVELDEVLKPGFGGIKCVESGGPEPGVGCAGRGIITAINFLEEEGAYTDLDF
VSYDVLGDVVCGGFAMPIRENKAQEIYIVCSGEMMAMYAANNIARGVLKYAHAGGVRLGG
LICNSRKVDRETELIENLAARLNTQMIHFVPRDNVVQRAEIRRMTVEQYAPEDNQAQEYD
QLAQKIINNEKLTIPTPLEMDELEELLIEFGLLGDEEDRQKQIAAQDAAIKATAAK
>ref_168
MRQIAIYGKGGIGKSTTTQNTVAALAEAGKKIMVVGCDPKADSTRLLLHGLNQKTVLDTL
RDEGEDIDLEDVLKTGYGDTKCVESGGPEPGVGCAGRGIITSINLLESLGAYTNDLDYVF
YDVLGDVVCGGFAMPIREGKAREIYIVASGEMMALYAANNISKGVQKFANTGGVRLGGII
CNSRKVDNELELLTAFAKELGSQLIHFVPRDNMVQRAEINKKTVIDFDPAQPQADEYRTL
AQNIDGNDMFVIPKPMTQDRLEELLMAHGILD
>ref_169
MTDENIRQIAFYGKGGIGKSTTSQNTLAAMAEMGQRIMIVGCDPKADSTRLMLHSKAQTT
VLHLAAERGAVEDLELEEVMLSGFRGVRCVESGGPEPGVGCAGRGIITAINFLEENGAYQ
DLDFVSYDVLGDVVCGGFAMPIREGKAQEIYIVTSGEMMAMYAANNIARGILKYAHSGGV
RLGGLICNSRKVDREDELIMNLAERLNTQMIHFVPRDNIVQHAELRRMTVNEYAPDSNQG
QEYRALAKKIINNEKLTIPTPMEMDELEALLIEYGLLDDDTKNKETVGKPAEASAK
>ref_170
MKKQKIVAIYGKGGIGKSSTASNVAAACAEAGKKVMIIGCDPKSDSSITLLRGKRIPTIL
DLLREGVDVQEKDVVFEGYAGVKCVEAGGPEPGIGCAGRGIIVAIQKLKSISGDLLKEQD
LIIYDVPGDIVCGGFVAPVRKGYVNEAYVLTSGEYMPLYAANNICKGLSKIGMPLSGVIC
NSRNASREEEIVRKFSEEIGSQLMAFIPKRQIVQDCEREGYSVMEKAPDSDIAEVYRQLG
KSILTNEKKVMASHLSDERLREMTK
>ref_171
MGEGTRKIGIYGKGGIGKSTTCQNLAAALAHYYNKKVMIHGCDPKADATRLILGGKPQET
VLDLLREEGEENLTLEKVVKTGFGGIRCVESGGPEPGVGCAGRGVITAINLMEELGGYPE
DLDFLFFDVLGDVVCGGFAMPVREGKAQEIYIVASGEMMAIYAANNICRGMVKYAQRTGV
RLGGIICNSRKVDREEEIMQEFCERLGTKMIMFIPRDNIVQKAEFNRKTVVEYEPEHPQA
QAYKELARRIMENRDLVIPKPLSMDELESLVVKYGLV
>ref_172
MSELRQIAFYGKGGIGKSTTSQNTLAAMAHYYGQKILIVGCDPKADSTRLILHEKAQSTI
MQLASEAGTVEDLELEDVCKPGAAEFDPEDDTIDGFIMCTESGGPEPGVGCAGRGVITAI
NFLEEEGAYDDDLDFVSYDVLGDVVCGGFAMPIREGKAQEIYIVMSGEMMAMYAANNISK
GILKYANTGGVRLAGLICNARMTDREYDLAKNLATQIGTQMIHFVPRSNHVQRAELRRMT
VVEFSDKSEQALEYKELARKIIANDLKVIPTPLEMDDLEALLMEFGLDEDATLDQDMIGK
KAEEA
>ref_173
MRQVAIYGKGGIGKSTTTQNLTAGLAEMGKHIMIVGCDPKADSTRLILGGLAQKTVLDTL
RDEGDDIELSAVLKQGYGGIKGVESGGPEPGVGCAGRGIITSINLLEQLGAYTDDLDYVF
YDVLGDVVCGGFAMPIREGKAREIYIVCSGEMMALYAANNISKGISKYAKTGGVRLGGLI
CNSRKVEKEQDLVEAVAEKIGTQMIHFVPRDNAVQQAEIRKRTVIDFAPEEPQAEEYRTL
ARKVDGNEMFVIPNPMKIDELEEILMQYGVMD
>ref_174
MTRKVAIYGKGGIGKSTTTQNTAAALAFYHDKNIFIHGCDPKADSTRLILGGKPQDTVMD
TLRTLGAEKVTLENVVKSGFKDIRCVESGGPEPGVGCAGRGVITAIDLMEANQAYTDDLD
FIFFDVLGDVVCGGFAMPIRDGKAQEVYVVASGEMMAIYAANNICKGLVKYAKQSGVRLG
GIICNSRKVDGEREFLEEFTAAIGTKMIHFVPRDNIVQKAEFNKKTVTEFDPEADQALEY
KQLGAAIIDNKDFVIPKPLTMDELEKMVVKYGLMD
>ref_175
MKRIAVYGKGGIGKSTIAANVAAALAEEGYRVMLVGCDPKADSTLTLAGRRIPTVMHEYR
RKGEGLKLEDIIVEGDFGVLCVESGGPKPGVGCAGRGVLKALEMLTRMGAFEDVDVVIFD
VLGDVVCGGFALPIRRGYADTVFVVTSSEPMSLYAANNICRGIAEYADRGGAKLGGVIHN
RRSRDSDSRVVTEFCRRIRAELIYDLFYMEEVRKAESRYRTVIREFPDSDAAEAFRELAH
RMLETEGVVPQPLEEEEVLRLAGVRF
>ref_176
MAMRQCAIYGKGGIGKSTTTQNLVAALAELGKKVMIVGCDPKADSTRLILHAKAQNTIME
MAAEAGTVEDLELEDVLKAGYGGIKCVESGGPEPGVGCAGRGVITAINFLEEEGAYEDDL
DFVFYDVLGDVVCGGFAMPIRENKAQEIYIVCSGEMMAMYAANNISKGIVKYANSGSVRL
AGLICNSRNTDREDELIMALAEKMGTQMIHFVPRDNVVQRAEIRRMTVIEYDPTAKQADE
YRQLATKIVNNKKLVIPTPITMDELEDLLMEFGVMEVEDESIVGKTAAELAAEAAV
>ref_177
MRKIAIYGKGGIGKSTTTQNTVAGLAEAGNKVMVVGCDPKADSTRLLLGGLAQKTVLDTL
REEGEDVELDDVIKGGYGGTRCVESGGPEPGVGCAGRGIITSVNLLEQLGAYEEEQNLDY
VFYDVLGDVVCGGFAMPIREGKAQEIYIVVSGEMMAMYAANNICKGIVKFADAGGVRLGG
LICNSRKVDNEQALIEELAKRLGTQMIHFVPRDNMVQRAELNRKTVIDYDPTHPQADEYR
QLAKKIHENQLFVIPKPLEIEELETLLVEFGIV
>ref_178
MRQVAIYGKGGIGKSTTTQNLTSGLAELGKKIMVVGCDPKADSTRLLLGGLAQKTVLDTL
REEGEDVDLDTIMKTGFGNIKCVESGGPEPGVGCAGRGIITSINMLEQLGAYEDELDYVF
YDVLGDVVCGGFAMPIREGKAKEIYIVASGEMMAMYAANNISKGISKFANTGGVRLGGII
CNSRKVKNEKELLEAFAKELGTQLIYFVPRSHEVQKAEINKQTVIQFNPKDEQADEYRAL
AKAIDGNDMYVVPKPMAQDKLEAILMEYGLLE
>ref_179
MKKLAIYGKGGIGKSTTVSNLSAAYATLGYKVMQIGCDPKADSTTNLTKGIPCSTVLDVL
REDDDAELEDIVTVGDLGVLCVEAGGPLPGVGCAGRGIITAFETLEELGAYEAYEPDIIL
YDVLGDVVCGGFAMPLRGGYADEVCIVTSGEMMSLYAASNISTAVNNFKRKGYAKLRGLI
LNKKNIEDEEILVEKAAKEIGTNVLYTLDRCPLVQKAESQGKTVVSAFPDSSMAKAYLDL
AQLLITDNEVMT
>ref_180
MALRQCAIYGKGGIGKSTTTQNLVAALAEAGKKVMIVGCDPKADSTRLILHSKAQTSVME
MAAELGTVEDLELEDVLQVGYKDIKCVESGGPEPGVGCAGRGVITAINFLEEEGAYTDDL
DFVFYDVLGDVVCGGFAMPIRENKAQEIYIVCSGEMMAMYAANNICKGIVKYASSGSVRL
AGLICNSRNTDREDDLIVALAEKIGTQMIHFVPRDNVVQHAEIRRMTVIEYDPKANQADE
YRALAKKVIANTKFVIPNPVSMDELEELLMEFGIMDVEDESIVGKTAEELAAEA
>ref_181
MALRQCAIYGKGGIGKSTTTQNLVAAIAEQGKKVMIVGCDPKADSTRLILHSKAQTTIMS
LAAEAGSVEDLELEDVLKAGYGGIKCVESGGPEPGVGCAGRGVITAINFLEEEGAYDDEL
DFVFYDVLGDVVCGGFAMPIRENKAQEIYIVCSGEMMAMYAANNIAKGIVKYATSGSVRL
AGLICNSRNTAREDELIMELASKMNTTMIHFVPRDNIVQRAEIRRMTVIEYDTTANQADE
YRALANKIINNTDFRIPTPITMDELEDLLMNFGLMDEEDESIVGLTAAAEA
>ref_182
MRQIAFYGKGGIGKSTIGSNIVAALSDNGLSVMMIGCDPKADCTRNLTGEVQIPTILDVS
RDKGIERLGLEELVEGKEIKLDEVVHKGYGDVHCAECGGPRPGFGCAGRGVIVAIDLLNK
LNVFEELKPDIVLYDVLGDVVCGGFAMPLRRGLADEVYIVTSADYLALYAANNISKGISE
FANKGGSPLGGIIYNVRGMLDEADVVYDFAEKIGSHVIGHVPNAHEIAEAEIDGNTVIEY
DGNTEIASLFRELAMKIYNNTQTSVPKPLSPDEMVKIGKEIRKRTKEKYKKVEK
>ref_183
MGNKIMQIGCDPKADSTRMLMGGRRQPTVLDTLREVGAENVTLEEILHTGFGGIRCVEAG
GPEPGVGCAGRGVITAIKLLEALGAYDEDPDFVFYDVLGDVVCGGFAMPMREGYAKEIYI
VASGEMMALYAANNICKGIVKFAEDGEIRLGGIICNSRKVENELALMEAFSQRIGSHLVH
FVPRDNIVQQAEIKKMTVIEYDPTCDQAEEYRKLARNIEENDKFVIPKPITMDELEGMMT
EFGVVDA
>ref_184
MRRSMAFYGKGGVGKSTVVSNLTTALAHMGRQVLQVGCDPKRDSSRNLVKVFPPITLMEL
LAEGRKDLVPEDIVMDGGTNIDCIEVGGPKPGVGCAGRGLGRLFEELEDMELLERDYDYV
FYDVLGDVVCGGFAVPMRSGYAEEVYVVTSGEFMSLYAANNIARGIQNYAEDGDVRMGGL
IANVKDLEYDKPLIEAFAKRIGTHVVSYLEWNKVVYDAERRRTTVLRHAPEHPFAQRWLD
LAKNLEQTPRPHIPTPMADAELDVFLEELFGFSDAPAAIGCDVSDAPKTLSLQRH
>ref_185
MQKIAIYGKGGSGKSTISAALSVTYAQAGLKVLHVGCDPKADSTFTITGGKRIRTLLDLL
GEGHLRPSAEEFVVRGRFGIDCIEAGGPRPGAGCGGRGIARMFELLDEIGLLRERAYDVV
LFDVLGDVVCGGFAAPLRLGFADRAFIVVSEEPLSMYAANNIAHAIDTYSANGVRLGGLI
LNVSDDLEAVAMVESFAAAIGSSVVGVIPRDKQIQLIERAHKTAAELPDGSQTRAAIRQL
ADRVSASFEIDHALPTPLSLEALFRLLEPAGVVSEPVAASF
>ref_186
MVIGIRIAVYGKGGIGKSTISANVSAALAGKGLKVLQIGCDPKHDSTRLLLGGNIPTTVL
DYIKCALPEDRHLEDIVFTGHGGVACVEAGGPEPGVGCAGRGVITTFELLEELGLDQEYF
DVSIYDVLGDVVCGGFAVPVRDEYADVVFIVTSGEYLSLYAANNILKGIKNFTEKTSKVA
GIIYNTRGLEEEDDRVRRFAEAVRLPVITQIPRSEIFASAEKEGHTIIEKYPSSAESEII
RNIADHIKKILDDREERLYPALPLEEKELESIVLQREDLADVKKFDVSVLKKRMEQVKVK
SPSVKNRRPLIGCAFAGAVSVAAQITDAAIVMHCPRSCLLMICEKLFDRELHSAQIYNLP
YDAGFMKRFFSTDMTDEDFIFGGEEKLKQTIESSIGKGYKNIFIVTACPPGIIGDNVGGV
VSGILEDYPSVNLIPVEVDGNLKGDFAQGIMEAYRTIAGIIRSGERGQQAKERSVNVIAE
KWLATNDEASMDIIEELLKRLGISLNSRFLSKVPFSSLENFNRAALNLPADAEDTSLSIK
TLLSSASDVPFFDKSLPTGFRESEEWLLNIAELFNEENTAKEIIAEEKEKYQQKIERLKP
HFEGKKVLITSYPKSVDWICDLAHDLDMKILKIGLTYSPISESFTSRYEGEIEIEKNYPL
EKRTEDINELKPDLVLHTYPRLRPADKARGVQIPYCPGFGFQAAVDQAEKWSRLMKVPVI
EGWRSDGEVVL
>ref_187
MTFVSELGENMTGTRNIAIYGKGGIGKSTTTSNISAALADSGLKVIQIGCDPKSDSTNNL
RGGKSIPSVLDAIRSGKKVEIEDIVYEGFGGVLCIEAGGPEPGVGCAGRGIIAAIELLRQ
KKVFEQYKPDVVLYDVLGDVVCGGFSVPIREGVAEQVYTVTSADFMAVYAANNLFKGIKK
YANSGGALFSGIIANSVSLPIHKEIIDDFAAQTGTTIAEYVPRSITITRSELRGQTAVEY
DPDSEQAEVYRRLAKAIITNEKKYVPAPLDAEGLKGWAESWSDRLLDKKEEEQTHRSKTA
IAAT
>ref_188
MSVYDEIAPNAKKVAIYGKGGIGKSTTTQNTAAALAYYYKLKGMIHGCDPKADSTRMILH
GKPQETVMDVLREEGEEGVTLEKIRKVGFGGILCVESGGPEPGVGCAGRGVITAVNLMIE
LGGYPDDLDFLFFDVLGDVVCGGFAMPLRDGLAKEIYIVSSGEMMALYAANNIARGILKY
AEQSGVRLGGIICNSRKVDGEKELMEEFCDLLGTKLIHFIPRDNIVQKAEFNKMTVVEFA
PDHPQAHEYKKLGKKIMDNDELVIPTPLSMDQLEKLVEKYGLLDK
>ref_189
MRIAVYGKGGIGKSTLSANLAAALAQDDKRVLQIGCDPKQDSTRLLLGGTHPRPVLEYLR
ETRREEQQLADILHRGWKGVHCVEAGGPEPGVGCAGRGILSAFAILENLGCAWSDYDAII
YDVLGDVVCGGFSVPLRKGYAQTVLVATSEEFMSLYAANNILRGVCNMEQGEPRAVGLVV
NRREREGDIEDVRRFAQAVGAPILAVIPRSRAFHDAESQAQTLAEACPESPEAEIIRNLA
QAVFQAKPCLPRPLEDSALEKLLLGRNSKPAAFSGTDKASQNLLTPLTPGHASSQNRQGA
SRFLSKSLLAREPLHGCAFTGAVNTLTQIRDAVTLAHGPKSCSHIAASTMLSSGMASLRS
RGVRIPEQLNPVLIGTEMSDDAMIHGGMDAFRAGLGKALAMEPEAIFVTTTCPAGVIGDD
VDQALPAKDASTPQILRVTTDGDIEGDYLQGVINACLEGAGGLIDPKIQPDENCVNIVAE
KNIALNAESNFREMERLLSMLGLRVNCRFVRQCSVRQLRELLRAPLQLPAYLDHLGRVLQ
DFLTGKFGCTFTQNPFPSGFHETERWLREIADFFDRGSLAEQAFDALRGEYLQAIDDLRP
HLAGKRLMLVTYIHDVDWILETAFDLDMEVVKVGILNYTQDNRYRTRYKDRLTVDVGYDP
QRRADDIMKLKPDLFLGNYQPSGLPETTHYDTVPLCPNTGHLGGLALAQRWRRLINAPLQ
EGWRKDEARLMRAEGVNQGGAL
>ref_190
MHKIAVYGKGGIGKSTISSHLSAVFAEKNLKVLHVGCDPKHDSTMRIAPKDGVPTVIQML
RENPGWLRSRAFVQKGRFGIDLVECGGPEPGAGCGGRGVAKMFEMFTSIRLLERGDWDVS
LFDVLGDVVCGGFAAPMRQGFAEKAYIVCSEELMAMYAANNVVKAITTNAGNGVTLGGII
ANTRDNENGGEILRLFAEALGTQVVEYIPRSPIILEAEGEMKTVVEYDPTAPIVDVFRSL
ADKILAYDPSAASLPTPLEDREFNDFTVDAFRKTA
>ref_191
MSDLRQIAFYGKGGIGKSTTSQNTLAAMCHYYGKKILIVGCDPKADSTRLILHEKAQCTI
MQLASEAGTVEDLELEDVCKPGAGEFHPENNDITEGYINCTESGGPEPGVGCAGRGVITA
INFLEEEGAYTDELDFVSYDVLGDVVCGGFAMPIREGKAQEIYIVMSGEMMAMYAANNIS
KGILKYANTGGVRLAGLICNARMTDKEYDLSKHLAMQIGTQMIHFVPRSNHVQRAELRRM
TVVEFAPSSDQAMEYKELARKIIANDLKVIPEPLEMDDLEALLMEFGLEEEVDEENLGKK
AEEA
>ref_192
MLKLAIYGKGGIGKSTTSANLSVALAEMGYKVMQIGCDPKADSTKNLTGGVKIASVLSIT
KDKRIHEISIEDVVHEGYKGVYCVEAGGPEPGIGCAGRGVISVLEFLTKLDVYNKLGIDI
VLYDVLGDVVCGGFAVPLRAGYAELVYEVTSGEMMAMYAANNIAKGIKRFAERGGKVRLG
GLICNERNAFLEKENVSMLADRLGSRVVKFVPRDNIVQESEMVGKTVLEFAPESVHADVY
RQLARTILDNQTYSIPTPMDDQAFESMLNAAR
>ref_193
MAELRQIAFYGKGGIGKSTTSQNALASMAYYFGKNIMIVGCDPKADSTRLILHEKAQDTI
LHLAAEAGTVEDLELEDVLKHGAGIFSPDTKGGWINCAESGGPEPGVGCAGRGVITAINF
LEEEGAYEEDGLDFVSYDVLGDVVCGGFAMPIREGKAQEIYIVMSGEMMAMYAANNISKG
ILKYANTGGVRLAGLICNARMTDREYDLANALAKELGTQMIHFVPRNNIVQHAELRRMTV
VEYSPTSDQALEYKELARKIIENDFKVIPTPLEMDDLEDLLMEFGLEEDVLEDEVGKSAE
PVL
>ref_194
MKKIAIYGKGGIGKSTTVSNLSRALAATGKTVMQIGCDPKADSTKSLVGGKRIPTILHTL
KEKKKCTKLEDIMVIGDGGVLCLEAGGPTPGIGCAGRGIISAFELLEELNAYEIYKPDIV
IYDVLGDVVCGGFAMPLRKGYSDEVFIVTSGEMMSMYAASNIAKAVRQFSNREYASLGGL
ILNAKNIENEGELVKKLSTELDTSIIQHIPRNPIVQKAENLGKTVVEAFPEDEMSKIYMD
LAQKIIKEENDNEK
>ref_195
MRKIAVYGKGGIGKSTTTQNTVAGLVELGRKVMIVGCDPKADSTRLLLGGLHQKSVLDSL
REEGDEVELDDIRKEGFGKTLCVESGGPEPGVGCAGRGIITSISMLEQLGAYEEEVGLDY
AFYDVLGDVVCGGFAMPIREGKAQEIYIVTSGEMMAMYAANNICRGIQKYAVSGGVRLGG
LICNSRKVDREDELISALAKSLGTQMIYFMPRDNIVQHAELNRQTVIEYAPESEQADHYR
NLAKAIDENTNHVIPKPLANEELETLLMEFGLYATV
>ref_196
MTDENIRQIAFYGKGGIGKSTTSQNTLAAMAEMGQRIMIVGCDPKADSTRLMLHSKAQTT
VLSLAAERGAVEDLELEEVMLEGFRGVRCVESGGPEPGVGCAGRGIITSINFLEENGAYQ
DLDFVSYDVLGDVVCGGFAMPIREGKAQEIYIVTSGEMMAMYAANNIARGVLKYAHSGGV
RLGGLICNSRNVDREVELIETLADRLNTQMIHFVPRDNIVQHAELRRMTVNEYAPDSNQA
KEYATLATKIINNKNLAIPTPNELTTLTFVICSLKS
>ref_197
MATRKIGIYGKGGIGKSTTTQNLAAALAHYFGKKVMIHGCDPKADATRMILGGKPQETVL
DVMREEGEENVTLDKVVKIGFAGIRCVESGGPEPGVGCAGRGVITAINLMEELGGYPEDL
DFLFYDVLGDVVCGGFAMPVRDGKAQEIYIVASGEMMAIYAANNICRGMVKYAKRTGVRL
GGIICNSRKVDREQELMEEFCERLGTQMIMFIPRDNIVQKAEFNKQTVVQFDPDHPQALA
YKELAKRIIENDKFVIPKPLTMDELEELVVKYGIA
>ref_198
MRKIAIYGKGGIGKSTTTQNTVAGLAEMGNRIMVVGCDPKADSTRLLLGGLQQKTVLDTL
REEGEDVDLDDILKVGYKDTRCTESGGPEPGVGCAGRGIITSINLLEQLGAYQADKKLDY
VFYDVLGDVVCGGFAMPIRDGKAEEIYIVCSGEMMAMYAANNICKGIVKYADAGTVRLGG
LICNSRKVDNEREMIEELAERLGTQMIHFMPRDNQVQRAEIHRKTVIDYSPEHQQADEYR
ALAEKVHNNEMFVVPKPMSINELEKLLIDFGIAN
>ref_199
MTRKIAFYGKGGIGKSTTQQNTAAAMAYYHGKNVFIHGCDPKADCTRLALGGVPQTTIMD
TLRELGEEAVTVDNVVNTGFKGIRCVESGGPEPGVGCAGRGVITAINLMEELGAYSDDLD
FVHFDVLGDVVCGGFAMPIREGKAQEVYIVASGEMMATYAANNICKGLLKYAEQSGVRLG
GIICNSRKVDNELEMMEEFVSALGTQLIHFVPRDNIVQKAEFNKKTVVEFDPECNQAKEY
GKLAKKILENDMFVIPKPLSMDQLEKMVARYGLMD
>ref_200
MRQIAFYGKGGIGKSTTSQNTIAALAGMGKKIMIVGCDPKADATRLILHQKSQETVLHLA
AARGSVEDLVLDDVLQTGFRDIKCVESGGPEPGVGCAGRGIITSITFLEEQGAYEGLDYV
VYDVLGDVVCGGFAMPIRQNKAREIYIVTSGEMMAMYAANNICKGVLKYAHSGGVRVGGL
ICNSRKVDRELELIEELARRLNTQVIHFIPRDNIVQHAELRRMTVVEYAPDHPQAKVYEE
LASKIDKNRQLSIPTPIGMDELEELLLEFGVIEDEETQLRKLEQMEQEQAAKEEQEAEKL
AAN
>ref_201
MRQIAIYGKGGIGKSTTTQNLTAALAEMGKEIMIVGCDPKADSTRLILNGLAQQTVLDTL
REEGEDIELENILKPGYGGIRCVESGGPEPGVGCAGRGIITSINMLEQLGAYEDNLDYVF
YDVLGDVVCGGFAMPIREGKAEEIYIVASGEMMAMYAANNIAKGVLKFADSGGTRLGGII
CNSRKVDNELEMLTAFAKELGTQLIHFVPRDNMVQHAEINKKTVIDHDPTHAQAEEYRVL
ARAIDDNKMFVIPKPMSQERLEEILMEHGLLGV
>ref_202
MPTKLERMRQCATYGKGGIGKSTTTQNTVAALGEMGYHCMIVGCDPKADSTRLILHAKAQ
ATVMDLAREAGSVEDLELEDVLLTGVFGIKCVESGGPEPGVGCAGRGVITAINFLEEEGA
YTEDLDFVFYDVLGDVVCGGFAMPIREGKAEEIYIVTSGEMMAMYAANNISKGILKYART
GGVRLGGLICNSRKVDREDELISALAEKLGTQMIHFLPRDNIVQHAELRRMTVIEYAPDS
KQADEYRTLARKIVENEKLVIPTPLTVDELEELLIEYGIMEADVEGAAEPTDPKLKQ
>ref_203
MVMRQCAIYGKGGIGKSTTTQNLVAGLAEMGKKVMIVGCDPKADSTRLILHSKAQNTIME
LAAEAGSVEDLELEDVLKSGYAEIKCVESGGPEPGVGCAGRGVITSINFLEEEGAYEEDL
DFVFYDVLGDVVCGGFAMPIRENKAQEIYVVVSGEMMAMYAANNISKGIVKYANSGGVRL
AGLICNSRNTDREDELIEALARKLGTRMIHFIPRDNVVQRAEIRRMTVIEYDPKAKQADE
YRALAKKIVENTQFCIPTPCTMDELEELLTEFGIMDEEDLSIVGKTAADEAVAEATA
>ref_204
MRKIGIYGKGGIGKSTTTQNMAAAMAVSFGKKVMIHGCDPKADATRMILGVMSQETVLDT
LREFGKENVTVDKVVKLGFAGIRAVESGGPEPGVGCAGRGIITAIDLMEELGGYPDDLEF
LFYDVLGDVVCGGFAMPMRQGKAQEIYIVTSGEMMAIYAANNISKGLLKYAKRSGIRLGG
IICNSRNVDKERDLVEEFCDRIGTQMIYFVPRDNMVQKAEFNKKTVMEFDSDCKQAGEYK
NLAQRIIENENFVIPKPIMKMDELEDLVMKYGII
>ref_205
STTTQNLTAGLGEMGKKVMIVGCDPKADSTRLVLGGLAQKSVLDTLREEGEDIELDYIMK
DGVFGIKCVESGGPEPGVGCAGRGIITSINMLEQLGAYTPDLDYVFYDVLGDVVCGGFAM
PIRDGKAQEIYIVASGEMMALYAANNICKGIQKYANTGGCRLGGIICNSRKVDGEKELLT
AFAQELGSQLIHFVPRDNLVQRAEINRKTVIEFAPTEGQADEYRQLARAIDGNEMFVVPK
PMVQDRLEEILMAHGLMDI
>ref_206
MSLRQIAFYGKGGIGKSTTSQNTLAALAEMGQKILIVGCDPKADSTRLILHAKAQDTVLS
LAADAGSVEDLELEDVLRVGYRDIRCVESGGPEPGVGCAGRGVITAINFLEENGAYDGVD
YVSYDVLGDVVCGGFAMPIRENKAQEIYIVMSGEMMAMYAANNISKGILKYANAGGVRLG
GLICNERQTDKEYELADALAKKLGTSLIHFVPRDNVVQHAELRRMTVLEYDPESRQAAEY
RTLAQKIHANKGNGTIPTPITMDELEDLLLEFGIMQKEDESIVGKAKAA
>ref_207
MALRQCAIYGKGGIGKSTTTQNLVAGLAEAGKKVMIVGCDPKADSTRLILHSKAQNSVME
LAAEAGSVEDLELEDVLSTGYAGIKCVESGGPEPGVGCAGRGVITAINFLEEEGAYEEDL
DFVFYDVLGDVVCGGFAMPIRENKAQEIYIVVSGEMMAMYAANNISKGIVKYASSGGVRL
AGLICNSRNTDREDELIEALAAKLGTQMIHFVPRDNVVQHAEIRRMTVIEYDPTAKQADV
YRTLAQKIIDNKKFVIPTPCSMDELEELLTEFGILDPDDESIVGKTAAEAAVA
>ref_208
MAKARQIAFYGKGGIGKSTTSQNTLAQLATTFGQKIMIVGCDPKADSTRLILNTKAQQTV
LHMAAELGSVEDLELEDVVATGFGDILCVESGGPEPGVGCAGRGIITSINFLEEQGAYEG
MDFISYDVLGDVVCGGFAMPIRENKAQEIYIVCSGEMMAMYAANNIARGILKYAQSGSVR
LGGLICNSRNTDREDELIMELARRLNTQMIHFVPRDNVVQHAELRRMTVTQYNPEHNQAQ
EYKQLADKILHNEMLNIPTPIEMDELEQLLIDFGVVEDEETAIKKLEAKEATGA
>ref_209
MRQVAIYGKGGIGKSTTTQNLTAGLAEMGKKIMVVGCDPKADSTRLLLGGLAQKTVLDTL
RDEGEDIELDAILKPGYGDIRCVESGGPEPGVGCAGRGIITSINMLENLGAYEADTKEEE
LDYVFYDVLGDVVCGGFAMPIREGKAQEIYIVASGEMMALYAANNIAKGIQKYANTGGVR
LGGIICNSRKVDNERELLEAFAKELGSQLIHFVPRDNQVQKAEIHKQTVIEFSPEEAQAD
EYRTLAKAIDNNKLFVIPKPMAQDRLEEILMEFGLMDI
>ref_210
MKKIAIYGKGGIGKSTTTSNISAAMASMGFTVMQIGCDPKADSTRNLMGKKIPTVLDTLR
VNGDATLEELVALSNTNVLCVEAGGPVPGVGCAGRGIITAFEKLEELNAYEIYKPDIVLY
DVLGDVVCGGFAMPIRGGYADEVYIVTSGEMMSLYAASNISYAVKNFEKRGYASLKGLIL
NSKNIENERMLVDKAADEIGIPVVYQIPRSHYVQDAEIDFKTVIEVFPESDMSEHYKNLA
KLLLEDVK
>ref_211
DIKCVESGGPEPGVGCAGRGVITAINFLEEEGAYDEDLDFVFYDVLGDVVCGGFAMPIRE
NKAQEIYIVVSGEMMAMYAANNIAKGIVKYANSGSVRLAGLICNSRETDREDELIEALAA
RLGTFMIHFVPRDNVVQRAEIRRMTVIEYDPGSKQADEYRTLARKIFENEKFIIPTPITM
DQLEELLMEFGVMDEEDESIVGQTATAQA
>ref_212
MRQIAIYGKGGIGKSTISSNLSAALHEMGHTVMQVGCDPKRDSTRILAEGKFIPAVLEEH
REQLRIGKDEYAINLKNIVFKSPGGIYLVEAGGPEPGIGCAGRGVLTALQILKDLKAFST
YNIDVAIYDVLGDVVCGGFSMPIREGFAEEIYLICSGGFMSIYAANNIARAVQRLAKRGD
AGLAGIICNSNGDEAFEHAFIPAFAKRLGTPFVQFVPRSPVIQACELGGRPVVEYAPDSQ
EAEIFRNLAKAIIENDSRVIPTPINDLAELETMYRQCLVKDKK
>ref_213
MRKIAIYGKGGIGKSTTTQNTVAGLAELGKKVMIVGCDPKADSTRLLLHGMAQRTVLDTL
REEGEDIDLEDVLKPGFGDTRCVESGGPEPGVGCAGRGIITSINLLEQLGAYDNDKQLDY
VFYDVLGDVVCGGFAMPIRDGKAEEVYIVCSGEMMAMYAANNICKSIAKFGKAGTVRLGG
LICNSRKVDNEANMIEEFARKLGTQMIHFVPRDNMVQHAEINRKTVIDHEPTHNQANEYR
ALAKKIDENKMMVLPTPLEMEELESLLIDFGVLN
>ref_214
MRKIAIYGKGGIGKSTTTQNTVAGLAESGEKVMVVGCDPKADSTRLLLGGLAQKTVLDTL
REEGEDVELSDVLKEGFGSAVCTESGGPEPGVGCAGRGIITSINLLEQLGAYSDSKELDY
VFYDVLGDVVCGGFAMPIREGKAQEVYIVVSGEMMAMYAANNICKGIVKFAESGGVRLGG
LICNSRNVDFEKEMIEELAKKLGTTMIHFIPRDNVVQRAEINKKTVIEYEPEDAQADEYR
TLAKKISANTHHVIPTPIEIEELETLLMNYGLGG
>ref_215
MKRIAIYGKGGIGKSTTVSNLSAAMAKMGLTVMQIGCDPKADSTRNLTGGETIPTVLDVI
RDNGDVELDDIVYKSSTGVLCVESGGPVPGIGCAGRGIITAFEKLEELNAYQVYSPDVIL
YDVLGDVVCGGFAMPIRGGYADEVCIVTSGEMMSLYAASNIAHAVQSFGVRGYARLRGLI
FNAKNFDGEEALVQKTAVEIDTDILFHIPRDTHIQMAEKQGKTAVEAFPDCNISKSYEDL
AHLLLKEEKE
>ref_216
MRKVAIYGKGGIGKSTTTQNTVAGLAEMGRKVMVVGCDPKADSTRLLLGGLAQKSVLDTL
REEGEDVELEDIRKPGFGGTWCVESGGPEPGVGCAGRGIITSINMLESLGAYEESEGLDY
AFYDVLGDVVCGGFAMPIRDGKAQEIYIVCSGEMMAMYAANNICKGIMKYAESGGVRLGG
LICNSRNTDREADLITELAAKLGTQMIYFVPRDNDVQRAEINRKTVIEWDGSVPQANEYR
GLAKAIDENEMFTIPTPLEIEDLEQLLMDYGIMEAA
>ref_217
MAIRQCAIYGKGGIGKSTTTQNLVGALAEAGKKVMIIGCDPKADSTRLILHAKAQNTIME
MAAEAGSVEDIELEDVLKVGYGGVRCVESGGPEPGVGCAGRGVITAINFLEEEGAYEEDL
DFVFYDVLGDVVCGGFAMPIRENKAQEIYIVVSGEMMAMYAANNISKGICKYAATGGVRL
AGLICNSRKCDREDELIEALASKIGTQMIHFVPRDNVVQQAEIRRMTVIEYNPKCNQADE
YRTLAQKIINNQMFVIPTPVSMDELEELLMEFGIMDVEDESIIGKTAEEVTA
>ref_218
MASLRQIAFYGKGGIGKSTTSQNTLAALTELGQRILIVGCDPKADSTRLILHAKAQDTIL
SLAANAGSVEDLELEDVMKVGYKDIRCVESGGPEPGVGCAGRGVITSINFLEENGAYEDI
DYVSYDVLGDVVCGGFAMPIRENKAQEIYIVMSGEMMAMYAANNISKGILKYANSGGVRL
GGLVCNERQTDKEYELAESLAKKLGTTLIYFVPRDNIVQHAELRRMTVIEYAPDSAQAQH
YRNLATKVHGNSGNGIIPTPITMDELEDLLMEHGIMKAVDESQIGKSAAELAAG
>ref_219
MSFDEIAPEAKKIAIYGKGGIGKSTTTQNMAAALAHFLGHKVMIHGCDPKADSTRMILHG
MGQNTVMDVLRDEGEDAITLEKVRKQGFGGIYCVESGGPEPGVGCAGRGVITAVDTMREL
EGYPDDLDNLFFDVLGDVVCGGFAMPLRDGLAEEIYIVTSGEMMALYAANNIAKGILKYA
DQSGVRLGGIICNSRKVDGEKELMEEFVEKLGTKLIHFVPRDNIVQKAEFNKQTVIEYDP
ECNQAKEYRTLVENITANEDLVKPTPLSMEELEQLVEKYGLLD
>ref_220
MRQVAIYGKGGIGKSTTTQNLTAGLGEMGKKIMIVGCDPKADSTRLILGGLAQQTVLDTL
REEGEDIDLDLVMKKGFSEINCVESGGPEPGVGCAGRGIITSIGLLERLGAYEDDLDYVF
YDVLGDVVCGGFAMPIREGKAQEIYIVASGEMMALYAANNISKGIQKYAKTGGVRLGGII
CNSRKVDGEADLVEAFAKELGSQMIHFVPRDNMVQRAEIHKKTVIDFDAECNQADEYRSL
AKKIDENKLFVIPKPLKQERLEELLMEHGIMDI
>ref_221
MKKMRKVAIYGKGGIGKSTTTQNTVAGLATMGKKVMVVGCDPKADSTRLLLGGLAQKSVL
DTLREEGEDVELDDIRKPGYGDTWCVESGGPEPGVGCAGRGIITSINMLENLGAYEESEA
LDYAFYDVLGDVVCGGFAMPIRDGKAEEIYIVVSGEMMAMYAANNICKGIMKYAQSGSVR
LGGLICNSRNVDNEKEMIEELAKKIGTQMIYFVPRDNDVQRAEINRKTVIEWNDQVPQAD
AYRGLAKAIDDNTMFVVPKPLEIEELEQLLLDFGLMEVA
>out_0
MGGSKLKDEVPNLKDYSARLRDEANMDLADIQAEQTSGEPTKKTQIIAIYGKGGIGKSFT
LANLSHMMAEMGKRVLLIGCDPKSDTTSLLFGGKACPTIIETSTRKKLAGEEVKIGDVCF
KRGGVFAMELGGPEVGRGCGGRGIIHGFELLEKLGFHDWDFDYVLLDFLGDVVCGGFGLP
IARDMAQKVILVGSNDLQSLYVANNVCSAVEYFRKLGGNVGVAGLVINKDDGTGEAAAFA
KAADIPVLASIPQDDDLRKKSANYQIVGTAAGPWGDLFGALAEEVAGAPPIRPKPLDQDG
LLNLFDSKDTGGDVVLVPATDTDMRGKHAKPQKSLEVIYDEV
>out_1
MSVTLLDNRALRTEAAIEPDPVPTGEVTKETQIIAIYGKGGSGKSFALANLSYMMAQQGK
RVLLIGCDPKSDTTSLLFGGKACPTIIETSSRKKAAGDEVRIEDVCFQRDGVFAMELGGP
EVGRGCGGRGIIHGFELLEKLGFHDWGFDYVLLDFLGDVVCGGFGLPIARDMCQKVIVVG
SNDLQSLYVANNVCSAVEYFRKLGGNVGVAGMLINKDDGTGEAAAFAAAVGIPVLCAIPA
DEDIRRKSANYQIIGTPGDRWGPMFEGLSENVATAPPVRPTPLTQDQLLGLFKSDQVGGG
VVLMPATQADMRGATYVEKPTLEVIYDAV
>out_3
MKDDVIKDKGAPPKLTEFSDRLRDEANEDLADVIPTEATKKTQIIAIYGKGGIGKSFTLA
NLSHMMAEQGKRVLLIGCDPKSDTTSLLFGGKACPTIIETSTKKKLAGEEVQIGDVCFKR
GGVFAMELGGPEVGRGCGGRGIIHGFELLEKLGFHDWDFDYVLLDFLGDVVCGGFGLPIA
RDMAQKVILVGSNDLQSLYVANNVCSAVEYFRKLGGNVGVAGLVINKDDGTGEAQAFAKA
VDIPVLAAIPQDDDLRKKSANYQIVGTMDGPWGPLFAELGMNVAEAPPVRPTPLSQDGLL
ELFDGSDTGAGVVLEPATDADMRGADAKPKQSLEVIYDDV
>out_4
MKDEIPNLKDYDRTLRDEANAEATLEVPQGEPTSKTQIIAIYGKGGIGKSFTLANLSHMM
AEMGKRVLLIGCDPKSDTTSLLFGGKACPTIIETSSKKKLAGEEVKIGDVCFKRGGVFAM
ELGGPEVGRGCGGRGIIHGFELLEKLGFHDWDFDYVLLDFLGDVVCGGFGLPIARDMAQK
VILVASNDLQSLYVANNVCSAVEYFRKMGGNVGVAGLVINKDDGTGEAQAFAKAVDIPVL
SAIPQDDDLRKKSANYQIVGTHKSQWGPMFEGLAEAVGIAPPVRPTPLDQDGLLALFDSK
DTGGDYELVPATDTDMRGKHGAIKDSLEVIYDDA
>out_5
MSNALRHVEGASGPAGAMAERLRAEAAIEPSTVATGKVTKETQIIAIYGKGGIGKSFTLA
NLSYMMASQGKRVLLIGCDPKSDTTSLLFGGKACPTIIQTSSAKKAAGEEVAISDVCFRR
DGVFAMELGGPEVGRGCGGRGIIHGFELLEKLGFHDWSFDYVLLDFLGDVVCGGFGLPIA
RDMCQKVIVVGSNDLQSLYVANNVCSAVEYFRKLGGNVGVAGMVVNKDDGTGEAAAFARS
VGIPVLAAIPADEDIRRKSANYQIVGMPGGRWAPLFEQLATNVGEAPPLHPTPLDQDGLL
GLFSDEATGREVKLQPASLADMMGRPVVQRPSLEVVYDEA
>out_6
MTLDVDAPGFNRRGMQDYLRDEAAIEPDPVATGPVTRETQIIAIYGKGGIGKSFTLANLS
YMMAQQGKKILLIGCDPKSDTTSLLFGGRACPTIIETSAVKKAAGEEVKIGDVCFKRDGV
FAMELGGPEVGRGCGGRGIIHGFELLEKLGFHDWGFDYVLLDFLGDVVCGGFGLPIARDM
CQKVIVVGSNDLQSLYVANNVCNAVDYFRKLGGNVGVAGMVINKDDGTGEAAAFAEKVGI
PVLAAIPADEDIRRKSAAYQIVGRPGTQWAPLFEGLAKNVADAPPMRPDPLSQEDLLGLF
KSDEVGRDVVLEPATMEDMCGKAAQEKPSLEVIYDTV
>out_7
MSTPRTIAIYGKGGIGKSFTTTNLSATFALMGKRVLQLGCDPKHDSTTSLFGGVSLPTVT
EVFAEKNARNEELQISDIVFRRDIPDFPQPIYGVELGGPQVGRGCGGRGIISGFDVLEKL
GLFSWDLDVILMDFLGDVVCGGFATPLARSLSEEVILLTNNDRQSIFTANNICQANNYFK
TVGGESKLLGLIINRDDGSGIAEKYAAEAGITILMKLPHNTAARDKDDSFDFAVRLPEIG
EPFRKLATDILERKITPCEAAGLDFQTFIRLFGEVNEAHPTPASQDELTGQKQQINGERP
EAAQNDSVSPESEKLFACIEKLPDSEKEIYRLIEVEKKSAAEAAGIKGISEAEAQEIFSS
ARTHLRKLFFSV
>out_8
MTMLENSGPDVAALREEAAHEPDPVATGPVTKETQVIAIYGKGGSGKSFALSNLSYMMAQ
QGKRVLLIGCDPKSDTTSLLFGGKACPTIIETSSAKKLAGEEVKIEDVCFQRDGVFAMEL
GGPEVGRGCGGRGIIHGFELLEKLGFHDWGFDFVLLDFLGDVVCGGFGLPIARDMCQKVI
VVGSNDLQSLYVANNVCKAVDYFGKMGGNVGVAGILINKDDGTGEAQAFAEAVGIPVLAS
IPANEDIRRKSANYQIIGRPDSEWGPLFAELGLNVAEAQPTHPRPLTQDGLLGLFKPEDT
GGNVELVPATQADMRGGVFEEKASLEVVYDQV
>out_9
MTDVMTREAENKDTAEKVDIFNLLKDEADQEPDPVHTGPITKETEVIAIYGKGGIGKSFS
LANLSYNLAKSGKKVLLIGCDPKSDTTSLLFGGKSCPTIIETSAAKKAAGEDVKISDVCF
MRDGVFAMELGGPEVGRGCGGRGIIHGFELLEKLGFHEWDFDYVLLDFLGDVVCGGFGLP
IARDMCQKVIVVGSNDLQSLYVANNVCSAVEYFRKLGGNVGVAGMLINKDDGTGEAAAFA
EKVGIPVLAAIPQDDDIRKKSASYQIVGDPNDKWGPMFTGLANNMMTAPPRQPTPLDQDG
LLGLFAASQTGADYVLIPANPEDMCDPSIINKPSLEVIYDAV
