# Supplementary material for: Picoplankton nitrogen guilds in the tropical and subtropical oceans: From the surface to the deep
Source: PLoS One. 2025 Nov 5;20(11):e0335222. doi: 10.1371/journal.pone.0335222 (PMC12588538; doi:10.1371/journal.pone.0335222)
Supplement: S1 File — (ZIP) [file pone.0335222.s001.zip › supplementary info/N_cycle/G_nifH/tree/ref_database.log]

IQ-TREE multicore version 2.1.4-beta COVID-edition for Linux 64-bit built Jun 24 2021
Developed by Bui Quang Minh, James Barbetti, Nguyen Lam Tung,
Olga Chernomor, Heiko Schmidt, Dominik Schrempf, Michael Woodhams.

Host:    Pelagibacter (AVX2, FMA3, 62 GB RAM)
Command: iqtree -s /home/robaina/Documents/TRAITS/genes/nifH/results/ref_database.faln -st AA -nt AUTO -m TEST -bb 1000 -mset raxml -pre /home/robaina/Documents/TRAITS/genes/nifH/results/ref_database
Seed:    858556 (Using SPRNG - Scalable Parallel Random Number Generator)
Time:    Tue Mar 15 11:16:45 2022
Kernel:  AVX+FMA - auto-detect threads (16 CPU cores detected)

Reading alignment file /home/robaina/Documents/TRAITS/genes/nifH/results/ref_database.faln ... Fasta format detected
Alignment most likely contains protein sequences
Alignment has 232 sequences with 964 columns, 906 distinct patterns
710 parsimony-informative, 118 singleton sites, 136 constant sites
         Gap/Ambiguity  Composition  p-value
   1  ref_190   71.47%    passed     88.28%
   2  ref_185   70.85%    failed      0.66%
   3  ref_15    39.00%    passed      7.68%
   4  ref_12    61.20%    failed      0.00%
   5  ref_2     21.58%    failed      0.54%
   6  ref_189   23.03%    failed      0.00%
   7  ref_61    23.44%    failed      0.54%
   8  ref_88    22.61%    failed      0.01%
   9  ref_139   23.86%    failed      0.12%
  10  ref_145   53.53%    failed      0.01%
  11  ref_1     24.17%    failed      0.00%
  12  ref_116   20.54%    failed      0.03%
  13  ref_186   24.17%    failed      0.54%
  14  ref_67    74.90%    passed     38.93%
  15  ref_212   70.64%    passed     81.30%
  16  ref_175   72.41%    failed      1.12%
  17  ref_0     69.61%    passed     13.84%
  18  ref_99    72.51%    passed     26.95%
  19  ref_170   72.51%    passed     22.03%
  20  ref_13    72.51%    passed     51.52%
  21  ref_65    72.61%    passed     42.07%
  22  ref_147   72.51%    passed     21.34%
  23  ref_131   17.53%    failed      0.00%
  24  ref_163   20.23%    failed      0.00%
  25  ref_127   21.68%    failed      0.00%
  26  ref_141   21.68%    failed      0.00%
  27  ref_6     68.05%    failed      0.41%
  28  ref_78    70.12%    failed      0.58%
  29  ref_119   69.71%    passed     32.02%
  30  ref_148   68.78%    passed     26.09%
  31  ref_28    67.95%    passed      9.97%
  32  ref_187   68.46%    passed     39.30%
  33  ref_7     69.50%    passed     25.69%
  34  ref_118   70.75%    passed     37.34%
  35  ref_184   69.40%    passed     35.55%
  36  ref_103   70.64%    failed      2.39%
  37  ref_89    76.45%    passed     60.62%
  38  ref_114   74.27%    passed     39.78%
  39  ref_192   71.78%    passed     97.23%
  40  ref_159   72.51%    passed     87.36%
  41  ref_122   71.06%    passed     68.32%
  42  ref_144   71.58%    passed     96.69%
  43  ref_136   71.99%    passed     77.11%
  44  ref_30    71.37%    passed     96.65%
  45  ref_79    71.78%    passed     82.16%
  46  ref_155   71.78%    passed     80.81%
  47  ref_188   70.44%    passed     86.70%
  48  ref_149   70.54%    passed     81.03%
  49  ref_219   70.64%    passed     99.30%
  50  ref_11    71.47%    passed     46.07%
  51  ref_3     71.47%    passed     42.06%
  52  ref_22    71.58%    passed     79.47%
  53  ref_111   71.47%    passed     81.62%
  54  ref_156   71.47%    passed     88.18%
  55  ref_95    71.47%    passed     90.66%
  56  ref_174   71.47%    passed     60.83%
  57  ref_204   71.58%    passed     57.09%
  58  ref_199   71.47%    passed     95.31%
  59  ref_36    71.47%    passed     82.06%
  60  ref_171   71.27%    passed     90.38%
  61  ref_197   71.47%    passed     90.09%
  62  ref_43    71.47%    passed     97.81%
  63  ref_146   71.47%    passed     98.08%
  64  ref_51    71.68%    passed     98.14%
  65  ref_200   68.57%    passed     79.64%
  66  ref_4     70.12%    passed     48.19%
  67  ref_208   69.50%    passed     76.82%
  68  ref_120   69.29%    passed     89.45%
  69  ref_121   68.88%    passed     88.01%
  70  ref_167   69.29%    passed     71.78%
  71  ref_8     69.92%    passed     97.44%
  72  ref_134   69.71%    passed     86.09%
  73  ref_102   68.98%    passed     94.92%
  74  ref_169   69.29%    passed     96.97%
  75  ref_196   71.37%    passed     91.21%
  76  ref_76    69.71%    passed     97.26%
  77  ref_143   69.09%    passed     97.03%
  78  ref_45    69.50%    passed     99.47%
  79  ref_77    69.71%    passed     83.28%
  80  ref_113   70.02%    passed     96.37%
  81  ref_161   66.08%    passed     59.01%
  82  ref_172   68.36%    passed     90.24%
  83  ref_191   68.46%    passed     95.25%
  84  ref_19    68.78%    passed     74.29%
  85  ref_193   68.57%    passed     99.34%
  86  ref_138   67.53%    passed     89.06%
  87  ref_206   70.02%    passed     99.47%
  88  ref_52    69.71%    passed     97.56%
  89  ref_218   69.50%    passed     95.12%
  90  ref_98    69.40%    passed     92.03%
  91  ref_164   69.50%    passed     97.80%
  92  ref_128   69.40%    passed     82.60%
  93  ref_93    69.40%    passed     94.99%
  94  ref_80    69.09%    passed     69.52%
  95  ref_123   68.98%    passed     62.15%
  96  ref_32    69.50%    passed     98.95%
  97  ref_152   60.58%    passed     18.90%
  98  ref_202   69.19%    passed     94.83%
  99  ref_154   69.92%    passed     99.04%
 100  ref_101   69.61%    passed     98.27%
 101  ref_24    69.71%    passed     99.98%
 102  ref_105   69.61%    passed     99.60%
 103  ref_68    69.29%    passed     98.90%
 104  ref_27    69.19%    passed     92.88%
 105  ref_34    69.50%    passed     85.45%
 106  ref_217   69.71%    passed     86.86%
 107  ref_106   69.50%    passed     93.72%
 108  ref_94    69.29%    passed     83.16%
 109  ref_162   69.61%    passed     82.51%
 110  ref_96    69.61%    passed     94.28%
 111  ref_35    69.29%    passed     88.26%
 112  ref_130   69.81%    passed     94.74%
 113  ref_211   78.32%    passed     86.01%
 114  ref_180   69.50%    passed     96.64%
 115  ref_181   69.81%    passed     85.35%
 116  ref_29    69.61%    passed     96.07%
 117  ref_azo   69.92%    passed     94.26%
 118  ref_33    68.98%    passed     63.64%
 119  ref_9     69.81%    passed     57.39%
 120  ref_10    76.24%    passed     90.96%
 121  ref_176   69.29%    passed     80.95%
 122  ref_129   69.19%    passed     94.53%
 123  ref_107   68.88%    passed     63.20%
 124  ref_97    69.29%    passed     92.06%
 125  ref_47    69.40%    passed     95.72%
 126  ref_124   69.61%    passed     96.22%
 127  ref_83    73.13%    passed     95.92%
 128  ref_203   69.19%    passed     97.14%
 129  ref_86    69.50%    passed     98.19%
 130  ref_207   69.61%    passed     99.45%
 131  ref_183   74.38%    passed     93.67%
 132  ref_38    71.68%    passed     99.39%
 133  ref_57    71.06%    passed     96.39%
 134  ref_31    71.68%    passed     97.79%
 135  ref_85    71.68%    passed     98.28%
 136  ref_178   71.78%    passed     95.96%
 137  ref_173   71.78%    passed     98.12%
 138  ref_205   73.13%    passed     99.50%
 139  ref_87    70.54%    passed     91.13%
 140  ref_160   71.78%    passed     97.99%
 141  ref_220   71.68%    passed     97.26%
 142  ref_23    71.68%    passed     98.59%
 143  ref_209   71.16%    passed     99.23%
 144  ref_201   71.68%    passed     98.69%
 145  ref_92    71.58%    passed     86.58%
 146  ref_70    71.78%    passed     84.33%
 147  ref_142   71.78%    passed     99.87%
 148  ref_168   71.78%    passed     98.08%
 149  ref_66    71.68%    passed     99.26%
 150  ref_73    71.47%    passed     98.08%
 151  ref_137   71.58%    passed     96.56%
 152  ref_195   71.37%    passed     99.76%
 153  ref_71    71.58%    passed     97.51%
 154  ref_75    71.58%    passed     92.89%
 155  ref_50    71.58%    passed     87.54%
 156  ref_39    71.58%    passed     85.09%
 157  ref_44    71.58%    passed     94.15%
 158  ref_59    71.58%    passed     99.22%
 159  ref_213   71.58%    passed     99.06%
 160  ref_214   71.58%    passed     98.09%
 161  ref_90    70.23%    passed     97.97%
 162  ref_46    67.95%    passed     80.09%
 163  ref_64    71.27%    passed     96.12%
 164  ref_91    71.37%    passed     99.67%
 165  ref_109   71.47%    passed     96.64%
 166  ref_140   71.37%    passed     99.99%
 167  ref_221   71.06%    passed     95.17%
 168  ref_153   71.37%    passed     96.20%
 169  ref_132   71.37%    passed     99.91%
 170  ref_62    71.47%    passed     88.02%
 171  ref_216   71.37%    passed     94.14%
 172  ref_37    71.58%    passed     97.42%
 173  ref_108   71.37%    passed     99.93%
 174  ref_69    71.58%    passed     99.32%
 175  ref_81    71.58%    passed     91.76%
 176  ref_16    69.19%    passed     99.58%
 177  ref_157   71.58%    passed     99.34%
 178  ref_25    71.58%    passed     99.97%
 179  ref_18    69.61%    passed     98.67%
 180  ref_126   71.58%    passed     97.39%
 181  ref_17    71.58%    passed     99.88%
 182  ref_84    67.01%    passed     99.81%
 183  ref_55    71.58%    passed     99.76%
 184  ref_56    71.58%    passed     96.44%
 185  ref_82    71.58%    passed     96.58%
 186  ref_117   71.58%    passed     99.04%
 187  ref_198   71.58%    passed     99.48%
 188  ref_177   71.68%    passed     96.15%
 189  ref_40    71.58%    passed     99.45%
 190  ref_41    71.78%    passed     99.49%
 191  ref_100   69.19%    passed     98.89%
 192  ref_60    71.58%    passed     99.63%
 193  ref_104   71.68%    passed     98.73%
 194  ref_150   71.58%    passed     96.13%
 195  ref_42    71.58%    passed     99.92%
 196  ref_165   71.58%    passed     99.68%
 197  ref_26    73.86%    passed     17.72%
 198  ref_63    74.17%    passed      8.43%
 199  ref_179   73.86%    passed     44.69%
 200  ref_215   74.07%    passed     99.79%
 201  ref_210   74.27%    passed     83.79%
 202  ref_74    74.17%    passed     90.05%
 203  ref_194   73.65%    passed     57.34%
 204  ref_21    74.17%    passed     10.58%
 205  ref_110   68.88%    passed     62.60%
 206  ref_166   71.16%    passed     68.57%
 207  ref_54    71.16%    passed      6.66%
 208  ref_72    70.95%    passed      8.88%
 209  ref_115   71.06%    passed     43.67%
 210  ref_133   71.27%    failed      2.29%
 211  ref_5     72.82%    failed      1.27%
 212  ref_53    69.19%    passed     67.83%
 213  ref_48    69.61%    failed      4.79%
 214  ref_58    70.44%    passed     77.45%
 215  ref_135   65.66%    failed      3.39%
 216  ref_158   69.71%    passed      5.31%
 217  ref_151   69.71%    passed      6.11%
 218  ref_125   71.58%    passed      6.33%
 219  ref_49    69.92%    passed      6.62%
 220  ref_14    69.92%    passed     33.18%
 221  ref_112   69.92%    passed     20.53%
 222  ref_20    68.88%    passed     84.41%
 223  ref_182   69.50%    passed     82.59%
 224  out_7     61.41%    failed      1.69%
 225  out_4     65.35%    passed     41.35%
 226  out_3     64.73%    passed      9.16%
 227  out_0     64.52%    passed     19.15%
 228  out_9     64.52%    passed     30.83%
 229  out_5     64.73%    passed     37.09%
 230  out_6     65.04%    passed     46.76%
 231  out_8     65.56%    passed     44.09%
 232  out_1     65.87%    passed     60.44%
WARNING: 219 sequences contain more than 50% gaps/ambiguity
****  TOTAL     67.74%  24 sequences failed composition chi2 test (p-value<5%; df=19)


Create initial parsimony tree by phylogenetic likelihood library (PLL)... 0.129 seconds
Measuring multi-threading efficiency up to 16 CPU cores
Increase to 10 rounds for branch lengths
4 trees examined
Threads: 1 / Time: 18.545 sec / Speedup: 1.000 / Efficiency: 100% / LogL: -97229
Threads: 2 / Time: 9.845 sec / Speedup: 1.884 / Efficiency: 94% / LogL: -97229
Threads: 3 / Time: 6.654 sec / Speedup: 2.787 / Efficiency: 93% / LogL: -97229
Threads: 4 / Time: 5.206 sec / Speedup: 3.562 / Efficiency: 89% / LogL: -97229
Threads: 5 / Time: 4.461 sec / Speedup: 4.157 / Efficiency: 83% / LogL: -97229
Threads: 6 / Time: 3.763 sec / Speedup: 4.929 / Efficiency: 82% / LogL: -97229
Threads: 7 / Time: 3.325 sec / Speedup: 5.577 / Efficiency: 80% / LogL: -97229
Threads: 8 / Time: 3.111 sec / Speedup: 5.961 / Efficiency: 75% / LogL: -97229
Threads: 9 / Time: 4.275 sec / Speedup: 4.337 / Efficiency: 48% / LogL: -97229
BEST NUMBER OF THREADS: 8

Perform fast likelihood tree search using LG+I+G model...
Estimate model parameters (epsilon = 5.000)
Perform nearest neighbor interchange...
Estimate model parameters (epsilon = 1.000)
1. Initial log-likelihood: -64294.886
Optimal log-likelihood: -64294.517
Proportion of invariable sites: 0.032
Gamma shape alpha: 0.744
Parameters optimization took 1 rounds (0.581 sec)
Time for fast ML tree search: 3.827 seconds

NOTE: ModelFinder requires 136 MB RAM!
ModelFinder will test up to 144 protein models (sample size: 964) ...
 No. Model         -LnL         df  AIC          AICc         BIC
  1  LG            69298.337    461 139518.674   140367.208   141764.247
  2  LG+I          68349.211    462 137622.422   138476.338   139872.866
  3  LG+G4         64346.271    462 129616.542   130470.458   131866.986
  4  LG+I+G4       64294.508    463 129515.016   130374.344   131770.331
  8  LG+F+I+G4     64411.098    482 129786.195   130754.204   132134.061
 12  WAG+I+G4      64651.828    463 130229.657   131088.985   132484.972
 16  WAG+F+I+G4    64605.045    482 130174.091   131142.099   132521.957
 20  JTT+I+G4      64967.130    463 130860.260   131719.588   133115.575
 24  JTT+F+I+G4    65130.133    482 131224.265   132192.274   133572.131
 28  JTTDCMut+I+G4 64959.878    463 130845.757   131705.085   133101.072
 32  JTTDCMut+F+I+G4 65107.186    482 131178.373   132146.381   133526.239
 36  DCMut+I+G4    65591.040    463 132108.080   132967.408   134363.395
 40  DCMut+F+I+G4  65548.497    482 132060.994   133029.002   134408.860
 44  VT+I+G4       64760.065    463 130446.130   131305.458   132701.445
 48  VT+F+I+G4     64812.045    482 130588.089   131556.098   132935.955
 52  PMB+I+G4      65254.904    463 131435.807   132295.135   133691.122
 56  PMB+F+I+G4    65160.221    482 131284.441   132252.449   133632.307
 60  Blosum62+I+G4 65120.165    463 131166.330   132025.658   133421.645
 64  Blosum62+F+I+G4 65111.745    482 131187.491   132155.499   133535.357
 68  Dayhoff+I+G4  65588.707    463 132103.413   132962.741   134358.728
 72  Dayhoff+F+I+G4 65547.869    482 132059.738   133027.747   134407.604
 76  mtREV+I+G4    68662.227    463 138250.455   139109.783   140505.770
 80  mtREV+F+I+G4  65956.212    482 132876.424   133844.433   135224.290
 84  mtART+I+G4    69588.836    463 140103.671   140962.999   142358.987
 88  mtART+F+I+G4  67033.587    482 135031.173   135999.182   137379.039
 92  mtZOA+I+G4    67913.964    463 136753.928   137613.256   139009.243
 96  mtZOA+F+I+G4  66107.844    482 133179.687   134147.695   135527.553
100  mtMAM+I+G4    70542.217    463 142010.434   142869.762   144265.749
104  mtMAM+F+I+G4  67963.733    482 136891.466   137859.475   139239.332
108  HIVb+I+G4     66709.387    463 134344.774   135204.102   136600.089
112  HIVb+F+I+G4   66781.664    482 134527.328   135495.337   136875.194
116  HIVw+I+G4     69531.640    463 139989.281   140848.609   142244.596
120  HIVw+F+I+G4   68831.017    482 138626.034   139594.042   140973.900
124  FLU+I+G4      66400.358    463 133726.716   134586.044   135982.031
128  FLU+F+I+G4    66340.109    482 133644.219   134612.227   135992.085
132  rtREV+I+G4    64990.032    463 130906.063   131765.391   133161.379
136  rtREV+F+I+G4  64663.708    482 130291.415   131259.424   132639.281
140  cpREV+I+G4    65127.951    463 131181.903   132041.231   133437.218
144  cpREV+F+I+G4  65073.646    482 131111.293   132079.301   133459.159
Akaike Information Criterion:           LG+I+G4
Corrected Akaike Information Criterion: LG+I+G4
Bayesian Information Criterion:         LG+I+G4
Best-fit model: LG+I+G4 chosen according to BIC

All model information printed to /home/robaina/Documents/TRAITS/genes/nifH/results/ref_database.model.gz
CPU time for ModelFinder: 704.963 seconds (0h:11m:44s)
Wall-clock time for ModelFinder: 121.971 seconds (0h:2m:1s)
Generating 1000 samples for ultrafast bootstrap (seed: 858556)...

NOTE: 136 MB RAM (0 GB) is required!
Estimate model parameters (epsilon = 0.100)
Thoroughly optimizing +I+G parameters from 10 start values...
Init pinv, alpha: 0.000, 0.747 / Estimate: 0.032, 0.746 / LogL: -64294.508
Init pinv, alpha: 0.016, 0.747 / Estimate: 0.032, 0.746 / LogL: -64294.509
Init pinv, alpha: 0.031, 0.747 / Estimate: 0.032, 0.746 / LogL: -64294.508
Init pinv, alpha: 0.047, 0.747 / Estimate: 0.032, 0.747 / LogL: -64294.508
Init pinv, alpha: 0.063, 0.747 / Estimate: 0.033, 0.748 / LogL: -64294.509
Init pinv, alpha: 0.078, 0.747 / Estimate: 0.033, 0.748 / LogL: -64294.511
Init pinv, alpha: 0.094, 0.747 / Estimate: 0.033, 0.748 / LogL: -64294.512
Init pinv, alpha: 0.110, 0.747 / Estimate: 0.033, 0.748 / LogL: -64294.514
Init pinv, alpha: 0.125, 0.747 / Estimate: 0.032, 0.747 / LogL: -64294.508
Init pinv, alpha: 0.141, 0.747 / Estimate: 0.032, 0.747 / LogL: -64294.509
Optimal pinv,alpha: 0.032, 0.746 / LogL: -64294.508

Parameters optimization took 12.146 sec
Computing ML distances based on estimated model parameters...
Computing ML distances took 0.659283 sec (of wall-clock time) 4.400404 sec(of CPU time)
WARNING: Some pairwise ML distances are too long (saturated)
Computing RapidNJ tree took 0.120847 sec (of wall-clock time) 0.207869 sec (of CPU time)
Log-likelihood of RapidNJ tree: -64821.348
--------------------------------------------------------------------
|             INITIALIZING CANDIDATE TREE SET                      |
--------------------------------------------------------------------
Generating 98 parsimony trees... 14.190 second
Computing log-likelihood of 98 initial trees ... 10.213 seconds
Current best score: -64294.508

Do NNI search on 20 best initial trees
Estimate model parameters (epsilon = 0.100)
BETTER TREE FOUND at iteration 1: -64291.455
Estimate model parameters (epsilon = 0.100)
BETTER TREE FOUND at iteration 3: -64219.765
Iteration 10 / LogL: -64252.159 / Time: 0h:1m:3s
Iteration 20 / LogL: -64273.548 / Time: 0h:1m:30s
Finish initializing candidate tree set (20)
Current best tree score: -64219.765 / CPU time: 76.521
Number of iterations: 20
--------------------------------------------------------------------
|               OPTIMIZING CANDIDATE TREE SET                      |
--------------------------------------------------------------------
Estimate model parameters (epsilon = 0.100)
BETTER TREE FOUND at iteration 21: -64214.044
Estimate model parameters (epsilon = 0.100)
BETTER TREE FOUND at iteration 25: -64202.060
Iteration 30 / LogL: -64232.743 / Time: 0h:1m:54s (0h:6m:15s left)
Estimate model parameters (epsilon = 0.100)
BETTER TREE FOUND at iteration 37: -64201.521
Iteration 40 / LogL: -64202.729 / Time: 0h:2m:17s (0h:5m:42s left)
Estimate model parameters (epsilon = 0.100)
BETTER TREE FOUND at iteration 41: -64194.726
Iteration 50 / LogL: -64198.468 / Time: 0h:2m:40s (0h:4m:58s left)
Log-likelihood cutoff on original alignment: -64341.955
Estimate model parameters (epsilon = 0.100)
BETTER TREE FOUND at iteration 56: -64185.063
Iteration 60 / LogL: -64206.380 / Time: 0h:3m:3s (0h:4m:58s left)
Iteration 70 / LogL: -64208.457 / Time: 0h:3m:26s (0h:4m:16s left)
Estimate model parameters (epsilon = 0.100)
BETTER TREE FOUND at iteration 79: -64183.766
Iteration 80 / LogL: -64235.617 / Time: 0h:3m:47s (0h:4m:45s left)
Estimate model parameters (epsilon = 0.100)
BETTER TREE FOUND at iteration 87: -64183.387
Iteration 90 / LogL: -64196.251 / Time: 0h:4m:10s (0h:4m:33s left)
Iteration 100 / LogL: -64186.220 / Time: 0h:4m:33s (0h:4m:0s left)
Log-likelihood cutoff on original alignment: -64341.955
NOTE: Bootstrap correlation coefficient of split occurrence frequencies: 0.991
Iteration 110 / LogL: -64252.722 / Time: 0h:4m:57s (0h:4m:5s left)
Iteration 120 / LogL: -64243.085 / Time: 0h:5m:20s (0h:3m:35s left)
Iteration 130 / LogL: -64209.882 / Time: 0h:5m:44s (0h:3m:6s left)
Iteration 140 / LogL: -64195.089 / Time: 0h:6m:8s (0h:2m:39s left)
Iteration 150 / LogL: -64223.347 / Time: 0h:6m:33s (0h:2m:11s left)
Log-likelihood cutoff on original alignment: -64341.955
Iteration 160 / LogL: -64266.031 / Time: 0h:6m:56s (0h:1m:44s left)
Iteration 170 / LogL: -64211.629 / Time: 0h:7m:18s (0h:1m:17s left)
Iteration 180 / LogL: -64226.442 / Time: 0h:7m:40s (0h:0m:51s left)
TREE SEARCH COMPLETED AFTER 188 ITERATIONS / Time: 0h:7m:59s

--------------------------------------------------------------------
|                    FINALIZING TREE SEARCH                        |
--------------------------------------------------------------------
Performs final model parameters optimization
Estimate model parameters (epsilon = 0.010)
1. Initial log-likelihood: -64183.387
Optimal log-likelihood: -64183.386
Proportion of invariable sites: 0.032
Gamma shape alpha: 0.733
Parameters optimization took 1 rounds (0.358 sec)
BEST SCORE FOUND : -64183.386
Creating bootstrap support values...
Split supports printed to NEXUS file /home/robaina/Documents/TRAITS/genes/nifH/results/ref_database.splits.nex
Total tree length: 84.888

Total number of iterations: 188
CPU time used for tree search: 3586.937 sec (0h:59m:46s)
Wall-clock time used for tree search: 465.522 sec (0h:7m:45s)
Total CPU time used: 3698.152 sec (1h:1m:38s)
Total wall-clock time used: 480.067 sec (0h:8m:0s)

Computing bootstrap consensus tree...
Reading input file /home/robaina/Documents/TRAITS/genes/nifH/results/ref_database.splits.nex...
232 taxa and 1316 splits.
Consensus tree written to /home/robaina/Documents/TRAITS/genes/nifH/results/ref_database.contree
Reading input trees file /home/robaina/Documents/TRAITS/genes/nifH/results/ref_database.contree
Log-likelihood of consensus tree: -64183.343

Analysis results written to: 
  IQ-TREE report:                /home/robaina/Documents/TRAITS/genes/nifH/results/ref_database.iqtree
  Maximum-likelihood tree:       /home/robaina/Documents/TRAITS/genes/nifH/results/ref_database.treefile
  Likelihood distances:          /home/robaina/Documents/TRAITS/genes/nifH/results/ref_database.mldist

Ultrafast bootstrap approximation results written to:
  Split support values:          /home/robaina/Documents/TRAITS/genes/nifH/results/ref_database.splits.nex
  Consensus tree:                /home/robaina/Documents/TRAITS/genes/nifH/results/ref_database.contree
  Screen log file:               /home/robaina/Documents/TRAITS/genes/nifH/results/ref_database.log

Date and Time: Tue Mar 15 11:26:48 2022
