# Supplementary material for: Picoplankton nitrogen guilds in the tropical and subtropical oceans: From the surface to the deep
Source: PLoS One. 2025 Nov 5;20(11):e0335222. doi: 10.1371/journal.pone.0335222 (PMC12588538; doi:10.1371/journal.pone.0335222)
Supplement: S1 File — (ZIP) [file pone.0335222.s001.zip › supplementary info/N_cycle/G_nifH/tree/ref_database.newick]

(ref_190:0.9475626604,ref_185:1.1845812216,(((((((ref_15:2.1946703394,ref_212:0.9669598391)82:0.2906177010,((ref_122:0.4195907992,((ref_144:0.3126766482,ref_136:0.2348144691)99:0.1136852643,(ref_30:0.1428628377,(ref_79:0.1065476115,ref_155:0.1143318635)94:0.0622230560)100:0.1544538963)100:0.2477636491)100:0.4167014040,((((((ref_188:0.1857597488,(ref_149:0.0618163428,ref_219:0.1854588232)100:0.1069562624)100:0.2356577502,(ref_204:0.3194843002,(ref_171:0.1854376985,ref_197:0.0672453042)100:0.1060711086)99:0.1067920285)84:0.0385641966,(((ref_11:0.1800566644,ref_3:0.1685977856)100:0.1477654241,((ref_22:0.2714539024,(ref_111:0.1636247337,((ref_156:0.1477333119,ref_174:0.1236461480)100:0.0368806481,ref_95:0.1345834742)100:0.0409187888)100:0.0565494395)99:0.0692275834,((ref_199:0.2001488262,ref_146:0.1940449862)90:0.0337098319,ref_43:0.1985792731)96:0.0559621751)100:0.0648165954)99:0.0355736401,ref_36:0.1453355683)98:0.0274441825)100:0.2646643064,((ref_51:0.6396688212,((ref_57:0.3243146658,((((((ref_178:0.2007846260,ref_209:0.1007975733)88:0.0408046363,ref_205:0.2016410356)85:0.0261561643,((((ref_173:0.2104572165,ref_160:0.1081578886)100:0.0943423653,ref_220:0.1204106494)91:0.0625754627,ref_23:0.1000145762)67:0.0323617494,ref_87:0.2018125282)69:0.0345773393)94:0.0408169087,(ref_201:0.2162588740,ref_92:0.1011437083)100:0.0527622383)99:0.0289572993,((ref_142:0.1498213607,ref_168:0.0675817859)80:0.0624214089,(ref_66:0.0764381050,ref_73:0.1733853460)100:0.1474349219)94:0.0805892499)89:0.0667797171,(ref_70:0.1633408569,((((ref_137:0.1217705408,ref_195:0.1291480291)100:0.1803994781,ref_39:0.1944380520)98:0.0562760034,(((((((((ref_50:0.2436934298,ref_150:0.1119843788)100:0.0751222138,((ref_16:0.1880924825,ref_25:0.0714781490)100:0.0615086389,ref_157:0.1165894332)100:0.0999367214)39:0.0239144388,((ref_214:0.2125390725,ref_81:0.1865364600)84:0.0612745211,(ref_42:0.0795648716,ref_165:0.1591139910)78:0.0304729510)40:0.0162945158)73:0.0306903004,ref_40:0.1084273034)83:0.0377194164,((((ref_56:0.1261721063,ref_82:0.1146536203)100:0.0461241262,(ref_117:0.0613569881,ref_198:0.1383775617)100:0.0743477852)98:0.0268627010,ref_60:0.0646432672)92:0.0205383523,((ref_177:0.1243206158,ref_41:0.1452171883)53:0.0000023445,(ref_100:0.1426050006,ref_104:0.0642483533)68:0.0387209007)72:0.0472313478)77:0.0351232359)52:0.0417712156,ref_55:0.1499774841)57:0.0548191529,((ref_59:0.2379846832,((ref_69:0.1843584684,ref_18:0.1533301476)100:0.0554994173,((ref_126:0.1306324114,ref_84:0.1450472235)97:0.0332037871,ref_17:0.0618085134)99:0.0611272168)99:0.0657430947)93:0.0394284013,ref_213:0.2129863374)97:0.0800679014)93:0.0767939799,(((ref_90:0.2328627278,((ref_46:0.1981657600,ref_64:0.1345946489)91:0.0669017428,ref_109:0.0946714327)87:0.0436194024)86:0.0121995334,((((ref_140:0.1433068654,(ref_37:0.1529614629,ref_108:0.0953418506)100:0.0734339046)99:0.0496532961,ref_153:0.0739117966)81:0.0209468048,(ref_221:0.0856714983,ref_132:0.1060264509)81:0.0225531348)85:0.0198585927,(ref_62:0.0992011358,ref_216:0.0985844676)100:0.0275187992)98:0.0856095073)85:0.0276904333,ref_91:0.1507903564)90:0.0379905276)96:0.1071178293,ref_44:0.1595264730)75:0.0308364721)87:0.0425072103,(ref_71:0.1802740424,ref_75:0.1964324056)99:0.0705902730)100:0.1199169143)80:0.0609406263)79:0.0484226519)78:0.0406628056,(ref_31:0.1750243632,ref_85:0.0981201476)100:0.2943752503)66:0.0424794156)67:0.0771866467,((((((ref_200:0.3505177188,(ref_4:0.1183720220,ref_208:0.1175069964)100:0.0854402139)96:0.0757783838,((((((((((ref_120:0.1189659590,ref_121:0.0756441410)100:0.2181773486,(ref_113:0.1461727891,ref_161:0.0277754062)100:0.0496132726)85:0.0698246329,ref_77:0.0501069757)85:0.0817122354,ref_76:0.1514905938)85:0.0479768264,ref_45:0.0659515691)85:0.0704663114,ref_8:0.1905874153)62:0.0396239659,ref_143:0.0935614496)62:0.0608822429,((ref_102:0.0965071745,ref_196:0.1353210878)90:0.0128523203,ref_169:0.1180602277)100:0.0563203486)75:0.0795808604,ref_134:0.1198012155)85:0.0791681013,ref_167:0.1816855248)89:0.1234477324)100:0.1749070832,((((ref_172:0.0690235846,ref_191:0.0877639655)100:0.1252617110,(ref_19:0.1298031579,ref_193:0.0965066907)92:0.0419991964)100:0.2960934120,ref_154:0.1386053100)58:0.0439229221,(ref_206:0.0901221556,((ref_52:0.0904476800,(ref_218:0.0736994964,(ref_98:0.0818808114,ref_164:0.0732923838)96:0.0277741770)96:0.0430668249)100:0.0685336363,((((ref_128:0.1469251226,ref_93:0.1312736987)72:0.0413246929,(ref_80:0.0977748414,ref_123:0.0615828365)100:0.0485062943)63:0.0212377494,ref_32:0.0636650396)90:0.0636080357,ref_152:0.0735446805)100:0.1443127060)94:0.0343306734)100:0.1358421000)88:0.0324044153)91:0.0637689866,(((((((((((ref_68:0.1277494636,ref_27:0.1213359602)60:0.0227275838,(((ref_34:0.0850557992,ref_217:0.0634135829)100:0.0642666518,(((ref_94:0.0985267827,ref_129:0.0698008542)80:0.0610486243,(ref_124:0.1019999085,ref_83:0.0621911376)84:0.0411447856)87:0.0217146557,(ref_203:0.1014543228,ref_207:0.0554557079)93:0.0308750331)87:0.0174083514)86:0.0282296430,(ref_96:0.0964369652,ref_35:0.0766646778)100:0.0305470769)86:0.0206656187)33:0.0000021261,ref_211:0.1231034613)63:0.0085931215,ref_86:0.1117820797)60:0.0206975723,((ref_106:0.1129648594,ref_130:0.1018501022)84:0.0241976764,(ref_181:0.1203395600,ref_29:0.0674398210)98:0.0385662756)89:0.0186150055)54:0.0085810028,((ref_180:0.0824132545,ref_azo:0.0953320711)97:0.0265864253,ref_107:0.0957212031)97:0.0416091739)57:0.0084491875,ref_33:0.1055931440)82:0.0045994828,(ref_97:0.0880126398,ref_47:0.0708681871)99:0.0503383080)86:0.0155091880,(ref_9:0.1139367880,ref_176:0.0433057462)90:0.0134279402)82:0.0122602180,ref_10:0.0833268073)85:0.0191325095,ref_162:0.1179005880)98:0.0410322967)91:0.0654488746,(ref_101:0.0861442711,(ref_24:0.0891088395,ref_105:0.1075354253)100:0.0498295089)100:0.1405419662)91:0.0872751332,(ref_138:0.3185507867,ref_202:0.2248675967)91:0.0569444157)100:0.2366683620)76:0.0993165370)96:0.1863373751,ref_38:0.1656431727)90:0.0888236061,ref_183:0.1897958519)100:0.4058285879)71:0.0868593939)81:0.1241833720,(((ref_114:0.9332759156,ref_63:0.7198384028)100:0.3560454613,ref_26:0.7519766826)100:0.5392920394,(((ref_179:0.5821010587,((ref_215:0.3940433886,ref_74:0.1944855504)100:0.1541722794,ref_210:0.3150325521)70:0.1003708288)100:0.2813786407,ref_194:0.4829491774)72:0.1432442799,ref_21:0.4248104546)99:0.1515927659)100:0.3346261849)60:0.0596211655,(((((((ref_2:0.7609573984,ref_145:0.6383389068)100:0.1054058534,(ref_1:0.4474407698,((ref_116:0.7239665454,(ref_131:0.2379501366,((ref_163:0.1110208557,ref_127:0.1122334845)100:0.0301350863,ref_141:0.0538740198)100:0.2729671498)100:0.6032640340)100:0.7773368518,ref_186:0.7086496913)99:0.1042299167)100:0.2843038740)99:0.0825686975,(ref_189:0.5033947142,(ref_61:0.2377798428,(ref_88:0.2048871096,ref_139:0.0904531829)100:0.2647923884)100:0.1642890516)100:0.2036343868)100:1.0438650461,(ref_175:0.9958657396,(out_7:1.2879782499,(((out_4:0.1362640822,out_0:0.0708554472)94:0.0505624421,out_3:0.1043945498)94:0.1755585913,(out_9:0.2670138183,((out_5:0.1984251432,out_6:0.1374726019)89:0.0333329788,(out_8:0.1870456073,out_1:0.0738636494)100:0.0599350399)89:0.0509053364)98:0.0460048785)98:0.8975524360)100:2.0444287022)85:0.2688657505)85:0.2195684660,(ref_67:1.2390964334,((ref_0:0.3585633177,(ref_13:0.2098887660,(ref_65:0.0940495012,ref_147:0.2117761929)100:0.0628209970)73:0.0000024660)99:0.1002807001,(ref_99:0.1033770539,ref_170:0.1065866382)100:0.1300475790)100:0.7857263751)87:0.2767478960)58:0.1318978273,ref_159:0.7389138390)64:0.2124027787,((((ref_6:0.4153983676,ref_78:0.3624060314)100:0.4521409315,ref_119:0.5071386559)80:0.1044137885,(ref_148:0.3254531428,(ref_28:0.2513179214,ref_187:0.2102242670)100:0.1635968186)100:0.2548326111)100:0.5011303016,(((ref_110:0.8160281384,(ref_53:0.3232342743,(ref_48:0.2777508497,ref_58:0.3282907347)99:0.2518754999)100:0.2350261906)100:0.1427535555,((ref_5:0.8448111754,(((ref_135:0.1373866149,ref_158:0.1091861388)100:0.2433414283,ref_151:0.1275215123)100:0.1890189554,(ref_125:0.3248802177,((ref_49:0.1380242200,ref_14:0.1086865405)95:0.0338506754,ref_112:0.0286633651)95:0.0646287585)80:0.0346710352)99:0.2004509048)100:0.1729691065,(ref_20:0.2150229500,ref_182:0.2800680010)100:0.3033821895)93:0.1502672007)100:0.2423981302,(ref_166:0.3824086564,((ref_54:0.1574324827,ref_72:0.0546296481)100:0.1196252039,(ref_115:0.1194902313,ref_133:0.1755172065)100:0.0794921716)88:0.0589871434)100:0.3966267211)100:0.3108769033)92:0.1961320492)61:0.0898491355)71:0.1757170480,ref_192:0.8948614377)93:0.4784078398,((((ref_7:0.1593757622,ref_118:0.1447933096)100:0.1743645350,ref_184:0.1980454271)100:0.1196250602,ref_103:0.1657490305)100:1.1345315089,ref_89:1.1969169165)99:0.1269441518)96:0.4536605953,ref_12:1.3122789606)100:0.4286629226);
