# Supplementary material for: Picoplankton nitrogen guilds in the tropical and subtropical oceans: From the surface to the deep
Source: PLoS One. 2025 Nov 5;20(11):e0335222. doi: 10.1371/journal.pone.0335222 (PMC12588538; doi:10.1371/journal.pone.0335222)
Supplement: S1 File — (ZIP) [file pone.0335222.s001.zip › supplementary info/N_cycle/G_nifH/tree/ref_database.mldist]

232
ref_190    0.0000000 1.6952060 2.7680788 2.0533507 3.1840624 2.7794367 2.9249296 2.8090277 2.7550011 2.6236280 2.4216455 2.8645524 2.6273430 3.0367203 2.2648558 2.4763516 2.9015723 2.5481638 2.4841711 2.6547057 2.6695502 2.5915177 2.7499524 3.0863126 2.9002761 2.7843352 2.7206111 2.7585409 2.4685654 2.6619763 2.5630120 2.5731598 2.4925839 2.5106494 2.5837460 2.4590681 2.3428882 2.8672130 2.1093566 2.4484700 2.1323545 1.8055778 2.0300801 2.0240395 2.3017712 2.0320914 2.7694744 2.8021293 2.4726421 2.5915360 2.6491446 2.5170283 2.4484281 2.5551019 2.4637835 2.8785512 2.7890302 2.7341344 2.6657284 2.4092047 2.5919928 2.6016966 2.5904471 2.6818019 2.7541797 2.6990209 2.7291244 2.7008700 3.0243573 2.9654012 2.7785442 2.7872059 2.9140063 2.7627604 2.9029591 2.8056921 2.9714879 2.8155057 2.8119060 2.7480159 2.8587979 3.0272924 3.0913288 2.9881705 2.9878525 2.5839464 2.8337783 3.0013473 3.1571233 3.0047496 2.9920889 3.2145333 2.9638249 2.8722815 2.8779848 3.0795333 3.0186375 2.5743096 2.6129160 3.0102827 2.9599220 2.9361021 2.9083729 2.8168727 2.7772214 2.7709455 2.7666578 2.6688218 2.5300083 2.4669599 2.5523786 2.7152508 2.7506707 2.6421931 2.6366153 2.8056192 2.6462895 2.5800752 2.5753720 2.9219067 2.4614998 2.6653009 2.5450136 2.7391489 2.6180269 2.7049029 2.8557428 2.5912376 2.7420310 2.4807504 2.8264267 2.2335362 2.9485206 2.7749692 2.5393550 2.4968003 2.6513463 2.8760142 2.7040454 2.4583281 2.5126186 2.6334996 2.6248967 2.4377748 2.4049226 2.2670390 2.4059825 2.5269246 2.6368616 2.7713421 2.7047724 2.7455480 2.6524315 2.5325296 2.1769537 2.5120186 2.5892219 2.5390408 2.5336386 2.5167727 2.6803639 2.7400395 2.5565705 2.8360969 2.5716900 2.5459079 2.8223643 2.5536856 2.6804131 2.4945699 2.5298568 2.6204013 2.6631363 2.6518456 2.4652856 2.4277930 2.5092433 2.5686871 2.4682094 2.7114756 2.4478458 2.4532004 2.4975220 2.5533859 2.5806481 2.5337754 2.7318271 2.3585446 2.6287013 2.2737039 2.5431641 2.3747112 2.4507162 2.5800232 2.4058373 2.4063796 2.7364525 2.6829994 2.8186697 2.8140198 2.5441153 2.5322275 2.3782547 2.3904050 2.9640551 2.7453975 2.6746369 2.5722330 2.4674864 2.5724395 2.8888943 2.6850006 2.5088664 2.4922069 2.4651908 2.6274046 2.3525176 2.1189380 2.4167048 2.1978093 2.1994125 2.2814295 2.5591424 5.1225843 4.7465930 4.6090178 4.4690408 4.6053490 4.7901030 4.7302477 4.4665416 4.6998597 
ref_185    1.6952060 0.0000000 3.0725535 2.0994614 3.2076902 2.8110153 2.9131354 2.4170611 2.4975475 2.6474805 2.9719914 3.5006941 3.0930152 2.9250893 3.2003797 2.4582416 3.1104773 2.9529233 3.0341511 3.0867403 3.0826345 3.1141382 3.2997784 3.1943297 3.0334489 2.9145713 2.8358508 2.7682682 3.1197294 3.4729063 3.3740967 3.2659111 2.6018141 2.5526370 2.7580505 2.3504728 1.9607977 2.4519026 2.2918602 2.5009905 2.5513430 2.7032940 2.5491865 2.1904505 2.3669095 2.4300609 3.0930187 3.3971391 2.9338544 3.0267284 3.0922128 3.1148166 2.9113297 3.2397809 2.8257222 3.2899314 3.0227574 3.1175644 3.0041168 2.8033079 2.9563439 2.7787935 2.9303415 2.9253701 3.2066013 3.1857546 3.1957048 2.8706924 2.8152846 3.0798389 2.7459430 2.7849607 2.9244905 3.0373956 2.9452925 2.8757194 2.9441849 2.7405886 2.9537654 2.9725978 2.8447411 3.2229022 3.2796658 3.6207910 3.4102683 2.7493697 2.9457483 2.8792256 3.0797464 2.9861603 3.0382083 3.1624213 2.9233546 2.8208837 2.9505819 3.0476651 2.9103700 3.0052118 2.9932762 2.9615028 2.9648541 3.0873568 2.9446441 2.8144545 3.0813469 2.9275105 3.0481844 2.8697851 3.1706906 2.8143334 2.7746354 2.9294663 2.9926009 3.0712404 3.0059243 2.9385293 3.1076271 3.1125132 2.8853094 3.7865895 3.0406911 2.8366594 3.0498621 3.2988688 3.0737664 2.9287103 3.2612293 2.8592028 3.0637089 2.7582172 2.8373017 2.5598237 3.2273966 2.9363049 2.8491471 3.0216292 2.8010556 3.3416927 3.0178254 2.8744094 2.7782872 2.9491919 2.9838653 2.9093858 2.7005401 3.1857205 3.1718181 2.9769815 2.9662596 3.1711777 2.8400727 2.9887060 2.9939395 3.0780485 2.8966204 2.9338234 2.8176533 2.8529451 2.7485311 2.6390701 3.0271106 2.8708457 2.9232523 2.8436776 2.7766368 3.0297083 2.8236896 2.8819832 2.9448269 3.0601915 2.8184001 2.9386126 2.8008984 2.6078594 2.6820248 2.5736291 2.9249949 2.8259983 2.6900701 2.7628916 2.6428006 2.6053444 2.7359790 2.6872613 2.5906996 2.8240793 2.8014363 2.5701637 2.8359326 2.7255503 2.6740178 2.7593771 2.7027969 2.9223062 2.5973978 2.7954054 2.4942746 2.6187501 2.4735488 2.2755526 2.4939626 2.5517227 2.4529512 2.2443454 3.1625691 2.9727532 3.1410298 2.9198600 3.1062609 3.0389388 3.3593352 2.9351062 2.4437808 2.6823904 3.0697460 3.0038237 2.9270142 2.7519692 2.6339849 2.6398585 2.6615300 2.9237051 2.8380817 4.4536554 3.5395921 3.7679936 3.8543422 4.0242742 3.8132147 3.6699031 3.5009383 3.3925787 
ref_15     2.7680788 3.0725535 0.0000000 4.4407815 8.9999989 8.7159675 8.9999987 8.5039193 8.3684599 4.3371758 8.0234816 8.8758563 8.3762243 1.9598510 2.0700914 1.8767721 2.1164887 2.0980826 2.0836215 2.1336094 1.9520950 1.9916856 8.9999987 8.9999989 8.9999989 8.9999987 2.4061717 2.4717458 2.5365383 2.4957074 2.8774269 2.6730882 3.2646258 2.8756717 3.2811692 2.7460245 2.0424471 2.9554715 1.8163046 1.6965593 1.8708289 1.9013643 1.9084469 1.8294859 1.9138468 1.7616773 2.3068564 2.3138474 2.3281002 2.1496255 2.0667192 2.1529794 1.9437115 2.2363299 2.1114897 2.1702410 2.2413441 2.1765304 2.0322197 2.0289186 1.9454342 2.1128073 2.1859061 2.0061485 2.6755590 2.6424139 2.5850099 2.6108940 2.7356583 2.5401657 2.3050913 2.3522401 2.2777930 2.4266470 2.2024834 2.2213167 2.4944664 2.4185035 2.3005016 2.2013854 2.1493865 2.7338701 2.7662848 2.7653427 2.7111587 2.2717793 2.2973584 2.3508168 2.4171794 2.4575069 2.3924521 2.4600260 2.4510689 2.5406406 2.5249993 2.5038215 4.4098334 2.6907037 2.6897037 2.4890017 2.5452382 2.3644745 2.6577302 2.7285751 2.8176820 2.3489721 2.3621887 2.7551391 2.5452419 2.6750485 2.6875540 2.6028659 2.7245074 2.7174878 2.5510442 2.5740831 2.4174904 2.7919450 2.5385175 3.0635364 2.5216732 2.7070446 2.6916283 2.8015492 2.5684180 2.5950112 3.0940245 2.7771619 2.5520286 2.4796162 2.2613069 1.9147513 2.1559746 2.0735352 1.9350743 2.1516693 2.1240445 2.4252883 2.4040062 2.1624474 2.1830103 2.0999550 2.0204164 2.0526370 2.0734203 2.0547134 2.0658690 2.0813715 2.2757716 2.3551177 2.0111257 2.0717528 2.1134197 1.9964484 1.9790186 1.9487070 1.8785791 2.1223221 2.1594549 1.8600811 2.0370337 1.8993538 1.9385015 2.0088604 2.0269119 2.0976297 2.0513386 2.0687967 1.9401341 2.0554120 2.0968816 2.0267931 2.0171872 2.0246637 1.9338587 2.0574484 2.0351581 2.1508596 2.0229028 2.0404540 2.0195490 2.0152876 2.0384678 2.1046740 2.1219428 2.0316613 2.1764577 1.9367079 1.9999476 2.0392007 2.1087339 2.0254369 1.9549100 2.1485577 1.9969233 1.9323200 2.4997906 2.6007826 2.2700093 2.2749968 1.9245187 2.0912050 1.9116511 1.8267735 2.5854995 2.6926897 2.4891511 2.4057565 2.5990520 2.6629318 2.1504419 2.4288647 2.1644659 2.5179635 2.6518206 2.6805758 2.2655592 2.0927699 1.9316291 1.9033197 2.0185781 2.3313484 2.4358816 6.8820580 4.9341755 4.8618910 5.1699472 5.3554636 5.5808898 5.4734083 4.8888960 5.4882923 
ref_12     2.0533507 2.0994614 4.4407815 0.0000000 4.5208902 4.0105269 4.1074452 4.1782929 3.9277043 3.8467363 3.8450476 4.4378560 4.3970437 2.8936200 2.3598628 2.2485444 2.9426999 2.5414796 2.6131533 3.0001135 2.6464264 2.5880803 4.7107241 4.1758831 4.2498150 4.2133416 2.7970631 2.6432954 2.7416620 3.2755585 2.9702594 2.8563329 2.6203277 2.3379331 2.4783451 2.0047774 1.6662344 2.4201926 2.2833867 2.2996513 2.2848557 2.1064060 2.0111129 1.8144152 1.9325413 1.8183023 2.3952129 2.2391712 2.2121814 2.5525117 2.2887267 2.4622124 2.4225009 2.3270560 2.2695093 2.3653540 2.1951618 2.7078549 2.1664170 2.1126084 2.2174532 2.3855157 2.6682854 2.3692752 2.5281228 2.7595272 2.8458400 2.6439133 2.6021771 2.8735917 2.4941197 2.6153286 2.6377682 2.5207990 2.4476694 2.6970141 2.4906381 2.6560770 2.6148632 2.6706988 2.4931942 3.1481143 3.2233577 3.1515086 2.9360581 2.2894730 2.7312397 2.7689585 2.7859771 2.8392586 2.7403478 2.8251955 2.7225700 2.6351769 2.5799784 2.6892377 2.8149609 2.6686017 2.6184334 2.5499381 2.5583005 2.4371163 2.5349805 2.5913225 2.8349881 2.6730413 2.6126258 2.7525025 2.7759667 2.5566814 2.6983520 2.7217647 2.6763511 2.7800187 2.5943663 2.6567081 2.6060876 2.8352416 2.6856793 3.3436856 2.6434387 2.5649571 2.5868970 3.1353591 2.7599478 2.6463495 3.0988217 2.6501503 2.6823013 2.4820870 2.4032390 2.2129208 2.6275297 2.4696766 2.3232902 2.5359298 2.4315840 2.7510541 2.7347642 2.4906441 2.6104958 2.5615109 2.4385532 2.2935474 2.4488613 2.2472971 2.6304639 2.5116291 2.3877909 2.4599766 2.2044060 2.3818105 2.4440314 2.2186099 2.2795214 2.3622720 2.3671954 2.4758433 2.3366800 2.2526680 2.5818296 2.3246791 2.1354369 2.4149181 2.3197540 2.3583800 2.2178608 2.4185196 2.1995781 2.3128054 2.3560015 2.1783572 2.1047966 2.2471969 2.1414954 2.2709807 2.3841356 2.3368628 2.3305706 2.2837379 2.4133355 2.2495391 2.2174351 2.5207085 2.3845483 2.3483269 2.3518501 2.1752212 2.3787535 2.3347243 2.4144348 2.2913482 2.2215571 2.6148656 2.3031247 2.2843523 2.4741923 2.1561975 2.2365528 2.0616716 2.0075180 2.0518615 1.7036528 1.8923408 3.0982029 2.4406965 2.5247016 2.4428401 2.5663793 2.3044699 2.2833092 3.0298449 2.7374845 2.7244058 2.6899689 2.7949678 2.4870309 2.4488059 2.5310306 2.3835782 2.3549004 3.1979266 2.9529428 4.4779991 4.8292730 4.6054317 4.6662809 4.8560599 4.5761257 4.9595896 4.8412940 4.8845289 
ref_2      3.1840624 3.2076902 8.9999989 4.5208902 0.0000000 2.1077052 2.0587768 2.2676780 2.0865979 1.5361221 1.9980297 4.5684979 2.4965071 2.2344835 2.5267276 2.3036740 3.0026282 2.3456769 2.2935336 2.6000041 2.4976551 2.4724914 4.9970840 5.4060307 5.5582405 5.2389029 2.6047621 2.6945939 2.6889898 3.1181537 2.8943245 2.8992272 3.1960141 2.6613520 3.3051536 2.6331287 2.0747333 2.5170280 2.1938902 1.7654740 1.9871484 1.9877621 1.9277777 1.8042886 1.8164114 1.8582244 2.8550328 2.6282092 2.8918702 2.5069073 2.4250420 2.4628551 2.6455414 2.4313510 2.5484224 2.4021923 2.4706107 2.7078710 2.5163324 2.3723341 2.5059405 2.5204433 2.5232361 1.9664116 2.4557000 2.6203832 2.4254356 2.5848188 2.6781846 2.6990710 2.4222451 2.6275866 2.4722917 2.3918240 2.2494368 2.7243766 2.5696422 2.7236822 2.5995022 2.4847695 2.5863390 3.0162587 2.9271264 3.1453724 2.9401628 2.4874754 2.5959800 2.7670177 2.7324829 2.8465427 2.6955657 2.6856357 2.7986487 2.8641795 2.9054879 2.6633995 4.9846386 2.7192624 2.5080191 2.5510228 2.4608928 2.3861085 2.7434055 2.6579991 2.8577906 2.7964900 2.6117912 2.5377427 2.8046065 2.5721402 2.7310343 2.5548901 3.2297824 2.6562302 2.7369246 2.7125397 2.5343914 2.8714709 2.5012786 3.2193471 2.7162147 2.6145262 2.6628964 2.6881546 2.7717202 2.6281976 3.1733159 2.7363191 2.6668441 2.7693970 2.2952647 1.9990235 2.2862987 2.2667709 2.0382197 2.0934833 2.2571869 2.5767580 2.3382646 2.2579780 2.1672156 2.1932210 2.0160856 2.0886571 2.1148577 1.9883246 2.1450769 2.0943896 2.0801275 2.0252064 2.3850913 2.2731140 2.1811680 2.2472163 2.1925069 2.2118916 2.1908737 2.1824198 2.1272134 2.3882547 2.2144215 2.2905913 2.2161529 2.2578114 2.3324821 2.1290411 2.0958457 2.0756237 2.1590675 2.2376013 2.3472785 2.1638783 2.2125097 2.1434821 2.1237346 2.2434365 2.1922694 2.3601233 2.0942148 1.9702128 2.0231889 2.1056782 2.2064989 2.0701117 2.1020262 2.2186245 2.2079225 2.1244196 2.3325867 2.1221498 2.4068312 2.2042201 2.2412240 2.2218720 2.3382973 2.2410522 2.1374712 2.1177647 1.9565931 1.7670534 1.6191565 1.8503066 1.8639168 1.8607484 3.3327679 2.1896609 2.3065423 2.3654547 2.4020788 2.2510354 2.3597717 2.7697726 2.2230330 2.3308035 2.6477000 2.6995977 2.4683469 2.3306644 2.4729340 2.3729849 2.2771475 2.8977991 3.0155360 5.6877407 4.4534242 4.2944835 4.7274692 4.7036212 4.6781832 4.6076942 4.9251195 4.9618658 
ref_189    2.7794367 2.8110153 8.7159675 4.0105269 2.1077052 0.0000000 1.1546616 1.4293600 1.3273710 1.4302605 2.0836384 4.8261955 2.4896123 1.9758194 2.3224125 2.0940554 2.5686222 2.2078864 2.1704289 2.3085249 1.9717266 2.0179432 5.4933313 5.4895138 5.2300539 5.2810250 2.6218925 3.1052971 2.9618430 3.1939197 3.1575356 3.0719203 2.7597602 2.4815766 2.8211871 2.5555311 1.7642004 2.1386084 1.9977889 1.7326928 2.0355694 1.9165947 1.8729891 1.8159469 1.8467241 1.6961004 2.6241166 2.5491736 2.5481985 2.6027751 2.5695157 2.3749869 2.4386515 2.4398327 2.6068563 2.3011901 2.5119922 2.3496006 2.3279526 2.1317961 2.3409777 2.4709317 2.6600129 2.2723078 2.8166357 2.9884509 2.9533283 2.6780763 2.7600856 2.9376590 2.4893627 2.6919976 2.5310336 2.7046958 2.4651204 2.6771124 2.7186745 2.7028780 2.6402150 2.7738767 2.6979996 3.1654570 2.9802084 3.0765411 3.1949627 2.3122762 2.5387875 2.7288566 2.6773662 2.7875937 2.6918709 2.6863533 2.7712045 2.9418810 2.8168993 2.6851000 5.1407085 2.7350115 2.7208554 2.5497373 2.6026527 2.4554435 2.7298047 2.7142394 2.6944761 2.5253493 2.8846014 2.7753890 2.7213763 2.7665414 2.7711563 2.6725738 3.1915071 2.6422707 2.9727763 2.8976239 2.4878764 2.8772167 2.4489090 3.3218148 2.7113863 2.7511525 2.7024316 2.7693497 2.7518405 2.6265188 2.9913335 2.7717761 2.7695413 2.5144887 2.2285915 1.8872492 2.1447961 2.2644447 2.2036772 2.2526142 2.0742069 2.3645339 2.2369842 2.1112372 2.1316857 2.1099203 2.0065372 2.0794757 2.0905319 2.1765193 2.2518857 2.0520502 2.1623835 2.2468875 2.2948452 2.0485186 2.0263792 1.9673803 2.2561700 2.1188744 1.9870183 2.1718503 2.0991476 2.1298225 2.0896279 2.2270428 2.1327107 2.1517473 2.2325811 2.2015073 2.1821719 2.1350521 2.0361721 2.1584560 2.2475398 2.1350604 2.0540911 2.1216398 2.2278000 2.1620067 2.1840391 2.2748342 2.1912643 2.0748291 1.9483902 2.0190242 2.1124219 1.9697064 2.0599895 2.2612708 2.0357270 2.1213672 2.2650421 2.0281933 2.1617975 2.1089424 2.1851812 2.1427053 2.2070190 2.1437571 2.4221711 2.1074132 2.1660818 2.2042825 2.1803421 2.1572207 2.0568241 2.1677953 3.1367070 2.6056338 2.8800278 2.9930480 2.8167446 2.6478610 2.5689978 2.6520257 2.5044304 2.7667104 3.1327253 3.1589514 2.8933166 2.6767806 2.7619950 2.6887215 2.5075455 3.2791552 3.4294618 4.1186878 3.4348851 3.3554312 3.5075296 3.8639259 3.6112272 3.7265870 3.6979531 3.7871382 
ref_61     2.9249296 2.9131354 8.9999987 4.1074452 2.0587768 1.1546616 0.0000000 0.9064074 0.7307470 1.3817210 1.8132816 4.8878128 2.2286683 2.4824468 2.5614804 2.0547109 3.0003639 2.4980892 2.4707169 2.5082878 2.1874575 2.1816079 4.7601636 4.9397399 4.6821686 4.5152766 2.7564706 2.8637719 2.8470611 2.9181487 3.0726313 3.0846845 3.3956575 3.1740516 3.5080236 3.0704337 2.3018772 2.4766741 2.0018725 2.0150128 2.0462794 2.0371854 1.9281251 1.9982593 2.0637109 1.9082865 2.4876211 2.3908150 2.3736252 2.4841968 2.3938475 2.4674428 2.1354439 2.3296132 2.4777428 2.3516615 2.4873352 2.2470283 2.2190382 2.1821889 2.3042490 2.2264130 2.4809732 2.2768898 3.1179601 3.2308015 3.0526745 2.9454306 2.8882717 3.0358773 2.5258349 2.8680417 2.5240583 2.8313459 2.5482220 2.9123274 2.8683852 2.8773129 2.9423465 2.9743578 2.8801439 3.1925014 3.0583184 3.0790496 3.1494615 2.2754984 2.8526913 2.9743732 2.8034688 2.9747456 2.7854801 3.0448524 3.0507289 3.0551960 3.0519666 2.9709955 5.9339642 2.5886526 2.8870153 2.5296847 2.6611118 2.4935685 2.7991052 2.6591757 2.7181840 2.6744321 2.7756030 2.6353076 2.5770465 2.8106960 2.8175745 2.6927286 3.4023925 2.6742468 2.7396344 2.7154321 2.5962987 2.7275677 2.5450232 3.5953484 2.7632960 2.5830140 2.7788419 2.7023822 2.6093955 2.6503604 3.3262926 2.8685750 2.7852314 2.6700657 2.3789951 1.8708537 2.3735331 2.2253796 2.2209400 2.2893155 2.1434389 2.5850590 2.1770230 2.2832826 2.2177823 2.1400935 2.1616619 2.0475926 2.0714686 2.2056495 2.1947818 2.0797108 2.1746860 2.3244676 2.2329154 2.2609392 2.1611863 2.0568233 2.3258802 2.0885342 2.0159774 2.2853907 2.1156514 2.0570316 2.2243556 2.1684684 2.1644454 2.2898792 2.3580084 2.2329853 2.3962284 2.2525412 2.2840879 2.4089604 2.4954090 2.2565901 2.3296218 2.1796231 2.0837802 2.0293784 2.1115267 2.2312075 2.2668159 2.2103252 2.1285917 2.2912640 2.1006460 2.1877495 2.1559251 2.2566560 2.2710374 2.2129244 2.2446013 2.2254429 2.2685670 2.1562923 2.2370891 2.0593539 2.1344541 2.1254537 2.4357853 2.2469290 1.9518825 2.0560993 1.8928535 1.8176690 1.8630008 2.2984958 3.3414775 2.3202284 2.6541118 2.6777485 2.6737617 2.6797163 2.2951825 2.8799765 2.3012257 2.6381560 3.0067887 3.0311883 2.6425228 2.6308428 2.5603252 2.4845715 2.3896186 2.9212673 3.3120300 4.5065559 4.2407109 4.3975162 4.3739570 4.7154356 4.4269208 4.8011143 4.8388334 4.7888954 
ref_88     2.8090277 2.4170611 8.5039193 4.1782929 2.2676780 1.4293600 0.9064074 0.0000000 0.3643327 1.7002905 2.0291461 4.8008674 2.3184842 2.4976068 2.3260306 1.9895708 2.8739457 2.6559023 2.6799845 2.6840054 2.4324615 2.5294032 4.8373659 4.8434396 4.5695437 4.5509901 2.3941490 2.5189198 2.4523949 2.4535316 2.8110105 2.3763103 3.3103445 3.1736917 3.4711617 3.1025831 2.0483214 2.1417017 1.8472904 1.7417146 2.1282811 2.0098966 1.8102276 1.6851037 1.9351313 1.8586363 2.4803547 2.4919052 2.4108962 2.2371761 2.3765388 2.2877644 2.3259684 2.4832180 2.5170177 2.3331876 2.2680237 2.3609096 2.2178020 2.2515370 2.2109578 2.2773010 2.5097414 2.0340107 2.5864293 2.7463988 2.8109356 2.7240355 2.6139205 2.7560788 2.4476970 2.6369809 2.6081059 2.7527472 2.4347306 2.7625743 2.5475379 2.8281267 2.8455276 2.8036966 2.7267118 2.7893048 2.6706930 2.8169556 3.0352777 2.2739670 2.5282173 2.6716197 2.5842494 2.9155774 2.7525940 2.8560464 2.9639802 2.8068109 2.8718683 2.9199607 5.4475571 2.6984417 2.6560719 2.3935674 2.4475916 2.3560191 2.6474756 2.5205803 2.6319793 2.4363322 2.6904480 2.4151438 2.6647822 2.6264678 2.6576045 2.4989236 3.1009184 2.5863122 2.6076772 2.4876712 2.4311084 2.5316972 2.4472807 3.2323910 2.5712824 2.4547227 2.6586092 2.8135973 2.6450419 2.4316148 2.8400919 2.6477541 2.5376467 2.4571660 2.2959696 1.8871484 2.3282191 2.0210728 1.9277036 2.0201852 2.0577999 2.3921328 2.1879910 2.1156520 2.0729065 2.0400898 1.9290675 2.0163950 2.1101339 2.1819395 2.1528193 2.0298750 2.1746958 2.1788450 2.1502502 2.3720710 2.2515254 2.1497210 2.0059462 2.0610699 1.9562413 2.3860740 2.0488766 2.0044535 2.1663753 2.0767660 1.9435981 2.1066089 2.0890914 2.0270309 2.1259534 2.0069749 2.0752552 2.1167342 2.2242312 2.1055376 2.1198116 1.9942852 1.9297058 2.0709419 2.2612300 2.1432775 2.1883358 2.1256178 2.0927841 2.0891560 2.0960054 2.1769897 2.0788530 2.1617879 2.0743031 2.0797927 1.9946996 2.1364466 2.1521366 2.1508579 2.0697210 2.0927682 1.9680957 2.0789533 2.6082347 1.9479651 2.0552939 2.0966551 1.7922849 1.9545563 1.6895145 2.0500138 3.2364351 2.3010567 2.4494768 2.4562348 2.3642401 2.3909023 2.4955833 2.5972673 2.2239179 2.3893168 2.8271422 2.7443503 2.7252818 2.7060646 2.5052572 2.5455603 2.4540822 2.8363878 2.9017652 4.8163604 4.0093600 4.1872633 4.2537177 4.0478822 3.7266243 4.1398358 3.9754560 4.1303975 
ref_139    2.7550011 2.4975475 8.3684599 3.9277043 2.0865979 1.3273710 0.7307470 0.3643327 0.0000000 1.5204527 1.9646024 4.7420414 2.2501374 2.3488355 2.2712837 1.8973749 2.7800249 2.4035314 2.4421768 2.4006899 2.1456158 2.2452480 4.7541159 4.7592037 4.5197562 4.3724324 2.4063997 2.4527113 2.4745988 2.4537256 2.7063748 2.4487456 3.1304649 2.8407896 3.3484408 3.0295077 2.0897849 2.3466643 1.6714253 1.6399482 2.0005784 1.8322176 1.7904578 1.6215962 1.8558782 1.7592700 2.3401655 2.1950254 2.2040033 2.0341761 2.0892152 2.1255657 2.0619461 2.1750598 2.1883413 2.2067313 2.0623244 2.0858698 1.9700963 1.9548030 1.9609193 2.0396556 2.2756899 1.9496969 2.4525964 2.6022289 2.6025190 2.5530730 2.4845346 2.6250470 2.2270845 2.3846624 2.4211751 2.4496519 2.3107962 2.4958571 2.4505424 2.5155919 2.5229834 2.5686167 2.5088891 2.5980247 2.4744682 2.7059576 2.7209626 1.9427988 2.3419055 2.4729567 2.3709315 2.6373591 2.4439918 2.4883317 2.4312750 2.5389488 2.4890034 2.4810144 4.7604891 2.3363385 2.4391440 2.3538477 2.3269597 2.3804234 2.5809328 2.3949110 2.3863877 2.2991610 2.3695967 2.3901921 2.3971304 2.4295799 2.5466390 2.2885486 2.7327116 2.2476190 2.4695363 2.3459541 2.2756247 2.3505742 2.3292597 2.9508671 2.4093652 2.3659387 2.4188858 2.5901028 2.4777569 2.3290147 2.7275715 2.4581975 2.3480493 2.3225905 2.1207087 1.7252494 2.0982640 1.9201679 1.8309826 2.0192373 1.9172650 2.1987044 1.8664638 1.9959474 1.8774101 1.9481429 1.9228600 1.9008470 1.8587445 2.0388997 2.0076538 1.8741824 1.9895022 2.0295656 2.0660815 2.2213065 1.9643926 1.8469325 2.0044335 1.8828064 1.8461445 2.1220925 1.9220900 1.9597426 2.0223743 2.0171767 1.9591442 2.1275435 2.1547001 2.0306685 2.1414711 2.0709340 2.0642146 2.1424630 2.1936293 2.0463685 1.9950858 1.8954776 1.8390597 1.8197528 1.9772449 2.0384273 2.0999313 1.9844540 1.9693043 2.0705532 1.9401377 2.0108955 1.9696381 2.1232806 1.9946982 1.9298823 1.9058760 1.9734680 2.0946040 2.0420911 1.9675872 1.9391499 1.8536865 1.8999356 2.3774346 1.9677022 1.8908133 1.9008205 1.6758345 1.7253999 1.5978418 1.9184972 3.0042825 2.1727157 2.3640001 2.3115916 2.3717719 2.3607740 2.0586576 2.5027451 2.0036525 2.1922709 2.5717028 2.5122317 2.4114804 2.4636536 2.2555707 2.2623157 2.2297309 2.6320002 2.8979899 4.7763570 4.1579849 4.1890251 4.4312496 4.2619299 4.0410217 4.3185198 4.1607029 4.3331130 
ref_145    2.6236280 2.6474805 4.3371758 3.8467363 1.5361221 1.4302605 1.3817210 1.7002905 1.5204527 0.0000000 1.4434759 1.9143274 2.1222538 2.2588166 2.4582834 2.3994348 2.6243593 2.5265790 2.7269995 2.4878908 2.5733729 2.7198685 2.2178823 2.2692090 2.2316823 2.2392717 2.3070270 2.8390033 2.5528590 2.4221215 2.5833088 2.5075467 2.4303337 2.3158167 2.3842891 2.2384806 1.5908205 2.1670204 1.9100310 1.7701241 1.9511848 2.0538875 1.9736285 1.7881515 2.0654443 1.8501190 2.6861402 2.5732707 2.4251637 2.4773984 2.5650600 2.4101675 2.3382701 2.5016045 2.5427978 2.3110652 2.3672135 2.5298570 2.3086871 2.3009592 2.3234993 2.3405778 2.4915687 2.0971298 2.4557457 2.5436422 2.6123440 2.4031063 2.4690798 2.5188110 2.3216222 2.3825179 2.4148935 2.5469520 2.6392342 2.2748863 2.2177893 2.3767624 2.3305384 2.2843743 2.4265239 2.7289373 2.6609271 2.8811261 2.7123055 2.2736153 2.4086568 2.3775073 2.4444883 2.5572785 2.4262162 2.6591647 2.4705571 2.5630314 2.5857077 2.5747239 2.3131916 2.3602411 2.2946051 2.1377904 2.0935832 2.1573292 2.2755146 2.2818556 2.2097234 2.2000305 2.3714417 2.0982126 2.3013734 2.3694234 2.2233877 2.2580865 2.7561438 2.2305605 2.2708653 2.1984721 2.1813789 2.2806982 2.0177485 2.7750728 2.1837311 2.1804089 2.1819713 2.3317709 2.2572374 2.2230435 2.4714001 2.1784393 2.2132199 2.1437646 2.0635692 1.9006266 2.3296581 2.0944712 2.0614287 1.8868394 2.0935257 2.4558146 2.0355285 2.1365978 1.9630633 1.9116861 1.7872195 1.8128351 1.9864241 1.9868276 1.8802998 1.9437734 2.0616220 2.1975134 2.2802169 2.1117612 2.2104068 2.1202529 2.1423445 2.1615254 2.1280715 2.0646759 2.0405198 2.3819938 2.1486411 2.1664431 1.9141215 2.0796082 2.0866184 2.1464469 1.9779850 2.2307017 2.1206961 2.1510430 2.1954957 2.1688492 2.1065647 2.1145906 2.0469417 2.0779395 2.2121354 2.2370384 2.0577933 2.0126664 1.9976691 1.8068904 2.0193890 2.2672962 2.0844691 2.0885444 2.1064140 2.0317927 2.0968360 1.9490471 2.1157824 2.0660806 2.1019486 2.2495175 2.2290749 2.2519953 2.3567678 2.2535214 2.0646812 1.9147348 1.6497812 2.0150702 1.8729011 1.9747518 2.6186666 2.1352217 2.3316054 2.2981657 2.2798917 2.2631395 2.4039599 2.4370610 2.2829542 2.5156744 2.6776025 2.7486043 2.5417789 2.6342991 2.4670050 2.4569205 2.3938551 2.4857538 2.3163004 3.9287659 3.9707280 3.9420203 3.8291818 4.1445882 4.1646639 4.0820092 3.5465150 3.7687165 
ref_1      2.4216455 2.9719914 8.0234816 3.8450476 1.9980297 2.0836384 1.8132816 2.0291461 1.9646024 1.4434759 0.0000000 3.3754500 1.6769646 2.0918793 2.2786987 2.0772770 2.6014646 2.2680793 2.2951466 2.2007366 2.1760853 2.2935529 3.1327881 3.2109655 3.3482715 3.1539042 2.3821628 2.3357846 2.4180827 3.0390725 2.7809039 2.5193796 2.7842453 2.5239536 2.8015237 2.5018766 1.9052163 2.2416936 1.8294041 1.5966000 1.7975275 1.7559518 1.7795366 1.5831346 1.6442708 1.6068108 2.6604847 2.4963856 2.3594992 2.5748858 2.4703764 2.3540477 2.3768502 2.5570338 2.6513748 2.5068624 2.4216924 2.4337339 2.3156991 2.2467144 2.3235158 2.4599467 2.5828285 2.1283875 2.4339675 2.7758698 2.6361068 2.5013051 2.5769957 2.8650551 2.3012200 2.5330914 2.4163415 2.4049764 2.3454364 2.6031244 2.5900203 2.5735071 2.6276622 2.7316422 2.4796536 2.8945668 2.8375435 2.7901467 2.8225315 2.2952925 2.4876898 2.6514640 2.5926709 2.8595795 2.8199733 2.8887667 2.9235705 2.6684571 2.6691775 2.7284669 4.9487604 2.4324806 2.4767257 2.3721042 2.3423738 2.4392916 2.6280916 2.5011284 2.5092902 2.3898198 2.6127889 2.6007327 2.4582635 2.3198571 2.3614495 2.4990901 3.0960100 2.4096882 2.4935878 2.4774479 2.4081728 2.5047237 2.2869620 3.1906248 2.4015647 2.5225685 2.5138479 2.5898534 2.5328748 2.3373940 2.7798729 2.4859987 2.3513706 2.3054035 2.2388106 1.9408961 2.2383547 2.1320714 2.2072721 2.0655655 2.2235240 2.3959630 2.2696769 2.1773466 2.1715828 2.1955137 2.0590289 2.0274522 2.1870701 2.0066978 2.1024975 2.0256843 2.1034153 2.0799893 2.2227274 2.0425917 2.2093223 2.0150725 2.1128740 2.0221009 2.1035380 2.1369587 2.1583759 2.0314675 2.2275519 2.1879541 1.9483477 2.1484336 2.1507021 2.1148588 2.1564676 2.1730605 2.1329670 2.2523421 2.4278484 2.1800819 2.2115352 2.1846758 2.0849526 2.0876640 2.1393708 2.0315532 2.1661802 2.2015066 2.0954346 2.1209375 2.1083160 2.1033517 2.1252442 2.0944668 2.1719987 2.0659324 2.3586177 2.1214467 2.1999210 2.1296103 2.1071789 2.1134280 2.2366210 2.2732019 2.1722722 2.1674152 1.8539711 1.7297535 1.7909098 1.7950300 1.6733300 1.8182510 2.9153103 2.0145007 2.3581773 2.2491025 2.2212708 2.2105253 1.9738649 2.4918931 2.0576144 2.1275763 2.3716955 2.2663156 2.1723332 2.0366394 2.1845768 2.0987129 2.0152302 2.4168826 2.5186717 5.0898214 3.8783750 4.0272232 3.9489423 4.2806835 4.3171672 4.2729602 4.0168631 4.3737477 
ref_116    2.8645524 3.5006941 8.8758563 4.4378560 4.5684979 4.8261955 4.8878128 4.8008674 4.7420414 1.9143274 3.3754500 0.0000000 3.0179791 2.6068616 2.3445928 2.4662486 2.9691741 2.5325876 2.4335602 2.4719731 2.4919415 2.5035304 2.3512282 2.5981077 2.3576569 2.3582950 2.6480632 2.4574107 2.6357838 2.8366262 2.9955386 2.9777380 3.1442611 2.7052885 3.1501817 2.7106792 2.1124520 2.0170045 2.1064764 1.8936717 2.0775802 1.7712104 1.7909950 1.7074622 1.7729534 1.7742266 2.6012408 2.4803648 2.4105766 2.3997402 2.4191728 2.1363967 2.3205019 2.1609400 2.2620951 2.2090810 2.2055475 2.3040941 2.1087283 1.9842125 2.0846144 2.1629289 2.2000389 2.0701104 2.6007432 2.6618008 2.4345082 2.4359137 2.5920199 2.7896003 2.4779227 2.7716268 2.5811814 2.4519934 2.2720200 2.4923785 2.6075898 2.7022200 2.7585966 2.4690328 2.6353382 3.0112956 2.9858979 2.9399609 2.9711125 2.5485456 2.6307651 2.4659169 2.4630121 2.5100489 2.5750676 2.7330909 2.6741957 2.6052120 2.6553179 2.6960869 4.5418363 2.5175303 2.5893902 2.3331466 2.2994444 2.2394479 2.6716215 2.5635548 2.5117422 2.5569585 2.6810517 2.5689568 2.5376238 2.2601288 2.3822690 2.4849542 2.9464907 2.5764192 2.5489763 2.4483641 2.4860386 2.5811548 2.3049707 2.8955797 2.4386974 2.6340692 2.5214087 2.6126945 2.6596173 2.4572542 2.6564604 2.7148942 2.5424194 2.5687856 1.9424928 1.7986253 2.0498511 1.8000834 1.7188545 1.7957819 2.1325025 2.0987668 2.1653466 2.0385020 1.9641532 1.8933677 1.9192156 1.8637555 1.8288291 1.8384618 1.7944088 1.8428746 1.7727926 1.7486563 1.9557277 1.7941282 1.9383027 1.8429973 1.8224557 1.9284052 1.7353499 1.9572131 1.9563992 1.9074290 2.1650231 2.1828603 1.8518888 2.0594106 2.0204540 1.9050460 2.0169659 1.9057754 1.9432542 1.9898521 2.1268178 1.9012535 1.9341621 1.9421924 1.8031016 2.1021182 1.9891041 1.9320657 1.9195402 1.8547284 1.8191257 1.9795584 1.9004912 2.0594192 2.0191042 2.0396504 1.8609176 1.8826459 2.0908828 1.8184110 2.1796808 1.8774361 1.9261557 1.8919241 1.9040577 1.7938602 2.3653345 1.9406970 2.3240889 2.0746211 1.8946907 2.0007599 1.9188746 1.8531752 3.4259318 2.3187538 2.3920221 2.4815125 2.2929803 2.1994352 2.3498602 3.1324239 2.5831799 2.4375319 3.3877239 2.9670385 2.5578000 2.6006851 2.6042860 2.4422823 2.3174433 2.8436702 2.9141857 5.9604397 4.6387973 4.6239173 4.7082065 4.7669460 4.7443695 4.8323549 4.6972153 5.3665265 
ref_186    2.6273430 3.0930152 8.3762243 4.3970437 2.4965071 2.4896123 2.2286683 2.3184842 2.2501374 2.1222538 1.6769646 3.0179791 0.0000000 2.5631502 2.1665660 2.0631831 2.8222120 2.4117582 2.3532785 2.2915755 2.1832203 2.1292883 4.0966677 4.0260745 4.1595799 4.0304870 2.8276267 2.7781014 2.7956297 2.8706153 2.7089727 2.5211793 2.9949037 2.5548261 3.2284855 2.7723803 2.0473692 2.0269144 2.0851659 1.8917629 2.1070102 1.7233822 1.7376912 1.7197711 1.7395993 1.8057585 2.6137104 2.6131737 2.4708688 2.5877636 2.5473039 2.5649983 2.4237966 2.3372038 2.6527869 2.6201445 2.5839320 2.4617607 2.3198799 2.2593046 2.2650385 2.5213451 2.3690055 2.2668104 2.8493075 2.9641731 2.6650628 2.8862086 3.1052835 3.0684999 2.8448229 3.0586021 3.0275632 2.7614927 2.8051576 2.7447581 3.0409970 2.8006158 2.8362368 2.8580004 2.9916379 2.7644976 2.7529174 2.9112358 2.8236394 2.3694670 2.6937342 2.7423248 2.5617568 2.6894863 2.8074463 2.8041450 2.7620431 2.7074129 2.7476315 2.8021140 4.8690307 2.3604362 2.5703612 2.5831469 2.5641754 2.5305065 2.5703565 2.6065834 2.5687286 2.4183911 2.7251363 2.6365331 2.4450942 2.4657967 2.4680254 2.6073925 2.8251271 2.5607369 2.5726792 2.4841355 2.4035034 2.5329578 2.4517630 2.7779421 2.4471616 2.7436640 2.4877121 2.5257394 2.6070469 2.3582013 2.5644905 2.6464574 2.4866452 2.4269886 2.0634681 1.9746895 2.4228337 2.1994025 2.0863966 2.2244962 2.2753569 2.5412614 2.3512481 2.3445022 2.3602150 2.2505208 2.2890091 2.1759930 2.1817489 2.1391703 2.1082828 2.2321035 2.3838509 2.3356549 2.3309206 2.1262172 2.2575793 2.0852578 2.0753395 2.1555313 2.0126057 2.0919050 2.1630793 2.1749452 2.2582835 2.2981424 2.1226850 2.2875597 2.2788791 2.1422527 2.2641040 2.1195457 2.1881221 2.3063306 2.1853622 2.1821398 2.1640664 2.2329201 1.9069003 2.3126572 2.2569401 2.3857962 2.1215261 2.0161291 2.1444917 2.1907608 2.1196227 2.2951183 2.2373736 2.2941798 2.3342573 2.1490094 2.2552958 2.1231077 2.2884752 2.0655442 2.1752612 2.1509496 2.1497013 2.0126375 2.1793191 1.9786057 2.0543777 1.8112779 1.7195126 1.8736365 1.7373121 1.6823103 3.1657106 2.4488672 2.3202568 2.3163870 2.4371941 2.2913207 2.3584924 2.5827604 2.3543869 2.1885594 2.7599411 2.8429348 2.4638743 2.1862406 2.4729685 2.2963550 2.2463759 2.5332184 2.6379763 5.3741204 4.7848772 5.2056029 5.0528044 5.2343774 4.8701881 5.1416593 4.4380327 4.9312512 
ref_67     3.0367203 2.9250893 1.9598510 2.8936200 2.2344835 1.9758194 2.4824468 2.4976068 2.3488355 2.2588166 2.0918793 2.6068616 2.5631502 0.0000000 2.1024908 2.1610846 1.6756039 1.5392279 1.5092574 1.5604388 1.5615146 1.5316812 2.3756802 2.4331008 2.3346786 2.2172234 2.5963766 2.5665134 2.5711457 2.3624769 2.2666106 2.4681882 2.7063349 2.5033532 2.7680072 2.5284953 1.9582509 2.5005224 2.1280504 1.5643139 1.7173150 1.7846070 1.8172003 1.7726823 1.9313658 1.7375229 1.9033418 1.7874031 1.9395230 1.8853790 2.0532873 1.8931715 1.9671324 2.0666271 2.1344951 2.1019112 2.0682532 2.0318743 1.9321286 1.6582741 1.7467782 1.8805517 1.9878264 1.8727675 1.8377813 2.1056191 2.0835197 2.0465157 2.1173676 1.9584169 1.7515452 1.7627740 1.7714997 1.7854941 1.9242167 1.6777987 1.7076471 1.6602617 1.6044675 1.7789165 1.6693848 2.1743047 2.1853103 2.1396872 2.1361297 1.6390712 1.9452011 1.8898393 1.8830839 1.8979651 1.8489820 1.8544580 1.8519016 1.9806282 1.9339116 1.7987641 1.9511061 1.8002224 1.9150941 1.9603484 1.8263845 2.0189768 1.6639022 1.7306803 1.7573627 1.6711520 1.7396726 1.7476440 1.7692649 1.7841849 1.7580972 1.6812139 1.9527424 1.8108174 1.9328381 1.8081909 1.7941444 1.8317084 1.6749692 1.8232230 1.6924652 1.6432592 1.7483963 1.7284232 1.7888606 1.7314550 1.8910365 1.7241795 1.7798834 1.7105890 1.6386848 1.6248161 1.7022953 1.9223485 1.7518575 1.9354362 1.8427222 1.7766636 1.7204879 1.9341719 1.8867497 1.7752491 1.7290660 1.8386238 1.6643248 1.7226054 1.9559856 1.8739421 1.9510389 1.9681532 1.9390132 1.6534732 1.8824838 1.6531079 1.8340949 1.6291101 1.7757542 1.8577955 1.9164863 1.8650411 1.6311220 1.8222526 1.7520217 1.6865296 1.7776932 2.0404817 1.9109286 1.9342351 1.8479997 2.0063797 2.0477868 1.9682254 1.9434888 1.7638900 1.9056808 1.8426090 1.7967623 1.9887063 1.8683193 1.8519110 1.7892069 1.9461280 1.9824858 1.7381977 1.8408028 1.7108893 1.9354547 1.7540131 2.1301453 1.8730827 1.7173940 1.8679640 1.7530808 1.6787099 2.0040343 2.0025429 2.0824516 2.1627317 2.6021627 2.4101128 2.3716027 2.2794020 2.2187382 1.9911942 2.1877923 2.2734672 2.5883030 2.3439998 2.2433851 2.4296489 2.1643664 1.8829858 1.8749053 2.0677415 2.3543477 2.4734962 2.1568544 2.1864869 2.1586432 2.0394749 1.9461098 2.5398268 2.4693023 5.1973650 4.1093662 4.1544374 4.2714412 4.7073455 4.4539834 4.3171126 4.3109365 4.7286167 
ref_212    2.2648558 3.2003797 2.0700914 2.3598628 2.5267276 2.3224125 2.5614804 2.3260306 2.2712837 2.4582834 2.2786987 2.3445928 2.1665660 2.1024908 0.0000000 2.0595961 2.2504280 2.0283142 2.0031355 2.1095178 1.9823409 2.1467255 2.1694177 2.5039309 2.2131955 2.2487712 2.1041699 1.9901232 1.9179620 1.7215074 1.5678344 1.6780557 2.8580943 2.7825174 2.5826240 2.9526294 2.0213616 2.3353629 1.5167490 1.6483114 1.4446279 1.2018803 1.2340128 1.3405665 1.4851413 1.3587193 1.9582651 2.0364672 1.7689560 2.1815441 1.8995173 2.0100451 2.0342916 2.0415789 1.9652894 2.1146683 1.9869821 1.9963458 1.8780574 1.8192773 1.7692040 1.8218116 2.0556144 1.6004587 2.0742985 1.8894146 1.8865217 1.8651869 1.9230496 1.8793842 1.7675312 1.7921806 1.7142931 1.7380547 1.7714388 1.8297560 1.7452712 1.7710504 1.9514440 1.8166542 1.8106210 2.0286187 1.9932318 1.9838862 1.8740285 1.7938316 1.8817233 1.9561090 1.9567561 1.8707761 1.8903245 1.9367840 1.8889075 1.8824788 1.9102999 2.0054560 1.9191837 1.6015840 1.9825642 1.8045422 1.8573283 1.8452646 1.7473966 1.8492730 1.7667384 1.7950078 1.7916249 1.8399340 1.7278118 1.8244293 1.8497733 1.8079274 1.6743810 1.7721315 1.9070647 1.7789482 1.7962472 1.7402616 1.8061288 1.9394552 1.6891559 1.8687179 1.7530275 1.7556268 1.7398008 1.7531455 2.0544174 1.7317704 1.7907522 1.6741071 1.6705204 1.4896860 1.7296722 1.6295413 1.5175186 1.7090296 1.6312487 1.9759423 1.6701916 1.6547470 1.7394638 1.6880437 1.6814875 1.6161231 1.6081092 1.6135203 1.7419851 1.7547045 1.7222701 1.8655125 1.7307400 1.6143996 1.7912237 1.6371930 1.6259809 1.5441955 1.5280127 1.6727440 1.7112320 1.6859605 1.7825741 1.7518851 1.7562385 1.8360531 1.7539926 1.6590608 1.8791185 1.7311633 1.7584037 1.7114956 1.7818558 1.5945113 1.7281722 1.7688494 1.7236344 1.7328314 1.7468198 1.7473397 1.6462218 1.6028036 1.6398780 1.7406806 1.7452522 1.8350271 1.7513150 1.7995958 1.8774535 1.6486614 1.8723131 1.7737882 1.8093231 1.7401118 1.7350030 1.7121546 1.7330402 1.6826443 2.2782032 2.3304966 1.8984172 1.6009753 1.5035495 1.4326326 1.5584941 1.3129266 2.9688366 2.1432011 1.9650218 1.7303147 1.9183832 1.9003709 1.9167239 2.0089327 2.0477153 2.0879500 2.1021698 2.1572618 2.0082548 1.7718440 2.1060708 1.9044211 1.8805279 2.0800664 2.3547965 4.2309223 4.0018302 4.4220311 4.4760521 4.4530316 4.3190274 4.3809496 4.4411610 4.7662359 
ref_175    2.4763516 2.4582416 1.8767721 2.2485444 2.3036740 2.0940554 2.0547109 1.9895708 1.8973749 2.3994348 2.0772770 2.4662486 2.0631831 2.1610846 2.0595961 0.0000000 2.0521193 2.1369750 2.0921327 1.9339352 1.7608817 1.9104735 1.9058720 2.2547309 2.1532732 2.2036019 2.0740631 2.1242793 2.0365147 1.9932028 1.8894937 2.0458712 2.7533872 2.5561647 2.6453570 2.4645558 1.9467980 2.6692866 2.0409818 1.7134025 1.8985582 1.8432034 1.8841702 1.7885116 1.8552432 1.8053010 2.0283438 2.0647327 1.9284110 1.9305604 1.8544846 2.0444188 2.0866310 2.1200877 1.9833668 2.1554952 2.0423762 2.0432455 1.8610864 1.8049926 1.8796700 1.9979901 2.0310202 1.8507451 2.0693370 2.0549235 1.9061570 1.6998628 1.8643134 1.9546743 1.7961038 2.0054991 1.8643068 1.7665658 1.9613667 1.8910073 1.8275708 1.8402870 1.7766422 1.6356248 1.6284563 1.9959522 2.0477123 2.2123636 2.0458110 1.7770940 1.9967235 2.0433104 2.0338839 1.9486874 1.9036398 1.9840497 1.9263530 2.0140681 1.9657285 1.8470572 1.9138190 1.6363349 2.0060147 1.8774031 1.8407923 1.8603353 2.0626537 1.9572209 1.9429609 1.9377403 2.0379998 1.8171701 1.9701582 2.0033770 1.9898427 1.8258444 2.3494816 1.9734766 2.0516865 2.0319507 1.9051897 2.0306883 1.8508750 2.2188191 1.8916256 1.7500212 1.9753957 2.0071099 1.8969276 1.8942697 2.1733192 1.9611131 1.9816306 1.9431100 2.1078886 1.8089741 1.8986525 1.9990212 1.9321056 1.9030890 1.9424896 2.0137542 1.8467659 1.9083373 1.8742064 1.9523347 1.9115387 1.7887933 1.9539413 1.7311610 2.0189526 1.9520994 2.0780249 1.9247525 1.8085877 1.7210839 1.8409978 1.7691920 1.9415296 1.7145858 1.6146858 1.9061252 1.7830400 1.7973319 1.5748479 1.7622075 1.7244330 1.8249316 1.8040497 1.8616399 1.8350490 1.7058158 1.7656847 1.7914523 1.8069920 1.9667688 1.9028707 1.7457236 1.7432878 1.9297976 1.6563100 1.9461116 1.6767813 1.8275463 1.7036135 1.8355347 1.7767821 1.6562083 1.6405079 1.6414542 1.7532450 1.6076297 1.7817549 1.8186473 1.6359652 1.6918046 1.6671994 1.8081765 1.8217616 1.7859873 2.1040985 2.3926799 1.6738421 1.6854125 1.6076172 1.6089686 1.6034928 1.6060692 2.0142210 1.6051819 1.5671339 1.4090516 1.4581318 1.5636919 1.5132566 1.8918670 1.6988514 1.8444092 1.6578099 1.6645604 1.5974360 1.7529643 1.5998839 1.4372709 1.4629404 1.6668859 1.7913908 4.1987832 3.3627854 3.3039074 3.3123892 3.3536703 3.3912650 3.4064414 3.2376052 3.4266278 
ref_0      2.9015723 3.1104773 2.1164887 2.9426999 3.0026282 2.5686222 3.0003639 2.8739457 2.7800249 2.6243593 2.6014646 2.9691741 2.8222120 1.6756039 2.2504280 2.0521193 0.0000000 0.4582818 0.4345456 0.3600989 0.3127335 0.3839393 2.7694900 2.9076146 2.6433210 2.5569756 2.5609734 2.5280401 1.7723090 2.1175526 2.1687125 2.2071851 3.1440751 2.6794865 3.0758011 2.9251704 1.9821055 2.4662263 1.8178495 1.3004173 1.4594292 1.5399476 1.4913164 1.5465451 1.6226708 1.4435018 1.9877812 2.1513804 1.9636889 1.8520862 1.7393886 1.7864747 1.8074897 1.9631342 1.7231007 1.9859038 1.8188079 1.8405273 1.6588968 1.7030400 1.7468673 1.8051587 1.9100846 1.7936995 2.2191865 2.4794272 2.4361795 1.9431332 2.0530140 2.1978048 2.1568520 2.1003710 1.9988959 2.0152826 1.9406424 2.0444138 2.0590491 1.9594278 2.0989294 2.2039290 2.0011959 2.6161936 2.4920640 2.5790854 2.4772478 2.0620898 2.2639388 1.9993490 2.1502729 2.0900199 2.0616901 2.2676934 2.2476543 2.2503665 2.3536777 2.3088319 2.1582930 2.0063374 2.3568923 2.0237665 2.1089151 2.2447361 2.1771952 2.1787702 2.4125690 2.1090463 2.1145704 2.0846980 2.1686341 2.1923038 2.0679418 2.3202047 2.4938878 2.0825102 2.1612199 2.1473390 2.1027469 2.3133616 2.1207485 2.5645019 2.1279645 2.1547046 2.1355168 2.1464827 2.0904435 2.2855822 2.3307229 2.2040800 2.0584591 2.0317053 1.9587773 1.7082045 1.9921145 1.8073096 1.8986450 1.8108971 1.7989795 2.0084344 2.0527189 1.8497822 1.8746253 1.9033080 1.8275659 1.8464285 1.7773644 1.7726939 1.6911048 1.6812633 1.8435423 1.8463078 1.9735454 1.7976057 1.9921116 1.8324917 2.0117190 1.8622341 1.7927444 1.9292014 1.7885987 1.7622905 2.1482421 2.0365912 1.8772666 1.8531056 1.9724585 2.0842449 2.0198664 1.9609432 1.9335228 2.1483052 2.2493908 2.0598501 1.9270767 1.7494833 1.7938155 1.9365346 1.7968443 1.8615478 1.8923219 1.9439567 1.8017727 1.9223262 1.8901326 1.7567113 1.7816936 1.8886054 1.8731676 1.7504464 1.9844400 1.8511984 2.0320634 1.8461577 1.8315459 1.8762824 1.9322230 1.9065790 2.4474283 2.5444941 2.0186850 1.8171452 1.8688814 1.9479568 1.7753861 1.2911601 2.0946546 1.9256818 1.8684660 1.8360345 1.8335535 1.9064887 1.8471028 1.9623319 1.7484356 1.7444771 2.2263911 1.9176908 1.6884918 1.6545923 1.6175836 1.5868549 1.6005117 1.8962627 1.9022203 5.0204305 4.6364336 4.6287443 4.8909239 4.7166467 4.7935383 4.8691953 4.8286002 5.0789991 
ref_99     2.5481638 2.9529233 2.0980826 2.5414796 2.3456769 2.2078864 2.4980892 2.6559023 2.4035314 2.5265790 2.2680793 2.5325876 2.4117582 1.5392279 2.0283142 2.1369750 0.4582818 0.0000000 0.1376349 0.3446041 0.3033115 0.3492596 2.2358888 2.5211609 2.2659474 2.2542165 2.0104569 1.9803682 1.7404705 1.6162619 1.7731489 1.6628300 2.6969824 2.5464188 2.8031563 2.6602298 2.1226691 2.8133591 1.8083381 1.2124498 1.4152542 1.4000981 1.5419578 1.6003718 1.5383779 1.4709440 2.0084443 2.0223469 1.9972901 1.9152039 1.8070748 1.8971084 1.7668203 1.9627147 1.7943130 1.9120037 1.8463035 1.9794754 1.7817038 1.7657641 1.7243569 1.8342978 1.9191375 1.7657473 2.2427343 2.3829114 2.2874704 1.8819207 1.9779099 2.1870872 2.0426793 1.9895604 2.0071059 1.9767821 2.2007864 2.1114941 2.0806170 1.9081117 2.0267688 2.0037177 1.9461455 2.3470885 2.2749661 2.3994974 2.1821636 1.7503786 2.3478351 2.1641299 2.3354562 2.2512648 2.0949833 2.1687729 2.1287115 2.2027468 2.2760608 2.2535449 2.1190530 1.7218686 2.0841800 1.9662184 1.8549756 2.0454945 2.0334189 1.9174780 2.0033726 1.9156002 2.0626217 1.9369149 1.9280195 1.9353272 1.9724454 1.9095438 2.1504238 1.8641998 2.0403142 1.9337304 1.9384579 2.0609842 1.8271021 2.2035931 1.8679998 1.8585509 1.8415666 1.9009226 2.0016020 2.0316443 2.1967849 1.9294903 1.9934168 1.8028060 1.6935021 1.5621470 1.7630653 2.0177064 1.9026634 1.7947730 1.9865396 1.8674741 1.7783413 1.8885234 1.9267201 1.7892937 1.8278658 1.7742584 1.6468292 1.7827345 1.6657418 1.6934784 1.7591877 1.8377090 1.8967450 1.5827990 1.8499381 1.7078943 1.9478001 1.7953321 1.7824485 1.8333752 1.8335386 1.8746001 1.8640098 1.8581172 2.0334156 1.8441272 1.9249566 1.9580142 1.9361046 1.9686830 1.9048982 1.9947406 1.9074971 1.9548817 1.9471012 1.8318690 1.6912375 1.8458037 1.7756783 1.9704852 1.7848911 1.7998725 1.7645927 1.8562573 1.8895212 1.8775189 1.7993947 2.0089255 2.0486992 1.7781896 2.0246190 1.8958304 1.8722600 1.9643545 1.8100238 1.8624801 1.8952067 1.8673244 2.2897294 2.4325073 2.1545251 1.8280657 1.7185769 1.7459507 1.7084549 1.4042588 1.8599424 1.7480006 1.7301043 1.5140899 1.7032538 1.6911274 1.9442048 1.9087880 1.8177296 1.7227866 1.9696372 1.8369425 1.8208815 1.6325307 1.6969497 1.5462613 1.6120515 1.7665140 1.9761780 4.5682379 4.2945250 4.0723038 4.3365277 4.2898024 4.3019959 4.0386844 3.8346743 4.3646400 
ref_170    2.4841711 3.0341511 2.0836215 2.6131533 2.2935336 2.1704289 2.4707169 2.6799845 2.4421768 2.7269995 2.2951466 2.4335602 2.3532785 1.5092574 2.0031355 2.0921327 0.4345456 0.1376349 0.0000000 0.3532615 0.3216102 0.3698082 2.3665662 2.6140215 2.3598706 2.2641500 2.2760594 2.0788333 1.7988425 1.6237183 1.7297075 1.7091773 2.7639511 2.6007454 2.8109563 2.6119945 2.2642679 2.7535192 1.8230031 1.2631465 1.3248723 1.4516800 1.5802535 1.5858115 1.4999695 1.4223329 2.0407635 2.0718376 1.9855838 1.9455857 1.8707051 2.0320918 1.8949365 2.0572476 1.8673181 1.9871913 1.9275095 2.0359894 1.9067620 1.8088940 1.7640947 1.9639262 2.0179126 1.8250168 2.1874052 2.3840403 2.1833125 1.7832231 2.0056882 2.0790990 2.0432453 1.8943027 1.9180741 1.8648892 2.0816033 2.0317227 1.9978636 1.8241713 2.0698696 1.9977688 1.9146708 2.3549070 2.2843125 2.3545731 2.1955655 1.7901277 2.3095336 2.1801626 2.2637992 2.1470509 2.1000323 2.1082314 2.1247689 2.1176780 2.1339072 2.1328987 2.0028143 1.7297019 2.0759613 1.9752810 1.8858178 2.0128743 2.0102529 1.9389985 2.0051223 1.8230769 2.0328927 1.9048747 1.9653851 1.8870308 1.9560183 1.9075652 2.2278354 1.8036270 2.0004488 1.9653921 1.8927836 2.0489322 1.8506362 2.2045761 1.8220773 1.8559056 1.8366632 1.8770416 1.9559064 2.0293475 2.2045397 1.9600794 1.9468489 1.7656646 1.7292106 1.6300761 1.8138552 1.9443289 1.9176343 1.8844125 1.8894662 1.9604187 1.8143400 1.9528373 1.9648234 1.8204559 1.8505196 1.8416463 1.7358648 1.7991476 1.7009574 1.7508071 1.7777512 1.7960639 2.0377914 1.7357479 1.8832884 1.7413607 1.9694776 1.8460535 1.8359317 1.8405111 1.8865943 1.9113700 1.9668890 1.9613724 2.0768038 1.9037644 1.9678632 1.9963895 2.0585734 1.9540191 1.9787287 2.1255883 2.0968917 1.9916779 2.0133576 1.9383922 1.8606041 1.9245253 1.7687163 1.9325992 1.8691380 1.9815284 1.8188241 1.9223173 2.0084513 1.9552652 1.8373815 2.0149017 2.1149024 1.9053522 2.1439741 1.9857019 2.0441635 2.0393542 1.9648851 1.9432192 1.9475448 1.8987020 2.3583008 2.5880908 2.0351740 1.7790558 1.8131217 1.7505336 1.7549320 1.4627659 1.9904623 1.7895174 1.6682172 1.5577384 1.7547992 1.8080840 1.9186567 1.9335943 1.7824305 1.6985313 2.0826583 1.9466361 1.8437720 1.5788996 1.7757038 1.6609079 1.6711769 1.7929026 1.9863511 4.7961025 4.6676322 4.1766926 4.8011871 4.4106907 4.7366981 4.4137354 4.1492389 4.7837111 
ref_13     2.6547057 3.0867403 2.1336094 3.0001135 2.6000041 2.3085249 2.5082878 2.6840054 2.4006899 2.4878908 2.2007366 2.4719731 2.2915755 1.5604388 2.1095178 1.9339352 0.3600989 0.3446041 0.3532615 0.0000000 0.2164402 0.2956303 2.2137225 2.5593424 2.3072867 2.1697536 2.2103178 2.0606476 1.9145670 1.8047577 1.7626533 1.8382316 2.9779541 2.7707919 2.9270213 2.9106282 2.0732569 2.6933053 1.7176506 1.3227576 1.4244764 1.5337529 1.5072119 1.7376323 1.6001249 1.4379013 2.1691806 1.9926295 1.8539921 2.0248555 1.9413439 1.9526948 1.8360080 1.9486381 1.9229132 2.0416879 2.0236652 1.9384766 1.9071543 1.8955896 1.9251278 1.9219345 1.9775022 1.9765623 2.2685669 2.4822165 2.3844222 1.9803469 2.0805049 2.2096817 2.0652876 2.1354943 1.9949674 2.0526022 2.1668367 2.0335357 2.0321102 1.8291005 1.9394596 1.9853704 1.9699474 2.3199243 2.3254682 2.4268438 2.2070885 1.8897058 2.2006207 2.1909740 2.2051010 2.1261417 2.0384602 2.3537518 2.2576652 2.1544353 2.2003250 2.2093101 2.1673741 1.7893515 2.0727167 2.0445485 2.0304498 2.1674130 2.2463063 2.1208746 2.0374309 1.9461391 2.1513224 2.0529137 2.1557909 2.1340114 2.0748059 2.1263298 2.2758123 1.9623511 2.0811176 2.1255920 2.0766676 2.1640256 2.0339728 2.2966091 2.1344791 2.0386260 2.1169860 1.9670879 2.0577326 2.0821924 2.2246751 2.1486298 2.1494346 2.0094927 1.9323496 1.6394403 1.8075218 1.8004531 1.9100487 1.8819356 1.8388975 1.9496436 1.7383479 1.8691303 1.8565790 1.7134900 1.7784827 1.8027712 1.7717350 1.7768095 1.5961554 1.6503468 1.8236826 1.8749549 2.0274269 1.7224833 1.9221973 1.7502271 2.0887846 1.8917270 1.8436345 1.7694548 1.9334500 1.8578308 1.9878780 1.8568453 1.9138839 1.9404432 1.8355267 2.1241515 2.0779095 2.0496910 2.0209662 2.1610773 2.1283514 2.0304032 2.1156096 1.9888710 1.8837806 2.0078212 1.8714446 1.9598433 1.9184507 1.8552839 1.7628182 1.9076616 1.9779203 1.8589552 1.6670787 2.0370267 2.0251056 1.8916261 2.0885616 1.9566481 1.9570763 1.9466655 1.8828615 1.8772307 1.9787772 1.9387643 2.3074409 2.4762621 2.1408673 1.7309971 1.7410457 1.7239635 1.8544591 1.3446577 1.8109880 1.9014891 1.7262498 1.6866298 1.8012768 1.8642616 1.7806853 1.6947732 1.6679044 1.5463397 1.9657948 1.8586398 1.6888740 1.5064307 1.5504057 1.5399884 1.5464990 1.6792355 1.6610509 4.2464719 4.5238409 4.2332527 4.4948600 4.4225531 4.4688948 4.3060741 4.1158998 4.6317968 
ref_65     2.6695502 3.0826345 1.9520950 2.6464264 2.4976551 1.9717266 2.1874575 2.4324615 2.1456158 2.5733729 2.1760853 2.4919415 2.1832203 1.5615146 1.9823409 1.7608817 0.3127335 0.3033115 0.3216102 0.2164402 0.0000000 0.1943296 2.1835198 2.4152415 2.1354435 2.0920569 2.1531936 1.9233405 1.6980559 1.6637079 1.7404118 1.6707784 2.7252814 2.4693302 2.9941521 2.8378749 2.0366681 2.5797978 1.7024967 1.2793455 1.2846476 1.4457142 1.4959409 1.6181352 1.5534279 1.4249554 1.8459661 1.8840517 1.7651278 1.8582161 1.7420195 1.7591528 1.6090282 1.8628594 1.7315247 1.8362922 1.7971661 1.7034630 1.6649991 1.7166156 1.6985472 1.7381648 1.8915805 1.8165548 1.9944400 2.2211526 2.1292388 1.8639497 1.9052103 1.8709801 1.9919805 1.8290309 1.8514922 1.8216054 1.9456979 1.9302583 1.9306320 1.7151294 1.8444669 1.8846667 1.8364145 2.2813807 2.1993415 2.3358128 2.1420025 1.7723683 2.0671603 2.0057141 2.0534934 2.0319229 1.8828163 2.1255477 2.0506476 1.9863402 2.0102053 1.9929443 1.9682234 1.7550347 2.0213890 1.8945383 1.9143725 2.0208499 2.0420714 1.9207707 1.9362862 1.8087773 1.9508492 1.9589253 1.9490595 1.9669771 1.9132133 1.8493644 2.1026876 1.8104189 1.8574731 1.8493800 1.8562773 1.9821095 1.7913136 2.1165162 1.9114704 1.9093855 1.9768308 1.8907624 1.9061124 1.9764638 2.1187720 1.9361434 1.8613903 1.8141279 1.7379877 1.4921041 1.7731394 1.7666758 1.7969848 1.8232558 1.9011353 1.8795314 1.7487465 1.7917082 1.8234483 1.7833363 1.7713657 1.7012464 1.6119884 1.7310472 1.6711793 1.6117473 1.7580924 1.7728002 1.8809608 1.5736133 1.7873471 1.6114080 1.9762560 1.6996826 1.7048645 1.8027217 1.7506866 1.7948883 1.8725943 1.9188161 1.9503215 1.8878843 1.9477604 1.9942632 2.0428361 1.9658453 1.8515655 2.0447889 1.9609667 1.8800495 1.8609221 1.7689372 1.8057954 1.8047351 1.7554949 1.9395917 1.7688636 1.7466628 1.7243797 1.8897222 1.9103614 1.7684121 1.7751809 1.9450952 1.9448616 1.7412982 2.0543636 1.8312502 1.8028950 1.8671589 1.7578397 1.7622097 1.8904778 1.8459149 2.3058251 2.4938832 2.0327813 1.7179596 1.8463748 1.8689708 1.7881498 1.4838992 1.9707649 1.7284680 1.6615753 1.5646101 1.8149994 1.7570769 1.7908962 1.7956548 1.7283353 1.6602179 1.7780056 1.7690237 1.6645976 1.4270471 1.4871217 1.4374586 1.5067986 1.6415322 1.8214990 4.1034928 4.0185589 4.0633586 4.2099423 4.0060998 4.0250413 3.9897219 3.9053734 4.2574492 
ref_147    2.5915177 3.1141382 1.9916856 2.5880803 2.4724914 2.0179432 2.1816079 2.5294032 2.2452480 2.7198685 2.2935529 2.5035304 2.1292883 1.5316812 2.1467255 1.9104735 0.3839393 0.3492596 0.3698082 0.2956303 0.1943296 0.0000000 2.2857466 2.4326069 2.2383888 2.1459643 2.2713888 2.0279634 1.8549113 1.6691175 1.7875482 1.7755218 3.0207716 2.7650678 2.9293200 2.7143156 2.0051333 2.5079099 1.8314512 1.3967108 1.2951111 1.4630697 1.5851080 1.6803280 1.6467936 1.4613203 1.8132788 1.8523618 1.7298450 1.8601314 1.7860967 1.8911227 1.7526856 1.8699883 1.7989549 1.8909086 1.7438050 1.8985248 1.7587739 1.6369297 1.6626306 1.7467482 1.8770187 1.8942242 2.0446922 2.2296842 2.2060184 1.9119111 1.9965449 1.9720006 2.0468817 1.8966274 1.8557149 1.8575566 1.9965890 1.8948635 1.9507229 1.7716517 1.8979198 2.0046977 1.8803429 2.1854957 2.2088216 2.3211497 2.1045902 1.6324940 2.0165699 2.0758081 2.0655526 1.9654838 1.9642874 2.1207732 2.0425833 1.9972590 2.0572387 2.0645831 1.9288980 1.7835846 2.0066299 1.8580232 1.9035843 1.9871806 1.9781916 1.9043985 1.9146775 1.8112339 1.9593166 1.8733505 1.8658984 1.8519230 1.7850518 1.9153311 2.0575769 1.7513618 1.8629425 1.8685401 1.8245681 1.8997043 1.7867692 2.1769749 1.8094232 1.8595441 1.9305185 1.8693043 1.8998735 1.9729887 2.1190002 1.9592155 1.9064121 1.7988702 1.8360423 1.5082840 1.8181175 1.8083564 1.8169508 1.7969698 1.8561322 1.8494073 1.7447622 1.7520216 1.8664041 1.7871166 1.7679589 1.6860419 1.6407197 1.7194742 1.5896449 1.6930805 1.7804040 1.7758062 1.8092546 1.6441683 1.7262652 1.5783955 1.8769948 1.7274323 1.6600366 1.7846706 1.7734560 1.7238716 1.8499300 1.9060923 1.8635081 1.8444402 1.8969128 1.8311984 1.9919628 1.9139694 1.8625038 1.9679754 1.9679422 1.7951414 1.8144685 1.7476550 1.7314785 1.7527189 1.7339313 1.8794966 1.7284746 1.7341980 1.6617572 1.8493370 1.7965427 1.7641067 1.8153041 1.8444672 1.8992238 1.7644975 1.9853346 1.7719612 1.8203991 1.7901958 1.8008965 1.7639195 1.7746075 1.7778989 2.3886411 2.6442516 1.9955769 1.8320100 1.8929245 1.9339661 1.8411856 1.5085843 1.9645267 1.7606904 1.8105110 1.6049349 1.7944778 1.8179817 1.9206618 1.7811871 1.6750061 1.6768892 2.0503924 1.8658866 1.7689648 1.5829077 1.6993953 1.5848169 1.6492968 1.8137518 1.9173767 4.5967651 4.4838905 4.6148629 4.6953045 4.3521399 4.5943475 4.4085382 4.4096943 4.6723504 
ref_131    2.7499524 3.2997784 8.9999987 4.7107241 4.9970840 5.4933313 4.7601636 4.8373659 4.7541159 2.2178823 3.1327881 2.3512282 4.0966677 2.3756802 2.1694177 1.9058720 2.7694900 2.2358888 2.3665662 2.2137225 2.1835198 2.2857466 0.0000000 0.8201975 0.8511851 0.7605406 2.3352013 2.3360056 2.7364475 2.8481638 2.9074059 2.5630636 3.0697159 2.7204909 3.0012415 2.8374782 2.0662122 2.2415888 1.8346268 1.5999102 1.8804107 1.8243606 1.6949735 1.7794805 1.8364482 1.7532086 2.5754832 2.3628010 2.3312728 2.4231925 2.4879412 2.3002920 2.3399542 2.3196886 2.3783801 2.3535916 2.5431028 2.3862058 2.3186895 2.1317661 2.2761097 2.2623689 2.3799090 2.0133904 2.6380940 2.9191668 2.6207449 2.6301873 2.7925924 2.8331116 2.3000636 2.8086984 2.5299700 2.4369190 2.4605231 2.4270933 2.7559419 2.5176182 2.5625644 2.6739107 2.4364178 2.9365743 3.0915335 2.7401207 2.7502290 2.0342446 2.6651325 2.7937320 2.7762535 2.7913152 2.7596378 2.9348852 2.9759048 2.7685959 2.9165291 2.8275573 4.5508848 2.2208702 2.6906956 2.4297605 2.3288319 2.3570827 2.6057120 2.3631527 2.5650124 2.5302778 2.5605961 2.5349799 2.5410790 2.2646600 2.3017047 2.4486644 2.8208795 2.4882479 2.5293541 2.3672134 2.3712411 2.6173525 2.2648368 3.2040863 2.4219552 2.6045456 2.5434949 2.6380409 2.5487434 2.3619802 2.8652709 2.5653165 2.5310355 2.4972873 1.9674126 1.7620347 1.9004246 1.8930526 1.8310711 1.8228465 1.9698698 2.1575430 1.8276284 1.9608298 1.8953270 1.9246333 1.8902521 1.8228886 1.8236177 1.7914430 1.7852715 1.8520746 1.9643263 1.9734592 1.9851777 1.8690473 1.8818212 1.7961404 1.8850378 1.9239404 1.7235666 1.8392368 1.9255525 1.8905335 1.9139712 1.8573976 1.8867002 1.8776509 1.9557827 1.9227842 2.0650041 1.9351470 1.9795127 1.9670612 2.1377255 1.9749150 1.9762165 1.9689117 1.8549374 1.9706881 1.9297063 2.0069679 1.9456938 1.8670243 1.8429899 1.8906168 1.9729311 1.8326817 1.7895553 1.9564965 1.9522595 1.9620814 2.0562883 2.0276288 1.9308953 1.9910889 1.9171904 1.8535429 1.9845165 2.0864971 2.3513608 2.1638808 2.0403441 1.8875965 1.5614245 1.6803030 1.6085540 1.8776043 2.9626251 2.1525705 2.1631570 2.0174897 2.1383174 2.1275914 2.0753123 2.4041397 2.2994114 2.0997624 2.5599212 2.4648575 2.4449064 2.2462902 2.2767908 2.1960497 1.9947467 2.4254981 2.8539271 5.3135122 4.2807027 4.3950812 4.5376272 4.9113981 4.3376462 4.5867764 4.3521147 4.6672191 
ref_163    3.0863126 3.1943297 8.9999989 4.1758831 5.4060307 5.4895138 4.9397399 4.8434396 4.7592037 2.2692090 3.2109655 2.5981077 4.0260745 2.4331008 2.5039309 2.2547309 2.9076146 2.5211609 2.6140215 2.5593424 2.4152415 2.4326069 0.8201975 0.0000000 0.2895094 0.2412482 2.8937813 2.9679525 3.1155067 3.7005650 3.4560889 3.0050894 3.1656629 2.9473251 3.2943859 2.7275414 2.1967855 2.1695230 1.8866823 1.8483839 1.9173272 2.2307852 1.8222311 1.9964678 2.0304095 1.9984630 2.8659537 2.7496977 2.4813269 2.9411137 2.8656738 2.6315103 2.8077718 2.8002415 2.9371843 2.9066440 2.8661362 2.8326813 2.5305766 2.4281442 2.6932427 2.6334630 2.8601340 2.3985969 3.1111033 3.0085451 2.9521992 3.2738505 3.5661561 3.2534550 2.8390958 3.2186340 3.1276521 2.9043859 2.8810489 2.8397956 3.1770535 3.0680038 2.8448298 2.9466228 2.8154804 3.4059783 3.4885096 3.0637981 3.1668913 2.6858337 3.0067367 3.1698484 3.0883763 3.3450027 3.2138885 3.3577037 3.3495388 3.1985615 3.4000104 3.2907728 5.4995841 2.7873063 3.1428881 2.8867265 2.7656521 2.8269332 2.9897066 2.9117392 2.9682312 2.8997517 2.9336089 2.8928305 2.8331933 2.6871671 2.8044442 2.7499400 3.5362977 2.9971570 2.8635118 2.6959420 2.7741737 2.9227728 2.5431141 3.6066221 2.6886769 3.0732904 3.0179121 2.7816687 2.7640599 2.8056164 3.2220166 3.0503584 2.9283393 2.9265065 2.5541143 2.0266833 2.3546992 2.2699794 2.1939899 2.2263733 2.3379023 2.5262876 2.3131003 2.2559485 2.4106835 2.3692497 2.2198735 2.1556375 2.3281340 2.0951834 2.0667439 2.2143559 2.4353892 2.5340013 2.2550207 2.2034863 2.1503968 2.0709997 2.2710646 2.2218103 2.0218387 2.3141976 2.2180285 2.2770104 2.4229920 2.3592779 2.2786748 2.3072776 2.2958103 2.3116362 2.3912152 2.3508690 2.4119647 2.4239471 2.5160116 2.1635095 2.4641091 2.3127833 2.1909250 2.3683115 2.3893408 2.3875218 2.3364288 2.1448482 2.2208684 2.2429002 2.3222208 2.2287741 2.1612135 2.3235667 2.4285381 2.2964987 2.4341789 2.2762454 2.2373031 2.3285251 2.2814098 2.2720261 2.3158157 2.3613681 2.8970002 2.0902590 2.2009748 2.0552350 2.2017786 2.0908606 2.0015272 2.0925647 3.1427583 2.5333789 2.5615820 2.2820332 2.4687335 2.4169180 2.3066665 2.6581415 2.4267552 2.3410881 2.8536830 2.7723242 2.4922142 2.4327654 2.6317389 2.4529639 2.2723000 2.8519424 2.9859291 4.7116922 4.2665956 4.4874154 4.5090218 4.9841959 4.3211384 4.7419429 4.5386290 4.6524093 
ref_127    2.9002761 3.0334489 8.9999989 4.2498150 5.5582405 5.2300539 4.6821686 4.5695437 4.5197562 2.2316823 3.3482715 2.3576569 4.1595799 2.3346786 2.2131955 2.1532732 2.6433210 2.2659474 2.3598706 2.3072867 2.1354435 2.2383888 0.8511851 0.2895094 0.0000000 0.2356786 2.6895540 2.8202252 2.7022478 3.2596726 3.1393438 2.6996780 3.1432638 2.8099605 3.1923264 2.8513454 1.9749460 1.9723696 1.7976378 1.6862425 1.8130745 2.0202267 1.6987012 1.7915025 1.9058360 1.8928550 2.6288285 2.5090553 2.3623804 2.6835959 2.6155460 2.4704133 2.5622022 2.6517066 2.7309366 2.8030120 2.7104560 2.6113424 2.3524903 2.2432247 2.4419066 2.4208741 2.6308357 2.2566656 3.2032172 2.8894502 2.8008959 3.0914425 3.3084735 3.0878978 2.7061708 3.1279509 2.8704736 2.6405920 2.6478357 2.7596316 3.0119550 2.9283809 2.7165300 2.7688232 2.6671139 3.1531609 3.1635409 2.8790273 2.9970421 2.4462706 2.9189735 3.0522509 3.0104279 3.1232686 3.0168224 3.1239637 3.1669652 2.9800492 3.1923199 3.0607013 5.2790993 2.6503293 3.0078795 2.7461956 2.6184778 2.6566661 2.8423897 2.8624595 2.8252944 2.7610352 2.8694017 2.8427942 2.7684865 2.6324759 2.7966793 2.7256475 3.5693631 2.9082932 2.8024342 2.6595127 2.7305441 2.8888378 2.5553592 3.4363649 2.6482054 2.9537110 2.9530162 2.5640564 2.7506765 2.7537812 3.1987349 2.9398983 2.8660271 2.8589550 2.3847099 1.8936221 2.1347996 2.2014911 2.0329037 2.0642838 2.2423453 2.3270336 2.1288652 2.1100483 2.1765987 2.1750593 2.0930971 2.0504638 2.1253589 1.9686388 2.0264527 2.0869353 2.2189546 2.3917717 2.1337383 2.0824498 2.0815512 1.9982950 2.1307000 2.0367161 1.8632109 2.2610706 2.0729450 2.1338315 2.2404393 2.1711123 2.1333307 2.1480961 2.1802752 2.1337119 2.2137791 2.1566485 2.2407282 2.2558046 2.2956982 1.9978330 2.2323959 2.1805242 2.0385349 2.1865071 2.1961790 2.2088668 2.2296597 2.0997347 2.0306769 2.1750905 2.1309592 2.1714826 2.1396702 2.2037788 2.3811717 2.1506545 2.2467787 2.1702871 2.0699889 2.2023473 2.0979724 2.1030204 2.0941501 2.1586597 2.4966841 1.9108977 1.9702475 1.9102772 2.0349580 1.9357116 1.8767091 1.8564052 3.1652124 2.4697428 2.5672599 2.3470803 2.5170407 2.4299949 2.1631695 2.6296096 2.2868894 2.2233999 2.5533482 2.4473254 2.2495362 2.2792555 2.3603304 2.1789249 2.0515835 2.5543226 2.6609179 4.4593680 4.1424436 4.5494396 4.4894347 4.6780352 4.0968040 4.6308991 4.4948562 4.4966638 
ref_141    2.7843352 2.9145713 8.9999987 4.2133416 5.2389029 5.2810250 4.5152766 4.5509901 4.3724324 2.2392717 3.1539042 2.3582950 4.0304870 2.2172234 2.2487712 2.2036019 2.5569756 2.2542165 2.2641500 2.1697536 2.0920569 2.1459643 0.7605406 0.2412482 0.2356786 0.0000000 2.8061457 2.6311472 2.8808772 3.2879862 3.2513010 2.8691465 3.0831555 2.7955625 3.1814338 2.8560744 2.0010483 2.0237831 1.7971191 1.7882852 1.7070632 2.0615786 1.6335374 1.7882275 1.8839283 1.8372496 2.6784042 2.4367066 2.3649226 2.7110069 2.5674655 2.4108481 2.4693769 2.4540530 2.6241054 2.6066480 2.6554462 2.5666268 2.3374660 2.2436036 2.4561815 2.4156707 2.5893414 2.2595728 2.9051575 2.8252039 2.8223023 3.0260071 3.2732996 3.1687047 2.5650640 2.9523397 2.7808713 2.6005197 2.5688045 2.5936361 2.9822894 2.7999550 2.5603517 2.6206788 2.5611366 3.1568892 3.1561967 2.8372200 2.9801451 2.3818320 2.7663159 2.8589698 2.8417295 3.1064172 2.9445698 3.0964951 3.0607833 2.9440516 3.1608210 3.0086965 5.0903473 2.5526170 2.9325981 2.6305320 2.5492774 2.6285281 2.7532710 2.6862198 2.7436398 2.7135123 2.6752722 2.7587433 2.6447831 2.5991706 2.7039006 2.5690938 3.3067427 2.7293507 2.7668418 2.5436809 2.6578897 2.7337952 2.3632747 3.4236101 2.5448127 2.9151762 2.8540079 2.6646298 2.6722823 2.6713965 3.1317962 2.8297035 2.7687182 2.7566550 2.3578557 1.8852836 2.1109306 2.1513519 2.0631853 1.9943000 2.1298685 2.2356863 2.0757624 2.0429018 2.1300665 2.1158173 2.0100880 1.9920607 2.0589296 1.9631800 1.9559251 2.0177703 2.2088688 2.2455943 2.1117102 2.0614043 2.0525598 1.8847161 2.0956183 2.0860485 1.9108110 2.1331462 2.0985499 2.0650974 2.1499993 2.1233919 2.0814687 2.0191003 2.1851850 2.1577015 2.2385477 2.1667002 2.2475802 2.2880985 2.3290531 2.0607475 2.2840352 2.1955493 1.9938185 2.1992783 2.1961264 2.1894273 2.2788026 2.0546401 2.0665979 2.0824447 2.1669143 2.1041551 2.0408746 2.1660797 2.2361808 2.1918780 2.2855123 2.1216975 2.0844683 2.2180448 2.1118876 2.1002528 2.1155898 2.1078385 2.6311134 1.9773269 2.0723650 1.8517818 2.0043870 1.9534880 1.8698732 1.9606003 2.9383567 2.4127855 2.4929295 2.2269321 2.3571230 2.4288739 2.0669913 2.4530883 2.1307961 2.1058058 2.6444119 2.5566667 2.3094286 2.1814511 2.3241000 2.1407818 1.9721775 2.5028978 2.6283033 4.3828656 3.8595278 4.1588969 4.2550031 4.5344355 3.8861319 4.4139820 4.1227244 4.2455479 
ref_6      2.7206111 2.8358508 2.4061717 2.7970631 2.6047621 2.6218925 2.7564706 2.3941490 2.4063997 2.3070270 2.3821628 2.6480632 2.8276267 2.5963766 2.1041699 2.0740631 2.5609734 2.0104569 2.2760594 2.2103178 2.1531936 2.2713888 2.3352013 2.8937813 2.6895540 2.8061457 0.0000000 0.5799890 0.9900558 1.0437324 1.1683873 1.0849521 2.7736976 2.4367705 2.8827595 2.5006978 1.8852616 1.9160297 1.9268873 1.5864703 2.0440340 1.8375661 1.8520162 1.7464596 1.9324297 1.7584177 2.3364814 2.2810217 1.9939188 2.0787018 1.9669036 2.0196150 2.1129180 2.0304813 2.0754460 2.0996035 1.9677847 2.1975092 2.0074146 1.9310505 1.9237331 2.0587901 2.0389635 1.8130160 2.3406388 2.4578561 2.4294408 2.1118447 2.1479113 2.3302378 1.9934919 2.3353738 2.2541321 2.1605451 2.0357561 2.1421160 2.0634615 2.0336178 2.1074852 2.0898635 2.4222539 2.6062546 2.7253095 2.9962609 2.8154259 2.2663026 2.2697625 2.3600371 2.3729909 2.3037361 2.3153671 2.3790150 2.4959254 2.3407923 2.3567361 2.4246501 2.4166794 2.1743299 2.3822780 2.2680234 2.1430615 2.0941473 2.3088966 2.1876698 2.2843874 2.1077584 2.3051982 2.1259577 2.2501133 2.1935257 2.1736794 2.2626445 2.6229579 2.1962206 2.2412812 2.2493571 2.1938844 2.3633462 2.2387368 2.6236484 2.1343186 2.0984906 2.0453723 2.2458257 2.1655996 2.1801239 2.5545479 2.3312705 2.2285642 2.1233775 1.7821731 1.5878025 1.9964911 1.8462484 1.7033090 1.6740176 1.7293382 2.0454434 1.9828177 1.9971087 1.9300477 1.7972290 1.6790944 1.8005872 1.8546801 1.8027755 1.7986262 1.7934254 1.7901471 2.0243479 1.7867340 1.6529355 1.6838106 1.7791608 1.6831224 1.7284964 1.6632999 1.8317062 1.7283114 1.6919444 1.8671848 1.8964462 1.7348446 1.8145406 1.7837822 1.7877936 1.8041434 1.6937972 1.7454592 1.6782475 1.8001198 1.8108134 1.7363917 1.6935285 1.6786193 2.1987924 1.6780080 1.7733990 1.9369433 1.7887209 1.7582614 2.0174530 1.7786775 1.8587272 1.7002497 1.7129781 1.6839676 1.5964196 1.7429976 1.8439210 2.0966812 1.7591318 1.7116199 1.8217343 1.7182080 1.7534925 2.0443468 1.8315122 1.9015094 1.7878339 1.4966324 1.7372236 1.6130954 1.4025134 1.8054326 1.8868214 1.7678599 1.8298427 1.9004494 1.7959583 1.9208492 1.9295893 1.5459303 1.8942001 2.4573191 1.9335350 1.7960318 1.8553369 1.6335408 1.5707529 1.5457433 1.8589854 1.8068886 4.6628611 4.8379975 4.6599493 4.5158306 4.3455736 4.7936085 4.2719978 4.1554515 4.8115982 
ref_78     2.7585409 2.7682682 2.4717458 2.6432954 2.6945939 3.1052971 2.8637719 2.5189198 2.4527113 2.8390033 2.3357846 2.4574107 2.7781014 2.5665134 1.9901232 2.1242793 2.5280401 1.9803682 2.0788333 2.0606476 1.9233405 2.0279634 2.3360056 2.9679525 2.8202252 2.6311472 0.5799890 0.0000000 0.9338443 0.9394069 1.1598725 1.0029092 3.1101729 2.7995485 3.2392444 2.7646792 1.8728681 2.4125056 1.7811714 1.6908501 1.9163507 1.7055855 1.7966812 1.7119670 1.7732282 1.6550791 2.1011191 2.0641654 1.9209500 2.1238536 1.9180995 2.1378204 2.0830082 2.0294355 2.1770556 2.0769840 2.0230261 2.1378465 2.1679944 1.9578560 1.8581683 2.0096237 2.0532701 1.9425145 2.3201370 2.3537378 2.3048478 2.1383923 2.2441347 2.3921536 1.9975701 2.2689416 2.2342989 2.1583966 2.0889173 2.2678429 2.0768196 2.1262194 2.1310816 2.0135225 2.1372519 2.7186682 2.8415542 2.9154174 2.7264206 1.9392455 2.2873466 2.3967284 2.2897026 2.3082398 2.3163939 2.3003980 2.4447418 2.1819054 2.3760364 2.2941161 2.3987868 2.0420750 2.2576256 2.2927159 2.1464584 2.1704718 2.2917384 2.1933714 2.1595557 2.0953568 2.1446692 2.1430663 2.2370733 2.1000407 2.1424514 2.2296704 2.4436613 2.1372008 2.2688277 2.1750398 2.1086386 2.2377287 2.2848220 2.4770700 2.1044881 2.1460017 2.2047797 2.1810224 2.0823427 2.0809423 2.4572112 2.3295854 2.2744857 2.1245868 1.8623659 1.5484269 1.8768495 1.7355179 1.6996572 1.8417795 1.8077980 2.1124193 1.9174842 1.9795252 1.9291495 1.9214628 1.8942090 1.9128467 1.7407255 1.7898221 1.9099435 1.7840836 1.9679230 2.0619885 1.9295376 1.7217655 1.7219530 1.6749603 1.6806348 1.6476168 1.6443545 1.7751861 1.8271286 1.6521426 1.7427234 1.8061740 1.7353482 1.7665681 1.7923863 1.7576924 1.9235405 1.7580796 1.8028049 1.7419390 1.7389874 1.8334178 1.8113262 1.7768251 1.6921027 1.8424694 1.6046221 1.6644209 1.7396309 1.8245653 1.7740052 1.7339085 1.7679029 1.7222863 1.6837590 1.7040158 1.6581845 1.6156522 1.7234466 1.8012497 1.8175431 1.7425682 1.7015977 1.6612129 1.6760224 1.6619517 2.2813700 2.3313157 1.8215700 1.9645589 1.6724336 1.7985853 1.7313755 1.5693064 2.0619157 2.0405418 1.9129581 1.8477939 1.9641759 1.9229759 1.8243655 2.0339438 1.6109085 1.8298866 1.9953770 1.9150343 1.8398784 1.7872658 1.7528551 1.5077692 1.5442927 1.9184343 1.9962309 5.0316373 4.2533840 4.2072141 3.8425411 4.1708047 4.1146894 3.7935288 3.9531794 4.1751326 
ref_119    2.4685654 3.1197294 2.5365383 2.7416620 2.6889898 2.9618430 2.8470611 2.4523949 2.4745988 2.5528590 2.4180827 2.6357838 2.7956297 2.5711457 1.9179620 2.0365147 1.7723090 1.7404705 1.7988425 1.9145670 1.6980559 1.8549113 2.7364475 3.1155067 2.7022478 2.8808772 0.9900558 0.9338443 0.0000000 0.8698805 0.9202512 0.8936640 2.8585489 2.6025950 3.2567953 2.9193350 1.9025325 2.3149715 1.6179789 1.5582335 1.6300309 1.4034863 1.5240757 1.5724187 1.6776140 1.5650346 2.0493109 1.8837539 1.7372385 1.6838675 1.6968371 1.7902070 1.7500028 1.8478893 1.8161433 1.8802365 1.6934590 1.8915389 1.8050911 1.8741413 1.8091503 1.8137870 1.8389947 1.6310375 2.2744238 2.1849254 2.1231732 1.8357239 1.9259751 2.0268602 1.8119591 2.0587016 2.0653107 2.0265998 1.8394712 2.1046912 2.0115417 1.9715743 2.0530712 1.8736620 1.8772361 2.5105959 2.5267737 2.6102752 2.4381265 1.9444400 2.1708875 2.1763357 2.3084456 2.3534470 2.3342830 2.3488646 2.2259207 2.2175037 2.3031235 2.3635474 2.2382171 1.9861109 2.0863398 1.7742414 1.9591530 1.8776428 2.2238965 2.2437704 2.1872422 1.9908938 1.9736532 2.1215215 2.2312132 2.1031743 2.0233388 2.1809937 2.1633535 2.1353624 1.9976510 2.1597184 2.1094358 2.3319485 2.1523876 2.4357261 2.0579935 1.8956720 1.9484279 2.1951683 2.0381201 2.1226808 2.3693926 2.0840326 2.0742370 1.8590806 1.9278377 1.5920867 1.7869454 1.6774351 1.5146197 1.7530333 1.7517845 2.1132717 1.8242655 1.8174954 1.7163427 1.8470697 1.7701711 1.7621337 1.7249091 1.6604512 1.9054536 1.8404111 1.9036885 1.8466645 1.6480701 1.7080666 1.8010699 1.6968388 1.8806927 1.7110158 1.7395196 1.8013503 1.7495850 1.5268304 1.7024742 1.6611254 1.6796803 1.7755632 1.7915115 1.8065952 1.6254101 1.6722100 1.7066371 1.7707601 1.7157272 1.7824253 1.6850272 1.6325372 1.7210863 1.8186822 1.6643430 1.8116829 1.6597322 1.7338075 1.7498226 1.7344138 1.7910397 1.7088282 1.6821577 1.6592522 1.7814196 1.5044254 1.6640978 1.6718016 1.6746483 1.6970833 1.5772683 1.6853248 1.6010881 1.6751040 2.1174079 2.0662829 1.9924338 1.7848131 1.8007918 1.7688958 1.6034535 1.3523352 2.0981733 1.6246692 1.8753179 1.7347481 1.8119881 1.8250791 1.4801998 1.9051848 1.6425675 1.6800129 1.4974422 1.5214703 1.4081111 1.4672823 1.5138458 1.3977550 1.4377147 1.7692214 1.6934956 4.5454982 4.8177265 4.6735703 4.6068306 4.2958470 4.8271861 4.7903132 4.5166526 4.8549560 
ref_148    2.6619763 3.4729063 2.4957074 3.2755585 3.1181537 3.1939197 2.9181487 2.4535316 2.4537256 2.4221215 3.0390725 2.8366262 2.8706153 2.3624769 1.7215074 1.9932028 2.1175526 1.6162619 1.6237183 1.8047577 1.6637079 1.6691175 2.8481638 3.7005650 3.2596726 3.2879862 1.0437324 0.9394069 0.8698805 0.0000000 0.5515787 0.5207280 3.1791786 2.7919090 3.4548434 3.1149665 1.9491102 2.0229420 1.5182232 1.4462071 1.6898389 1.3516997 1.5083954 1.5622696 1.5782913 1.4867371 2.0007267 1.9571045 1.8942359 1.8334189 1.7131710 1.7675978 1.8353192 1.6947944 1.7020106 1.6665842 1.7178307 1.7012204 1.8452227 1.8632494 1.7465020 1.7057536 1.7646556 1.7585475 2.3531710 2.2996197 2.2388628 2.0169151 2.0995468 2.1694796 2.0914590 2.1129037 2.1843754 2.2590472 1.9593136 2.0020569 2.0629731 2.0558476 2.1176463 1.8745595 1.9793449 2.2312870 2.2660266 2.4336018 2.4370890 1.8910709 2.1963938 2.2714804 2.2140155 2.2421777 2.2225392 2.1217675 2.2772494 2.2993345 2.3296679 2.2720516 2.3810239 2.0592518 2.0869310 1.8765582 2.0707227 1.9153428 2.1109573 2.1875371 2.0969719 2.0897581 1.8884905 1.9909726 2.1814609 2.0287858 2.0651656 1.9078018 2.0192446 1.9272259 1.9776804 2.0130499 2.1914553 2.0844763 1.9447129 2.1172609 1.8805052 1.9657872 1.9852591 1.9425708 1.9940394 2.0244754 2.4291404 2.0090648 2.0489829 1.9537736 1.6870568 1.4646621 1.8222026 1.5233179 1.5000020 1.6040338 1.7389841 1.9638375 1.7345048 1.7870806 1.5643252 1.5883021 1.6069586 1.6745200 1.5669337 1.5646901 1.7889780 1.7819647 1.6939904 1.7758468 1.5764141 1.6715996 1.7516737 1.6855363 1.6157894 1.5458694 1.5542683 1.6377274 1.7109690 1.4797963 1.6349784 1.5244271 1.6404852 1.6504485 1.7654997 1.6962429 1.6541319 1.5054240 1.6374568 1.7128256 1.6558540 1.6757819 1.7071204 1.5836512 1.5780678 1.8261879 1.7416364 1.8582350 1.5742592 1.6498666 1.6638810 1.6405840 1.7598343 1.6835044 1.7346656 1.6737910 1.7285625 1.5695644 1.6276965 1.5880278 1.7081423 1.6521920 1.5713545 1.6236594 1.5640684 1.5569332 1.9918181 1.8376221 1.8056924 1.6333985 1.4575596 1.4358508 1.4434971 1.3715272 1.8797653 1.6516043 1.3814107 1.4501755 1.5932994 1.5779144 1.5280499 1.6498510 1.5441360 1.5620093 1.8755135 1.7281311 1.4587628 1.4658559 1.3946467 1.3143790 1.2952238 1.6852643 1.5773393 5.3079682 4.5333269 4.4272448 4.6502359 4.4198351 4.6509136 4.4383510 4.3220595 4.8505045 
ref_28     2.5630120 3.3740967 2.8774269 2.9702594 2.8943245 3.1575356 3.0726313 2.8110105 2.7063748 2.5833088 2.7809039 2.9955386 2.7089727 2.2666106 1.5678344 1.8894937 2.1687125 1.7731489 1.7297075 1.7626533 1.7404118 1.7875482 2.9074059 3.4560889 3.1393438 3.2513010 1.1683873 1.1598725 0.9202512 0.5515787 0.0000000 0.3622147 2.9954859 2.5724861 3.0222298 2.8518911 1.7571894 2.1203352 1.4862265 1.3703744 1.5266320 1.3163086 1.4358342 1.4720255 1.5178988 1.4025534 2.0456906 2.0234315 1.8833244 2.0341008 1.8470694 1.9676220 1.9177404 1.8258817 1.9462714 1.9980427 1.9608224 1.9929802 1.9089913 1.8724701 1.8215753 1.9206972 2.0706698 1.9197172 2.3206755 2.1035120 1.9862064 2.0397477 2.2757785 2.1257828 2.0171829 2.0456921 2.0513800 2.0256382 1.8360158 2.1655374 2.1220692 2.0855241 2.1881643 1.8968716 1.9922957 2.1544564 2.1840094 2.2773408 2.3001511 1.9439015 2.2016322 2.2863974 2.1811504 2.3768968 2.1912258 2.0785438 2.2173170 2.2743120 2.3080064 2.2679048 2.4745336 2.0774807 2.0664888 1.9407619 1.8979894 1.9724088 2.2421996 2.2888572 2.2040569 2.1559215 2.0423483 2.1339969 2.2575037 2.0871308 2.1920394 2.1016329 2.1994151 2.2591600 2.1519086 2.0965994 2.1655182 2.3960910 2.1204137 2.3888375 2.0963647 2.1274701 2.0980066 2.2337844 2.1731946 2.0965342 2.4318826 2.2489154 2.0828647 2.0387348 1.7803892 1.6179440 1.8117701 1.6096309 1.5169530 1.5871613 1.7785975 1.8900160 1.8085360 1.8456913 1.8949637 1.8186014 1.7328540 1.7365725 1.7679378 1.7111623 1.9130776 1.9799541 2.0342659 2.1373244 1.7201439 1.6493348 1.8209187 1.7172553 1.8344559 1.6496577 1.5796243 1.7139657 1.8667305 1.5948859 1.5880604 1.6367865 1.5881712 1.7227027 1.7642054 1.7736912 1.7388606 1.6439917 1.6402528 1.7115791 1.7751847 1.7475896 1.7922979 1.7583778 1.6668069 1.9642193 1.7712478 1.9157613 1.7335288 1.6485779 1.6464750 1.7414274 1.8426989 1.6975014 1.7085976 1.7215227 1.8763339 1.6978527 1.7571791 1.8272872 1.8003415 1.7867012 1.7230637 1.8131095 1.6958695 1.6963990 1.9826379 1.9200613 1.9520406 1.5344289 1.5172897 1.4186271 1.5491551 1.2709170 2.0128718 1.4705290 1.4420098 1.3789509 1.5641152 1.5478339 1.6539377 1.7148911 1.6391453 1.5926712 1.5915822 1.6102189 1.3612725 1.5200226 1.3967654 1.3231815 1.3283121 1.6690539 1.5698450 5.4682167 4.7251845 4.7029343 4.6422758 4.8890835 4.8256309 4.8043529 4.7174109 5.4377826 
ref_187    2.5731598 3.2659111 2.6730882 2.8563329 2.8992272 3.0719203 3.0846845 2.3763103 2.4487456 2.5075467 2.5193796 2.9777380 2.5211793 2.4681882 1.6780557 2.0458712 2.2071851 1.6628300 1.7091773 1.8382316 1.6707784 1.7755218 2.5630636 3.0050894 2.6996780 2.8691465 1.0849521 1.0029092 0.8936640 0.5207280 0.3622147 0.0000000 2.7468611 2.3069427 3.0706765 2.7363607 1.8829372 2.0211108 1.4503646 1.4140903 1.5757148 1.4324423 1.4825491 1.5082746 1.6077880 1.4471728 2.0960023 2.0850080 1.8867419 2.0347003 1.8695445 1.9310760 1.8928032 1.9112292 1.8442330 1.8575778 1.9177475 1.9811669 1.8838189 1.9155471 1.7722760 1.9931923 1.9580355 1.9138068 2.3049644 2.1253002 2.0603099 1.8763488 2.0236755 1.9972852 2.0111212 1.9782752 2.1326108 2.0380981 1.8864859 2.0401780 2.0586597 1.9458249 2.0508807 1.8838586 2.0780224 2.1287762 2.1391214 2.3690331 2.2922390 1.9747251 2.1689820 2.2501858 2.2761263 2.2524029 2.2831800 2.1929289 2.1322818 2.2521312 2.1986024 2.1526510 2.1297616 2.1074466 2.0463833 1.9920971 2.0044642 2.0007210 1.9605641 2.1351305 1.9860124 1.9499166 2.0070107 1.9295584 2.1057519 1.9100295 1.9159778 2.0304791 2.1065608 2.0649495 2.0327764 2.0186880 1.9835455 2.0939337 1.9990715 2.2907454 1.9232143 1.9891114 2.0057385 2.0357215 2.0354035 1.9069202 2.2180604 2.1284209 1.9599630 1.8417680 1.7909876 1.5797286 1.9662979 1.7118407 1.5278622 1.6496587 1.9277875 1.9986339 2.0246231 1.9129330 1.9019478 1.8011570 1.7309714 1.7520951 1.8058305 1.7191996 1.8327092 1.8839959 1.9124697 2.0031733 1.6506990 1.6367873 1.7714560 1.6992662 1.7271929 1.6485362 1.5918084 1.7110369 1.8328400 1.4774330 1.7462255 1.8825341 1.5795641 1.6720981 1.7367692 1.7658326 1.7662862 1.6509320 1.7162305 1.7573195 1.7134631 1.7820070 1.6973596 1.5826541 1.5660965 2.0642687 1.6954749 1.7950413 1.6327143 1.6632775 1.6355167 1.9503776 1.7357327 1.7086728 1.6980828 1.6748298 1.8416195 1.6009535 1.6504481 1.7180251 1.9370311 1.6769614 1.6275041 1.7397374 1.6312438 1.6521112 2.1452510 1.7375125 1.8821924 1.5714974 1.5175422 1.5286777 1.6091452 1.2299895 1.8605716 1.3650069 1.2893880 1.3146111 1.4836493 1.4485626 1.8040452 1.7295983 1.6295187 1.5578097 1.8661605 1.6862661 1.4562143 1.4462313 1.4323697 1.3350303 1.3510992 1.5545525 1.5496050 4.7200464 4.1242835 4.6343713 4.3901326 3.9389599 4.4488051 4.2780236 4.2118283 4.5025675 
ref_7      2.4925839 2.6018141 3.2646258 2.6203277 3.1960141 2.7597602 3.3956575 3.3103445 3.1304649 2.4303337 2.7842453 3.1442611 2.9949037 2.7063349 2.8580943 2.7533872 3.1440751 2.6969824 2.7639511 2.9779541 2.7252814 3.0207716 3.0697159 3.1656629 3.1432638 3.0831555 2.7736976 3.1101729 2.8585489 3.1791786 2.9954859 2.7468611 0.0000000 0.2011250 0.3776161 0.4312598 1.5509468 2.3934033 2.0531891 1.9460728 2.4989572 2.4455700 2.3025318 2.0723563 2.2328410 2.1105095 2.3824920 2.2736914 2.1752782 2.2149975 2.2101035 2.1078432 2.1923833 2.2992116 2.2475611 2.4346556 2.3607353 2.3643330 2.2278886 2.2964871 2.3003735 2.2722887 2.2516327 2.0273120 2.1166814 2.4538322 2.2948802 2.1517001 2.0609628 2.4046885 2.1746052 2.4242504 2.4072041 2.1871982 2.2860299 2.0937921 2.4309913 2.2503790 2.1351488 2.2769515 2.0509950 2.4920779 2.5322378 2.6824735 2.5569505 2.0710162 2.4530551 2.3386345 2.3481786 2.3359231 2.2651631 2.3769349 2.3813123 2.3051382 2.3023665 2.3967537 2.3412345 2.2364624 2.3042191 2.3067519 2.1583058 2.2259469 2.3172814 2.1401015 2.3985097 2.2392689 2.1770126 2.2659929 2.2705869 2.2795959 2.2748470 2.1940870 2.2908583 2.2837063 2.2244658 2.2136289 2.3366525 2.3644093 2.2901582 2.3505698 2.2408665 2.2083921 2.1755326 2.3431009 2.3890632 2.3457188 2.6200395 2.0793083 2.2514351 2.2083815 2.0903097 2.0671197 2.0629561 2.1811468 2.0123241 2.0612517 1.9835896 2.3248606 2.1427344 2.1015403 2.1929596 2.0896446 1.9421876 2.0491462 2.1665013 1.9703962 2.2073674 2.2197757 2.2389234 2.2113600 2.0941604 2.0640452 2.1022486 1.8840121 2.1112616 2.2148060 2.0812651 2.0655876 1.9421924 2.0522137 1.9723790 2.0535693 2.0241705 2.1069444 2.1532725 2.2913071 2.1347388 2.1565620 2.1767387 2.2459135 2.0847891 2.0906280 2.0723063 1.9917216 2.1064277 1.9694583 2.0871887 2.0786076 2.1018760 1.8848302 1.9469347 1.9279098 1.8523941 2.1004789 2.0482491 2.0235465 2.0470498 2.0859785 2.1280260 2.0153405 2.0554007 2.0762160 2.0668336 2.3195947 2.1212931 2.1604655 2.4959862 2.1880049 1.9102011 2.0877028 2.0874736 2.0392120 2.1404034 1.8998750 2.8638607 2.7530056 2.5973746 2.5658979 2.6823442 2.6031626 2.9975984 3.1616006 2.9096375 3.0249674 3.0521013 2.9921759 2.7876488 3.0414364 2.6944195 2.8278459 2.7799647 3.1117550 3.2428703 4.3896481 4.8416141 4.9903250 5.1352315 5.1087984 5.2672753 5.1914445 5.3045956 5.1560109 
ref_118    2.5106494 2.5526370 2.8756717 2.3379331 2.6613520 2.4815766 3.1740516 3.1736917 2.8407896 2.3158167 2.5239536 2.7052885 2.5548261 2.5033532 2.7825174 2.5561647 2.6794865 2.5464188 2.6007454 2.7707919 2.4693302 2.7650678 2.7204909 2.9473251 2.8099605 2.7955625 2.4367705 2.7995485 2.6025950 2.7919090 2.5724861 2.3069427 0.2011250 0.0000000 0.3542428 0.3659220 1.5764918 2.4027837 1.8916786 1.9132253 2.3384279 2.3061914 2.1888928 1.8082214 1.9868570 1.9011533 2.4219473 2.3997483 2.1934865 2.2297714 2.1897320 2.1203905 2.3193906 2.3469238 2.3486461 2.5127511 2.3444499 2.3402984 2.1274686 2.2881534 2.2334643 2.2605729 2.2780081 1.9988155 1.9862518 2.3852138 2.2312841 1.9461891 1.9958780 2.2306372 1.9578036 2.1823055 2.1691475 2.1053905 2.2743964 1.9435393 2.1104836 1.9590415 1.8568031 1.9442045 1.8104631 2.3610402 2.3254231 2.5287043 2.3892095 1.9797726 2.3189523 2.2167377 2.3411135 2.2500187 2.2739951 2.1519276 2.1028574 2.1014205 2.0938655 2.1888196 2.0927129 2.0930859 2.1210534 2.0535873 2.0255387 2.0965435 2.0667057 1.9760605 2.2859559 2.1498718 2.1605260 2.1684634 2.2106094 2.1212768 2.1995787 2.0874434 2.0283534 2.2607830 2.2155592 2.0899294 2.2204913 2.3280432 2.1014018 2.3332066 2.1260927 2.1364756 2.0497234 2.2632679 2.2801543 2.1067115 2.4574358 2.0075754 2.1112434 2.0915744 1.8974591 2.0191023 1.9147317 2.1573107 1.8820497 2.0173368 2.0650887 2.1942198 2.0668551 2.2040272 2.1150907 1.9985519 1.8008521 2.0184203 2.0602938 2.0336203 2.0324042 2.2689938 2.1682262 2.0370137 2.0516492 1.9803866 2.1474070 1.8689692 2.1507871 2.1374904 2.1001791 2.0547761 2.0810455 2.0585280 1.9835724 2.0969835 2.0292908 2.0960926 2.2202089 2.1857046 2.1167375 2.0708921 2.1388586 2.2298640 2.1512631 2.1565554 2.1648703 2.0870808 2.1799926 2.0754176 2.1829423 2.1758626 1.9749139 1.8598903 1.9626499 1.9326963 1.9001724 2.1311081 1.9923550 1.9810865 2.0029330 2.0017985 2.2477381 2.0571393 2.0743510 2.0819576 1.9716793 2.2570088 2.1171711 2.2596458 2.3347803 2.3006929 2.0310491 2.1722440 2.1467407 2.0926234 2.2083135 1.8910618 2.5081675 2.5220330 2.4381461 2.3953579 2.5520973 2.4588775 2.7942925 2.8952456 2.5882570 2.7922789 2.6289106 2.7677881 2.6660165 2.7188738 2.4555862 2.6265910 2.6093843 2.4670436 2.7586481 4.1483239 4.3775342 4.8683386 4.9140986 4.5244556 4.7221055 5.0058708 4.5193519 4.6808279 
ref_184    2.5837460 2.7580505 3.2811692 2.4783451 3.3051536 2.8211871 3.5080236 3.4711617 3.3484408 2.3842891 2.8015237 3.1501817 3.2284855 2.7680072 2.5826240 2.6453570 3.0758011 2.8031563 2.8109563 2.9270213 2.9941521 2.9293200 3.0012415 3.2943859 3.1923264 3.1814338 2.8827595 3.2392444 3.2567953 3.4548434 3.0222298 3.0706765 0.3776161 0.3542428 0.0000000 0.3334467 1.4827092 2.6800565 2.1136644 2.0375566 2.2795071 2.3831993 2.1516877 2.0165523 2.1153565 1.9730153 2.4385626 2.2791970 2.1770181 2.3507942 2.2233443 2.3357794 2.4177601 2.3540964 2.3311472 2.6618844 2.4908415 2.4526056 2.2783263 2.2853784 2.3036758 2.2564339 2.3061287 1.9806349 2.2236056 2.4348872 2.2977975 2.2306611 2.2386670 2.5822153 2.0649608 2.3536350 2.3864117 2.2281803 2.2561668 2.0794431 2.4257384 2.2171758 2.0492386 2.2203679 2.0583195 2.5910202 2.6108881 2.5470069 2.4270426 2.1019641 2.3928563 2.4461547 2.4366115 2.3881662 2.4466908 2.4967609 2.4135966 2.3842371 2.4440468 2.4055400 2.4527334 2.0766486 2.3346420 2.4483420 2.3888108 2.3956544 2.3896442 2.3193318 2.4543582 2.3034744 2.3843216 2.5698571 2.3229969 2.3432527 2.4634783 2.3570462 2.3580216 2.3647328 2.5309976 2.3801548 2.3479564 2.5011663 2.3689902 2.5270538 2.3367630 2.4179537 2.3448998 2.6800907 2.4935562 2.3749664 2.7589108 2.0889474 2.2387466 2.2998403 1.9099214 2.0000095 2.0778076 2.0630122 1.9000662 2.0135642 2.0306882 2.3129616 2.0978019 2.1858332 2.1121420 1.9929768 1.8537899 2.0281039 2.0852249 1.9819556 2.1081142 2.1939379 2.1656387 2.1279849 2.0689098 1.9219203 1.9894381 1.8411357 2.0763453 2.1083783 1.9251103 2.0011926 2.0423550 2.0631155 2.0176008 1.9969494 1.9003560 2.0586301 2.1101409 2.2492761 2.1641709 2.0433515 2.0838166 2.2859133 2.2277788 2.2562093 2.1645676 2.0892317 2.1108807 2.1075630 2.1166673 2.0990502 2.0756396 1.9491550 1.9259673 1.9664514 1.7820585 2.1178865 1.9420883 1.9908485 2.0722754 2.0014622 2.1343860 2.0933456 2.0991710 2.0885262 2.0235047 2.2433879 2.2225077 2.1821312 2.5743545 2.5097596 1.9812785 2.2897193 2.1240879 2.1435056 2.1928623 1.9451962 2.8846582 2.7800531 2.7973722 2.5927155 2.6683646 2.8004513 2.8522628 3.2456682 3.0273024 3.0795704 2.9643506 3.0535200 2.7955316 3.0571469 2.9115077 2.9702058 2.8014398 3.3027470 3.2571840 4.8100932 5.2149674 5.2759453 5.6611560 5.3557581 5.6609195 5.5605579 5.6206255 5.5463359 
ref_103    2.4590681 2.3504728 2.7460245 2.0047774 2.6331287 2.5555311 3.0704337 3.1025831 3.0295077 2.2384806 2.5018766 2.7106792 2.7723803 2.5284953 2.9526294 2.4645558 2.9251704 2.6602298 2.6119945 2.9106282 2.8378749 2.7143156 2.8374782 2.7275414 2.8513454 2.8560744 2.5006978 2.7646792 2.9193350 3.1149665 2.8518911 2.7363607 0.4312598 0.3659220 0.3334467 0.0000000 1.5521891 2.4849544 1.9310373 1.8887330 2.2505847 2.2670116 2.1427408 1.8888120 2.0871557 1.9799377 2.3391310 2.4525755 2.1604321 2.2695765 2.2542339 2.3565058 2.4372468 2.4418747 2.3530872 2.5228717 2.2551961 2.4377196 2.2175110 2.1428383 2.2391374 2.3907125 2.2942083 2.1259191 2.0830684 2.3951218 2.2339512 1.9384360 2.0056295 2.2943354 2.0029537 2.1700364 2.1773907 2.0819858 2.1567103 1.8730995 2.1198549 2.0647710 2.0362541 2.1219594 1.9723303 2.5224755 2.4795402 2.6999296 2.5105840 2.1020449 2.4062176 2.3392471 2.3860748 2.2646801 2.3355344 2.3178987 2.3231215 2.2344644 2.1711322 2.3142780 2.2898749 2.0790679 2.2100373 2.3872624 2.2268445 2.3273616 2.1632245 2.1054966 2.2113999 2.1662713 2.1781073 2.2203983 2.2628198 2.0440849 2.2066393 2.2380838 2.2630414 2.1461164 2.1800700 2.1895181 2.1482090 2.3064610 2.2144317 2.4129571 2.1229132 2.1961475 2.1300324 2.3773404 2.2441669 2.2329920 2.5256512 2.0856366 2.2063588 2.1543747 2.1310895 2.0071824 2.1647449 2.3496281 2.1662180 2.1851354 2.0416789 2.4482820 2.2900747 2.2407153 2.3640520 2.2403860 2.0780566 2.1349930 2.2625676 2.0768020 2.1445106 2.2757604 2.1039261 2.1730449 2.0855506 2.1179180 1.9793855 1.7687129 2.2378350 2.1038885 1.9588027 2.1438851 2.0958501 2.0739769 2.2275263 2.1226430 2.0346479 2.1505460 2.1487452 2.3952594 2.3193118 2.2661068 2.1566720 2.2528987 2.3430956 2.2141742 2.3117580 1.9653202 2.0851839 1.9286908 2.0852979 2.0599791 1.9569512 1.9368736 1.9745934 1.9102285 1.9363442 2.1321751 2.0679726 1.9999080 2.0152539 1.9884250 2.2492059 2.1672145 2.1141723 2.0870391 2.0451814 2.2946737 2.2348478 2.2959243 2.7585624 2.6298596 2.0896617 2.2952726 2.2234835 2.1764539 2.1987409 1.9405068 2.6563021 2.4047326 2.4938907 2.4057817 2.4448217 2.3685833 2.7694361 2.9162228 2.5711496 2.6241917 2.8420785 2.8646252 2.6244100 2.6357619 2.5367873 2.6513387 2.4655662 2.8354256 2.8298246 4.6137291 4.9397952 4.7646716 4.9475481 4.8564666 5.2164193 4.9711846 5.1093818 4.9143188 
ref_89     2.3428882 1.9607977 2.0424471 1.6662344 2.0747333 1.7642004 2.3018772 2.0483214 2.0897849 1.5908205 1.9052163 2.1124520 2.0473692 1.9582509 2.0213616 1.9467980 1.9821055 2.1226691 2.2642679 2.0732569 2.0366681 2.0051333 2.0662122 2.1967855 1.9749460 2.0010483 1.8852616 1.8728681 1.9025325 1.9491102 1.7571894 1.8829372 1.5509468 1.5764918 1.4827092 1.5521891 0.0000000 1.9968101 1.5811434 1.5121977 1.5164497 1.7881529 1.8433680 1.6441356 1.6997924 1.6518899 2.0880275 1.9859115 1.7508137 1.7613939 1.7469830 1.6798730 1.5657756 1.6826171 1.6790893 1.7138533 1.7061591 1.8230251 1.7082188 1.6714250 1.6144887 1.8325857 1.7352018 1.8148128 1.6896981 1.8210404 1.7614052 1.6212811 1.6654293 1.7179290 1.5725702 1.6837195 1.6323588 1.6762523 1.6505841 1.6340292 1.5799613 1.5913407 1.6220138 1.7389373 1.6453046 1.7341329 1.7082062 1.7816642 1.7935455 1.4423314 1.5911070 1.5857478 1.5761411 1.5229908 1.5391807 1.5907057 1.5498266 1.5171747 1.5408860 1.4995383 1.5053248 1.6965752 1.7368918 1.6658579 1.5556047 1.6104190 1.5753404 1.6192432 1.7225179 1.6736993 1.6853121 1.6159120 1.6464053 1.6444358 1.5751228 1.6914368 1.7790016 1.6485560 1.7480965 1.6278587 1.6327142 1.6907127 1.5198644 1.9634144 1.5874856 1.6006252 1.6146693 1.7186135 1.6486491 1.6865914 1.8749843 1.6319125 1.6438428 1.5550436 1.4550382 1.2868088 1.7977912 1.4674481 1.5253146 1.4931967 1.5335257 1.9395618 1.5583907 1.6653931 1.6718923 1.5323778 1.5438060 1.5833024 1.5980104 1.7674336 1.6416224 1.5779802 1.6424185 1.6250357 1.6906292 1.6941263 1.6919014 1.6956234 1.6245862 1.6539631 1.7384523 1.5612546 1.6716946 1.6590071 1.5044304 1.4831712 1.4450525 1.5605588 1.5383881 1.6540722 1.5223715 1.6825625 1.5148422 1.6901951 1.5876971 1.5025870 1.4863215 1.6676315 1.5445095 1.6318752 1.7090859 1.6305396 1.6197168 1.6232021 1.5933210 1.5664805 1.5006680 1.6153232 1.5742703 1.7559222 1.6029786 1.5604563 1.6453700 1.6028485 1.6398915 1.6033588 1.5903482 1.5589482 1.5919131 1.5950934 1.9372143 1.9158204 1.8887385 1.9799178 1.9909668 1.8054196 1.8548996 1.7425031 2.0696967 1.9544697 2.0457747 1.9116446 2.0245167 1.9533376 2.3684198 1.9968871 1.9472829 1.9482543 1.8371331 1.8615579 1.9048414 2.0636009 1.9478025 1.9941402 1.9273249 2.1205478 1.9411486 3.4569212 3.3550619 3.4938184 3.4993384 3.6611326 3.6043106 3.7621990 3.4598909 3.7499086 
ref_114    2.8672130 2.4519026 2.9554715 2.4201926 2.5170280 2.1386084 2.4766741 2.1417017 2.3466643 2.1670204 2.2416936 2.0170045 2.0269144 2.5005224 2.3353629 2.6692866 2.4662263 2.8133591 2.7535192 2.6933053 2.5797978 2.5079099 2.2415888 2.1695230 1.9723696 2.0237831 1.9160297 2.4125056 2.3149715 2.0229420 2.1203352 2.0211108 2.3934033 2.4027837 2.6800565 2.4849544 1.9968101 0.0000000 2.1384323 1.9966237 2.0835628 2.0871650 2.0986654 2.0624737 2.2579735 1.9789939 2.3770550 2.3943285 2.1789409 2.4218206 2.4879427 2.3048188 2.4945495 2.4772220 2.5116148 2.5290687 2.1853167 2.3911778 2.1312603 2.2416096 2.2065866 2.4173484 2.5371631 2.0614796 2.7004664 2.6886736 2.7350785 2.6311673 2.5943773 2.4663270 2.4089629 2.5225065 2.4756997 2.5116194 2.6271950 2.3022091 2.4394893 2.4545808 2.3282502 2.4182552 2.4235774 2.8747746 2.8690624 3.0114063 2.9384048 2.2984544 2.7605171 2.7983001 2.8518323 3.0384561 2.9034287 2.9995220 2.7522078 2.8257141 2.8633013 2.8318919 2.8984945 2.7069683 2.6209641 2.4781143 2.2995391 2.4304537 2.4281491 2.3767445 2.3497358 2.4139373 2.4462628 2.4737659 2.4720036 2.4125046 2.5152074 2.4015922 2.7130091 2.5372212 2.3263097 2.4014787 2.4240208 2.4826110 2.4104732 2.9355580 2.3841041 2.3928435 2.4133546 2.4921377 2.4206430 2.4386568 2.7304052 2.5188533 2.3506509 2.4554780 2.0796273 1.9849592 2.4192390 2.2110008 2.1951469 2.1675785 2.2061683 2.5665488 2.3518077 2.2299721 2.3469541 2.2707802 2.2388839 2.1374486 2.2396164 2.1561472 2.1293596 2.0754267 2.0814929 2.2032519 2.2422444 2.3673767 2.0733541 2.2394229 2.1834601 2.0629850 2.0488059 2.2712884 2.1141487 2.0030170 2.3205880 2.1206210 2.0404170 2.1875213 2.1044365 2.0456991 2.0710250 2.0609009 2.1427114 2.1395688 2.0918969 2.1154220 2.0754584 2.0127367 1.9916972 2.0587635 2.2703066 2.1256615 2.1566890 2.2506523 2.2966222 2.1249593 2.1182133 2.2671279 2.1694035 2.1401790 2.2279295 1.9620899 2.1149927 2.1681971 2.1638037 2.1468309 2.1316846 1.9567355 1.9071289 2.1083421 1.2565791 1.0908870 1.7360528 1.5469138 1.7280609 1.7497299 1.4999321 1.5170792 2.4053234 2.4511150 2.1302650 2.1668410 2.3566573 2.1993556 2.7993579 2.3443319 2.3358769 2.0676901 2.5240760 2.3936987 2.2523115 2.3649550 2.1526265 2.1279357 2.1407491 2.3645098 2.1894003 3.4775081 4.6297098 4.5578882 4.5411865 4.2747779 4.5301345 4.4649960 4.9209248 4.7299200 
ref_192    2.1093566 2.2918602 1.8163046 2.2833867 2.1938902 1.9977889 2.0018725 1.8472904 1.6714253 1.9100310 1.8294041 2.1064764 2.0851659 2.1280504 1.5167490 2.0409818 1.8178495 1.8083381 1.8230031 1.7176506 1.7024967 1.8314512 1.8346268 1.8866823 1.7976378 1.7971191 1.9268873 1.7811714 1.6179789 1.5182232 1.4862265 1.4503646 2.0531891 1.8916786 2.1136644 1.9310373 1.5811434 2.1384323 0.0000000 1.3316147 1.3774259 1.3935058 1.2963289 1.3489578 1.4323486 1.3007052 1.7881676 1.7106592 1.5677473 1.8102911 1.7379192 1.7054860 1.7430704 1.6780100 1.7873238 1.8450569 1.7078785 1.7089309 1.7832515 1.6434683 1.7203080 1.6410698 1.7585741 1.7150060 1.6526358 1.6788558 1.6595408 1.4833934 1.5700425 1.6295758 1.5168791 1.4586476 1.4591246 1.4408329 1.4508719 1.5617295 1.5200745 1.4625211 1.6018646 1.4824600 1.4990731 1.9643647 2.0196888 1.9379561 1.8871589 1.4390680 1.5251495 1.5664751 1.6254425 1.5347073 1.5404804 1.6840129 1.5952040 1.5430282 1.5667932 1.6946913 1.5414375 1.4155025 1.5220114 1.6063599 1.6014704 1.6359154 1.5575579 1.5646843 1.5208197 1.4981697 1.5422758 1.5336775 1.5210312 1.4978357 1.5790595 1.5891570 1.4783100 1.5553562 1.5337138 1.4311148 1.5412442 1.5534606 1.5882965 1.5490730 1.4962490 1.5272843 1.5027888 1.5111786 1.5188525 1.5022617 1.7149378 1.5117322 1.5494488 1.4529747 1.4593660 1.2003722 1.4830914 1.6048314 1.4486043 1.5814396 1.4924017 1.5362068 1.4471363 1.4967275 1.5231938 1.5164638 1.4331236 1.4193013 1.4110467 1.4351098 1.4182384 1.4770009 1.5920512 1.6396123 1.4191163 1.3934302 1.5093201 1.2193754 1.3992391 1.3224989 1.3924348 1.3933785 1.5463221 1.3293163 1.4337202 1.4699810 1.3077134 1.4086468 1.3959937 1.5551214 1.4992759 1.4856110 1.4616909 1.4383310 1.4527033 1.5214307 1.4617616 1.3780419 1.3544712 1.2872769 1.4046229 1.5210214 1.3732239 1.3349593 1.2953397 1.3792464 1.3912247 1.4343310 1.3987666 1.4802488 1.4460954 1.3756220 1.4651408 1.3947833 1.3942307 1.4852028 1.4025438 1.4238403 1.4495232 1.3293745 1.9220329 1.8265863 1.6937647 1.5978992 1.5010937 1.4761317 1.4075338 1.3517704 1.9176407 1.4481871 1.5873499 1.3685612 1.5283108 1.5254313 1.8123583 1.6540136 1.5107464 1.6344446 1.6760707 1.5977784 1.4242549 1.4004704 1.3901536 1.4662224 1.4028664 1.5620093 1.5881161 3.7128641 3.4366623 3.6526524 3.4936348 3.5497096 3.4184797 3.4744337 3.7202648 3.9774425 
ref_159    2.4484700 2.5009905 1.6965593 2.2996513 1.7654740 1.7326928 2.0150128 1.7417146 1.6399482 1.7701241 1.5966000 1.8936717 1.8917629 1.5643139 1.6483114 1.7134025 1.3004173 1.2124498 1.2631465 1.3227576 1.2793455 1.3967108 1.5999102 1.8483839 1.6862425 1.7882852 1.5864703 1.6908501 1.5582335 1.4462071 1.3703744 1.4140903 1.9460728 1.9132253 2.0375566 1.8887330 1.5121977 1.9966237 1.3316147 0.0000000 0.9474331 1.0663510 1.1499146 1.1771052 1.2105822 1.0165657 1.4357277 1.3590684 1.4033556 1.3195209 1.3140974 1.4151715 1.3711941 1.3541096 1.3849116 1.3721295 1.3711948 1.3371850 1.2985963 1.2758442 1.3279503 1.2798667 1.4310607 1.1297124 1.5583572 1.7455130 1.5379610 1.4477104 1.5328543 1.5067259 1.4799073 1.6311749 1.5174392 1.5859524 1.7341162 1.4318469 1.4997931 1.4134622 1.4363560 1.4678566 1.3893953 1.5189083 1.5777172 1.5783652 1.5152492 1.4111523 1.6308419 1.5524130 1.5880933 1.6064632 1.4923655 1.4984026 1.4886588 1.5750556 1.5416327 1.4345942 1.4326888 1.4165292 1.6861128 1.3674901 1.3512680 1.3830988 1.3920964 1.4278515 1.4350097 1.3351890 1.4250717 1.3514612 1.5676686 1.5222972 1.4307525 1.4127155 1.4212258 1.4292712 1.4667588 1.4685965 1.4487856 1.4520193 1.4397790 1.4772292 1.4233070 1.3571889 1.4061589 1.3430318 1.4241614 1.3351001 1.4637513 1.3832325 1.3313186 1.3822687 1.0769989 1.0064246 1.3169796 1.2559254 1.1841358 1.3281126 1.2934971 1.4784014 1.2168223 1.3968936 1.3637058 1.2267274 1.1849910 1.2223082 1.2611287 1.3048944 1.2151054 1.2026810 1.2169587 1.3072057 1.4315327 1.3830231 1.3706402 1.2718110 1.4413495 1.1816515 1.2957045 1.3146704 1.2762260 1.2964410 1.4206882 1.4029340 1.3543385 1.3587507 1.4368843 1.4489902 1.3454364 1.4047273 1.4152114 1.4472905 1.4535469 1.3485739 1.2513952 1.2569122 1.3003663 1.2103717 1.3952420 1.2390861 1.1838035 1.1325949 1.2394807 1.2881951 1.3209855 1.2752280 1.2415790 1.2796642 1.3266326 1.3289339 1.4192996 1.3560504 1.3520671 1.2995098 1.2638252 1.2756988 1.3941388 1.4643106 1.8424258 1.7853232 1.4469195 1.5236518 1.2734602 1.2516588 1.1491034 1.0893220 1.4565204 1.2692775 1.2567371 1.1599623 1.0892058 1.0404216 1.4436696 1.4264451 1.3159385 1.4213566 1.5378992 1.4053057 1.4753219 1.4277822 1.4331678 1.4026159 1.4212060 1.5104885 1.5132840 3.4517433 3.2720849 3.3262097 3.6210540 3.6002018 3.4095703 3.5056855 3.4427005 3.7500746 
ref_122    2.1323545 2.5513430 1.8708289 2.2848557 1.9871484 2.0355694 2.0462794 2.1282811 2.0005784 1.9511848 1.7975275 2.0775802 2.1070102 1.7173150 1.4446279 1.8985582 1.4594292 1.4152542 1.3248723 1.4244764 1.2846476 1.2951111 1.8804107 1.9173272 1.8130745 1.7070632 2.0440340 1.9163507 1.6300309 1.6898389 1.5266320 1.5757148 2.4989572 2.3384279 2.2795071 2.2505847 1.5164497 2.0835628 1.3774259 0.9474331 0.0000000 0.6453220 0.5691542 0.6227891 0.6184458 0.5485358 1.4337207 1.3863094 1.3179663 1.4468045 1.2792131 1.4516654 1.4241712 1.3995063 1.4184491 1.3970317 1.3882073 1.4693706 1.3512103 1.2263986 1.2931104 1.3394033 1.4997412 1.3628917 1.4063950 1.5385374 1.4042235 1.4094705 1.5019799 1.5133299 1.3666117 1.2671811 1.1910938 1.3588813 1.2823947 1.2688874 1.3135781 1.2446315 1.3230493 1.3983922 1.3000604 1.7209501 1.7577268 1.6417695 1.5914265 1.2352647 1.3869080 1.3634656 1.4160049 1.4201618 1.3919112 1.3792536 1.3374285 1.3318503 1.3271776 1.3368398 1.3284769 1.3756742 1.4404721 1.3530108 1.3709655 1.3564138 1.3844329 1.3371626 1.4444813 1.3791847 1.4320531 1.3502929 1.3895200 1.3731101 1.3855159 1.3907975 1.4225591 1.2732477 1.3953252 1.3372313 1.3571048 1.4634330 1.3323080 1.4684275 1.3341349 1.3603811 1.3908733 1.3313057 1.3752677 1.3196809 1.4433215 1.3029825 1.3412108 1.3215688 1.1269945 0.9966165 1.4220416 1.1166091 1.1766227 1.3455314 1.3066872 1.4564369 1.3847889 1.3019409 1.2714308 1.2854944 1.2579096 1.2940387 1.2565580 1.3157762 1.2802289 1.3137774 1.2983487 1.4126633 1.3361907 1.2890182 1.3822259 1.2894465 1.3239222 1.2449852 1.3442638 1.2193825 1.2074225 1.1718964 1.3322069 1.3417590 1.3888870 1.3484645 1.4099858 1.3886793 1.3838870 1.3378421 1.3235934 1.4360893 1.4689766 1.3715563 1.4495557 1.1975497 1.2700297 1.2890794 1.3523726 1.3345775 1.1608268 1.2316095 1.1609939 1.2046585 1.3250200 1.2386830 1.2585222 1.3187932 1.2906012 1.1886163 1.4008134 1.2993796 1.3197122 1.2370997 1.2070280 1.3021325 1.3163945 1.4106410 1.8045575 1.9211954 1.5685510 1.3824676 1.3487461 1.3442576 1.4468753 1.0879641 2.1221468 1.6763286 1.7902023 1.6742672 1.6252069 1.5869893 2.0256691 1.6882457 1.7377251 1.6507744 1.8559989 1.8185831 1.7092018 1.4230027 1.6735904 1.6126414 1.5485495 1.7047986 1.7964410 4.1780789 3.6686180 3.9689809 3.9569377 4.0367752 3.9315173 4.1050264 4.0878689 4.2612447 
ref_144    1.8055778 2.7032940 1.9013643 2.1064060 1.9877621 1.9165947 2.0371854 2.0098966 1.8322176 2.0538875 1.7559518 1.7712104 1.7233822 1.7846070 1.2018803 1.8432034 1.5399476 1.4000981 1.4516800 1.5337529 1.4457142 1.4630697 1.8243606 2.2307852 2.0202267 2.0615786 1.8375661 1.7055855 1.4034863 1.3516997 1.3163086 1.4324423 2.4455700 2.3061914 2.3831993 2.2670116 1.7881529 2.0871650 1.3935058 1.0663510 0.6453220 0.0000000 0.3561379 0.4064816 0.4343984 0.4010755 1.4789199 1.4523662 1.4594137 1.5383558 1.5047551 1.4244565 1.4919702 1.4494121 1.5032796 1.5241251 1.3525212 1.4522165 1.3448979 1.2507212 1.3115800 1.3959665 1.4691226 1.2498681 1.3984482 1.6583516 1.4759979 1.2940797 1.4282848 1.4556948 1.3819285 1.3511036 1.3461744 1.2542319 1.4453958 1.3081850 1.3148861 1.2982902 1.4217496 1.3261315 1.3998117 1.6304297 1.6661504 1.6746015 1.6683169 1.2558313 1.4258665 1.4186841 1.4028347 1.3975781 1.3948176 1.3798816 1.4031593 1.4052020 1.3530936 1.4332404 1.3491458 1.3178396 1.4529539 1.4961077 1.4748640 1.5172769 1.5070143 1.4697535 1.5263052 1.4847435 1.6230794 1.5354632 1.4231015 1.4215929 1.4728644 1.4978479 1.5166653 1.4719501 1.4194770 1.5182906 1.5262447 1.5824184 1.4992119 1.4480753 1.4067162 1.5598238 1.4965861 1.4589902 1.4867391 1.5083700 1.6721510 1.4683841 1.5108878 1.4415932 1.1373361 0.9532450 1.2754416 1.1798098 1.1470275 1.3597614 1.3466243 1.5182015 1.3186655 1.4081432 1.3840600 1.3174019 1.3228458 1.3784318 1.2469799 1.1827492 1.2909683 1.3406569 1.3124130 1.3667607 1.4469722 1.4338678 1.4521482 1.3049668 1.3886032 1.2747434 1.3381388 1.4421578 1.2872529 1.3177295 1.4302678 1.4351875 1.4072788 1.5144687 1.5267454 1.5175782 1.5256681 1.4870108 1.4850829 1.5018950 1.5548396 1.4317716 1.4963191 1.3575743 1.2993448 1.1994795 1.3371381 1.3571419 1.2637734 1.2551828 1.2658265 1.3153656 1.3949081 1.3718934 1.3759417 1.4112476 1.3597897 1.3273180 1.4931449 1.3273010 1.4307941 1.3633402 1.3382013 1.3192425 1.3587788 1.4228208 1.8016609 2.0844930 1.7676213 1.4239662 1.2633649 1.2369541 1.3088364 1.0741999 2.0833083 1.4911449 1.4428625 1.3227725 1.4699695 1.3731067 1.4355865 1.3759502 1.5082285 1.4887640 1.4406821 1.4965487 1.4072353 1.4530138 1.3905311 1.4072953 1.3648146 1.5025348 1.5901533 3.8800699 3.6067226 3.6437196 3.7016081 3.5380555 3.7855049 3.8719477 3.8374573 4.3017622 
ref_136    2.0300801 2.5491865 1.9084469 2.0111129 1.9277777 1.8729891 1.9281251 1.8102276 1.7904578 1.9736285 1.7795366 1.7909950 1.7376912 1.8172003 1.2340128 1.8841702 1.4913164 1.5419578 1.5802535 1.5072119 1.4959409 1.5851080 1.6949735 1.8222311 1.6987012 1.6335374 1.8520162 1.7966812 1.5240757 1.5083954 1.4358342 1.4825491 2.3025318 2.1888928 2.1516877 2.1427408 1.8433680 2.0986654 1.2963289 1.1499146 0.5691542 0.3561379 0.0000000 0.3962327 0.4042659 0.3724540 1.3593239 1.3302856 1.2786228 1.5531218 1.4200197 1.4736920 1.4536230 1.2960133 1.4420674 1.4884849 1.3029211 1.4022460 1.2733178 1.3093656 1.2974545 1.3933197 1.4405282 1.2306233 1.2413147 1.4563834 1.4084320 1.3403872 1.4331062 1.3502126 1.2755792 1.3685666 1.2321822 1.1952198 1.4002901 1.2333917 1.2074983 1.2226115 1.3136388 1.2853387 1.2967242 1.7069859 1.7190998 1.6599715 1.5348715 1.1961414 1.3591355 1.3365131 1.3263636 1.3804530 1.3166401 1.3685188 1.4163805 1.3386525 1.3303218 1.4652288 1.2997256 1.1789161 1.4828601 1.3542997 1.2589176 1.3129758 1.3169315 1.2880792 1.3923469 1.3660057 1.5036033 1.4013017 1.3907115 1.3713513 1.3803698 1.3573096 1.2950975 1.3504916 1.4269320 1.3389743 1.3319868 1.4473010 1.3225464 1.3517893 1.3115895 1.4079341 1.4218584 1.3325740 1.3565280 1.3078278 1.4417166 1.3271049 1.3723613 1.3375922 1.1022432 0.8907887 1.2584053 1.0786158 1.0403386 1.2851324 1.1738038 1.3519441 1.1767139 1.1940326 1.2074368 1.1491450 1.1723552 1.2498329 1.1756964 1.0672780 1.1608800 1.1194360 1.1646727 1.3368052 1.3965016 1.2804803 1.2903736 1.1813077 1.3230488 1.1788843 1.1948723 1.3093092 1.2084682 1.2749455 1.4054893 1.3580718 1.3218870 1.4392301 1.4444140 1.4549552 1.4240454 1.4502163 1.3549754 1.4188233 1.4287740 1.3196768 1.4323290 1.2842556 1.2055706 1.2138748 1.2560334 1.2760911 1.2178654 1.1764249 1.2005833 1.1935432 1.3162739 1.3922652 1.2716775 1.3440032 1.2934478 1.2298126 1.4168994 1.3745911 1.3727198 1.2817909 1.2829297 1.2122788 1.3149900 1.3459097 1.8441924 2.1352488 1.7453532 1.4709540 1.2819550 1.3899856 1.5261229 1.2359141 2.1719014 1.4474627 1.5523303 1.3779296 1.5407365 1.5364982 1.7552515 1.5659034 1.6723256 1.6125969 1.6720971 1.6372800 1.6620110 1.5137999 1.5866829 1.5659950 1.5004733 1.6131176 1.6250955 3.7187551 3.3336504 3.2809152 3.2099882 3.3384740 3.2213702 3.5103445 3.4887555 3.7206440 
ref_30     2.0240395 2.1904505 1.8294859 1.8144152 1.8042886 1.8159469 1.9982593 1.6851037 1.6215962 1.7881515 1.5831346 1.7074622 1.7197711 1.7726823 1.3405665 1.7885116 1.5465451 1.6003718 1.5858115 1.7376323 1.6181352 1.6803280 1.7794805 1.9964678 1.7915025 1.7882275 1.7464596 1.7119670 1.5724187 1.5622696 1.4720255 1.5082746 2.0723563 1.8082214 2.0165523 1.8888120 1.6441356 2.0624737 1.3489578 1.1771052 0.6227891 0.4064816 0.3962327 0.0000000 0.1861561 0.2041415 1.3783974 1.3822470 1.3238302 1.4087466 1.4078532 1.3211069 1.4049456 1.3390446 1.4309496 1.4169451 1.1735895 1.3705683 1.2425083 1.2102586 1.1977832 1.2715938 1.3715548 1.1589190 1.0426229 1.2930878 1.2168893 1.1557178 1.2707174 1.2104513 1.2230062 1.1817201 1.1543726 1.1571334 1.2996335 1.2133696 1.1994348 1.1718659 1.2127877 1.2389734 1.2503700 1.4999383 1.5719259 1.5867360 1.5569970 1.1927971 1.2538264 1.2630172 1.2452024 1.2508477 1.2426488 1.1649560 1.2683896 1.1835422 1.1808929 1.2500042 1.1626140 1.2983653 1.3013064 1.2852282 1.2783919 1.3866706 1.3209962 1.2816738 1.3444249 1.3107909 1.4236413 1.3347790 1.3498243 1.2890764 1.3049731 1.3290198 1.2766060 1.3608109 1.2958825 1.3345732 1.3858264 1.5091728 1.3896610 1.3628631 1.3061692 1.3164604 1.3046519 1.3822431 1.3900471 1.3098356 1.4351093 1.2745614 1.4280084 1.2758768 1.0709967 0.9316125 1.2902887 0.9881109 0.9954973 1.2460708 1.2497245 1.4182120 1.3377925 1.2749774 1.2037336 1.2122001 1.1327964 1.1825790 1.2520564 1.1769111 1.2986768 1.2521926 1.1623714 1.2317205 1.3940424 1.2836151 1.4175331 1.2545279 1.3355210 1.2791022 1.2593894 1.2610517 1.0944681 1.1197887 1.3616778 1.2388524 1.2946796 1.3597609 1.4112200 1.3704132 1.3854778 1.3649250 1.2765885 1.3404178 1.4173988 1.3593398 1.4357603 1.2233018 1.3185939 1.2016525 1.2484778 1.2550684 1.1338950 1.2124929 1.1846356 1.2806717 1.2161561 1.3641544 1.2999593 1.2642735 1.2904387 1.1225285 1.3926232 1.2628032 1.3706827 1.2472617 1.2046992 1.2602423 1.2653180 1.3417489 1.9238910 1.9464325 1.5804852 1.2558323 1.3470834 1.3452307 1.3158046 1.0700507 2.0470306 1.3179950 1.4660255 1.2755835 1.4730211 1.4868736 1.7607386 1.5570996 1.5338490 1.4867079 1.6121446 1.6030602 1.6161260 1.5368147 1.6177832 1.6000118 1.4603202 1.5096618 1.5681980 3.5208941 3.3749132 3.4735653 3.4488073 3.4078756 3.3781013 3.7676788 3.7863509 3.9794758 
ref_79     2.3017712 2.3669095 1.9138468 1.9325413 1.8164114 1.8467241 2.0637109 1.9351313 1.8558782 2.0654443 1.6442708 1.7729534 1.7395993 1.9313658 1.4851413 1.8552432 1.6226708 1.5383779 1.4999695 1.6001249 1.5534279 1.6467936 1.8364482 2.0304095 1.9058360 1.8839283 1.9324297 1.7732282 1.6776140 1.5782913 1.5178988 1.6077880 2.2328410 1.9868570 2.1153565 2.0871557 1.6997924 2.2579735 1.4323486 1.2105822 0.6184458 0.4343984 0.4042659 0.1861561 0.0000000 0.1460310 1.5044359 1.4622275 1.4240783 1.5647838 1.5174517 1.4026604 1.4648403 1.3716217 1.4876659 1.4158756 1.3542071 1.4604763 1.3752625 1.2807453 1.3281664 1.4022721 1.5594410 1.2636032 1.1191042 1.3357913 1.2412701 1.2542711 1.3537394 1.2857326 1.2649702 1.2265415 1.1667734 1.1081977 1.2540678 1.3352393 1.2414340 1.2271277 1.3294421 1.3383350 1.2804596 1.6727903 1.7186314 1.7061833 1.6137587 1.2607323 1.2783584 1.3627349 1.3761918 1.3746028 1.3960062 1.2786206 1.3899333 1.2695633 1.2764754 1.3789899 1.2899253 1.2955153 1.2997116 1.4084410 1.3929795 1.4368442 1.4859791 1.4447756 1.4560836 1.4255249 1.5239398 1.4957019 1.4101694 1.3486720 1.3946660 1.4823787 1.3963897 1.4662380 1.4131693 1.4176224 1.4668377 1.5259111 1.4963344 1.4691580 1.3691497 1.4501335 1.4473365 1.4409918 1.4611695 1.4211697 1.5903573 1.4506295 1.5196089 1.4053988 1.2142373 1.0497418 1.2832291 1.0954356 1.1301212 1.4810079 1.4319613 1.6217790 1.4614516 1.4579841 1.3948562 1.3562077 1.3488680 1.4430550 1.3687008 1.3906040 1.4469559 1.4569264 1.3765972 1.3686344 1.5586444 1.3655902 1.5034821 1.3448302 1.4890635 1.3669751 1.3309777 1.4339164 1.2509860 1.3978568 1.4061515 1.4276300 1.4274557 1.5504331 1.6343733 1.5241399 1.5795175 1.5635380 1.5074518 1.5539514 1.6131668 1.5319871 1.6349937 1.4189985 1.5253991 1.4312868 1.4185714 1.3892376 1.2959202 1.3091633 1.3201590 1.3567612 1.4066436 1.4412972 1.4242451 1.5193890 1.4337674 1.2866233 1.6041320 1.5032394 1.5433318 1.4517471 1.4041446 1.4460941 1.4931760 1.4959859 1.9225325 2.1485720 1.6396983 1.2868756 1.4747544 1.2967634 1.3517135 1.2219220 2.1607197 1.4011688 1.5508433 1.3993232 1.5101665 1.4689563 1.6742511 1.5497215 1.5864756 1.6156202 1.7085996 1.6932010 1.6525883 1.5095985 1.6331953 1.5630015 1.4128009 1.6244266 1.6913969 3.7479776 3.6339778 3.4281680 3.6034388 3.4729113 3.4209367 3.7650339 3.5991186 3.9992886 
ref_155    2.0320914 2.4300609 1.7616773 1.8183023 1.8582244 1.6961004 1.9082865 1.8586363 1.7592700 1.8501190 1.6068108 1.7742266 1.8057585 1.7375229 1.3587193 1.8053010 1.4435018 1.4709440 1.4223329 1.4379013 1.4249554 1.4613203 1.7532086 1.9984630 1.8928550 1.8372496 1.7584177 1.6550791 1.5650346 1.4867371 1.4025534 1.4471728 2.1105095 1.9011533 1.9730153 1.9799377 1.6518899 1.9789939 1.3007052 1.0165657 0.5485358 0.4010755 0.3724540 0.2041415 0.1460310 0.0000000 1.3807351 1.3102197 1.2672842 1.3634437 1.3192689 1.2549554 1.3386444 1.2588094 1.3179663 1.2987711 1.2337851 1.2864600 1.2104424 1.1596475 1.1755448 1.2323946 1.3674279 1.1933790 1.1083735 1.4131663 1.2832295 1.2164745 1.3377838 1.2467798 1.2572905 1.2685511 1.1563356 1.1448808 1.2801745 1.2812101 1.2693517 1.1879020 1.2612128 1.2670575 1.1761302 1.4468404 1.4689732 1.4936912 1.4156102 1.2067150 1.2805372 1.2899194 1.3512062 1.3453279 1.3115839 1.3159856 1.3230063 1.3253112 1.2964668 1.3635156 1.3177150 1.2989041 1.3811357 1.3289429 1.2706466 1.3234639 1.3871789 1.3868165 1.4278518 1.3594487 1.5003227 1.3826159 1.4114438 1.3721874 1.3849341 1.4867248 1.3724316 1.4231882 1.4612597 1.4592031 1.4525196 1.4912644 1.4853186 1.4958254 1.4093094 1.3630274 1.4358993 1.4125759 1.4309877 1.3803776 1.5094748 1.3848358 1.4702683 1.3965855 1.0641743 0.9289119 1.1845728 1.0336723 1.0428826 1.2615612 1.1851940 1.4600569 1.2669031 1.3671952 1.2895966 1.2408852 1.2274770 1.3228749 1.2457434 1.2726064 1.2814682 1.3242063 1.2329716 1.3422145 1.5132510 1.3293491 1.3836794 1.2752804 1.4001035 1.2797044 1.2857643 1.3278377 1.1732250 1.2704077 1.2709899 1.3450479 1.2500653 1.4467919 1.4529293 1.3908208 1.4492787 1.4073568 1.4341398 1.4097436 1.5206795 1.3991703 1.4828694 1.2637679 1.4049930 1.2978207 1.2977276 1.2682303 1.2011239 1.2301475 1.1925620 1.2326498 1.3157322 1.3599001 1.2689848 1.3751710 1.3071938 1.1935722 1.4636492 1.4568572 1.3937430 1.3414716 1.2922381 1.3262106 1.3163768 1.3629337 1.9447568 2.0785718 1.4861127 1.2387978 1.2730450 1.2155830 1.3016777 1.1422932 1.8596868 1.3467875 1.5075861 1.3707763 1.4094427 1.3961431 1.6195087 1.4702157 1.5689504 1.6142289 1.5971771 1.6028362 1.5132414 1.4643605 1.4688596 1.4382485 1.3662448 1.5189719 1.5524563 3.4560989 3.6489896 3.5903704 3.7437280 3.6681846 3.4868620 3.6969384 3.7002519 4.1422719 
ref_188    2.7694744 3.0930187 2.3068564 2.3952129 2.8550328 2.6241166 2.4876211 2.4803547 2.3401655 2.6861402 2.6604847 2.6012408 2.6137104 1.9033418 1.9582651 2.0283438 1.9877812 2.0084443 2.0407635 2.1691806 1.8459661 1.8132788 2.5754832 2.8659537 2.6288285 2.6784042 2.3364814 2.1011191 2.0493109 2.0007267 2.0456906 2.0960023 2.3824920 2.4219473 2.4385626 2.3391310 2.0880275 2.3770550 1.7881676 1.4357277 1.4337207 1.4789199 1.3593239 1.3783974 1.5044359 1.3807351 0.0000000 0.2639370 0.3236736 0.5234945 0.5092033 0.5649343 0.5467916 0.5083690 0.4985328 0.5030748 0.5605221 0.4728147 0.3994915 0.3893233 0.3732043 0.4909219 0.5182844 0.8983673 0.8947613 0.9365018 0.9015058 0.9043284 0.9257507 0.7564644 0.8797845 0.8320227 0.9003697 0.8217847 1.0035538 0.7314632 0.9119792 0.7679342 0.8062565 0.8477437 0.8852517 0.9531416 0.9873100 0.9638991 0.9702212 0.8793080 0.9663706 0.9109757 0.9721957 0.9860970 0.9149535 0.9289812 1.0057641 1.0086050 0.9326794 0.9817333 0.9269777 0.7913813 0.9906094 0.8330238 0.7765141 0.9102774 0.8804697 0.8882957 0.8718103 0.8188481 0.8820202 0.8558104 0.8755133 0.9042010 0.8309896 0.8126177 0.7745996 0.9160939 0.8917096 0.8677297 0.8763700 0.8405326 0.8658597 0.7938817 0.8372842 0.8523461 0.8245467 0.8600269 0.8658504 0.8848257 0.8267815 0.8800239 0.8429769 0.8625040 0.8042011 0.7332841 0.9885304 0.8233894 0.7547322 0.7761752 0.8029443 0.8472846 0.8352849 0.7390983 0.8063691 0.7960297 0.7591496 0.7584476 0.7551131 0.7072695 0.7914774 0.7347241 0.7703009 0.8204871 0.8077838 0.8218114 0.7619746 0.7261868 0.7068583 0.7469644 0.7069642 0.8513589 0.7787261 0.7526878 0.9592233 0.9331105 0.7819922 0.7399543 0.7500875 0.8389892 0.8862177 0.8142237 0.7940793 0.8260735 0.8057046 0.8162539 0.8149449 0.7615762 0.7764186 0.8453542 0.7216866 0.7459865 0.8520292 0.7932526 0.8305044 0.9344274 0.7633143 0.7916006 0.8045835 0.6714604 0.7859850 0.7360525 0.7104882 0.8063281 0.8400586 0.6918988 0.7328219 0.7092119 0.7337551 0.7186089 2.3281572 2.4580374 1.9325506 1.9768355 1.6924062 1.7579539 1.8900209 1.6484579 2.5179758 1.6452946 1.7718955 1.6273713 1.7242620 1.5701888 2.2732218 2.0772218 2.0273930 2.1263134 2.4880239 2.2861844 2.0463953 2.0108678 2.0871070 2.0221961 2.1004966 2.3541694 2.2660809 4.8474201 4.8051364 4.3739744 4.9115876 5.0798901 5.1211736 5.1747399 4.8765855 5.0493965 
ref_149    2.8021293 3.3971391 2.3138474 2.2391712 2.6282092 2.5491736 2.3908150 2.4919052 2.1950254 2.5732707 2.4963856 2.4803648 2.6131737 1.7874031 2.0364672 2.0647327 2.1513804 2.0223469 2.0718376 1.9926295 1.8840517 1.8523618 2.3628010 2.7496977 2.5090553 2.4367066 2.2810217 2.0641654 1.8837539 1.9571045 2.0234315 2.0850080 2.2736914 2.3997483 2.2791970 2.4525755 1.9859115 2.3943285 1.7106592 1.3590684 1.3863094 1.4523662 1.3302856 1.3822470 1.4622275 1.3102197 0.2639370 0.0000000 0.1839155 0.4981462 0.4861071 0.5414638 0.5231472 0.4439555 0.4797184 0.4734559 0.5035276 0.4952395 0.4072170 0.5035740 0.4397331 0.4832588 0.5084052 0.8618030 0.8948918 0.9688728 0.9322571 0.9080844 0.9251560 0.8856312 0.8154888 0.8416097 0.9222015 0.8672461 1.0152422 0.7362073 0.9214463 0.7439976 0.7790522 0.8570265 0.9448670 1.0314201 1.0478176 0.9850958 0.9663458 0.8105057 0.8031232 0.8178905 0.8795792 0.8409771 0.7910358 0.8695630 0.8689877 0.8948688 0.8247187 0.8011398 0.8294996 0.8117896 0.8723951 0.7691457 0.7362193 0.8811767 0.8504388 0.7569932 0.7975997 0.7683046 0.8100947 0.8256420 0.7821961 0.8563890 0.7983848 0.7207517 0.7608799 0.7826847 0.8538041 0.8420087 0.8466811 0.7690439 0.8612465 0.7620078 0.7798622 0.8340826 0.7666545 0.8028004 0.8378648 0.8256405 0.8352657 0.7817785 0.7875324 0.8073113 0.7775948 0.7100234 0.8593872 0.7453583 0.6360284 0.7426002 0.7870632 0.7858269 0.7233465 0.7569349 0.6715973 0.6721140 0.6974456 0.7315502 0.6504703 0.6466994 0.7152963 0.6778129 0.7184440 0.7558127 0.7189487 0.8072907 0.7651019 0.7212389 0.6860292 0.7540557 0.7025000 0.7439318 0.7080069 0.7256787 0.7953918 0.7896707 0.7050749 0.6858872 0.7199559 0.8029239 0.7923374 0.6923736 0.7571468 0.7993469 0.7463007 0.7474325 0.7466754 0.6868414 0.6893406 0.8398557 0.7346902 0.7768776 0.8465743 0.8014564 0.8343394 1.0123288 0.7333637 0.7524928 0.7642471 0.7242638 0.7782919 0.7568848 0.6861466 0.7360701 0.8014278 0.7045891 0.6978644 0.7047835 0.6582988 0.6418992 2.0377343 2.1295146 1.8863971 1.8279530 1.5350098 1.6236498 1.7571394 1.5767584 2.2567363 1.6324197 1.7005593 1.6331077 1.8069039 1.6568394 2.0027613 1.9867206 2.0566572 2.1379979 2.3315011 2.2545990 1.9300066 2.0588568 2.1093513 1.9549205 1.9994341 2.5060044 2.2148105 4.1008172 4.3615138 4.4427793 4.6854802 4.5531961 4.5908343 4.6508813 4.5690564 4.6990579 
ref_219    2.4726421 2.9338544 2.3281002 2.2121814 2.8918702 2.5481985 2.3736252 2.4108962 2.2040033 2.4251637 2.3594992 2.4105766 2.4708688 1.9395230 1.7689560 1.9284110 1.9636889 1.9972901 1.9855838 1.8539921 1.7651278 1.7298450 2.3312728 2.4813269 2.3623804 2.3649226 1.9939188 1.9209500 1.7372385 1.8942359 1.8833244 1.8867419 2.1752782 2.1934865 2.1770181 2.1604321 1.7508137 2.1789409 1.5677473 1.4033556 1.3179663 1.4594137 1.2786228 1.3238302 1.4240783 1.2672842 0.3236736 0.1839155 0.0000000 0.5584724 0.5188427 0.5217745 0.6216548 0.5085588 0.5143485 0.5691262 0.5583942 0.5471745 0.4886009 0.5200766 0.5189707 0.5396942 0.4907907 0.8345923 0.9501077 0.9745790 0.9430990 0.8264647 0.9380961 0.8052664 0.8065726 0.8357000 0.8988660 0.8297457 1.0006259 0.7849219 0.8844685 0.7653993 0.8312260 0.8780328 0.9401783 1.0066540 1.0485710 1.0098865 0.9709165 0.8029288 0.8334799 0.8765684 0.9204791 0.9175281 0.8789071 0.9129640 0.8878894 0.8812719 0.7887424 0.8079798 0.8629971 0.7900336 0.8906857 0.7775605 0.7827694 0.8715065 0.8344819 0.7979047 0.7707010 0.7235846 0.7927698 0.8015359 0.7853744 0.7922419 0.7364201 0.7048802 0.8041978 0.8234569 0.8159245 0.8134797 0.7796696 0.7526075 0.8443499 0.7713875 0.7398802 0.8233049 0.7974720 0.8138621 0.7905510 0.8183763 0.8205814 0.7940911 0.8063649 0.7708455 0.8220560 0.6974820 0.8404243 0.6494684 0.6543295 0.7221270 0.7211929 0.7513712 0.7973668 0.6984605 0.6575054 0.6531390 0.6676415 0.6352771 0.6948726 0.6444711 0.6629780 0.6683547 0.7132426 0.7361242 0.7138750 0.7687376 0.7646369 0.7242130 0.6982221 0.7064213 0.7126862 0.7001455 0.6539985 0.6685291 0.8436232 0.7864956 0.6711969 0.6632040 0.6740783 0.7344075 0.7819913 0.6472108 0.7057881 0.7467217 0.7208577 0.7321416 0.7138760 0.7044155 0.6974608 0.8245118 0.7491991 0.7556113 0.7874051 0.7740276 0.7513209 0.9191052 0.6888066 0.7638990 0.7397682 0.6979583 0.7484111 0.6808840 0.7321066 0.7061993 0.7473793 0.6803153 0.6532801 0.6785393 0.6807510 0.6972051 1.9425136 2.1340477 1.7760833 1.7770451 1.6582757 1.5433889 1.8472810 1.4979642 2.1341489 1.4079397 1.4976194 1.4193916 1.5554537 1.4240192 2.0124573 1.8762536 1.9782081 1.8284937 2.1203015 2.0751655 1.8793568 1.9883609 2.0086659 1.8572097 1.9153292 2.0919631 1.9749323 4.0004048 4.1827315 4.4752954 4.5058514 4.4820971 4.7639362 4.4797375 4.6026583 4.4710177 
ref_11     2.5915360 3.0267284 2.1496255 2.5525117 2.5069073 2.6027751 2.4841968 2.2371761 2.0341761 2.4773984 2.5748858 2.3997402 2.5877636 1.8853790 2.1815441 1.9305604 1.8520862 1.9152039 1.9455857 2.0248555 1.8582161 1.8601314 2.4231925 2.9411137 2.6835959 2.7110069 2.0787018 2.1238536 1.6838675 1.8334189 2.0341008 2.0347003 2.2149975 2.2297714 2.3507942 2.2695765 1.7613939 2.4218206 1.8102911 1.3195209 1.4468045 1.5383558 1.5531218 1.4087466 1.5647838 1.3634437 0.5234945 0.4981462 0.5584724 0.0000000 0.2370533 0.4493319 0.3953638 0.4513415 0.4329302 0.4528288 0.5428384 0.4376996 0.3082853 0.5023541 0.4737516 0.3627582 0.3571287 0.8595702 0.8161139 0.9187480 0.8986283 0.7940730 0.8434195 0.7365540 0.7032211 0.6826285 0.7515837 0.7360904 0.8417778 0.7103802 0.7360493 0.6634269 0.7002774 0.8496361 0.7417592 0.8250844 0.8619642 0.8290856 0.8374582 0.6235158 0.8696939 0.8959384 0.9441498 0.9402379 0.8316714 0.8877322 0.8129699 0.8779531 0.8844633 0.8138952 0.8702802 0.7271006 0.7817615 0.7103602 0.6853463 0.7797545 0.7163929 0.7508523 0.6720526 0.6582673 0.6965738 0.7270234 0.6812184 0.7131973 0.7181374 0.6284457 0.7159926 0.6789520 0.6635254 0.6972831 0.7242563 0.7051800 0.7072780 0.6472556 0.6469371 0.7093824 0.6533710 0.7044037 0.7400668 0.7371455 0.7312865 0.7026635 0.6937056 0.6890642 0.7429020 0.6072779 0.7069227 0.7381795 0.6884778 0.8092824 0.7685660 0.8066817 0.6933834 0.7671274 0.6837924 0.7103411 0.7889617 0.6518824 0.6492207 0.6539431 0.6938205 0.6631755 0.6563985 0.7161342 0.7640568 0.8959402 0.7991042 0.7038055 0.7582114 0.7493102 0.7485422 0.6675340 0.6671714 0.7182264 0.7920434 0.7619320 0.7705379 0.7618655 0.7844032 0.7838113 0.7875916 0.7882836 0.8281930 0.8208817 0.7650278 0.8597284 0.7980616 0.6729284 0.7542537 0.7790540 0.7541574 0.7740084 0.7958734 0.7759333 0.7865852 0.8013656 0.7433398 0.7519380 0.7866824 0.7067233 0.7553349 0.6609112 0.6912252 0.6726442 0.6969871 0.7170957 0.6342704 0.7438235 0.7016126 0.6815867 2.2373554 2.2399326 2.0731528 1.9721290 1.6977370 1.7163100 1.7998524 1.7244974 2.2479312 1.6033419 1.7765560 1.5998904 1.6706400 1.6623523 2.2935593 2.2141679 2.0656933 2.0528719 2.2267725 2.2010668 1.9584433 2.1813079 1.9203181 1.8882827 1.9597966 2.3040363 1.9261855 4.5162429 3.9017409 3.9025115 4.3651086 4.2140956 4.1656751 4.2277375 3.9671236 4.2918875 
ref_3      2.6491446 3.0922128 2.0667192 2.2887267 2.4250420 2.5695157 2.3938475 2.3765388 2.0892152 2.5650600 2.4703764 2.4191728 2.5473039 2.0532873 1.8995173 1.8544846 1.7393886 1.8070748 1.8707051 1.9413439 1.7420195 1.7860967 2.4879412 2.8656738 2.6155460 2.5674655 1.9669036 1.9180995 1.6968371 1.7131710 1.8470694 1.8695445 2.2101035 2.1897320 2.2233443 2.2542339 1.7469830 2.4879427 1.7379192 1.3140974 1.2792131 1.5047551 1.4200197 1.4078532 1.5174517 1.3192689 0.5092033 0.4861071 0.5188427 0.2370533 0.0000000 0.4170231 0.4129132 0.3903917 0.4055075 0.4513758 0.5116246 0.4247670 0.3442548 0.5172491 0.4609676 0.3564374 0.4165370 0.8455553 0.9272549 0.9539206 0.9430217 0.8340989 0.9760691 0.7831321 0.7889878 0.7958404 0.8306410 0.8283361 0.9711764 0.8457289 0.8553696 0.7621351 0.8276160 0.9310933 0.8277327 0.9464896 1.0157469 0.9555343 0.9830899 0.7614118 0.9380131 0.9906325 0.9899756 0.9533277 0.8762999 0.9380444 0.8955136 0.8776771 0.9386946 0.8405453 0.9373327 0.8261302 0.8246481 0.8101419 0.7972833 0.8430502 0.8324366 0.8705981 0.7751685 0.7291356 0.8227476 0.7762463 0.8391197 0.8532609 0.7958601 0.7248937 0.7031037 0.7347673 0.7893701 0.7991599 0.8069622 0.8437711 0.8046636 0.7725439 0.7834482 0.7438970 0.7894978 0.7700355 0.7941783 0.8018324 0.8067486 0.7953597 0.7491828 0.7678125 0.7302915 0.6362699 0.7820813 0.6967163 0.6578553 0.7065611 0.7360273 0.7502154 0.6673677 0.7125622 0.6480258 0.6496161 0.7138765 0.6534993 0.6324143 0.6250340 0.7629618 0.7499033 0.7650633 0.8101200 0.7883849 0.8161941 0.8117935 0.6873512 0.7473494 0.7163572 0.7425337 0.6926122 0.7679350 0.7057300 0.7518053 0.7054742 0.7176308 0.6954483 0.6910005 0.7803984 0.7302156 0.6878923 0.7497343 0.7596568 0.7573467 0.8009731 0.7803065 0.6661826 0.6851508 0.7847280 0.7388082 0.7504171 0.7454486 0.7812700 0.7431052 0.7207962 0.7192188 0.6959097 0.7167895 0.6623271 0.6953882 0.6411324 0.6932236 0.7387792 0.6768179 0.7120179 0.6109269 0.7222293 0.6851899 0.7356919 2.0786596 2.3151009 1.9123432 1.8122824 1.6254703 1.6666047 1.7697302 1.5674331 2.2909322 1.6785371 1.7615427 1.6060232 1.7518409 1.7356835 2.1589447 2.2260873 2.1211871 1.9947520 2.2386547 2.1396269 2.0311918 2.1723800 1.8811876 1.7859436 1.8105109 2.3478201 2.1440411 4.8121470 4.0924675 3.8334353 4.3746754 4.6374200 4.2925606 4.2359964 4.0117901 4.5290689 
ref_22     2.5170283 3.1148166 2.1529794 2.4622124 2.4628551 2.3749869 2.4674428 2.2877644 2.1255657 2.4101675 2.3540477 2.1363967 2.5649983 1.8931715 2.0100451 2.0444188 1.7864747 1.8971084 2.0320918 1.9526948 1.7591528 1.8911227 2.3002920 2.6315103 2.4704133 2.4108481 2.0196150 2.1378204 1.7902070 1.7675978 1.9676220 1.9310760 2.1078432 2.1203905 2.3357794 2.3565058 1.6798730 2.3048188 1.7054860 1.4151715 1.4516654 1.4244565 1.4736920 1.3211069 1.4026604 1.2549554 0.5649343 0.5414638 0.5217745 0.4493319 0.4170231 0.0000000 0.3222590 0.3139517 0.2928661 0.3190442 0.4832256 0.3309604 0.3649392 0.4369541 0.4602436 0.3602545 0.3231116 0.8551920 0.8413071 0.9086126 0.8913001 0.8804912 0.9369354 0.6966828 0.7715373 0.8011123 0.8538016 0.7907889 0.8972292 0.7805991 0.7911696 0.7677222 0.7934401 0.9040454 0.8795635 0.8066026 0.8238459 0.8441483 0.8562046 0.7383277 0.8449432 0.8767549 0.9559433 0.9403469 0.8762349 0.9088602 0.8125806 0.9130824 0.9181776 0.8631270 0.8873262 0.7534581 0.7417778 0.7322900 0.7043519 0.7540472 0.8192711 0.8402905 0.7696052 0.7258778 0.7905576 0.7884549 0.7581610 0.7949925 0.7339621 0.7027857 0.6190014 0.8080561 0.8355158 0.8247920 0.7572148 0.7714048 0.7374263 0.6603499 0.7408798 0.7458015 0.8017478 0.7773709 0.7769219 0.8098723 0.7657386 0.7916063 0.7204215 0.8005411 0.7401492 0.6529947 0.6837980 0.6293158 0.5903146 0.7387415 0.7017581 0.7236863 0.6616310 0.7255386 0.6577839 0.6035080 0.6467551 0.6988645 0.6579736 0.6405717 0.6953839 0.6947218 0.7031333 0.7447105 0.7454322 0.7499437 0.7059192 0.7155804 0.7391390 0.7490931 0.7450618 0.6934854 0.6434408 0.6751474 0.7087622 0.6686789 0.6562888 0.6963669 0.6983741 0.7544142 0.7112174 0.6994463 0.6957396 0.7030557 0.7165018 0.8385859 0.7873558 0.6945794 0.7100944 0.7589375 0.7306215 0.7832903 0.7641826 0.7475931 0.7406100 0.6736468 0.6593288 0.6988637 0.6886900 0.6556355 0.6601216 0.5908528 0.6683656 0.6696678 0.6264057 0.6481947 0.5917481 0.6683530 0.6753179 0.6970917 2.2115344 2.1719698 1.9999778 1.8466484 1.6934940 1.5485919 1.8131209 1.7131075 2.2663097 1.6444262 1.7817246 1.6905967 1.6269647 1.6202261 2.1848932 1.9143445 1.9570129 2.0271345 2.2487287 2.1564475 1.8574207 2.2210563 1.8453257 1.8888398 1.8410400 2.1666428 1.9739152 4.1673472 3.8955477 3.8867285 3.9008427 4.3388696 4.1048214 4.2701871 3.9134455 4.2993481 
ref_111    2.4484281 2.9113297 1.9437115 2.4225009 2.6455414 2.4386515 2.1354439 2.3259684 2.0619461 2.3382701 2.3768502 2.3205019 2.4237966 1.9671324 2.0342916 2.0866310 1.8074897 1.7668203 1.8949365 1.8360080 1.6090282 1.7526856 2.3399542 2.8077718 2.5622022 2.4693769 2.1129180 2.0830082 1.7500028 1.8353192 1.9177404 1.8928032 2.1923833 2.3193906 2.4177601 2.4372468 1.5657756 2.4945495 1.7430704 1.3711941 1.4241712 1.4919702 1.4536230 1.4049456 1.4648403 1.3386444 0.5467916 0.5231472 0.6216548 0.3953638 0.4129132 0.3222590 0.0000000 0.2395926 0.2041293 0.2242969 0.5091268 0.3699583 0.3374904 0.4628742 0.3932657 0.2867567 0.3136360 0.8750240 0.9235709 0.8949882 0.8710846 0.8563130 0.9167954 0.6932376 0.6985904 0.7501621 0.7423600 0.7333312 0.8305480 0.8171206 0.7603411 0.7093788 0.7601304 0.8280198 0.7918984 0.8711601 0.8913613 0.8089406 0.8329618 0.7146986 0.7849837 0.8539116 0.8729211 0.8986863 0.8505604 0.8504696 0.8207533 0.8672243 0.8455472 0.8310733 0.8378987 0.7236367 0.7798353 0.7091830 0.6875689 0.7119384 0.7464704 0.7940768 0.7482335 0.6777802 0.7411172 0.7456650 0.7456743 0.7750541 0.6846753 0.7098181 0.6489970 0.7107898 0.7292858 0.7515989 0.7722229 0.6938884 0.7261530 0.6747723 0.7185959 0.6986373 0.7360013 0.7240890 0.7090263 0.7637581 0.7015361 0.7299774 0.7200776 0.6721843 0.7441008 0.5922383 0.7990386 0.6545340 0.6029693 0.8030123 0.7243990 0.8072318 0.6976340 0.7473684 0.7473519 0.7058219 0.7242019 0.7497484 0.6405051 0.7112592 0.6783140 0.6661261 0.7916392 0.8629464 0.8178898 0.8718075 0.8310290 0.7471916 0.7798192 0.7776075 0.7926878 0.7111687 0.7288405 0.7058737 0.8175500 0.7891433 0.7748516 0.7976424 0.7657477 0.8356505 0.8248366 0.8321515 0.8032030 0.8338737 0.7915379 0.8621881 0.8652253 0.7155690 0.6847529 0.7501701 0.7137221 0.7416675 0.7439130 0.7712329 0.7734312 0.7862850 0.7102224 0.7105583 0.7133632 0.7062356 0.7182863 0.6588118 0.6899362 0.7071364 0.7000585 0.6611570 0.6380034 0.7276732 0.6707071 0.7266657 2.3753414 2.2485515 2.1159329 2.0430912 1.7516174 1.8278944 1.8965136 1.7894228 2.2747238 1.6811923 1.8116320 1.6612121 1.7769381 1.6974503 2.4472425 2.1598387 2.0486796 2.1805647 2.2234646 2.2494939 1.8916287 2.1802159 1.9289111 1.8209346 1.8667852 2.3113440 2.1637143 3.8268280 3.5616043 3.6136914 3.8432701 3.8869225 3.8274940 4.0229863 3.6788413 3.7518166 
ref_156    2.5551019 3.2397809 2.2363299 2.3270560 2.4313510 2.4398327 2.3296132 2.4832180 2.1750598 2.5016045 2.5570338 2.1609400 2.3372038 2.0666271 2.0415789 2.1200877 1.9631342 1.9627147 2.0572476 1.9486381 1.8628594 1.8699883 2.3196886 2.8002415 2.6517066 2.4540530 2.0304813 2.0294355 1.8478893 1.6947944 1.8258817 1.9112292 2.2992116 2.3469238 2.3540964 2.4418747 1.6826171 2.4772220 1.6780100 1.3541096 1.3995063 1.4494121 1.2960133 1.3390446 1.3716217 1.2588094 0.5083690 0.4439555 0.5085588 0.4513415 0.3903917 0.3139517 0.2395926 0.0000000 0.2212086 0.1847112 0.4984384 0.3185767 0.3253541 0.4182539 0.4220369 0.3500133 0.3252622 0.9517730 0.9507636 1.0019249 0.8617972 0.9190334 1.0241959 0.7958262 0.8706532 0.8603067 0.8421387 0.7768914 0.9453462 0.8514111 0.8612818 0.7771325 0.8483045 0.9037686 0.9390063 0.9892125 0.9966733 0.9243378 0.9732142 0.7566712 0.9196145 0.9264075 0.9272316 0.9477373 0.9152107 0.9056160 0.9233354 0.9816145 0.9019488 0.9057942 0.9194996 0.7366602 0.8870569 0.7698827 0.8008075 0.8184960 0.8432571 0.8588108 0.7887479 0.7876569 0.8062810 0.8290444 0.8339279 0.8610959 0.7768858 0.7623646 0.6840176 0.7593201 0.8465429 0.8559375 0.8379709 0.8366161 0.8101759 0.7019179 0.8188605 0.8328675 0.8233607 0.8092840 0.8515889 0.8142230 0.8785074 0.8043354 0.7860947 0.8221486 0.7815892 0.6024153 0.7652653 0.6306546 0.5821786 0.7036199 0.7266235 0.7489367 0.6323285 0.7408487 0.6705752 0.6387288 0.6775152 0.7565275 0.6668042 0.7004966 0.7713700 0.7101334 0.7315029 0.7496335 0.8150181 0.7573826 0.7346882 0.6885907 0.7499959 0.7182176 0.7683295 0.6444297 0.7199674 0.6679461 0.7793172 0.7409786 0.7413231 0.7635791 0.7408629 0.8349891 0.7566173 0.7379133 0.7408545 0.7781948 0.8245262 0.8104396 0.8184698 0.6963284 0.6736891 0.7794091 0.7347399 0.7404867 0.7538060 0.6826308 0.7376464 0.7049979 0.6996555 0.7057548 0.7162716 0.6981048 0.6790263 0.6671162 0.7508446 0.7006154 0.7120273 0.6949736 0.6400279 0.6920463 0.7365045 0.7237491 2.2443070 2.1623635 2.1091111 1.9745166 1.5864467 1.6762703 1.9748257 1.9085167 2.1919392 1.6750061 1.6714238 1.7244178 1.7501405 1.6673027 2.3339235 1.8972683 2.0492548 2.0512930 2.4065947 2.3357632 2.0097657 2.2024401 2.0845561 1.9152311 1.9055215 2.3346978 2.0438251 4.0296432 3.8062768 3.7830923 3.8517389 4.1958561 3.9202600 3.9505228 3.6630076 4.1656304 
ref_95     2.4637835 2.8257222 2.1114897 2.2695093 2.5484224 2.6068563 2.4777428 2.5170177 2.1883413 2.5427978 2.6513748 2.2620951 2.6527869 2.1344951 1.9652894 1.9833668 1.7231007 1.7943130 1.8673181 1.9229132 1.7315247 1.7989549 2.3783801 2.9371843 2.7309366 2.6241054 2.0754460 2.1770556 1.8161433 1.7020106 1.9462714 1.8442330 2.2475611 2.3486461 2.3311472 2.3530872 1.6790893 2.5116148 1.7873238 1.3849116 1.4184491 1.5032796 1.4420674 1.4309496 1.4876659 1.3179663 0.4985328 0.4797184 0.5143485 0.4329302 0.4055075 0.2928661 0.2041293 0.2212086 0.0000000 0.1766527 0.5269695 0.3738131 0.3183410 0.4323207 0.4312686 0.3343931 0.3124303 0.9321531 0.9593451 1.0284516 0.8885269 0.8917079 0.9807792 0.7735287 0.7924064 0.8633838 0.8452154 0.7961335 0.9373260 0.8375080 0.8642304 0.8036182 0.8673832 0.9313034 0.8559759 0.9035757 0.8728822 0.9184373 0.8979646 0.7301002 0.9053791 0.9129679 0.9597783 0.9820461 0.9040757 0.9480519 0.8354222 1.0019803 0.9198286 0.9429014 0.8749984 0.7167966 0.8576574 0.7714392 0.6825979 0.7716758 0.8067769 0.8411691 0.7880050 0.7490708 0.7603805 0.7896833 0.8043676 0.7915447 0.7444423 0.6707434 0.6195023 0.7321940 0.7787476 0.8176786 0.7883121 0.7747714 0.7109888 0.7222737 0.7551931 0.7599154 0.8023771 0.7933013 0.7948885 0.8164154 0.8496069 0.7517226 0.7204477 0.7674042 0.8258522 0.6576415 0.8291649 0.7149423 0.6632074 0.8119016 0.7564635 0.7087617 0.7194870 0.7580007 0.6587092 0.6789422 0.7186382 0.7647296 0.7094511 0.7274102 0.7662932 0.7308570 0.7516785 0.8033382 0.8683425 0.9193092 0.8214856 0.8171395 0.7892480 0.8217477 0.8357841 0.7307240 0.7364622 0.7297963 0.8622837 0.8317404 0.7703743 0.7791834 0.8022279 0.8534143 0.8282247 0.8298926 0.8122085 0.8415997 0.8304225 0.9050750 0.8470051 0.7417814 0.7351753 0.8252761 0.7807957 0.8292777 0.8251155 0.8161942 0.8100298 0.8236019 0.7970967 0.8176987 0.7894296 0.7918277 0.7980626 0.7293274 0.7709044 0.7711824 0.7421358 0.7589984 0.6862041 0.7931331 0.7153345 0.7674006 2.3542170 2.2225990 2.0523094 1.9284665 1.8001337 1.8172679 1.9846643 1.7529740 2.2271815 1.6987769 1.6452134 1.5990834 1.7496111 1.6873063 2.3084300 2.1209298 2.0940585 2.1122395 2.3032077 2.1646669 1.9372688 2.3191730 1.9727034 1.8444821 1.9055102 2.3887893 2.0590820 4.0831344 3.9242663 3.7541947 4.1523804 4.2385874 4.2310890 4.3030867 3.7928734 4.1970807 
ref_174    2.8785512 3.2899314 2.1702410 2.3653540 2.4021923 2.3011901 2.3516615 2.3331876 2.2067313 2.3110652 2.5068624 2.2090810 2.6201445 2.1019112 2.1146683 2.1554952 1.9859038 1.9120037 1.9871913 2.0416879 1.8362922 1.8909086 2.3535916 2.9066440 2.8030120 2.6066480 2.0996035 2.0769840 1.8802365 1.6665842 1.9980427 1.8575778 2.4346556 2.5127511 2.6618844 2.5228717 1.7138533 2.5290687 1.8450569 1.3721295 1.3970317 1.5241251 1.4884849 1.4169451 1.4158756 1.2987711 0.5030748 0.4734559 0.5691262 0.4528288 0.4513758 0.3190442 0.2242969 0.1847112 0.1766527 0.0000000 0.4990334 0.3186670 0.3371039 0.4283206 0.4150867 0.3750145 0.3613553 0.9383770 0.9220283 0.9900918 0.8799485 0.8943029 1.0209071 0.7615397 0.8313615 0.8352827 0.8514273 0.8206656 0.9794547 0.8379874 0.8600293 0.8267802 0.8728043 0.9533329 0.9072991 0.9417488 0.9291733 0.8512919 0.9065984 0.7443349 0.8499958 0.8860117 0.8966720 0.9545954 0.8857884 0.8712259 0.8504310 0.9533221 0.9030627 0.8352300 0.8242448 0.7934148 0.8692635 0.7212648 0.7140068 0.7294543 0.7970915 0.8463003 0.7876801 0.7464569 0.7593799 0.8238869 0.7865981 0.8184156 0.7095285 0.7125505 0.7084852 0.7205650 0.7883129 0.8134068 0.7724514 0.7632625 0.7331011 0.7199044 0.7440752 0.7780675 0.8038914 0.7832865 0.8028038 0.8257659 0.8268323 0.7482371 0.7387463 0.7697601 0.7498218 0.5815711 0.7805769 0.6460748 0.6522007 0.7690817 0.7475224 0.7574567 0.7041470 0.7734868 0.6680378 0.6325798 0.6683979 0.7218327 0.6588349 0.7127603 0.7798065 0.7064425 0.7014334 0.7091323 0.8503588 0.8584144 0.7335749 0.7305145 0.7877853 0.7638605 0.8467005 0.6679284 0.7443703 0.7500152 0.8271689 0.8213742 0.7584219 0.7560502 0.7557212 0.8558862 0.7737132 0.7755573 0.7582668 0.8145500 0.8078235 0.8449236 0.7915513 0.6968201 0.7437452 0.8311783 0.8125633 0.8274667 0.7616033 0.7596582 0.7731248 0.7637403 0.7690945 0.7557129 0.7560274 0.7774515 0.7268900 0.7010067 0.7311857 0.7263624 0.7256776 0.7429875 0.6751653 0.7656691 0.7537162 0.8100054 2.5079447 2.3553159 2.2710243 2.1031664 1.7002918 1.7859364 2.0062466 1.9429733 2.2867269 1.6955234 1.6617308 1.6586474 1.7255880 1.5870720 2.4335271 2.1467385 2.1529343 2.2059491 2.5177142 2.3923975 2.0763859 2.3324556 2.1659485 2.0080465 1.9998106 2.4508464 2.2135520 4.1932737 3.8822436 3.9109281 4.1314931 4.3832460 4.1668739 4.3153396 3.7331484 4.2087892 
ref_204    2.7890302 3.0227574 2.2413441 2.1951618 2.4706107 2.5119922 2.4873352 2.2680237 2.0623244 2.3672135 2.4216924 2.2055475 2.5839320 2.0682532 1.9869821 2.0423762 1.8188079 1.8463035 1.9275095 2.0236652 1.7971661 1.7438050 2.5431028 2.8661362 2.7104560 2.6554462 1.9677847 2.0230261 1.6934590 1.7178307 1.9608224 1.9177475 2.3607353 2.3444499 2.4908415 2.2551961 1.7061591 2.1853167 1.7078785 1.3711948 1.3882073 1.3525212 1.3029211 1.1735895 1.3542071 1.2337851 0.5605221 0.5035276 0.5583942 0.5428384 0.5116246 0.4832256 0.5091268 0.4984384 0.5269695 0.4990334 0.0000000 0.4734099 0.3749135 0.4173945 0.3009870 0.4278676 0.4924567 0.8331739 0.8476188 0.8333051 0.8215891 0.7322432 0.8242594 0.7423240 0.7784429 0.7486287 0.7839084 0.7803824 0.8947182 0.8053128 0.7903922 0.7787616 0.8016075 0.8438457 0.8337846 0.9162969 0.9367940 0.9452021 0.8762223 0.6619387 0.8047727 0.8120239 0.8630068 0.8727614 0.7909810 0.8380358 0.8523326 0.8812149 0.8818452 0.8470410 0.8170376 0.7199095 0.7295710 0.6273223 0.6985271 0.7150964 0.7070873 0.7281367 0.7028477 0.6861014 0.7909480 0.7474276 0.7328191 0.7277335 0.7131335 0.6748982 0.6617605 0.7317690 0.7866846 0.7647861 0.7671419 0.7000671 0.7327038 0.7323069 0.6872184 0.7075259 0.7447770 0.7834061 0.7294941 0.7360523 0.7650946 0.7529670 0.6865667 0.7238996 0.7331142 0.5197860 0.7856589 0.6961540 0.6072445 0.7130087 0.6101114 0.7804488 0.6578677 0.6372627 0.5517315 0.5944113 0.6810102 0.6834887 0.6206667 0.6972657 0.7610679 0.6815523 0.7016578 0.7596547 0.6581929 0.7589727 0.7028814 0.5936674 0.6943841 0.6215566 0.6588801 0.6549122 0.7090184 0.7111900 0.7532137 0.6803783 0.6880945 0.7690014 0.7129887 0.7630628 0.7136691 0.6976405 0.6895077 0.6948742 0.6718448 0.7071077 0.7593822 0.6197660 0.6434500 0.6748336 0.6977904 0.7197363 0.7110358 0.7170155 0.7427133 0.7149138 0.6894994 0.7093712 0.7048244 0.6827910 0.7038709 0.6135795 0.6797027 0.6678806 0.6622741 0.6562177 0.5751189 0.6142632 0.6199462 0.6066117 2.2821993 1.8801573 1.7942074 1.7437256 1.4263527 1.6111083 1.7377613 1.6795835 2.2244384 1.5739771 1.6211704 1.5183013 1.5260232 1.5408278 2.2690128 1.9501294 1.7606898 1.6618837 2.3824069 2.1698390 1.7936876 2.0588066 1.8624090 1.7718086 1.7875753 2.3000077 1.9673682 3.9921564 3.8815997 3.8971065 3.8884405 4.0505354 4.2052433 4.1858522 4.0447947 4.4031615 
ref_199    2.7341344 3.1175644 2.1765304 2.7078549 2.7078710 2.3496006 2.2470283 2.3609096 2.0858698 2.5298570 2.4337339 2.3040941 2.4617607 2.0318743 1.9963458 2.0432455 1.8405273 1.9794754 2.0359894 1.9384766 1.7034630 1.8985248 2.3862058 2.8326813 2.6113424 2.5666268 2.1975092 2.1378465 1.8915389 1.7012204 1.9929802 1.9811669 2.3643330 2.3402984 2.4526056 2.4377196 1.8230251 2.3911778 1.7089309 1.3371850 1.4693706 1.4522165 1.4022460 1.3705683 1.4604763 1.2864600 0.4728147 0.4952395 0.5471745 0.4376996 0.4247670 0.3309604 0.3699583 0.3185767 0.3738131 0.3186670 0.4734099 0.0000000 0.2747110 0.4592105 0.4196455 0.2728131 0.2802659 0.8479960 0.8245015 0.9165971 0.8221690 0.7758149 0.8505124 0.6777077 0.7094676 0.6759630 0.7728496 0.7359807 0.8396798 0.7412913 0.7613487 0.6968876 0.7244323 0.8090027 0.8248932 0.8377994 0.8335349 0.7925362 0.8079225 0.7217787 0.8407318 0.8111660 0.8831770 0.8318061 0.7763205 0.7976081 0.7609066 0.8209557 0.7916238 0.7724167 0.7987618 0.7528791 0.7537520 0.7123369 0.7158884 0.7549214 0.8036069 0.8863828 0.7595294 0.6952270 0.8415371 0.7878435 0.7743257 0.8683245 0.7730959 0.7626404 0.6191134 0.7311202 0.8099445 0.8681051 0.7894706 0.7851391 0.7605591 0.6862984 0.7990464 0.7859087 0.8220476 0.7688492 0.8013425 0.7903956 0.7695844 0.7867042 0.7520271 0.7800771 0.6419306 0.5529567 0.6759123 0.6504734 0.6205786 0.6737427 0.7206882 0.6884817 0.5778969 0.6732012 0.6061367 0.5584698 0.6465620 0.6012353 0.5396700 0.6016014 0.6669579 0.6166231 0.6536569 0.7063335 0.7758400 0.7848915 0.6668286 0.6043304 0.7033666 0.6678603 0.6529797 0.6158372 0.6639844 0.6541646 0.7481488 0.6962493 0.6957897 0.6445841 0.6680840 0.8220551 0.7450723 0.6944691 0.7192169 0.7251180 0.7297453 0.7933107 0.7926743 0.5976932 0.6572693 0.7233802 0.7013909 0.7122811 0.6596696 0.6450902 0.6484552 0.6814332 0.6866149 0.6111857 0.6094112 0.6351786 0.6455362 0.5848390 0.6523645 0.6584105 0.5890512 0.5973580 0.5445143 0.5916854 0.6181954 0.6751703 2.2897091 2.0202847 2.0785750 1.9094020 1.7426159 1.5506302 1.8324316 1.8639774 2.0610665 1.5973468 1.6828079 1.6044791 1.7244859 1.7364981 2.3333379 1.8985881 1.8640124 1.9585283 2.1111557 1.9627721 1.8689273 2.0996064 1.8657899 1.7973858 1.8765854 2.1313066 1.9858829 4.2226311 3.7375305 3.7329081 3.7761113 4.1822657 4.0218302 4.1767255 3.7971267 4.1389346 
ref_36     2.6657284 3.0041168 2.0322197 2.1664170 2.5163324 2.3279526 2.2190382 2.2178020 1.9700963 2.3086871 2.3156991 2.1087283 2.3198799 1.9321286 1.8780574 1.8610864 1.6588968 1.7817038 1.9067620 1.9071543 1.6649991 1.7587739 2.3186895 2.5305766 2.3524903 2.3374660 2.0074146 2.1679944 1.8050911 1.8452227 1.9089913 1.8838189 2.2278886 2.1274686 2.2783263 2.2175110 1.7082188 2.1312603 1.7832515 1.2985963 1.3512103 1.3448979 1.2733178 1.2425083 1.3752625 1.2104424 0.3994915 0.4072170 0.4886009 0.3082853 0.3442548 0.3649392 0.3374904 0.3253541 0.3183410 0.3371039 0.3749135 0.2747110 0.0000000 0.3085858 0.2599678 0.2652537 0.3232135 0.7309318 0.7897344 0.7870490 0.7082959 0.7491801 0.8242176 0.6305182 0.7354445 0.6895093 0.7205887 0.6987890 0.8573933 0.7419383 0.7554990 0.6772683 0.7313606 0.7671084 0.7586760 0.7660830 0.7580441 0.7747746 0.7704181 0.6465505 0.8360381 0.8182322 0.8842641 0.8840310 0.8163866 0.7827212 0.7111958 0.8390596 0.7981536 0.7777863 0.7837926 0.6645758 0.7398349 0.6317497 0.5597034 0.6258736 0.7059428 0.7387433 0.6502693 0.6124155 0.7311078 0.6832044 0.6824786 0.6975217 0.6723255 0.6215674 0.5975669 0.6485615 0.6874770 0.7153058 0.6931211 0.6618529 0.6533024 0.6401713 0.6487790 0.6407326 0.6722060 0.6590025 0.6687783 0.7069207 0.6691975 0.6542595 0.6362340 0.6523426 0.6123878 0.5259638 0.6722829 0.6379782 0.5668418 0.6238547 0.6492604 0.6222944 0.5824132 0.6162206 0.6008460 0.5584958 0.6364213 0.6474459 0.5632001 0.5893399 0.6192655 0.6071370 0.6520453 0.6863458 0.6867008 0.7331996 0.6551772 0.5961387 0.6918175 0.6277874 0.6337185 0.6416289 0.6381047 0.6263228 0.6717976 0.6692340 0.6368753 0.7022728 0.6489435 0.7349487 0.6941843 0.6778564 0.6565544 0.6776054 0.6806943 0.7843472 0.7635700 0.5464264 0.5632609 0.6460036 0.6476777 0.6644744 0.6796141 0.6872814 0.6899771 0.6768034 0.6286065 0.6535513 0.6191465 0.5885402 0.6412023 0.5428873 0.5998343 0.6120416 0.6213666 0.5747981 0.5307590 0.5876424 0.5815141 0.6045631 2.1626059 2.0277186 1.8832154 1.6973809 1.6021731 1.5967491 1.6948082 1.5505343 2.1674520 1.5964018 1.6549180 1.5454844 1.5957695 1.6562959 2.1643363 2.1265535 1.8775530 1.9138605 2.2199992 2.1475391 1.8260450 2.1474131 1.7394640 1.7334651 1.8162148 2.3394532 1.9776471 3.8876106 3.4209437 3.4881155 3.5217630 3.5536145 3.6731707 3.6899602 3.4796754 3.8303469 
ref_171    2.4092047 2.8033079 2.0289186 2.1126084 2.3723341 2.1317961 2.1821889 2.2515370 1.9548030 2.3009592 2.2467144 1.9842125 2.2593046 1.6582741 1.8192773 1.8049926 1.7030400 1.7657641 1.8088940 1.8955896 1.7166156 1.6369297 2.1317661 2.4281442 2.2432247 2.2436036 1.9310505 1.9578560 1.8741413 1.8632494 1.8724701 1.9155471 2.2964871 2.2881534 2.2853784 2.1428383 1.6714250 2.2416096 1.6434683 1.2758442 1.2263986 1.2507212 1.3093656 1.2102586 1.2807453 1.1596475 0.3893233 0.5035740 0.5200766 0.5023541 0.5172491 0.4369541 0.4628742 0.4182539 0.4323207 0.4283206 0.4173945 0.4592105 0.3085858 0.0000000 0.1648074 0.4103703 0.4576958 0.7770684 0.6931865 0.8120893 0.7570412 0.7812697 0.8119804 0.6952911 0.6608701 0.7869716 0.7851175 0.6909772 0.8756972 0.6196715 0.7373967 0.6451716 0.6619873 0.7906586 0.7628870 0.8895394 0.8923637 0.8406531 0.8006734 0.6236228 0.8379002 0.8293840 0.8610050 0.8594631 0.7975757 0.8508527 0.8244370 0.8730063 0.8645726 0.8654170 0.8782048 0.6810631 0.8130591 0.7441170 0.6535868 0.7653995 0.7250985 0.7203730 0.7167117 0.7010399 0.7174172 0.7373951 0.7079237 0.6814904 0.6883847 0.6412605 0.6630930 0.7407008 0.7326216 0.7163673 0.7061251 0.7389625 0.7102349 0.6144477 0.6663709 0.6852630 0.6788565 0.7445394 0.7271015 0.7088511 0.7163472 0.7030568 0.6728053 0.6780653 0.7048700 0.5698334 0.8108353 0.6812241 0.6045216 0.7386346 0.7106721 0.7470200 0.6867317 0.7150130 0.6886007 0.6792150 0.6986877 0.6421042 0.6807343 0.6388169 0.7673065 0.7243603 0.7561349 0.8197369 0.6970300 0.6647728 0.6126030 0.5773216 0.6413524 0.6066723 0.6677798 0.6426994 0.6597508 0.6370925 0.7508310 0.7744278 0.6874748 0.7401431 0.7215964 0.7259676 0.7667637 0.7545933 0.7345829 0.7273647 0.7325000 0.7704057 0.6901512 0.6418537 0.6480140 0.6851069 0.6106225 0.6715339 0.7073862 0.6938078 0.6990650 0.7511261 0.6373110 0.6891735 0.6500721 0.6337202 0.6894584 0.5507075 0.6631814 0.6420831 0.7051173 0.6352656 0.6033350 0.6050461 0.6757959 0.6281899 2.1522020 2.1060907 1.9008613 1.8213987 1.7211498 1.6624878 1.6767012 1.5866154 2.2502130 1.5268070 1.5767509 1.5158198 1.4927046 1.4359297 1.9662119 1.9001387 1.7049210 1.9148934 2.0984274 1.9732836 1.6822971 1.9127380 1.8714042 1.6707526 1.6457004 2.2912573 1.9973458 3.9318032 3.8172539 3.5694965 3.7478741 3.8183950 3.9685081 3.8972644 3.6449360 4.1191044 
ref_197    2.5919928 2.9563439 1.9454342 2.2174532 2.5059405 2.3409777 2.3042490 2.2109578 1.9609193 2.3234993 2.3235158 2.0846144 2.2650385 1.7467782 1.7692040 1.8796700 1.7468673 1.7243569 1.7640947 1.9251278 1.6985472 1.6626306 2.2761097 2.6932427 2.4419066 2.4561815 1.9237331 1.8581683 1.8091503 1.7465020 1.8215753 1.7722760 2.3003735 2.2334643 2.3036758 2.2391374 1.6144887 2.2065866 1.7203080 1.3279503 1.2931104 1.3115800 1.2974545 1.1977832 1.3281664 1.1755448 0.3732043 0.4397331 0.5189707 0.4737516 0.4609676 0.4602436 0.3932657 0.4220369 0.4312686 0.4150867 0.3009870 0.4196455 0.2599678 0.1648074 0.0000000 0.3824887 0.4782591 0.7854957 0.7246151 0.8132856 0.7824749 0.7814783 0.7870385 0.6560142 0.7323194 0.7656480 0.7913865 0.7472931 0.9473735 0.7266122 0.7707646 0.7249456 0.7150668 0.8023491 0.7632447 0.8645064 0.8878713 0.8322593 0.7747242 0.6259909 0.8211467 0.8431756 0.8372347 0.8065454 0.7873098 0.7849450 0.7685485 0.7950505 0.8267213 0.8060097 0.7860584 0.6603105 0.7770831 0.6978459 0.6584924 0.7026909 0.7061888 0.6939507 0.6838022 0.6427073 0.7151992 0.6833097 0.6753403 0.6862922 0.6770353 0.6438421 0.6035715 0.6685649 0.7582675 0.7273726 0.7038378 0.6578805 0.6772139 0.6823195 0.6490116 0.6370306 0.6457573 0.7281281 0.7062285 0.6909549 0.7173936 0.6472217 0.6088221 0.6290003 0.6430972 0.5297742 0.7535900 0.6375411 0.5514373 0.6439017 0.6419414 0.6904408 0.6153574 0.6494985 0.6011083 0.5995156 0.6352918 0.6521142 0.5654873 0.6062864 0.7066607 0.6541697 0.6992047 0.7810666 0.6701117 0.6871340 0.6405821 0.5330396 0.6216891 0.5990478 0.6673409 0.6028060 0.6729486 0.6650477 0.7298228 0.7398805 0.7148641 0.7217683 0.6916606 0.7599205 0.7185587 0.7086520 0.6822497 0.7041781 0.6749148 0.7263398 0.7002680 0.6198055 0.6081512 0.6210730 0.6132809 0.6157908 0.6902672 0.6670287 0.6730673 0.6578871 0.6363221 0.6643230 0.6019298 0.5615269 0.6168490 0.5265898 0.6085684 0.5978268 0.6185396 0.5654440 0.5372176 0.5624878 0.6053880 0.6025302 2.0433378 2.0891198 1.7670275 1.7599892 1.6004490 1.5907122 1.6887533 1.5544678 2.2065413 1.5349978 1.5847021 1.4400535 1.5416511 1.5487084 2.1411841 2.0234776 1.7145525 1.8074666 2.1603402 2.0503002 1.7144945 1.9366737 1.7734767 1.6467498 1.6705844 2.2668597 1.9885614 3.8636593 3.6763688 3.4514413 3.6332823 3.6777310 3.9071124 3.8141453 3.6307153 4.0113179 
ref_43     2.6016966 2.7787935 2.1128073 2.3855157 2.5204433 2.4709317 2.2264130 2.2773010 2.0396556 2.3405778 2.4599467 2.1629289 2.5213451 1.8805517 1.8218116 1.9979901 1.8051587 1.8342978 1.9639262 1.9219345 1.7381648 1.7467482 2.2623689 2.6334630 2.4208741 2.4156707 2.0587901 2.0096237 1.8137870 1.7057536 1.9206972 1.9931923 2.2722887 2.2605729 2.2564339 2.3907125 1.8325857 2.4173484 1.6410698 1.2798667 1.3394033 1.3959665 1.3933197 1.2715938 1.4022721 1.2323946 0.4909219 0.4832588 0.5396942 0.3627582 0.3564374 0.3602545 0.2867567 0.3500133 0.3343931 0.3750145 0.4278676 0.2728131 0.2652537 0.4103703 0.3824887 0.0000000 0.2575344 0.7720869 0.8358206 0.8538633 0.8544066 0.7847153 0.8604403 0.6964442 0.6495070 0.6918930 0.7069701 0.7605559 0.8342798 0.7075950 0.6916616 0.6478142 0.6868649 0.8001615 0.7398615 0.8406955 0.8463332 0.8342582 0.7819243 0.6564076 0.7633818 0.7305525 0.8026401 0.7875268 0.7201062 0.6803281 0.7225958 0.7995108 0.7957427 0.7659374 0.7399395 0.6510947 0.6884176 0.6187624 0.6216309 0.7060991 0.6720422 0.7100855 0.6506739 0.6426950 0.7232214 0.7230735 0.7299314 0.6919735 0.6726940 0.6471695 0.5544438 0.7081339 0.6883742 0.7186861 0.7517103 0.6806472 0.7261574 0.5942890 0.6630405 0.6219551 0.7003258 0.6894430 0.6988318 0.7167404 0.6515279 0.6624972 0.6746148 0.6489166 0.6426561 0.5606902 0.6782881 0.6257692 0.5911199 0.7335355 0.6893452 0.7291158 0.5796502 0.6900818 0.6164052 0.5576812 0.6395568 0.6068423 0.5850211 0.6527686 0.6610113 0.6108215 0.6645949 0.7072722 0.7715641 0.8277061 0.8041902 0.6795071 0.7453996 0.7419632 0.7511792 0.6206556 0.6632371 0.6936828 0.7553116 0.7325783 0.7437136 0.7183363 0.7375756 0.7598436 0.7690571 0.7240799 0.7525920 0.7893794 0.7055329 0.8007014 0.7879616 0.6284481 0.6518901 0.7521384 0.7092219 0.7053111 0.7035241 0.6877015 0.7027463 0.7433521 0.6777994 0.7068716 0.6878405 0.6778756 0.7035022 0.5825138 0.6497494 0.6240281 0.6273528 0.6700282 0.6023467 0.6550565 0.6218676 0.6865662 2.1896605 2.0185831 2.0592145 1.9009276 1.6843863 1.6560916 1.6783811 1.6913699 2.1679598 1.5225221 1.7586535 1.5661574 1.6668698 1.5979961 2.1939426 2.0244650 1.8492465 1.9335106 2.3296815 2.1353036 1.8832786 2.1844117 1.8829865 1.8084047 1.7893727 2.3132737 2.0333793 3.9368256 3.6957454 3.5930129 3.6949145 4.1128470 3.9168078 4.1042513 3.8019847 4.1185934 
ref_146    2.5904471 2.9303415 2.1859061 2.6682854 2.5232361 2.6600129 2.4809732 2.5097414 2.2756899 2.4915687 2.5828285 2.2000389 2.3690055 1.9878264 2.0556144 2.0310202 1.9100846 1.9191375 2.0179126 1.9775022 1.8915805 1.8770187 2.3799090 2.8601340 2.6308357 2.5893414 2.0389635 2.0532701 1.8389947 1.7646556 2.0706698 1.9580355 2.2516327 2.2780081 2.3061287 2.2942083 1.7352018 2.5371631 1.7585741 1.4310607 1.4997412 1.4691226 1.4405282 1.3715548 1.5594410 1.3674279 0.5182844 0.5084052 0.4907907 0.3571287 0.4165370 0.3231116 0.3136360 0.3252622 0.3124303 0.3613553 0.4924567 0.2802659 0.3232135 0.4576958 0.4782591 0.2575344 0.0000000 0.8170406 0.8726376 0.9217505 0.8366930 0.7717281 0.8577189 0.7315203 0.7197106 0.7772455 0.7987992 0.7791910 0.8798267 0.7605308 0.7498206 0.7010772 0.7279810 0.8346311 0.8000093 0.7797551 0.7989394 0.7437027 0.7569317 0.6900017 0.7862431 0.8089488 0.8576802 0.8324441 0.7883446 0.7682780 0.7557364 0.8193009 0.8129880 0.7788453 0.8192555 0.6844048 0.7730131 0.7040190 0.6477723 0.7214042 0.7148664 0.8097088 0.7610242 0.7211702 0.7736603 0.7813400 0.7369065 0.7739283 0.7075011 0.7067703 0.6407486 0.7481728 0.7760830 0.8109937 0.8139156 0.7179574 0.7227073 0.5863167 0.7105764 0.7705893 0.7592856 0.7011579 0.7719850 0.7893726 0.7399365 0.7680151 0.7613497 0.7679674 0.6826050 0.5603238 0.7018118 0.6900955 0.6561482 0.7214396 0.7127337 0.7093128 0.6481345 0.7114649 0.6703815 0.5725916 0.6638615 0.6240863 0.6607404 0.6114108 0.6295777 0.6205670 0.6421382 0.6895349 0.6863009 0.7690258 0.7074895 0.7157627 0.7250320 0.6987822 0.7068457 0.6102506 0.6240329 0.6612697 0.7099562 0.6910599 0.6918997 0.6676135 0.6903416 0.6950119 0.7046305 0.6703498 0.7335781 0.7047750 0.6469257 0.6905616 0.7468357 0.6525837 0.6655160 0.7204196 0.6770607 0.7177333 0.6864074 0.6574360 0.6851721 0.7289026 0.6474584 0.7317289 0.6869491 0.7179591 0.6618501 0.5975020 0.6520893 0.6481802 0.6190455 0.6521416 0.6148323 0.6491168 0.6425512 0.6578436 2.3188596 2.0438436 2.1296335 2.0330509 1.6807585 1.7941453 1.9086310 1.7111317 2.2429468 1.6079391 1.7411668 1.6296108 1.6566315 1.6986382 2.3216558 1.9920469 2.0202940 1.9765928 2.3537212 2.1220772 1.9464159 2.1597812 1.9834949 1.8582708 1.9070117 2.2312685 1.9182695 4.4619520 3.9811362 4.0329774 4.1999398 4.4326694 4.3884569 4.4391319 4.2298676 4.4828943 
ref_51     2.6818019 2.9253701 2.0061485 2.3692752 1.9664116 2.2723078 2.2768898 2.0340107 1.9496969 2.0971298 2.1283875 2.0701104 2.2668104 1.8727675 1.6004587 1.8507451 1.7936995 1.7657473 1.8250168 1.9765623 1.8165548 1.8942242 2.0133904 2.3985969 2.2566656 2.2595728 1.8130160 1.9425145 1.6310375 1.7585475 1.9197172 1.9138068 2.0273120 1.9988155 1.9806349 2.1259191 1.8148128 2.0614796 1.7150060 1.1297124 1.3628917 1.2498681 1.2306233 1.1589190 1.2636032 1.1933790 0.8983673 0.8618030 0.8345923 0.8595702 0.8455553 0.8551920 0.8750240 0.9517730 0.9321531 0.9383770 0.8331739 0.8479960 0.7309318 0.7770684 0.7854957 0.7720869 0.8170406 0.0000000 0.7917073 0.9047664 0.8664946 0.8589070 0.8242648 0.8367463 0.7227866 0.8187823 0.8191286 0.9021036 1.0255540 0.8185475 0.8322861 0.7922060 0.7572934 0.7988801 0.7224978 1.0608213 1.0563788 1.0367325 0.9780514 0.8526012 0.8764375 0.9113562 0.8986299 0.8710790 0.8637002 1.0066272 0.9244817 0.9255961 0.9249028 0.9050017 0.9155102 0.8273901 0.8478928 0.6843568 0.6833038 0.7292262 0.7549052 0.7729284 0.7884782 0.7831088 0.8451831 0.7872837 0.8633347 0.7544772 0.7857691 0.8140217 0.7522375 0.8478703 0.7830704 0.7935768 0.8829825 0.8211959 0.8179924 0.8741978 0.7619434 0.7271780 0.8088887 0.7794746 0.7560018 0.7571728 0.8203302 0.7119775 0.7957296 0.7760943 0.6969942 0.7225547 0.6756095 0.6527962 0.6065618 0.6291594 0.6601153 0.8248519 0.7119598 0.6343726 0.6754574 0.6924966 0.6326673 0.6749520 0.6670803 0.5825256 0.5878689 0.6106919 0.6508669 0.7190330 0.7406603 0.8083521 0.7263934 0.6201151 0.7432195 0.6580083 0.6393177 0.6757114 0.6371494 0.6532574 0.6943019 0.6574674 0.6327975 0.6275384 0.6490518 0.6247221 0.6196121 0.6332062 0.6606727 0.7130703 0.6767012 0.6137193 0.6003678 0.7076953 0.6302735 0.6698799 0.6279181 0.6079702 0.7090454 0.6748942 0.6762871 0.6706274 0.5869936 0.7248388 0.6157402 0.5907283 0.6512445 0.5572886 0.6194171 0.6550887 0.6298273 0.6138997 0.5947690 0.6571013 0.6747685 0.7386917 1.6664623 1.9755493 1.6883423 1.7042865 1.3475154 1.4384276 1.5887975 1.3224997 2.2816755 1.6027659 1.7223700 1.5852206 1.5545662 1.6169429 1.8437758 1.8235375 1.8817585 2.0469892 1.9383743 1.8139202 1.6827420 1.6804221 1.8238696 1.6492601 1.6843807 2.1765547 1.7821247 3.9910302 3.6172772 3.5637261 3.6819290 3.6147075 3.6919729 3.7629341 3.7432241 3.9270672 
ref_200    2.7541797 3.2066013 2.6755590 2.5281228 2.4557000 2.8166357 3.1179601 2.5864293 2.4525964 2.4557457 2.4339675 2.6007432 2.8493075 1.8377813 2.0742985 2.0693370 2.2191865 2.2427343 2.1874052 2.2685669 1.9944400 2.0446922 2.6380940 3.1111033 3.2032172 2.9051575 2.3406388 2.3201370 2.2744238 2.3531710 2.3206755 2.3049644 2.1166814 1.9862518 2.2236056 2.0830684 1.6896981 2.7004664 1.6526358 1.5583572 1.4063950 1.3984482 1.2413147 1.0426229 1.1191042 1.1083735 0.8947613 0.8948918 0.9501077 0.8161139 0.9272549 0.8413071 0.9235709 0.9507636 0.9593451 0.9220283 0.8476188 0.8245015 0.7897344 0.6931865 0.7246151 0.8358206 0.8726376 0.7917073 0.0000000 0.4019648 0.3836921 0.5717553 0.5586239 0.4764323 0.3952799 0.4682169 0.4425154 0.4922693 0.4349552 0.4849199 0.4301776 0.4659102 0.4542634 0.5337587 0.4808014 0.7432911 0.7492055 0.7146752 0.6878305 0.5121228 0.4947498 0.5310113 0.5691361 0.5250103 0.5126601 0.5619551 0.5486408 0.5130355 0.4870506 0.5142000 0.5851760 0.5913530 0.5004821 0.5591800 0.5136088 0.5928707 0.6550018 0.6240355 0.7022725 0.6368856 0.5804634 0.6194668 0.5846145 0.5591173 0.6230472 0.5931070 0.6246266 0.6396675 0.6257980 0.6349294 0.5856218 0.6465462 0.6091099 0.6413715 0.6090179 0.6433107 0.6229498 0.6914564 0.6639782 0.6145565 0.6240167 0.5754649 0.5869397 0.5836218 0.9019398 0.8918039 0.7732788 0.7632676 0.7432202 0.7799621 0.6705441 0.8757673 0.7981512 0.7069330 0.7377844 0.7307915 0.6867542 0.6680713 0.7128631 0.6337210 0.7215052 0.6351294 0.7865099 0.7777934 0.7358802 0.6986578 0.7211317 0.6234603 0.7554509 0.7782621 0.6632478 0.6769743 0.6113845 0.7123055 0.6719224 0.7218322 0.6858306 0.7334443 0.7677635 0.7632397 0.7373169 0.7179193 0.7018608 0.7566162 0.7386175 0.7936281 0.8001511 0.7056370 0.7145010 0.7153800 0.6565479 0.6355695 0.6902507 0.6476828 0.6296271 0.6623023 0.6157338 0.6906320 0.6513715 0.6122802 0.6445285 0.5930936 0.6804764 0.6428561 0.6500174 0.6338423 0.6121442 0.7140494 0.7063328 0.6851569 2.3460399 2.3256431 2.1206632 1.9025250 1.8413258 1.7932971 1.6981309 1.5832462 2.9231866 1.6206776 1.8182513 1.7281862 1.7112804 1.8027598 2.1012285 2.3230917 2.0838278 2.3696635 2.2698031 2.3187470 2.1725245 2.1209788 2.0390750 2.0787945 1.9489024 2.5787326 2.1639209 5.2803522 4.4008308 4.5526921 4.6552985 4.8811711 4.4118730 4.6889913 4.7774097 5.1888234 
ref_4      2.6990209 3.1857546 2.6424139 2.7595272 2.6203832 2.9884509 3.2308015 2.7463988 2.6022289 2.5436422 2.7758698 2.6618008 2.9641731 2.1056191 1.8894146 2.0549235 2.4794272 2.3829114 2.3840403 2.4822165 2.2211526 2.2296842 2.9191668 3.0085451 2.8894502 2.8252039 2.4578561 2.3537378 2.1849254 2.2996197 2.1035120 2.1253002 2.4538322 2.3852138 2.4348872 2.3951218 1.8210404 2.6886736 1.6788558 1.7455130 1.5385374 1.6583516 1.4563834 1.2930878 1.3357913 1.4131663 0.9365018 0.9688728 0.9745790 0.9187480 0.9539206 0.9086126 0.8949882 1.0019249 1.0284516 0.9900918 0.8333051 0.9165971 0.7870490 0.8120893 0.8132856 0.8538633 0.9217505 0.9047664 0.4019648 0.0000000 0.1810599 0.5218099 0.5062244 0.3871285 0.4188061 0.3919929 0.4242127 0.4199724 0.4366938 0.4732839 0.4064270 0.4061778 0.4317909 0.3970244 0.4218343 0.5583620 0.6206530 0.5480991 0.5559415 0.5432550 0.4231382 0.4799930 0.5538364 0.5540979 0.5193935 0.5011673 0.4763665 0.4275344 0.4469000 0.4815619 0.4565726 0.6143257 0.3684631 0.5019472 0.4936027 0.4890726 0.5436930 0.5151963 0.5184452 0.5058660 0.4304491 0.4592057 0.4232752 0.5074826 0.5168629 0.4413616 0.4426836 0.4945065 0.4621955 0.4905212 0.4262995 0.4409617 0.4517181 0.4158258 0.4111053 0.4796581 0.4093273 0.4720150 0.4292830 0.4850543 0.4013309 0.4772151 0.4346241 0.4768760 1.0347347 0.9306232 0.8604179 0.8705413 0.8171889 0.7950512 0.7221398 0.9474720 0.8774966 0.6850624 0.7960539 0.7780096 0.7223500 0.6649810 0.7880994 0.7659453 0.7618709 0.7288181 0.8565454 0.8978580 0.7789701 0.7106099 0.7380720 0.6775069 0.7464502 0.7684080 0.6927764 0.7126673 0.6119146 0.6913126 0.6365831 0.6707057 0.6751528 0.6905635 0.6861649 0.7915673 0.7248947 0.6605704 0.7334641 0.7275186 0.6527703 0.8077257 0.8001322 0.6410655 0.6669128 0.7371310 0.6407249 0.7002513 0.6705250 0.7230127 0.6832483 0.7143007 0.6720607 0.6999537 0.6830197 0.6682843 0.6632031 0.5910290 0.6784613 0.6417753 0.6261686 0.6267940 0.6231505 0.7010454 0.6756566 0.6116782 2.2272831 2.2768055 2.0909315 1.9725644 1.9090977 1.8494443 1.8144944 1.6833400 3.0447897 1.7759453 2.0573683 2.0549686 2.0170774 2.0440563 2.3391550 2.3255819 2.2952496 2.3335826 2.5316323 2.6623947 2.2838451 2.3257293 2.2842745 2.1729354 2.1300062 2.6022097 2.1840223 4.6242759 4.2776535 4.8378752 4.4958767 4.7459194 4.3395445 4.3773723 4.5216136 4.4413770 
ref_208    2.7291244 3.1957048 2.5850099 2.8458400 2.4254356 2.9533283 3.0526745 2.8109356 2.6025190 2.6123440 2.6361068 2.4345082 2.6650628 2.0835197 1.8865217 1.9061570 2.4361795 2.2874704 2.1833125 2.3844222 2.1292388 2.2060184 2.6207449 2.9521992 2.8008959 2.8223023 2.4294408 2.3048478 2.1231732 2.2388628 1.9862064 2.0603099 2.2948802 2.2312841 2.2977975 2.2339512 1.7614052 2.7350785 1.6595408 1.5379610 1.4042235 1.4759979 1.4084320 1.2168893 1.2412701 1.2832295 0.9015058 0.9322571 0.9430990 0.8986283 0.9430217 0.8913001 0.8710846 0.8617972 0.8885269 0.8799485 0.8215891 0.8221690 0.7082959 0.7570412 0.7824749 0.8544066 0.8366930 0.8664946 0.3836921 0.1810599 0.0000000 0.4101124 0.4665024 0.3558533 0.4381166 0.3898483 0.4578150 0.4056802 0.4360253 0.4783113 0.4731615 0.4242828 0.4362806 0.4223199 0.4699632 0.5748713 0.6318248 0.5585144 0.5613712 0.5721747 0.4910969 0.5517944 0.5817763 0.5933822 0.5642150 0.5218431 0.5023218 0.4771804 0.4376565 0.4710377 0.4729034 0.6274156 0.4253683 0.5163415 0.4913347 0.4890897 0.5402381 0.5582493 0.5247091 0.5265363 0.4566597 0.4875153 0.4654212 0.4684721 0.5270031 0.4650844 0.4619845 0.5123350 0.4669036 0.5167691 0.4657079 0.4645398 0.4648880 0.4313251 0.4580404 0.4973795 0.4357746 0.4684923 0.4392598 0.4979763 0.4397794 0.5110416 0.4320679 0.5157581 0.9177977 0.8365476 0.7975046 0.8348241 0.7757767 0.7814295 0.7265924 0.9201508 0.8196833 0.7264499 0.7598493 0.7889413 0.7488981 0.7191729 0.7830925 0.7406898 0.7668843 0.7448612 0.8179591 0.8453989 0.7716555 0.7257553 0.7014824 0.6571196 0.6888892 0.7318724 0.6793843 0.6400267 0.5661017 0.6513740 0.6152592 0.6447768 0.6705563 0.6552245 0.7011663 0.7118572 0.6748009 0.6318827 0.6944841 0.6848818 0.6207870 0.7778752 0.7682633 0.6189043 0.6872882 0.7338238 0.5874261 0.6828499 0.5541877 0.6433957 0.5718413 0.6181657 0.6392343 0.6383598 0.6414580 0.6223897 0.6110653 0.5732746 0.6379977 0.6174254 0.6272378 0.6198412 0.6031503 0.6187695 0.6171504 0.5868241 2.1873036 2.3683519 1.9777363 1.8220560 1.7692980 1.7086646 1.7515945 1.6370946 3.0831211 1.8621405 1.9500754 1.9446061 1.9355917 2.0856334 2.3677938 2.6252316 2.4502221 2.5574856 2.5645660 2.6296256 2.3258368 2.4278556 2.2646444 2.1637773 2.1355619 2.8319161 2.3754838 5.1614390 4.5210498 5.0408972 4.8588094 4.9501004 4.6154196 5.0604427 5.0799035 5.0793354 
ref_120    2.7008700 2.8706924 2.6108940 2.6439133 2.5848188 2.6780763 2.9454306 2.7240355 2.5530730 2.4031063 2.5013051 2.4359137 2.8862086 2.0465157 1.8651869 1.6998628 1.9431332 1.8819207 1.7832231 1.9803469 1.8639497 1.9119111 2.6301873 3.2738505 3.0914425 3.0260071 2.1118447 2.1383923 1.8357239 2.0169151 2.0397477 1.8763488 2.1517001 1.9461891 2.2306611 1.9384360 1.6212811 2.6311673 1.4833934 1.4477104 1.4094705 1.2940797 1.3403872 1.1557178 1.2542711 1.2164745 0.9043284 0.9080844 0.8264647 0.7940730 0.8340989 0.8804912 0.8563130 0.9190334 0.8917079 0.8943029 0.7322432 0.7758149 0.7491801 0.7812697 0.7814783 0.7847153 0.7717281 0.8589070 0.5717553 0.5218099 0.4101124 0.0000000 0.1553579 0.3679201 0.3456207 0.3389222 0.3855703 0.3661320 0.3547423 0.4253996 0.3739643 0.3391285 0.3263358 0.3310360 0.2871379 0.6043795 0.5810074 0.5975098 0.5858934 0.4782278 0.5516350 0.5379171 0.5907653 0.5733781 0.5540000 0.5718390 0.5457611 0.5174575 0.5050406 0.4639474 0.5297787 0.4976908 0.5067234 0.5663501 0.5937569 0.5908435 0.6563887 0.6452758 0.6730237 0.6075969 0.5786753 0.5774186 0.6727832 0.5383400 0.5644590 0.5380791 0.6465059 0.5687148 0.5563642 0.5820552 0.6158406 0.6755447 0.5925209 0.6422176 0.5694304 0.5517048 0.6283628 0.6482937 0.5783307 0.6024521 0.5927272 0.5973322 0.5862172 0.5553099 0.8913368 0.8085522 0.7156467 0.8552610 0.8016251 0.6700894 0.5988251 0.7939308 0.6878263 0.6585634 0.6659308 0.6881399 0.7038784 0.6574525 0.7185539 0.7090268 0.7568866 0.7116773 0.7742577 0.7847003 0.6567536 0.6846876 0.6729105 0.5949457 0.6912530 0.7162800 0.6012058 0.6692612 0.6400899 0.5924190 0.5873935 0.6666995 0.7134410 0.6369549 0.6977621 0.7270415 0.7659512 0.6394591 0.7120849 0.6698398 0.6736891 0.8017504 0.7515870 0.6366556 0.6381265 0.6183703 0.5666686 0.6077927 0.6062151 0.6817960 0.6062355 0.6521375 0.6334514 0.6010469 0.5993422 0.6206644 0.6325182 0.5610132 0.6498231 0.6373692 0.6143086 0.6157581 0.5897882 0.6521649 0.5979761 0.5823481 2.2913296 2.3703236 2.0372116 1.8712289 1.7054520 1.6439821 1.7166772 1.4963636 2.2489365 1.5103522 1.7509003 1.7144474 1.6462100 1.7444316 2.0874097 2.2843174 2.1088507 2.2722195 2.0987019 2.1809378 1.8990918 2.0528503 1.8946835 1.8906844 1.7992079 2.4423415 2.1558003 5.1958171 4.6937411 4.7791322 4.9841963 4.8647364 4.9068446 5.0207762 4.5818935 4.9434982 
ref_121    3.0243573 2.8152846 2.7356583 2.6021771 2.6781846 2.7600856 2.8882717 2.6139205 2.4845346 2.4690798 2.5769957 2.5920199 3.1052835 2.1173676 1.9230496 1.8643134 2.0530140 1.9779099 2.0056882 2.0805049 1.9052103 1.9965449 2.7925924 3.5661561 3.3084735 3.2732996 2.1479113 2.2441347 1.9259751 2.0995468 2.2757785 2.0236755 2.0609628 1.9958780 2.2386670 2.0056295 1.6654293 2.5943773 1.5700425 1.5328543 1.5019799 1.4282848 1.4331062 1.2707174 1.3537394 1.3377838 0.9257507 0.9251560 0.9380961 0.8434195 0.9760691 0.9369354 0.9167954 1.0241959 0.9807792 1.0209071 0.8242594 0.8505124 0.8242176 0.8119804 0.7870385 0.8604403 0.8577189 0.8242648 0.5586239 0.5062244 0.4665024 0.1553579 0.0000000 0.4122662 0.3493047 0.3854195 0.3617864 0.4176807 0.3371501 0.4174581 0.3893917 0.3363680 0.2974076 0.3343084 0.2559202 0.6198176 0.6398383 0.6557664 0.6237806 0.4817611 0.5582420 0.5763827 0.6310335 0.6162263 0.5761760 0.6300437 0.5806238 0.5795660 0.5362034 0.5219397 0.6458203 0.5038554 0.5340503 0.5368138 0.5800723 0.6049469 0.6645640 0.6054303 0.6675786 0.6070711 0.6373670 0.6169719 0.6632351 0.5863672 0.5897530 0.6154230 0.6331276 0.5924485 0.5971280 0.5895365 0.6148698 0.6768492 0.6253946 0.6232876 0.6068745 0.5817460 0.6074858 0.6640070 0.6078146 0.5809640 0.6376730 0.6022301 0.6086309 0.5683948 0.9368779 0.9153445 0.7701373 0.8832866 0.7879285 0.6712158 0.6325607 0.8514264 0.6785935 0.6565857 0.6811890 0.7053117 0.6638696 0.6216567 0.7454820 0.7360909 0.7686734 0.6956519 0.7471088 0.7867890 0.6213412 0.6871247 0.6800035 0.5792395 0.7239072 0.7315081 0.5746576 0.7373120 0.6117176 0.5956440 0.6133850 0.6459643 0.7338287 0.6667958 0.7216597 0.7299196 0.7599481 0.6919845 0.6981675 0.7109478 0.6594564 0.7759646 0.7027243 0.6182433 0.6576460 0.6264422 0.5755049 0.6487796 0.6636794 0.6563670 0.6292605 0.7208028 0.6386698 0.6001122 0.5835903 0.6253513 0.6364852 0.5753383 0.6358876 0.6479731 0.6265196 0.6176765 0.5811797 0.6681610 0.6306276 0.5923152 2.2362578 2.3151024 2.0623188 1.8379813 1.7075245 1.6591582 1.8108896 1.5378268 2.2164025 1.5712941 1.8648772 1.8083234 1.7709121 1.8470667 2.1079522 2.2330888 2.1054417 2.3315140 2.1550184 2.1182047 1.8606386 2.1119845 1.8978407 1.8952556 1.8287505 2.4642983 2.0926343 4.9109122 4.5671990 4.6807443 4.7956952 4.8570824 5.0193875 4.8350254 4.6945398 4.8943266 
ref_167    2.9654012 3.0798389 2.5401657 2.8735917 2.6990710 2.9376590 3.0358773 2.7560788 2.6250470 2.5188110 2.8650551 2.7896003 3.0684999 1.9584169 1.8793842 1.9546743 2.1978048 2.1870872 2.0790990 2.2096817 1.8709801 1.9720006 2.8331116 3.2534550 3.0878978 3.1687047 2.3302378 2.3921536 2.0268602 2.1694796 2.1257828 1.9972852 2.4046885 2.2306372 2.5822153 2.2943354 1.7179290 2.4663270 1.6295758 1.5067259 1.5133299 1.4556948 1.3502126 1.2104513 1.2857326 1.2467798 0.7564644 0.8856312 0.8052664 0.7365540 0.7831321 0.6966828 0.6932376 0.7958262 0.7735287 0.7615397 0.7423240 0.6777077 0.6305182 0.6952911 0.6560142 0.6964442 0.7315203 0.8367463 0.4764323 0.3871285 0.3558533 0.3679201 0.4122662 0.0000000 0.3555217 0.2650731 0.3085696 0.2851739 0.3052507 0.4117673 0.3273652 0.3131694 0.3855763 0.4166253 0.3760381 0.5113437 0.5190538 0.5261680 0.5278307 0.4623901 0.4945708 0.5144487 0.5773223 0.5786612 0.5158142 0.5131326 0.4556597 0.5089917 0.4794881 0.4764753 0.4619984 0.5332710 0.4799848 0.4572449 0.5145855 0.4888236 0.5555484 0.5588576 0.5414224 0.4772964 0.4574252 0.5097099 0.5574978 0.4860207 0.4883929 0.4323445 0.4563385 0.5255503 0.4690302 0.4690661 0.4703189 0.4958217 0.5258089 0.5181339 0.4727372 0.5148512 0.5437856 0.5701248 0.5532023 0.5352660 0.4533794 0.5508126 0.4752478 0.4937464 0.8800839 0.6934684 0.6860384 0.6900924 0.6968829 0.6844104 0.5662712 0.7456645 0.6948254 0.5793557 0.6871159 0.6631858 0.6328916 0.6198094 0.6610909 0.6742881 0.6952915 0.6584413 0.6780584 0.7425720 0.6868713 0.7017825 0.6477877 0.5923245 0.6415424 0.7185586 0.6423328 0.6003292 0.5779563 0.5742000 0.6354643 0.6421703 0.6667009 0.6734944 0.6540371 0.6865730 0.7217960 0.6829275 0.6744207 0.6508775 0.6514791 0.7644463 0.7320681 0.5878927 0.6669507 0.6604515 0.5946596 0.6335210 0.5583502 0.6504779 0.6032057 0.6106504 0.5963539 0.6026275 0.6004919 0.6009501 0.5794731 0.5361184 0.6475527 0.6142821 0.5799576 0.5723921 0.5349819 0.5923271 0.5706597 0.6241828 2.2394949 2.3641750 2.0014867 1.7628305 1.8242494 1.6631085 1.6691320 1.6967212 2.7816247 1.6858848 1.9324680 1.8848259 1.7501551 1.8291244 2.3032523 2.3170015 2.2481007 2.3374602 2.3986072 2.4760653 2.0766871 2.2785631 2.0740124 2.0768196 1.9799771 2.4175347 2.1171570 4.8169871 4.1367412 4.2488379 4.2946063 4.5846333 4.1312357 4.3322670 4.4578156 4.3419780 
ref_8      2.7785442 2.7459430 2.3050913 2.4941197 2.4222451 2.4893627 2.5258349 2.4476970 2.2270845 2.3216222 2.3012200 2.4779227 2.8448229 1.7515452 1.7675312 1.7961038 2.1568520 2.0426793 2.0432453 2.0652876 1.9919805 2.0468817 2.3000636 2.8390958 2.7061708 2.5650640 1.9934919 1.9975701 1.8119591 2.0914590 2.0171829 2.0111212 2.1746052 1.9578036 2.0649608 2.0029537 1.5725702 2.4089629 1.5168791 1.4799073 1.3666117 1.3819285 1.2755792 1.2230062 1.2649702 1.2572905 0.8797845 0.8154888 0.8065726 0.7032211 0.7889878 0.7715373 0.6985904 0.8706532 0.7924064 0.8313615 0.7784429 0.7094676 0.7354445 0.6608701 0.7323194 0.6495070 0.7197106 0.7227866 0.3952799 0.4188061 0.4381166 0.3456207 0.3493047 0.3555217 0.0000000 0.3104527 0.2624501 0.2818903 0.2857921 0.2627345 0.2307666 0.2128497 0.2260412 0.3552522 0.3219565 0.6781597 0.6749479 0.6559551 0.5541764 0.3748415 0.3737799 0.4632769 0.4607482 0.4323104 0.3994563 0.4506357 0.3833178 0.4028387 0.4192725 0.4411673 0.4347678 0.4365494 0.4195100 0.4795600 0.4821938 0.5569369 0.5063556 0.4654697 0.5250106 0.4617378 0.4953747 0.5114194 0.4982494 0.4984869 0.4922249 0.4106490 0.4694409 0.4943511 0.5052409 0.4549985 0.4576250 0.5035819 0.5151410 0.4729871 0.4646613 0.4497424 0.4307702 0.5339092 0.4622960 0.4333818 0.4175439 0.4647826 0.4585898 0.4037068 0.7435601 0.7187838 0.6451011 0.7110282 0.6321572 0.6108052 0.5414206 0.6919995 0.5975409 0.5437286 0.5393214 0.5353679 0.5582473 0.4374590 0.5192842 0.5446631 0.5469622 0.5318199 0.6303654 0.7187824 0.5384877 0.5666313 0.5714409 0.4902679 0.5830949 0.6242020 0.5673698 0.5016315 0.4903912 0.5650922 0.5459250 0.5901074 0.6099870 0.5601411 0.5631896 0.5757692 0.6559652 0.5999578 0.6256682 0.6016799 0.5878568 0.6562997 0.6436754 0.4908452 0.5111813 0.5994444 0.4726566 0.5174630 0.5113868 0.5377264 0.4993407 0.5869514 0.5093443 0.5262734 0.4597088 0.5284663 0.5251866 0.4313161 0.5037737 0.4786726 0.4875080 0.4785050 0.4405117 0.5344314 0.4693185 0.4995360 2.2060217 2.0690583 2.1031023 1.9437234 1.7835710 1.6534381 1.6344744 1.5462180 2.3022820 1.4947600 1.7839110 1.7332968 1.5731683 1.6642864 2.0444986 2.0842556 1.9885523 2.2744676 2.2972284 2.1859384 1.8903190 2.0932670 1.9006855 1.8434274 1.7555012 2.3979922 1.9422413 4.3754900 3.9236002 3.8318509 4.0692040 4.0020041 4.1148967 4.0829943 4.4024481 4.3199918 
ref_134    2.7872059 2.7849607 2.3522401 2.6153286 2.6275866 2.6919976 2.8680417 2.6369809 2.3846624 2.3825179 2.5330914 2.7716268 3.0586021 1.7627740 1.7921806 2.0054991 2.1003710 1.9895604 1.8943027 2.1354943 1.8290309 1.8966274 2.8086984 3.2186340 3.1279509 2.9523397 2.3353738 2.2689416 2.0587016 2.1129037 2.0456921 1.9782752 2.4242504 2.1823055 2.3536350 2.1700364 1.6837195 2.5225065 1.4586476 1.6311749 1.2671811 1.3511036 1.3685666 1.1817201 1.2265415 1.2685511 0.8320227 0.8416097 0.8357000 0.6826285 0.7958404 0.8011123 0.7501621 0.8603067 0.8633838 0.8352827 0.7486287 0.6759630 0.6895093 0.7869716 0.7656480 0.6918930 0.7772455 0.8187823 0.4682169 0.3919929 0.3898483 0.3389222 0.3854195 0.2650731 0.3104527 0.0000000 0.2344086 0.2595880 0.2278897 0.2718746 0.2568711 0.2304914 0.3459103 0.3694941 0.3125469 0.6002041 0.6283028 0.5546164 0.5534381 0.4611391 0.4324808 0.4285270 0.5147642 0.5073069 0.4328652 0.5081174 0.4901279 0.4425486 0.4154926 0.4173164 0.4172506 0.4832841 0.3740357 0.4354009 0.4710469 0.5165930 0.4867653 0.5011893 0.4709357 0.4231538 0.4389723 0.5228158 0.4754930 0.4217248 0.5025845 0.4222451 0.4713387 0.4059647 0.4340954 0.4707379 0.4442965 0.4881784 0.4800171 0.4573340 0.4321513 0.4797544 0.4478932 0.5550476 0.4954237 0.4745556 0.4018605 0.4466426 0.4365168 0.3628846 0.8316181 0.7595764 0.6947232 0.7004853 0.7178076 0.7479447 0.6178845 0.7899057 0.6942933 0.5932593 0.6522595 0.6725218 0.6496359 0.6323492 0.6491715 0.6651013 0.6758769 0.6567055 0.6869544 0.7794209 0.6230531 0.6443495 0.6748620 0.5585838 0.6748008 0.6773546 0.6326546 0.6226662 0.6214846 0.5922334 0.6063295 0.6317146 0.6827795 0.6293296 0.6683827 0.6987455 0.7007273 0.6766953 0.6845042 0.7009905 0.6481792 0.7541898 0.7291294 0.5769451 0.5969856 0.6113617 0.6014968 0.6275899 0.5624728 0.6542255 0.5829061 0.6377548 0.6129225 0.6003485 0.6219475 0.5714163 0.5922312 0.5607585 0.6814118 0.5969193 0.6117421 0.6139788 0.5913625 0.6471944 0.5923933 0.6141587 2.2096435 2.3845961 2.0333086 1.7426743 1.7432399 1.6238294 1.7780919 1.6226591 2.4548117 1.6009053 1.9845528 1.8434042 1.8126471 1.9441690 2.2334869 2.2539282 2.1074918 2.4105717 2.4286980 2.4897281 2.0809293 2.1349082 2.0214938 2.0637589 1.9382592 2.3977613 2.0524816 5.1843499 4.2705347 4.1368317 4.3830772 4.5726530 4.4226463 4.3745546 4.2859469 4.4746866 
ref_102    2.9140063 2.9244905 2.2777930 2.6377682 2.4722917 2.5310336 2.5240583 2.6081059 2.4211751 2.4148935 2.4163415 2.5811814 3.0275632 1.7714997 1.7142931 1.8643068 1.9988959 2.0071059 1.9180741 1.9949674 1.8514922 1.8557149 2.5299700 3.1276521 2.8704736 2.7808713 2.2541321 2.2342989 2.0653107 2.1843754 2.0513800 2.1326108 2.4072041 2.1691475 2.3864117 2.1773907 1.6323588 2.4756997 1.4591246 1.5174392 1.1910938 1.3461744 1.2321822 1.1543726 1.1667734 1.1563356 0.9003697 0.9222015 0.8988660 0.7515837 0.8306410 0.8538016 0.7423600 0.8421387 0.8452154 0.8514273 0.7839084 0.7728496 0.7205887 0.7851175 0.7913865 0.7069701 0.7987992 0.8191286 0.4425154 0.4242127 0.4578150 0.3855703 0.3617864 0.3085696 0.2624501 0.2344086 0.0000000 0.1752112 0.1454319 0.3555353 0.2323070 0.2401994 0.3548256 0.3803460 0.3458049 0.6538661 0.6405751 0.6281590 0.5870471 0.4172394 0.4013916 0.4777193 0.5074434 0.5058865 0.4461218 0.5390298 0.5131713 0.4889043 0.4726207 0.4934143 0.4852487 0.4928604 0.4423335 0.5069783 0.5016350 0.5455456 0.5738532 0.5996510 0.6148681 0.5504405 0.5502388 0.6098184 0.5793090 0.5307262 0.5777965 0.5143904 0.5579671 0.5528824 0.5346330 0.5432888 0.5034370 0.5868334 0.5816382 0.5795664 0.5667636 0.5889317 0.5600222 0.5811936 0.5951404 0.5119341 0.4991530 0.5987041 0.5831712 0.5182761 0.8422885 0.7367094 0.7475070 0.6855524 0.7317361 0.7344374 0.6139224 0.8097052 0.7294273 0.5997406 0.6602208 0.6173189 0.6559558 0.6487905 0.6265405 0.6702266 0.6974728 0.6297026 0.7043475 0.7288303 0.6728433 0.6452921 0.7409768 0.5915666 0.6957534 0.7111732 0.6555331 0.6434507 0.5842552 0.5594367 0.6329476 0.6806175 0.6525952 0.6835028 0.6825369 0.6911122 0.7902182 0.6845789 0.6290263 0.6954175 0.6726566 0.7404393 0.7654266 0.6001234 0.6230655 0.6952253 0.5782627 0.5890701 0.5954413 0.6453967 0.6014485 0.7283260 0.6146773 0.6009968 0.5969216 0.6412882 0.6487777 0.5552989 0.6287688 0.6362194 0.6710717 0.5706279 0.5509373 0.6175840 0.5965235 0.5918695 2.1796804 2.1326508 1.8988605 1.7683162 1.6949890 1.5978387 1.7256027 1.6116197 2.5329208 1.5048817 1.8500348 1.7901015 1.6587369 1.7620304 2.1453560 2.1914221 2.1193908 2.3624408 2.4705586 2.1986564 2.0195389 2.0601213 1.9863679 1.8718774 1.7759060 2.3718784 2.0814943 4.4170294 4.2113283 4.4368251 4.4830957 4.9355991 5.0082770 4.9066354 4.7887988 5.1847593 
ref_169    2.7627604 3.0373956 2.4266470 2.5207990 2.3918240 2.7046958 2.8313459 2.7527472 2.4496519 2.5469520 2.4049764 2.4519934 2.7614927 1.7854941 1.7380547 1.7665658 2.0152826 1.9767821 1.8648892 2.0526022 1.8216054 1.8575566 2.4369190 2.9043859 2.6405920 2.6005197 2.1605451 2.1583966 2.0265998 2.2590472 2.0256382 2.0380981 2.1871982 2.1053905 2.2281803 2.0819858 1.6762523 2.5116194 1.4408329 1.5859524 1.3588813 1.2542319 1.1952198 1.1571334 1.1081977 1.1448808 0.8217847 0.8672461 0.8297457 0.7360904 0.8283361 0.7907889 0.7333312 0.7768914 0.7961335 0.8206656 0.7803824 0.7359807 0.6987890 0.6909772 0.7472931 0.7605559 0.7791910 0.9021036 0.4922693 0.4199724 0.4056802 0.3661320 0.4176807 0.2851739 0.2818903 0.2595880 0.1752112 0.0000000 0.1453397 0.3537751 0.2303841 0.2780240 0.3877986 0.4173545 0.3959478 0.5909833 0.6114485 0.5674489 0.5590389 0.3996843 0.4600963 0.4988276 0.5351312 0.5305432 0.5070432 0.5608323 0.5940744 0.5256680 0.5029516 0.5605991 0.5321120 0.4415751 0.4445925 0.5916565 0.5678395 0.5927103 0.6054224 0.6391395 0.5437470 0.5586485 0.5189020 0.5771393 0.5293714 0.5141359 0.5501547 0.5042393 0.5426842 0.5372975 0.4935410 0.5875479 0.4987037 0.5276424 0.5679983 0.5295088 0.5294089 0.5360950 0.5233803 0.5580739 0.5452375 0.5180818 0.4916350 0.5559937 0.5406714 0.4957906 0.8579630 0.7456830 0.7476697 0.7835867 0.7377361 0.6983013 0.6231471 0.7584124 0.7327863 0.6085776 0.6984659 0.6873621 0.6784604 0.6350103 0.6585250 0.5967834 0.6584384 0.6706687 0.6701043 0.7227509 0.6589371 0.6411208 0.6570527 0.4906480 0.6350128 0.6898372 0.6130340 0.5953285 0.5811064 0.6248248 0.5869458 0.6629346 0.6462013 0.6738654 0.6936364 0.7298667 0.8108251 0.7038208 0.6840682 0.6755848 0.6520814 0.7453428 0.7481287 0.6108795 0.6237714 0.6933690 0.5307906 0.6188754 0.6216132 0.6538679 0.5765161 0.6944423 0.6308948 0.5861445 0.6087247 0.6428510 0.6019381 0.5584656 0.6735210 0.6261158 0.6488612 0.5944903 0.5814652 0.6161181 0.6288724 0.5699123 2.1368229 2.2458085 1.9472650 1.7063785 1.7268877 1.5512752 1.6555443 1.5957280 2.6889736 1.5778266 1.8809034 1.8267304 1.7422612 1.7920282 2.1838640 2.3009300 2.1775177 2.2938181 2.4050904 2.3348926 1.9361911 2.1734873 1.9777341 1.9074839 1.7804008 2.3083966 2.1030860 4.8224158 4.3742341 4.5879892 4.5293538 4.9318796 5.1311778 4.8365494 4.6671222 4.9281193 
ref_196    2.9029591 2.9452925 2.2024834 2.4476694 2.2494368 2.4651204 2.5482220 2.4347306 2.3107962 2.6392342 2.3454364 2.2720200 2.8051576 1.9242167 1.7714388 1.9613667 1.9406424 2.2007864 2.0816033 2.1668367 1.9456979 1.9965890 2.4605231 2.8810489 2.6478357 2.5688045 2.0357561 2.0889173 1.8394712 1.9593136 1.8360158 1.8864859 2.2860299 2.2743964 2.2561668 2.1567103 1.6505841 2.6271950 1.4508719 1.7341162 1.2823947 1.4453958 1.4002901 1.2996335 1.2540678 1.2801745 1.0035538 1.0152422 1.0006259 0.8417778 0.9711764 0.8972292 0.8305480 0.9453462 0.9373260 0.9794547 0.8947182 0.8396798 0.8573933 0.8756972 0.9473735 0.8342798 0.8798267 1.0255540 0.4349552 0.4366938 0.4360253 0.3547423 0.3371501 0.3052507 0.2857921 0.2278897 0.1454319 0.1453397 0.0000000 0.3403024 0.1979413 0.2411423 0.3442248 0.3980769 0.3629623 0.6192075 0.6350964 0.6062105 0.5722568 0.4856599 0.4477213 0.4352078 0.4687076 0.4651928 0.4434728 0.5465627 0.5690964 0.4698131 0.4409066 0.5410828 0.4964676 0.5042575 0.4314488 0.5834778 0.5906470 0.6246991 0.5658511 0.5544884 0.5596386 0.5402069 0.5604453 0.5480468 0.5448601 0.5169964 0.5285472 0.5216538 0.5910436 0.5572797 0.5154263 0.5622008 0.5283445 0.5458684 0.5827900 0.5632746 0.5144214 0.5500487 0.5326612 0.5541821 0.5728517 0.5200136 0.4868089 0.5700005 0.5474690 0.5102767 1.0496080 0.8999396 0.8905212 0.8471100 0.8258869 0.9034435 0.7569281 0.9194824 0.8103490 0.7404050 0.7971996 0.7820244 0.7766722 0.7214136 0.7640443 0.8492956 0.8128024 0.8023223 0.7886059 0.8040876 0.7535393 0.7435436 0.8237062 0.6531912 0.8275786 0.8573082 0.7546795 0.7504904 0.7071888 0.6760478 0.7104116 0.7982174 0.7502935 0.7753360 0.7884623 0.8136348 0.9221977 0.8119509 0.7593427 0.8256871 0.7872598 0.8915123 0.8429865 0.7395453 0.7653057 0.8134568 0.6790368 0.7392095 0.7199400 0.7726435 0.7031998 0.8385641 0.7727490 0.7143746 0.7262398 0.7550660 0.7384793 0.6915298 0.7882094 0.7212124 0.7887668 0.7176710 0.7075431 0.7904044 0.7285357 0.6595567 2.1662059 2.1865275 1.7614845 1.6737019 1.7283275 1.5282766 1.6946655 1.4443727 2.4518736 1.5047422 1.8758637 1.7485841 1.6575409 1.7406932 2.3516275 2.1155069 2.0386947 2.3734158 2.0874670 2.0269374 1.8774819 1.9783910 1.8854971 1.8571835 1.7155344 2.1399116 2.1034396 4.7564022 4.1370820 4.1886959 4.3521216 4.2336098 4.2090379 4.2832130 4.4343593 4.5123498 
ref_76     2.8056921 2.8757194 2.2213167 2.6970141 2.7243766 2.6771124 2.9123274 2.7625743 2.4958571 2.2748863 2.6031244 2.4923785 2.7447581 1.6777987 1.8297560 1.8910073 2.0444138 2.1114941 2.0317227 2.0335357 1.9302583 1.8948635 2.4270933 2.8397956 2.7596316 2.5936361 2.1421160 2.2678429 2.1046912 2.0020569 2.1655374 2.0401780 2.0937921 1.9435393 2.0794431 1.8730995 1.6340292 2.3022091 1.5617295 1.4318469 1.2688874 1.3081850 1.2333917 1.2133696 1.3352393 1.2812101 0.7314632 0.7362073 0.7849219 0.7103802 0.8457289 0.7805991 0.8171206 0.8514111 0.8375080 0.8379874 0.8053128 0.7412913 0.7419383 0.6196715 0.7266122 0.7075950 0.7605308 0.8185475 0.4849199 0.4732839 0.4783113 0.4253996 0.4174581 0.4117673 0.2627345 0.2718746 0.3555353 0.3537751 0.3403024 0.0000000 0.2559935 0.1832626 0.1855629 0.2819181 0.2432149 0.6308039 0.6435371 0.6061979 0.5886432 0.3720538 0.4402922 0.4393876 0.4855406 0.4997462 0.4370986 0.5031013 0.4633762 0.5225408 0.4966379 0.4665672 0.4518590 0.4071039 0.4585310 0.4593615 0.4658461 0.5323892 0.5162989 0.4995764 0.5301607 0.4525727 0.4793597 0.5435095 0.4876330 0.5074877 0.5021919 0.4435136 0.4766122 0.4972650 0.4842770 0.4742122 0.4577292 0.4879888 0.4866852 0.4708861 0.4619490 0.5116107 0.4801300 0.5449954 0.5299221 0.5036768 0.4812744 0.4662224 0.4745334 0.4533395 0.8313506 0.8158680 0.6838714 0.7725162 0.7463549 0.7024596 0.5971594 0.7847786 0.6652518 0.6068862 0.6418964 0.6090393 0.6096704 0.5955258 0.6753154 0.5613755 0.6383355 0.6159318 0.6615599 0.7217931 0.5758463 0.6615816 0.6141555 0.5204647 0.6286125 0.6845987 0.6793268 0.5907237 0.5895625 0.5579979 0.6131424 0.6882016 0.6429344 0.6384418 0.6722968 0.6615745 0.6980941 0.6320632 0.6760289 0.6692487 0.6617307 0.6523677 0.6611170 0.5657701 0.5678018 0.6191096 0.5882450 0.5740287 0.5925050 0.5990797 0.5901644 0.6097841 0.5957723 0.6158322 0.5965397 0.5701915 0.5940450 0.5371580 0.6425916 0.5467727 0.5921687 0.5763514 0.5679460 0.5852392 0.5650150 0.5713066 2.0965593 2.2834933 2.0999966 1.9288545 1.7247149 1.6864127 1.7378096 1.5386932 2.3650046 1.6452673 1.8660351 1.7908597 1.6437340 1.6780166 2.0500129 2.1075309 1.9990725 2.1603951 2.4754202 2.4199181 2.0058125 2.0399962 1.8999896 1.9461257 1.8154944 2.4448562 1.9124303 4.7341764 4.5640999 4.3914284 4.7535838 4.7377709 4.8653031 4.7243050 4.6710193 4.7285573 
ref_143    2.9714879 2.9441849 2.4944664 2.4906381 2.5696422 2.7186745 2.8683852 2.5475379 2.4505424 2.2177893 2.5900203 2.6075898 3.0409970 1.7076471 1.7452712 1.8275708 2.0590491 2.0806170 1.9978636 2.0321102 1.9306320 1.9507229 2.7559419 3.1770535 3.0119550 2.9822894 2.0634615 2.0768196 2.0115417 2.0629731 2.1220692 2.0586597 2.4309913 2.1104836 2.4257384 2.1198549 1.5799613 2.4394893 1.5200745 1.4997931 1.3135781 1.3148861 1.2074983 1.1994348 1.2414340 1.2693517 0.9119792 0.9214463 0.8844685 0.7360493 0.8553696 0.7911696 0.7603411 0.8612818 0.8642304 0.8600293 0.7903922 0.7613487 0.7554990 0.7373967 0.7707646 0.6916616 0.7498206 0.8322861 0.4301776 0.4064270 0.4731615 0.3739643 0.3893917 0.3273652 0.2307666 0.2568711 0.2323070 0.2303841 0.1979413 0.2559935 0.0000000 0.1609754 0.2377184 0.2912868 0.2802042 0.6572303 0.6658252 0.6478793 0.5863055 0.4039671 0.3868427 0.4440836 0.4371470 0.4429817 0.3935181 0.5099338 0.5334666 0.4783330 0.4531878 0.4912117 0.4540115 0.4684883 0.3969502 0.5163090 0.5171792 0.5578422 0.4684855 0.5111251 0.5357040 0.4822343 0.4752786 0.5274009 0.4957039 0.4842241 0.4874778 0.4443747 0.4828171 0.5313041 0.4710559 0.4890215 0.4748256 0.4824270 0.5160264 0.4984931 0.4836923 0.4820460 0.5305670 0.5193131 0.4771802 0.4649355 0.4172192 0.4915646 0.4346321 0.4285102 0.7794470 0.7571349 0.7978463 0.7493125 0.7772904 0.7250121 0.6236037 0.8186195 0.6926060 0.6335314 0.6751834 0.6468022 0.6170556 0.5794699 0.6586787 0.6307049 0.6569347 0.6090289 0.6838088 0.7780669 0.5965960 0.6080579 0.6573608 0.5339641 0.6807102 0.6781153 0.6246937 0.6233752 0.5752848 0.5853551 0.6344389 0.7255897 0.6737208 0.6246132 0.6795792 0.6890967 0.7811467 0.6709932 0.6809696 0.6949655 0.7063179 0.6814414 0.7485620 0.5773128 0.5960889 0.6738461 0.5690316 0.5665937 0.6050506 0.6011145 0.5964308 0.6510251 0.5650075 0.5889148 0.5633745 0.5760451 0.5877458 0.5174432 0.6502016 0.5850940 0.6325261 0.5627422 0.5549768 0.6268483 0.6077819 0.5789153 2.1286205 2.0450853 1.9313082 1.8039945 1.6408655 1.6178238 1.6599840 1.4633707 2.5939318 1.4542839 1.7946794 1.7833124 1.6096140 1.6872543 2.0885181 2.1503734 2.0164124 2.2143853 2.3935437 2.2917481 2.1080831 2.0872087 1.9868725 2.0377362 1.8689930 2.3916202 1.9995552 5.2936091 4.8115894 4.6640319 4.7780988 4.9572258 5.1377802 5.1618893 4.8920274 4.9123471 
ref_45     2.8155057 2.7405886 2.4185035 2.6560770 2.7236822 2.7028780 2.8773129 2.8281267 2.5155919 2.3767624 2.5735071 2.7022200 2.8006158 1.6602617 1.7710504 1.8402870 1.9594278 1.9081117 1.8241713 1.8291005 1.7151294 1.7716517 2.5176182 3.0680038 2.9283809 2.7999550 2.0336178 2.1262194 1.9715743 2.0558476 2.0855241 1.9458249 2.2503790 1.9590415 2.2171758 2.0647710 1.5913407 2.4545808 1.4625211 1.4134622 1.2446315 1.2982902 1.2226115 1.1718659 1.2271277 1.1879020 0.7679342 0.7439976 0.7653993 0.6634269 0.7621351 0.7677222 0.7093788 0.7771325 0.8036182 0.8267802 0.7787616 0.6968876 0.6772683 0.6451716 0.7249456 0.6478142 0.7010772 0.7922060 0.4659102 0.4061778 0.4242828 0.3391285 0.3363680 0.3131694 0.2128497 0.2304914 0.2401994 0.2780240 0.2411423 0.1832626 0.1609754 0.0000000 0.1545741 0.2323984 0.1820123 0.5608748 0.5790427 0.5370523 0.4763739 0.3483353 0.3994052 0.4007345 0.4356075 0.4479866 0.3630081 0.4784004 0.4232475 0.4617760 0.4289534 0.4149738 0.4198608 0.3780788 0.3996879 0.3800867 0.4052477 0.4617044 0.4517882 0.4314401 0.4589113 0.4251241 0.4297593 0.4778912 0.4492345 0.4185075 0.4251414 0.4012662 0.3998650 0.4333214 0.4691356 0.4115027 0.4024526 0.5068789 0.4613463 0.4111600 0.4180474 0.4551476 0.4501870 0.4667897 0.4395741 0.4394295 0.3929527 0.4446416 0.3824234 0.3600223 0.7526489 0.7168410 0.6734154 0.7092530 0.6462263 0.6483381 0.5262412 0.7194942 0.5895351 0.5581530 0.6059563 0.6053690 0.5593838 0.5192699 0.5811290 0.5759934 0.6031361 0.5928543 0.6347100 0.6797192 0.5386467 0.5612155 0.5756605 0.4671207 0.6191806 0.6447749 0.5928840 0.5613795 0.5515535 0.5223166 0.5607832 0.6385620 0.6386788 0.6030398 0.6262406 0.6092103 0.6464032 0.5875269 0.5970378 0.6259523 0.6467731 0.6509176 0.6549588 0.5314593 0.5188727 0.5661055 0.5137997 0.5198209 0.5338243 0.5786633 0.5323409 0.6087179 0.5503826 0.5435988 0.5301005 0.5490209 0.5503352 0.4974132 0.5954387 0.5375168 0.5531955 0.5357505 0.5142431 0.5607095 0.5060765 0.5359852 2.2172324 2.2593292 2.0113269 1.8821023 1.6853737 1.6528273 1.7086607 1.5524302 2.4019987 1.5322630 1.7892132 1.7456659 1.5593268 1.6094989 2.1496900 2.0326571 1.9343625 2.1653103 2.4901532 2.4454912 2.0057375 1.9384718 1.8662825 1.8469170 1.7149706 2.2956863 1.9192186 4.9189133 4.6753211 4.4804028 4.7724288 4.5204012 4.7832489 4.4479286 4.6337432 4.5839888 
ref_77     2.8119060 2.9537654 2.3005016 2.6148632 2.5995022 2.6402150 2.9423465 2.8455276 2.5229834 2.3305384 2.6276622 2.7585966 2.8362368 1.6044675 1.9514440 1.7766422 2.0989294 2.0267688 2.0698696 1.9394596 1.8444669 1.8979198 2.5625644 2.8448298 2.7165300 2.5603517 2.1074852 2.1310816 2.0530712 2.1176463 2.1881643 2.0508807 2.1351488 1.8568031 2.0492386 2.0362541 1.6220138 2.3282502 1.6018646 1.4363560 1.3230493 1.4217496 1.3136388 1.2127877 1.3294421 1.2612128 0.8062565 0.7790522 0.8312260 0.7002774 0.8276160 0.7934401 0.7601304 0.8483045 0.8673832 0.8728043 0.8016075 0.7244323 0.7313606 0.6619873 0.7150668 0.6868649 0.7279810 0.7572934 0.4542634 0.4317909 0.4362806 0.3263358 0.2974076 0.3855763 0.2260412 0.3459103 0.3548256 0.3877986 0.3442248 0.1855629 0.2377184 0.1545741 0.0000000 0.1972718 0.1344903 0.5950843 0.6106339 0.6213654 0.5666935 0.3635818 0.4718932 0.5016510 0.5403526 0.5123836 0.4490002 0.5451513 0.4799316 0.5101201 0.5244657 0.4614171 0.5095718 0.4486741 0.4466151 0.4663184 0.4686707 0.5361688 0.5181689 0.4937252 0.5431781 0.4782471 0.4876896 0.4839089 0.5099430 0.5444927 0.5216547 0.4175758 0.4541490 0.5265609 0.4764768 0.4722717 0.4927203 0.5272219 0.4853023 0.5092172 0.5095123 0.4381353 0.4798736 0.4881655 0.5020263 0.4675114 0.4630585 0.4733386 0.4955232 0.4612144 0.7868730 0.8138182 0.7077890 0.8177490 0.7722043 0.6641104 0.6245409 0.8016996 0.6596708 0.6287975 0.6770491 0.6196452 0.6045409 0.5586579 0.6456887 0.5924991 0.6382365 0.5933204 0.6905975 0.8114321 0.5733464 0.6245362 0.6213057 0.5112874 0.6774169 0.6864189 0.6758697 0.5930414 0.5228220 0.5557847 0.5390663 0.6199812 0.6205003 0.5766259 0.6090823 0.6108230 0.6161876 0.5999559 0.6288180 0.6018421 0.6358327 0.6432255 0.6414850 0.5374149 0.6272621 0.6399834 0.5542068 0.5773435 0.5843888 0.5640473 0.5477267 0.5887176 0.5625308 0.5434859 0.5267343 0.5338642 0.5584463 0.4652346 0.5755805 0.5346138 0.5385101 0.5161425 0.4948198 0.6060495 0.5596776 0.5253248 2.0521773 2.2050250 2.1024983 1.9477405 1.6974032 1.6481290 1.7854474 1.5963687 2.2558257 1.6997584 1.9453520 1.9017764 1.7052361 1.8233469 2.1219297 2.0771032 1.9102646 2.1998705 2.5607507 2.5069097 2.0359456 1.9783723 1.9497813 1.8693590 1.8189947 2.4708406 1.9180147 4.7166067 4.9211287 4.8093780 5.0396049 5.2191805 4.9595857 5.3043231 5.1861503 5.0573922 
ref_113    2.7480159 2.9725978 2.2013854 2.6706988 2.4847695 2.7738767 2.9743578 2.8036966 2.5686167 2.2843743 2.7316422 2.4690328 2.8580004 1.7789165 1.8166542 1.6356248 2.2039290 2.0037177 1.9977688 1.9853704 1.8846667 2.0046977 2.6739107 2.9466228 2.7688232 2.6206788 2.0898635 2.0135225 1.8736620 1.8745595 1.8968716 1.8838586 2.2769515 1.9442045 2.2203679 2.1219594 1.7389373 2.4182552 1.4824600 1.4678566 1.3983922 1.3261315 1.2853387 1.2389734 1.3383350 1.2670575 0.8477437 0.8570265 0.8780328 0.8496361 0.9310933 0.9040454 0.8280198 0.9037686 0.9313034 0.9533329 0.8438457 0.8090027 0.7671084 0.7906586 0.8023491 0.8001615 0.8346311 0.7988801 0.5337587 0.3970244 0.4223199 0.3310360 0.3343084 0.4166253 0.3552522 0.3694941 0.3803460 0.4173545 0.3980769 0.2819181 0.2912868 0.2323984 0.1972718 0.0000000 0.1287072 0.5959213 0.6150835 0.6188294 0.6418739 0.4849915 0.5515598 0.5342653 0.5742635 0.5912423 0.5374674 0.5954295 0.5583182 0.5936534 0.5757872 0.5366807 0.5512827 0.5292620 0.4253466 0.4600477 0.4846086 0.4585768 0.5955335 0.5625499 0.5162832 0.4671994 0.5446448 0.4986670 0.5544811 0.5632093 0.5406784 0.4908607 0.5118846 0.5510223 0.5284149 0.5006470 0.5106118 0.5294230 0.5424186 0.5985012 0.5275556 0.4773330 0.5248816 0.5445659 0.4973518 0.5018413 0.4816297 0.5637443 0.5236825 0.5157374 0.9427635 0.8683988 0.7630728 0.7931009 0.7551188 0.6516511 0.6404283 0.7758671 0.7642143 0.5708284 0.6774659 0.6783309 0.5981248 0.5845152 0.6648105 0.6121061 0.6722804 0.5878856 0.7198755 0.8064786 0.6454625 0.6940413 0.6267061 0.5671620 0.6415016 0.7077124 0.6447332 0.6257743 0.5622210 0.6017866 0.5404315 0.6427781 0.6127111 0.6584790 0.6007757 0.7057178 0.6383497 0.6186890 0.6190448 0.5947381 0.5993755 0.6854911 0.7144630 0.5648884 0.6136973 0.6073783 0.5011386 0.5531979 0.5241822 0.6000458 0.5362116 0.5354003 0.5219642 0.5379902 0.5065692 0.5087177 0.5141445 0.4806667 0.5557041 0.5035927 0.5506197 0.4869757 0.4990262 0.5874195 0.5306621 0.5114589 2.0074546 2.2801666 1.9826405 1.8285489 1.6015868 1.6533931 1.7074093 1.4839399 2.3704792 1.6117645 1.7514864 1.7099576 1.6659803 1.7339898 2.0086020 2.0348166 2.0186533 1.9866278 2.3540659 2.4810176 1.9864613 1.9086872 1.8806244 1.7633752 1.7628122 2.2925867 1.8043270 4.9701210 4.6912552 4.5443068 4.6796301 4.8357666 4.8859941 4.8287305 4.9969514 4.8066114 
ref_161    2.8587979 2.8447411 2.1493865 2.4931942 2.5863390 2.6979996 2.8801439 2.7267118 2.5088891 2.4265239 2.4796536 2.6353382 2.9916379 1.6693848 1.8106210 1.6284563 2.0011959 1.9461455 1.9146708 1.9699474 1.8364145 1.8803429 2.4364178 2.8154804 2.6671139 2.5611366 2.4222539 2.1372519 1.8772361 1.9793449 1.9922957 2.0780224 2.0509950 1.8104631 2.0583195 1.9723303 1.6453046 2.4235774 1.4990731 1.3893953 1.3000604 1.3998117 1.2967242 1.2503700 1.2804596 1.1761302 0.8852517 0.9448670 0.9401783 0.7417592 0.8277327 0.8795635 0.7918984 0.9390063 0.8559759 0.9072991 0.8337846 0.8248932 0.7586760 0.7628870 0.7632447 0.7398615 0.8000093 0.7224978 0.4808014 0.4218343 0.4699632 0.2871379 0.2559202 0.3760381 0.3219565 0.3125469 0.3458049 0.3959478 0.3629623 0.2432149 0.2802042 0.1820123 0.1344903 0.1287072 0.0000000 0.5832306 0.5998143 0.5719861 0.5774829 0.7105069 0.5185986 0.5355153 0.5321070 0.5365444 0.4799633 0.5446989 0.4937520 0.5270444 0.5181003 0.4705264 0.5119785 0.5529795 0.4902110 0.5276244 0.4713547 0.5465384 0.5441053 0.5280853 0.5502691 0.4935864 0.4757672 0.4850406 0.5475484 0.5298416 0.5084381 0.4553070 0.5226427 0.5365530 0.5042234 0.4861911 0.5174703 0.5618152 0.5207359 0.5684654 0.4923478 0.4323836 0.5085525 0.5401880 0.5171704 0.5310734 0.4631579 0.4989920 0.4901564 0.5005426 0.8577617 0.8533204 0.8011832 0.7801023 0.7595689 0.6888458 0.6141158 0.8140095 0.7244614 0.5580102 0.6798145 0.7253071 0.6261251 0.5943871 0.6696613 0.6729967 0.6721473 0.6232893 0.7116044 0.8087268 0.6233868 0.6869780 0.6525399 0.5562198 0.6878483 0.6946459 0.6361125 0.6455174 0.5623147 0.5720493 0.6413790 0.9652335 0.6116492 0.6189242 0.6189083 0.6623599 0.7109791 0.6421247 0.6350718 0.6383698 0.6550867 0.6937432 0.6402284 0.5198504 0.6329521 0.7309221 0.5131077 0.5420155 0.7294490 0.6181495 0.5406834 1.0104955 0.5737197 0.5127588 0.5048651 0.5226443 0.5670216 0.4970257 0.5932926 0.6074223 0.7416279 0.5245352 0.5325506 0.6551618 0.5705475 0.5775398 2.1178895 2.3628278 1.9332394 1.8756228 1.7362005 1.7517430 1.7180559 1.5508658 2.3042762 1.5522905 1.8224513 1.6949217 1.5749960 1.6236941 1.9766452 2.2244420 2.0660419 2.1939598 3.3268883 2.2981102 1.9076862 1.8856247 1.8250138 1.7668049 1.6890957 2.2550194 1.8334842 4.9182680 5.8849357 5.2118825 5.9924143 6.3640045 5.3449954 6.0419912 5.3705937 5.0814922 
ref_172    3.0272924 3.2229022 2.7338701 3.1481143 3.0162587 3.1654570 3.1925014 2.7893048 2.5980247 2.7289373 2.8945668 3.0112956 2.7644976 2.1743047 2.0286187 1.9959522 2.6161936 2.3470885 2.3549070 2.3199243 2.2813807 2.1854957 2.9365743 3.4059783 3.1531609 3.1568892 2.6062546 2.7186682 2.5105959 2.2312870 2.1544564 2.1287762 2.4920779 2.3610402 2.5910202 2.5224755 1.7341329 2.8747746 1.9643647 1.5189083 1.7209501 1.6304297 1.7069859 1.4999383 1.6727903 1.4468404 0.9531416 1.0314201 1.0066540 0.8250844 0.9464896 0.8066026 0.8711601 0.9892125 0.9035757 0.9417488 0.9162969 0.8377994 0.7660830 0.8895394 0.8645064 0.8406955 0.7797551 1.0608213 0.7432911 0.5583620 0.5748713 0.6043795 0.6198176 0.5113437 0.6781597 0.6002041 0.6538661 0.5909833 0.6192075 0.6308039 0.6572303 0.5608748 0.5950843 0.5959213 0.5832306 0.0000000 0.1229626 0.2596956 0.2377082 0.6169794 0.4860341 0.4505412 0.4836432 0.5286553 0.4534783 0.5923153 0.5412947 0.5507535 0.5307569 0.5059012 0.5241446 0.6700574 0.4093787 0.5353311 0.5575767 0.5167873 0.5084462 0.5313406 0.5072962 0.4962194 0.4922297 0.4764405 0.5172932 0.5279891 0.5372038 0.4691572 0.5548706 0.5352888 0.5552057 0.5212155 0.5242190 0.4828086 0.5203903 0.5154585 0.4852198 0.4922270 0.5146088 0.5486389 0.5165655 0.4975216 0.4492389 0.5207772 0.4712025 0.5475046 1.0821468 0.9415596 1.0028660 0.9566731 0.8454903 0.7707488 0.7581525 0.9707097 0.8774298 0.7884994 0.8176011 0.7935061 0.7873877 0.8247823 0.8500480 0.7971239 0.7938821 0.7922607 0.9215578 0.8260229 0.8670590 0.8458299 0.8428839 0.7750349 0.8363291 0.8937256 0.7913578 0.7935256 0.7662565 0.7458502 0.7147826 0.7477635 0.7928099 0.7964245 0.7888590 0.8857192 0.8315703 0.8119790 0.8348696 0.8098256 0.7406850 0.8368333 0.8782562 0.7726911 0.8435450 0.8064468 0.6838308 0.7718040 0.7624635 0.8122503 0.7953817 0.8336967 0.7436578 0.7437903 0.7518201 0.7432212 0.8350139 0.7103566 0.7479199 0.7623084 0.7279428 0.6780804 0.7016224 0.7472281 0.6928043 0.7281852 2.5168659 2.5779390 2.0862924 2.0672223 1.8771398 1.9473449 1.8849973 1.7736462 2.9613929 2.0320110 2.1640270 2.2363715 2.0532277 2.1367864 2.3711546 2.5513122 2.5248068 2.7554848 2.7292085 2.6991644 2.3097857 2.4376253 2.1088331 2.2110540 2.2430175 2.6203485 2.2478658 4.7134329 3.8646910 4.6425155 4.7797085 4.8978385 4.5674712 4.5803294 4.1599300 4.5180393 
ref_191    3.0913288 3.2796658 2.7662848 3.2233577 2.9271264 2.9802084 3.0583184 2.6706930 2.4744682 2.6609271 2.8375435 2.9858979 2.7529174 2.1853103 1.9932318 2.0477123 2.4920640 2.2749661 2.2843125 2.3254682 2.1993415 2.2088216 3.0915335 3.4885096 3.1635409 3.1561967 2.7253095 2.8415542 2.5267737 2.2660266 2.1840094 2.1391214 2.5322378 2.3254231 2.6108881 2.4795402 1.7082062 2.8690624 2.0196888 1.5777172 1.7577268 1.6661504 1.7190998 1.5719259 1.7186314 1.4689732 0.9873100 1.0478176 1.0485710 0.8619642 1.0157469 0.8238459 0.8913613 0.9966733 0.8728822 0.9291733 0.9367940 0.8335349 0.7580441 0.8923637 0.8878713 0.8463332 0.7989394 1.0563788 0.7492055 0.6206530 0.6318248 0.5810074 0.6398383 0.5190538 0.6749479 0.6283028 0.6405751 0.6114485 0.6350964 0.6435371 0.6658252 0.5790427 0.6106339 0.6150835 0.5998143 0.1229626 0.0000000 0.2591908 0.2459159 0.6289433 0.5042701 0.4646497 0.4821076 0.5372821 0.4547565 0.6333362 0.5733771 0.5886712 0.5329449 0.5429878 0.5344237 0.6602881 0.4581524 0.5245974 0.5473040 0.5498331 0.5364178 0.5731424 0.5389852 0.5402448 0.5048527 0.5025586 0.5439976 0.5622287 0.5821388 0.4817405 0.5791031 0.5340185 0.5809283 0.5477830 0.5520323 0.4913984 0.5016177 0.5454520 0.5116895 0.5263790 0.5521721 0.5506988 0.5591130 0.5420687 0.4869667 0.5690013 0.4717318 0.5824100 1.0654588 0.9160651 0.9641558 0.9554123 0.8791436 0.7725260 0.7371058 0.8911497 0.8795776 0.7760403 0.8013542 0.7607157 0.7904163 0.8183315 0.8033322 0.8017836 0.7669980 0.7533294 0.8741221 0.7995361 0.9484032 0.8465419 0.8503461 0.7940480 0.8709238 0.9102824 0.8143244 0.7996605 0.7592414 0.7876714 0.7665372 0.7887407 0.7808185 0.8138691 0.8163445 0.8988813 0.8679330 0.8391819 0.8124566 0.8212092 0.7808856 0.8837297 0.9085005 0.7696187 0.8141704 0.8348293 0.6861079 0.7746328 0.7878355 0.8062852 0.8194426 0.8348109 0.7438510 0.7413223 0.7332914 0.7824481 0.8522383 0.7031373 0.7796616 0.7669543 0.7320056 0.6886051 0.7016513 0.7630345 0.6818299 0.7416806 2.5943207 2.7184164 2.1941146 2.1156706 1.9581284 2.0286197 2.0045336 1.9274527 2.9556809 2.0190555 2.0979945 2.2335141 1.9621411 2.1380883 2.3578853 2.7013521 2.5799807 2.8566247 2.6509154 2.6105183 2.2788490 2.3833207 2.1148282 2.2423835 2.2480526 2.6876429 2.2535856 4.8005103 4.2178910 4.8749640 4.8575914 5.0457318 4.6904953 4.5580412 4.3090897 4.7362346 
ref_19     2.9881705 3.6207910 2.7653427 3.1515086 3.1453724 3.0765411 3.0790496 2.8169556 2.7059576 2.8811261 2.7901467 2.9399609 2.9112358 2.1396872 1.9838862 2.2123636 2.5790854 2.3994974 2.3545731 2.4268438 2.3358128 2.3211497 2.7401207 3.0637981 2.8790273 2.8372200 2.9962609 2.9154174 2.6102752 2.4336018 2.2773408 2.3690331 2.6824735 2.5287043 2.5470069 2.6999296 1.7816642 3.0114063 1.9379561 1.5783652 1.6417695 1.6746015 1.6599715 1.5867360 1.7061833 1.4936912 0.9638991 0.9850958 1.0098865 0.8290856 0.9555343 0.8441483 0.8089406 0.9243378 0.9184373 0.8512919 0.9452021 0.7925362 0.7747746 0.8406531 0.8322593 0.8342582 0.7437027 1.0367325 0.7146752 0.5480991 0.5585144 0.5975098 0.6557664 0.5261680 0.6559551 0.5546164 0.6281590 0.5674489 0.6062105 0.6061979 0.6478793 0.5370523 0.6213654 0.6188294 0.5719861 0.2596956 0.2591908 0.0000000 0.1766272 0.6419471 0.5032991 0.4794895 0.4949571 0.5607614 0.4686117 0.6272887 0.6061181 0.5940744 0.5995945 0.5197089 0.5605518 0.6753586 0.4498859 0.5245985 0.5417547 0.5717011 0.4881514 0.5603036 0.5048931 0.4752930 0.4635363 0.4793559 0.4690229 0.5120998 0.4729980 0.4887898 0.5793409 0.5301334 0.5307662 0.5227392 0.5321649 0.4768401 0.4966269 0.4967793 0.4491758 0.4607330 0.5136394 0.5217672 0.4698584 0.4993959 0.4340314 0.4632138 0.4711977 0.5095353 1.0215980 0.9096857 0.8935078 0.8990539 0.8576097 0.7514487 0.7301570 0.8806055 0.8492002 0.7237873 0.7779552 0.7105209 0.7507324 0.7471988 0.7788814 0.7614330 0.7628060 0.7446069 0.8368731 0.8310898 0.8733973 0.8335549 0.8294162 0.7338403 0.8484199 0.9400657 0.8129773 0.7746999 0.7485101 0.7348004 0.7519541 0.8051811 0.8053273 0.8219133 0.8342826 0.8584558 0.8649428 0.8228097 0.8578001 0.8122672 0.7641262 0.9075591 0.8875136 0.7875996 0.7958178 0.8191990 0.6652631 0.7785478 0.7251769 0.8166057 0.7768547 0.8592268 0.7412214 0.7197446 0.7577791 0.7657928 0.8135291 0.7218860 0.7862411 0.6982105 0.7179815 0.6986875 0.7291359 0.7405641 0.7199253 0.7710190 2.7203045 2.6810156 2.3012319 2.2461017 2.0506578 2.0444891 1.9260719 1.8300112 3.2306874 2.1337666 2.1479434 2.1190163 2.0335898 2.1697009 2.4887021 2.5361068 2.7030357 2.9675095 2.5761153 2.5761678 2.3095171 2.4244001 2.1428921 2.2123940 2.2038855 2.7621301 2.3370763 4.9154188 4.1469170 4.6707920 4.7275469 4.8280573 4.4317853 4.4940433 4.5358612 4.7669858 
ref_193    2.9878525 3.4102683 2.7111587 2.9360581 2.9401628 3.1949627 3.1494615 3.0352777 2.7209626 2.7123055 2.8225315 2.9711125 2.8236394 2.1361297 1.8740285 2.0458110 2.4772478 2.1821636 2.1955655 2.2070885 2.1420025 2.1045902 2.7502290 3.1668913 2.9970421 2.9801451 2.8154259 2.7264206 2.4381265 2.4370890 2.3001511 2.2922390 2.5569505 2.3892095 2.4270426 2.5105840 1.7935455 2.9384048 1.8871589 1.5152492 1.5914265 1.6683169 1.5348715 1.5569970 1.6137587 1.4156102 0.9702212 0.9663458 0.9709165 0.8374582 0.9830899 0.8562046 0.8329618 0.9732142 0.8979646 0.9065984 0.8762223 0.8079225 0.7704181 0.8006734 0.7747242 0.7819243 0.7569317 0.9780514 0.6878305 0.5559415 0.5613712 0.5858934 0.6237806 0.5278307 0.5541764 0.5534381 0.5870471 0.5590389 0.5722568 0.5886432 0.5863055 0.4763739 0.5666935 0.6418739 0.5774829 0.2377082 0.2459159 0.1766272 0.0000000 0.6038717 0.4317653 0.4168750 0.4295410 0.4971009 0.3910117 0.5701832 0.5143556 0.5457059 0.5463314 0.5064357 0.4999325 0.5500919 0.4257476 0.5050248 0.5285383 0.5343889 0.5032623 0.5331069 0.5415333 0.4824255 0.4544828 0.4916881 0.5108408 0.4779743 0.5031074 0.4605717 0.5099836 0.5413253 0.5309571 0.5147420 0.5284611 0.4700512 0.4942364 0.5005446 0.4499386 0.4506376 0.4834246 0.5175899 0.4811058 0.4588706 0.3953905 0.4821405 0.4097931 0.4716670 0.9169621 0.8492531 0.9006056 0.9072554 0.8073260 0.7598670 0.6973393 0.8434092 0.7736438 0.6979426 0.7096109 0.6880781 0.7467577 0.6886159 0.7029814 0.7435100 0.7261089 0.7305625 0.8297654 0.7994369 0.8464046 0.7200641 0.8072552 0.7220126 0.8209446 0.8354369 0.7756278 0.7445884 0.7030642 0.7659412 0.7195572 0.8058338 0.8063622 0.8190857 0.8401982 0.8455968 0.8795860 0.8138612 0.8252758 0.8141522 0.7333440 0.8704856 0.8709539 0.7588433 0.7959218 0.8201519 0.6979170 0.7526385 0.7491567 0.7351178 0.7559465 0.8514808 0.7183437 0.7444431 0.7424814 0.7584884 0.8470278 0.6508105 0.7272454 0.7108572 0.7356116 0.6796567 0.7058446 0.7108410 0.7295419 0.7238568 2.6209502 2.5737335 2.1637873 2.1019719 1.8817320 1.9255034 1.8264159 1.7429218 3.0696710 1.9890638 2.1030152 2.1492399 1.9745708 2.1840349 2.3943656 2.4731518 2.4730491 2.7524644 2.4869815 2.3991655 2.1722386 2.3062784 1.9950026 2.0221256 2.0586875 2.6336364 2.2321499 4.5119804 4.2023690 4.4959142 4.6562118 4.8646091 4.6300753 4.6055833 4.3320438 4.8004147 
ref_138    2.5839464 2.7493697 2.2717793 2.2894730 2.4874754 2.3122762 2.2754984 2.2739670 1.9427988 2.2736153 2.2952925 2.5485456 2.3694670 1.6390712 1.7938316 1.7770940 2.0620898 1.7503786 1.7901277 1.8897058 1.7723683 1.6324940 2.0342446 2.6858337 2.4462706 2.3818320 2.2663026 1.9392455 1.9444400 1.8910709 1.9439015 1.9747251 2.0710162 1.9797726 2.1019641 2.1020449 1.4423314 2.2984544 1.4390680 1.4111523 1.2352647 1.2558313 1.1961414 1.1927971 1.2607323 1.2067150 0.8793080 0.8105057 0.8029288 0.6235158 0.7614118 0.7383277 0.7146986 0.7566712 0.7301002 0.7443349 0.6619387 0.7217787 0.6465505 0.6236228 0.6259909 0.6564076 0.6900017 0.8526012 0.5121228 0.5432550 0.5721747 0.4782278 0.4817611 0.4623901 0.3748415 0.4611391 0.4172394 0.3996843 0.4856599 0.3720538 0.4039671 0.3483353 0.3635818 0.4849915 0.7105069 0.6169794 0.6289433 0.6419471 0.6038717 0.0000000 0.4430949 0.5486841 0.5129011 0.5099638 0.4616001 0.5580542 0.5405656 0.5205538 0.5449906 0.5394325 0.5227098 0.3675174 0.4956134 0.4096361 0.3802679 0.4707170 0.4067364 0.3965708 0.4070550 0.3972989 0.4049253 0.3907579 0.3672836 0.3976917 0.3518763 0.3407720 0.3956916 0.3614916 0.4174828 0.3532705 0.3636270 0.4214037 0.4060483 0.3970108 0.3517010 0.3694196 0.3530474 0.4235259 0.3878755 0.3713291 0.4054910 0.3803429 0.3916454 0.3601446 0.6973914 0.5816695 0.6530583 0.7064545 0.6755821 0.6226026 0.5498993 0.6166098 0.5686705 0.5371127 0.5574229 0.5434259 0.6026406 0.5689471 0.5539216 0.5495333 0.5679837 0.5450931 0.6068231 0.6265768 0.5566292 0.5530604 0.5724527 0.5044938 0.5811851 0.5692570 0.5921760 0.5532734 0.5123932 0.4948129 0.6026954 0.8874033 0.6355720 0.5753200 0.6035221 0.6206788 0.6792589 0.5920215 0.5684041 0.5737150 0.5189103 0.6585915 0.6319503 0.5333652 0.4934292 0.7521742 0.4859711 0.5542945 0.7308674 0.6032781 0.5749314 0.9255441 0.5795219 0.5327812 0.5268835 0.5778238 0.5918163 0.4718464 0.5395573 0.5289380 0.7767776 0.5031064 0.5029403 0.5246651 0.5172833 0.4774507 2.1474369 2.1751075 2.0115246 1.8744983 1.7731780 1.7227406 1.8263706 1.5633160 2.3800169 1.4010366 1.7710914 1.6003299 1.5054420 1.5312646 2.1860635 2.0140747 1.9974668 2.1751726 2.8840340 2.0784622 1.8902247 1.9897719 1.9206622 1.8277565 1.7747298 2.2544261 2.0256729 4.0706910 4.7760028 4.8254875 4.8236001 5.0894658 4.8042741 5.0895855 4.9794438 4.7222559 
ref_206    2.8337783 2.9457483 2.2973584 2.7312397 2.5959800 2.5387875 2.8526913 2.5282173 2.3419055 2.4086568 2.4876898 2.6307651 2.6937342 1.9452011 1.8817233 1.9967235 2.2639388 2.3478351 2.3095336 2.2006207 2.0671603 2.0165699 2.6651325 3.0067367 2.9189735 2.7663159 2.2697625 2.2873466 2.1708875 2.1963938 2.2016322 2.1689820 2.4530551 2.3189523 2.3928563 2.4062176 1.5911070 2.7605171 1.5251495 1.6308419 1.3869080 1.4258665 1.3591355 1.2538264 1.2783584 1.2805372 0.9663706 0.8031232 0.8334799 0.8696939 0.9380131 0.8449432 0.7849837 0.9196145 0.9053791 0.8499958 0.8047727 0.8407318 0.8360381 0.8379002 0.8211467 0.7633818 0.7862431 0.8764375 0.4947498 0.4231382 0.4910969 0.5516350 0.5582420 0.4945708 0.3737799 0.4324808 0.4013916 0.4600963 0.4477213 0.4402922 0.3868427 0.3994052 0.4718932 0.5515598 0.5185986 0.4860341 0.5042701 0.5032991 0.4317653 0.4430949 0.0000000 0.1983286 0.1853143 0.2218840 0.1826972 0.3150682 0.2989705 0.2641072 0.2512261 0.2543599 0.2277001 0.4934908 0.3085508 0.4153218 0.3957737 0.4434938 0.3633847 0.3391769 0.4430679 0.3926762 0.3672222 0.3832984 0.3586930 0.3507546 0.3868763 0.3701360 0.3585843 0.3845815 0.4138439 0.3500574 0.3628676 0.3331875 0.4059228 0.3643416 0.3444894 0.3931369 0.3826295 0.4284258 0.3743810 0.3480665 0.3447594 0.3763104 0.3285300 0.3555148 0.8566121 0.7847478 0.7783023 0.7542024 0.7430145 0.7376372 0.6150034 0.8387023 0.7116425 0.6652243 0.6623918 0.6198556 0.6076987 0.6093285 0.6490488 0.6133646 0.5993907 0.5783346 0.7367128 0.7612419 0.7412862 0.7172600 0.7155293 0.6629782 0.6753364 0.7484398 0.7450413 0.6626974 0.6198515 0.6157691 0.6306018 0.7251510 0.6836796 0.6774793 0.6778264 0.7238857 0.7832077 0.6697623 0.7044256 0.7607477 0.7121496 0.6988473 0.7555856 0.6021184 0.6373099 0.6988234 0.6709697 0.6281245 0.6582810 0.6328453 0.6414514 0.7080488 0.6336677 0.6864868 0.6486004 0.6733070 0.6213398 0.5849575 0.6414802 0.6033601 0.6473142 0.6088081 0.6213894 0.6611250 0.5767022 0.6144995 2.4401656 2.4201188 2.1208708 2.1471062 1.8751787 1.9714796 1.9580423 1.8310819 2.6097076 1.6263122 1.9265094 1.9379244 1.7246857 1.8160457 2.3124834 2.2955873 2.0921281 2.3963617 2.3982111 2.3019034 1.9653165 2.0901792 2.0137915 1.9826488 1.8704423 2.5833253 2.1207207 4.4473773 4.2344334 4.4122236 4.3472422 4.6520800 4.5985853 4.4901115 4.5194966 4.5561853 
ref_52     3.0013473 2.8792256 2.3508168 2.7689585 2.7670177 2.7288566 2.9743732 2.6716197 2.4729567 2.3775073 2.6514640 2.4659169 2.7423248 1.8898393 1.9561090 2.0433104 1.9993490 2.1641299 2.1801626 2.1909740 2.0057141 2.0758081 2.7937320 3.1698484 3.0522509 2.8589698 2.3600371 2.3967284 2.1763357 2.2714804 2.2863974 2.2501858 2.3386345 2.2167377 2.4461547 2.3392471 1.5857478 2.7983001 1.5664751 1.5524130 1.3634656 1.4186841 1.3365131 1.2630172 1.3627349 1.2899194 0.9109757 0.8178905 0.8765684 0.8959384 0.9906325 0.8767549 0.8539116 0.9264075 0.9129679 0.8860117 0.8120239 0.8111660 0.8182322 0.8293840 0.8431756 0.7305525 0.8089488 0.9113562 0.5310113 0.4799930 0.5517944 0.5379171 0.5763827 0.5144487 0.4632769 0.4285270 0.4777193 0.4988276 0.4352078 0.4393876 0.4440836 0.4007345 0.5016510 0.5342653 0.5355153 0.4505412 0.4646497 0.4794895 0.4168750 0.5486841 0.1983286 0.0000000 0.1395726 0.1768594 0.1620529 0.3166647 0.3602163 0.2936572 0.2603305 0.3092282 0.2215451 0.4975024 0.3331611 0.4358269 0.4369801 0.4672847 0.4098405 0.3878940 0.4736391 0.4088687 0.3635917 0.3972092 0.4204401 0.4154375 0.4026988 0.4171983 0.3400669 0.4183159 0.4607173 0.3987681 0.4468623 0.4194856 0.4237669 0.4018262 0.3821076 0.4362433 0.3955163 0.4559184 0.4172396 0.3794569 0.3185812 0.3881757 0.3607573 0.3861840 0.8597119 0.7791139 0.7596472 0.7851002 0.7562586 0.7025276 0.5760284 0.7368864 0.7327045 0.6100989 0.6381851 0.6104096 0.6244690 0.6058188 0.5967544 0.6521940 0.5910523 0.5578624 0.6549258 0.7498320 0.7318313 0.6920821 0.7183721 0.5941331 0.6744831 0.7774996 0.6865374 0.6640963 0.6141154 0.6505519 0.6773610 0.7229416 0.6864616 0.7150945 0.7091835 0.8153518 0.7967235 0.6951697 0.7072333 0.7410809 0.6948885 0.6993346 0.7319003 0.6496739 0.5990786 0.6686078 0.6281021 0.5951328 0.6830565 0.6006742 0.6335704 0.6952913 0.6287110 0.7326033 0.6553226 0.6500409 0.5820471 0.6074660 0.6913033 0.6133096 0.6886549 0.6099709 0.6334225 0.6713774 0.5962878 0.6131973 2.6470241 2.3997661 2.1860591 2.1754164 1.9565528 2.0293525 1.9476831 1.8904929 2.5884067 1.7051612 1.8951459 1.8749416 1.7706411 1.8112483 2.3947615 2.4052293 2.2797057 2.5382024 2.5413644 2.5118408 2.2441205 2.1510848 2.0871492 2.0875244 2.0255493 2.5557544 2.1934678 4.5549879 3.9645632 4.2808899 4.0455816 4.6777824 4.3653837 4.4541022 4.4715652 4.3120263 
ref_218    3.1571233 3.0797464 2.4171794 2.7859771 2.7324829 2.6773662 2.8034688 2.5842494 2.3709315 2.4444883 2.5926709 2.4630121 2.5617568 1.8830839 1.9567561 2.0338839 2.1502729 2.3354562 2.2637992 2.2051010 2.0534934 2.0655526 2.7762535 3.0883763 3.0104279 2.8417295 2.3729909 2.2897026 2.3084456 2.2140155 2.1811504 2.2761263 2.3481786 2.3411135 2.4366115 2.3860748 1.5761411 2.8518323 1.6254425 1.5880933 1.4160049 1.4028347 1.3263636 1.2452024 1.3761918 1.3512062 0.9721957 0.8795792 0.9204791 0.9441498 0.9899756 0.9559433 0.8729211 0.9272316 0.9597783 0.8966720 0.8630068 0.8831770 0.8842641 0.8610050 0.8372347 0.8026401 0.8576802 0.8986299 0.5691361 0.5538364 0.5817763 0.5907653 0.6310335 0.5773223 0.4607482 0.5147642 0.5074434 0.5351312 0.4687076 0.4855406 0.4371470 0.4356075 0.5403526 0.5742635 0.5321070 0.4836432 0.4821076 0.4949571 0.4295410 0.5129011 0.1853143 0.1395726 0.0000000 0.1248166 0.1226776 0.3187367 0.3708354 0.3045548 0.2939828 0.3229056 0.2537888 0.5444194 0.3891782 0.5181912 0.4977050 0.5034623 0.4479917 0.4356948 0.5478852 0.4636506 0.3590175 0.4695706 0.4515038 0.4477609 0.4546318 0.4397421 0.4288196 0.4636160 0.4822560 0.3936366 0.4775106 0.4022090 0.4539306 0.4733416 0.4010955 0.4766868 0.4151347 0.5128847 0.4799098 0.4340676 0.4132397 0.4630819 0.3977115 0.4601189 0.9243528 0.8526058 0.8297472 0.8009583 0.8000676 0.7406506 0.6297523 0.8071733 0.7734503 0.6826940 0.7095693 0.6854856 0.6586968 0.6518761 0.6523126 0.6445081 0.6288187 0.6234088 0.7005621 0.7421145 0.7205589 0.6343048 0.6940023 0.5814248 0.7348124 0.7193220 0.6725989 0.7222675 0.6882330 0.6612602 0.7325426 0.7869258 0.7191868 0.7480063 0.7638783 0.8026755 0.7866041 0.6359348 0.6552792 0.7527669 0.7309756 0.6771726 0.7134715 0.6858296 0.6108544 0.7061292 0.6498490 0.6165698 0.7188046 0.6511956 0.6859406 0.7485537 0.6779017 0.7713699 0.6862978 0.7000280 0.6512289 0.6403842 0.7109816 0.6566691 0.7440932 0.6504776 0.6921879 0.6761616 0.6627815 0.6809379 2.5587877 2.4933573 2.1317513 2.1931899 1.8679969 2.0879273 2.0185206 1.8817015 2.6989872 1.7588739 1.9316054 1.9691929 1.7382480 1.8184783 2.3519674 2.4278190 2.2456564 2.6099621 2.6083756 2.5528467 2.2247340 2.1898457 2.1210767 2.1093019 2.0096425 2.6966763 2.2128306 4.5050310 4.0374247 4.1889277 4.1826905 4.8957883 4.4301487 4.6338745 4.6796773 4.6451799 
ref_98     3.0047496 2.9861603 2.4575069 2.8392586 2.8465427 2.7875937 2.9747456 2.9155774 2.6373591 2.5572785 2.8595795 2.5100489 2.6894863 1.8979651 1.8707761 1.9486874 2.0900199 2.2512648 2.1470509 2.1261417 2.0319229 1.9654838 2.7913152 3.3450027 3.1232686 3.1064172 2.3037361 2.3082398 2.3534470 2.2421777 2.3768968 2.2524029 2.3359231 2.2500187 2.3881662 2.2646801 1.5229908 3.0384561 1.5347073 1.6064632 1.4201618 1.3975781 1.3804530 1.2508477 1.3746028 1.3453279 0.9860970 0.8409771 0.9175281 0.9402379 0.9533277 0.9403469 0.8986863 0.9477373 0.9820461 0.9545954 0.8727614 0.8318061 0.8840310 0.8594631 0.8065454 0.7875268 0.8324441 0.8710790 0.5250103 0.5540979 0.5933822 0.5733781 0.6162263 0.5786612 0.4323104 0.5073069 0.5058865 0.5305432 0.4651928 0.4997462 0.4429817 0.4479866 0.5123836 0.5912423 0.5365444 0.5286553 0.5372821 0.5607614 0.4971009 0.5099638 0.2218840 0.1768594 0.1248166 0.0000000 0.1160927 0.3710666 0.3694904 0.2941677 0.3074040 0.3122338 0.2729646 0.5346122 0.4040903 0.5243006 0.5052762 0.5202818 0.4351601 0.4195706 0.5839481 0.5004304 0.4284278 0.4577754 0.4590062 0.4631663 0.4648909 0.4781195 0.4027165 0.4715037 0.4965974 0.4513976 0.5057732 0.4127121 0.4950793 0.4799570 0.4357051 0.4830938 0.4651485 0.5173436 0.5030639 0.4474749 0.4754545 0.4631990 0.4127280 0.4736383 0.8688805 0.8186867 0.7253815 0.8120450 0.7345171 0.6816979 0.5969081 0.7579551 0.6928485 0.6407810 0.6549076 0.6249332 0.6284493 0.6147953 0.5823840 0.6125794 0.6317262 0.5901132 0.6865492 0.7555440 0.7103725 0.6249853 0.6776732 0.5485903 0.6830953 0.7011838 0.6243470 0.6741525 0.6641247 0.6567029 0.6498940 0.7142781 0.7014341 0.6839705 0.7125483 0.7869421 0.7632482 0.6019383 0.6562125 0.7173045 0.7098605 0.6826067 0.7249993 0.6722239 0.5856790 0.6529289 0.6129359 0.5919940 0.7203745 0.6185372 0.6205742 0.6874571 0.6147790 0.7173203 0.6370854 0.6329808 0.6208522 0.6057176 0.6676974 0.6455410 0.6674253 0.5884543 0.6155251 0.6757537 0.6279404 0.6146555 2.4310563 2.2710503 2.1411949 2.1936388 1.7518277 1.9974457 1.9525435 1.8329626 2.6575495 1.7222094 1.8829468 1.9205762 1.7493420 1.8100234 2.3013993 2.3072292 2.2327607 2.4926242 2.5579326 2.5180191 2.2108856 2.0907793 2.0793890 2.0626007 1.9553340 2.6206647 2.2643723 4.6606998 3.9940860 4.4259312 4.2711321 4.9973174 4.5514108 4.6257238 4.7492765 4.6658267 
ref_164    2.9920889 3.0382083 2.3924521 2.7403478 2.6955657 2.6918709 2.7854801 2.7525940 2.4439918 2.4262162 2.8199733 2.5750676 2.8074463 1.8489820 1.8903245 1.9036398 2.0616901 2.0949833 2.1000323 2.0384602 1.8828163 1.9642874 2.7596378 3.2138885 3.0168224 2.9445698 2.3153671 2.3163939 2.3342830 2.2225392 2.1912258 2.2831800 2.2651631 2.2739951 2.4466908 2.3355344 1.5391807 2.9034287 1.5404804 1.4923655 1.3919112 1.3948176 1.3166401 1.2426488 1.3960062 1.3115839 0.9149535 0.7910358 0.8789071 0.8316714 0.8762999 0.8762349 0.8505604 0.9152107 0.9040757 0.8857884 0.7909810 0.7763205 0.8163866 0.7975757 0.7873098 0.7201062 0.7883446 0.8637002 0.5126601 0.5193935 0.5642150 0.5540000 0.5761760 0.5158142 0.3994563 0.4328652 0.4461218 0.5070432 0.4434728 0.4370986 0.3935181 0.3630081 0.4490002 0.5374674 0.4799633 0.4534783 0.4547565 0.4686117 0.3910117 0.4616001 0.1826972 0.1620529 0.1226776 0.1160927 0.0000000 0.3348388 0.3300769 0.3076835 0.2733656 0.2939843 0.2262684 0.4810091 0.3511133 0.4353445 0.4130406 0.4987736 0.3714336 0.3484221 0.4886094 0.4300769 0.3706370 0.4204301 0.4041552 0.4084232 0.4085325 0.3658091 0.3747109 0.4146708 0.4292721 0.3565632 0.4208961 0.3734266 0.4188325 0.3653569 0.3680771 0.4153529 0.3864653 0.4337056 0.4443035 0.4011729 0.3797411 0.3954066 0.3626005 0.4042635 0.8562043 0.7468381 0.6917146 0.8051852 0.7658495 0.6566509 0.5816974 0.7466093 0.6541650 0.6126698 0.6185806 0.5903842 0.6192041 0.5803552 0.5853257 0.5647001 0.6085744 0.5499062 0.6675155 0.7498046 0.6746541 0.5935955 0.6373931 0.5414546 0.7035814 0.7304205 0.6306784 0.6579399 0.5897634 0.6026332 0.6389544 0.7213735 0.6842041 0.6749110 0.7100060 0.7350837 0.7280627 0.6156342 0.6495201 0.7126229 0.6864153 0.6378067 0.6927644 0.6360348 0.5537531 0.5863937 0.5815703 0.5638184 0.6763882 0.6507886 0.6185372 0.6930302 0.6023081 0.6677358 0.6175628 0.6229443 0.5819677 0.5739358 0.6574605 0.6183099 0.6321452 0.5848540 0.6095698 0.6458164 0.5907757 0.5822509 2.4362971 2.3027349 2.0898430 2.1086889 1.7891861 1.9067268 1.9083829 1.7993476 2.4835817 1.7134331 1.8747837 1.8642001 1.6821668 1.8203347 2.3091245 2.2909560 2.1779805 2.5438137 2.5506505 2.4224366 2.1352421 2.1401224 1.9920908 1.8981940 1.8945672 2.6784105 2.1909438 4.4619308 3.8118622 4.1112704 4.0485353 4.6296292 4.2731702 4.4755398 4.5174348 4.4208287 
ref_128    3.2145333 3.1624213 2.4600260 2.8251955 2.6856357 2.6863533 3.0448524 2.8560464 2.4883317 2.6591647 2.8887667 2.7330909 2.8041450 1.8544580 1.9367840 1.9840497 2.2676934 2.1687729 2.1082314 2.3537518 2.1255477 2.1207732 2.9348852 3.3577037 3.1239637 3.0964951 2.3790150 2.3003980 2.3488646 2.1217675 2.0785438 2.1929289 2.3769349 2.1519276 2.4967609 2.3178987 1.5907057 2.9995220 1.6840129 1.4984026 1.3792536 1.3798816 1.3685188 1.1649560 1.2786206 1.3159856 0.9289812 0.8695630 0.9129640 0.8877322 0.9380444 0.9088602 0.8504696 0.9056160 0.9480519 0.8712259 0.8380358 0.7976081 0.7827212 0.8508527 0.7849450 0.6803281 0.7682780 1.0066272 0.5619551 0.5011673 0.5218431 0.5718390 0.6300437 0.5131326 0.4506357 0.5081174 0.5390298 0.5608323 0.5465627 0.5031013 0.5099338 0.4784004 0.5451513 0.5954295 0.5446989 0.5923153 0.6333362 0.6272887 0.5701832 0.5580542 0.3150682 0.3166647 0.3187367 0.3710666 0.3348388 0.0000000 0.2199624 0.2106618 0.1908963 0.1974459 0.2083510 0.6038146 0.5095227 0.5594785 0.5744409 0.5913877 0.5632886 0.5837505 0.6392316 0.5729832 0.5206429 0.5965124 0.5350012 0.5666505 0.5789758 0.5520329 0.5270558 0.5958513 0.5672594 0.5380389 0.5396038 0.5538390 0.6006556 0.5764320 0.5186669 0.5547750 0.5346338 0.5776012 0.5725698 0.5938946 0.4971999 0.5786082 0.5467553 0.5695746 0.8877168 0.8084912 0.7777384 0.7959493 0.8304305 0.8003951 0.7104145 0.8502712 0.7779709 0.6833480 0.7535913 0.7069270 0.7250114 0.7146657 0.6789213 0.7529071 0.7344491 0.6987334 0.7916221 0.8890489 0.7827733 0.7678870 0.8296687 0.7092407 0.8407317 0.8087315 0.7722172 0.7298200 0.6946635 0.7205571 0.7317762 0.7947665 0.7799141 0.7879122 0.7978339 0.8589614 0.8345564 0.7822114 0.7899046 0.8175463 0.7847237 0.7958492 0.8279965 0.6616163 0.7163824 0.7411342 0.7160846 0.6728944 0.6627510 0.6749534 0.7016870 0.7805379 0.6879838 0.7247365 0.6876636 0.6686015 0.6355923 0.6490992 0.7458776 0.7692081 0.6963849 0.6415307 0.6537762 0.7544946 0.7200245 0.7283338 2.7395600 2.5244844 2.1420685 2.2096067 2.0648004 2.0780561 2.0177706 1.9396113 2.6006034 1.7284741 1.9134452 1.8603156 1.8563337 1.9106402 2.3697406 2.5073609 2.2236415 2.3720113 2.5023335 2.3440080 2.2071286 2.1099582 2.0741585 2.1219835 1.9745187 2.6191519 2.2799961 4.8876899 4.3066457 4.5172019 4.6006262 5.0384763 4.7339636 4.5571332 4.9838713 4.9884372 
ref_93     2.9638249 2.9233546 2.4510689 2.7225700 2.7986487 2.7712045 3.0507289 2.9639802 2.4312750 2.4705571 2.9235705 2.6741957 2.7620431 1.8519016 1.8889075 1.9263530 2.2476543 2.1287115 2.1247689 2.2576652 2.0506476 2.0425833 2.9759048 3.3495388 3.1669652 3.0607833 2.4959254 2.4447418 2.2259207 2.2772494 2.2173170 2.1322818 2.3813123 2.1028574 2.4135966 2.3231215 1.5498266 2.7522078 1.5952040 1.4886588 1.3374285 1.4031593 1.4163805 1.2683896 1.3899333 1.3230063 1.0057641 0.8689877 0.8878894 0.8129699 0.8955136 0.8125806 0.8207533 0.9233354 0.8354222 0.8504310 0.8523326 0.7609066 0.7111958 0.8244370 0.7685485 0.7225958 0.7557364 0.9244817 0.5486408 0.4763665 0.5023218 0.5457611 0.5806238 0.4556597 0.3833178 0.4901279 0.5131713 0.5940744 0.5690964 0.4633762 0.5334666 0.4232475 0.4799316 0.5583182 0.4937520 0.5412947 0.5733771 0.6061181 0.5143556 0.5405656 0.2989705 0.3602163 0.3708354 0.3694904 0.3300769 0.2199624 0.0000000 0.2128562 0.2036848 0.1566547 0.1940031 0.5823515 0.4844454 0.5690289 0.5447045 0.5770635 0.5776903 0.5544602 0.6225408 0.5564877 0.5025118 0.5923554 0.5505754 0.5631787 0.5806128 0.4824926 0.4872080 0.5586886 0.5582428 0.4847716 0.4806923 0.5424285 0.5760543 0.5192548 0.5184267 0.5572048 0.4889546 0.6079816 0.5947673 0.5474273 0.4917684 0.5460604 0.4898814 0.5125315 0.7670162 0.7793862 0.7142268 0.7961756 0.7419935 0.7880902 0.6796160 0.8389333 0.7297733 0.6641408 0.6900196 0.6716659 0.7357112 0.6285492 0.6301999 0.7010097 0.6873772 0.6764755 0.8027740 0.8554965 0.7387890 0.7456276 0.7613434 0.6935031 0.7708143 0.7638947 0.7933787 0.6301263 0.6683957 0.6936576 0.6756791 0.7956644 0.7636009 0.7436692 0.7824466 0.7693284 0.8017233 0.7290208 0.7818506 0.7530212 0.6824995 0.7662993 0.6961853 0.6211900 0.6455728 0.6531041 0.6604586 0.6385094 0.6760305 0.6881363 0.6792548 0.7549061 0.6926232 0.6917902 0.6580900 0.6809561 0.6531874 0.5979182 0.6492666 0.6700296 0.6211234 0.6009129 0.5985653 0.6882398 0.5951833 0.6342091 2.4849041 2.3466641 2.2290691 2.1628321 1.9579306 2.0027401 1.9839214 1.7390664 2.5319033 1.7592355 1.9802039 1.9227413 1.8294677 1.8997973 2.3098633 2.3919542 2.2114009 2.3914231 2.4003487 2.3157437 1.9702321 2.2082860 2.0208780 2.0002457 1.9461068 2.6476968 2.1523014 4.5626121 4.1779196 4.4983825 4.5934813 4.9200488 4.8260398 4.4710957 4.6816779 4.9511675 
ref_80     2.8722815 2.8208837 2.5406406 2.6351769 2.8641795 2.9418810 3.0551960 2.8068109 2.5389488 2.5630314 2.6684571 2.6052120 2.7074129 1.9806282 1.8824788 2.0140681 2.2503665 2.2027468 2.1176780 2.1544353 1.9863402 1.9972590 2.7685959 3.1985615 2.9800492 2.9440516 2.3407923 2.1819054 2.2175037 2.2993345 2.2743120 2.2521312 2.3051382 2.1014205 2.3842371 2.2344644 1.5171747 2.8257141 1.5430282 1.5750556 1.3318503 1.4052020 1.3386525 1.1835422 1.2695633 1.3253112 1.0086050 0.8948688 0.8812719 0.8779531 0.8776771 0.9130824 0.8672243 0.9816145 1.0019803 0.9533221 0.8812149 0.8209557 0.8390596 0.8730063 0.7950505 0.7995108 0.8193009 0.9255961 0.5130355 0.4275344 0.4771804 0.5174575 0.5795660 0.5089917 0.4028387 0.4425486 0.4889043 0.5256680 0.4698131 0.5225408 0.4783330 0.4617760 0.5101201 0.5936534 0.5270444 0.5507535 0.5886712 0.5940744 0.5457059 0.5205538 0.2641072 0.2936572 0.3045548 0.2941677 0.3076835 0.2106618 0.2128562 0.0000000 0.1270217 0.1672419 0.2441262 0.5754325 0.4118661 0.5451888 0.5455200 0.5356914 0.5288833 0.5459644 0.6193214 0.5223591 0.5163065 0.5362692 0.5579939 0.4954878 0.5342242 0.5322053 0.5078686 0.4944404 0.5034652 0.4985329 0.4884386 0.5336118 0.5540940 0.5458380 0.5057057 0.5081352 0.4949830 0.5459573 0.5575396 0.5259603 0.4931390 0.5226151 0.4719262 0.4855013 0.8073326 0.8176191 0.7717970 0.7617839 0.7466549 0.8128146 0.6839302 0.8270223 0.6968230 0.6264280 0.6818291 0.6681700 0.7109863 0.6420615 0.6386616 0.7157229 0.6824014 0.6698728 0.7808050 0.8258309 0.7205720 0.7169877 0.8041304 0.6832281 0.7387653 0.7504940 0.7591137 0.6995280 0.6801187 0.6909423 0.6668985 0.7577884 0.7538973 0.7223588 0.7458247 0.8187517 0.8156021 0.7226352 0.7712884 0.7451853 0.6944928 0.7378249 0.7733413 0.6520375 0.6267441 0.6809609 0.6189674 0.5816119 0.6872373 0.6626375 0.6355415 0.6991184 0.6747672 0.6651463 0.6616866 0.6636707 0.6226708 0.6266051 0.6603348 0.7252719 0.6556636 0.6144020 0.6426381 0.6747498 0.6333183 0.6640684 2.4203586 2.2786462 2.0580570 2.0279392 1.9865580 1.9200484 1.9212033 1.7427850 2.6557668 1.6724006 1.9288527 1.8437642 1.7705963 1.9003094 2.2369075 2.5004720 2.1444071 2.3561040 2.2192944 2.1716214 2.0601011 2.0083151 1.9716132 1.9728754 1.8709796 2.4183576 2.2393400 5.1853248 4.6071325 4.9447701 4.9084440 5.3389463 5.0425300 4.9631743 5.1395970 5.0322935 
ref_123    2.8779848 2.9505819 2.5249993 2.5799784 2.9054879 2.8168993 3.0519666 2.8718683 2.4890034 2.5857077 2.6691775 2.6553179 2.7476315 1.9339116 1.9102999 1.9657285 2.3536777 2.2760608 2.1339072 2.2003250 2.0102053 2.0572387 2.9165291 3.4000104 3.1923199 3.1608210 2.3567361 2.3760364 2.3031235 2.3296679 2.3080064 2.1986024 2.3023665 2.0938655 2.4440468 2.1711322 1.5408860 2.8633013 1.5667932 1.5416327 1.3271776 1.3530936 1.3303218 1.1808929 1.2764754 1.2964668 0.9326794 0.8247187 0.7887424 0.8844633 0.9386946 0.9181776 0.8455472 0.9019488 0.9198286 0.9030627 0.8818452 0.7916238 0.7981536 0.8645726 0.8267213 0.7957427 0.8129880 0.9249028 0.4870506 0.4469000 0.4376565 0.5050406 0.5362034 0.4794881 0.4192725 0.4154926 0.4726207 0.5029516 0.4409066 0.4966379 0.4531878 0.4289534 0.5244657 0.5757872 0.5181003 0.5307569 0.5329449 0.5995945 0.5463314 0.5449906 0.2512261 0.2603305 0.2939828 0.3074040 0.2733656 0.1908963 0.2036848 0.1270217 0.0000000 0.1457463 0.1892776 0.5438717 0.4136419 0.5541545 0.5672571 0.6058175 0.5491467 0.5316887 0.5837482 0.5076550 0.5172320 0.5520719 0.4964950 0.4881375 0.5342227 0.5152451 0.5114711 0.4854153 0.4836675 0.5018045 0.4772820 0.5082583 0.5487373 0.5144701 0.5145581 0.5482461 0.4965012 0.5569933 0.5574545 0.5211053 0.4797949 0.5060758 0.4790773 0.4777803 0.8518974 0.7930249 0.7655047 0.7343264 0.7119008 0.7763367 0.6243087 0.8169315 0.7538618 0.6672800 0.7142157 0.6627450 0.6611324 0.6332075 0.6381414 0.6942848 0.6693255 0.6550477 0.7300333 0.7906054 0.7236364 0.7239833 0.7533137 0.6689029 0.7562498 0.7616365 0.7500084 0.6999200 0.6740099 0.6524898 0.7170370 0.7862691 0.7754123 0.7404815 0.7580723 0.8178065 0.8216043 0.7264245 0.7616252 0.7811359 0.7306068 0.7441298 0.7581902 0.6392405 0.6597860 0.6315947 0.6399444 0.6087371 0.6856878 0.6525523 0.6430948 0.7197724 0.6577551 0.6625902 0.6626424 0.6580247 0.6090223 0.6477493 0.7006821 0.6833697 0.6683898 0.5997303 0.6375047 0.6954144 0.6096568 0.6454724 2.5570376 2.4042456 2.1218676 2.0240148 1.9217492 1.8459427 1.9550828 1.8273502 2.6736641 1.6558560 1.9216954 1.8717070 1.7997282 1.8205981 2.2543091 2.4512676 2.2188794 2.5116819 2.2785685 2.2217758 2.1145894 2.1117123 2.0497205 2.0806379 1.9615877 2.4393128 2.2247411 4.9542878 4.3790376 4.8743883 4.8313988 4.9916248 5.0471906 4.9472846 4.9593398 4.9607725 
ref_32     3.0795333 3.0476651 2.5038215 2.6892377 2.6633995 2.6851000 2.9709955 2.9199607 2.4810144 2.5747239 2.7284669 2.6960869 2.8021140 1.7987641 2.0054560 1.8470572 2.3088319 2.2535449 2.1328987 2.2093101 1.9929443 2.0645831 2.8275573 3.2907728 3.0607013 3.0086965 2.4246501 2.2941161 2.3635474 2.2720516 2.2679048 2.1526510 2.3967537 2.1888196 2.4055400 2.3142780 1.4995383 2.8318919 1.6946913 1.4345942 1.3368398 1.4332404 1.4652288 1.2500042 1.3789899 1.3635156 0.9817333 0.8011398 0.8079798 0.8138952 0.8405453 0.8631270 0.8310733 0.9057942 0.9429014 0.8352300 0.8470410 0.7724167 0.7777863 0.8654170 0.8060097 0.7659374 0.7788453 0.9050017 0.5142000 0.4815619 0.4710377 0.4639474 0.5219397 0.4764753 0.4411673 0.4173164 0.4934143 0.5605991 0.5410828 0.4665672 0.4912117 0.4149738 0.4614171 0.5366807 0.4705264 0.5059012 0.5429878 0.5197089 0.5064357 0.5394325 0.2543599 0.3092282 0.3229056 0.3122338 0.2939843 0.1974459 0.1566547 0.1672419 0.1457463 0.0000000 0.1349468 0.5933307 0.4389431 0.5124536 0.5332144 0.5410071 0.4997491 0.5240762 0.5700932 0.4993829 0.4944435 0.4918789 0.4989453 0.5012787 0.5332412 0.4680911 0.5297341 0.4631784 0.5262237 0.4959364 0.4833159 0.5274361 0.5416418 0.5213891 0.4924214 0.4649209 0.5138053 0.5239519 0.5337216 0.5015863 0.4491035 0.5084366 0.4509156 0.4870478 0.8413509 0.7845835 0.7491746 0.7346914 0.7694618 0.7546845 0.6417777 0.8276799 0.7055875 0.6488874 0.6677426 0.6355571 0.6861675 0.6561840 0.6365779 0.7047393 0.7120852 0.6540048 0.7877205 0.8582462 0.7736119 0.7441646 0.8028110 0.6976261 0.7692592 0.7570583 0.7576473 0.6828340 0.6471957 0.6525341 0.6302554 0.7149843 0.7134073 0.6775390 0.7190757 0.7813903 0.7728977 0.6669688 0.7243991 0.7384801 0.7014940 0.7383900 0.7142185 0.6070915 0.6964906 0.6508491 0.6510261 0.6095447 0.6533347 0.6813243 0.6351043 0.7408322 0.6451372 0.5967832 0.6307265 0.6328289 0.5902650 0.6090535 0.6670226 0.7081791 0.6435333 0.5974973 0.6337237 0.7032280 0.6158782 0.6663766 2.4434654 2.4784166 2.1220893 2.0524648 1.9492731 1.9214224 2.0019676 1.8798809 2.5152213 1.7770851 1.8606776 1.8698806 1.8490719 1.8476388 2.2923625 2.4101809 2.1861297 2.4006649 2.3725875 2.3071828 2.1507535 2.0815217 2.1001482 2.0030783 1.9649274 2.5385732 2.2712952 4.9951375 4.1855786 4.5139959 4.5778275 5.1147416 4.9464120 4.7620260 5.1710808 4.8218900 
ref_152    3.0186375 2.9103700 4.4098334 2.8149609 4.9846386 5.1407085 5.9339642 5.4475571 4.7604891 2.3131916 4.9487604 4.5418363 4.8690307 1.9511061 1.9191837 1.9138190 2.1582930 2.1190530 2.0028143 2.1673741 1.9682234 1.9288980 4.5508848 5.4995841 5.2790993 5.0903473 2.4166794 2.3987868 2.2382171 2.3810239 2.4745336 2.1297616 2.3412345 2.0927129 2.4527334 2.2898749 1.5053248 2.8984945 1.5414375 1.4326888 1.3284769 1.3491458 1.2997256 1.1626140 1.2899253 1.3177150 0.9269777 0.8294996 0.8629971 0.8702802 0.9373327 0.8873262 0.8378987 0.9194996 0.8749984 0.8242448 0.8170376 0.7987618 0.7837926 0.8782048 0.7860584 0.7399395 0.8192555 0.9155102 0.5851760 0.4565726 0.4729034 0.5297787 0.6458203 0.4619984 0.4347678 0.4172506 0.4852487 0.5321120 0.4964676 0.4518590 0.4540115 0.4198608 0.5095718 0.5512827 0.5119785 0.5241446 0.5344237 0.5605518 0.4999325 0.5227098 0.2277001 0.2215451 0.2537888 0.2729646 0.2262684 0.2083510 0.1940031 0.2441262 0.1892776 0.1349468 0.0000000 0.5177317 0.3811562 0.4589294 0.4764099 0.5264091 0.4658078 0.4735616 0.5524956 0.4894161 0.4465076 0.4880586 0.4500283 0.4927307 0.5018929 0.4486446 0.4296242 0.4623476 0.5127280 0.4518106 0.4178403 0.4639270 0.4846301 0.4641352 0.4503151 0.5310774 0.4557768 0.5510117 0.5596655 0.4781842 0.4231316 0.4985707 0.4283154 0.4433061 0.7949899 0.7425916 0.6884242 0.7174104 0.7156861 0.6837629 0.5795161 0.7135072 0.6847975 0.5910081 0.6265556 0.5804270 0.5731041 0.6095083 0.5690688 0.6459609 0.6026545 0.5575857 0.6759112 0.7278516 0.7375914 0.6812967 0.7246992 0.6107537 0.7141437 0.7476501 0.7216356 0.6592205 0.6509537 0.6650397 0.6913784 0.7494916 0.7106767 0.6822489 0.7411040 0.7989073 0.7842841 0.7106549 0.7273972 0.7766383 0.7240923 0.7080648 0.7070854 0.6526592 0.6285003 0.6209169 0.6307779 0.6073130 0.6683749 0.6389830 0.6420536 0.6984173 0.6416028 0.7061023 0.6610750 0.6568899 0.5990634 0.6011885 0.7025881 0.6439684 0.6616229 0.6092065 0.6447318 0.6672860 0.6031928 0.6310728 2.5181000 2.5158774 2.1493375 2.1279488 1.9043291 2.0299880 1.9806397 1.8236652 2.5402718 1.6997302 1.7988453 1.7856397 1.6922004 1.7926402 2.4178600 2.3978240 2.1195533 2.3567628 2.3766327 2.2938868 2.1073295 2.1222772 2.0386091 2.0906545 1.9902549 2.4729629 2.1756482 4.7324377 4.2657496 4.6666763 4.6967381 4.9709466 4.8209737 4.8386724 4.9118029 4.6793360 
ref_202    2.5743096 3.0052118 2.6907037 2.6686017 2.7192624 2.7350115 2.5886526 2.6984417 2.3363385 2.3602411 2.4324806 2.5175303 2.3604362 1.8002224 1.6015840 1.6363349 2.0063374 1.7218686 1.7297019 1.7893515 1.7550347 1.7835846 2.2208702 2.7873063 2.6503293 2.5526170 2.1743299 2.0420750 1.9861109 2.0592518 2.0774807 2.1074466 2.2364624 2.0930859 2.0766486 2.0790679 1.6965752 2.7069683 1.4155025 1.4165292 1.3756742 1.3178396 1.1789161 1.2983653 1.2955153 1.2989041 0.7913813 0.8117896 0.7900336 0.7271006 0.8261302 0.7534581 0.7236367 0.7366602 0.7167966 0.7934148 0.7199095 0.7528791 0.6645758 0.6810631 0.6603105 0.6510947 0.6844048 0.8273901 0.5913530 0.6143257 0.6274156 0.4976908 0.5038554 0.5332710 0.4365494 0.4832841 0.4928604 0.4415751 0.5042575 0.4071039 0.4684883 0.3780788 0.4486741 0.5292620 0.5529795 0.6700574 0.6602881 0.6753586 0.5500919 0.3675174 0.4934908 0.4975024 0.5444194 0.5346122 0.4810091 0.6038146 0.5823515 0.5754325 0.5438717 0.5933307 0.5177317 0.0000000 0.4416940 0.4061327 0.4190045 0.5196798 0.4736831 0.4291703 0.4664697 0.3910775 0.4222877 0.4243243 0.4106697 0.4264304 0.4146247 0.3708522 0.3367032 0.4097336 0.4677138 0.3940324 0.3899815 0.4204216 0.4257342 0.3614415 0.3512727 0.4009000 0.3612918 0.4347707 0.4370250 0.3914240 0.3424028 0.3761504 0.3796206 0.3340197 0.7154729 0.6512634 0.6112403 0.6694235 0.6551248 0.6685521 0.4670683 0.5557874 0.5938317 0.5249216 0.5522480 0.5445957 0.6105572 0.5693767 0.5349971 0.5155408 0.5348821 0.5476239 0.6219453 0.6500773 0.6271187 0.5412264 0.5374842 0.4813719 0.5919820 0.6417036 0.5626477 0.5115501 0.5548892 0.5840800 0.5825651 0.6437892 0.6384813 0.5583545 0.6262154 0.6541704 0.6888221 0.5957646 0.6100441 0.5971051 0.5696300 0.6917489 0.6598203 0.6334341 0.5183687 0.6171860 0.4877816 0.5259633 0.5832814 0.5607742 0.5387216 0.6110521 0.5395074 0.5488533 0.4836098 0.5523914 0.5534247 0.5151107 0.5763531 0.5268601 0.6203891 0.5018855 0.5220306 0.4804457 0.5102062 0.5135038 2.1422642 2.4140797 1.7456001 1.7894004 1.6015542 1.5359418 1.8169567 1.6018220 2.5945378 1.5534796 1.7971093 1.6564537 1.5741882 1.7137889 2.1912812 2.2158468 2.2186571 2.3321542 2.5883293 2.4258427 2.0827338 2.0544115 2.0312879 1.9498869 1.8563026 2.3720022 2.1773457 4.7201337 4.8093094 4.7242351 4.9163095 5.2563089 5.2576355 5.3002817 4.9368278 5.2595836 
ref_154    2.6129160 2.9932762 2.6897037 2.6184334 2.5080191 2.7208554 2.8870153 2.6560719 2.4391440 2.2946051 2.4767257 2.5893902 2.5703612 1.9150941 1.9825642 2.0060147 2.3568923 2.0841800 2.0759613 2.0727167 2.0213890 2.0066299 2.6906956 3.1428881 3.0078795 2.9325981 2.3822780 2.2576256 2.0863398 2.0869310 2.0664888 2.0463833 2.3042191 2.1210534 2.3346420 2.2100373 1.7368918 2.6209641 1.5220114 1.6861128 1.4404721 1.4529539 1.4828601 1.3013064 1.2997116 1.3811357 0.9906094 0.8723951 0.8906857 0.7817615 0.8246481 0.7417778 0.7798353 0.8870569 0.8576574 0.8692635 0.7295710 0.7537520 0.7398349 0.8130591 0.7770831 0.6884176 0.7730131 0.8478928 0.5004821 0.3684631 0.4253683 0.5067234 0.5340503 0.4799848 0.4195100 0.3740357 0.4423335 0.4445925 0.4314488 0.4585310 0.3969502 0.3996879 0.4466151 0.4253466 0.4902110 0.4093787 0.4581524 0.4498859 0.4257476 0.4956134 0.3085508 0.3331611 0.3891782 0.4040903 0.3511133 0.5095227 0.4844454 0.4118661 0.4136419 0.4389431 0.3811562 0.4416940 0.0000000 0.3801828 0.4418574 0.4656196 0.3433586 0.3339812 0.2928149 0.2569339 0.3252602 0.3278111 0.3122019 0.2721149 0.3011060 0.3089856 0.3258198 0.3069890 0.2785512 0.3206718 0.2990452 0.2812124 0.3202204 0.3180518 0.2744996 0.2798993 0.3227127 0.3194962 0.2798806 0.2831430 0.2730878 0.2704897 0.2657249 0.2480258 0.8710816 0.8104072 0.7633290 0.8369283 0.8010084 0.7589198 0.6693316 0.8148533 0.7697840 0.6407878 0.6313785 0.6311114 0.6392777 0.6125090 0.6482414 0.6488274 0.6729579 0.6513532 0.7759451 0.7896745 0.7437303 0.6795355 0.7235850 0.6159798 0.6783969 0.7685515 0.7053802 0.6195796 0.6070235 0.6910425 0.5929218 0.6764049 0.7026332 0.7083135 0.6760134 0.7265381 0.6957574 0.6591478 0.6786220 0.7081091 0.6133873 0.7605944 0.8030763 0.6378023 0.6227949 0.7495862 0.6257362 0.6560001 0.6331573 0.6836046 0.6162513 0.6641107 0.6100907 0.6400707 0.6480021 0.5873726 0.6051566 0.5441346 0.6215355 0.5574677 0.6217428 0.6002025 0.5930837 0.6168191 0.6170555 0.6294372 2.0817786 2.2182372 1.9536321 1.8948795 1.8027408 1.7520033 1.8442446 1.5872985 2.5798173 1.6311225 1.9649060 1.9222838 1.9458096 1.9981853 2.3214498 2.2551077 2.2235665 2.3916129 2.4685257 2.6090487 2.1352551 2.1910158 2.0592919 2.0701326 2.0138779 2.4438896 1.9734297 4.3942188 4.2780556 4.4628600 4.3341533 4.5022927 4.9433916 4.6042809 4.9495586 4.8576274 
ref_101    3.0102827 2.9615028 2.4890017 2.5499381 2.5510228 2.5497373 2.5296847 2.3935674 2.3538477 2.1377904 2.3721042 2.3331466 2.5831469 1.9603484 1.8045422 1.8774031 2.0237665 1.9662184 1.9752810 2.0445485 1.8945383 1.8580232 2.4297605 2.8867265 2.7461956 2.6305320 2.2680234 2.2927159 1.7742414 1.8765582 1.9407619 1.9920971 2.3067519 2.0535873 2.4483420 2.3872624 1.6658579 2.4781143 1.6063599 1.3674901 1.3530108 1.4961077 1.3542997 1.2852282 1.4084410 1.3289429 0.8330238 0.7691457 0.7775605 0.7103602 0.8101419 0.7322900 0.7091830 0.7698827 0.7714392 0.7212648 0.6273223 0.7123369 0.6317497 0.7441170 0.6978459 0.6187624 0.7040190 0.6843568 0.5591800 0.5019472 0.5163415 0.5663501 0.5368138 0.4572449 0.4795600 0.4354009 0.5069783 0.5916565 0.5834778 0.4593615 0.5163090 0.3800867 0.4663184 0.4600477 0.5276244 0.5353311 0.5245974 0.5245985 0.5050248 0.4096361 0.4153218 0.4358269 0.5181912 0.5243006 0.4353445 0.5594785 0.5690289 0.5451888 0.5541545 0.5124536 0.4589294 0.4061327 0.3801828 0.0000000 0.1642901 0.1651742 0.3166707 0.3014555 0.2944090 0.3025938 0.3447707 0.3104615 0.3133391 0.3291058 0.2973773 0.3069834 0.2849372 0.2955654 0.4020180 0.3302232 0.3148979 0.3128022 0.3187600 0.2987413 0.2684944 0.2744524 0.3074841 0.3196990 0.2960889 0.2985681 0.2599060 0.3075412 0.2625765 0.2656043 0.8021247 0.6728170 0.5711451 0.6449268 0.5998116 0.5387826 0.4380117 0.5892092 0.5651924 0.4483185 0.4526211 0.4617302 0.4488838 0.4946549 0.5355429 0.4835707 0.4770925 0.4650042 0.5775414 0.5688372 0.5451914 0.5564070 0.5156462 0.4335486 0.5358356 0.6303022 0.5314347 0.4958988 0.3985477 0.4719713 0.4743635 0.5384421 0.5178591 0.4948350 0.5139362 0.5397555 0.4404222 0.4239407 0.4887965 0.5296519 0.4645121 0.5550687 0.5102312 0.4543511 0.4900601 0.5531542 0.4607444 0.4927447 0.4057344 0.4599037 0.4317050 0.4678043 0.4149739 0.4863437 0.4427088 0.4228306 0.4290855 0.4056080 0.4693998 0.3969902 0.4636222 0.4160392 0.4248516 0.4319315 0.4145417 0.4379175 2.1394142 2.2069664 1.9213017 1.7919906 1.6235116 1.6835618 1.7256912 1.6115838 2.7373524 1.6277095 1.8069004 1.8571664 1.6532849 1.7985325 2.4546927 2.2666663 2.3068383 2.4131434 2.5998193 2.3976797 2.0801993 2.1821416 2.0086562 1.9852847 1.9500920 2.6098588 2.0876388 3.9350572 3.7581840 3.7918791 3.8193055 4.0873706 4.1300762 4.1788932 4.2355650 4.1657794 
ref_24     2.9599220 2.9648541 2.5452382 2.5583005 2.4608928 2.6026527 2.6611118 2.4475916 2.3269597 2.0935832 2.3423738 2.2994444 2.5641754 1.8263845 1.8573283 1.8407923 2.1089151 1.8549756 1.8858178 2.0304498 1.9143725 1.9035843 2.3288319 2.7656521 2.6184778 2.5492774 2.1430615 2.1464584 1.9591530 2.0707227 1.8979894 2.0044642 2.1583058 2.0255387 2.3888108 2.2268445 1.5556047 2.2995391 1.6014704 1.3512680 1.3709655 1.4748640 1.2589176 1.2783919 1.3929795 1.2706466 0.7765141 0.7362193 0.7827694 0.6853463 0.7972833 0.7043519 0.6875689 0.8008075 0.6825979 0.7140068 0.6985271 0.7158884 0.5597034 0.6535868 0.6584924 0.6216309 0.6477723 0.6833038 0.5136088 0.4936027 0.4913347 0.5937569 0.5800723 0.5145855 0.4821938 0.4710469 0.5016350 0.5678395 0.5906470 0.4658461 0.5171792 0.4052477 0.4686707 0.4846086 0.4713547 0.5575767 0.5473040 0.5417547 0.5285383 0.3802679 0.3957737 0.4369801 0.4977050 0.5052762 0.4130406 0.5744409 0.5447045 0.5455200 0.5672571 0.5332144 0.4764099 0.4190045 0.4418574 0.1642901 0.0000000 0.1459434 0.3285072 0.3027510 0.3315814 0.3478915 0.3475062 0.3235070 0.3011056 0.3326188 0.3096436 0.2956887 0.2628439 0.3331519 0.4090338 0.3388932 0.3262245 0.3130763 0.3034908 0.2546097 0.2994803 0.3003629 0.3208142 0.3285580 0.3197347 0.3119839 0.2802198 0.3268684 0.2920081 0.2986139 0.6777121 0.6310250 0.5538743 0.6755063 0.6147782 0.5788991 0.4996726 0.6116378 0.5532819 0.4844249 0.5723493 0.5344417 0.5225524 0.5749428 0.6002713 0.4960214 0.4817174 0.4885406 0.5960654 0.6233539 0.5691172 0.6194776 0.5130454 0.4805702 0.5586415 0.6184260 0.5478141 0.5252645 0.4285130 0.5188063 0.4698696 0.5669731 0.5063493 0.5374957 0.5181953 0.5786766 0.4978643 0.5088081 0.5262544 0.5456733 0.4853855 0.5754113 0.5449125 0.4752096 0.4521833 0.5274696 0.4200926 0.4633606 0.4780558 0.5007127 0.4591705 0.5004971 0.4353697 0.4864114 0.4241864 0.4520175 0.4482929 0.4120958 0.4700471 0.4421542 0.5082416 0.4223299 0.4421242 0.4691494 0.4351821 0.4054235 2.1578241 2.2326546 1.9122888 1.8171792 1.6802046 1.7297184 1.7277987 1.5693478 2.6298664 1.5286152 1.6802373 1.7034520 1.5352577 1.6901169 2.3675917 2.2602450 2.1795728 2.2729046 2.5482050 2.4430049 2.1308543 2.2346581 1.9409977 1.9140634 1.9849135 2.6551657 2.1239403 4.0089049 4.0599928 3.7596189 3.9707971 4.4402448 4.1721308 4.2875643 3.9227991 4.2015592 
ref_105    2.9361021 3.0873568 2.3644745 2.4371163 2.3861085 2.4554435 2.4935685 2.3560191 2.3804234 2.1573292 2.4392916 2.2394479 2.5305065 2.0189768 1.8452646 1.8603353 2.2447361 2.0454945 2.0128743 2.1674130 2.0208499 1.9871806 2.3570827 2.8269332 2.6566661 2.6285281 2.0941473 2.1704718 1.8776428 1.9153428 1.9724088 2.0007210 2.2259469 2.0965435 2.3956544 2.3273616 1.6104190 2.4304537 1.6359154 1.3830988 1.3564138 1.5172769 1.3129758 1.3866706 1.4368442 1.3234639 0.9102774 0.8811767 0.8715065 0.7797545 0.8430502 0.7540472 0.7119384 0.8184960 0.7716758 0.7294543 0.7150964 0.7549214 0.6258736 0.7653995 0.7026909 0.7060991 0.7214042 0.7292262 0.5928707 0.4890726 0.4890897 0.5908435 0.6049469 0.4888236 0.5569369 0.5165930 0.5455456 0.5927103 0.6246991 0.5323892 0.5578422 0.4617044 0.5361688 0.4585768 0.5465384 0.5167873 0.5498331 0.5717011 0.5343889 0.4707170 0.4434938 0.4672847 0.5034623 0.5202818 0.4987736 0.5913877 0.5770635 0.5356914 0.6058175 0.5410071 0.5264091 0.5196798 0.4656196 0.1651742 0.1459434 0.0000000 0.3870319 0.3697346 0.3500143 0.3527634 0.3782617 0.3437404 0.3447668 0.3762420 0.3576969 0.3745202 0.2886537 0.3416276 0.4277454 0.3869237 0.3355968 0.3247533 0.3614934 0.3568542 0.3355524 0.3328079 0.3413830 0.3585791 0.3421936 0.3364748 0.2857017 0.3700822 0.2873126 0.3469409 0.8017156 0.6725181 0.6343219 0.6970239 0.6067096 0.6371051 0.5112656 0.6798502 0.6333706 0.4982456 0.5506696 0.5501157 0.5530442 0.5978653 0.6334757 0.5534928 0.5353282 0.5666099 0.6845165 0.6486893 0.6084967 0.6092712 0.5656453 0.4973637 0.5243783 0.6312743 0.5570965 0.5429591 0.4725166 0.5375476 0.4900528 0.5652290 0.4753455 0.5739022 0.5358453 0.6191229 0.4886980 0.4857839 0.5372300 0.5359543 0.4527438 0.5961445 0.5334637 0.4776380 0.4959711 0.5673829 0.4558079 0.4895760 0.4582119 0.4981835 0.4570550 0.4815524 0.4594922 0.4992611 0.4391059 0.4581490 0.4546852 0.4279519 0.4745215 0.4661333 0.5430289 0.4417548 0.4558589 0.4846146 0.4620863 0.4497244 2.0561804 2.2269868 1.9607129 1.7811178 1.6894831 1.6848036 1.8293920 1.6514344 2.6682356 1.6875998 1.8031932 1.9084908 1.7285627 1.8341652 2.5375528 2.2800733 2.2399257 2.1240894 2.6914913 2.5568670 2.1867931 2.2229922 2.0306976 1.9911088 2.0340411 2.6209062 2.2784151 4.2432852 3.8167264 3.7299975 3.6442195 4.2415307 4.0250794 4.0085470 4.0003804 4.1406402 
ref_68     2.9083729 2.9446441 2.6577302 2.5349805 2.7434055 2.7298047 2.7991052 2.6474756 2.5809328 2.2755146 2.6280916 2.6716215 2.5703565 1.6639022 1.7473966 2.0626537 2.1771952 2.0334189 2.0102529 2.2463063 2.0420714 1.9781916 2.6057120 2.9897066 2.8423897 2.7532710 2.3088966 2.2917384 2.2238965 2.1109573 2.2421996 1.9605641 2.3172814 2.0667057 2.3896442 2.1632245 1.5753404 2.4281491 1.5575579 1.3920964 1.3844329 1.5070143 1.3169315 1.3209962 1.4859791 1.3871789 0.8804697 0.8504388 0.8344819 0.7163929 0.8324366 0.8192711 0.7464704 0.8432571 0.8067769 0.7970915 0.7070873 0.8036069 0.7059428 0.7250985 0.7061888 0.6720422 0.7148664 0.7549052 0.6550018 0.5436930 0.5402381 0.6563887 0.6645640 0.5555484 0.5063556 0.4867653 0.5738532 0.6054224 0.5658511 0.5162989 0.4684855 0.4517882 0.5181689 0.5955335 0.5441053 0.5084462 0.5364178 0.4881514 0.5032623 0.4067364 0.3633847 0.4098405 0.4479917 0.4351601 0.3714336 0.5632886 0.5776903 0.5288833 0.5491467 0.4997491 0.4658078 0.4736831 0.3433586 0.3166707 0.3285072 0.3870319 0.0000000 0.1921301 0.2336734 0.2195332 0.2485499 0.2452629 0.2273117 0.2056644 0.2233277 0.2058301 0.2292669 0.2572198 0.2691672 0.2208250 0.2342029 0.2372758 0.1777871 0.2528830 0.1860089 0.2339785 0.2546582 0.2484659 0.2285245 0.2173002 0.2690408 0.2213585 0.2002837 0.2224076 0.7315160 0.6681562 0.6942196 0.7481581 0.6746294 0.6133249 0.5833524 0.7670863 0.6129712 0.5614631 0.6003641 0.5361595 0.5781532 0.5911462 0.5593105 0.5821077 0.5809679 0.5468135 0.6555894 0.7381770 0.6504459 0.6642916 0.6464613 0.5707947 0.6728996 0.6360715 0.6488879 0.5685384 0.5310628 0.5609387 0.5883479 0.6233331 0.5753475 0.5725620 0.5874229 0.5713075 0.6216054 0.5879282 0.6328163 0.6460606 0.6226158 0.5951249 0.6456492 0.5676720 0.5322851 0.5992571 0.5521837 0.5795313 0.5966972 0.6098542 0.6197858 0.6448215 0.5561658 0.6413911 0.6032169 0.5735194 0.5822603 0.5220579 0.5763163 0.5933980 0.5669847 0.5549743 0.5526489 0.5686245 0.5670606 0.5735942 2.1262743 1.9966433 1.8956766 1.9251090 1.6714956 1.8687504 1.7527080 1.5345297 2.4110871 1.6253533 1.8220682 1.8393404 1.6086470 1.7112289 2.4859065 2.2034741 2.2661809 2.4109560 2.5786335 2.5106683 2.1620350 2.2324485 2.1090738 2.1099141 2.0558803 2.8153297 2.2320189 4.3035346 3.6868858 4.0102528 3.9927449 4.2061761 4.1394448 4.1545854 3.9471284 4.0062272 
ref_27     2.8168727 2.8144545 2.7285751 2.5913225 2.6579991 2.7142394 2.6591757 2.5205803 2.3949110 2.2818556 2.5011284 2.5635548 2.6065834 1.7306803 1.8492730 1.9572209 2.1787702 1.9174780 1.9389985 2.1208746 1.9207707 1.9043985 2.3631527 2.9117392 2.8624595 2.6862198 2.1876698 2.1933714 2.2437704 2.1875371 2.2888572 2.1351305 2.1401015 1.9760605 2.3193318 2.1054966 1.6192432 2.3767445 1.5646843 1.4278515 1.3371626 1.4697535 1.2880792 1.2816738 1.4447756 1.3868165 0.8882957 0.7569932 0.7979047 0.7508523 0.8705981 0.8402905 0.7940768 0.8588108 0.8411691 0.8463003 0.7281367 0.8863828 0.7387433 0.7203730 0.6939507 0.7100855 0.8097088 0.7729284 0.6240355 0.5151963 0.5582493 0.6452758 0.6054303 0.5588576 0.4654697 0.5011893 0.5996510 0.6391395 0.5544884 0.4995764 0.5111251 0.4314401 0.4937252 0.5625499 0.5280853 0.5313406 0.5731424 0.5603036 0.5331069 0.3965708 0.3391769 0.3878940 0.4356948 0.4195706 0.3484221 0.5837505 0.5544602 0.5459644 0.5316887 0.5240762 0.4735616 0.4291703 0.3339812 0.3014555 0.3027510 0.3697346 0.1921301 0.0000000 0.2621905 0.2292911 0.2132106 0.2096996 0.2309303 0.1847754 0.2115810 0.1800000 0.1915967 0.2525640 0.2269278 0.1749344 0.2171251 0.1991110 0.2151647 0.2150921 0.1902047 0.1860212 0.2338917 0.2689518 0.2039059 0.2256368 0.2659746 0.2079994 0.1932499 0.2014736 0.7620904 0.6979438 0.6525264 0.7088140 0.6531765 0.5871804 0.5483459 0.7159945 0.6061090 0.5551507 0.5734087 0.5589739 0.5278735 0.5827642 0.5560071 0.5849552 0.5821575 0.5451170 0.6309462 0.6413745 0.6462663 0.6545109 0.5852868 0.5648108 0.6138444 0.6674869 0.6466192 0.5577858 0.5396991 0.5394195 0.5047410 0.5993980 0.5847719 0.5365478 0.5564995 0.5647048 0.6095953 0.5510925 0.5935928 0.6497464 0.5859078 0.5821736 0.5888404 0.5322099 0.5134411 0.5147717 0.5225101 0.5254113 0.5681586 0.6069643 0.5938360 0.6168777 0.5364774 0.6187165 0.5426998 0.5496352 0.5452648 0.5216632 0.5812389 0.5138590 0.5973916 0.5353735 0.5448841 0.5613192 0.5424349 0.5277443 2.1979543 2.1871154 2.0177844 2.0236711 1.6853764 1.8227033 1.7583104 1.6798205 2.3919393 1.5128433 1.7433520 1.7233884 1.5688741 1.6217940 2.3540224 2.1562191 2.1907211 2.4313881 2.5658875 2.5839949 2.1495556 2.2224471 2.0681311 2.0469564 1.9864200 2.6646669 2.1466608 4.2678534 3.5569794 3.8272791 3.8451566 4.0405163 3.9237033 4.1253596 3.7942402 4.0257367 
ref_34     2.7772214 3.0813469 2.8176820 2.8349881 2.8577906 2.6944761 2.7181840 2.6319793 2.3863877 2.2097234 2.5092902 2.5117422 2.5687286 1.7573627 1.7667384 1.9429609 2.4125690 2.0033726 2.0051223 2.0374309 1.9362862 1.9146775 2.5650124 2.9682312 2.8252944 2.7436398 2.2843874 2.1595557 2.1872422 2.0969719 2.2040569 1.9860124 2.3985097 2.2859559 2.4543582 2.2113999 1.7225179 2.3497358 1.5208197 1.4350097 1.4444813 1.5263052 1.3923469 1.3444249 1.4560836 1.4278518 0.8718103 0.7975997 0.7707010 0.6720526 0.7751685 0.7696052 0.7482335 0.7887479 0.7880050 0.7876801 0.7028477 0.7595294 0.6502693 0.7167117 0.6838022 0.6506739 0.7610242 0.7884782 0.7022725 0.5184452 0.5247091 0.6730237 0.6675786 0.5414224 0.5250106 0.4709357 0.6148681 0.5437470 0.5596386 0.5301607 0.5357040 0.4589113 0.5431781 0.5162832 0.5502691 0.5072962 0.5389852 0.5048931 0.5415333 0.4070550 0.4430679 0.4736391 0.5478852 0.5839481 0.4886094 0.6392316 0.6225408 0.6193214 0.5837482 0.5700932 0.5524956 0.4664697 0.2928149 0.2944090 0.3315814 0.3500143 0.2336734 0.2621905 0.0000000 0.1185093 0.2798274 0.2654264 0.1886284 0.2074561 0.1916113 0.1885258 0.2447582 0.2132917 0.2330229 0.2298991 0.1834450 0.2184166 0.2025153 0.2293012 0.1890528 0.2200298 0.2351211 0.1986445 0.2021841 0.2216674 0.1889603 0.2198704 0.2193119 0.1787739 0.7265865 0.6958536 0.6393190 0.6942364 0.6314804 0.5942303 0.5260142 0.6756771 0.5663299 0.5100204 0.5264053 0.5341209 0.5620610 0.5176427 0.5294754 0.5306638 0.5262901 0.5309761 0.5980177 0.6742721 0.6895896 0.6560735 0.5595668 0.4466388 0.6228364 0.6358014 0.5616197 0.5015826 0.5267851 0.5554848 0.5237629 0.5959004 0.5732537 0.6130013 0.5369716 0.6185706 0.5980160 0.5793470 0.6028850 0.6068754 0.5260535 0.6616601 0.6400913 0.5330841 0.5292029 0.5894215 0.5250210 0.5922380 0.5176275 0.6096547 0.5560496 0.6058218 0.5172821 0.5866974 0.5538632 0.5357503 0.5438619 0.4648952 0.5235660 0.5195352 0.5324635 0.5172163 0.5232201 0.5174854 0.5138598 0.5050030 2.1300012 2.0843365 1.8529680 1.8024339 1.7491712 1.6781298 1.6238151 1.5930795 2.5479648 1.7290708 1.8079004 1.7982462 1.6602553 1.7453779 2.4549376 2.3553570 2.2996972 2.4455423 2.6549163 2.6042350 2.1782997 2.3476972 2.1686878 2.1045617 2.0893981 2.6080998 2.0727325 4.3317298 3.8083600 4.0830751 3.9138680 4.2579969 4.5108124 4.2089415 4.0651200 4.1150438 
ref_217    2.7709455 2.9275105 2.3489721 2.6730413 2.7964900 2.5253493 2.6744321 2.4363322 2.2991610 2.2000305 2.3898198 2.5569585 2.4183911 1.6711520 1.7950078 1.9377403 2.1090463 1.9156002 1.8230769 1.9461391 1.8087773 1.8112339 2.5302778 2.8997517 2.7610352 2.7135123 2.1077584 2.0953568 1.9908938 2.0897581 2.1559215 1.9499166 2.2392689 2.1498718 2.3034744 2.1662713 1.6736993 2.4139373 1.4981697 1.3351890 1.3791847 1.4847435 1.3660057 1.3107909 1.4255249 1.3594487 0.8188481 0.7683046 0.7235846 0.6582673 0.7291356 0.7258778 0.6777802 0.7876569 0.7490708 0.7464569 0.6861014 0.6952270 0.6124155 0.7010399 0.6427073 0.6426950 0.7211702 0.7831088 0.6368856 0.5058660 0.5265363 0.6075969 0.6070711 0.4772964 0.4617378 0.4231538 0.5504405 0.5586485 0.5402069 0.4525727 0.4822343 0.4251241 0.4782471 0.4671994 0.4935864 0.4962194 0.5402448 0.4752930 0.4824255 0.3972989 0.3926762 0.4088687 0.4636506 0.5004304 0.4300769 0.5729832 0.5564877 0.5223591 0.5076550 0.4993829 0.4894161 0.3910775 0.2569339 0.3025938 0.3478915 0.3527634 0.2195332 0.2292911 0.1185093 0.0000000 0.2456777 0.2281930 0.1904096 0.2277726 0.1862159 0.1971239 0.2223005 0.1730677 0.2315637 0.2108079 0.1670944 0.2055630 0.2135300 0.2471223 0.1671556 0.1901901 0.2092417 0.2017739 0.2102740 0.2191786 0.1875034 0.1983602 0.1972528 0.1555833 0.6627930 0.6657318 0.6295540 0.6846757 0.6192820 0.5612718 0.4506384 0.6203566 0.5553299 0.4738376 0.4982035 0.4606911 0.4730837 0.5035023 0.4826722 0.5203818 0.5114475 0.5060579 0.6155961 0.6840320 0.6564045 0.6187407 0.5454799 0.4887803 0.5779614 0.5997157 0.5894270 0.5196846 0.5145206 0.5466757 0.5127666 0.5844366 0.5575573 0.5578215 0.5217576 0.6110901 0.5698686 0.5341220 0.5795294 0.5931041 0.5461363 0.6265564 0.5991279 0.5012596 0.4900690 0.5458833 0.4896665 0.5246032 0.5155975 0.5801335 0.5345090 0.5483217 0.4966623 0.5272602 0.5072477 0.4863082 0.5195876 0.4460753 0.5153736 0.4600517 0.5225700 0.4702584 0.4767841 0.4995407 0.4979394 0.5298656 2.2644267 2.2536788 1.8128151 1.7780607 1.6799619 1.6738520 1.6288697 1.5468162 2.4609719 1.6212800 1.7171175 1.6134875 1.6009224 1.7100141 2.3189520 2.2234855 2.1211106 2.2898763 2.5899205 2.6004871 2.1806438 2.1621978 1.9485814 2.0248915 2.0172453 2.5097987 2.0555705 4.1633522 3.6511104 3.8475538 3.9215512 3.9646057 4.2390580 4.0000429 4.0062904 4.0065463 
ref_106    2.7666578 3.0481844 2.3621887 2.6126258 2.6117912 2.8846014 2.7756030 2.6904480 2.3695967 2.3714417 2.6127889 2.6810517 2.7251363 1.7396726 1.7916249 2.0379998 2.1145704 2.0626217 2.0328927 2.1513224 1.9508492 1.9593166 2.5605961 2.9336089 2.8694017 2.6752722 2.3051982 2.1446692 1.9736532 1.8884905 2.0423483 2.0070107 2.1770126 2.1605260 2.3843216 2.1781073 1.6853121 2.4462628 1.5422758 1.4250717 1.4320531 1.6230794 1.5036033 1.4236413 1.5239398 1.5003227 0.8820202 0.8100947 0.7927698 0.6965738 0.8227476 0.7905576 0.7411172 0.8062810 0.7603805 0.7593799 0.7909480 0.8415371 0.7311078 0.7174172 0.7151992 0.7232214 0.7736603 0.8451831 0.5804634 0.4304491 0.4566597 0.5786753 0.6373670 0.4574252 0.4953747 0.4389723 0.5502388 0.5189020 0.5604453 0.4793597 0.4752786 0.4297593 0.4876896 0.5446448 0.4757672 0.4922297 0.5048527 0.4635363 0.4544828 0.4049253 0.3672222 0.3635917 0.3590175 0.4284278 0.3706370 0.5206429 0.5025118 0.5163065 0.5172320 0.4944435 0.4465076 0.4222877 0.3252602 0.3447707 0.3475062 0.3782617 0.2485499 0.2132106 0.2798274 0.2456777 0.0000000 0.1980638 0.2193929 0.2100191 0.2095416 0.1538646 0.1813729 0.2132956 0.1909998 0.1628991 0.2091310 0.1600923 0.2284439 0.2165213 0.1521422 0.2183416 0.1817712 0.2305315 0.1982567 0.2739699 0.2398869 0.2097837 0.1781315 0.2143612 0.8110147 0.7409066 0.6776410 0.7483042 0.7264168 0.6516854 0.5357241 0.6919934 0.6504505 0.5610499 0.6266746 0.6264374 0.5642525 0.6174626 0.6007779 0.5720745 0.5873146 0.6019425 0.6779701 0.6823478 0.6607124 0.6290647 0.6164274 0.5724829 0.5781323 0.5947847 0.6314129 0.5607364 0.5441464 0.5592119 0.5950106 0.6395497 0.5806048 0.5856406 0.6176019 0.5986044 0.6077429 0.5743747 0.5817689 0.6298579 0.5433825 0.6527521 0.5756150 0.5867094 0.5573067 0.5920493 0.5660896 0.5932745 0.6040798 0.6342692 0.6211134 0.6474252 0.5920117 0.6040004 0.6148389 0.5583862 0.5759765 0.5591209 0.6039570 0.5867864 0.6106057 0.5471993 0.5540930 0.6103306 0.5925805 0.6214265 2.1439316 2.2233598 1.9929093 1.9687649 1.8652885 1.9043934 1.7338635 1.7121640 2.3884360 1.6062505 1.7451293 1.7423375 1.6597660 1.7509037 2.3472994 2.3075489 2.2708368 2.4665428 2.5616017 2.6636319 2.1146341 2.1736312 2.1566983 2.0056346 1.9573037 2.5298173 1.9976444 4.7016792 3.9306648 4.1683609 4.3300141 4.3256097 4.2314107 4.3697260 4.1956712 4.2080114 
ref_94     2.6688218 2.8697851 2.7551391 2.7525025 2.5377427 2.7753890 2.6353076 2.4151438 2.3901921 2.0982126 2.6007327 2.5689568 2.6365331 1.7476440 1.8399340 1.8171701 2.0846980 1.9369149 1.9048747 2.0529137 1.9589253 1.8733505 2.5349799 2.8928305 2.8427942 2.7587433 2.1259577 2.1430663 2.1215215 1.9909726 2.1339969 1.9295584 2.2659929 2.1684634 2.5698571 2.2203983 1.6159120 2.4737659 1.5336775 1.3514612 1.3502929 1.5354632 1.4013017 1.3347790 1.4957019 1.3826159 0.8558104 0.8256420 0.8015359 0.7270234 0.7762463 0.7884549 0.7456650 0.8290444 0.7896833 0.8238869 0.7474276 0.7878435 0.6832044 0.7373951 0.6833097 0.7230735 0.7813400 0.7872837 0.6194668 0.4592057 0.4875153 0.5774186 0.6169719 0.5097099 0.5114194 0.5228158 0.6098184 0.5771393 0.5480468 0.5435095 0.5274009 0.4778912 0.4839089 0.4986670 0.4850406 0.4764405 0.5025586 0.4793559 0.4916881 0.3907579 0.3832984 0.3972092 0.4695706 0.4577754 0.4204301 0.5965124 0.5923554 0.5362692 0.5520719 0.4918789 0.4880586 0.4243243 0.3278111 0.3104615 0.3235070 0.3437404 0.2452629 0.2096996 0.2654264 0.2281930 0.1980638 0.0000000 0.2456933 0.2364485 0.2356395 0.2021361 0.2055080 0.1830920 0.2138332 0.1861184 0.2237741 0.2225943 0.2138491 0.2433494 0.1858072 0.1276391 0.1720029 0.1981840 0.1709015 0.1730082 0.1576079 0.1947320 0.1993680 0.1951203 0.7672374 0.6926819 0.6847179 0.7550369 0.6542000 0.5415439 0.4949210 0.6571942 0.5693991 0.4942485 0.5717051 0.5396370 0.5258011 0.5728838 0.5454432 0.5304514 0.5482495 0.5212378 0.6555276 0.6964083 0.6980933 0.7033312 0.6383161 0.5737454 0.5730084 0.6234693 0.6029889 0.5688559 0.5156754 0.5715534 0.4787203 0.5646189 0.5144765 0.4996591 0.4873020 0.5828248 0.5820389 0.5239846 0.5704825 0.5649499 0.5276721 0.6503829 0.6338234 0.5280553 0.5462492 0.5591560 0.5129132 0.5622642 0.5674995 0.6287587 0.5261552 0.5926518 0.5457308 0.5302561 0.5135960 0.5071362 0.5215061 0.5127415 0.5390980 0.5338962 0.5304205 0.4975945 0.5071511 0.5772022 0.5477126 0.5764794 2.0580641 2.1371030 1.8471654 1.9161614 1.6916448 1.8041921 1.7123868 1.5892739 2.3279097 1.5723270 1.6466668 1.6915205 1.5463557 1.6827430 2.4063877 2.2543292 2.1668362 2.2461319 2.4433635 2.4655940 2.1117139 2.1195433 2.0269176 1.9813909 1.9829872 2.5376097 2.0764638 4.6035391 3.8295678 4.1172701 3.9919255 4.4168308 4.3131749 4.5111907 4.1603621 4.2007847 
ref_162    2.5300083 3.1706906 2.5452419 2.7759667 2.8046065 2.7213763 2.5770465 2.6647822 2.3971304 2.3013734 2.4582635 2.5376238 2.4450942 1.7692649 1.7278118 1.9701582 2.1686341 1.9280195 1.9653851 2.1557909 1.9490595 1.8658984 2.5410790 2.8331933 2.7684865 2.6447831 2.2501133 2.2370733 2.2312132 2.1814609 2.2575037 2.1057519 2.2705869 2.2106094 2.3229969 2.2628198 1.6464053 2.4720036 1.5210312 1.5676686 1.3895200 1.4231015 1.3907115 1.3498243 1.4101694 1.4114438 0.8755133 0.7821961 0.7853744 0.6812184 0.8391197 0.7581610 0.7456743 0.8339279 0.8043676 0.7865981 0.7328191 0.7743257 0.6824786 0.7079237 0.6753403 0.7299314 0.7369065 0.8633347 0.5846145 0.4232752 0.4654212 0.6727832 0.6632351 0.5574978 0.4982494 0.4754930 0.5793090 0.5293714 0.5448601 0.4876330 0.4957039 0.4492345 0.5099430 0.5544811 0.5475484 0.5172932 0.5439976 0.4690229 0.5108408 0.3672836 0.3586930 0.4204401 0.4515038 0.4590062 0.4041552 0.5350012 0.5505754 0.5579939 0.4964950 0.4989453 0.4500283 0.4106697 0.3122019 0.3133391 0.3011056 0.3447668 0.2273117 0.2309303 0.1886284 0.1904096 0.2193929 0.2456933 0.0000000 0.2298092 0.2166910 0.1992521 0.2539645 0.2163744 0.2392891 0.2266021 0.1737682 0.1757251 0.1981788 0.1717950 0.1559418 0.2548227 0.1941340 0.2098826 0.1985769 0.2453117 0.1957610 0.2044225 0.2100068 0.2189993 0.7240942 0.6539259 0.6309561 0.6466354 0.6020676 0.6107295 0.5340980 0.6850696 0.6400768 0.5291003 0.5558671 0.5475308 0.5514104 0.5536460 0.5385179 0.5069697 0.5152318 0.5252660 0.5924726 0.6721850 0.6158717 0.6156802 0.5673961 0.4692829 0.5989457 0.5908340 0.5681324 0.5014956 0.4673620 0.5350387 0.4971468 0.5545828 0.5362533 0.5625454 0.5495874 0.6176509 0.5869494 0.5337017 0.6160931 0.6094110 0.5184817 0.6619816 0.6386491 0.5496732 0.5305139 0.5670899 0.5062925 0.5742792 0.5609092 0.5871928 0.5778219 0.6145297 0.4979483 0.5676548 0.5365449 0.5116555 0.5007240 0.5044497 0.5390606 0.4833084 0.5330651 0.4815332 0.4938485 0.5537888 0.4911926 0.4763490 2.1623175 2.2024065 1.9582917 1.9444796 1.7641966 1.6827800 1.6697814 1.6247351 2.7310951 1.5994474 1.7125637 1.7138396 1.6200923 1.6782530 2.4367807 2.3821116 2.3780631 2.3934018 2.5481470 2.5224030 2.0844557 2.2226430 2.0611802 2.0238690 1.9831260 2.4298415 1.9897414 4.1371910 3.8233897 4.2230503 3.9614023 3.9842978 4.3038414 4.1369501 4.1299983 4.0679876 
ref_96     2.4669599 2.8143334 2.6750485 2.5566814 2.5721402 2.7665414 2.8106960 2.6264678 2.4295799 2.3694234 2.3198571 2.2601288 2.4657967 1.7841849 1.8244293 2.0033770 2.1923038 1.9353272 1.8870308 2.1340114 1.9669771 1.8519230 2.2646600 2.6871671 2.6324759 2.5991706 2.1935257 2.1000407 2.1031743 2.0287858 2.0871308 1.9100295 2.2795959 2.1212768 2.3432527 2.0440849 1.6444358 2.4125046 1.4978357 1.5222972 1.3731101 1.4215929 1.3713513 1.2890764 1.3486720 1.3721874 0.9042010 0.8563890 0.7922419 0.7131973 0.8532609 0.7949925 0.7750541 0.8610959 0.7915447 0.8184156 0.7277335 0.8683245 0.6975217 0.6814904 0.6862922 0.6919735 0.7739283 0.7544772 0.5591173 0.5074826 0.4684721 0.5383400 0.5863672 0.4860207 0.4984869 0.4217248 0.5307262 0.5141359 0.5169964 0.5074877 0.4842241 0.4185075 0.5444927 0.5632093 0.5298416 0.5279891 0.5622287 0.5120998 0.4779743 0.3976917 0.3507546 0.4154375 0.4477609 0.4631663 0.4084232 0.5666505 0.5631787 0.4954878 0.4881375 0.5012787 0.4927307 0.4264304 0.2721149 0.3291058 0.3326188 0.3762420 0.2056644 0.1847754 0.2074561 0.2277726 0.2100191 0.2364485 0.2298092 0.0000000 0.1396197 0.1906968 0.1763555 0.2058554 0.1501087 0.1687818 0.1996719 0.1979196 0.1879953 0.1740364 0.1419462 0.1671196 0.2083992 0.2382640 0.1738561 0.1982756 0.1912566 0.1917826 0.1791086 0.1730772 0.7875679 0.6681965 0.6457053 0.7179980 0.6478459 0.6445384 0.5709901 0.6682216 0.6263957 0.5433221 0.5876798 0.5906083 0.5888816 0.6066121 0.5771774 0.5768451 0.5830046 0.6126233 0.6733662 0.6728985 0.6976074 0.6518576 0.6462258 0.5567251 0.6139551 0.6505971 0.6468739 0.5676023 0.6053854 0.5324757 0.5543147 0.6913001 0.6144806 0.6261197 0.6114631 0.6065861 0.6576770 0.6118060 0.6447247 0.6732514 0.5818487 0.7039547 0.6797407 0.6154360 0.5768625 0.6134860 0.5604521 0.5732404 0.5855299 0.6534246 0.6031293 0.6792285 0.5987784 0.6332262 0.6213978 0.5600788 0.6197406 0.5190436 0.5994750 0.5564915 0.6320948 0.5896870 0.5872330 0.5829787 0.5788180 0.5952378 2.1709466 2.1040833 2.0600787 1.8910881 1.8639741 1.7701947 1.7344882 1.5724796 2.5306381 1.6003557 1.8137059 1.7630682 1.5731843 1.6588993 2.3560321 2.2672386 2.2416452 2.2693164 2.4754869 2.5489707 2.0861994 2.2785250 2.1404644 2.0296998 1.9788183 2.6107715 2.1605098 4.4275512 3.9260656 4.1813503 4.1291979 3.8316720 4.1486108 4.1499150 4.1633135 4.3311976 
ref_35     2.5523786 2.7746354 2.6875540 2.6983520 2.7310343 2.7711563 2.8175745 2.6576045 2.5466390 2.2233877 2.3614495 2.3822690 2.4680254 1.7580972 1.8497733 1.9898427 2.0679418 1.9724454 1.9560183 2.0748059 1.9132133 1.7850518 2.3017047 2.8044442 2.7966793 2.7039006 2.1736794 2.1424514 2.0233388 2.0651656 2.1920394 1.9159778 2.2748470 2.1995787 2.4634783 2.2066393 1.5751228 2.5152074 1.5790595 1.4307525 1.3855159 1.4728644 1.3803698 1.3049731 1.3946660 1.3849341 0.8309896 0.7983848 0.7364201 0.7181374 0.7958601 0.7339621 0.6846753 0.7768858 0.7444423 0.7095285 0.7131335 0.7730959 0.6723255 0.6883847 0.6770353 0.6726940 0.7075011 0.7857691 0.6230472 0.5168629 0.5270031 0.5644590 0.5897530 0.4883929 0.4922249 0.5025845 0.5777965 0.5501547 0.5285472 0.5021919 0.4874778 0.4251414 0.5216547 0.5406784 0.5084381 0.5372038 0.5821388 0.4729980 0.5031074 0.3518763 0.3868763 0.4026988 0.4546318 0.4648909 0.4085325 0.5789758 0.5806128 0.5342242 0.5342227 0.5332412 0.5018929 0.4146247 0.3011060 0.2973773 0.3096436 0.3576969 0.2233277 0.2115810 0.1916113 0.1862159 0.2095416 0.2356395 0.2166910 0.1396197 0.0000000 0.2049117 0.1857797 0.2260864 0.2122494 0.1980098 0.2019897 0.2107508 0.2230515 0.2243248 0.1616919 0.1866186 0.2264536 0.2233466 0.1812247 0.2180441 0.1998767 0.1935915 0.1927715 0.1647077 0.7420444 0.6818319 0.6376538 0.6576720 0.6148068 0.5608155 0.5118892 0.6292353 0.5645678 0.5068597 0.5318287 0.5321390 0.5120281 0.5472967 0.5497115 0.5554201 0.5594861 0.5494700 0.6209064 0.6207473 0.6250822 0.6034235 0.5665415 0.5166438 0.5707572 0.6476512 0.6037949 0.5678942 0.5433832 0.5010892 0.5189527 0.6112891 0.5572972 0.5735282 0.5552223 0.5755979 0.6105766 0.5438788 0.5693701 0.5961042 0.5440648 0.6595090 0.5930413 0.5353788 0.4990956 0.5332073 0.4937067 0.5192857 0.5188751 0.6239106 0.5792656 0.6324186 0.5288563 0.5657931 0.5444517 0.5177189 0.5374475 0.4596480 0.5082000 0.4825494 0.5694379 0.4748066 0.5254970 0.5027787 0.5120715 0.5105810 2.2954074 2.2284421 2.0170080 1.9415476 1.8129039 1.8489402 1.7725032 1.5332319 2.4401157 1.4684681 1.6537667 1.6254276 1.4717941 1.5576358 2.2940976 2.1975878 2.2217171 2.3221863 2.5167773 2.4468860 2.1748068 2.1975729 2.1487063 2.0062969 2.0002793 2.6234737 2.1834295 4.3833839 3.7105867 4.1000724 4.0329449 4.1020018 4.4546723 4.3112332 4.0615705 3.9125282 
ref_130    2.7152508 2.9294663 2.6028659 2.7217647 2.5548901 2.6725738 2.6927286 2.4989236 2.2885486 2.2580865 2.4990901 2.4849542 2.6073925 1.6812139 1.8079274 1.8258444 2.3202047 1.9095438 1.9075652 2.1263298 1.8493644 1.9153311 2.4486644 2.7499400 2.7256475 2.5690938 2.2626445 2.2296704 2.1809937 1.9078018 2.1016329 2.0304791 2.1940870 2.0874434 2.3570462 2.2380838 1.6914368 2.4015922 1.5891570 1.4127155 1.3907975 1.4978479 1.3573096 1.3290198 1.4823787 1.4867248 0.8126177 0.7207517 0.7048802 0.6284457 0.7248937 0.7027857 0.7098181 0.7623646 0.6707434 0.7125505 0.6748982 0.7626404 0.6215674 0.6412605 0.6438421 0.6471695 0.7067703 0.8140217 0.5931070 0.4413616 0.4650844 0.5380791 0.6154230 0.4323445 0.4106490 0.4222451 0.5143904 0.5042393 0.5216538 0.4435136 0.4443747 0.4012662 0.4175758 0.4908607 0.4553070 0.4691572 0.4817405 0.4887898 0.4605717 0.3407720 0.3701360 0.4171983 0.4397421 0.4781195 0.3658091 0.5520329 0.4824926 0.5322053 0.5152451 0.4680911 0.4486446 0.3708522 0.3089856 0.3069834 0.2956887 0.3745202 0.2058301 0.1800000 0.1885258 0.1971239 0.1538646 0.2021361 0.1992521 0.1906968 0.2049117 0.0000000 0.1869556 0.1876543 0.1792864 0.1465227 0.1890676 0.1700451 0.1632489 0.1816527 0.1330556 0.1741377 0.1782158 0.2140652 0.2074644 0.2022303 0.1930301 0.1626212 0.1667429 0.1775178 0.7271428 0.6012186 0.6524273 0.7067493 0.6790409 0.5925068 0.5219015 0.6523356 0.5616940 0.4947025 0.5077661 0.5049366 0.5493185 0.5431926 0.5114179 0.5219729 0.5373642 0.5414056 0.6449055 0.6776131 0.6331658 0.6304362 0.6004381 0.5367186 0.5788711 0.5933625 0.5976213 0.4861586 0.5072945 0.5780019 0.5074186 0.5810057 0.6058234 0.5447012 0.5606619 0.5679744 0.6333779 0.5671404 0.5975180 0.6075123 0.5501953 0.6458716 0.6397288 0.5314514 0.5171783 0.5795641 0.5497289 0.5956781 0.5814704 0.6298691 0.6016819 0.5995521 0.5633573 0.5712654 0.5556326 0.5506854 0.5688000 0.4992098 0.5625320 0.5338536 0.5345910 0.5269643 0.5145108 0.5435582 0.5059750 0.5257886 2.0598511 2.0206237 1.9728056 1.8904430 1.7240604 1.8227898 1.7580755 1.6472606 2.3815079 1.6448676 1.7722691 1.7814433 1.6467483 1.7212619 2.2816962 2.2733790 2.1779781 2.3472983 2.5708084 2.6108323 2.1066971 2.2237323 2.1289656 1.9987227 1.9700719 2.7511929 2.0552433 4.6470172 3.8157250 4.0455054 3.9091777 4.2917269 4.1629773 4.2550574 4.1014865 4.2373813 
ref_211    2.7506707 2.9926009 2.7245074 2.6763511 3.2297824 3.1915071 3.4023925 3.1009184 2.7327116 2.7561438 3.0960100 2.9464907 2.8251271 1.9527424 1.6743810 2.3494816 2.4938878 2.1504238 2.2278354 2.2758123 2.1026876 2.0575769 2.8208795 3.5362977 3.5693631 3.3067427 2.6229579 2.4436613 2.1633535 2.0192446 2.1994151 2.1065608 2.2908583 2.0283534 2.3580216 2.2630414 1.7790016 2.7130091 1.4783100 1.4212258 1.4225591 1.5166653 1.2950975 1.2766060 1.3963897 1.3724316 0.7745996 0.7608799 0.8041978 0.7159926 0.7031037 0.6190014 0.6489970 0.6840176 0.6195023 0.7084852 0.6617605 0.6191134 0.5975669 0.6630930 0.6035715 0.5544438 0.6407486 0.7522375 0.6246266 0.4426836 0.4619845 0.6465059 0.6331276 0.4563385 0.4694409 0.4713387 0.5579671 0.5426842 0.5910436 0.4766122 0.4828171 0.3998650 0.4541490 0.5118846 0.5226427 0.5548706 0.5791031 0.5793409 0.5099836 0.3956916 0.3585843 0.3400669 0.4288196 0.4027165 0.3747109 0.5270558 0.4872080 0.5078686 0.5114711 0.5297341 0.4296242 0.3367032 0.3258198 0.2849372 0.2628439 0.2886537 0.2292669 0.1915967 0.2447582 0.2223005 0.1813729 0.2055080 0.2539645 0.1763555 0.1857797 0.1869556 0.0000000 0.2019285 0.2362982 0.1964970 0.2364448 0.1522451 0.1992880 0.1851187 0.1850813 0.2139482 0.1824088 0.2346370 0.2276750 0.1933395 0.2054406 0.1719924 0.1777759 0.1766222 0.5370351 0.5708026 0.6714321 0.6759028 0.5592122 0.6339923 0.5050526 0.5939714 0.5517431 0.5165433 0.5267131 0.5290845 0.5143542 0.6256617 0.5243998 0.5262477 0.4878409 0.5532035 0.6708734 0.7216066 0.6117919 0.6050816 0.6111510 0.5047752 0.5398190 0.6017220 0.6066966 0.4802226 0.5694655 0.5310643 0.5242169 0.6059790 0.5899772 0.5623212 0.6038356 0.6490877 0.6406822 0.6257833 0.6498482 0.6328956 0.5631448 0.5800571 0.6131651 0.5634659 0.4632730 0.5312024 0.5002758 0.5196875 0.5371768 0.5190649 0.5562276 0.5612270 0.5135780 0.5379809 0.4838984 0.5486115 0.5046802 0.4561702 0.5500861 0.5380190 0.5289744 0.4864050 0.4822696 0.5026570 0.5129794 0.5416760 2.3141653 2.7194327 2.3502137 2.2917913 1.8841249 1.9410477 1.9539997 1.8831318 2.7663237 1.8221889 1.9924661 1.9825357 1.8387368 1.9037735 2.4702990 2.5754028 2.5613564 2.4516615 3.0046142 3.0505232 2.4889723 2.4557010 2.3085388 2.2500819 2.2115671 3.0663696 2.4688629 6.4060653 5.8453923 6.2674742 6.2718619 6.1385922 5.9755334 6.3810378 5.7901211 5.6532190 
ref_180    2.6421931 3.0712404 2.7174878 2.7800187 2.6562302 2.6422707 2.6742468 2.5863122 2.2476190 2.2305605 2.4096882 2.5764192 2.5607369 1.8108174 1.7721315 1.9734766 2.0825102 1.8641998 1.8036270 1.9623511 1.8104189 1.7513618 2.4882479 2.9971570 2.9082932 2.7293507 2.1962206 2.1372008 2.1353624 1.9272259 2.2591600 2.0649495 2.2837063 2.2607830 2.3647328 2.1461164 1.6485560 2.5372212 1.5553562 1.4292712 1.2732477 1.4719501 1.3504916 1.3608109 1.4662380 1.4231882 0.9160939 0.7826847 0.8234569 0.6789520 0.7347673 0.8080561 0.7107898 0.7593201 0.7321940 0.7205650 0.7317690 0.7311202 0.6485615 0.7407008 0.6685649 0.7081339 0.7481728 0.8478703 0.6396675 0.4945065 0.5123350 0.5687148 0.5924485 0.5255503 0.4943511 0.4059647 0.5528824 0.5372975 0.5572797 0.4972650 0.5313041 0.4333214 0.5265609 0.5510223 0.5365530 0.5352888 0.5340185 0.5301334 0.5413253 0.3614916 0.3845815 0.4183159 0.4636160 0.4715037 0.4146708 0.5958513 0.5586886 0.4944404 0.4854153 0.4631784 0.4623476 0.4097336 0.3069890 0.2955654 0.3331519 0.3416276 0.2572198 0.2525640 0.2132917 0.1730677 0.2132956 0.1830920 0.2163744 0.2058554 0.2260864 0.1876543 0.2019285 0.0000000 0.1927104 0.1968475 0.1397786 0.1960285 0.1667170 0.1679433 0.1382210 0.2131850 0.1569072 0.2076587 0.1885966 0.2134311 0.2035142 0.1828419 0.1765949 0.1433800 0.7234037 0.6080374 0.6768094 0.7078477 0.6778965 0.6343214 0.4732309 0.6252976 0.5567916 0.5154790 0.5360040 0.5054739 0.5603874 0.5593874 0.5289609 0.5150563 0.5197521 0.5385041 0.6127138 0.6607425 0.6911120 0.6427489 0.5838967 0.5396279 0.5486860 0.6421778 0.6271356 0.4943886 0.5191543 0.5442058 0.5371210 0.5888741 0.6050705 0.5552057 0.5867744 0.6399173 0.5889709 0.5936921 0.6098698 0.6363174 0.5541196 0.7085414 0.6665501 0.5359050 0.5163422 0.5750194 0.5653788 0.5604889 0.5790029 0.6364655 0.5788677 0.6084666 0.5829869 0.5482076 0.5536651 0.5589215 0.5113041 0.5243518 0.5759459 0.5608079 0.5874857 0.5445951 0.5571437 0.5839983 0.5547586 0.5685275 2.1708340 2.3507368 2.0138955 1.9665794 1.7354779 1.8348879 1.8917515 1.6919341 2.3537146 1.6899042 1.7803412 1.7984490 1.6619525 1.8134709 2.3748570 2.3219212 2.2255097 2.2922590 2.5755856 2.5337429 2.0796210 2.1706261 2.1089886 1.9840142 1.9400554 2.7606953 2.1432240 4.1324852 3.9801674 4.1751902 4.0470319 4.0876924 4.5090667 4.0608089 4.1644544 4.1887250 
ref_181    2.6366153 3.0059243 2.5510442 2.5943663 2.7369246 2.9727763 2.7396344 2.6076772 2.4695363 2.2708653 2.4935878 2.5489763 2.5726792 1.9328381 1.9070647 2.0516865 2.1612199 2.0403142 2.0004488 2.0811176 1.8574731 1.8629425 2.5293541 2.8635118 2.8024342 2.7668418 2.2412812 2.2688277 1.9976510 1.9776804 2.1519086 2.0327764 2.2244658 2.2155592 2.5309976 2.1800700 1.7480965 2.3263097 1.5337138 1.4667588 1.3953252 1.4194770 1.4269320 1.2958825 1.4131693 1.4612597 0.8917096 0.8538041 0.8159245 0.6635254 0.7893701 0.8355158 0.7292858 0.8465429 0.7787476 0.7883129 0.7866846 0.8099445 0.6874770 0.7326216 0.7582675 0.6883742 0.7760830 0.7830704 0.6257980 0.4621955 0.4669036 0.5563642 0.5971280 0.4690302 0.5052409 0.4340954 0.5346330 0.4935410 0.5154263 0.4842770 0.4710559 0.4691356 0.4764768 0.5284149 0.5042234 0.5552057 0.5809283 0.5307662 0.5309571 0.4174828 0.4138439 0.4607173 0.4822560 0.4965974 0.4292721 0.5672594 0.5582428 0.5034652 0.4836675 0.5262237 0.5127280 0.4677138 0.2785512 0.4020180 0.4090338 0.4277454 0.2691672 0.2269278 0.2330229 0.2315637 0.1909998 0.2138332 0.2392891 0.1501087 0.2122494 0.1792864 0.2362982 0.1927104 0.0000000 0.1432537 0.2091463 0.1596845 0.2128947 0.2294903 0.1462265 0.1918044 0.2146857 0.1787559 0.1832841 0.2284429 0.2191846 0.2035696 0.1964158 0.2138318 0.8038726 0.7323023 0.7192458 0.7944165 0.7815804 0.6981653 0.5995907 0.7309898 0.6799829 0.5790652 0.6551160 0.6321435 0.6410735 0.6219684 0.6266863 0.5871267 0.6048018 0.6400078 0.7245782 0.7783129 0.7098424 0.7188533 0.7063170 0.5760239 0.6746517 0.6916330 0.6819354 0.5654015 0.5665668 0.5474889 0.5953509 0.6436189 0.6401803 0.6282179 0.5901087 0.6076193 0.6632559 0.6570777 0.6735995 0.6567197 0.5830690 0.6858307 0.6686876 0.5414403 0.5990325 0.5948198 0.5974659 0.6374197 0.6043675 0.6628826 0.6316145 0.6588979 0.6418988 0.6300344 0.6421763 0.5785196 0.6424595 0.5643830 0.6035708 0.5986332 0.5902840 0.5884477 0.5683827 0.6817957 0.6339367 0.6339326 2.1365008 2.0087785 2.0637970 1.9154732 1.8967786 1.8542438 1.7252193 1.5682922 2.4236391 1.5961744 1.8068234 1.7584149 1.6985872 1.7687909 2.2791639 2.3206731 2.2888903 2.3533671 2.4966251 2.5205216 2.0635823 2.2828566 2.1740108 2.1316718 2.0718327 2.6463896 2.1737460 4.8161756 4.1802147 4.3032576 4.1938546 4.3866948 4.5899404 4.4921867 4.5184972 4.4697058 
ref_29     2.8056192 2.9385293 2.5740831 2.6567081 2.7125397 2.8976239 2.7154321 2.4876712 2.3459541 2.1984721 2.4774479 2.4483641 2.4841355 1.8081909 1.7789482 2.0319507 2.1473390 1.9337304 1.9653921 2.1255920 1.8493800 1.8685401 2.3672134 2.6959420 2.6595127 2.5436809 2.2493571 2.1750398 2.1597184 2.0130499 2.0965994 2.0186880 2.2136289 2.0899294 2.3801548 2.1895181 1.6278587 2.4014787 1.4311148 1.4685965 1.3372313 1.5182906 1.3389743 1.3345732 1.4176224 1.4592031 0.8677297 0.8420087 0.8134797 0.6972831 0.7991599 0.8247920 0.7515989 0.8559375 0.8176786 0.8134068 0.7647861 0.8681051 0.7153058 0.7163673 0.7273726 0.7186861 0.8109937 0.7935768 0.6349294 0.4905212 0.5167691 0.5820552 0.5895365 0.4690661 0.4549985 0.4707379 0.5432888 0.5875479 0.5622008 0.4742122 0.4890215 0.4115027 0.4722717 0.5006470 0.4861911 0.5212155 0.5477830 0.5227392 0.5147420 0.3532705 0.3500574 0.3987681 0.3936366 0.4513976 0.3565632 0.5380389 0.4847716 0.4985329 0.5018045 0.4959364 0.4518106 0.3940324 0.3206718 0.3302232 0.3388932 0.3869237 0.2208250 0.1749344 0.2298991 0.2108079 0.1628991 0.1861184 0.2266021 0.1687818 0.1980098 0.1465227 0.1964970 0.1968475 0.1432537 0.0000000 0.1843716 0.1850911 0.2077897 0.2032472 0.1325527 0.1693202 0.1892555 0.2119163 0.1803213 0.2024507 0.1852913 0.2056197 0.1636301 0.1861159 0.7055804 0.6689403 0.6510111 0.7319025 0.6834716 0.6122701 0.5444620 0.6806561 0.6180220 0.5214577 0.6289576 0.5884031 0.6026533 0.5670777 0.5691569 0.5771654 0.5647260 0.5864380 0.6836414 0.7093777 0.7088034 0.6511019 0.6580519 0.5461783 0.5973649 0.6360485 0.6390071 0.5459221 0.5475672 0.5636668 0.5767352 0.6837818 0.6325192 0.6305039 0.5971937 0.5871006 0.6667493 0.6263466 0.6240469 0.6463423 0.5673456 0.6801223 0.6386479 0.5892656 0.5284322 0.5507694 0.5729283 0.5891273 0.5740436 0.6358505 0.6338325 0.6236390 0.6066408 0.6478845 0.6149417 0.5873815 0.5984062 0.5022837 0.5875004 0.5770877 0.5855155 0.5435898 0.5290608 0.5969549 0.5791820 0.5872459 2.1992003 2.1789781 1.9809953 1.9968381 1.8123267 1.8718762 1.7481179 1.5989787 2.4703680 1.5833240 1.7644979 1.7075607 1.5573584 1.6450458 2.2783310 2.2327400 2.2530087 2.4008980 2.5435179 2.6046542 2.1130255 2.2018518 2.1301893 2.0689977 2.0118794 2.6782561 2.1167460 4.3991279 3.9194349 3.9621830 4.0362200 4.2873378 4.0465085 4.1779752 4.0735086 4.1345266 
ref_azo    2.6462895 3.1076271 2.4174904 2.6060876 2.5343914 2.4878764 2.5962987 2.4311084 2.2756247 2.1813789 2.4081728 2.4860386 2.4035034 1.7941444 1.7962472 1.9051897 2.1027469 1.9384579 1.8927836 2.0766676 1.8562773 1.8245681 2.3712411 2.7741737 2.7305441 2.6578897 2.1938844 2.1086386 2.1094358 2.1914553 2.1655182 1.9835455 2.3366525 2.2204913 2.3479564 2.1482090 1.6327142 2.4240208 1.5412442 1.4487856 1.3571048 1.5262447 1.3319868 1.3858264 1.4668377 1.4525196 0.8763700 0.8466811 0.7796696 0.7242563 0.8069622 0.7572148 0.7722229 0.8379709 0.7883121 0.7724514 0.7671419 0.7894706 0.6931211 0.7061251 0.7038378 0.7517103 0.8139156 0.8829825 0.5856218 0.4262995 0.4657079 0.6158406 0.6148698 0.4703189 0.4576250 0.4442965 0.5034370 0.4987037 0.5283445 0.4577292 0.4748256 0.4024526 0.4927203 0.5106118 0.5174703 0.5242190 0.5520323 0.5321649 0.5284611 0.3636270 0.3628676 0.4468623 0.4775106 0.5057732 0.4208961 0.5396038 0.4806923 0.4884386 0.4772820 0.4833159 0.4178403 0.3899815 0.2990452 0.3148979 0.3262245 0.3355968 0.2342029 0.2171251 0.1834450 0.1670944 0.2091310 0.2237741 0.1737682 0.1996719 0.2019897 0.1890676 0.2364448 0.1397786 0.2091463 0.1843716 0.0000000 0.1746043 0.1887464 0.1797573 0.1380322 0.2157380 0.1763295 0.2152469 0.1675272 0.1975877 0.1666307 0.2061964 0.1669010 0.1504262 0.7672350 0.6739469 0.6460413 0.6516306 0.6409439 0.6147790 0.4837848 0.6585723 0.5821824 0.4546845 0.5507212 0.5216100 0.5230602 0.5032681 0.5278164 0.5055112 0.5087246 0.5165689 0.6224979 0.6294200 0.7303640 0.6543772 0.5842321 0.5399604 0.6164659 0.6415414 0.6425285 0.5263774 0.5180157 0.5623290 0.5717440 0.6405202 0.5634909 0.5764154 0.5762989 0.6365545 0.6156540 0.5943519 0.5861788 0.6099871 0.5262663 0.7050300 0.6261247 0.5364708 0.5023664 0.5840177 0.5230472 0.5589425 0.5569566 0.6306389 0.5554697 0.5818605 0.5619176 0.5490049 0.5517775 0.5347959 0.5397050 0.4887705 0.5348377 0.5373888 0.5471739 0.5079810 0.5256142 0.5683631 0.5255713 0.5528253 2.3076982 2.3280302 1.9853310 1.8418986 1.7732255 1.7513726 1.7163289 1.6116064 2.5693387 1.5873669 1.7351831 1.7418824 1.6170430 1.6997759 2.4764503 2.3597921 2.2091138 2.2985973 2.5946110 2.6383458 2.1811486 2.2566910 2.1127733 2.0928063 2.0210307 2.6947141 2.1688189 4.2605164 3.9767336 4.2298992 4.1182950 4.1741785 4.6067379 4.1428883 4.3032547 4.3040160 
ref_33     2.5800752 3.1125132 2.7919450 2.8352416 2.8714709 2.8772167 2.7275677 2.5316972 2.3505742 2.2806982 2.5047237 2.5811548 2.5329578 1.8317084 1.7402616 2.0306883 2.3133616 2.0609842 2.0489322 2.1640256 1.9821095 1.8997043 2.6173525 2.9227728 2.8888378 2.7337952 2.3633462 2.2377287 2.3319485 2.0844763 2.3960910 2.0939337 2.3644093 2.3280432 2.5011663 2.3064610 1.6907127 2.4826110 1.5534606 1.4520193 1.4634330 1.5824184 1.4473010 1.5091728 1.5259111 1.4912644 0.8405326 0.7690439 0.7526075 0.7051800 0.8437711 0.7714048 0.6938884 0.8366161 0.7747714 0.7632625 0.7000671 0.7851391 0.6618529 0.7389625 0.6578805 0.6806472 0.7179574 0.8211959 0.6465462 0.4409617 0.4645398 0.6755447 0.6768492 0.4958217 0.5035819 0.4881784 0.5868334 0.5276424 0.5458684 0.4879888 0.4824270 0.5068789 0.5272219 0.5294230 0.5618152 0.4828086 0.4913984 0.4768401 0.4700512 0.4214037 0.3331875 0.4194856 0.4022090 0.4127121 0.3734266 0.5538390 0.5424285 0.5336118 0.5082583 0.5274361 0.4639270 0.4204216 0.2812124 0.3128022 0.3130763 0.3247533 0.2372758 0.1991110 0.2184166 0.2055630 0.1600923 0.2225943 0.1757251 0.1979196 0.2107508 0.1700451 0.1522451 0.1960285 0.1596845 0.1850911 0.1746043 0.0000000 0.1702860 0.1706977 0.1262691 0.2355680 0.1867204 0.1869807 0.1822182 0.2250058 0.2023093 0.2316152 0.1554726 0.2070415 0.7615899 0.6716314 0.6714320 0.7151601 0.6749284 0.6204178 0.4896870 0.6220375 0.5942870 0.4999633 0.5638007 0.5367944 0.5226855 0.5431959 0.5236748 0.5203424 0.4757012 0.4969139 0.5912407 0.6136646 0.6720734 0.6796796 0.5693527 0.5226193 0.5866764 0.6259395 0.5851957 0.5095813 0.5131477 0.5823244 0.5494628 0.6629993 0.5911822 0.6353434 0.5808585 0.6392418 0.6534769 0.5760663 0.6423224 0.6258886 0.5586860 0.6329405 0.6453471 0.5821683 0.5110441 0.5871294 0.5337020 0.5624065 0.6009337 0.6269560 0.5944364 0.6183028 0.5455626 0.5710832 0.5603903 0.5219640 0.5253182 0.5216784 0.5497528 0.5052564 0.5507870 0.5033984 0.5158737 0.5378281 0.5462913 0.5167088 2.1470037 2.1376274 2.0101222 1.9843762 1.7960319 1.8718221 1.7374586 1.6381401 2.6044388 1.6999752 1.8608479 1.9059651 1.6995466 1.8118025 2.4686633 2.3783803 2.2532646 2.3625461 2.7780685 2.7528632 2.1517782 2.2661173 2.1269432 2.1169024 2.0834390 2.6978949 2.1437966 4.4063141 4.1629893 4.5493995 4.5474541 4.4604815 4.5181466 4.6118477 4.5551938 4.5543074 
ref_9      2.5753720 2.8853094 2.5385175 2.6856793 2.5012786 2.4489090 2.5450232 2.4472807 2.3292597 2.0177485 2.2869620 2.3049707 2.4517630 1.6749692 1.8061288 1.8508750 2.1207485 1.8271021 1.8506362 2.0339728 1.7913136 1.7867692 2.2648368 2.5431141 2.5553592 2.3632747 2.2387368 2.2848220 2.1523876 1.9447129 2.1204137 1.9990715 2.2901582 2.1014018 2.3689902 2.2144317 1.5198644 2.4104732 1.5882965 1.4397790 1.3323080 1.4992119 1.3225464 1.3896610 1.4963344 1.4853186 0.8658597 0.8612465 0.8443499 0.7072780 0.8046636 0.7374263 0.7261530 0.8101759 0.7109888 0.7331011 0.7327038 0.7605591 0.6533024 0.7102349 0.6772139 0.7261574 0.7227073 0.8179924 0.6091099 0.4517181 0.4648880 0.5925209 0.6253946 0.5258089 0.5151410 0.4800171 0.5816382 0.5679983 0.5827900 0.4866852 0.5160264 0.4613463 0.4853023 0.5424186 0.5207359 0.5203903 0.5016177 0.4966269 0.4942364 0.4060483 0.4059228 0.4237669 0.4539306 0.4950793 0.4188325 0.6006556 0.5760543 0.5540940 0.5487373 0.5416418 0.4846301 0.4257342 0.3202204 0.3187600 0.3034908 0.3614934 0.1777871 0.2151647 0.2025153 0.2135300 0.2284439 0.2138491 0.1981788 0.1879953 0.2230515 0.1632489 0.1992880 0.1667170 0.2128947 0.2077897 0.1887464 0.1702860 0.0000000 0.1748371 0.1240251 0.2068806 0.2224501 0.2044425 0.1848442 0.2489899 0.2208624 0.1913171 0.1812272 0.1936338 0.7481658 0.6481108 0.6904266 0.7693178 0.7064010 0.5927782 0.4940495 0.6155228 0.6035478 0.4986571 0.5492516 0.5073471 0.5072792 0.5185874 0.5477578 0.5221281 0.5047191 0.5045133 0.6269286 0.6598978 0.6531039 0.6458179 0.5540173 0.5252558 0.6215300 0.6281994 0.5908578 0.5555458 0.5195099 0.5571621 0.5701577 0.6580917 0.6016350 0.5796452 0.5519290 0.5846819 0.5606704 0.5503156 0.5857175 0.6112962 0.5647215 0.6539031 0.6393519 0.5698683 0.4673607 0.6025530 0.5502276 0.5870500 0.5729475 0.5930672 0.5831510 0.5900929 0.5733812 0.5724912 0.5328665 0.5231555 0.5226483 0.4990787 0.5506117 0.5289040 0.5420997 0.5080091 0.5161106 0.5211978 0.5522177 0.5354664 1.9967887 1.9593682 1.8599123 1.8619496 1.6583766 1.7178061 1.7478866 1.5077375 2.4306936 1.5559574 1.7678972 1.8459773 1.6030846 1.6799511 2.3195389 2.2636876 2.2538168 2.3338455 2.5901426 2.5262888 2.1383504 2.1684556 2.0254324 2.0357369 1.9828359 2.4799398 2.0422073 4.6306283 3.5933718 3.6685531 3.6259173 4.0573037 3.9583664 3.9101674 3.7349390 3.8404395 
ref_10     2.9219067 3.7865895 3.0635364 3.3436856 3.2193471 3.3218148 3.5953484 3.2323910 2.9508671 2.7750728 3.1906248 2.8955797 2.7779421 1.8232230 1.9394552 2.2188191 2.5645019 2.2035931 2.2045761 2.2966091 2.1165162 2.1769749 3.2040863 3.6066221 3.4363649 3.4236101 2.6236484 2.4770700 2.4357261 2.1172609 2.3888375 2.2907454 2.3505698 2.3332066 2.5270538 2.4129571 1.9634144 2.9355580 1.5490730 1.4772292 1.4684275 1.4480753 1.3517893 1.3628631 1.4691580 1.4958254 0.7938817 0.7620078 0.7713875 0.6472556 0.7725439 0.6603499 0.6747723 0.7019179 0.7222737 0.7199044 0.7323069 0.6862984 0.6401713 0.6144477 0.6823195 0.5942890 0.5863167 0.8741978 0.6413715 0.4158258 0.4313251 0.6422176 0.6232876 0.5181339 0.4729871 0.4573340 0.5795664 0.5295088 0.5632746 0.4708861 0.4984931 0.4111600 0.5092172 0.5985012 0.5684654 0.5154585 0.5454520 0.4967793 0.5005446 0.3970108 0.3643416 0.4018262 0.4733416 0.4799570 0.3653569 0.5764320 0.5192548 0.5458380 0.5144701 0.5213891 0.4641352 0.3614415 0.3180518 0.2987413 0.2546097 0.3568542 0.2528830 0.2150921 0.2293012 0.2471223 0.2165213 0.2433494 0.1717950 0.1740364 0.2243248 0.1816527 0.1851187 0.1679433 0.2294903 0.2032472 0.1797573 0.1706977 0.1748371 0.0000000 0.1161290 0.2247010 0.1833825 0.1962499 0.1843312 0.2248872 0.2012952 0.1558768 0.1776506 0.1784563 0.6076106 0.5813266 0.6099942 0.6257763 0.5648306 0.6146771 0.5200825 0.6420708 0.6048117 0.5450862 0.5325540 0.5083739 0.5028164 0.5792767 0.5935220 0.4771201 0.4930088 0.4923211 0.6545208 0.7142542 0.6363472 0.5826422 0.5590793 0.5119201 0.5710999 0.5681219 0.5501865 0.4687738 0.4944398 0.4925113 0.4792056 0.5762632 0.5813171 0.5618651 0.5623320 0.6024703 0.5884527 0.5451332 0.6072003 0.6400603 0.5062408 0.6315534 0.6450963 0.5314298 0.4600007 0.5326223 0.5041310 0.5401545 0.5466909 0.5670721 0.5696862 0.6162821 0.5096839 0.5739622 0.5272860 0.5383388 0.5009669 0.4560855 0.5271309 0.4629565 0.4999132 0.5000454 0.4884873 0.4873744 0.5005164 0.4620376 2.2707597 2.5371568 2.4940376 2.4601686 2.0117960 2.0611590 2.0360193 1.7705823 3.0214914 1.9052719 1.9762361 1.9713394 1.8995086 1.8999122 2.8071014 2.4788265 2.6269595 2.6979714 2.8933584 2.8717757 2.2926361 2.6289591 2.4048902 2.2725041 2.2138841 3.0414308 2.3455775 6.1021572 5.4614879 5.9652177 5.7246675 5.5990621 5.6082693 5.3435590 5.5591991 5.6424693 
ref_176    2.4614998 3.0406911 2.5216732 2.6434387 2.7162147 2.7113863 2.7632960 2.5712824 2.4093652 2.1837311 2.4015647 2.4386974 2.4471616 1.6924652 1.6891559 1.8916256 2.1279645 1.8679998 1.8220773 2.1344791 1.9114704 1.8094232 2.4219552 2.6886769 2.6482054 2.5448127 2.1343186 2.1044881 2.0579935 1.8805052 2.0963647 1.9232143 2.2408665 2.1260927 2.3367630 2.1229132 1.5874856 2.3841041 1.4962490 1.4233070 1.3341349 1.4067162 1.3115895 1.3061692 1.3691497 1.4093094 0.8372842 0.7798622 0.7398802 0.6469371 0.7834482 0.7408798 0.7185959 0.8188605 0.7551931 0.7440752 0.6872184 0.7990464 0.6487790 0.6663709 0.6490116 0.6630405 0.7105764 0.7619434 0.6090179 0.4111053 0.4580404 0.5694304 0.6068745 0.4727372 0.4646613 0.4321513 0.5667636 0.5294089 0.5144214 0.4619490 0.4836923 0.4180474 0.5095123 0.5275556 0.4923478 0.4852198 0.5116895 0.4491758 0.4499386 0.3517010 0.3444894 0.3821076 0.4010955 0.4357051 0.3680771 0.5186669 0.5184267 0.5057057 0.5145581 0.4924214 0.4503151 0.3512727 0.2744996 0.2684944 0.2994803 0.3355524 0.1860089 0.1902047 0.1890528 0.1671556 0.1521422 0.1858072 0.1559418 0.1419462 0.1616919 0.1330556 0.1850813 0.1382210 0.1462265 0.1325527 0.1380322 0.1262691 0.1240251 0.1161290 0.0000000 0.1837879 0.1475561 0.1601359 0.1472883 0.2229194 0.1734882 0.1579472 0.1430777 0.1574576 0.6908585 0.6061691 0.6005915 0.6481114 0.6181339 0.5693669 0.4694236 0.5833955 0.5466020 0.4762294 0.5226316 0.5092260 0.5006743 0.4918846 0.4947935 0.4993037 0.4697238 0.5178982 0.6151876 0.6462374 0.6394552 0.6063262 0.5690093 0.4795547 0.5685675 0.5957254 0.5674269 0.4673952 0.4813145 0.5277541 0.5273023 0.6012499 0.5441601 0.5426699 0.5414414 0.5231478 0.5743338 0.5376739 0.5637407 0.5752270 0.5065451 0.6283536 0.5894543 0.5399879 0.4737295 0.5553389 0.5202908 0.5480556 0.5412081 0.6109976 0.5712903 0.6189000 0.5301199 0.5600753 0.5544012 0.4980273 0.5377295 0.4611308 0.5308225 0.4937635 0.5356539 0.5062872 0.4949721 0.5246356 0.5071434 0.5141503 2.0432374 2.0425556 1.8863747 1.8993791 1.7379512 1.7667560 1.6954785 1.4564593 2.5606371 1.5062852 1.7487459 1.7122497 1.5409397 1.6255528 2.2837861 2.2027575 2.1937571 2.2595210 2.5822412 2.5424043 2.0278492 2.1830971 2.0731270 1.9979070 1.9214141 2.5861189 2.0093766 4.2084204 3.7647832 3.9053034 3.8550094 3.8761171 4.0230019 4.0695940 3.9227785 4.0569938 
ref_129    2.6653009 2.8366594 2.7070446 2.5649571 2.6145262 2.7511525 2.5830140 2.4547227 2.3659387 2.1804089 2.5225685 2.6340692 2.7436640 1.6432592 1.8687179 1.7500212 2.1547046 1.8585509 1.8559056 2.0386260 1.9093855 1.8595441 2.6045456 3.0732904 2.9537110 2.9151762 2.0984906 2.1460017 1.8956720 1.9657872 2.1274701 1.9891114 2.2083921 2.1364756 2.4179537 2.1961475 1.6006252 2.3928435 1.5272843 1.3571889 1.3603811 1.5598238 1.4079341 1.3164604 1.4501335 1.3630274 0.8523461 0.8340826 0.8233049 0.7093824 0.7438970 0.7458015 0.6986373 0.8328675 0.7599154 0.7780675 0.7075259 0.7859087 0.6407326 0.6852630 0.6370306 0.6219551 0.7705893 0.7271780 0.6433107 0.4796581 0.4973795 0.5517048 0.5817460 0.5148512 0.4497424 0.4797544 0.5889317 0.5360950 0.5500487 0.5116107 0.4820460 0.4551476 0.4381353 0.4773330 0.4323836 0.4922270 0.5263790 0.4607330 0.4506376 0.3694196 0.3931369 0.4362433 0.4766868 0.4830938 0.4153529 0.5547750 0.5572048 0.5081352 0.5482461 0.4649209 0.5310774 0.4009000 0.2798993 0.2744524 0.3003629 0.3328079 0.2339785 0.1860212 0.2200298 0.1901901 0.2183416 0.1276391 0.2548227 0.1671196 0.1866186 0.1741377 0.2139482 0.2131850 0.1918044 0.1693202 0.2157380 0.2355680 0.2068806 0.2247010 0.1837879 0.0000000 0.2338911 0.2023802 0.1606317 0.1950260 0.2002898 0.1583356 0.1946257 0.1444652 0.7606441 0.7117052 0.6640744 0.7477153 0.6317694 0.5466109 0.5158748 0.6400604 0.5570433 0.5004752 0.5538336 0.5261436 0.5306983 0.5383771 0.5324398 0.5425270 0.5679323 0.5559565 0.6732899 0.6941524 0.7032135 0.6889534 0.5946663 0.5469458 0.6323465 0.6082100 0.5950630 0.5775783 0.5239274 0.5647040 0.4573671 0.5832175 0.5116362 0.5469824 0.4893095 0.5558529 0.5518035 0.5287339 0.5359364 0.5695921 0.5275496 0.6459967 0.6184720 0.4958370 0.5320797 0.5761504 0.5040296 0.5573240 0.5322580 0.6133192 0.5442226 0.5937703 0.5200318 0.5271340 0.4696758 0.4711739 0.5234175 0.4569085 0.4964827 0.5295029 0.5167978 0.4796906 0.4895782 0.5757064 0.5273716 0.5358062 2.1723004 2.0667936 1.9487778 1.9472339 1.7791387 1.8272373 1.7088262 1.6537493 2.3023353 1.5943227 1.7552744 1.6785052 1.5711669 1.6986992 2.2513362 2.2244134 2.1517261 2.3487911 2.4151256 2.3828162 2.0949756 2.0808041 1.9240559 1.9278934 1.8967519 2.4542782 2.0681056 4.6059977 3.8802722 4.0554084 4.0888074 4.1748588 4.1776933 4.2725584 4.2718273 4.1983657 
ref_107    2.5450136 3.0498621 2.6916283 2.5868970 2.6628964 2.7024316 2.7788419 2.6586092 2.4188858 2.1819713 2.5138479 2.5214087 2.4877121 1.7483963 1.7530275 1.9753957 2.1355168 1.8415666 1.8366632 2.1169860 1.9768308 1.9305185 2.5434949 3.0179121 2.9530162 2.8540079 2.0453723 2.2047797 1.9484279 1.9852591 2.0980066 2.0057385 2.1755326 2.0497234 2.3448998 2.1300324 1.6146693 2.4133546 1.5027888 1.4061589 1.3908733 1.4965861 1.4218584 1.3046519 1.4473365 1.4358993 0.8245467 0.7666545 0.7974720 0.6533710 0.7894978 0.8017478 0.7360013 0.8233607 0.8023771 0.8038914 0.7447770 0.8220476 0.6722060 0.6788565 0.6457573 0.7003258 0.7592856 0.8088887 0.6229498 0.4093273 0.4357746 0.6283628 0.6074858 0.5437856 0.4307702 0.4478932 0.5600222 0.5233803 0.5326612 0.4801300 0.5305670 0.4501870 0.4798736 0.5248816 0.5085525 0.5146088 0.5521721 0.5136394 0.4834246 0.3530474 0.3826295 0.3955163 0.4151347 0.4651485 0.3864653 0.5346338 0.4889546 0.4949830 0.4965012 0.5138053 0.4557768 0.3612918 0.3227127 0.3074841 0.3208142 0.3413830 0.2546582 0.2338917 0.2351211 0.2092417 0.1817712 0.1720029 0.1941340 0.2083992 0.2264536 0.1782158 0.1824088 0.1569072 0.2146857 0.1892555 0.1763295 0.1867204 0.2224501 0.1833825 0.1475561 0.2338911 0.0000000 0.2173337 0.2184000 0.2009385 0.1541724 0.1974797 0.1814405 0.1561675 0.7005420 0.6620751 0.6565432 0.7184359 0.6254707 0.5745498 0.5103630 0.5898830 0.5564276 0.4892818 0.5319441 0.5497401 0.5205321 0.4905486 0.4946410 0.5007472 0.4867070 0.5096469 0.5997970 0.6493906 0.6229254 0.5903488 0.5192048 0.4855523 0.5018734 0.6007438 0.5812107 0.4769747 0.4887042 0.5279959 0.5069822 0.5662873 0.5251463 0.5248078 0.5584166 0.5850670 0.5495820 0.5540429 0.5858664 0.5372927 0.4897234 0.6372868 0.6038589 0.5159900 0.5137970 0.5126406 0.4666268 0.5048830 0.5428111 0.5788056 0.5569801 0.6083703 0.5406784 0.5322509 0.5314916 0.5068825 0.5374476 0.4658617 0.4950394 0.4855193 0.5261008 0.4915799 0.4956547 0.5093016 0.5236974 0.5178907 2.1164055 2.1793533 2.0615907 1.9802808 1.7840293 1.8374068 1.7579832 1.6114048 2.3764191 1.6127610 1.7989022 1.7601425 1.6644861 1.7471088 2.3434751 2.3281263 2.2561135 2.3231136 2.5675275 2.5970216 2.1299711 2.2258078 2.1830098 2.0660538 2.0387690 2.7038031 2.0332844 4.0923770 4.0451993 4.1963243 4.2395761 4.0459995 4.4138355 4.2992069 4.3108930 4.2452492 
ref_97     2.7391489 3.2988688 2.8015492 3.1353591 2.6881546 2.7693497 2.7023822 2.8135973 2.5901028 2.3317709 2.5898534 2.6126945 2.5257394 1.7284232 1.7556268 2.0071099 2.1464827 1.9009226 1.8770416 1.9670879 1.8907624 1.8693043 2.6380409 2.7816687 2.5640564 2.6646298 2.2458257 2.1810224 2.1951683 1.9425708 2.2337844 2.0357215 2.3431009 2.2632679 2.6800907 2.3773404 1.7186135 2.4921377 1.5111786 1.3430318 1.3313057 1.4589902 1.3325740 1.3822431 1.4409918 1.4125759 0.8600269 0.8028004 0.8138621 0.7044037 0.7700355 0.7773709 0.7240890 0.8092840 0.7933013 0.7832865 0.7834061 0.7688492 0.6590025 0.7445394 0.7281281 0.6894430 0.7011579 0.7794746 0.6914564 0.4720150 0.4684923 0.6482937 0.6640070 0.5701248 0.5339092 0.5550476 0.5811936 0.5580739 0.5541821 0.5449954 0.5193131 0.4667897 0.4881655 0.5445659 0.5401880 0.5486389 0.5506988 0.5217672 0.5175899 0.4235259 0.4284258 0.4559184 0.5128847 0.5173436 0.4337056 0.5776012 0.6079816 0.5459573 0.5569933 0.5239519 0.5510117 0.4347707 0.3194962 0.3196990 0.3285580 0.3585791 0.2484659 0.2689518 0.1986445 0.2017739 0.2305315 0.1981840 0.2098826 0.2382640 0.2233466 0.2140652 0.2346370 0.2076587 0.1787559 0.2119163 0.2152469 0.1869807 0.2044425 0.1962499 0.1601359 0.2023802 0.2173337 0.0000000 0.1268647 0.2422299 0.2004725 0.2149635 0.1999974 0.2207526 0.7719729 0.6677732 0.6698288 0.7487044 0.6877936 0.6292375 0.5679832 0.6738890 0.6335768 0.5862889 0.5954256 0.5432162 0.6178314 0.6035681 0.5663737 0.5417516 0.5269916 0.5453896 0.6724927 0.7398572 0.7049011 0.6987077 0.6694708 0.5533873 0.6851769 0.6579613 0.6335894 0.5976398 0.5142516 0.5745442 0.5552668 0.6528749 0.6064628 0.5997719 0.5861348 0.6390051 0.6353529 0.5590800 0.6522881 0.6312379 0.5712479 0.7002390 0.7018327 0.5561259 0.5776537 0.6332828 0.5923309 0.6490663 0.5894188 0.6438736 0.6009916 0.6866449 0.5901322 0.5787125 0.5805350 0.5918004 0.5890291 0.5502144 0.5739518 0.5984030 0.5581914 0.5432841 0.5571672 0.5722319 0.6043704 0.5730881 2.0933645 2.1877247 1.9535721 1.9290348 1.7258272 1.7057587 1.8028687 1.5435891 2.5702875 1.6507475 1.7548318 1.7869964 1.7450841 1.7576956 2.3610161 2.2760173 2.1970024 2.3651387 2.6429985 2.5646771 2.1818993 2.1563516 2.1655749 2.0447782 2.0856894 2.6467012 2.1818599 4.7247648 4.2462236 4.4468331 4.3479801 4.4511345 4.6937839 4.6018886 4.4899933 4.6513685 
ref_47     2.6180269 3.0737664 2.5684180 2.7599478 2.7717202 2.7518405 2.6093955 2.6450419 2.4777569 2.2572374 2.5328748 2.6596173 2.6070469 1.7888606 1.7398008 1.8969276 2.0904435 2.0016020 1.9559064 2.0577326 1.9061124 1.8998735 2.5487434 2.7640599 2.7506765 2.6722823 2.1655996 2.0823427 2.0381201 1.9940394 2.1731946 2.0354035 2.3890632 2.2801543 2.4935562 2.2441669 1.6486491 2.4206430 1.5188525 1.4241614 1.3752677 1.4867391 1.3565280 1.3900471 1.4611695 1.4309877 0.8658504 0.8378648 0.7905510 0.7400668 0.7941783 0.7769219 0.7090263 0.8515889 0.7948885 0.8028038 0.7294941 0.8013425 0.6687783 0.7271015 0.7062285 0.6988318 0.7719850 0.7560018 0.6639782 0.4292830 0.4392598 0.5783307 0.6078146 0.5532023 0.4622960 0.4954237 0.5951404 0.5452375 0.5728517 0.5299221 0.4771802 0.4395741 0.5020263 0.4973518 0.5171704 0.5165655 0.5591130 0.4698584 0.4811058 0.3878755 0.3743810 0.4172396 0.4799098 0.5030639 0.4443035 0.5725698 0.5947673 0.5575396 0.5574545 0.5337216 0.5596655 0.4370250 0.2798806 0.2960889 0.3197347 0.3421936 0.2285245 0.2039059 0.2021841 0.2102740 0.1982567 0.1709015 0.1985769 0.1738561 0.1812247 0.2074644 0.2276750 0.1885966 0.1832841 0.1803213 0.1675272 0.1822182 0.1848442 0.1843312 0.1472883 0.1606317 0.2184000 0.1268647 0.0000000 0.1953654 0.2020712 0.2012178 0.1702602 0.1688639 0.8057586 0.6753726 0.6876763 0.7279420 0.6578912 0.5739506 0.5047541 0.6723897 0.6001014 0.5102402 0.5692439 0.5631784 0.5628127 0.5587923 0.5643581 0.5352047 0.5577773 0.5574536 0.6995820 0.7279063 0.7081433 0.6908984 0.6156517 0.5431197 0.6657094 0.6375752 0.5793921 0.6082270 0.5237071 0.5801941 0.5399820 0.6417768 0.5615285 0.5951542 0.5610862 0.6016918 0.6237385 0.5717301 0.5872460 0.6306754 0.5527984 0.7141712 0.6887910 0.5314230 0.5276535 0.6084085 0.5326852 0.6233748 0.5506951 0.6471608 0.5840502 0.6505073 0.5498945 0.5989975 0.5453090 0.5378833 0.5733069 0.5260137 0.5327931 0.5573260 0.5535090 0.5374330 0.5349364 0.5645814 0.5878339 0.5683700 2.1419013 2.1400957 1.9559438 1.9615893 1.7693785 1.7641759 1.6489568 1.6156361 2.4558721 1.5890437 1.7576636 1.7129695 1.6514151 1.7487310 2.3344690 2.2292825 2.2068660 2.3614538 2.4453268 2.5175693 2.0724516 2.1639379 2.0884936 1.9883457 1.9790772 2.4716014 2.1756202 4.5001529 3.9624638 4.2584383 4.1711668 4.1258015 4.2712531 4.4004953 4.3935814 4.3037323 
ref_124    2.7049029 2.9287103 2.5950112 2.6463495 2.6281976 2.6265188 2.6503604 2.4316148 2.3290147 2.2230435 2.3373940 2.4572542 2.3582013 1.7314550 1.7531455 1.8942697 2.2855822 2.0316443 2.0293475 2.0821924 1.9764638 1.9729887 2.3619802 2.8056164 2.7537812 2.6713965 2.1801239 2.0809423 2.1226808 2.0244754 2.0965342 1.9069202 2.3457188 2.1067115 2.3749664 2.2329920 1.6865914 2.4386568 1.5022617 1.3351001 1.3196809 1.5083700 1.3078278 1.3098356 1.4211697 1.3803776 0.8848257 0.8256405 0.8183763 0.7371455 0.8018324 0.8098723 0.7637581 0.8142230 0.8164154 0.8257659 0.7360523 0.7903956 0.7069207 0.7088511 0.6909549 0.7167404 0.7893726 0.7571728 0.6145565 0.4850543 0.4979763 0.6024521 0.5809640 0.5352660 0.4333818 0.4745556 0.5119341 0.5180818 0.5200136 0.5036768 0.4649355 0.4394295 0.4675114 0.5018413 0.5310734 0.4975216 0.5420687 0.4993959 0.4588706 0.3713291 0.3480665 0.3794569 0.4340676 0.4474749 0.4011729 0.5938946 0.5474273 0.5259603 0.5211053 0.5015863 0.4781842 0.3914240 0.2831430 0.2985681 0.3119839 0.3364748 0.2173002 0.2256368 0.2216674 0.2191786 0.2739699 0.1730082 0.2453117 0.1982756 0.2180441 0.2022303 0.1933395 0.2134311 0.2284429 0.2024507 0.1975877 0.2250058 0.2489899 0.2248872 0.2229194 0.1950260 0.2009385 0.2422299 0.1953654 0.0000000 0.1304972 0.1947048 0.1921581 0.1694365 0.7673757 0.6282035 0.7025696 0.6999648 0.5985478 0.5931505 0.5374854 0.7113987 0.5932948 0.5566094 0.5654002 0.5201361 0.5729924 0.5920939 0.5648234 0.5082185 0.5592760 0.5896986 0.7058714 0.7382995 0.6524539 0.6293210 0.6177525 0.5432439 0.5887785 0.6203215 0.5984992 0.5412011 0.5325390 0.5252749 0.4884288 0.5945376 0.5453305 0.5936838 0.5417123 0.6089425 0.6183161 0.5733125 0.5972350 0.6294778 0.5551478 0.6259611 0.6205411 0.5233658 0.5418292 0.6012346 0.5078752 0.5444610 0.5498566 0.5500148 0.5574957 0.5760923 0.4891241 0.5944769 0.4962828 0.5682660 0.5804642 0.4628918 0.5200841 0.5086941 0.5530585 0.4790119 0.4858628 0.5427399 0.5274903 0.5164046 2.0593866 2.0752747 1.9803734 1.8745937 1.5669177 1.7692430 1.6776895 1.5545668 2.4223745 1.6517476 1.7465729 1.8093840 1.6819734 1.8029620 2.4203422 2.2239109 2.2484475 2.3296602 2.4239198 2.4654601 2.0603706 2.2571791 2.1070493 2.0397019 2.0335204 2.6170284 2.1992772 4.2098780 3.9125999 4.3873584 4.2642621 4.4344870 4.4745608 4.7415498 4.3747782 4.4891261 
ref_83     2.8557428 3.2612293 3.0940245 3.0988217 3.1733159 2.9913335 3.3262926 2.8400919 2.7275715 2.4714001 2.7798729 2.6564604 2.5644905 1.8910365 2.0544174 2.1733192 2.3307229 2.1967849 2.2045397 2.2246751 2.1187720 2.1190002 2.8652709 3.2220166 3.1987349 3.1317962 2.5545479 2.4572112 2.3693926 2.4291404 2.4318826 2.2180604 2.6200395 2.4574358 2.7589108 2.5256512 1.8749843 2.7304052 1.7149378 1.4637513 1.4433215 1.6721510 1.4417166 1.4351093 1.5903573 1.5094748 0.8267815 0.8352657 0.8205814 0.7312865 0.8067486 0.7657386 0.7015361 0.8785074 0.8496069 0.8268323 0.7650946 0.7695844 0.6691975 0.7163472 0.7173936 0.6515279 0.7399365 0.8203302 0.6240167 0.4013309 0.4397794 0.5927272 0.6376730 0.4533794 0.4175439 0.4018605 0.4991530 0.4916350 0.4868089 0.4812744 0.4172192 0.3929527 0.4630585 0.4816297 0.4631579 0.4492389 0.4869667 0.4340314 0.3953905 0.4054910 0.3447594 0.3185812 0.4132397 0.4754545 0.3797411 0.4971999 0.4917684 0.4931390 0.4797949 0.4491035 0.4231316 0.3424028 0.2730878 0.2599060 0.2802198 0.2857017 0.2690408 0.2659746 0.1889603 0.1875034 0.2398869 0.1576079 0.1957610 0.1912566 0.1998767 0.1930301 0.2054406 0.2035142 0.2191846 0.1852913 0.1666307 0.2023093 0.2208624 0.2012952 0.1734882 0.2002898 0.1541724 0.2004725 0.2020712 0.1304972 0.0000000 0.2016770 0.1394840 0.1385356 0.7340600 0.7326432 0.7028349 0.7265240 0.6513837 0.6697313 0.5291130 0.6761106 0.6139273 0.5352291 0.6101943 0.5913263 0.5857443 0.6050127 0.5889271 0.5882506 0.5562374 0.5840613 0.7425041 0.7807094 0.7339361 0.7029982 0.6808419 0.5709798 0.6285974 0.6766821 0.6449799 0.5670049 0.5668141 0.5927489 0.5615507 0.6309973 0.6193564 0.6355077 0.5845607 0.6255055 0.6471918 0.6017494 0.6333592 0.6503555 0.5377658 0.7142177 0.6840367 0.5578564 0.5411910 0.6007668 0.5482758 0.5635047 0.5694623 0.6496254 0.6200281 0.6621294 0.5509919 0.6141262 0.5406327 0.5563188 0.5571431 0.4830397 0.5620837 0.5410060 0.5920796 0.4879127 0.5414464 0.5514826 0.5207041 0.5733175 2.5545297 2.8259328 2.1868301 2.2084361 2.0156160 2.0707919 1.9304975 1.7457863 2.9025636 1.8627693 2.0293736 2.0404988 1.9305449 2.0122945 2.9160883 2.4989974 2.5710114 2.5552098 3.0275629 3.1226176 2.5871778 2.4605229 2.5400695 2.4539799 2.4025063 2.8775504 2.4033345 5.9136651 4.6932404 5.0887544 4.9734593 4.8467984 5.0221620 5.0730666 4.6756971 4.6941374 
ref_203    2.5912376 2.8592028 2.7771619 2.6501503 2.7363191 2.7717761 2.8685750 2.6477541 2.4581975 2.1784393 2.4859987 2.7148942 2.6464574 1.7241795 1.7317704 1.9611131 2.2040800 1.9294903 1.9600794 2.1486298 1.9361434 1.9592155 2.5653165 3.0503584 2.9398983 2.8297035 2.3312705 2.3295854 2.0840326 2.0090648 2.2489154 2.1284209 2.0793083 2.0075754 2.0889474 2.0856366 1.6319125 2.5188533 1.5117322 1.3832325 1.3029825 1.4683841 1.3271049 1.2745614 1.4506295 1.3848358 0.8800239 0.7817785 0.7940911 0.7026635 0.7953597 0.7916063 0.7299774 0.8043354 0.7517226 0.7482371 0.7529670 0.7867042 0.6542595 0.7030568 0.6472217 0.6624972 0.7680151 0.7119775 0.5754649 0.4772151 0.5110416 0.5973322 0.6022301 0.5508126 0.4647826 0.4466426 0.5987041 0.5559937 0.5700005 0.4662224 0.4915646 0.4446416 0.4733386 0.5637443 0.4989920 0.5207772 0.5690013 0.4632138 0.4821405 0.3803429 0.3763104 0.3881757 0.4630819 0.4631990 0.3954066 0.5786082 0.5460604 0.5226151 0.5060758 0.5084366 0.4985707 0.3761504 0.2704897 0.3075412 0.3268684 0.3700822 0.2213585 0.2079994 0.2198704 0.1983602 0.2097837 0.1947320 0.2044225 0.1917826 0.1935915 0.1626212 0.1719924 0.1828419 0.2035696 0.2056197 0.2061964 0.2316152 0.1913171 0.1558768 0.1579472 0.1583356 0.1974797 0.2149635 0.2012178 0.1947048 0.2016770 0.0000000 0.1903349 0.1251026 0.7323532 0.6738967 0.6792371 0.7100815 0.6019219 0.5574544 0.4986644 0.6188591 0.5327631 0.4893139 0.4685324 0.4889146 0.4868112 0.5465844 0.5088089 0.4679149 0.5187597 0.5285630 0.6400470 0.6917128 0.5903474 0.5850539 0.5530299 0.5098476 0.5659063 0.5593839 0.5691744 0.5265229 0.4980840 0.4909342 0.4727454 0.5917113 0.5549721 0.5493934 0.5398960 0.5586548 0.5560613 0.5448546 0.5792331 0.6001604 0.5061794 0.5926264 0.5699836 0.4802690 0.4317513 0.5348442 0.5096317 0.5208535 0.5383358 0.5729670 0.5295466 0.5911741 0.4876363 0.5280340 0.4906678 0.4842110 0.5300578 0.4368285 0.4880413 0.4848556 0.4925988 0.4675556 0.4702818 0.4859925 0.4997682 0.4925053 2.0233702 1.9715915 1.9449623 1.9520953 1.7172781 1.7716204 1.7759059 1.5502189 2.4972424 1.6270917 1.8065074 1.7729439 1.6986338 1.7461933 2.3190460 2.3594196 2.3035664 2.4448765 2.5059605 2.4160605 2.0775180 2.2031571 2.0405671 2.0343158 2.0312938 2.5439896 2.1019206 4.2130904 3.8696617 4.1670312 4.1164794 3.9801928 4.0506061 4.1418995 4.2523515 4.2459232 
ref_86     2.7420310 3.0637089 2.5520286 2.6823013 2.6668441 2.7695413 2.7852314 2.5376467 2.3480493 2.2132199 2.3513706 2.5424194 2.4866452 1.7798834 1.7907522 1.9816306 2.0584591 1.9934168 1.9468489 2.1494346 1.8613903 1.9064121 2.5310355 2.9283393 2.8660271 2.7687182 2.2285642 2.2744857 2.0742370 2.0489829 2.0828647 1.9599630 2.2514351 2.1112434 2.2387466 2.2063588 1.6438428 2.3506509 1.5494488 1.3313186 1.3412108 1.5108878 1.3723613 1.4280084 1.5196089 1.4702683 0.8429769 0.7875324 0.8063649 0.6937056 0.7491828 0.7204215 0.7200776 0.7860947 0.7204477 0.7387463 0.6865667 0.7520271 0.6362340 0.6728053 0.6088221 0.6746148 0.7613497 0.7957296 0.5869397 0.4346241 0.4320679 0.5862172 0.6086309 0.4752478 0.4585898 0.4365168 0.5831712 0.5406714 0.5474690 0.4745334 0.4346321 0.3824234 0.4955232 0.5236825 0.4901564 0.4712025 0.4717318 0.4711977 0.4097931 0.3916454 0.3285300 0.3607573 0.3977115 0.4127280 0.3626005 0.5467553 0.4898814 0.4719262 0.4790773 0.4509156 0.4283154 0.3796206 0.2657249 0.2625765 0.2920081 0.2873126 0.2002837 0.1932499 0.2193119 0.1972528 0.1781315 0.1993680 0.2100068 0.1791086 0.1927715 0.1667429 0.1777759 0.1765949 0.1964158 0.1636301 0.1669010 0.1554726 0.1812272 0.1776506 0.1430777 0.1946257 0.1814405 0.1999974 0.1702602 0.1921581 0.1394840 0.1903349 0.0000000 0.1398121 0.7202808 0.6833435 0.7114003 0.6940312 0.6006288 0.5675250 0.4926609 0.6715016 0.5338649 0.5107582 0.5254441 0.5349113 0.5008931 0.5509591 0.5383746 0.5487560 0.5353331 0.5384606 0.6315175 0.6730901 0.6644830 0.6029185 0.5761094 0.5234581 0.5336892 0.5764723 0.5920342 0.5292005 0.5109873 0.5695292 0.5512706 0.6273277 0.5665611 0.5788624 0.5700656 0.5923346 0.5760954 0.5270694 0.6016387 0.6229346 0.5157385 0.6077675 0.5417266 0.5189817 0.5061479 0.5528825 0.5447643 0.5443367 0.5760317 0.5835639 0.5937921 0.5996797 0.5429834 0.5831253 0.5534989 0.4911604 0.5271145 0.5027569 0.5590118 0.5270099 0.5607863 0.5132584 0.5189766 0.5398848 0.5294083 0.5726552 1.9668933 2.1022422 1.8127896 1.8790450 1.6674902 1.8366319 1.5859474 1.5154227 2.5802384 1.6336715 1.7167377 1.7830282 1.6858911 1.8035127 2.4147249 2.3816688 2.1876537 2.3037839 2.5087061 2.6031814 2.1105169 2.1625865 2.1256452 2.1376849 2.0850005 2.7413371 2.1087434 4.3766361 4.2001749 4.3026958 4.4390313 4.4238580 4.6022277 4.4122505 4.4370353 4.5234974 
ref_207    2.4807504 2.7582172 2.4796162 2.4820870 2.7693970 2.5144887 2.6700657 2.4571660 2.3225905 2.1437646 2.3054035 2.5687856 2.4269886 1.7105890 1.6741071 1.9431100 2.0317053 1.8028060 1.7656646 2.0094927 1.8141279 1.7988702 2.4972873 2.9265065 2.8589550 2.7566550 2.1233775 2.1245868 1.8590806 1.9537736 2.0387348 1.8417680 2.2083815 2.0915744 2.2998403 2.1543747 1.5550436 2.4554780 1.4529747 1.3822687 1.3215688 1.4415932 1.3375922 1.2758768 1.4053988 1.3965855 0.8625040 0.8073113 0.7708455 0.6890642 0.7678125 0.8005411 0.6721843 0.8221486 0.7674042 0.7697601 0.7238996 0.7800771 0.6523426 0.6780653 0.6290003 0.6489166 0.7679674 0.7760943 0.5836218 0.4768760 0.5157581 0.5553099 0.5683948 0.4937464 0.4037068 0.3628846 0.5182761 0.4957906 0.5102767 0.4533395 0.4285102 0.3600223 0.4612144 0.5157374 0.5005426 0.5475046 0.5824100 0.5095353 0.4716670 0.3601446 0.3555148 0.3861840 0.4601189 0.4736383 0.4042635 0.5695746 0.5125315 0.4855013 0.4777803 0.4870478 0.4433061 0.3340197 0.2480258 0.2656043 0.2986139 0.3469409 0.2224076 0.2014736 0.1787739 0.1555833 0.2143612 0.1951203 0.2189993 0.1730772 0.1647077 0.1775178 0.1766222 0.1433800 0.2138318 0.1861159 0.1504262 0.2070415 0.1936338 0.1784563 0.1574576 0.1444652 0.1561675 0.2207526 0.1688639 0.1694365 0.1385356 0.1251026 0.1398121 0.0000000 0.7009160 0.6823458 0.7226798 0.7111428 0.6369317 0.6071667 0.5078078 0.6338654 0.5396118 0.4985818 0.5389447 0.5297425 0.5274971 0.5218976 0.5234438 0.5143223 0.5328397 0.5301189 0.6765013 0.7035970 0.6350069 0.6193424 0.5657800 0.5180944 0.5797761 0.5786168 0.5850053 0.5413133 0.5279250 0.5512954 0.5301146 0.6154272 0.5927389 0.5673901 0.5649370 0.5925147 0.6064478 0.5775770 0.5818302 0.6198660 0.5362479 0.6343844 0.5827770 0.5283957 0.4815098 0.5625150 0.5128904 0.5442550 0.5359391 0.6186184 0.5744414 0.6205553 0.5231511 0.5565945 0.5095512 0.5242531 0.5649983 0.4524092 0.5123653 0.4930192 0.5494187 0.4974616 0.4964107 0.5239718 0.4941631 0.5158137 2.1290491 2.1741911 1.8713134 1.9003268 1.7665009 1.7945663 1.7061628 1.4920964 2.4145614 1.5588548 1.6907782 1.6221968 1.5888127 1.7275541 2.3191816 2.2868460 2.1827504 2.3409020 2.4463667 2.4722435 2.0473815 2.0941719 2.0511163 1.9582902 1.9398773 2.5523356 2.1342626 4.1845816 4.0946257 4.1939812 4.2866542 4.1244024 4.4748732 4.4333710 4.4445897 4.3765688 
ref_183    2.8264267 2.8373017 2.2613069 2.4032390 2.2952647 2.2285915 2.3789951 2.2959696 2.1207087 2.0635692 2.2388106 1.9424928 2.0634681 1.6386848 1.6705204 2.1078886 1.9587773 1.6935021 1.7292106 1.9323496 1.7379877 1.8360423 1.9674126 2.5541143 2.3847099 2.3578557 1.7821731 1.8623659 1.9278377 1.6870568 1.7803892 1.7909876 2.0903097 1.8974591 1.9099214 2.1310895 1.4550382 2.0796273 1.4593660 1.0769989 1.1269945 1.1373361 1.1022432 1.0709967 1.2142373 1.0641743 0.8042011 0.7775948 0.8220560 0.7429020 0.7302915 0.7401492 0.7441008 0.7815892 0.8258522 0.7498218 0.7331142 0.6419306 0.6123878 0.7048700 0.6430972 0.6426561 0.6826050 0.6969942 0.9019398 1.0347347 0.9177977 0.8913368 0.9368779 0.8800839 0.7435601 0.8316181 0.8422885 0.8579630 1.0496080 0.8313506 0.7794470 0.7526489 0.7868730 0.9427635 0.8577617 1.0821468 1.0654588 1.0215980 0.9169621 0.6973914 0.8566121 0.8597119 0.9243528 0.8688805 0.8562043 0.8877168 0.7670162 0.8073326 0.8518974 0.8413509 0.7949899 0.7154729 0.8710816 0.8021247 0.6777121 0.8017156 0.7315160 0.7620904 0.7265865 0.6627930 0.8110147 0.7672374 0.7240942 0.7875679 0.7420444 0.7271428 0.5370351 0.7234037 0.8038726 0.7055804 0.7672350 0.7615899 0.7481658 0.6076106 0.6908585 0.7606441 0.7005420 0.7719729 0.8057586 0.7673757 0.7340600 0.7323532 0.7202808 0.7009160 0.0000000 0.3225385 0.6859727 0.5487949 0.5345353 0.6296978 0.6601302 0.7177246 0.5951594 0.7087277 0.6556239 0.5718941 0.6267613 0.6065021 0.5376886 0.5990581 0.5671868 0.5839394 0.6015731 0.7118715 0.7876872 0.7868089 0.7521240 0.6428137 0.5838760 0.5595628 0.6519469 0.5850041 0.6590517 0.7747598 0.7090099 0.6738386 0.6573760 0.6933108 0.6886408 0.7770434 0.7852838 0.7643818 0.7216179 0.7324463 0.7647463 0.7307860 0.7894281 0.6711253 0.6364758 0.6056854 0.7045646 0.7029298 0.7178881 0.6989929 0.7235123 0.6894825 0.6642534 0.6638801 0.6490445 0.6724592 0.6747220 0.5484979 0.6825371 0.6891068 0.6512613 0.6194638 0.5909536 0.5658352 0.6770862 0.6909174 1.9188356 2.0112726 1.9001379 1.8150862 1.3791308 1.5255294 1.6679899 1.4317163 2.3150876 1.5133204 1.4182249 1.4353786 1.5295756 1.4944699 2.5837572 1.9447980 1.9128239 1.9921075 2.3629219 2.2909976 1.9390728 2.2175277 1.8368591 1.8656762 1.9907303 2.1396621 1.8109546 4.4514776 4.0521266 4.2120992 4.1288068 4.2349355 4.0568476 4.0268141 3.6505532 4.1476861 
ref_38     2.2335362 2.5598237 1.9147513 2.2129208 1.9990235 1.8872492 1.8708537 1.8871484 1.7252494 1.9006266 1.9408961 1.7986253 1.9746895 1.6248161 1.4896860 1.8089741 1.7082045 1.5621470 1.6300761 1.6394403 1.4921041 1.5082840 1.7620347 2.0266833 1.8936221 1.8852836 1.5878025 1.5484269 1.5920867 1.4646621 1.6179440 1.5797286 2.0671197 2.0191023 2.0000095 2.0071824 1.2868088 1.9849592 1.2003722 1.0064246 0.9966165 0.9532450 0.8907887 0.9316125 1.0497418 0.9289119 0.7332841 0.7100234 0.6974820 0.6072779 0.6362699 0.6529947 0.5922383 0.6024153 0.6576415 0.5815711 0.5197860 0.5529567 0.5259638 0.5698334 0.5297742 0.5606902 0.5603238 0.7225547 0.8918039 0.9306232 0.8365476 0.8085522 0.9153445 0.6934684 0.7187838 0.7595764 0.7367094 0.7456830 0.8999396 0.8158680 0.7571349 0.7168410 0.8138182 0.8683988 0.8533204 0.9415596 0.9160651 0.9096857 0.8492531 0.5816695 0.7847478 0.7791139 0.8526058 0.8186867 0.7468381 0.8084912 0.7793862 0.8176191 0.7930249 0.7845835 0.7425916 0.6512634 0.8104072 0.6728170 0.6310250 0.6725181 0.6681562 0.6979438 0.6958536 0.6657318 0.7409066 0.6926819 0.6539259 0.6681965 0.6818319 0.6012186 0.5708026 0.6080374 0.7323023 0.6689403 0.6739469 0.6716314 0.6481108 0.5813266 0.6061691 0.7117052 0.6620751 0.6677732 0.6753726 0.6282035 0.7326432 0.6738967 0.6833435 0.6823458 0.3225385 0.0000000 0.5731051 0.4392105 0.4051021 0.5557912 0.5820964 0.6154608 0.5321444 0.5574858 0.5239585 0.4861924 0.5597865 0.5334684 0.4650944 0.5100677 0.4988408 0.4658355 0.5196503 0.6253472 0.7127176 0.6600913 0.6153459 0.6167338 0.5915113 0.5421866 0.5932518 0.5961760 0.6364902 0.6259623 0.6838563 0.6253047 0.5951617 0.6731202 0.6381642 0.7274375 0.6973847 0.7155920 0.6738291 0.6648819 0.6819765 0.7115049 0.7260165 0.5763340 0.5800578 0.5667486 0.6367930 0.6486887 0.6625709 0.6358798 0.6852633 0.6969263 0.6176264 0.5663050 0.5836533 0.6713676 0.6565754 0.5377674 0.6582564 0.6319171 0.6020235 0.6048106 0.5534644 0.4959160 0.5751651 0.6077053 1.7937128 1.6182231 1.5839147 1.6263190 1.2620619 1.3717874 1.4208667 1.3748228 1.7868478 1.4021411 1.4385928 1.3652966 1.3137122 1.2736176 2.2381472 1.5727643 1.5606983 1.5686498 1.8171767 1.6619155 1.5520609 1.8062249 1.5697313 1.5039169 1.5650248 1.8437791 1.6312724 3.7513705 3.2684240 3.3242498 3.2509326 3.2839105 3.2811213 3.3002301 3.1344629 3.4948359 
ref_57     2.9485206 3.2273966 2.1559746 2.6275297 2.2862987 2.1447961 2.3735331 2.3282191 2.0982640 2.3296581 2.2383547 2.0498511 2.4228337 1.7022953 1.7296722 1.8986525 1.9921145 1.7630653 1.8138552 1.8075218 1.7731394 1.8181175 1.9004246 2.3546992 2.1347996 2.1109306 1.9964911 1.8768495 1.7869454 1.8222026 1.8117701 1.9662979 2.0629561 1.9147317 2.0778076 2.1647449 1.7977912 2.4192390 1.4830914 1.3169796 1.4220416 1.2754416 1.2584053 1.2902887 1.2832291 1.1845728 0.9885304 0.8593872 0.8404243 0.7069227 0.7820813 0.6837980 0.7990386 0.7652653 0.8291649 0.7805769 0.7856589 0.6759123 0.6722829 0.8108353 0.7535900 0.6782881 0.7018118 0.6756095 0.7732788 0.8604179 0.7975046 0.7156467 0.7701373 0.6860384 0.6451011 0.6947232 0.7475070 0.7476697 0.8905212 0.6838714 0.7978463 0.6734154 0.7077890 0.7630728 0.8011832 1.0028660 0.9641558 0.8935078 0.9006056 0.6530583 0.7783023 0.7596472 0.8297472 0.7253815 0.6917146 0.7777384 0.7142268 0.7717970 0.7655047 0.7491746 0.6884242 0.6112403 0.7633290 0.5711451 0.5538743 0.6343219 0.6942196 0.6525264 0.6393190 0.6295540 0.6776410 0.6847179 0.6309561 0.6457053 0.6376538 0.6524273 0.6714321 0.6768094 0.7192458 0.6510111 0.6460413 0.6714320 0.6904266 0.6099942 0.6005915 0.6640744 0.6565432 0.6698288 0.6876763 0.7025696 0.7028349 0.6792371 0.7114003 0.7226798 0.6859727 0.5731051 0.0000000 0.5184516 0.4652794 0.4684698 0.4549153 0.4449528 0.4148428 0.4626314 0.4357300 0.3556956 0.4241530 0.4418500 0.3852573 0.4007751 0.4087648 0.4104201 0.3710910 0.4290007 0.5879476 0.5341860 0.4994657 0.3883179 0.5405551 0.5504961 0.4468386 0.4500839 0.4137368 0.4696708 0.4494912 0.4654844 0.4839658 0.4330994 0.4764812 0.5583691 0.5157411 0.4883866 0.4856590 0.5094096 0.4653918 0.5767896 0.5408265 0.5275691 0.4659190 0.6032287 0.4924741 0.4983547 0.4282196 0.4638387 0.3972839 0.5155523 0.4775288 0.5001018 0.4801282 0.4813071 0.4431819 0.4464941 0.5074884 0.4684088 0.4764738 0.4721499 0.4088136 0.4961358 0.4524200 0.5079524 2.1114566 2.0119495 1.9198777 1.7402611 1.6807764 1.4380865 1.7860234 1.7021422 2.2091774 1.4527857 1.6551453 1.4028785 1.4531559 1.5784412 2.1964153 1.8375409 1.9238653 1.9969050 2.1902640 1.9931091 1.7412134 2.1230515 1.8367360 1.7166910 1.6974822 2.0579617 1.8476297 3.6783619 3.3526629 3.4828923 3.5795332 3.9649299 3.5587355 3.6079647 3.5861461 3.7564497 
ref_31     2.7749692 2.9363049 2.0735352 2.4696766 2.2667709 2.2644447 2.2253796 2.0210728 1.9201679 2.0944712 2.1320714 1.8000834 2.1994025 1.9223485 1.6295413 1.9990212 1.8073096 2.0177064 1.9443289 1.8004531 1.7666758 1.8083564 1.8930526 2.2699794 2.2014911 2.1513519 1.8462484 1.7355179 1.6774351 1.5233179 1.6096309 1.7118407 2.1811468 2.1573107 2.0630122 2.3496281 1.4674481 2.2110008 1.6048314 1.2559254 1.1166091 1.1798098 1.0786158 0.9881109 1.0954356 1.0336723 0.8233894 0.7453583 0.6494684 0.7381795 0.6967163 0.6293158 0.6545340 0.6306546 0.7149423 0.6460748 0.6961540 0.6504734 0.6379782 0.6812241 0.6375411 0.6257692 0.6900955 0.6527962 0.7632676 0.8705413 0.8348241 0.8552610 0.8832866 0.6900924 0.7110282 0.7004853 0.6855524 0.7835867 0.8471100 0.7725162 0.7493125 0.7092530 0.8177490 0.7931009 0.7801023 0.9566731 0.9554123 0.8990539 0.9072554 0.7064545 0.7542024 0.7851002 0.8009583 0.8120450 0.8051852 0.7959493 0.7961756 0.7617839 0.7343264 0.7346914 0.7174104 0.6694235 0.8369283 0.6449268 0.6755063 0.6970239 0.7481581 0.7088140 0.6942364 0.6846757 0.7483042 0.7550369 0.6466354 0.7179980 0.6576720 0.7067493 0.6759028 0.7078477 0.7944165 0.7319025 0.6516306 0.7151601 0.7693178 0.6257763 0.6481114 0.7477153 0.7184359 0.7487044 0.7279420 0.6999648 0.7265240 0.7100815 0.6940312 0.7111428 0.5487949 0.4392105 0.5184516 0.0000000 0.1789541 0.4461810 0.4546969 0.5198373 0.4685368 0.4550848 0.4026170 0.3823687 0.4137560 0.4652759 0.3737577 0.4182492 0.4301347 0.3966904 0.4674597 0.4992247 0.5937824 0.6106274 0.5943800 0.5796801 0.5311703 0.5249232 0.5508574 0.4830351 0.4960947 0.5408498 0.5843036 0.5162430 0.5235455 0.5700211 0.5411263 0.6218355 0.5769299 0.5991207 0.5907324 0.6398246 0.6189139 0.6165230 0.6725519 0.5444225 0.5831083 0.5409236 0.5624712 0.5431766 0.5240425 0.5654518 0.5473425 0.5760568 0.5237242 0.5391238 0.4844010 0.5053452 0.5054849 0.4551354 0.5068259 0.4914250 0.5298863 0.4768656 0.4459391 0.4623583 0.4746438 0.5345289 1.9491661 1.8870900 1.7290171 1.7218633 1.5070154 1.4668829 1.7470594 1.4596572 2.4747367 1.6511189 1.6449440 1.5319556 1.5844014 1.6150950 2.3269357 1.8378175 1.9231670 1.8646701 2.0531571 1.9156822 1.7892862 2.0309849 1.8830414 1.7729947 1.7731530 2.0031980 1.7553790 3.6327116 3.0239225 3.3102434 3.3387513 3.3847338 3.3722383 3.4072480 3.3551363 3.5516252 
ref_85     2.5393550 2.8491471 1.9350743 2.3232902 2.0382197 2.2036772 2.2209400 1.9277036 1.8309826 2.0614287 2.2072721 1.7188545 2.0863966 1.7518575 1.5175186 1.9321056 1.8986450 1.9026634 1.9176343 1.9100487 1.7969848 1.8169508 1.8310711 2.1939899 2.0329037 2.0631853 1.7033090 1.6996572 1.5146197 1.5000020 1.5169530 1.5278622 2.0123241 1.8820497 1.9000662 2.1662180 1.5253146 2.1951469 1.4486043 1.1841358 1.1766227 1.1470275 1.0403386 0.9954973 1.1301212 1.0428826 0.7547322 0.6360284 0.6543295 0.6884778 0.6578553 0.5903146 0.6029693 0.5821786 0.6632074 0.6522007 0.6072445 0.6205786 0.5668418 0.6045216 0.5514373 0.5911199 0.6561482 0.6065618 0.7432202 0.8171889 0.7757767 0.8016251 0.7879285 0.6968829 0.6321572 0.7178076 0.7317361 0.7377361 0.8258869 0.7463549 0.7772904 0.6462263 0.7722043 0.7551188 0.7595689 0.8454903 0.8791436 0.8576097 0.8073260 0.6755821 0.7430145 0.7562586 0.8000676 0.7345171 0.7658495 0.8304305 0.7419935 0.7466549 0.7119008 0.7694618 0.7156861 0.6551248 0.8010084 0.5998116 0.6147782 0.6067096 0.6746294 0.6531765 0.6314804 0.6192820 0.7264168 0.6542000 0.6020676 0.6478459 0.6148068 0.6790409 0.5592122 0.6778965 0.7815804 0.6834716 0.6409439 0.6749284 0.7064010 0.5648306 0.6181339 0.6317694 0.6254707 0.6877936 0.6578912 0.5985478 0.6513837 0.6019219 0.6006288 0.6369317 0.5345353 0.4051021 0.4652794 0.1789541 0.0000000 0.4220698 0.4555780 0.4522034 0.3783226 0.4459429 0.3686785 0.3564876 0.3379398 0.4646762 0.3286218 0.3865396 0.4110431 0.4128522 0.4148770 0.4304199 0.5254166 0.5461800 0.5183325 0.5109153 0.5139596 0.4831865 0.4724383 0.5119683 0.5250494 0.5469747 0.5041582 0.4887911 0.4326493 0.5645408 0.4947644 0.5879348 0.4959874 0.5135527 0.5217838 0.5331311 0.4919135 0.5593946 0.5751230 0.4497055 0.5010028 0.5231806 0.5086171 0.5672009 0.5057952 0.4612643 0.4898058 0.5376517 0.4648031 0.5169154 0.4698088 0.4911527 0.5200017 0.4253274 0.4528079 0.4628282 0.4749779 0.4472085 0.3891547 0.4559924 0.4675142 0.4915540 1.8434930 1.7929968 1.6966306 1.6571889 1.3610954 1.3670192 1.5995071 1.4317714 2.3180835 1.4911244 1.5758709 1.4345670 1.4618484 1.4748503 2.3067627 1.7627315 1.7066806 1.6956458 1.9159346 1.8793225 1.6604057 2.0316517 1.6757991 1.6398004 1.6661899 1.8674962 1.8267702 3.3348748 2.7466026 3.0418550 3.0832487 2.8956860 2.9362673 2.9818695 2.9572879 3.2530221 
ref_178    2.4968003 3.0216292 2.1516693 2.5359298 2.0934833 2.2526142 2.2893155 2.0201852 2.0192373 1.8868394 2.0655655 1.7957819 2.2244962 1.9354362 1.7090296 1.9030890 1.8108971 1.7947730 1.8844125 1.8819356 1.8232558 1.7969698 1.8228465 2.2263733 2.0642838 1.9943000 1.6740176 1.8417795 1.7530333 1.6040338 1.5871613 1.6496587 2.0612517 2.0173368 2.0135642 2.1851354 1.4931967 2.1675785 1.5814396 1.3281126 1.3455314 1.3597614 1.2851324 1.2460708 1.4810079 1.2615612 0.7761752 0.7426002 0.7221270 0.8092824 0.7065611 0.7387415 0.8030123 0.7036199 0.8119016 0.7690817 0.7130087 0.6737427 0.6238547 0.7386346 0.6439017 0.7335355 0.7214396 0.6291594 0.7799621 0.7950512 0.7814295 0.6700894 0.6712158 0.6844104 0.6108052 0.7479447 0.7344374 0.6983013 0.9034435 0.7024596 0.7250121 0.6483381 0.6641104 0.6516511 0.6888458 0.7707488 0.7725260 0.7514487 0.7598670 0.6226026 0.7376372 0.7025276 0.7406506 0.6816979 0.6566509 0.8003951 0.7880902 0.8128146 0.7763367 0.7546845 0.6837629 0.6685521 0.7589198 0.5387826 0.5788991 0.6371051 0.6133249 0.5871804 0.5942303 0.5612718 0.6516854 0.5415439 0.6107295 0.6445384 0.5608155 0.5925068 0.6339923 0.6343214 0.6981653 0.6122701 0.6147790 0.6204178 0.5927782 0.6146771 0.5693669 0.5466109 0.5745498 0.6292375 0.5739506 0.5931505 0.6697313 0.5574544 0.5675250 0.6071667 0.6296978 0.5557912 0.4684698 0.4461810 0.4220698 0.0000000 0.3506858 0.2894220 0.2623990 0.2976602 0.3181709 0.2479279 0.2017272 0.2888073 0.2496589 0.2987049 0.3298960 0.2902926 0.3695462 0.4201649 0.4694838 0.4261769 0.4194734 0.3735178 0.4143811 0.4199826 0.4058306 0.4634817 0.4548615 0.4362502 0.3924612 0.4076634 0.3754291 0.3770211 0.3833013 0.4441366 0.3858140 0.3589997 0.4029060 0.4178318 0.4476003 0.4188566 0.4375278 0.4587136 0.4151083 0.4545537 0.4438977 0.4353117 0.4621993 0.4677641 0.4414712 0.4574048 0.4194640 0.4762937 0.4230932 0.3820999 0.4373549 0.4003768 0.4345754 0.3953185 0.3956060 0.4147343 0.3927101 0.4178649 0.4025162 0.4418561 1.8976238 1.8096195 1.6579534 1.7893783 1.4210597 1.5526140 1.5881554 1.4468605 2.1363941 1.4655615 1.4580556 1.4111814 1.3271293 1.5000487 2.1715793 2.0237465 2.0038623 1.9769003 1.9916875 1.8622032 1.6501555 1.9483419 1.6910177 1.6029470 1.6542636 1.9453878 1.6305054 3.5364132 2.8456262 3.3572801 3.0293685 3.4590340 3.4909408 3.4085999 3.3583946 3.4727258 
ref_173    2.6513463 2.8010556 2.1240445 2.4315840 2.2571869 2.0742069 2.1434389 2.0577999 1.9172650 2.0935257 2.2235240 2.1325025 2.2753569 1.8427222 1.6312487 1.9424896 1.7989795 1.9865396 1.8894662 1.8388975 1.9011353 1.8561322 1.9698698 2.3379023 2.2423453 2.1298685 1.7293382 1.8077980 1.7517845 1.7389841 1.7785975 1.9277875 1.9835896 2.0650887 2.0306882 2.0416789 1.5335257 2.2061683 1.4924017 1.2934971 1.3066872 1.3466243 1.1738038 1.2497245 1.4319613 1.1851940 0.8029443 0.7870632 0.7211929 0.7685660 0.7360273 0.7017581 0.7243990 0.7266235 0.7564635 0.7475224 0.6101114 0.7206882 0.6492604 0.7106721 0.6419414 0.6893452 0.7127337 0.6601153 0.6705441 0.7221398 0.7265924 0.5988251 0.6325607 0.5662712 0.5414206 0.6178845 0.6139224 0.6231471 0.7569281 0.5971594 0.6236037 0.5262412 0.6245409 0.6404283 0.6141158 0.7581525 0.7371058 0.7301570 0.6973393 0.5498993 0.6150034 0.5760284 0.6297523 0.5969081 0.5816974 0.7104145 0.6796160 0.6839302 0.6243087 0.6417777 0.5795161 0.4670683 0.6693316 0.4380117 0.4996726 0.5112656 0.5833524 0.5483459 0.5260142 0.4506384 0.5357241 0.4949210 0.5340980 0.5709901 0.5118892 0.5219015 0.5050526 0.4732309 0.5995907 0.5444620 0.4837848 0.4896870 0.4940495 0.5200825 0.4694236 0.5158748 0.5103630 0.5679832 0.5047541 0.5374854 0.5291130 0.4986644 0.4926609 0.5078078 0.6601302 0.5820964 0.4549153 0.4546969 0.4555780 0.3506858 0.0000000 0.3452369 0.3169097 0.2085918 0.2970935 0.2496320 0.2708162 0.3662147 0.3432083 0.3913379 0.3738990 0.3274403 0.4100038 0.4596823 0.5355545 0.5460419 0.3902575 0.3908718 0.4694626 0.5174176 0.4487992 0.4291459 0.4508721 0.4207486 0.4717665 0.4593994 0.4175651 0.4653311 0.3952622 0.5233204 0.4742020 0.4293437 0.4336644 0.4481689 0.4483480 0.5133563 0.4937912 0.4528977 0.4277297 0.4332341 0.3714008 0.3828015 0.4636870 0.4721819 0.4111690 0.3658815 0.4274871 0.4725839 0.3832854 0.4026593 0.4090587 0.4042099 0.4364056 0.3829009 0.4133508 0.3894930 0.3787083 0.4316690 0.3775462 0.4098454 2.1725173 2.1518383 1.7375879 1.6876729 1.4733370 1.3991419 1.7645113 1.5819214 2.3255397 1.6649722 1.6697309 1.5590114 1.4918604 1.5906829 2.4679734 1.9273384 1.9826438 1.9706705 2.1199821 2.1129544 1.7324661 2.0255156 1.6174485 1.6899814 1.6497005 2.0118525 1.7755008 3.3723271 3.1749960 3.2960424 3.1570189 3.5771437 3.5862311 3.4138735 3.6689412 3.7270091 
ref_205    2.8760142 3.3416927 2.4252883 2.7510541 2.5767580 2.3645339 2.5850590 2.3921328 2.1987044 2.4558146 2.3959630 2.0987668 2.5412614 1.7766636 1.9759423 2.0137542 2.0084344 1.8674741 1.9604187 1.9496436 1.8795314 1.8494073 2.1575430 2.5262876 2.3270336 2.2356863 2.0454434 2.1124193 2.1132717 1.9638375 1.8900160 1.9986339 2.3248606 2.1942198 2.3129616 2.4482820 1.9395618 2.5665488 1.5362068 1.4784014 1.4564369 1.5182015 1.3519441 1.4182120 1.6217790 1.4600569 0.8472846 0.7858269 0.7513712 0.8066817 0.7502154 0.7236863 0.8072318 0.7489367 0.7087617 0.7574567 0.7804488 0.6884817 0.6222944 0.7470200 0.6904408 0.7291158 0.7093128 0.8248519 0.8757673 0.9474720 0.9201508 0.7939308 0.8514264 0.7456645 0.6919995 0.7899057 0.8097052 0.7584124 0.9194824 0.7847786 0.8186195 0.7194942 0.8016996 0.7758671 0.8140095 0.9707097 0.8911497 0.8806055 0.8434092 0.6166098 0.8387023 0.7368864 0.8071733 0.7579551 0.7466093 0.8502712 0.8389333 0.8270223 0.8169315 0.8276799 0.7135072 0.5557874 0.8148533 0.5892092 0.6116378 0.6798502 0.7670863 0.7159945 0.6756771 0.6203566 0.6919934 0.6571942 0.6850696 0.6682216 0.6292353 0.6523356 0.5939714 0.6252976 0.7309898 0.6806561 0.6585723 0.6220375 0.6155228 0.6420708 0.5833955 0.6400604 0.5898830 0.6738890 0.6723897 0.7113987 0.6761106 0.6188591 0.6715016 0.6338654 0.7177246 0.6154608 0.4449528 0.5198373 0.4522034 0.2894220 0.3452369 0.0000000 0.2769586 0.2528481 0.2789302 0.2330914 0.2053908 0.2871626 0.2256234 0.3678837 0.3101901 0.2862370 0.3505170 0.3735736 0.5297030 0.4943713 0.4535802 0.4081422 0.5334528 0.5126109 0.4831982 0.4660354 0.5175251 0.5197294 0.4982204 0.4970915 0.4688919 0.4480220 0.4442786 0.5377298 0.4553628 0.4694860 0.4621167 0.4264052 0.4577274 0.5511320 0.5502017 0.4959588 0.4556416 0.5487687 0.4828064 0.5269046 0.5014955 0.4756090 0.3931456 0.4897748 0.4870077 0.5031929 0.4555601 0.4276242 0.4863235 0.4455312 0.4949418 0.4103696 0.4106378 0.4206444 0.4020599 0.4784839 0.4480505 0.4764973 2.4434011 2.3557894 1.9995066 1.8311196 1.8033603 1.6966188 1.9986607 1.7567710 2.5604643 1.6930692 1.7785155 1.6813065 1.5448662 1.7686861 2.6348959 2.3021799 2.1216271 2.1746995 2.3160854 2.2877942 2.0671069 2.3656636 2.0306744 1.9417068 1.9111756 2.2352550 2.2492985 4.2200609 3.5344529 3.8850256 3.5403930 4.1695721 4.0586316 4.1966592 3.9778086 3.9963498 
ref_87     2.7040454 3.0178254 2.4040062 2.7347642 2.3382646 2.2369842 2.1770230 2.1879910 1.8664638 2.0355285 2.2696769 2.1653466 2.3512481 1.7204879 1.6701916 1.8467659 2.0527189 1.7783413 1.8143400 1.7383479 1.7487465 1.7447622 1.8276284 2.3131003 2.1288652 2.0757624 1.9828177 1.9174842 1.8242655 1.7345048 1.8085360 2.0246231 2.1427344 2.0668551 2.0978019 2.2900747 1.5583907 2.3518077 1.4471363 1.2168223 1.3847889 1.3186655 1.1767139 1.3377925 1.4614516 1.2669031 0.8352849 0.7233465 0.7973668 0.6933834 0.6673677 0.6616310 0.6976340 0.6323285 0.7194870 0.7041470 0.6578677 0.5778969 0.5824132 0.6867317 0.6153574 0.5796502 0.6481345 0.7119598 0.7981512 0.8774966 0.8196833 0.6878263 0.6785935 0.6948254 0.5975409 0.6942933 0.7294273 0.7327863 0.8103490 0.6652518 0.6926060 0.5895351 0.6596708 0.7642143 0.7244614 0.8774298 0.8795776 0.8492002 0.7736438 0.5686705 0.7116425 0.7327045 0.7734503 0.6928485 0.6541650 0.7779709 0.7297733 0.6968230 0.7538618 0.7055875 0.6847975 0.5938317 0.7697840 0.5651924 0.5532819 0.6333706 0.6129712 0.6061090 0.5663299 0.5553299 0.6504505 0.5693991 0.6400768 0.6263957 0.5645678 0.5616940 0.5517431 0.5567916 0.6799829 0.6180220 0.5821824 0.5942870 0.6035478 0.6048117 0.5466020 0.5570433 0.5564276 0.6335768 0.6001014 0.5932948 0.6139273 0.5327631 0.5338649 0.5396118 0.5951594 0.5321444 0.4148428 0.4685368 0.3783226 0.2623990 0.3169097 0.2769586 0.0000000 0.2873661 0.2511368 0.2067930 0.2313475 0.3236517 0.2320966 0.3293631 0.3113499 0.2939014 0.3403680 0.4349787 0.5403703 0.5262511 0.4387975 0.3710575 0.4718102 0.4760134 0.4275935 0.4442364 0.4971288 0.4765926 0.4030285 0.4500202 0.4587168 0.4884382 0.4589722 0.5458407 0.5103642 0.4626767 0.5014519 0.4609049 0.4658034 0.5043167 0.4808057 0.4748200 0.4110270 0.5386045 0.4701906 0.4953821 0.4497487 0.4898257 0.4428076 0.5364055 0.4534525 0.4332914 0.4195090 0.4429999 0.4781205 0.4359562 0.4262842 0.4646313 0.4637716 0.4274291 0.4368966 0.4142227 0.4222866 0.4485116 2.0339286 1.8395491 1.6705052 1.5872035 1.5026476 1.5131488 1.5260054 1.4974872 2.2066582 1.4590340 1.5837084 1.5539906 1.4654200 1.6348171 2.1138820 2.0985760 1.8417299 1.9431871 2.0929626 1.9152832 1.7675939 1.9982767 1.7213546 1.6844445 1.7008107 2.1637052 1.9897602 3.8431928 3.4905583 3.3875773 3.4956256 3.9391623 3.8365579 4.0359183 3.5580019 3.8150695 
ref_160    2.4583281 2.8744094 2.1624474 2.4906441 2.2579780 2.1112372 2.2832826 2.1156520 1.9959474 2.1365978 2.1773466 2.0385020 2.3445022 1.9341719 1.6547470 1.9083373 1.8497822 1.8885234 1.9528373 1.8691303 1.7917082 1.7520216 1.9608298 2.2559485 2.1100483 2.0429018 1.9971087 1.9795252 1.8174954 1.7870806 1.8456913 1.9129330 2.1015403 2.2040272 2.1858332 2.2407153 1.6653931 2.2299721 1.4967275 1.3968936 1.3019409 1.4081432 1.1940326 1.2749774 1.4579841 1.3671952 0.7390983 0.7569349 0.6984605 0.7671274 0.7125622 0.7255386 0.7473684 0.7408487 0.7580007 0.7734868 0.6372627 0.6732012 0.6162206 0.7150130 0.6494985 0.6900818 0.7114649 0.6343726 0.7069330 0.6850624 0.7264499 0.6585634 0.6565857 0.5793557 0.5437286 0.5932593 0.5997406 0.6085776 0.7404050 0.6068862 0.6335314 0.5581530 0.6287975 0.5708284 0.5580102 0.7884994 0.7760403 0.7237873 0.6979426 0.5371127 0.6652243 0.6100989 0.6826940 0.6407810 0.6126698 0.6833480 0.6641408 0.6264280 0.6672800 0.6488874 0.5910081 0.5249216 0.6407878 0.4483185 0.4844249 0.4982456 0.5614631 0.5551507 0.5100204 0.4738376 0.5610499 0.4942485 0.5291003 0.5433221 0.5068597 0.4947025 0.5165433 0.5154790 0.5790652 0.5214577 0.4546845 0.4999633 0.4986571 0.5450862 0.4762294 0.5004752 0.4892818 0.5862889 0.5102402 0.5566094 0.5352291 0.4893139 0.5107582 0.4985818 0.7087277 0.5574858 0.4626314 0.4550848 0.4459429 0.2976602 0.2085918 0.2528481 0.2873661 0.0000000 0.1944350 0.2464700 0.2295204 0.2669531 0.2367400 0.3436317 0.3201139 0.2618646 0.3650228 0.3874919 0.4588899 0.4703945 0.3947938 0.3494413 0.4638064 0.4266474 0.3585199 0.3678521 0.4241337 0.4084446 0.3966954 0.3951734 0.3640816 0.3868899 0.3358455 0.4444750 0.3956598 0.4050649 0.3889604 0.3710622 0.3717543 0.4509838 0.4435187 0.4229287 0.3865045 0.4226124 0.3474950 0.3852907 0.4259713 0.3935704 0.3465824 0.3999123 0.3794746 0.3651644 0.3452052 0.3115987 0.3574005 0.3244709 0.3856198 0.3484310 0.3276007 0.3210179 0.3352481 0.4103097 0.3755026 0.4073486 1.9797178 1.9334243 1.7241565 1.5879552 1.6140268 1.4703292 1.6894148 1.5803325 2.2862669 1.6322370 1.6270364 1.5419049 1.4853419 1.6343972 2.4436923 2.0809793 1.9968110 1.9895664 2.1390878 1.9649465 1.7914005 2.0019190 1.7580618 1.7002346 1.7020301 2.0342890 1.8439921 3.8104714 3.2255540 3.3319512 3.0995712 3.8330925 3.6680024 3.5711627 3.7424291 3.7386072 
ref_220    2.5126186 2.7782872 2.1830103 2.6104958 2.1672156 2.1316857 2.2177823 2.0729065 1.8774101 1.9630633 2.1715828 1.9641532 2.3602150 1.8867497 1.7394638 1.8742064 1.8746253 1.9267201 1.9648234 1.8565790 1.8234483 1.8664041 1.8953270 2.4106835 2.1765987 2.1300665 1.9300477 1.9291495 1.7163427 1.5643252 1.8949637 1.9019478 2.1929596 2.1150907 2.1121420 2.3640520 1.6718923 2.3469541 1.5231938 1.3637058 1.2714308 1.3840600 1.2074368 1.2037336 1.3948562 1.2895966 0.8063691 0.6715973 0.6575054 0.6837924 0.6480258 0.6577839 0.7473519 0.6705752 0.6587092 0.6680378 0.5517315 0.6061367 0.6008460 0.6886007 0.6011083 0.6164052 0.6703815 0.6754574 0.7377844 0.7960539 0.7598493 0.6659308 0.6811890 0.6871159 0.5393214 0.6522595 0.6602208 0.6984659 0.7971996 0.6418964 0.6751834 0.6059563 0.6770491 0.6774659 0.6798145 0.8176011 0.8013542 0.7779552 0.7096109 0.5574229 0.6623918 0.6381851 0.7095693 0.6549076 0.6185806 0.7535913 0.6900196 0.6818291 0.7142157 0.6677426 0.6265556 0.5522480 0.6313785 0.4526211 0.5723493 0.5506696 0.6003641 0.5734087 0.5264053 0.4982035 0.6266746 0.5717051 0.5558671 0.5876798 0.5318287 0.5077661 0.5267131 0.5360040 0.6551160 0.6289576 0.5507212 0.5638007 0.5492516 0.5325540 0.5226316 0.5538336 0.5319441 0.5954256 0.5692439 0.5654002 0.6101943 0.4685324 0.5254441 0.5389447 0.6556239 0.5239585 0.4357300 0.4026170 0.3686785 0.3181709 0.2970935 0.2789302 0.2511368 0.1944350 0.0000000 0.1772451 0.2140946 0.2956344 0.1998750 0.3702184 0.3634973 0.2765039 0.3313477 0.3788556 0.4454721 0.4770500 0.4006686 0.3784105 0.4204624 0.4628786 0.3971992 0.3853833 0.3742516 0.4560595 0.4191451 0.3907244 0.4567330 0.4164840 0.4311529 0.5315143 0.4467278 0.4292971 0.4592935 0.4742138 0.4207353 0.4850626 0.4935187 0.4170397 0.4272862 0.4572989 0.4112147 0.4536659 0.4384176 0.4615073 0.3743443 0.4504668 0.4136598 0.4230421 0.3971641 0.4146880 0.4447102 0.3554413 0.3913388 0.3784356 0.3745659 0.3925536 0.3545939 0.3860372 0.3658093 0.4204932 1.8548062 1.8416062 1.8081849 1.6012104 1.4885011 1.4238428 1.7824332 1.5842058 2.0901041 1.5389897 1.5140378 1.4884222 1.5058950 1.5806563 2.2507977 1.8869879 1.7927232 1.8017733 2.0391936 1.8510850 1.7420023 1.9934050 1.7187639 1.6428505 1.6270237 1.9694811 1.7050769 3.7539686 2.9670648 3.1446019 2.9993294 3.4928121 3.3976396 3.3188581 3.3927853 3.5940293 
ref_23     2.6334996 2.9491919 2.0999550 2.5615109 2.1932210 2.1099203 2.1400935 2.0400898 1.9481429 1.9116861 2.1955137 1.8933677 2.2505208 1.7752491 1.6880437 1.9523347 1.9033080 1.7892937 1.8204559 1.7134900 1.7833363 1.7871166 1.9246333 2.3692497 2.1750593 2.1158173 1.7972290 1.9214628 1.8470697 1.5883021 1.8186014 1.8011570 2.0896446 1.9985519 1.9929768 2.2403860 1.5323778 2.2707802 1.5164638 1.2267274 1.2854944 1.3174019 1.1491450 1.2122001 1.3562077 1.2408852 0.7960297 0.6721140 0.6531390 0.7103411 0.6496161 0.6035080 0.7058219 0.6387288 0.6789422 0.6325798 0.5944113 0.5584698 0.5584958 0.6792150 0.5995156 0.5576812 0.5725916 0.6924966 0.7307915 0.7780096 0.7889413 0.6881399 0.7053117 0.6631858 0.5353679 0.6725218 0.6173189 0.6873621 0.7820244 0.6090393 0.6468022 0.6053690 0.6196452 0.6783309 0.7253071 0.7935061 0.7607157 0.7105209 0.6880781 0.5434259 0.6198556 0.6104096 0.6854856 0.6249332 0.5903842 0.7069270 0.6716659 0.6681700 0.6627450 0.6355571 0.5804270 0.5445957 0.6311114 0.4617302 0.5344417 0.5501157 0.5361595 0.5589739 0.5341209 0.4606911 0.6264374 0.5396370 0.5475308 0.5906083 0.5321390 0.5049366 0.5290845 0.5054739 0.6321435 0.5884031 0.5216100 0.5367944 0.5073471 0.5083739 0.5092260 0.5261436 0.5497401 0.5432162 0.5631784 0.5201361 0.5913263 0.4889146 0.5349113 0.5297425 0.5718941 0.4861924 0.3556956 0.3823687 0.3564876 0.2479279 0.2496320 0.2330914 0.2067930 0.2464700 0.1772451 0.0000000 0.1438570 0.2406132 0.1912709 0.3199864 0.2999946 0.2384534 0.2713301 0.3441997 0.4480281 0.4538510 0.4696967 0.4048461 0.4770386 0.4825686 0.4557054 0.4292920 0.4414564 0.4590499 0.4291938 0.3943741 0.4167924 0.4499059 0.3998294 0.5231801 0.4423261 0.4234884 0.4447787 0.4753962 0.4497291 0.4712320 0.4835886 0.4321814 0.4329442 0.4899808 0.4577043 0.4567698 0.4258648 0.4441393 0.3943730 0.4312063 0.4245938 0.4962270 0.4381786 0.4525349 0.4499836 0.3875153 0.4319936 0.4005757 0.3933344 0.3979452 0.3636218 0.4094415 0.3963927 0.4318705 1.9516567 1.7491278 1.7516195 1.6131085 1.3865870 1.3588667 1.7008920 1.5396716 2.1204298 1.5175799 1.5401150 1.4896131 1.4698691 1.5585987 2.2417513 1.7678882 1.7888107 1.8468309 2.0587548 1.9202024 1.7164406 2.0467607 1.7294652 1.6805816 1.6633667 2.0012351 1.7678303 3.5693362 2.9922754 3.1873375 3.1186312 3.5579697 3.3630552 3.3264962 3.3565137 3.5802854 
ref_209    2.6248967 2.9838653 2.0204164 2.4385532 2.0160856 2.0065372 2.1616619 1.9290675 1.9228600 1.7872195 2.0590289 1.9192156 2.2890091 1.7290660 1.6814875 1.9115387 1.8275659 1.8278658 1.8505196 1.7784827 1.7713657 1.7679589 1.8902521 2.2198735 2.0930971 2.0100880 1.6790944 1.8942090 1.7701711 1.6069586 1.7328540 1.7309714 1.9421876 1.8008521 1.8537899 2.0780566 1.5438060 2.2388839 1.4331236 1.1849910 1.2579096 1.3228458 1.1723552 1.1327964 1.3488680 1.2274770 0.7591496 0.6974456 0.6676415 0.7889617 0.7138765 0.6467551 0.7242019 0.6775152 0.7186382 0.6683979 0.6810102 0.6465620 0.6364213 0.6986877 0.6352918 0.6395568 0.6638615 0.6326673 0.6867542 0.7223500 0.7488981 0.7038784 0.6638696 0.6328916 0.5582473 0.6496359 0.6559558 0.6784604 0.7766722 0.6096704 0.6170556 0.5593838 0.6045409 0.5981248 0.6261251 0.7873877 0.7904163 0.7507324 0.7467577 0.6026406 0.6076987 0.6244690 0.6586968 0.6284493 0.6192041 0.7250114 0.7357112 0.7109863 0.6611324 0.6861675 0.5731041 0.6105572 0.6392777 0.4488838 0.5225524 0.5530442 0.5781532 0.5278735 0.5620610 0.4730837 0.5642525 0.5258011 0.5514104 0.5888816 0.5120281 0.5493185 0.5143542 0.5603874 0.6410735 0.6026533 0.5230602 0.5226855 0.5072792 0.5028164 0.5006743 0.5306983 0.5205321 0.6178314 0.5628127 0.5729924 0.5857443 0.4868112 0.5008931 0.5274971 0.6267613 0.5597865 0.4241530 0.4137560 0.3379398 0.2017272 0.2708162 0.2053908 0.2313475 0.2295204 0.2140946 0.1438570 0.0000000 0.2232120 0.2219520 0.2937978 0.2730924 0.2263521 0.2402733 0.2811158 0.4719292 0.4459686 0.3802691 0.3823367 0.4158966 0.4244944 0.4277883 0.4424611 0.4463755 0.4349499 0.4318695 0.4046067 0.3585140 0.3866083 0.3605851 0.4387511 0.3451621 0.3645371 0.3637152 0.3997813 0.4303805 0.4141603 0.4133526 0.4181695 0.4386151 0.4554849 0.4550070 0.4346261 0.4090801 0.4083342 0.3637317 0.4126188 0.3481232 0.4449050 0.3801736 0.3647407 0.3570557 0.3709063 0.4031060 0.3309581 0.3799041 0.3697844 0.3430615 0.4045611 0.3874049 0.4564823 1.8036068 1.7650837 1.6499434 1.5660178 1.4157741 1.3694814 1.5792260 1.4615955 2.0697442 1.4036829 1.4550220 1.4367437 1.3120738 1.4507845 2.1971809 1.8606668 1.7242346 1.8181948 2.0558435 1.9722423 1.7982997 2.0585826 1.8006916 1.6931748 1.6736145 1.9135807 1.6861665 3.3442499 2.9027798 3.1591263 2.9977356 3.4653412 3.4787204 3.4156257 3.4711273 3.5175953 
ref_201    2.4377748 2.9093858 2.0526370 2.2935474 2.0886571 2.0794757 2.0475926 2.0163950 1.9008470 1.8128351 2.0274522 1.8637555 2.1759930 1.8386238 1.6161231 1.7887933 1.8464285 1.7742584 1.8416463 1.8027712 1.7012464 1.6860419 1.8228886 2.1556375 2.0504638 1.9920607 1.8005872 1.9128467 1.7621337 1.6745200 1.7365725 1.7520951 2.0491462 2.0184203 2.0281039 2.1349930 1.5833024 2.1374486 1.4193013 1.2223082 1.2940387 1.3784318 1.2498329 1.1825790 1.4430550 1.3228749 0.7584476 0.7315502 0.6352771 0.6518824 0.6534993 0.6988645 0.7497484 0.7565275 0.7647296 0.7218327 0.6834887 0.6012353 0.6474459 0.6421042 0.6521142 0.6068423 0.6240863 0.6749520 0.6680713 0.6649810 0.7191729 0.6574525 0.6216567 0.6198094 0.4374590 0.6323492 0.6487905 0.6350103 0.7214136 0.5955258 0.5794699 0.5192699 0.5586579 0.5845152 0.5943871 0.8247823 0.8183315 0.7471988 0.6886159 0.5689471 0.6093285 0.6058188 0.6518761 0.6147953 0.5803552 0.7146657 0.6285492 0.6420615 0.6332075 0.6561840 0.6095083 0.5693767 0.6125090 0.4946549 0.5749428 0.5978653 0.5911462 0.5827642 0.5176427 0.5035023 0.6174626 0.5728838 0.5536460 0.6066121 0.5472967 0.5431926 0.6256617 0.5593874 0.6219684 0.5670777 0.5032681 0.5431959 0.5185874 0.5792767 0.4918846 0.5383771 0.4905486 0.6035681 0.5587923 0.5920939 0.6050127 0.5465844 0.5509591 0.5218976 0.6065021 0.5334684 0.4418500 0.4652759 0.4646762 0.2888073 0.3662147 0.2871626 0.3236517 0.2669531 0.2956344 0.2406132 0.2232120 0.0000000 0.2025675 0.3415300 0.2919433 0.2414719 0.2848431 0.3582848 0.5004528 0.4881761 0.4173589 0.3805433 0.4084169 0.4100018 0.3783855 0.3747414 0.3529676 0.4387991 0.4427101 0.4188455 0.3890401 0.3928502 0.3824703 0.4341141 0.4145854 0.4139002 0.4198689 0.4102687 0.4314097 0.4519763 0.4248452 0.3921346 0.4109778 0.4114679 0.3788338 0.4195923 0.4134096 0.3950408 0.3387856 0.4315115 0.3905359 0.4376268 0.3904878 0.3744903 0.4213884 0.3490912 0.3973399 0.3179645 0.3143676 0.3570833 0.3383849 0.3966148 0.3617131 0.4333677 1.8745395 1.7585159 1.6898323 1.6444126 1.4767249 1.4179619 1.5819654 1.3921286 2.0975766 1.4480739 1.5538279 1.5079250 1.4528323 1.5054599 2.1594224 1.8510469 1.7917750 1.8750386 2.0108256 1.8910360 1.6768114 2.0140467 1.7540656 1.6596805 1.6155210 1.9496740 1.7905265 3.5032561 3.2725207 3.4578111 3.2931053 3.8293683 3.6727092 3.5250370 3.6996613 3.7449014 
ref_92     2.4049226 2.7005401 2.0734203 2.4488613 2.1148577 2.0905319 2.0714686 2.1101339 1.8587445 1.9864241 2.1870701 1.8288291 2.1817489 1.6643248 1.6081092 1.9539413 1.7773644 1.6468292 1.7358648 1.7717350 1.6119884 1.6407197 1.8236177 2.3281340 2.1253589 2.0589296 1.8546801 1.7407255 1.7249091 1.5669337 1.7679378 1.8058305 2.1665013 2.0602938 2.0852249 2.2625676 1.5980104 2.2396164 1.4110467 1.2611287 1.2565580 1.2469799 1.1756964 1.2520564 1.3687008 1.2457434 0.7551131 0.6504703 0.6948726 0.6492207 0.6324143 0.6579736 0.6405051 0.6668042 0.7094511 0.6588349 0.6206667 0.5396700 0.5632001 0.6807343 0.5654873 0.5850211 0.6607404 0.6670803 0.7128631 0.7880994 0.7830925 0.7185539 0.7454820 0.6610909 0.5192842 0.6491715 0.6265405 0.6585250 0.7640443 0.6753154 0.6586787 0.5811290 0.6456887 0.6648105 0.6696613 0.8500480 0.8033322 0.7788814 0.7029814 0.5539216 0.6490488 0.5967544 0.6523126 0.5823840 0.5853257 0.6789213 0.6301999 0.6386616 0.6381414 0.6365779 0.5690688 0.5349971 0.6482414 0.5355429 0.6002713 0.6334757 0.5593105 0.5560071 0.5294754 0.4826722 0.6007779 0.5454432 0.5385179 0.5771774 0.5497115 0.5114179 0.5243998 0.5289609 0.6266863 0.5691569 0.5278164 0.5236748 0.5477578 0.5935220 0.4947935 0.5324398 0.4946410 0.5663737 0.5643581 0.5648234 0.5889271 0.5088089 0.5383746 0.5234438 0.5376886 0.4650944 0.3852573 0.3737577 0.3286218 0.2496589 0.3432083 0.2256234 0.2320966 0.2367400 0.1998750 0.1912709 0.2219520 0.2025675 0.0000000 0.3045720 0.2517774 0.2322220 0.2562967 0.3236109 0.4495628 0.4324928 0.4001533 0.3271711 0.4287535 0.3944484 0.3926013 0.3785384 0.4117590 0.5008400 0.4078132 0.4251553 0.4156721 0.3955058 0.3866806 0.4583694 0.4060175 0.4107075 0.3944197 0.4041275 0.4129423 0.4349941 0.4440084 0.3984961 0.4066502 0.4619251 0.4249916 0.4460676 0.4066701 0.4191897 0.3631628 0.4528295 0.4302205 0.3860406 0.3906165 0.3852511 0.4067906 0.3711923 0.3776816 0.3733127 0.3478513 0.3413085 0.3375172 0.4035921 0.3706591 0.4449223 1.9217699 1.7487772 1.6762194 1.6356721 1.4189056 1.4131374 1.6471865 1.5346869 2.0929952 1.4726653 1.5183556 1.4170455 1.3976068 1.5146712 2.2218504 1.9098750 1.7620632 1.7460909 2.0221180 1.8450853 1.6914906 1.8879169 1.6594587 1.5573141 1.5877629 1.9610237 1.8345024 3.7047717 2.9937593 3.3057794 3.1627513 3.6575189 3.4813048 3.3679713 3.4184895 3.5932710 
ref_70     2.2670390 3.1857205 2.0547134 2.2472971 1.9883246 2.1765193 2.2056495 2.1819395 2.0388997 1.9868276 2.0066978 1.8384618 2.1391703 1.7226054 1.6135203 1.7311610 1.7726939 1.7827345 1.7991476 1.7768095 1.7310472 1.7194742 1.7914430 2.0951834 1.9686388 1.9631800 1.8027755 1.7898221 1.6604512 1.5646901 1.7111623 1.7191996 1.9703962 2.0336203 1.9819556 2.0768020 1.7674336 2.1561472 1.4351098 1.3048944 1.3157762 1.1827492 1.0672780 1.1769111 1.3906040 1.2726064 0.7072695 0.6466994 0.6444711 0.6539431 0.6250340 0.6405717 0.7112592 0.7004966 0.7274102 0.7127603 0.6972657 0.6016014 0.5893399 0.6388169 0.6062864 0.6527686 0.6114108 0.5825256 0.6337210 0.7659453 0.7406898 0.7090268 0.7360909 0.6742881 0.5446631 0.6651013 0.6702266 0.5967834 0.8492956 0.5613755 0.6307049 0.5759934 0.5924991 0.6121061 0.6729967 0.7971239 0.8017836 0.7614330 0.7435100 0.5495333 0.6133646 0.6521940 0.6445081 0.6125794 0.5647001 0.7529071 0.7010097 0.7157229 0.6942848 0.7047393 0.6459609 0.5155408 0.6488274 0.4835707 0.4960214 0.5534928 0.5821077 0.5849552 0.5306638 0.5203818 0.5720745 0.5304514 0.5069697 0.5768451 0.5554201 0.5219729 0.5262477 0.5150563 0.5871267 0.5771654 0.5055112 0.5203424 0.5221281 0.4771201 0.4993037 0.5425270 0.5007472 0.5417516 0.5352047 0.5082185 0.5882506 0.4679149 0.5487560 0.5143223 0.5990581 0.5100677 0.4007751 0.4182492 0.3865396 0.2987049 0.3913379 0.3678837 0.3293631 0.3436317 0.3702184 0.3199864 0.2937978 0.3415300 0.3045720 0.0000000 0.2126021 0.2448119 0.3143908 0.3738097 0.4061901 0.4201783 0.3125517 0.3245353 0.4300839 0.3466857 0.3406439 0.3751564 0.3850660 0.4277717 0.3656413 0.3891614 0.3095435 0.3699113 0.3254489 0.4148353 0.3248434 0.3565841 0.3757476 0.3623900 0.3802739 0.3694940 0.4144387 0.4112398 0.3591074 0.4619650 0.3874663 0.3963477 0.4085374 0.3915979 0.3707362 0.3656180 0.3642861 0.3873234 0.3327751 0.3081374 0.3841486 0.3323949 0.3609012 0.3264592 0.3061028 0.3121319 0.3254362 0.3520881 0.3679272 0.4020257 1.8622766 1.7980694 1.7894972 1.7262364 1.5317847 1.5057047 1.6030029 1.4573377 2.2955364 1.3840971 1.4206366 1.3699712 1.3310604 1.4734953 1.9536346 1.9856628 1.8524579 1.8550514 1.9747701 1.9121233 1.6489899 1.8078516 1.6140086 1.5312677 1.5585277 1.9287614 1.6478431 3.9053540 3.3408164 3.5131829 3.3378400 3.8439516 3.6786435 3.7154188 3.8180425 3.9380886 
ref_142    2.4059825 3.1718181 2.0658690 2.6304639 2.1450769 2.2518857 2.1947818 2.1528193 2.0076538 1.8802998 2.1024975 1.7944088 2.1082828 1.9559856 1.7419851 2.0189526 1.6911048 1.6657418 1.7009574 1.5961554 1.6711793 1.5896449 1.7852715 2.0667439 2.0264527 1.9559251 1.7986262 1.9099435 1.9054536 1.7889780 1.9130776 1.8327092 2.2073674 2.0324042 2.1081142 2.1445106 1.6416224 2.1293596 1.4182384 1.2151054 1.2802289 1.2909683 1.1608800 1.2986768 1.4469559 1.2814682 0.7914774 0.7152963 0.6629780 0.6938205 0.7629618 0.6953839 0.6783140 0.7713700 0.7662932 0.7798065 0.7610679 0.6669579 0.6192655 0.7673065 0.7066607 0.6610113 0.6295777 0.5878689 0.7215052 0.7618709 0.7668843 0.7568866 0.7686734 0.6952915 0.5469622 0.6758769 0.6974728 0.6584384 0.8128024 0.6383355 0.6569347 0.6031361 0.6382365 0.6722804 0.6721473 0.7938821 0.7669980 0.7628060 0.7261089 0.5679837 0.5993907 0.5910523 0.6288187 0.6317262 0.6085744 0.7344491 0.6873772 0.6824014 0.6693255 0.7120852 0.6026545 0.5348821 0.6729579 0.4770925 0.4817174 0.5353282 0.5809679 0.5821575 0.5262901 0.5114475 0.5873146 0.5482495 0.5152318 0.5830046 0.5594861 0.5373642 0.4878409 0.5197521 0.6048018 0.5647260 0.5087246 0.4757012 0.5047191 0.4930088 0.4697238 0.5679323 0.4867070 0.5269916 0.5577773 0.5592760 0.5562374 0.5187597 0.5353331 0.5328397 0.5671868 0.4988408 0.4087648 0.4301347 0.4110431 0.3298960 0.3738990 0.3101901 0.3113499 0.3201139 0.3634973 0.2999946 0.2730924 0.2919433 0.2517774 0.2126021 0.0000000 0.1417657 0.2453698 0.3048688 0.4567474 0.4709038 0.3963805 0.3727843 0.4518547 0.4128538 0.3532514 0.3352791 0.3909822 0.4202239 0.4376491 0.3798809 0.3318609 0.3635672 0.3499306 0.4516404 0.4480089 0.4386562 0.4403840 0.4278617 0.4330149 0.4328979 0.4389603 0.4583886 0.3742460 0.4623193 0.4314208 0.4454582 0.4331625 0.3768621 0.3767797 0.4108466 0.3944009 0.3951566 0.3503313 0.3531425 0.3777093 0.3524619 0.4136341 0.3470915 0.3202635 0.3368184 0.3559581 0.3835220 0.3687797 0.4233663 1.9712205 1.9256543 1.7985694 1.8039687 1.5338176 1.4746423 1.6520010 1.3685448 2.1501982 1.4237681 1.4934207 1.4472278 1.4158015 1.5166445 2.1983669 2.0560147 1.9235071 1.9149781 2.0647033 2.0657747 1.7727639 1.9499796 1.8208318 1.8196166 1.8337455 2.0289637 1.8151362 3.7216918 3.6136693 3.7468238 3.5802795 3.8271034 3.8676821 3.9440280 3.6877684 3.8267421 
ref_168    2.5269246 2.9769815 2.0813715 2.5116291 2.0943896 2.0520502 2.0797108 2.0298750 1.8741824 1.9437734 2.0256843 1.8428746 2.2321035 1.8739421 1.7547045 1.9520994 1.6812633 1.6934784 1.7508071 1.6503468 1.6117473 1.6930805 1.8520746 2.2143559 2.0869353 2.0177703 1.7934254 1.7840836 1.8404111 1.7819647 1.9799541 1.8839959 2.2197757 2.2689938 2.1939379 2.2757604 1.5779802 2.0754267 1.4770009 1.2026810 1.3137774 1.3406569 1.1194360 1.2521926 1.4569264 1.3242063 0.7347241 0.6778129 0.6683547 0.6631755 0.7499033 0.6947218 0.6661261 0.7101334 0.7308570 0.7064425 0.6815523 0.6166231 0.6071370 0.7243603 0.6541697 0.6108215 0.6205670 0.6106919 0.6351294 0.7288181 0.7448612 0.7116773 0.6956519 0.6584413 0.5318199 0.6567055 0.6297026 0.6706687 0.8023223 0.6159318 0.6090289 0.5928543 0.5933204 0.5878856 0.6232893 0.7922607 0.7533294 0.7446069 0.7305625 0.5450931 0.5783346 0.5578624 0.6234088 0.5901132 0.5499062 0.6987334 0.6764755 0.6698728 0.6550477 0.6540048 0.5575857 0.5476239 0.6513532 0.4650042 0.4885406 0.5666099 0.5468135 0.5451170 0.5309761 0.5060579 0.6019425 0.5212378 0.5252660 0.6126233 0.5494700 0.5414056 0.5532035 0.5385041 0.6400078 0.5864380 0.5165689 0.4969139 0.5045133 0.4923211 0.5178982 0.5559565 0.5096469 0.5453896 0.5574536 0.5896986 0.5840613 0.5285630 0.5384606 0.5301189 0.5839394 0.4658355 0.4104201 0.3966904 0.4128522 0.2902926 0.3274403 0.2862370 0.2939014 0.2618646 0.2765039 0.2384534 0.2263521 0.2414719 0.2322220 0.2448119 0.1417657 0.0000000 0.1887435 0.2456106 0.5044592 0.5138016 0.3708545 0.3950939 0.4412503 0.4271624 0.3636977 0.3822209 0.3719861 0.4330962 0.4723540 0.4189792 0.3859388 0.4165812 0.3648671 0.4860395 0.4583856 0.4516592 0.4343464 0.4529369 0.4425764 0.4631571 0.4630539 0.4272121 0.3953163 0.4009591 0.3808372 0.3757505 0.4583533 0.4108452 0.3971965 0.4221035 0.4062212 0.4043129 0.3575784 0.3401951 0.3826549 0.3380900 0.4103962 0.3301075 0.3289706 0.3195293 0.3312583 0.3401839 0.3412261 0.3838181 1.9806584 1.8060052 1.8171907 1.8133045 1.5427292 1.5465738 1.6723881 1.5113782 2.2378963 1.4607325 1.4872469 1.4939164 1.4967076 1.5720360 2.2315200 2.0186611 1.8885773 1.9142070 2.0500335 1.9534632 1.8260698 1.9186068 1.8190089 1.7833016 1.7666422 2.0147215 1.7246212 3.9133637 3.2586575 3.2909244 3.0627957 3.5025397 3.5666809 3.5258512 3.4965913 3.4674394 
ref_66     2.6368616 2.9662596 2.2757716 2.3877909 2.0801275 2.1623835 2.1746860 2.1746958 1.9895022 2.0616220 2.1034153 1.7727926 2.3838509 1.9510389 1.7222701 2.0780249 1.8435423 1.7591877 1.7777512 1.8236826 1.7580924 1.7804040 1.9643263 2.4353892 2.2189546 2.2088688 1.7901471 1.9679230 1.9036885 1.6939904 2.0342659 1.9124697 2.2389234 2.1682262 2.1656387 2.1039261 1.6424185 2.0814929 1.5920512 1.2169587 1.2983487 1.3124130 1.1646727 1.1623714 1.3765972 1.2329716 0.7703009 0.7184440 0.7132426 0.6563985 0.7650633 0.7031333 0.7916392 0.7315029 0.7516785 0.7014334 0.7016578 0.6536569 0.6520453 0.7561349 0.6992047 0.6645949 0.6421382 0.6508669 0.7865099 0.8565454 0.8179591 0.7742577 0.7471088 0.6780584 0.6303654 0.6869544 0.7043475 0.6701043 0.7886059 0.6615599 0.6838088 0.6347100 0.6905975 0.7198755 0.7116044 0.9215578 0.8741221 0.8368731 0.8297654 0.6068231 0.7367128 0.6549258 0.7005621 0.6865492 0.6675155 0.7916221 0.8027740 0.7808050 0.7300333 0.7877205 0.6759112 0.6219453 0.7759451 0.5775414 0.5960654 0.6845165 0.6555894 0.6309462 0.5980177 0.6155961 0.6779701 0.6555276 0.5924726 0.6733662 0.6209064 0.6449055 0.6708734 0.6127138 0.7245782 0.6836414 0.6224979 0.5912407 0.6269286 0.6545208 0.6151876 0.6732899 0.5997970 0.6724927 0.6995820 0.7058714 0.7425041 0.6400470 0.6315175 0.6765013 0.6015731 0.5196503 0.3710910 0.4674597 0.4148770 0.3695462 0.4100038 0.3505170 0.3403680 0.3650228 0.3313477 0.2713301 0.2402733 0.2848431 0.2562967 0.3143908 0.2453698 0.1887435 0.0000000 0.1552083 0.4655680 0.4935679 0.3879129 0.3807342 0.4951075 0.4865251 0.4217243 0.3998216 0.4105894 0.4979298 0.4972171 0.4181436 0.4571571 0.4343232 0.4495778 0.4825485 0.4291199 0.4332968 0.4140049 0.4485512 0.4325046 0.4577049 0.4562576 0.4648860 0.4559760 0.5179927 0.4800153 0.4947545 0.4676669 0.4479004 0.4118547 0.4637199 0.4736093 0.5015939 0.4825941 0.4512763 0.4392295 0.4314266 0.4700922 0.3928187 0.4188594 0.4327675 0.4260305 0.4556416 0.4693168 0.5102739 2.1676643 1.8612050 1.7337713 1.5966984 1.4791547 1.4989468 1.7614538 1.6890083 2.1842905 1.3947120 1.4235018 1.3987820 1.4263007 1.4461463 2.2895736 1.9712244 1.8773084 1.8846109 2.2265183 2.0605490 1.8846809 2.0633554 1.9247829 1.8540921 1.8179794 1.9709273 1.7831660 4.1379409 3.3929178 3.5215089 3.4839366 3.7729937 3.8130005 3.6771893 3.5882905 3.7046328 
ref_73     2.7713421 3.1711777 2.3551177 2.4599766 2.0252064 2.2468875 2.3244676 2.1788450 2.0295656 2.1975134 2.0799893 1.7486563 2.3356549 1.9681532 1.8655125 1.9247525 1.8463078 1.8377090 1.7960639 1.8749549 1.7728002 1.7758062 1.9734592 2.5340013 2.3917717 2.2455943 2.0243479 2.0619885 1.8466645 1.7758468 2.1373244 2.0031733 2.2113600 2.0370137 2.1279849 2.1730449 1.6250357 2.2032519 1.6396123 1.3072057 1.4126633 1.3667607 1.3368052 1.2317205 1.3686344 1.3422145 0.8204871 0.7558127 0.7361242 0.7161342 0.8101200 0.7447105 0.8629464 0.7496335 0.8033382 0.7091323 0.7596547 0.7063335 0.6863458 0.8197369 0.7810666 0.7072722 0.6895349 0.7190330 0.7777934 0.8978580 0.8453989 0.7847003 0.7867890 0.7425720 0.7187824 0.7794209 0.7288303 0.7227509 0.8040876 0.7217931 0.7780669 0.6797192 0.8114321 0.8064786 0.8087268 0.8260229 0.7995361 0.8310898 0.7994369 0.6265768 0.7612419 0.7498320 0.7421145 0.7555440 0.7498046 0.8890489 0.8554965 0.8258309 0.7906054 0.8582462 0.7278516 0.6500773 0.7896745 0.5688372 0.6233539 0.6486893 0.7381770 0.6413745 0.6742721 0.6840320 0.6823478 0.6964083 0.6721850 0.6728985 0.6207473 0.6776131 0.7216066 0.6607425 0.7783129 0.7093777 0.6294200 0.6136646 0.6598978 0.7142542 0.6462374 0.6941524 0.6493906 0.7398572 0.7279063 0.7382995 0.7807094 0.6917128 0.6730901 0.7035970 0.7118715 0.6253472 0.4290007 0.4992247 0.4304199 0.4201649 0.4596823 0.3735736 0.4349787 0.3874919 0.3788556 0.3441997 0.2811158 0.3582848 0.3236109 0.3738097 0.3048688 0.2456106 0.1552083 0.0000000 0.5724390 0.5958683 0.4715022 0.4460333 0.5679835 0.5497449 0.4879694 0.4551620 0.4752136 0.5488335 0.5263175 0.5062670 0.5245012 0.5172643 0.5550228 0.5977653 0.5314298 0.4935480 0.4762573 0.5523765 0.5457901 0.5798278 0.5608499 0.5260460 0.5105427 0.6110627 0.5351599 0.5657415 0.5083816 0.5080244 0.4520276 0.5378897 0.5246359 0.5281616 0.5299494 0.4832403 0.4807839 0.4640686 0.5260267 0.3846156 0.4800518 0.4501362 0.4569361 0.5166004 0.5203211 0.5546690 2.1168826 2.0300605 1.7116861 1.6719335 1.5532458 1.5557586 1.7848034 1.6261999 2.3322523 1.4833631 1.5334284 1.5449822 1.5442583 1.5178895 2.2678450 2.0865083 2.0294086 1.9521356 2.1807341 2.0833675 1.9228589 2.1794859 2.0139534 1.9466611 1.8948233 2.0031209 2.0777093 4.0169223 3.2803488 3.6460047 3.6468986 3.6374215 3.7497585 3.7498559 3.5753194 3.8277349 
ref_137    2.7047724 2.8400727 2.0111257 2.2044060 2.3850913 2.2948452 2.2329154 2.1502502 2.0660815 2.2802169 2.2227274 1.9557277 2.3309206 1.9390132 1.7307400 1.8085877 1.9735454 1.8967450 2.0377914 2.0274269 1.8809608 1.8092546 1.9851777 2.2550207 2.1337383 2.1117102 1.7867340 1.9295376 1.6480701 1.5764141 1.7201439 1.6506990 2.0941604 2.0516492 2.0689098 2.0855506 1.6906292 2.2422444 1.4191163 1.4315327 1.3361907 1.4469722 1.3965016 1.3940424 1.5586444 1.5132510 0.8077838 0.7189487 0.7138750 0.7640568 0.7883849 0.7454322 0.8178898 0.8150181 0.8683425 0.8503588 0.6581929 0.7758400 0.6867008 0.6970300 0.6701117 0.7715641 0.6863009 0.7406603 0.7358802 0.7789701 0.7716555 0.6567536 0.6213412 0.6868713 0.5384877 0.6230531 0.6728433 0.6589371 0.7535393 0.5758463 0.5965960 0.5386467 0.5733464 0.6454625 0.6233868 0.8670590 0.9484032 0.8733973 0.8464046 0.5566292 0.7412862 0.7318313 0.7205589 0.7103725 0.6746541 0.7827733 0.7387890 0.7205720 0.7236364 0.7736119 0.7375914 0.6271187 0.7437303 0.5451914 0.5691172 0.6084967 0.6504459 0.6462663 0.6895896 0.6564045 0.6607124 0.6980933 0.6158717 0.6976074 0.6250822 0.6331658 0.6117919 0.6911120 0.7098424 0.7088034 0.7303640 0.6720734 0.6531039 0.6363472 0.6394552 0.7032135 0.6229254 0.7049011 0.7081433 0.6524539 0.7339361 0.5903474 0.6644830 0.6350069 0.7876872 0.7127176 0.5879476 0.5937824 0.5254166 0.4694838 0.5355545 0.5297030 0.5403703 0.4588899 0.4454721 0.4480281 0.4719292 0.5004528 0.4495628 0.4061901 0.4567474 0.5044592 0.4655680 0.5724390 0.0000000 0.1591595 0.3822444 0.3691313 0.4178094 0.3189584 0.3222028 0.4046256 0.4548810 0.3721228 0.3647559 0.3938016 0.4163717 0.3323109 0.3619280 0.3707273 0.3275756 0.3109124 0.3359904 0.3487174 0.3145839 0.3472939 0.3534341 0.3965765 0.3182771 0.4473302 0.3864992 0.4137742 0.4124127 0.3965896 0.3998268 0.4536478 0.4053515 0.4688750 0.4308857 0.3969264 0.4282604 0.3564855 0.3671085 0.3516649 0.3692116 0.3818523 0.3650474 0.3946656 0.3726707 0.3390549 1.9319541 1.9005680 1.8111746 1.6083169 1.4419436 1.3580424 1.7203100 1.4376959 2.4013208 1.4173982 1.6282818 1.4820184 1.3759991 1.5130663 2.2904019 1.8854179 1.7783958 1.7996958 2.1809491 2.0411182 1.8051746 1.9690068 1.6995638 1.5948963 1.5905846 2.0167041 1.8409323 4.0360407 3.2047078 3.4985893 3.5901911 3.8122488 3.7115781 3.8629527 3.8966860 3.9384183 
ref_195    2.7455480 2.9887060 2.0717528 2.3818105 2.2731140 2.0485186 2.2609392 2.3720710 2.2213065 2.1117612 2.0425917 1.7941282 2.1262172 1.6534732 1.6143996 1.7210839 1.7976057 1.5827990 1.7357479 1.7224833 1.5736133 1.6441683 1.8690473 2.2034863 2.0824498 2.0614043 1.6529355 1.7217655 1.7080666 1.6715996 1.6493348 1.6367873 2.0640452 1.9803866 1.9219203 2.1179180 1.6941263 2.3673767 1.3934302 1.3830231 1.2890182 1.4338678 1.2804803 1.2836151 1.3655902 1.3293491 0.8218114 0.8072907 0.7687376 0.8959402 0.8161941 0.7499437 0.8718075 0.7573826 0.9193092 0.8584144 0.7589727 0.7848915 0.7331996 0.6647728 0.6871340 0.8277061 0.7690258 0.8083521 0.6986578 0.7106099 0.7257553 0.6846876 0.6871247 0.7017825 0.5666313 0.6443495 0.6452921 0.6411208 0.7435436 0.6615816 0.6080579 0.5612155 0.6245362 0.6940413 0.6869780 0.8458299 0.8465419 0.8335549 0.7200641 0.5530604 0.7172600 0.6920821 0.6343048 0.6249853 0.5935955 0.7678870 0.7456276 0.7169877 0.7239833 0.7441646 0.6812967 0.5412264 0.6795355 0.5564070 0.6194776 0.6092712 0.6642916 0.6545109 0.6560735 0.6187407 0.6290647 0.7033312 0.6156802 0.6518576 0.6034235 0.6304362 0.6050816 0.6427489 0.7188533 0.6511019 0.6543772 0.6796796 0.6458179 0.5826422 0.6063262 0.6889534 0.5903488 0.6987077 0.6908984 0.6293210 0.7029982 0.5850539 0.6029185 0.6193424 0.7868089 0.6600913 0.5341860 0.6106274 0.5461800 0.4261769 0.5460419 0.4943713 0.5262511 0.4703945 0.4770500 0.4538510 0.4459686 0.4881761 0.4324928 0.4201783 0.4709038 0.5138016 0.4935679 0.5958683 0.1591595 0.0000000 0.3331241 0.3304921 0.4504958 0.3367296 0.3286189 0.4176346 0.4786137 0.3737691 0.3275567 0.3799934 0.4193101 0.3555173 0.3747654 0.4099529 0.3574434 0.3342442 0.3286364 0.3442130 0.3536597 0.4167040 0.4026968 0.4346830 0.3633570 0.4561614 0.3725719 0.3973853 0.4109487 0.3953503 0.3983985 0.4403620 0.3986181 0.4402380 0.4038780 0.4140275 0.4708871 0.3371326 0.4124585 0.3756998 0.3711513 0.3864282 0.3610069 0.3750103 0.4067370 0.3919607 1.9314652 2.0699460 1.7626703 1.5974929 1.4308909 1.3975349 1.6913562 1.4917523 2.3588951 1.3544975 1.4902788 1.4179232 1.2745912 1.4649444 2.2136358 1.8654292 1.7453583 1.9469566 2.0201766 1.9325018 1.7342750 1.8146169 1.6737913 1.5667802 1.5078140 2.0205013 1.9239473 4.0138785 3.2384937 3.6029159 3.4321876 3.8625984 3.7458023 3.7523407 3.9155397 4.0339204 
ref_71     2.6524315 2.9939395 2.1134197 2.4440314 2.1811680 2.0263792 2.1611863 2.2515254 1.9643926 2.2104068 2.2093223 1.9383027 2.2575793 1.8824838 1.7912237 1.8409978 1.9921116 1.8499381 1.8832884 1.9221973 1.7873471 1.7262652 1.8818212 2.1503968 2.0815512 2.0525598 1.6838106 1.7219530 1.8010699 1.7516737 1.8209187 1.7714560 2.1022486 2.1474070 1.9894381 1.9793855 1.6919014 2.0733541 1.5093201 1.3706402 1.3822259 1.4521482 1.2903736 1.4175331 1.5034821 1.3836794 0.7619746 0.7651019 0.7646369 0.7991042 0.8117935 0.7059192 0.8310290 0.7346882 0.8214856 0.7335749 0.7028814 0.6668286 0.6551772 0.6126030 0.6405821 0.8041902 0.7074895 0.7263934 0.7211317 0.7380720 0.7014824 0.6729105 0.6800035 0.6477877 0.5714409 0.6748620 0.7409768 0.6570527 0.8237062 0.6141555 0.6573608 0.5756605 0.6213057 0.6267061 0.6525399 0.8428839 0.8503461 0.8294162 0.8072552 0.5724527 0.7155293 0.7183721 0.6940023 0.6776732 0.6373931 0.8296687 0.7613434 0.8041304 0.7533137 0.8028110 0.7246992 0.5374842 0.7235850 0.5156462 0.5130454 0.5656453 0.6464613 0.5852868 0.5595668 0.5454799 0.6164274 0.6383161 0.5673961 0.6462258 0.5665415 0.6004381 0.6111510 0.5838967 0.7063170 0.6580519 0.5842321 0.5693527 0.5540173 0.5590793 0.5690093 0.5946663 0.5192048 0.6694708 0.6156517 0.6177525 0.6808419 0.5530299 0.5761094 0.5657800 0.7521240 0.6153459 0.4994657 0.5943800 0.5183325 0.4194734 0.3902575 0.4535802 0.4387975 0.3947938 0.4006686 0.4696967 0.3802691 0.4173589 0.4001533 0.3125517 0.3963805 0.3708545 0.3879129 0.4715022 0.3822444 0.3331241 0.0000000 0.2500084 0.3669895 0.3545427 0.2569847 0.3755261 0.3693554 0.3053803 0.3683364 0.3702530 0.3374616 0.3412512 0.3238690 0.3874678 0.3212146 0.3062966 0.2993901 0.3074284 0.3278170 0.3674840 0.3418326 0.3400567 0.3318712 0.3834584 0.2871763 0.3236755 0.3484113 0.3677447 0.3396769 0.3497952 0.3146238 0.3446660 0.2781583 0.3334545 0.3446319 0.3062523 0.3149511 0.2742261 0.3102872 0.2933058 0.2926989 0.3195438 0.3065903 0.3416763 1.9649193 1.8930614 1.6149706 1.6928262 1.4701796 1.4163612 1.6914761 1.6632865 2.4524741 1.4141877 1.4522293 1.4135604 1.3522028 1.4964017 2.2479960 2.0183193 1.8696040 1.9744294 2.1836162 2.1273851 1.8118711 1.9146382 1.7580476 1.7181956 1.6835409 2.0423506 1.9079905 3.8868254 3.2324455 3.3431732 3.3539056 3.4720526 3.6544216 3.5468105 3.6877976 3.7672347 
ref_75     2.5325296 3.0780485 1.9964484 2.2186099 2.2472163 1.9673803 2.0568233 2.1497210 1.8469325 2.1202529 2.0150725 1.8429973 2.0852578 1.6531079 1.6371930 1.7691920 1.8324917 1.7078943 1.7413607 1.7502271 1.6114080 1.5783955 1.7961404 2.0709997 1.9982950 1.8847161 1.7791608 1.6749603 1.6968388 1.6855363 1.7172553 1.6992662 1.8840121 1.8689692 1.8411357 1.7687129 1.6956234 2.2394229 1.2193754 1.2718110 1.2894465 1.3049668 1.1813077 1.2545279 1.3448302 1.2752804 0.7261868 0.7212389 0.7242130 0.7038055 0.6873512 0.7155804 0.7471916 0.6885907 0.8171395 0.7305145 0.5936674 0.6043304 0.5961387 0.5773216 0.5330396 0.6795071 0.7157627 0.6201151 0.6234603 0.6775069 0.6571196 0.5949457 0.5792395 0.5923245 0.4902679 0.5585838 0.5915666 0.4906480 0.6531912 0.5204647 0.5339641 0.4671207 0.5112874 0.5671620 0.5562198 0.7750349 0.7940480 0.7338403 0.7220126 0.5044938 0.6629782 0.5941331 0.5814248 0.5485903 0.5414546 0.7092407 0.6935031 0.6832281 0.6689029 0.6976261 0.6107537 0.4813719 0.6159798 0.4335486 0.4805702 0.4973637 0.5707947 0.5648108 0.4466388 0.4887803 0.5724829 0.5737454 0.4692829 0.5567251 0.5166438 0.5367186 0.5047752 0.5396279 0.5760239 0.5461783 0.5399604 0.5226193 0.5252558 0.5119201 0.4795547 0.5469458 0.4855523 0.5533873 0.5431197 0.5432439 0.5709798 0.5098476 0.5234581 0.5180944 0.6428137 0.6167338 0.3883179 0.5796801 0.5109153 0.3735178 0.3908718 0.4081422 0.3710575 0.3494413 0.3784105 0.4048461 0.3823367 0.3805433 0.3271711 0.3245353 0.3727843 0.3950939 0.3807342 0.4460333 0.3691313 0.3304921 0.2500084 0.0000000 0.4625991 0.3558243 0.2750216 0.3238486 0.3929201 0.3924227 0.3777763 0.3570731 0.3992494 0.3662603 0.3735806 0.4656039 0.3893193 0.3820607 0.3570225 0.3845877 0.3948359 0.4139830 0.4248942 0.3885078 0.3699359 0.4257141 0.3265443 0.3847487 0.3546308 0.3498286 0.3149303 0.3514814 0.3932128 0.3973974 0.3656877 0.3518673 0.3393880 0.3198661 0.4129576 0.3081090 0.3321370 0.3636559 0.2965611 0.3889238 0.3670778 0.3487563 2.0543995 1.8836853 1.6521708 1.5508628 1.4406138 1.3347903 1.5841056 1.5745728 2.1348648 1.3693347 1.5065575 1.3586983 1.3018620 1.4434208 2.0694488 1.9388483 1.7521133 1.8517855 2.1940252 2.0387478 1.6963183 1.8301598 1.7559807 1.6475324 1.6022338 1.9308818 1.8246079 3.5289656 2.8496754 3.0860701 2.9613939 3.3793924 3.4005005 3.2714783 3.2734115 3.3705747 
ref_50     2.1769537 2.8966204 1.9790186 2.2795214 2.1925069 2.2561700 2.3258802 2.0059462 2.0044335 2.1423445 2.1128740 1.8224557 2.0753395 1.8340949 1.6259809 1.9415296 2.0117190 1.9478001 1.9694776 2.0887846 1.9762560 1.8769948 1.8850378 2.2710646 2.1307000 2.0956183 1.6831224 1.6806348 1.8806927 1.6157894 1.8344559 1.7271929 2.1112616 2.1507871 2.0763453 2.2378350 1.6245862 2.1834601 1.3992391 1.4413495 1.3239222 1.3886032 1.3230488 1.3355210 1.4890635 1.4001035 0.7068583 0.6860292 0.6982221 0.7582114 0.7473494 0.7391390 0.7798192 0.7499959 0.7892480 0.7877853 0.6943841 0.7033666 0.6918175 0.6413524 0.6216891 0.7453996 0.7250320 0.7432195 0.7554509 0.7464502 0.6888892 0.6912530 0.7239072 0.6415424 0.5830949 0.6748008 0.6957534 0.6350128 0.8275786 0.6286125 0.6807102 0.6191806 0.6774169 0.6415016 0.6878483 0.8363291 0.8709238 0.8484199 0.8209446 0.5811851 0.6753364 0.6744831 0.7348124 0.6830953 0.7035814 0.8407317 0.7708143 0.7387653 0.7562498 0.7692592 0.7141437 0.5919820 0.6783969 0.5358356 0.5586415 0.5243783 0.6728996 0.6138444 0.6228364 0.5779614 0.5781323 0.5730084 0.5989457 0.6139551 0.5707572 0.5788711 0.5398190 0.5486860 0.6746517 0.5973649 0.6164659 0.5866764 0.6215300 0.5710999 0.5685675 0.6323465 0.5018734 0.6851769 0.6657094 0.5887785 0.6285974 0.5659063 0.5336892 0.5797761 0.5838760 0.5915113 0.5405551 0.5311703 0.5139596 0.4143811 0.4694626 0.5334528 0.4718102 0.4638064 0.4204624 0.4770386 0.4158966 0.4084169 0.4287535 0.4300839 0.4518547 0.4412503 0.4951075 0.5679835 0.4178094 0.4504958 0.3669895 0.4625991 0.0000000 0.3070184 0.3354086 0.3996011 0.3689002 0.3615929 0.3767671 0.4025331 0.3551951 0.3376583 0.3519424 0.3593826 0.3794212 0.3488930 0.3602727 0.3500044 0.3211040 0.3957199 0.3679263 0.3630537 0.3142220 0.3271729 0.3219431 0.3065190 0.3634085 0.3832304 0.3266702 0.3324741 0.3107784 0.3384942 0.3804328 0.3542689 0.3631744 0.3618414 0.2884906 0.3045588 0.3210094 0.3286087 0.3436839 0.2431420 0.2593689 0.3392684 1.7947393 1.8263662 1.6476168 1.7532571 1.4622551 1.4683993 1.6260770 1.5038756 2.1782855 1.4942152 1.5817626 1.4833003 1.4104778 1.5189040 2.1937784 1.9484877 1.9828895 1.8246042 2.0412198 1.9859329 1.7454780 1.8794826 1.7276095 1.6295614 1.5513916 1.9787028 1.8444805 4.1391534 3.4432874 3.7690062 3.5056466 3.7311999 3.7979710 3.6053642 3.8802033 3.9735546 
ref_39     2.5120186 2.9338234 1.9487070 2.3622720 2.2118916 2.1188744 2.0885342 2.0610699 1.8828064 2.1615254 2.0221009 1.9284052 2.1555313 1.6291101 1.5441955 1.7145858 1.8622341 1.7953321 1.8460535 1.8917270 1.6996826 1.7274323 1.9239404 2.2218103 2.0367161 2.0860485 1.7284964 1.6476168 1.7110158 1.5458694 1.6496577 1.6485362 2.2148060 2.1374904 2.1083783 2.1038885 1.6539631 2.0629850 1.3224989 1.1816515 1.2449852 1.2747434 1.1788843 1.2791022 1.3669751 1.2797044 0.7469644 0.7540557 0.7064213 0.7493102 0.7163572 0.7490931 0.7776075 0.7182176 0.8217477 0.7638605 0.6215566 0.6678603 0.6277874 0.6066723 0.5990478 0.7419632 0.6987822 0.6580083 0.7782621 0.7684080 0.7318724 0.7162800 0.7315081 0.7185586 0.6242020 0.6773546 0.7111732 0.6898372 0.8573082 0.6845987 0.6781153 0.6447749 0.6864189 0.7077124 0.6946459 0.8937256 0.9102824 0.9400657 0.8354369 0.5692570 0.7484398 0.7774996 0.7193220 0.7011838 0.7304205 0.8087315 0.7638947 0.7504940 0.7616365 0.7570583 0.7476501 0.6417036 0.7685515 0.6303022 0.6184260 0.6312743 0.6360715 0.6674869 0.6358014 0.5997157 0.5947847 0.6234693 0.5908340 0.6505971 0.6476512 0.5933625 0.6017220 0.6421778 0.6916330 0.6360485 0.6415414 0.6259395 0.6281994 0.5681219 0.5957254 0.6082100 0.6007438 0.6579613 0.6375752 0.6203215 0.6766821 0.5593839 0.5764723 0.5786168 0.5595628 0.5421866 0.5504961 0.5249232 0.4831865 0.4199826 0.5174176 0.5126109 0.4760134 0.4266474 0.4628786 0.4825686 0.4244944 0.4100018 0.3944484 0.3466857 0.4128538 0.4271624 0.4865251 0.5497449 0.3189584 0.3367296 0.3545427 0.3558243 0.3070184 0.0000000 0.2328947 0.4177078 0.4328917 0.3879518 0.4153595 0.4071068 0.3773092 0.3369336 0.3543399 0.3517741 0.3674707 0.3358580 0.3279001 0.3570816 0.3502600 0.3919900 0.3637765 0.3824537 0.3439941 0.3697160 0.3525038 0.3804548 0.4363136 0.3528967 0.3874317 0.4246123 0.3752517 0.3707547 0.3522877 0.3426033 0.3980176 0.3128713 0.3576534 0.3630740 0.3606417 0.3485971 0.3051180 0.2739819 0.3447488 0.3841525 1.8368414 1.8240726 1.6631467 1.5846070 1.4641583 1.3486640 1.5820809 1.4784477 2.2756886 1.4316713 1.4195123 1.3289279 1.2263956 1.3909909 2.0798706 1.8268911 1.7091048 1.7626752 1.9201940 1.7781311 1.6384277 1.6196989 1.5947257 1.4913330 1.4369322 1.8859061 1.6793643 3.9929021 3.3542750 3.4871804 3.4998167 3.8205184 3.7490573 3.5824442 3.5248228 3.8821292 
ref_44     2.5892219 2.8176533 1.8785791 2.3671954 2.1908737 1.9870183 2.0159774 1.9562413 1.8461445 2.1280715 2.1035380 1.7353499 2.0126057 1.7757542 1.5280127 1.6146858 1.7927444 1.7824485 1.8359317 1.8436345 1.7048645 1.6600366 1.7235666 2.0218387 1.8632109 1.9108110 1.6632999 1.6443545 1.7395196 1.5542683 1.5796243 1.5918084 2.0812651 2.1001791 1.9251103 1.9588027 1.7384523 2.0488059 1.3924348 1.2957045 1.3442638 1.3381388 1.1948723 1.2593894 1.3309777 1.2857643 0.7069642 0.7025000 0.7126862 0.7485422 0.7425337 0.7450618 0.7926878 0.7683295 0.8357841 0.8467005 0.6588801 0.6529797 0.6337185 0.6677798 0.6673409 0.7511792 0.7068457 0.6393177 0.6632478 0.6927764 0.6793843 0.6012058 0.5746576 0.6423328 0.5673698 0.6326546 0.6555331 0.6130340 0.7546795 0.6793268 0.6246937 0.5928840 0.6758697 0.6447332 0.6361125 0.7913578 0.8143244 0.8129773 0.7756278 0.5921760 0.7450413 0.6865374 0.6725989 0.6243470 0.6306784 0.7722172 0.7933787 0.7591137 0.7500084 0.7576473 0.7216356 0.5626477 0.7053802 0.5314347 0.5478141 0.5570965 0.6488879 0.6466192 0.5616197 0.5894270 0.6314129 0.6029889 0.5681324 0.6468739 0.6037949 0.5976213 0.6066966 0.6271356 0.6819354 0.6390071 0.6425285 0.5851957 0.5908578 0.5501865 0.5674269 0.5950630 0.5812107 0.6335894 0.5793921 0.5984992 0.6449799 0.5691744 0.5920342 0.5850053 0.6519469 0.5932518 0.4468386 0.5508574 0.4724383 0.4058306 0.4487992 0.4831982 0.4275935 0.3585199 0.3971992 0.4557054 0.4277883 0.3783855 0.3926013 0.3406439 0.3532514 0.3636977 0.4217243 0.4879694 0.3222028 0.3286189 0.2569847 0.2750216 0.3354086 0.2328947 0.0000000 0.3843467 0.3171142 0.3328992 0.3061339 0.2669328 0.3012278 0.2837032 0.2947856 0.3237441 0.3349528 0.2804885 0.2796944 0.2939013 0.2856346 0.3659690 0.3375186 0.3507354 0.2860721 0.3654950 0.2886424 0.3340525 0.3752021 0.3171181 0.3251875 0.3653667 0.2841007 0.3387745 0.3283073 0.3051817 0.3559386 0.2791188 0.2929534 0.3292262 0.3026054 0.3126870 0.2872449 0.3129345 0.2978977 0.3095085 1.9673968 1.7457361 1.5472108 1.5205262 1.3634001 1.3511253 1.5377248 1.4872849 2.2757779 1.4017022 1.4329260 1.3206277 1.3289349 1.4482785 2.0141944 1.8809591 1.7407399 1.8700946 1.9831928 1.8700910 1.6831918 1.7062802 1.5988631 1.5094039 1.4767145 1.8147853 1.9079884 3.6146595 2.7920166 2.9423599 3.0303809 3.2519976 2.9863132 3.2558431 3.1574453 3.1618755 
ref_59     2.5390408 2.8529451 2.1223221 2.4758433 2.1824198 2.1718503 2.2853907 2.3860740 2.1220925 2.0646759 2.1369587 1.9572131 2.0919050 1.8577955 1.6727440 1.9061252 1.9292014 1.8333752 1.8405111 1.7694548 1.8027217 1.7846706 1.8392368 2.3141976 2.2610706 2.1331462 1.8317062 1.7751861 1.8013503 1.6377274 1.7139657 1.7110369 2.0655876 2.0547761 2.0011926 2.1438851 1.5612546 2.2712884 1.3933785 1.3146704 1.2193825 1.4421578 1.3093092 1.2610517 1.4339164 1.3278377 0.8513589 0.7439318 0.7001455 0.6675340 0.6926122 0.6934854 0.7111687 0.6444297 0.7307240 0.6679284 0.6549122 0.6158372 0.6416289 0.6426994 0.6028060 0.6206556 0.6102506 0.6757114 0.6769743 0.7126673 0.6400267 0.6692612 0.7373120 0.6003292 0.5016315 0.6226662 0.6434507 0.5953285 0.7504904 0.5907237 0.6233752 0.5613795 0.5930414 0.6257743 0.6455174 0.7935256 0.7996605 0.7746999 0.7445884 0.5532734 0.6626974 0.6640963 0.7222675 0.6741525 0.6579399 0.7298200 0.6301263 0.6995280 0.6999200 0.6828340 0.6592205 0.5115501 0.6195796 0.4958988 0.5252645 0.5429591 0.5685384 0.5577858 0.5015826 0.5196846 0.5607364 0.5688559 0.5014956 0.5676023 0.5678942 0.4861586 0.4802226 0.4943886 0.5654015 0.5459221 0.5263774 0.5095813 0.5555458 0.4687738 0.4673952 0.5775783 0.4769747 0.5976398 0.6082270 0.5412011 0.5670049 0.5265229 0.5292005 0.5413133 0.5850041 0.5961760 0.4500839 0.4830351 0.5119683 0.4634817 0.4291459 0.4660354 0.4442364 0.3678521 0.3853833 0.4292920 0.4424611 0.3747414 0.3785384 0.3751564 0.3352791 0.3822209 0.3998216 0.4551620 0.4046256 0.4176346 0.3755261 0.3238486 0.3996011 0.4177078 0.3843467 0.0000000 0.3040325 0.3862201 0.3026155 0.2904202 0.3469266 0.2941274 0.2743126 0.3742900 0.3413292 0.3589310 0.3400649 0.3543540 0.2978653 0.3944328 0.4017417 0.3542322 0.3531336 0.4141193 0.3767597 0.3877036 0.3084165 0.2690807 0.2547858 0.2671177 0.3109888 0.3113425 0.2999749 0.3417756 0.2821929 0.2651702 0.3391868 0.2479819 0.2588276 0.2998248 0.2520425 0.3503962 0.3169409 0.3271460 1.9626414 1.8084133 1.8067070 1.6592583 1.4666949 1.4171688 1.7232420 1.4795603 2.2391506 1.4384415 1.4063006 1.3747652 1.3409598 1.4365685 2.2547928 2.0129865 1.9751606 1.9389849 2.2027044 2.1222235 1.7221249 1.9579833 1.8312924 1.6449016 1.6257509 2.0287877 1.6616927 3.7402232 3.3685855 3.6413305 3.4770780 3.9464237 3.8265570 3.7172525 3.8263781 4.0694887 
ref_213    2.5336386 2.7485311 2.1594549 2.3366800 2.1272134 2.0991476 2.1156514 2.0488766 1.9220900 2.0405198 2.1583759 1.9563992 2.1630793 1.9164863 1.7112320 1.7830400 1.7885987 1.8335386 1.8865943 1.9334500 1.7506866 1.7734560 1.9255525 2.2180285 2.0729450 2.0985499 1.7283114 1.8271286 1.7495850 1.7109690 1.8667305 1.8328400 1.9421924 2.0810455 2.0423550 2.0958501 1.6716946 2.1141487 1.5463221 1.2762260 1.2074225 1.2872529 1.2084682 1.0944681 1.2509860 1.1732250 0.7787261 0.7080069 0.6539985 0.6671714 0.7679350 0.6434408 0.7288405 0.7199674 0.7364622 0.7443703 0.7090184 0.6639844 0.6381047 0.6597508 0.6729486 0.6632371 0.6240329 0.6371494 0.6113845 0.6119146 0.5661017 0.6400899 0.6117176 0.5779563 0.4903912 0.6214846 0.5842552 0.5811064 0.7071888 0.5895625 0.5752848 0.5515535 0.5228220 0.5622210 0.5623147 0.7662565 0.7592414 0.7485101 0.7030642 0.5123932 0.6198515 0.6141154 0.6882330 0.6641247 0.5897634 0.6946635 0.6683957 0.6801187 0.6740099 0.6471957 0.6509537 0.5548892 0.6070235 0.3985477 0.4285130 0.4725166 0.5310628 0.5396991 0.5267851 0.5145206 0.5441464 0.5156754 0.4673620 0.6053854 0.5433832 0.5072945 0.5694655 0.5191543 0.5665668 0.5475672 0.5180157 0.5131477 0.5195099 0.4944398 0.4813145 0.5239274 0.4887042 0.5142516 0.5237071 0.5325390 0.5668141 0.4980840 0.5109873 0.5279250 0.6590517 0.6364902 0.4137368 0.4960947 0.5250494 0.4548615 0.4508721 0.5175251 0.4971288 0.4241337 0.3742516 0.4414564 0.4463755 0.3529676 0.4117590 0.3850660 0.3909822 0.3719861 0.4105894 0.4752136 0.4548810 0.4786137 0.3693554 0.3929201 0.3689002 0.4328917 0.3171142 0.3040325 0.0000000 0.3386067 0.3284252 0.3091713 0.3783572 0.3104363 0.3447561 0.3536575 0.3525928 0.3466364 0.3614654 0.3674002 0.3517666 0.3863213 0.3734253 0.3016488 0.3626713 0.3474972 0.3206603 0.3383105 0.3179115 0.2745026 0.2377604 0.2884796 0.2458125 0.3243967 0.3232293 0.2933861 0.2897246 0.2719877 0.2727650 0.2486912 0.2506261 0.2584403 0.2367574 0.3588677 0.2987438 0.3339990 1.9010757 1.8319389 1.6379822 1.7178101 1.4173358 1.4344746 1.6420900 1.4046902 2.1914352 1.3499518 1.4597181 1.3739901 1.4680527 1.5193237 2.1795609 1.9323276 1.9128045 1.9915112 2.0694775 1.9488230 1.6629931 1.9236315 1.7406975 1.6286354 1.6144253 2.0443569 1.8227742 3.4467066 2.9922621 3.2346002 3.1089576 3.3866496 3.1799981 3.3076627 3.4660458 3.4192255 
ref_214    2.5167727 2.6390701 1.8600811 2.2526680 2.3882547 2.1298225 2.0570316 2.0044535 1.9597426 2.3819938 2.0314675 1.9074290 2.1749452 1.8650411 1.6859605 1.7973319 1.7622905 1.8746001 1.9113700 1.8578308 1.7948883 1.7238716 1.8905335 2.2770104 2.1338315 2.0650974 1.6919444 1.6521426 1.5268304 1.4797963 1.5948859 1.4774330 2.0522137 2.0585280 2.0631155 2.0739769 1.6590071 2.0030170 1.3293163 1.2964410 1.1718964 1.3177295 1.2749455 1.1197887 1.3978568 1.2704077 0.7526878 0.7256787 0.6685291 0.7182264 0.7057300 0.6751474 0.7058737 0.6679461 0.7297963 0.7500152 0.7111900 0.6541646 0.6263228 0.6370925 0.6650477 0.6936828 0.6612697 0.6532574 0.7123055 0.6913126 0.6513740 0.5924190 0.5956440 0.5742000 0.5650922 0.5922334 0.5594367 0.6248248 0.6760478 0.5579979 0.5853551 0.5223166 0.5557847 0.6017866 0.5720493 0.7458502 0.7876714 0.7348004 0.7659412 0.4948129 0.6157691 0.6505519 0.6612602 0.6567029 0.6026332 0.7205571 0.6936576 0.6909423 0.6524898 0.6525341 0.6650397 0.5840800 0.6910425 0.4719713 0.5188063 0.5375476 0.5609387 0.5394195 0.5554848 0.5466757 0.5592119 0.5715534 0.5350387 0.5324757 0.5010892 0.5780019 0.5310643 0.5442058 0.5474889 0.5636668 0.5623290 0.5823244 0.5571621 0.4925113 0.5277541 0.5647040 0.5279959 0.5745442 0.5801941 0.5252749 0.5927489 0.4909342 0.5695292 0.5512954 0.7747598 0.6259623 0.4696708 0.5408498 0.5469747 0.4362502 0.4207486 0.5197294 0.4765926 0.4084446 0.4560595 0.4590499 0.4349499 0.4387991 0.5008400 0.4277717 0.4202239 0.4330962 0.4979298 0.5488335 0.3721228 0.3737691 0.3053803 0.3924227 0.3615929 0.3879518 0.3328992 0.3862201 0.3386067 0.0000000 0.3233289 0.3144335 0.3127149 0.3095202 0.2937176 0.3631531 0.3307296 0.2894094 0.3176165 0.3342228 0.3519967 0.3794026 0.3377400 0.3181256 0.2566326 0.2763601 0.2849323 0.2675541 0.3112819 0.3624716 0.3265443 0.3369985 0.2790167 0.3118685 0.3020237 0.2962750 0.3438480 0.2584922 0.2720561 0.2883472 0.2878830 0.2580245 0.2594687 0.2949070 0.2252790 0.2497187 1.9726556 1.8906889 1.6844830 1.7557582 1.5002143 1.5119283 1.5539033 1.4323720 2.0658969 1.4786935 1.5156706 1.3848545 1.3961945 1.4873391 2.1421615 1.8935198 1.8850255 1.9391760 2.0349866 1.8658790 1.5661303 1.8296468 1.6840562 1.5700452 1.5623901 1.9065239 1.8355139 3.4678837 3.1180372 3.3183507 3.2181798 3.3317154 3.3200385 3.3911220 3.7465341 3.4965527 
ref_90     2.6803639 3.0271106 2.0370337 2.5818296 2.2144215 2.0896279 2.2243556 2.1663753 2.0223743 2.1486411 2.2275519 2.1650231 2.2582835 1.6311220 1.7825741 1.5748479 2.1482421 1.8640098 1.9668890 1.9878780 1.8725943 1.8499300 1.9139712 2.4229920 2.2404393 2.1499993 1.8671848 1.7427234 1.7024742 1.6349784 1.5880604 1.7462255 1.9723790 1.9835724 2.0176008 2.2275263 1.5044304 2.3205880 1.4337202 1.4206882 1.3322069 1.4302678 1.4054893 1.3616778 1.4061515 1.2709899 0.9592233 0.7953918 0.8436232 0.7920434 0.7518053 0.7087622 0.8175500 0.7793172 0.8622837 0.8271689 0.7532137 0.7481488 0.6717976 0.7508310 0.7298228 0.7553116 0.7099562 0.6943019 0.6719224 0.6365831 0.6152592 0.5873935 0.6133850 0.6354643 0.5459250 0.6063295 0.6329476 0.5869458 0.7104116 0.6131424 0.6344389 0.5607832 0.5390663 0.5404315 0.6413790 0.7147826 0.7665372 0.7519541 0.7195572 0.6026954 0.6306018 0.6773610 0.7325426 0.6498940 0.6389544 0.7317762 0.6756791 0.6668985 0.7170370 0.6302554 0.6913784 0.5825651 0.5929218 0.4743635 0.4698696 0.4900528 0.5883479 0.5047410 0.5237629 0.5127666 0.5950106 0.4787203 0.4971468 0.5543147 0.5189527 0.5074186 0.5242169 0.5371210 0.5953509 0.5767352 0.5717440 0.5494628 0.5701577 0.4792056 0.5273023 0.4573671 0.5069822 0.5552668 0.5399820 0.4884288 0.5615507 0.4727454 0.5512706 0.5301146 0.7090099 0.6838563 0.4494912 0.5843036 0.5041582 0.3924612 0.4717665 0.4982204 0.4030285 0.3966954 0.4191451 0.4291938 0.4318695 0.4427101 0.4078132 0.3656413 0.4376491 0.4723540 0.4972171 0.5263175 0.3647559 0.3275567 0.3683364 0.3777763 0.3767671 0.4153595 0.3061339 0.3026155 0.3284252 0.3233289 0.0000000 0.2893326 0.2568980 0.2562678 0.2120998 0.3165490 0.2883241 0.2562068 0.2857606 0.2864814 0.2252908 0.3297905 0.2989022 0.3254530 0.3186621 0.4590877 0.2799446 0.3373596 0.3430566 0.3526275 0.2955712 0.4153756 0.2412233 0.2715228 0.2896834 0.3036202 0.3338858 0.2545894 0.2226666 0.2496480 0.3251118 0.2648234 0.2798104 0.3396156 0.2913594 0.2431344 1.8935316 1.9282028 1.7074554 1.6957810 1.4646938 1.4611726 1.6962651 1.5245834 2.1595568 1.4069279 1.5184648 1.3712484 1.4194410 1.5801206 2.2099927 1.9282804 1.9139470 1.9879859 2.1983808 1.9610373 1.7064550 1.9721464 1.6758392 1.5378135 1.5942557 1.9688569 1.8372712 3.8899786 3.3086590 3.5659289 3.5231843 3.7974129 3.5484338 3.6754947 3.7482964 3.8873695 
ref_46     2.7400395 2.8708457 1.8993538 2.3246791 2.2905913 2.2270428 2.1684684 2.0767660 2.0171767 2.1664431 2.1879541 2.1828603 2.2981424 1.8222526 1.7518851 1.7622075 2.0365912 1.8581172 1.9613724 1.8568453 1.9188161 1.9060923 1.8573976 2.3592779 2.1711123 2.1233919 1.8964462 1.8061740 1.6611254 1.5244271 1.6367865 1.8825341 2.0535693 2.0969835 1.9969494 2.1226430 1.4831712 2.1206210 1.4699810 1.4029340 1.3417590 1.4351875 1.3580718 1.2388524 1.4276300 1.3450479 0.9331105 0.7896707 0.7864956 0.7619320 0.7054742 0.6686789 0.7891433 0.7409786 0.8317404 0.8213742 0.6803783 0.6962493 0.6692340 0.7744278 0.7398805 0.7325783 0.6910599 0.6574674 0.7218322 0.6707057 0.6447768 0.6666995 0.6459643 0.6421703 0.5901074 0.6317146 0.6806175 0.6629346 0.7982174 0.6882016 0.7255897 0.6385620 0.6199812 0.6427781 0.9652335 0.7477635 0.7887407 0.8051811 0.8058338 0.8874033 0.7251510 0.7229416 0.7869258 0.7142781 0.7213735 0.7947665 0.7956644 0.7577884 0.7862691 0.7149843 0.7494916 0.6437892 0.6764049 0.5384421 0.5669731 0.5652290 0.6233331 0.5993980 0.5959004 0.5844366 0.6395497 0.5646189 0.5545828 0.6913001 0.6112891 0.5810057 0.6059790 0.5888741 0.6436189 0.6837818 0.6405202 0.6629993 0.6580917 0.5762632 0.6012499 0.5832175 0.5662873 0.6528749 0.6417768 0.5945376 0.6309973 0.5917113 0.6273277 0.6154272 0.6738386 0.6253047 0.4654844 0.5162430 0.4887911 0.4076634 0.4593994 0.4970915 0.4500202 0.3951734 0.3907244 0.3943741 0.4046067 0.4188455 0.4251553 0.3891614 0.3798809 0.4189792 0.4181436 0.5062670 0.3938016 0.3799934 0.3702530 0.3570731 0.4025331 0.4071068 0.2669328 0.2904202 0.3091713 0.3144335 0.2893326 0.0000000 0.2016462 0.1858582 0.1925524 0.3226033 0.2668089 0.2677344 0.2414740 0.2634145 0.2527549 0.3128914 0.3064429 0.3497490 0.3576384 0.6284584 0.3287613 0.3884964 0.4887153 0.3773525 0.3424953 0.6078189 0.2966864 0.3334877 0.3151600 0.3366566 0.3499438 0.2828033 0.2912221 0.3193234 0.4405036 0.3038776 0.2642569 0.3494143 0.2756340 0.2972866 1.8213394 1.8391304 1.6098081 1.5820744 1.3952305 1.4155837 1.6801929 1.5155967 2.1219222 1.4591501 1.4877926 1.4107356 1.4508982 1.5628767 2.2373777 2.0658568 1.9464339 1.9886519 2.8963059 1.9615375 1.7115135 1.9373015 1.7269495 1.6513624 1.6164299 1.9966687 1.8097626 3.8837020 3.6596583 3.8207777 3.6942592 4.4293464 4.0275585 4.0560704 4.2104170 4.1495345 
ref_64     2.5565705 2.9232523 1.9385015 2.1354369 2.2161529 2.1327107 2.1644454 1.9435981 1.9591442 1.9141215 1.9483477 1.8518888 2.1226850 1.7520217 1.7562385 1.7244330 1.8772666 2.0334156 2.0768038 1.9138839 1.9503215 1.8635081 1.8867002 2.2786748 2.1333307 2.0814687 1.7348446 1.7353482 1.6796803 1.6404852 1.5881712 1.5795641 2.0241705 2.0292908 1.9003560 2.0346479 1.4450525 2.0404170 1.3077134 1.3543385 1.3888870 1.4072788 1.3218870 1.2946796 1.4274557 1.2500653 0.7819922 0.7050749 0.6711969 0.7705379 0.7176308 0.6562888 0.7748516 0.7413231 0.7703743 0.7584219 0.6880945 0.6957897 0.6368753 0.6874748 0.7148641 0.7437136 0.6918997 0.6327975 0.6858306 0.6751528 0.6705563 0.7134410 0.7338287 0.6667009 0.6099870 0.6827795 0.6525952 0.6462013 0.7502935 0.6429344 0.6737208 0.6386788 0.6205003 0.6127111 0.6116492 0.7928099 0.7808185 0.8053273 0.8063622 0.6355720 0.6836796 0.6864616 0.7191868 0.7014341 0.6842041 0.7799141 0.7636009 0.7538973 0.7754123 0.7134073 0.7106767 0.6384813 0.7026332 0.5178591 0.5063493 0.4753455 0.5753475 0.5847719 0.5732537 0.5575573 0.5806048 0.5144765 0.5362533 0.6144806 0.5572972 0.6058234 0.5899772 0.6050705 0.6401803 0.6325192 0.5634909 0.5911822 0.6016350 0.5813171 0.5441601 0.5116362 0.5251463 0.6064628 0.5615285 0.5453305 0.6193564 0.5549721 0.5665611 0.5927389 0.6573760 0.5951617 0.4839658 0.5235455 0.4326493 0.3754291 0.4175651 0.4688919 0.4587168 0.3640816 0.4567330 0.4167924 0.3585140 0.3890401 0.4156721 0.3095435 0.3318609 0.3859388 0.4571571 0.5245012 0.4163717 0.4193101 0.3374616 0.3992494 0.3551951 0.3773092 0.3012278 0.3469266 0.3783572 0.3127149 0.2568980 0.2016462 0.0000000 0.2509947 0.1842136 0.2906079 0.2260666 0.2392873 0.2031050 0.2165595 0.2480889 0.3153808 0.2695952 0.3475948 0.3104404 0.4212829 0.3409251 0.3848672 0.3780132 0.3814734 0.3654628 0.3614983 0.2899586 0.3647943 0.3136553 0.3156828 0.3537174 0.3066978 0.2861093 0.3349996 0.3087147 0.3142995 0.2927225 0.3638523 0.3034988 0.2977899 1.8297342 1.7915942 1.6852351 1.6391989 1.5317437 1.4776538 1.6872446 1.5912787 2.1872817 1.4379122 1.4691429 1.4477575 1.4017925 1.4825479 2.2001397 2.0741043 1.9556666 1.9723494 2.1999891 2.0089225 1.7897729 2.0030396 1.7482186 1.6415834 1.6913044 2.0021962 1.8291882 3.7314760 3.3234415 3.5591331 3.2992636 3.6796841 3.5141822 3.5607857 3.6550663 3.7708294 
ref_91     2.8360969 2.8436776 2.0088604 2.4149181 2.2578114 2.1517473 2.2898792 2.1066089 2.1275435 2.0796082 2.1484336 2.0594106 2.2875597 1.6865296 1.8360531 1.8249316 1.8531056 1.8441272 1.9037644 1.9404432 1.8878843 1.8444402 1.8776509 2.3072776 2.1480961 2.0191003 1.8145406 1.7665681 1.7755632 1.6504485 1.7227027 1.6720981 2.1069444 2.0960926 2.0586301 2.1505460 1.5605588 2.1875213 1.4086468 1.3587507 1.3484645 1.5144687 1.4392301 1.3597609 1.5504331 1.4467919 0.7399543 0.6858872 0.6632040 0.7618655 0.6954483 0.6963669 0.7976424 0.7635791 0.7791834 0.7560502 0.7690014 0.6445841 0.7022728 0.7401431 0.7217683 0.7183363 0.6676135 0.6275384 0.7334443 0.6905635 0.6552245 0.6369549 0.6667958 0.6734944 0.5601411 0.6293296 0.6835028 0.6738654 0.7753360 0.6384418 0.6246132 0.6030398 0.5766259 0.6584790 0.6189242 0.7964245 0.8138691 0.8219133 0.8190857 0.5753200 0.6774793 0.7150945 0.7480063 0.6839705 0.6749110 0.7879122 0.7436692 0.7223588 0.7404815 0.6775390 0.6822489 0.5583545 0.7083135 0.4948350 0.5374957 0.5739022 0.5725620 0.5365478 0.6130013 0.5578215 0.5856406 0.4996591 0.5625454 0.6261197 0.5735282 0.5447012 0.5623212 0.5552057 0.6282179 0.6305039 0.5764154 0.6353434 0.5796452 0.5618651 0.5426699 0.5469824 0.5248078 0.5997719 0.5951542 0.5936838 0.6355077 0.5493934 0.5788624 0.5673901 0.6933108 0.6731202 0.4330994 0.5700211 0.5645408 0.3770211 0.4653311 0.4480220 0.4884382 0.3868899 0.4164840 0.4499059 0.3866083 0.3928502 0.3955058 0.3699113 0.3635672 0.4165812 0.4343232 0.5172643 0.3323109 0.3555173 0.3412512 0.3662603 0.3376583 0.3369336 0.2837032 0.2941274 0.3104363 0.3095202 0.2562678 0.1858582 0.2509947 0.0000000 0.1848112 0.2375863 0.2187793 0.1960066 0.2126368 0.2314743 0.2580102 0.3032383 0.2586630 0.3388070 0.3218302 0.3624656 0.3221926 0.3301473 0.3422342 0.3054657 0.2552594 0.2906443 0.2810149 0.2780384 0.2904317 0.2652604 0.2945579 0.2872798 0.2612901 0.2714890 0.2027806 0.2856181 0.2532115 0.3421115 0.2727020 0.3322108 1.8618698 1.9225506 1.6508354 1.5611669 1.3796028 1.3465951 1.7164490 1.4889292 2.1961276 1.4142480 1.5564647 1.4085989 1.3654310 1.5096446 2.2228670 1.9975388 1.9592419 2.0050882 2.1952054 2.0714311 1.8768568 2.0359129 1.8310685 1.7658364 1.6600454 2.1472742 2.0012425 3.8935052 2.9101990 3.3410091 3.1583332 3.6273961 3.4567461 3.5679595 3.4234260 3.3853717 
ref_109    2.5716900 2.7766368 2.0269119 2.3197540 2.3324821 2.2325811 2.3580084 2.0890914 2.1547001 2.0866184 2.1507021 2.0204540 2.2788791 1.7776932 1.7539926 1.8040497 1.9724585 1.9249566 1.9678632 1.8355267 1.9477604 1.8969128 1.9557827 2.2958103 2.1802752 2.1851850 1.7837822 1.7923863 1.7915115 1.7654997 1.7642054 1.7367692 2.1532725 2.2202089 2.1101409 2.1487452 1.5383881 2.1044365 1.3959937 1.4368843 1.4099858 1.5267454 1.4444140 1.4112200 1.6343733 1.4529293 0.7500875 0.7199559 0.6740783 0.7844032 0.6910005 0.6983741 0.7657477 0.7408629 0.8022279 0.7557212 0.7129887 0.6680840 0.6489435 0.7215964 0.6916606 0.7375756 0.6903416 0.6490518 0.7677635 0.6861649 0.7011663 0.6977621 0.7216597 0.6540371 0.5631896 0.6683827 0.6825369 0.6936364 0.7884623 0.6722968 0.6795792 0.6262406 0.6090823 0.6007757 0.6189083 0.7888590 0.8163445 0.8342826 0.8401982 0.6035221 0.6778264 0.7091835 0.7638783 0.7125483 0.7100060 0.7978339 0.7824466 0.7458247 0.7580723 0.7190757 0.7411040 0.6262154 0.6760134 0.5139362 0.5181953 0.5358453 0.5874229 0.5564995 0.5369716 0.5217576 0.6176019 0.4873020 0.5495874 0.6114631 0.5552223 0.5606619 0.6038356 0.5867744 0.5901087 0.5971937 0.5762989 0.5808585 0.5519290 0.5623320 0.5414414 0.4893095 0.5584166 0.5861348 0.5610862 0.5417123 0.5845607 0.5398960 0.5700656 0.5649370 0.6886408 0.6381642 0.4764812 0.5411263 0.4947644 0.3833013 0.3952622 0.4442786 0.4589722 0.3358455 0.4311529 0.3998294 0.3605851 0.3824703 0.3866806 0.3254489 0.3499306 0.3648671 0.4495778 0.5550228 0.3619280 0.3747654 0.3238690 0.3735806 0.3519424 0.3543399 0.2947856 0.2743126 0.3447561 0.2937176 0.2120998 0.1925524 0.1842136 0.1848112 0.0000000 0.2536954 0.1845041 0.1869746 0.1755046 0.1811071 0.2202562 0.2565086 0.2508786 0.3085742 0.2726715 0.3650865 0.2677545 0.3024466 0.3311757 0.3149995 0.2782696 0.2702471 0.2181382 0.2846625 0.2129630 0.2361559 0.2771779 0.2447240 0.1875178 0.2502852 0.2093164 0.2028593 0.1910095 0.3279706 0.2288247 0.2715019 1.8580252 1.8263347 1.7103938 1.7152224 1.4638778 1.4816015 1.7021611 1.4421894 2.1914670 1.4939314 1.5235524 1.4466653 1.3834415 1.5470160 2.3564003 2.0361965 2.0015074 2.0363414 2.1387520 1.9996689 1.7586917 1.9779929 1.7063275 1.6691436 1.6706774 2.0253922 1.8302822 3.9335000 3.0950058 3.1979924 2.9628920 3.8047040 3.4657432 3.4190275 3.5072709 3.5835406 
ref_140    2.5459079 3.0297083 2.0976297 2.3583800 2.1290411 2.2015073 2.2329853 2.0270309 2.0306685 2.1464469 2.1148588 1.9050460 2.1422527 2.0404817 1.6590608 1.8616399 2.0842449 1.9580142 1.9963895 2.1241515 1.9942632 1.8311984 1.9227842 2.3116362 2.1337119 2.1577015 1.7877936 1.7576924 1.8065952 1.6962429 1.7736912 1.7658326 2.2913071 2.1857046 2.2492761 2.3952594 1.6540722 2.0456991 1.5551214 1.4489902 1.3886793 1.5175782 1.4549552 1.3704132 1.5241399 1.3908208 0.8389892 0.8029239 0.7344075 0.7838113 0.7803984 0.7544142 0.8356505 0.8349891 0.8534143 0.8558862 0.7630628 0.8220551 0.7349487 0.7259676 0.7599205 0.7598436 0.6950119 0.6247221 0.7632397 0.7915673 0.7118572 0.7270415 0.7299196 0.6865730 0.5757692 0.6987455 0.6911122 0.7298667 0.8136348 0.6615745 0.6890967 0.6092103 0.6108230 0.7057178 0.6623599 0.8857192 0.8988813 0.8584558 0.8455968 0.6206788 0.7238857 0.8153518 0.8026755 0.7869421 0.7350837 0.8589614 0.7693284 0.8187517 0.8178065 0.7813903 0.7989073 0.6541704 0.7265381 0.5397555 0.5786766 0.6191229 0.5713075 0.5647048 0.6185706 0.6110901 0.5986044 0.5828248 0.6176509 0.6065861 0.5755979 0.5679744 0.6490877 0.6399173 0.6076193 0.5871006 0.6365545 0.6392418 0.5846819 0.6024703 0.5231478 0.5558529 0.5850670 0.6390051 0.6016918 0.6089425 0.6255055 0.5586548 0.5923346 0.5925147 0.7770434 0.7274375 0.5583691 0.6218355 0.5879348 0.4441366 0.5233204 0.5377298 0.5458407 0.4444750 0.5315143 0.5231801 0.4387511 0.4341141 0.4583694 0.4148353 0.4516404 0.4860395 0.4825485 0.5977653 0.3707273 0.4099529 0.3874678 0.4656039 0.3593826 0.3517741 0.3237441 0.3742900 0.3536575 0.3631531 0.3165490 0.3226033 0.2906079 0.2375863 0.2536954 0.0000000 0.1745468 0.1714284 0.2118149 0.1680891 0.2041341 0.2362498 0.2110032 0.3875769 0.3482201 0.4541837 0.3564078 0.3694268 0.3677070 0.3666926 0.3352834 0.3625728 0.2936271 0.4238985 0.3840914 0.3398007 0.3855165 0.3216590 0.2822070 0.3221135 0.3259849 0.3576408 0.3253092 0.3571608 0.2888094 0.3909929 1.8673598 1.8671271 1.5318044 1.5440706 1.4369122 1.5133591 1.7738137 1.5122274 2.4539157 1.5345745 1.5675819 1.4125597 1.3399513 1.5075173 2.1810198 2.0240213 2.0708918 2.1002452 2.2589082 2.1289061 1.8227923 1.9167203 1.7965489 1.6744574 1.5381806 2.0881120 1.9037159 3.7400677 2.9815747 3.3949174 3.2021319 3.3872961 3.3517235 3.3964663 3.6073395 3.4462625 
ref_221    2.8223643 2.8236896 2.0513386 2.2178608 2.0958457 2.1821719 2.3962284 2.1259534 2.1414711 1.9779850 2.1564676 2.0169659 2.2641040 1.9109286 1.8791185 1.8350490 2.0198664 1.9361046 2.0585734 2.0779095 2.0428361 1.9919628 2.0650041 2.3912152 2.2137791 2.2385477 1.8041434 1.9235405 1.6254101 1.6541319 1.7388606 1.7662862 2.1347388 2.1167375 2.1641709 2.3193118 1.5223715 2.0710250 1.4992759 1.3454364 1.3838870 1.5256681 1.4240454 1.3854778 1.5795175 1.4492787 0.8862177 0.7923374 0.7819913 0.7875916 0.7302156 0.7112174 0.8248366 0.7566173 0.8282247 0.7737132 0.7136691 0.7450723 0.6941843 0.7667637 0.7185587 0.7690571 0.7046305 0.6196121 0.7373169 0.7248947 0.6748009 0.7659512 0.7599481 0.7217960 0.6559652 0.7007273 0.7902182 0.8108251 0.9221977 0.6980941 0.7811467 0.6464032 0.6161876 0.6383497 0.7109791 0.8315703 0.8679330 0.8649428 0.8795860 0.6792589 0.7832077 0.7967235 0.7866041 0.7632482 0.7280627 0.8345564 0.8017233 0.8156021 0.8216043 0.7728977 0.7842841 0.6888221 0.6957574 0.4404222 0.4978643 0.4886980 0.6216054 0.6095953 0.5980160 0.5698686 0.6077429 0.5820389 0.5869494 0.6576770 0.6105766 0.6333779 0.6406822 0.5889709 0.6632559 0.6667493 0.6156540 0.6534769 0.5606704 0.5884527 0.5743338 0.5518035 0.5495820 0.6353529 0.6237385 0.6183161 0.6471918 0.5560613 0.5760954 0.6064478 0.7852838 0.6973847 0.5157411 0.5769299 0.4959874 0.3858140 0.4742020 0.4553628 0.5103642 0.3956598 0.4467278 0.4423261 0.3451621 0.4145854 0.4060175 0.3248434 0.4480089 0.4583856 0.4291199 0.5314298 0.3275756 0.3574434 0.3212146 0.3893193 0.3794212 0.3674707 0.3349528 0.3413292 0.3525928 0.3307296 0.2883241 0.2668089 0.2260666 0.2187793 0.1845041 0.1745468 0.0000000 0.1214770 0.1263643 0.1418011 0.1539185 0.2014781 0.1844387 0.3301638 0.2810477 0.4417984 0.3352225 0.3592766 0.2980464 0.3056672 0.2798972 0.2743179 0.2300131 0.3657254 0.3078773 0.2753543 0.3147147 0.2828404 0.2400607 0.2377357 0.2714087 0.2729581 0.2474927 0.3595204 0.2844196 0.3306667 1.7224505 1.8177692 1.6077126 1.6384739 1.4156750 1.4804219 1.7505603 1.4852710 2.2973246 1.5964037 1.5540486 1.5074757 1.4600945 1.6161705 2.3451117 2.2154449 2.1216844 2.1439839 2.3705477 2.0998950 1.8484433 2.1171676 1.7416841 1.6923415 1.6667543 2.1562342 1.8092026 3.9626154 3.0903455 3.4373563 3.1830687 3.7636842 3.5230308 3.4780808 3.8216498 3.7895297 
ref_153    2.5536856 2.8819832 2.0687967 2.4185196 2.0756237 2.1350521 2.2525412 2.0069749 2.0709340 2.2307017 2.1730605 1.9057754 2.1195457 1.9342351 1.7311633 1.7058158 1.9609432 1.9686830 1.9540191 2.0496910 1.9658453 1.9139694 1.9351470 2.3508690 2.1566485 2.1667002 1.6937972 1.7580796 1.6722100 1.5054240 1.6439917 1.6509320 2.1565620 2.0708921 2.0433515 2.2661068 1.6825625 2.0609009 1.4856110 1.4047273 1.3378421 1.4870108 1.4502163 1.3649250 1.5635380 1.4073568 0.8142237 0.6923736 0.6472108 0.7882836 0.6878923 0.6994463 0.8321515 0.7379133 0.8298926 0.7755573 0.6976405 0.6944691 0.6778564 0.7545933 0.7086520 0.7240799 0.6703498 0.6332062 0.7179193 0.6605704 0.6318827 0.6394591 0.6919845 0.6829275 0.5999578 0.6766953 0.6845789 0.7038208 0.8119509 0.6320632 0.6709932 0.5875269 0.5999559 0.6186890 0.6421247 0.8119790 0.8391819 0.8228097 0.8138612 0.5920215 0.6697623 0.6951697 0.6359348 0.6019383 0.6156342 0.7822114 0.7290208 0.7226352 0.7264245 0.6669688 0.7106549 0.5957646 0.6591478 0.4239407 0.5088081 0.4857839 0.5879282 0.5510925 0.5793470 0.5341220 0.5743747 0.5239846 0.5337017 0.6118060 0.5438788 0.5671404 0.6257833 0.5936921 0.6570777 0.6263466 0.5943519 0.5760663 0.5503156 0.5451332 0.5376739 0.5287339 0.5540429 0.5590800 0.5717301 0.5733125 0.6017494 0.5448546 0.5270694 0.5775770 0.7643818 0.7155920 0.4883866 0.5991207 0.5135527 0.3589997 0.4293437 0.4694860 0.4626767 0.4050649 0.4292971 0.4234884 0.3645371 0.4139002 0.4107075 0.3565841 0.4386562 0.4516592 0.4332968 0.4935480 0.3109124 0.3342442 0.3062966 0.3820607 0.3488930 0.3358580 0.2804885 0.3589310 0.3466364 0.2894094 0.2562068 0.2677344 0.2392873 0.1960066 0.1869746 0.1714284 0.1214770 0.0000000 0.1189422 0.1449110 0.1581981 0.2112035 0.1683175 0.3336903 0.2958953 0.3958627 0.3161017 0.3387915 0.3156828 0.3288856 0.2985056 0.3154658 0.2641755 0.3661445 0.3039557 0.2851583 0.3255688 0.2963166 0.2452098 0.2416011 0.2809445 0.2916842 0.2786626 0.3283176 0.2700913 0.3175916 1.7634017 1.9275821 1.5840616 1.6197646 1.3303415 1.4351051 1.6892496 1.4905266 2.3021249 1.4908103 1.4981020 1.4538813 1.4165881 1.4984392 2.2383898 1.9087518 1.9418865 1.9771234 2.1690690 2.0497678 1.8162194 1.9601149 1.6936985 1.6281654 1.5735504 1.9739146 1.8548088 3.7999568 3.1341604 3.5256032 3.4648814 3.7760007 3.5160639 3.6213237 3.7475602 3.7710223 
ref_132    2.6804131 2.9448269 1.9401341 2.1995781 2.1590675 2.0361721 2.2840879 2.0752552 2.0642146 2.1206961 2.1329670 1.9432542 2.1881221 1.8479997 1.7584037 1.7656847 1.9335228 1.9048982 1.9787287 2.0209662 1.8515655 1.8625038 1.9795127 2.4119647 2.2407282 2.2475802 1.7454592 1.8028049 1.7066371 1.6374568 1.6402528 1.7162305 2.1767387 2.1388586 2.0838166 2.1566720 1.5148422 2.1427114 1.4616909 1.4152114 1.3235934 1.4850829 1.3549754 1.2765885 1.5074518 1.4341398 0.7940793 0.7571468 0.7057881 0.8281930 0.7497343 0.6957396 0.8032030 0.7408545 0.8122085 0.7582668 0.6895077 0.7192169 0.6565544 0.7345829 0.6822497 0.7525920 0.7335781 0.6606727 0.7018608 0.7334641 0.6944841 0.7120849 0.6981675 0.6744207 0.6256682 0.6845042 0.6290263 0.6840682 0.7593427 0.6760289 0.6809696 0.5970378 0.6288180 0.6190448 0.6350718 0.8348696 0.8124566 0.8578001 0.8252758 0.5684041 0.7044256 0.7072333 0.6552792 0.6562125 0.6495201 0.7899046 0.7818506 0.7712884 0.7616252 0.7243991 0.7273972 0.6100441 0.6786220 0.4887965 0.5262544 0.5372300 0.6328163 0.5935928 0.6028850 0.5795294 0.5817689 0.5704825 0.6160931 0.6447247 0.5693701 0.5975180 0.6498482 0.6098698 0.6735995 0.6240469 0.5861788 0.6423224 0.5857175 0.6072003 0.5637407 0.5359364 0.5858664 0.6522881 0.5872460 0.5972350 0.6333592 0.5792331 0.6016387 0.5818302 0.7216179 0.6738291 0.4856590 0.5907324 0.5217838 0.4029060 0.4336644 0.4621167 0.5014519 0.3889604 0.4592935 0.4447787 0.3637152 0.4198689 0.3944197 0.3757476 0.4403840 0.4343464 0.4140049 0.4762573 0.3359904 0.3286364 0.2993901 0.3570225 0.3602727 0.3279001 0.2796944 0.3400649 0.3614654 0.3176165 0.2857606 0.2414740 0.2031050 0.2126368 0.1755046 0.2118149 0.1263643 0.1189422 0.0000000 0.1550472 0.1700236 0.2315849 0.2344910 0.3283671 0.2702853 0.4198624 0.3377983 0.3489856 0.3254536 0.3397511 0.2890727 0.3144303 0.2451529 0.3521635 0.3054405 0.2944863 0.3185702 0.3002351 0.2372482 0.2645857 0.2806370 0.2585354 0.2523513 0.3460149 0.2657715 0.3164598 1.8484753 1.9729946 1.6952062 1.5914706 1.4185667 1.4936138 1.8218804 1.5954443 2.2858983 1.4275041 1.5164002 1.4083343 1.3588497 1.5054559 2.3674257 1.8999477 1.9921598 2.0731875 2.2143504 2.0184741 1.8343734 2.0235428 1.7298096 1.6976645 1.6479523 2.0362622 1.9617962 4.0069199 3.2011764 3.4399922 3.2826624 3.8911116 3.5007178 3.4766472 3.6793437 3.8759632 
ref_62     2.4945699 3.0601915 2.0554120 2.3128054 2.2376013 2.1584560 2.4089604 2.1167342 2.1424630 2.1510430 2.2523421 1.9898521 2.3063306 2.0063797 1.7114956 1.7914523 2.1483052 1.9947406 2.1255883 2.1610773 2.0447889 1.9679754 1.9670612 2.4239471 2.2558046 2.2880985 1.6782475 1.7419390 1.7707601 1.7128256 1.7115791 1.7573195 2.2459135 2.2298640 2.2859133 2.2528987 1.6901951 2.1395688 1.4383310 1.4472905 1.4360893 1.5018950 1.4188233 1.3404178 1.5539514 1.4097436 0.8260735 0.7993469 0.7467217 0.8208817 0.7596568 0.7030557 0.8338737 0.7781948 0.8415997 0.8145500 0.6948742 0.7251180 0.6776054 0.7273647 0.7041781 0.7893794 0.7047750 0.7130703 0.7566162 0.7275186 0.6848818 0.6698398 0.7109478 0.6508775 0.6016799 0.7009905 0.6954175 0.6755848 0.8256871 0.6692487 0.6949655 0.6259523 0.6018421 0.5947381 0.6383698 0.8098256 0.8212092 0.8122672 0.8141522 0.5737150 0.7607477 0.7410809 0.7527669 0.7173045 0.7126229 0.8175463 0.7530212 0.7451853 0.7811359 0.7384801 0.7766383 0.5971051 0.7081091 0.5296519 0.5456733 0.5359543 0.6460606 0.6497464 0.6068754 0.5931041 0.6298579 0.5649499 0.6094110 0.6732514 0.5961042 0.6075123 0.6328956 0.6363174 0.6567197 0.6463423 0.6099871 0.6258886 0.6112962 0.6400603 0.5752270 0.5695921 0.5372927 0.6312379 0.6306754 0.6294778 0.6503555 0.6001604 0.6229346 0.6198660 0.7324463 0.6648819 0.5094096 0.6398246 0.5331311 0.4178318 0.4481689 0.4264052 0.4609049 0.3710622 0.4742138 0.4753962 0.3997813 0.4102687 0.4041275 0.3623900 0.4278617 0.4529369 0.4485512 0.5523765 0.3487174 0.3442130 0.3074284 0.3845877 0.3500044 0.3570816 0.2939013 0.3543540 0.3674002 0.3342228 0.2864814 0.2634145 0.2165595 0.2314743 0.1811071 0.1680891 0.1418011 0.1449110 0.1550472 0.0000000 0.1295672 0.2516291 0.2269112 0.3537435 0.3046504 0.3910683 0.2841710 0.3291932 0.3185723 0.3320839 0.2934699 0.3013222 0.2884056 0.3363786 0.3118436 0.2986763 0.3456391 0.2885365 0.2396313 0.2663812 0.2607785 0.2768849 0.2361958 0.3422377 0.2470089 0.3172715 1.9932259 2.0836848 1.7938480 1.6638870 1.5116230 1.5363054 1.8858661 1.6369158 2.4770829 1.5563258 1.6456363 1.5050470 1.4511028 1.6264775 2.4449437 2.1220628 2.0152089 1.9976760 2.2635341 2.1118884 1.9011367 2.0008582 1.7174237 1.6894571 1.6544566 2.1786872 2.0657023 4.1205219 3.2159745 3.5267775 3.0958852 3.7602399 3.4940287 3.4263698 3.8829372 3.6077009 
ref_216    2.5298568 2.8184001 2.0968816 2.3560015 2.3472785 2.2475398 2.4954090 2.2242312 2.1936293 2.1954957 2.4278484 2.1268178 2.1853622 2.0477868 1.7818558 1.8069920 2.2493908 1.9074971 2.0968917 2.1283514 1.9609667 1.9679422 2.1377255 2.5160116 2.2956982 2.3290531 1.8001198 1.7389874 1.7157272 1.6558540 1.7751847 1.7134631 2.0847891 2.1512631 2.2277788 2.3430956 1.5876971 2.0918969 1.4527033 1.4535469 1.4689766 1.5548396 1.4287740 1.4173988 1.6131668 1.5206795 0.8057046 0.7463007 0.7208577 0.7650278 0.7573467 0.7165018 0.7915379 0.8245262 0.8304225 0.8078235 0.6718448 0.7297453 0.6806943 0.7325000 0.6749148 0.7055329 0.6469257 0.6767012 0.7386175 0.6527703 0.6207870 0.6736891 0.6594564 0.6514791 0.5878568 0.6481792 0.6726566 0.6520814 0.7872598 0.6617307 0.7063179 0.6467731 0.6358327 0.5993755 0.6550867 0.7406850 0.7808856 0.7641262 0.7333440 0.5189103 0.7121496 0.6948885 0.7309756 0.7098605 0.6864153 0.7847237 0.6824995 0.6944928 0.7306068 0.7014940 0.7240923 0.5696300 0.6133873 0.4645121 0.4853855 0.4527438 0.6226158 0.5859078 0.5260535 0.5461363 0.5433825 0.5276721 0.5184817 0.5818487 0.5440648 0.5501953 0.5631448 0.5541196 0.5830690 0.5673456 0.5262663 0.5586860 0.5647215 0.5062408 0.5065451 0.5275496 0.4897234 0.5712479 0.5527984 0.5551478 0.5377658 0.5061794 0.5157385 0.5362479 0.7647463 0.6819765 0.4653918 0.6189139 0.4919135 0.4476003 0.4483480 0.4577274 0.4658034 0.3717543 0.4207353 0.4497291 0.4303805 0.4314097 0.4129423 0.3802739 0.4330149 0.4425764 0.4325046 0.5457901 0.3145839 0.3536597 0.3278170 0.3948359 0.3211040 0.3502600 0.2856346 0.2978653 0.3517666 0.3519967 0.2252908 0.2527549 0.2480889 0.2580102 0.2202562 0.2041341 0.1539185 0.1581981 0.1700236 0.1295672 0.0000000 0.2405168 0.1920668 0.3335308 0.2869830 0.4139494 0.3238909 0.3692349 0.3296481 0.3326223 0.3146554 0.3489639 0.3000011 0.3559647 0.3556297 0.3356771 0.3956795 0.2910537 0.2218623 0.2796636 0.2747604 0.2957024 0.2656542 0.3531576 0.2754388 0.2971687 1.8808660 2.0118987 1.8195435 1.7009143 1.5831161 1.5869350 1.8494741 1.6053218 2.4643447 1.5388224 1.6678248 1.5163087 1.5532581 1.6773722 2.4343291 2.1779512 2.0626406 2.0826988 2.0913283 2.0381146 1.8022492 2.0900513 1.7157532 1.6579112 1.6744349 2.1449357 1.8853760 3.9835742 3.1601965 3.4921011 3.3318080 3.5998322 3.5057161 3.4390305 3.7007654 3.6327211
[truncated: 142,253 more chars]
