# Supplementary material for: Picoplankton nitrogen guilds in the tropical and subtropical oceans: From the surface to the deep
Source: PLoS One. 2025 Nov 5;20(11):e0335222. doi: 10.1371/journal.pone.0335222 (PMC12588538; doi:10.1371/journal.pone.0335222)
Supplement: S1 File — (ZIP) [file pone.0335222.s001.zip › supplementary info/N_cycle/G_nifH/clusters/iTOL_colors.txt]

DATASET_COLORSTRIP
SEPARATOR COMMA
DATASET_LABEL,multicolor
DATA
CONTAINS==cluster_I,#fcba03
CONTAINS==cluster_II,#03a9fc
CONTAINS==cluster_III,#32a850
CONTAINS==cluster_IV,#ff0000
