# Supplementary material for: Picoplankton nitrogen guilds in the tropical and subtropical oceans: From the surface to the deep
Source: PLoS One. 2025 Nov 5;20(11):e0335222. doi: 10.1371/journal.pone.0335222 (PMC12588538; doi:10.1371/journal.pone.0335222)
Supplement: S1 File — (ZIP) [file pone.0335222.s001.zip › supplementary info/N_cycle/G_uca_urea_carboxylase/tree/ref_database.faln]

>uca_33
---------------------------------------------MGIEAVSIYTTADAG
SPHVRDADTSLRLQ-----GSSVAETYLDGAQVIRLAKSAGADAIIPGYGFLAESADFAR
AVEEAGLVWIGPTAEQMSDLGLKHRAREIAVASKVPVVPGSPQLVMSLADAHEEAE----
RLGFPLMLKSTAGGGGIGLRCCRDAESLADAFDAVQRLAAVNFGE----------AGVFL
ERYIENSRHIEVQILGDGTGRVLALSERDCSLQRRHQKVVEECPAFAVPAQVRASMRASA
IRLAAAVKYRNVGTVEYIYDIDTQEYYLLEVNTRLQVEHPVTESVTGLDLVECMLKVARG
DCG----QLFDGETGTISQ--QGASIEVRVYAESPLENFRPCAGSITSLSLP--------
-------SSL--------------RVDAWVDV-GTEVSTRYDPLLAKLIATG------RD
RREALQRLAAGLRETRIEGVQTNLEYLRQIVSWSLFQTGSYTTKSL-D-FF----LFQDS
SFNVIESGAMTTIQDYPGRTGLWSIGIPPSGPMDHLSFRLANRLVGNDQGAAALECTFQG
PTLKFHCDTIVAVVGAEAPVTV----DGEP----RPSNESFPLQAGQVLAVGSV--ENGY
RMYIAVAGGINTPMVMGSRATFEVGNLGGKNGSKLQPGDIIP-----IGASPPPSKASE-
------HLPV------------------------CPDIPI----------PSQPN-----
--------------ACWT-------IGVVPGPHGAPDYFTQDGLATLFAGEWRVHHNSNR
LGVRLTGPRPQWARETGGEAGLHPSNIHDSPYSIGSVSFTGDEAVVLTCDGPSLGGFVVF
CVVASSEMWKLGQARPGDTIRLRAMSTESA--SRLDRELSASIQGLSELPKLENL-----
---------------------------------LPE------DNKGAGV-----------
--------------------GTP----MV-------GAIECGGD-K--------------
-----------VLVRQAGDRSMLLEFGEDEIFDLEQSFKIQAFCQNHAS----T----PI
---EGIHEVTPGVRTVHLIYASGLSPDT----VLARLSRHMCSYVVPTRMLSRTLHLPLA
FDDSVSQAAVERYAASIRSEAPWLPSNVAFLEKLNGL---DDLPSILYNASYLVLGLGDV
FLGSPCAVPLDPRHRLFGTKYNPSRSFTPRRSVGIGGNYCCIYATDSPGGYQLVGRTVDI
WDAKSVQADQVQ----LMAKGSGKADVPWMFRPFDVIKFYAVAESEL----DAAPASK--
LIKV-TEGELDLEEYQAWLASQKDSIDAMAAHREDSMSKSPFLPELR--QPYK---PKTA
--------SADVA--------DVASSSGL----NLAG-----EKVKAMMPGRCYNFQVKD
GGMVKKGEILMWVESSKMEIEIRSPVSGRCVALGVREGGLVDAGQTL-LTIDPAHENGGK
---------------------------
>ugaCgd2_0
----------------------MFKKILIANRGAIAVRIERTLKKMGIKSVAVYSKADRD
SLHVENADESVFIG-----DGSAKETYLDVNKIIDAALKTGAEAVHPGYGFLSENTEFAA
ECEKNNIKFIGPDSNQIKLFGLKHPARELAQRANVPLLLGTG-LLNGVDEAVESAE----
KIGYPVMIKSTAGGGGIGIRICENKNELISSYDNVCHLAESNFND----------AGVFL
EKYIRKARHVEVQIFGNEYGETAVLGERDCSVQRRNQKVVEESPAPNISEEVRQQMYSAA
RNLAKTSGYRNAGTVEFLYDESDEKFYFLEVNTRLQVEHGITEEVYGVDLVEWMIKEAAG
ELK----GIDGFKA--VPD---GHSIEVRVYAEDAINNFRPGTGKIDDVIFS--------
-------DKA--------------RVETWIRK-NIEISSLYDPMLAKLIVHA------DS
RESAVQKINDVLEESEIYGVTTNLMYLKSFISTPDYKSGRLFTKML-D-CF----MPEEN
AIEVLDGGLQSTVQDAEGMIGYWTVGVPPCGAMDSYSFRIGNKLLGNTPDSAGIELTMRG
GTYRFRTTASFCITGADMSATL----DGET----VPMYTVVTAKPMQELKFKTC--TKGM
RTYLLVAGGIKVPKIMGSCSTFCDGKFGGHNGRALRTGDVLH-----LSNKCLTNIVST-
-------------------------------------FDK----------NYTPKI----
---D----------NVWT-------IGVIPGPQPTYEYLQPEYLKTLTEAEYTVNFNSAR
TGIRLNGPIPQWVREDGGEAGLHPSNIHDNAYAIGTLDLTGDQSILLGPDGPSLGGFVCS
VTTAKGELWKLGQLHPGDKVHFQLITLEQA--GKIRKAQERNISLDYTEVRLPEK-----
------------------------------------------T-----N-----------
--------------------IDA----YY-------AVLAEGNHDD-----------TD-
-----------YKIRLQGEENVLIEYG-EMELNIELRFRVHILMNELEK----S----SL
---P-IIDMTPGIRSLQIHFDVNKISAREMCSKVIEVNSNLSK-LDDITVPSRIIKLPLS
WDDPQTQIAAQRYQQTVRPNAPWCPSNPEFIRRINGLDSIKDVQDIVFDAEYLVLGLGDV
YLGAPVATPVDPRHRMVTTKYNPARPWTPENAVGIGGAYLCVYGMEGPGGYQFVGRTIQM
WNPLR----ETE----YFKKGK-----PWLLNFFDRLKFYPCSAEEILQYREDFLRGK-F
QIEI-EETTFHLGEYKEYLESIKESATKFKAHQEASFEAERQRWIEQ--GLDH---FVSE
--------TEEIQ----------TGNDVL----PDDC-----EPISAAIPGSVWKVIAEE
GQAIKKGDTIAVLESMKMEFAIESEYAGTVEKIFIKTSQQVNAGQMI-AAIKAE--V---
---------------------------
>ugaCgd2_37
------------------------------------------------------------
------------------------------------------------------------
------------------------------------------------------------
-------------------------------------MAESNFND----------AGVFV
EKYIRKARHVEVQIFGNAFGEVTAIGERDCSVQRRNQKVVEESPAPNLSDAVRKEMYQAA
ESLARAASYRNAGTVEFLYDEEQEKFYFLEVNTRLQVEHGITEEVMGVDLVEWMVKEAAG
ELK----DLKKKVG--KPN---GHAIEVRVYAEDCINNFRPASGKIDDVEFS--------
-------DIA--------------RVETWIKK-NIVVSPLYDPMLAKLIVHG------KD
RQDALEKMSRVLEESKLYGITSNMQYLKALIHTPAYKEAKLYTKML-E-GF----LPEET
ALEVLSGGVQSTVQDYPGMIGYWTVGVPPCGAMDSYSFRIGNALLKNKEDAAGIEMTMKG
GTFRFRTTTSFVITGADMGATL----DGEN----VPMYTVIQAAPMQVLKFGNC--KKGM
RTYLLVAGGIQVPKVMGSSSTFVDGKFGGHNGRTLRTGDVLQ-----LTKECHICSVES-
-------------------------------------FPS----------EYTPKL----
---T----------NNWT-------IGVIPGPQPTAEYLKPEYLETLTSAEYVVNFNSAR
TGIRLNGPIPQWVREDGGEAGLHPSNIHDNPYAIGTLDLTGDQSILLGPDGPSLGGFVCP
VTTAKGELWKLGQLHPGDTVHFQLLSLEQA--KEIRLAQEENIKGNYTEVVLPEP-----
------------------------------------------I-----K-----------
--------------------LDA----TY-------AILAKGREGD-----------TD-
-----------YLIRLDGEENVLIEFG-EMELNIELRFRAHILMNALKE----K----NL
---P-IIDMTPGIRSLQVHFRPEEITTKEMVDAIVKTNKELGS-LDDVTVPSRIIKLPLS
WDDPQTQLAAERYQKTVRPNAPWCPSNPEFIRRINGLDSIEDVMKIVFEANYLVMGLGDV
YLGAPVAVPTDPRHRMVTTKYNPARPWTPENAVGIGGAYLCVYGMEGPGGYQFVGRTIQM
WNALQ----ETK----FFTKEK-----PWLLNFFDQIKFYPCSAEEILQYREDFLRGK-F
EIEV-EETTFHLGEYKAYLESIKESSAKFKAHQEAAFEAEKQRWVEQ--GLDH---FDSE
--------DENID----------SEETVL----PEGS-----EGIEATIPGSVWKVLVEE
GQEVKKGENVVILESMKMEFPIAAEEDGVITTICVKPGEQVQAGQYV-VGIEAKEAV---
---------------------------
>ugaCgd2_46
----------------------MFAKVLVANRGAIAVRIIRTLRDLGALSVAVYADEDRD
SLHISAADEAYSLG-----SGSATDTYLNQQKILSIIKVCDAQAVHPGYGFLSENEAFAE
RLATQGIAFIGPQPAHLKQFGLKHEARLLAQASAVNLVPGSD-ILVDVEQALTTAE----
AIGYPVMLKSTAGGGGIGMQRCNSEQDLRDSFAAVSRLAKGNFGN----------AELFL
EKYLGAPRHVEVQAFGDGCGNVAIIGDRDCSLQRRHQKVIEECPAPNIPYEVRERLHEQA
RVLLQSVNYESAGTVEFLYDAADEEFYFLEVNTRLQVEHGVTELVYNVDLVAWMVRQASG
DVE----SLQALEGLSAS----GHAVQARVYAEDPNHDFRPTPGKITEVEFP--------
-----PDPSI--------------RVDTWIQA-GARVPFQFDPMIAKVIALG------SD
RVQALVALDEALAATRIYGIETNTRYLRQAIKMPAFVEARMTTATL-G-EL----RYQAS
TIDVLSGGASSTIQSFPGRQGYWSVGVPPSGPMDDLSFRLGNRLLGNPSDAAGIEIVLNG
PRLHFNTTAQCVITGADIQADI----DGEP----VSLWKTFKVAAGQTLSLGSV--AGGL
RAYVLFKNGIDTPIQLGSSATFTLGAMGGCTGEALRTGDVLG-----LCVNPLGLSAAE-
-------AFN------------------------EFELSP----------AHQPVL----
---E----------DRHQ-------IRVMLGPHVAPDFFTESDIDNFLTSQWTVHYNSSR
TGVRLTGPHPDWARPDGGEAGLHPSNIHDNAYAFGSVDFTGDMPVILGPDGPSLGGFVCP
AVVINADRWKLGQLVPGDQIRFVATTEDDA--GVASRLREDYVRTLIKPQDNSSE-----
------------------------------------------K-----R-----------
--------------------ESP----VI---------LSPASLTN-----------PS-
-----ALAMSDITIRRAGQEWLLVEFG-PVVLDVELHLKVHALKTLIET----D----GI
---EGIVEMTPGIRSLQIRYDIQVWSAVTLRQRLNALLDAVPE-AENGVIESRLVRLPLS
WEDPACLEAVDKYVKGVRSDAPWCPDNVEFIRRINGLSSKDDVKRIVFDARYLVMGLGDV
YLGAPVATPLDPRHRLVTTKYNPARTWTAENSVGIGGSYLCIYGMEGPGGYQFVGRTLQV
WSTQK----RGD----AF--SE-----PWLLRPFDQLQFYPVDAQTLLEMREQFARGE-P
CVDI-QPIQFDASEYQGFLQREEDSIRTFTEQRQRAFDAELASWREQ--GLLS---FETD
--------LGQA---------TPPESIAM----PPGA-----VAVDSPMSGSVWSLPAEH
MARVEGNETLVVIEAMKSEFEVRAPFAGQL-EIVVSAGQQVQAGQTL-AVLQPE------
---------------------------
>ugaCgd2_18
---------------------MSVATVLIANRGAIATRIIRTVRRMGLRSVAVYSEADAD
SLHVSQADVAVCIG-----PAAATESYLDIAAILKAARETGAGFIHPGYGFLAENAEFAE
ACAATDIVFIGPTPENMRTFGLKHSARALATEHGLPLAPGTG-LLEDEDEAASAAN----
EIGYPVILKATAGGGGIGMHICEDEAAVRKNWDSVARLGAGNFGD----------AGVFL
ERYIARARHIEVQIFGDGTGRVMPLGERDCSLQRRNQKVVEESPAPDLGENVRRELIGAA
VRLGAAARYLSAGTVEFLFDAEREEFFFLEMNTRLQVEHGVTEEVMGIDLVEWMIRGAAG
DFT---------FLDREPPVSKGHSVQVRLYAEDPALDYRPTTGTITAIDFP--------
-------ESM--------------RAETWCTA-GSTISAWYDPMIAKLIVHA------DT
REAAIAAMQTALDESCVDGLESNLRWLRAVVRDERFVAGQVATRLL-D-TI----VYNPH
SIRVVSGGTATTVQDWPGRVGLWSVGVPPSGPMDDHSFRVGNLRLGNPEGTAGLEITFTG
PTLYFTAPARICITGADFSPRL----DGEP----VERGVPLDIAAGQTLALGRV-SGGGM
RGYILIAGGLDIPAYLGSRSTFELGQFGGHAARKLVAGDTLH-----LAEADVS------
----------------------------------TP-APV----------TELSDF----
---G----------NLWT-------LRVLYGPHGAPDFFTEDDIRATLDADWRVHYNSNR
TGVRLVGPKPHWARADGGEAGLHPSNIHDNPYAIGAVDFTGDMPIILGPDGPSLGGFVCP
FVVIAADQWKIGQLAPGDRLRFVPVTLDDA--KAADRAPLELTAQPTRTGPKREI-----
------------------------------------------S-----N-----------
--------------------LSP----VL-------ADTPAQGL-R-----------PR-
-----------TVYRQQGDRNILVEYG-PIVLDIELRIRVHALMTLLEE----K----AL
---PGVIDIVPGIRSLQLHFDDRILDQQGALAALMEADNQLGD-LEDFTVPSRIVHLPLS
WRDPATLETIEKYMAAVRDDAPWCPDNIEFIKRINGQPDANAVEDIIFDASYLVMGLGDV
YLGAPVATPVDPRHRLVTTKYNPARTWTPPNVVGIGGAYMCIYGMEGPGGYQLFGRTIQV
WNTYR----QTD----AFVDGK-----PWLLRFFDQIRFFSVTPEELVEWRRDFPNGR-R
SIRV-EESEFRLADHRAFLAENAESIKAFEGNRQYAFEAERAQWQQN--GEFDRVTQLTD
--------DPALGA-------PAAPAIEL----PEGT-----DLIEAPFGGSVWKLLVAE
GDKVKAGDVIAVIEAMKMESPLESPDNGTIAALYISERQSLEPGAPM-LALRRH------
---------------------------
>uca_5
-------------MPGTAPPAPPFDSVLIANRGEIARRIIRTARRMGLRTIAVHSDADRA
APHVREADEAHLLG-----PSAPESSYLDIDRIIEVALAAGAGAIHPGYGFISESAAFAR
AVEEAGMVFVGPTWQQIEAFGPKHTARAIAMECEVPCVPGSG-LVGSADAAAQAAA----
EIGYPVMVKASGGGGGVGIVTCADETQLRAAFASVTRLAAANFAT----------PGVFV
ERFIARARHLEVQVFGDGAGNVAILGDRDCSLQRRHQKVVEEAPAPHLPEHVRETMHRSA
AALARHVDYRSAGTVEFVYDAESQEVFFLEMNTRLQVEHPVTEQILGIDLVEWMLRVGLG
DVG--PAGFLAAADLPAP---TRHSVEARIYAEDPSKDHRPSSGLLTEVAFP--------
AGAVADLADL--------------RIESGVET-GDVVTPIYDPMLAKLIVTA------DD
RTAAFAALAEALAQTRIQGLETNLGLLASIARSPEVLDGTMTTSLL-E-GL----RDERA
RIDVERGGASTTIQDWPGRLGHWQVGVPPGGPMDDRSFRLANRAVGNPEGAPALECTVTG
PALRFSDATLVCVTGAEAAVTV----DGIP----VPQWEPVLVPAGGTLDVGTV-RGVGV
RTYVAARAGFDVPAYLGSAATFAPGGFGGHGGRALATGDVLR-----TAPLDGPGSATD-
------LAAP------------------------AP-VPP----------AERPVI----
---G----------ASWT-------LHVAEGPQPAPDYFTADDMTAIYDARWEVHFHAAR
TGIRLVGPKPRWARPDGGEAGLHPSNLHDNAYSVGAINFTGDTPSILGPDGPSLGGFACP
VTVVSADRWKLGQLRPGDTLRLVPVDESEL--PRIGDA---RRTASAFVPRSSRR-----
------------------------------------------D-----D-----------
--------------------DDG----VL-------ARRP--ATDA----A------PE-
-----------VVYRRGGDDNLLVEYG-PMTLDLGLRMRIHALMEAL-A----RV---DP
---AGLVDVTPGVRSLHLHVDPAVLSVRRLLGLLQELEDTIPA-TADLVVPSREVHLPLS
WDDPAIHEAIDRYASLIRDDAPWNPSNIEFIRRANGLGSVDEVRDIVMSAQYMVLGLGDV
YLGAPAAAPLDPRHRLMTTKYNPARTWTAEGTVGIGGTYMCVYGMDSPGGYQLVGRTLPI
WAGL---RTRRR----AFTGGD-----PWLLRFFDRIRYHPVSAEELTHLRSEMAADR-L
ELDI-RPGEFSLREHEDMLARDAEPIAAFRARQATAFEAERAAWEAA--GEFA----TRE
--------EAVGADSAE----D-DVRSRL----PEGA-----TVVEAPMAGAVWKVEVPT
GASAAAGDALLVLEAMKMETPVRAPHDLHVVEMLVEAGATVAAGQPL-AIVSATTPDHRT
PNGETA---------------------
>uca_20
----------------------MFERILIANRGEISRRITRTAHRLGVATVAVYSEADAA
SLHVREADEAVCVG-----PAAVAESYLNVDAILSAAKDTGAQAVHPGYGFLAESAVFAR
RVADAGLVFIGPTPEQLERFGDKVTAREAAAAAGVPLAAGTA-ALADVEEAALAAA----
SVGFPVIVKASAGGGGIGMRIAEDAAELAEVFASVKRLAADNFGD----------DAVYL
ERYVRRARHVEVQVFGDGEGRVVSLSDRDCTLQRRHQKVLEEAPAPGLPAAVREGMHAAA
RALAASARYRSAGTVEFIYDAEREEASFLEFNTRLQVEHPVTEAVVGVDLVEWMIRAAAG
DVG--FLAA---VPDEGPPV-VGAAVEARVYAEDPARGHLPSAGLLTCVDFP--------
-------GSV--------------RVDTWVQR-GVEVPAVYDPMLAKVVATG------VD
REAAWAAMSVALDGSRIEGVHTNLGQLRAAVVDPRVLAVEHDTGTI-A-SI----VDASP
RIDVVAPGVLTTVQDFPGRIGHWQVGVPPSGPMDDLSFRLGNRALGNAEGLPGLECTIAG
PTLRFGVPVTVCVTGAPAPVTL----DGVA----VEQWVPVAVPAGGVLAVGQV-ADAGA
RTYVLFQGGLDVPTFLGSASTFPPGRIGGYTGDQLRAGDRLV-----PCAAS--------
-------GPV------------------------AP-VPV----------ADRPAF----
---G----------HDWA-------LAVTPGPQPAPHYFTASDMERIYAADWSVQVHAGR
SGVRLDGPRPQWARTDGGEAGLHPSNLHDNPYSVGTVNFTGDTPALLGPDGPSLGGFACP
FTVTTSDRWKLGQLRPGDAVRFVPVGEAEA--DRLR-----ATPLANPVP-LIGA-----
------------------------------------------H-----E-----------
--------------------DTA----TL-------ASID--AEGD----R------PA-
-----------VAYRRAGDDAVLLEYG-PMHLDLALRMRVGALMDAL-A----AA---DP
---AGLIDTTPGVRSLHLHVDPDVLPVRALTGLLTELEADLPD-TADMTVPSRVVRLPIS
WNDAVVDEAIARYATNVRDDALFNPSNIEFIRRINGLGSVEEVAAIATAAEWLVLGLGDV
YLGAPAAVPVDPRHRLVTTKYNPARTWTAEGTVGIGGSYMCIYGMDSPGGYQLVGRTAPI
WAGL---RDLP-----SFHDGL-----PWLLRFFDRVVFERVSEEELAETRRDLAAGR-A
VIDI-REGTFAYADYRRLLADNADSIEAFRARQATAFEAERQRWAAA--GEFD----RDH
--------TEPAP--------A-TGSVDL----AEGE-----TLVEAPMAASVWRVAVAE
GDTVAAGDTVVVLEAMKLEMPVAATATGTVRRVLAAPGDQAGPGTPL-LVIG--------
---------------------------
>uca_24
----------------------MFDTVLVANRGEIACRVLRAARELGLRTVAVYSDADAG
APHVHAADRAVRLG-----PAPASESYLRVDAVLSAAAATGAGAVHPGCGFLAEHAGFAR
ACERSGIVFVGPTPEQIELFGDKQAARAVATAAGIPPVPGSG-LLPDAEAAVAAAE----
RLGYPVVLKVVGGGGGVGMRACSDAGAVRAAFGAVTRQATAAFGS----------AAVFC
ERYLGRVRHVEVQLFGDGAGRVVTLGTRDCTLQRHHQKIVEEAPAPALPTALEDQLLRAA
RTLAAAVSYRSAGTVEYLVDVATGRAHFLEVNPRLQVEHPVTEAVTGIDLVEWMLRLALG
E-Q--VLDG---VPDHGPAV-RGHAVEARICAEDPVHDHRRAGGLLTRVRFP--------
-------EGV--------------RVDSGIET-GAVVTPHYDPLLAKVVATG------PT
RDAALTALGAALAQTRIDGVPTNLAQLRAALADPAVGAAAHTTATL-A-GI----AVTEP
RIDVLRGGTLTTVQDFPGRTGYWEVGIPPSGPMDDASFRAANRILGNPEGAPGLEATFTG
PALRFSHPATVCVTGALAPVTV----DGQP----VPQWCPVDVPAGAVLDIGTA-AGPGL
RTYLAIAGGLDVPGYLGSAATFPLGGIGGYTGRAVATGDVL-------VPGSL----PT-
----------------------------------GPGDPD----------VPRPEL----
---S----------HEWE-------LAVTEGPQPAPEYFTAADMRQFYETTWTVQSHADR
TGVRLFGPRPRFARPDGGDAGLHPSNVHDNPYSVGAVNVSGDTPILLGPDGPSLGGFACP
LTVVCAHRWKLGQLRPGDTVRFVPVTADVA--DRLRSDPVRCAATLAPLL-RTGP-----
------------------------------------------D-----P-----------
--------------------GEA----IL-------ARTP--ARPD----R------PA-
-----------LVVRRGGDDNLLVEYG-PMELDLALRMRVHALGTAL-T----EQ---RL
---PGLIDVTPGVRSLHLHVDPDVLPVRRLADLVVEADADLPA-TADLAVPSRVLRLPLS
FDDPVVARAVERYRAGVRAQAPWLPSNTEFVRRINGLGSVDEVRDIMAAAEYLVLGLGDV
YLGAPLAVPVDPRHRLVTTKYNPARTWTAADTVGLGGAYLCVYGMDSPGGYQLVGRTVPI
WSGH---RQRP-----PFTPGV-----PWLLRFFDRIRWYPVSAEQLLEERAAFAAGR-L
DVEI-TEERFVLAEHLAFLEREADSIAAVERTRRAAFAAERAAWEEA--GEFS----AAA
--------RVPPPRTPE------PGSLSV----PAGA-----TVVEAPMAAGVWRCEVAP
GTRVAAGAPLITLEAMKLEMPVRAPAPGLVLSVHVGPGDQVAPGQPL-VVLGEASG----
---------------------------
>uca_6
----------------------MFDTLLVANRGEIAVRVLRTAHALGLRTVAVHSDADAA
APHVRLADAAVRLG-----PAPASESYLRADAVLEAALATGAGAIHPGYGFLSENAGFAA
AVEAAGIAFVGPTPEHLAVFGDKHRARAAARAAGVPLVAGSG-LLPDVDAALDAAA----
QVGYPVMLKAVGGGGGIGMQACDDPAQLRDAYGRVQRLAAASFGD----------GAVFL
ERFVRRARHLEVQVFGDGAGRVVSLGDRDCSLQRRHQKVLEEAPAPDLPDDVRERLATSA
RALTASVAYRSAGTVEYVYDVERREVSFLEVNTRLQVEHPVTEEVTGVDLVGWMLRLARG
DAD--LRDELAALPDEGPAR-RGHAVEARVYAEDPRRGYRPSAGLLTHATYP--------
-------PGV--------------RVDAWAEA-GQEVTSHYDPLLAKVVVHA------DD
RAGALRAAADALAGTRLHGVDTNLPLLRAAVVHDDVLGAAHTTGTL-A-QV----TDDEP
WVEVLRPGVMTTVQDWPGRLGHWDVGISPSGPMDDLSFRLGNVALGNPEGAAGLECTLTG
PRLRFSHAATVCVTGAAAPVSV----DGVP----VPQWEPVDVPAGGVLDVGTP-TGPGL
RTYVLWRGGLDVPRYLGSGATFSLGGFGGYTGRALATGDVL-------VPAAVPDDAPV-
----------------------------------ATGVPV----------EARPGL----
---V----------HAWE-------LAVQEGPQPAPTYFTREDMGMLYDATWQVQAHANR
TGIRLSGPRPRWARPDGGEAGLHPSNLHDNPYSVGALNVSGDTPILLGPDGPSLGGFACP
VTVVVGHRWKLGQIRPGDTVRLVPVPEVTA--DVLRTSIVARASATLPAGLATGP-----
------------------------------------------D-----G-----------
--------------------DDG----VL-------ARVP--ADPSDPLGR------PE-
-----------VVYLRGADDNVLVEYG-PMVLDLGLRLRVHALAEAL-T----AR---AL
---PGVVDVTPGVRSLHVHVDPALLPVRTLVRLLVALEADLPA-TADLVVPSRRVHLPFA
FDDPAVADAVARYTVGVRPDAPWLPSNVEFVRRVNGLGSVADVLRTMTEAEYLVLGLGDV
YLGAPLAVPLDPRHRLMTTKYNPARTWTAADTVGLGGQYLCVYGMDSPGGYQLVGRTLPI
WSGH---RQHG-----VFEPGV-----PWLLRFFDRIVWHPVTADELAEQRAAFAAGR-L
DVRV-EHGTFSYREHLALLAEHADGIAGFQARQAAAFAVERAAWAAA--GELD----AAA
--------QDPPPDAAT----G-PQVVEL----LDGH-----VLVEAPMVGSVWRVQAEV
GADVREGDLLVALEAMKLELEVASPSDGRVVQVLVQPGQQVGPGAPL-AVLAVTA-----
---------------------------
>uca_28
----------------------MFDTLLVANRGEIAVRILRTARAMGLKTVAVYSDADAA
APHVRLADVAVRLG-----PAPAVESYLRADLVLQAAATTGAGAIHPGYGFLSENAAFAG
HVEAAGLAFVGPTPAHLSVFGDKHQARQAALAASVPLVPGSG-LLASVEEALVAAD----
AVGYPVMLKAVGGGGGIGMQACADRAELVAAYEKVQRVAAASFGS----------SGVFL
ERFVARARHLEVQVFGDGAGRVVSLGDRDCSLQRRNQKVVEEAPAPALPDDVRAQLHESA
RALTASVGYRSAGTVEYVYDVDRGEASFLEVNTRLQVEHPVTELVTGVDLVEWMIRLAQG
DTT--FLDD---LPDSGPPV-VGHAVEARVYAEDPRKDYRPSAGLLTEVVYP--------
-------PDA--------------RVDAWAET-GQEVTSHYDPMLAKVITHG------TD
RAAALASSAAALAGTRISGVATNLPLLRTVVGLDVVRDAAHTTGTL-A-GV----TDDEP
WVDVLRPGVMTTVQDWPGRLGHWDVGISPSGPMDDLSFRLGNRALGNPEGAPGLECTLTG
PRLRFSHETVVCVTGADAPVTV----DGEP----VPQWEPVVVPAGGVLDVGAP-HDVGL
RTYVLVRGGLDVPLYLGSASTFSLGGFGGYTGRALVLGDTL-------VPGAA-TAGPT-
----------------------------------SI-VPS----------ADRPEL----
---V----------HDWE-------VAVAEGPQPAPTYFTHDDMAMLYSSTWQVQTHANR
TGIRLTGPKPQWARPDGGEAGLHPSNLHDNPYSVGALNVSGDTPILLGPDGPSLGGFACP
VTVVVGHRWKMGQIRPGDTVRLVPVPAATA--DALRSSDALRSLASVPSALPIGP-----
------------------------------------------D-----G-----------
--------------------DDG----VL-------ARVA--GDDD----R------PD-
-----------VVYLRGADDNVLVEYG-PMVLDLGLRMRVHALGEAL-R----AR---GL
---PGLIDITPGVRSLHVHVDPALLTVPALVDVLVEIEAGLPA-TADLVVPSRRIHLPLS
FDDPVIGEAVARYQAGVRPSAPWLPSNIEFVRRINGLPSTDDVLRTMTTAEYLVLGLGDV
YLGAPLAVPLDPRHRLMTTKYNPARTWTAADTVGLGGQYLCVYGMDSPGGYQLVGRTVPI
WSGH---RQHG-----VFEPGR-----PWLLRFFDRIVWHPVDAAELLMQREAFAAGR-L
EVEV-EHGTFSYRDHLALLAEHAGDIAGFQSRQATAFAEERAAWALA--GELS----GPA
--------DAPADDDAD----ALPSSVDV----PEGS-----VLVEAPMVGSVWRVEARV
GDRVHEGDLLVALEAMKLELGVVAPADGLVSSVLVAPGQHVAPGTPL-AVVAVGA-----
---------------------------
>uca_9
-------------------MRLEFDTVLVANRGEIACRIMRSAKALGLKTVAVYSDADTG
AAHVEIADVAVRLG-----PGPAAESYLRSDLVIEAALATGAGAIHPGYGFLSENADFAT
KVAEAGLRFVGPTPEQLRVFGDKHTAREAARAVGVPLIPGSG-LLDSAEHAVAEAA----
RIGYPVMLKAVGGGGGIGMQACFAADELRAAYQRVQRLAATNFAS----------TGVFL
ERFVARARHIEVQLFGDGNGRVVSLGTRDCSLQRRNQKVLEEAPAPGLSAELTDQLLSAS
RELARSVGYRSAGTVEFVYDTEHGTASFLEMNTRLQVEHPVTEAVTGVDLVAWMLRLAGG
DAS--MVDE---QPESGPPI-TGWAVEARVYAEDPGHDYRPSAGLITAAAFP--------
-------VETYTGATTASAAPQGLRVDTWVGT-GTQVSPYYDPLLAKVIATG------DS
RDHAFTRLTGALADSHIYGVQTNLPQLRQATSDSRVLRAEHVTTTL-A-EI----RPVGR
RLDVLRGGTMTTVQDHPGRIGLWQVGIPPSGPMDDLSFTLANTAVGNPVGVPALECTLHG
PQLRFSDTAVVCVTGAPTPVTV----DGQP----APMWQPITVPAGAMLDVGAP-TDAGL
RTYLAVRGGIDAPLYHGSAATFTLGGFGGVTGKAVVAGDVLG-----IAPTAEHTLGTP-
----------------------------------AE-VPE----------HERPDF----
---T----------HDWQ-------LAVGEGPQTSPAYFTDDDMTQFYTHPWQVGSHANR
TGIRLEGPKPTWSRTDGGDAGLHPSNLHDNPYSVGTLNVSGDTPILLGPDGPSLGGFACP
LTVVSAHRWKLGQLRPGDTLRFVPVTDDEA--VLLRESNSTRAHDIVPNP-R-AA-----
------------------------------------------L-----R-----------
--------------------DHG----IL-------GAVD--GDGD----R------PR-
-----------VAYLRGGDDNILVEYG-DMVLDLGLRMRVHALAEAL-A----GT---GL
---PGILDVTPGVRALHIHFDPEVLPQYRLLGTLHEIELALPA-TTDLVVPSRTIRLPLS
FDDPSIAEAIDRYRSGVRDTAPWLPSNTEFIRRINGLDSVDDVRATVFDAEYLVLGLGDV
YLGAPLAVPLDPRHRLVTTKYNPARTWTPSDAVGIGGKYLCVYGMASPGGYQLIGRTVPI
WSSY---RQSA-----PFEPGT-----PWLFRFFDRIVWEPVSAEQLLDHREAAAAGR-F
DAEV-SDGTFALADHLALLRAEAESIAEFTAKQTAAFEAEKAAWRAA--GEFD----RPT
--------ATAPVADPA----D-DPLADL----PPGA-----TVVTAPMIGNVWRVEVEA
GQRLTAGAPIAVLEAMKLELPVHSPGAGTVLKVLATPGAKVEPGTPL-AVIGVD------
---------------------------
>uca_12
-------------------MSLSFDTLLVANRGEIACRILRSARGLGLKTVAVYSDADLG
AAHVRLADTAIRLG-----PAPAAQSYLRAELVIEAASAAGAGAIHPGYGFLSENADFAT
AVAEAGLMFVGPTPEQLRVFGDKHAAREAARAVGVPLVPGTG-VLESVDHAAAEAE----
RIGYPVMLKAVGGGGGIGMQACSGADELRAAYARVQRLAAANFSS----------AGVFL
ERFVARARHVEVQVFGDGLGRVVSLGTRDCSLQRRNQKVLEEAPAPGLSAQITAELLETS
RVLARSVGYRSAGTVEFVYDTEREAVSFLEMNTRLQVEHPVTEAVTGVDLVAWMLRLAGG
DAT--MLDG---LPEDGPAI-VGSAVEARVYAEDPGHDHRPSAGLITCASFP--------
-------GDA--------------RVDTWIGT-GTEISAHYDPLLAKVITHG------ET
RAAAFERLSAALADTRVYGVQTNLPQLRAAAVAPLVRAAQHVTSSL-A-EV----SFASR
RVDVLRAGTMTTVQDHPGRIGLWEVGIPPSGPMDDLSFTLANTAVGNPPGAPGLECTLMG
PQLRFSGPALVCVTGAPTLITV----DGAP----VPMWEPVTLAAGAVLDIGAP-TDAGL
RTYLAIRGGIDAPLYHGSAATFTLGGFGGITGTAVADGDVLG-----IA--APDGLGPC-
----------------------------------QP-VPA----------EQRPAF----
---T----------HDWQ-------LAVGEGPQTAPAYFTDADMARFYTHPWRVGSHANR
TGIRLEGPKPEWSRADGGEAGLHPSNLHDNPYSVGALNVSGGTPILLGPDGPSLGGFACP
LTVVSAHRWKLGQLRPGDTLCFTPVGDDAA--TALRTAPAARATAVITDA-A-AA-----
------------------------------------------L-----R-----------
--------------------DRG----VL-------GRRP--AGPD----R------PP-
-----------VAYLRGGDDNILVEYG-EMVLDLGLRMRVHALAHAL-A----AA---AP
---AGIIDVTPGVRSLHIHFDPDALPPYRLLGLLAELEEQLPA-TGDLVVPSRTIRLPLS
FDDPSIAEAIDRYRNGIRAAAPWLPSNTEFIRRINGLDSVEEVRRTVFDAEYLVLGLGDV
YLGAPLAVPLDPRHRLVTTKYNPARTWTPSDAVGIGGKYLCVYGMASPGGYQLIGRTIPI
WSSY---RQTA-----PFEAGT-----PWLFRFFDRIVWEPVTAEQLLEQRDAARAGR-F
DADI-SDGTFALADHLRLLRDHADDIADFETRQAAAFSAEKQAWHAA--GEFD----RTV
--------VAPPPSEPR----A-DLLDDL----PAGA-----TVVTAPMVGHVWRVAIAA
GERLTAGHPVAVLEAMKLELPVPSPVTGTVLRVLAAPGTQVQPGTPL-AVIGVD------
---------------------------
>uca_8
-------------------MSLSFDTLLVANRGEIACRILRSARGLGLKTVAVYSDADLG
AAHVRLADTAIRLG-----PAPAAQSYLRAELVIEAASAAGAGAIHPGYGFLSENADFAT
AVAEAGLMFVGPTPEQLRVFGDKHAAREAARAVGVPLVPGTG-VLESVDHAAAEAE----
RIGYPVMLKAVGGGGGIGMQACSGADELRAAYARVQRLAAANFSS----------AGVFL
ERFVARARHVEVQVFGDGLGRVVSLGTRDCSLQRRNQKVLEEAPAPGLSAQITAELLETS
RVLARSVGYRSAGTVEFVYDTEREAVSFLEMNTRLQVEHPVTEAGTGVDLVAWMLRLAGG
DAT--MLDG---LPEDGPAI-VGSAVEARVYAEDPGHDHRPSAGLITCASFP--------
-------GDA--------------RVDTWIGT-GTEISAHYDPLLAKVITHG------ET
RAAAFERLSAALADTRVYGVQTNLPQLRAAAVAPLVRAAQHVTSSL-A-EV----SFASR
RVDVLRAGTMTTVQDHPGRIGLWEVGIPPSGPMDDLSFTLANTAVGNPPGAPGLECTLMG
PQLRFSGPALVCVTGAPTLITV----DGAP----VPMWEPVTLAAGAVLDIGAP-TDAGL
RTYLAIRGGIDAPLYHSSAATFTLGGFGGITGTAVADGDVLG-----IA--APDGLGPC-
----------------------------------QP-VPA----------EQRPAF----
---T----------HDWQ-------LAVGEGPQTAPAYFTDADMARFYTHPWRVGIHANR
TGIRLEGPKPEWSRADGGEAGLHPSNLHDNPYSVGALNVSGGTPILLGPDGPSLGGFACP
LTVVSAHRWKLGQLRPGDTLCFTPVGDDAA--TALRTAPAARATAVITDA-A-AA-----
------------------------------------------L-----R-----------
--------------------DRG----VL-------GRRP--AGPD----R------PP-
-----------VAYLRGGDDNILVEYG-EMVLDLGLRMRVHALAHAL-A----AA---AP
---AGIIDVTPGVRSLHIHFDPDALPPYRLLGLLAELEEQLPA-TGDLVVPSRTIRLPLS
FDDPSIAEAIDRYRNGIRDAAPWLPSNTEFIRRINGLDSVEEVRRTVFDAEYLVLGLGDV
YLGAPLAVPLDPRHRLVTTKYNPARTWTPSDAVGIGGKYLCVYGMASPGGYQLIGRTIPI
WSSY---RQTA-----PFEAGT-----PWLFRFFDRIVWEPVTAEQLLEQRDAARAGR-F
DADI-SDGTFALADHLRLLRDHADDIADFETRQAAAFSAEKQAWHAA--GEFD----RTV
--------VAPPPSEPR----A-DLLDDL----PAGA-----TVVTAPMVGHVWRVAIAA
GERLTAGHPVAVLEAMKLELPVPSPVTGTVLRVLAAPGTQVQPGTPL-AVIGVD------
---------------------------
>uca_7
-------------------MSLSFDTLLVANRGEIACRILRSARGLGLKTVAVYSDADLG
AAHVRLADTAIRLG-----PAPAAQSYLRAELVIEAASAAGAGAIHPGYGFLSENADFAT
AVAEAGLMFVGPTPEQLRVFGDKHAAREAARAVGVPLVPGTG-VLESVDHAAAEAE----
RIGYPVMLKAVGGGGGIGMQACSGADELRAAYARVQRLAAANFSS----------AGVFL
ERFVARARHVEVQVFGDGLGRVVSLGTRDCSLQRRNQKVLEEAPAPGLSAQITAELLETS
RVLARSVGYRSAGTVEFVYDTEREAVSFLEMNTRLQVEHPVTEAVTGVDLVAWMLRLAGG
DAT--MLDG---LPEDGPAI-VGSAVEARVYAEDPGHDHRPSAGLITCASFP--------
-------GDA--------------RVDTWIGT-GTEISAHYDPLLAKVITHG------ET
RAAAFERLSAALADTRVYGVQTNLPQLRAAAVAPLVRAAQHVTSSL-A-EV----SFASR
RVDVLRAGTMTTVQDHPGRIGLWEVGIPPSGPMDDLSFTLANTAVGNPPGAPGLECTLMG
PQLRFSGPALVCVTGAPTLITV----DGAP----VPMWEPVTLAAGAVLDIGAP-TDAGL
RTYLAIRGGIDAPLYHSSAATFTLGGFGGITGTAVADGDVLG-----IA--APDGLGPC-
----------------------------------QP-VPA----------EQRPAF----
---T----------HDWQ-------LAVGEGPQTAPAYFTDADMARFYTHPWRVGIHANR
TGIRLEGPKPEWSRADGGEAGLHPSNLHDNPYSVGALNVSGGTPILLGPDGPSLGGFACP
LTVVSAHRWKLGQLRPGDTLCFTPVGDDAA--TALRTAPAARATAVITDA-A-AA-----
------------------------------------------L-----R-----------
--------------------DRG----VL-------GRRP--AGPD----R------PP-
-----------VAYLRGGDDNILVEYG-EMVLDLGLRMRVHALAHAL-A----AA---AP
---AGIIDVTPGVRSLHIHFDPDALPPYRLLGLLAELEEQLPA-TGDLVVPSRTIRLPLS
FDDPSIAEAIDRYRNGIRDAAPWLPSNTEFIRRINGLDSVEEVRRTVFDAEYLVLGLGDV
YLGAPLAVPLDPRHRLVTTKYNPARTWTPSDAVGIGGKYLCVYGMASPGGYQLIGRTIPI
WSSY---RQTA-----PFEAGT-----PWLFRFFDRIVWEPVTAEQLLEQRDAARAGR-F
DADI-SDGTFALADHLRLLRDHADDIADFETRQAAAFSAEKQAWHAA--GEFD----RTV
--------VAPPPSEPR----A-DLLDDL----PAGA-----TVVTAPMVGHVWRVAIAA
GERLTAGHPVAVLEAMKLELPVPSPVTGTVLRVLAAPGTQVQPGTPL-AVIGVD------
---------------------------
>uca_1
-------------------MSLSFDTLLVANRGEIACRILRSARGLGLKTVAVYSDADLG
AAHVRLADTAIRLG-----PAPAAQSYLRAELVIEAASAAGAGAIHPGYGFLSENADFAT
AVAEAGLMFVGPTPEQLRVFGDKHAAREAARAVGVPLVPGTG-VLESVDHAAAEAE----
RIGYPVMLKAVGGGGGIGMQACSGADELRAAYARVQRLAAANFSS----------AGVFL
ERFVARARHVEVQVFGDGLGRVVSLGTRDCSLQRRNQKVLEEAPAPGLSAQITAELLETS
RVLARSVGYRSAGTVEFVYDTEREAVSFLEMNTRLQVEHPVTEAVTGVDLVAWMLRLAGG
DAT--MLDG---LPEDGPAI-VGSAVEARVYAEDPGHDHRPSAGLITCASFP--------
-------GDA--------------RVDTWIGT-GTEISAHYDPLLAKVITHG------ET
RAAAFERLSAALADTRVYGVQTNLPQLRAAAVAPLVRAAQHVTSSL-A-EV----SFASR
RVDVLRAGTMTTVQDHPGRIGLWEVGIPPSGPMDDLSFTLANTAVGNPPGAPGLECTLMG
PQLRFSGPALVCVTGAPTLITV----DGAP----VPMWEPVTLAAGAVLDIGAP-TDAGL
RTYLAIRGGIDAPLYHSSAATFTLGGFGGITGTAVADGDVLG-----IA--APDGLGPC-
----------------------------------QP-VPA----------EQRPAF----
---T----------HDWQ-------LAVGEGPQTAPAYFTDADMARFYTHPWRVGSHANR
TGIRLEGPKPEWSRADGGEAGLHPSNLHDNPYSVGALNVSGGTPILLGPDGPSLGGFACP
LTVVSAHRWKLGQLRPGDTLCFTPVGDDAA--TALRTAPAARATAVITDA-A-AA-----
------------------------------------------L-----R-----------
--------------------DRG----VL-------GRRP--AGPD----R------PP-
-----------VAYLRGGDDNILVEYG-EMVLDLGLRMRVHALAHAL-A----AA---AP
---AGIIDVTPGVRSLHIHFDPDALPPYRLLGLLAELEEQLPA-TGDLVVPSRTIRLPLS
FDDPSIAEAIDRYRNGIRDAAPWLPSNTEFIRRINGLDSVEEVRRTVFDAEYLVLGLGDV
YLGAPLAVPLDPRHRLVTTKYNPARTWTPSDAVGIGGKYLCVYGMASPGGYQLIGRTIPI
WSSY---RQTA-----PFEAGT-----PWLFRFFDRIVWEPVTAEQLLEQRDAARAGR-F
DADI-SDGTFALADHLRLLRDHADDIADFETRQAAAFSAEKQAWHAA--GEFD----RTV
--------VAPPPSEPR----A-DLLDDL----PAGA-----TVVTAPMVGHVWRVAIAA
GERLTAGHPVAVLEAMKLELPVPSPVTGTVLRVLAAPGTQVQPGTPL-AVIGVD------
---------------------------
>uca_4
-------------------MSLSFDTLLVANRGEIACRILRSARGLGLKTVAVYSDADLG
AAHVRLADTAIRLG-----PAPAAQSYLRAELVIEAASAAGAGAIHPGYGFLSENADFAT
AVAEAGLMFVGPTPEQLRVFGDKHAAREAARAVGVPLVPGTG-VLESVDHAAAEAE----
RIGYPVMLKAVGGGGGIGMQACSGADELRAAYARVQRLAAANFSS----------AGVFL
ERFVARARHVEVQVFGDGLGRVVSLGTRDCSLQRRNQKVLEEAPAPGLSAQITAELLETS
RVLARSVGYRSAGTVEFVYDTEREAVSFLEMNTRLQVEHPVTEAVTGVDLVAWMLRLAGG
DAT--MLDG---LPEDGPAI-VGSAVEARVYAEDPGHDHRPSAGLITCASFP--------
-------GDA--------------RVDTWIGT-GTEISAHYDPLLAKVITHG------ET
RAAAFERLSAALADTRVYGVQTNLPQLRAAAVAPLVRAAQHVTSSL-A-EV----SFASR
RVDVLRAGTMTTVQDHPGRIGLWEVGIPPSGPMDDLSFTLANTAVGNPPGAPGLECTLMG
PQLRFSGPALVCVTGAPTLITV----DGAP----VPMWEPVTLAAGAVLDIGAP-TDAGL
RTYLAIRGGIDAPLYHSSAATFTLGGFGGITGTAVADGDVLG-----IA--APDGLGPC-
----------------------------------QP-VPA----------EQRPAF----
---T----------HDWQ-------LAVGEGPQTAPAYFTDADMARFYTHPWRVGSHANR
TGIRLEGPKPEWSRADGGEAGLHPSNLHDNPYSVGALNVSGGTPILLGPDGPSLGGFACP
LTVVSAHRWKLGQLRPGDTLCFTPVGDDAA--TALRTAPAARATAVITDA-A-AA-----
------------------------------------------L-----R-----------
--------------------DRG----VL-------GRRP--AGPD----R------PP-
-----------VAYLRGGDDNILVEYG-EMVLDLGLRMRVHALAHAL-A----AA---AP
---AGIIDVTPGVRSLHIHFDPDALPPYRLLGLLAELEEQLPA-TGDLVVPSRTIRLPLS
FDDPSIAEAIDRYRNGIRDAAPWLPSNTEFIRRINGLDSVEEVRRTVFDAEYLVLGLGDV
YLGAPLAVPLDPRHRLVTTKYNPARTWTPSDAVGIGGKYLCVYGMASPGGYQLIGRTIPI
WSSY---RQTA-----PFEAGT-----PWLFRFFDRIVWEPVTAEQLLEQRDAARAGR-F
DADI-SDGTFALADHLRLLRDHADDIADFETRQAAAFAAEKQAWHAA--GEFD----RTV
--------VAPPPSEPR----A-DLLDDL----PAGA-----TVVTAPMVGHVWRVAIAA
GERLTAGHPVAVLEAMKLELPVPSPVTGTVLRVLAAPGTQVQPGTPL-AVIGVD------
---------------------------
>uca_16
-------------------MTYAFDTLLVANRGEIACRIMRSAHLLGLKTVAVYSDADAS
AAHVELADVAVRLG-----PAPAAESYLRADLVIEAAQATGAGAIHPGYGFLSENADFAA
ACEAAGIAFVGPTPEQLRVFGDKHTAREAARAVGVPLVAGSG-LLGSLDDALVAAE----
DIGYPVMLKAVGGGGGIGMQACFGPDDLRSAYERVLRLASANFSS----------SGVFL
ERFVAHARHIEVQVFGDGHGRTLSLGTRDCSLQRRNQKVVEEAPAPNLPDEIVEQLLSSS
RALADSVHYRSAGTVEFVYDIDRGEASFLEMNTRLQVEHPVTEEVTGVDLVEWMLRLARG
ETD--MLDA---LPDTGPAI-SGHAVEARVYAEDPGHDYRPSAGLLTQVEFP--------
-------AHT--------------RIETWVDT-GTEVSSFYDPMLAKVIVHG------ES
RRTAFAALADALDDTHLYGVQTNLPQLRRICTAPPVLAAEHATSTL-A-GL----RATGH
RIDVVRAGTMTTVQDFPGRTGLWEVGIPPSGPMDDLSLRAANVAVGNPEGAPGLECTLQG
PRLEFSDATFVCVTGAPAEVTL----DGEP----VPMWEPIEVPAGAVLDVGAP-ADTGL
RTYVAVRGGLDVPLYHGSASTFTLGGFGGVTGRAVATGDVLG-----V-ADTA-TDREP-
----------------------------------AP-VPA----------EGRPEF----
---T----------HTWH-------LAVTEGPQPAPDYFTPEDISQFYDTTWTVQSHANR
TGIRLDGPKPTWSRTDGGDAGLHPSNLHDNPYSVGALNVSGDTPILLGPDGPSLGGFACP
LTVVSGHRWKLGQIRPGDSLRFVPVTDAGA--AALRTA-TVRGADLPPVE-R-QT-----
------------------------------------------T-----S-----------
--------------------DGG----RL-------GRTE--AVLD----R------PE-
-----------AVYLRGGDDNILVEYG-DMVLDLGLRMRVHALSEAL-A----AT---GL
---PGIVDVTPGVRSLHIHFDPDVLPAYRLLGVLQDLETELPA-TRDLVVPSRTVRLPLS
FDDPSISEAISRYRSGVRDEAPWLPSNIEFIRRINGLESVDQVRDAVFDAEYLVLGLGDV
YLGAPLAVPLDPRHRLVTTKYNPARTWTPSDAVGIGGKYLCVYGMESPGGYQLIGRTVPI
WSGY---RQTG-----PFEQGK-----PWLFRFFDRIVWEPVTPEQLLEYRAASKAGR-F
DADV-SDGTFVLADHLRFLEDNAESIAAFDEKQSVAFEVEKRAWHAA--GEFD----RVD
--------AEPVEVSAP----V-DPLAGM----PAGA-----TVVEAPMVGNVWRVEVTE
GDHVASGTTAVILEAMKLEMPVLTDAAGTVLKVLVEPGSKVAPGTPL-LVIGAAA-----
---------------------------
>uca_18
----------MSTGMNTPPIEFSFDTLLVANRGEIACRIMRSAHLLGLKTVAVYSDADSA
AAHVEMADVAIRLG-----PAPAAESYLRTDAVIEAALATGAGAIHPGYGFLSENDTFAA
AAETQGIAFVGPTPEQLRIFGNKHTAREAARAVGVPLVPGSG-LLESVDAALAQAE----
VIGYPVMLKAVGGGGGIGMQACFSADELRSAYDRVQRLAAANFSS----------SGVFL
ERFVANARHIEVQVFGDGQGRTLSLGTRDCSLQRRNQKVVEEAPAAGLSDEVVEQLLSSS
RKLASSVNYRSAGTVEFVYDVDRGEASFLEMNTRLQVEHPVTEEVTGVDLVGWMLRLAQG
DSS--MLAE---LPDSGPAI-TGHAVEARVYAEDPGHDYRPSAGTLTEVSFP--------
-------AHT--------------RIESWVDT-GTEVSSYYDPMLAKVITHS------AT
RRGAFAALGEALTDTHLYGLQTNLPQLRSICSADVVLDGVHTTKSL-D-NL----PTTGL
RIDVLRGGTMTTLQDYPGRIGLWEVGIPPSGPMDDLSFQLANTAVGNPAGAVGLECTLQG
PSLQFSIPTTVCVTGADAPITL----DGGP----VAMWEPIYVPAGGILDVGTP-AGEGL
RTYIAVRGGINAPLYHGSASTFTLGGFGGVTGKAVATSDVLG-----LHPDNP-TLTDP-
----------------------------------AP-VPT----------DSRPQL----
---T----------HEWH-------LAVTEGPQPSPAYFTAADMEHFYDTTWTVQTHANR
TGIRLDGPKPTWSRADGGDAGLHPSNLHDNPYSVGALNVSGDTPILLGPDGPSLGGFACP
LTVARAHRWKLGQIRPGDKVRFVPVTDDGA--DTLRASDSARALDVPPAT-TVGR-----
------------------------------------------P-----A-----------
--------------------NGG----VL-------GSGP--SVLD----R------PE-
-----------VVYLRGGDDNILVEYG-AMELDLGLRMRVHALSQKL-I----EH---QV
---PGLIDITPGVRSLHLHFDPDVLPQQRLLGILTDIETELPA-THDLVVPSRTIRLPLS
FDDPSIAQAIDRYRSGVRDEAPWLPSNIEFIRRINGLDSIDQVRETVFDAEYLVLGLGDV
YLGAPLAVPLDPRHRLVTTKYNPARTWTPSDAVGIGGKYLCVYGMESPGGYQLVGRTVPI
WSGY---RQRA-----PFETGK-----PWLFRFFDRIVWEPVTPQQLTEYREQARAGR-F
NAEV-TEGTFALADHLTFLADNAASIDQFNAKQNAAFEQEKAAWRAS--GEFD----RVD
--------DEPA-VELD----Q-SPL-DL----PEGA-----YVIEAPMVGNVWRVAVEV
GQIIEAGQDAVVLEAMKLEMPVPCPASGQVLDVLVAPGSKVEPGTPL-LVIGAPQ-----
---------------------------
>ugaNoah_11
--------------------MSGFDAVLIANRGEIAVRVARTLRGMGLRSIAVFTDADRG
ALHLRTADDEVYLG-----EDP--RAYLDHDRIIAAAIDAGAGAIHPGYGFLSESAPFAR
AVEAAGLVFLGPTPEQLELFGAKHSARGAAIAASVPLLAGTG-LLDSLDDALAQAD----
AIGYPVMLKASAGGGGIGMRACRDADELTAAWDQVRRLASSNFAS----------ADVFL
ERLVERARHVEVQVFGDGLGGVVVVGDRDCSLQRRNQKVIEESPAPALPPSVRETMHAAA
LRMCEQVGYRSAGTVEFVYDAAREEVAFLEVNTRLQVEHPVTEEVHGVDLVEWMVRLGLG
KTE--LPTVPAP---------RGHAVEARIYAEKPDLGGLPSTGRISGVVTP--------
-------EGV--------------RFDTGISV-GSDVSAHYDPLLGKLIVHA------ET
RDAAFAALRAAIDGSRIDGVATNLGLLAAAADTPSVLAAEHSTATL-D-GV----TDRRP
RFEVVRAGTLCTVQDWPGRLGLWHVGIPPSGPMDDRSFRLGNVALGNAEGAPGLEITATG
PTLRFLTDVTVMITGAPTLVEI----DGAE----VEQWVPLQVPAGGVLSIGTP--RRGM
RTYLLVAGGVDAPLVLGSASTFDLGGIGGPSGRPLAVGDIVL-----LGATA------Q-
-------GAA------------------------AP-VAL----------ADRPEF----
---P----------DEWV-------LPALEGPHAAPEFFTPDDMDVFYDTAWEVHFNSAR
TGVRLMGPKPTWAREDGGEAGLHPSNIHDTPYSVGAVDYTGDLPILLGPDGPSLGGFTCP
ATVASGQLWKLGQLSPGDRVRFVPIGDAQA--AEVR-----NDPAALPRA-DRAA-----
------------------------------------------V-----S-----------
--------------------DGG----VL-------ARQH--ERAD----R------PA-
-----------LTARRSGDTNLLVEYG-PMSLELESRMTVHALAESLRD----HLDRVDP
AMAAGIIDLTPGIRSLQIHFDPGSVAIEELVDVVLRLDRELPG-VDELKVPSRTVHLPLS
WDDPATREAIERYMNGVRSDAPWTPWNIEFIRRINGLDSVDDVYRVLFDAEYLVLGLGDV
YLGAPVATPIDPRHRLVTTKYNPARTWTPENAVGIGGAFLCIYGMEGPGGYQFVGRTIQV
WSTL---VQRG-----PFEPGV-----PWLLRFFDRISWYPVSSEELRVMRADMAAGR-L
AVRI-EDGEFGLAEHRAFLAREADSIAAFRERQSAAFAVEREAWREA--GEFD---RVVE
--------EPVLA--------E-APALVI----PDGC-----EAVEAQFVSSVVRIDVGV
GDLVEAGQSLLALEAMKMEAPVLAPYPARIVEVAVSLGDQVRAGAGL-LVLERIPA----
---------------------------
>ugaCgd2_7
------------------MTDWAFDSVLVANRGEIARRVIRTARRLGLRTVAVYSEADAA
APHVREADEAVLIG-----KSRPQDSYLNGCRILAAANSAAAGAIHPGYGFLSENADFAR
QVEEAGIAFAGPAPAHLAAFGAKHTARELARAAGVPMMAGTG-LLASIEEAVAAAG----
EIGYPVMVKATGGGGGIGMLACHDAAGVADAFARVQRLAAANFAT----------AGVFL
ERLVRDARHVEVQVFGDGTGQVVVLGDRDCSLQRRNQKVIEEAPAPGLPPSVRRRLHEAA
RELAASVGYRSAGTVEFVYDPERQEASFLEVNARLQVEHPVTEEVYRVDLVEQMLRLAGR
GPD--GVAEFMAARH-AP---RGHAVEARVYAEDPNHGGRPSPGLVTSVSWPARAADLLA
AADAVAATDV--------------RVDAWIEA-GLEVSPSYDPLLAKVIAAA------GD
REQALDRLGVALAETRVDGVVTNLGLLRAALALPEFRSAVHSTSTL-N-EV----TDPEP
RIEVLAPGAMTTVQDWPGRLGYWQVGVPPSGPMDEVSLREANLAVGNPEGAPALECAVTG
PALKFSHDTIVCLGGAVSTASL----DGRG----VPWWEPFTVPAGATLSIGAI-GGPGL
RCYLAVRGGFDVPSYLGSASTFTLGRFGGHAGRALAAGDVLR-----AGD-DSHAATPA-
-----------------------------------P-TPQ----------HRRPAI----
---V----------ADWE-------IGVTEGPHAAPEFFTRAGIDELYASSYTVHHNSAR
TGIRLIGPRPSWAREDGGEAGLHPSNIHDVPYAVGALDFTGDTPIILGPDGPSLGGFVCP
AVIASGELWKTGQLRPGDTVRFVPVREADA--ASLR-----DRRATPVLA-RTGG-----
------------------------------------------D-----G-----------
--------------------DDG----IL-------ARRD--AAPA----G------PGT
PAGLAGSGTPAVVYRRDGDDNVIVEYG-DPVLDLGLRMRVHALQEAL-A----AE---AV
---PGIIDLTPGIRSLQIHTDAARLPARSLLPLLQRLEYELPP-TNELRVPSRTVRLPLS
WDDPATRLAIERYMHGVRSDAPWTPWNIEFIRRVNGLATPQDVRDIVFAARYLVLGLGDV
YLGAPVATPVDPRHRLVTTKYNPARTWTAENSVGIGGAYLCIYGMEGPGGYQFVGRTTQV
WNRY----RRA-----GLFAEQ-----PWALRFFDQIEWYPVSAEELLDLRAETEAGR-G
HVEV-TDGWFDYGSYQRFLTADAASIAAFRARQSAAFAAEKERWRAA--GEFDRAESDPG
--------PDPSG--------T-EETVLV----PAGA-----TPVTAPFIASVWQVDARP
GMRVAKGDKLAALEAMKMETIITAPHGGTVAEVYTAPGNQVTAGQVL-LALIPDRLGGGE
R--------------------------
>ugaCgd2_10
-------------------MTPAFDTLLIANRGEIARRIIRSARTLGLRTVAVYSDADRA
APHVREADEAVRLG-----PAPAKESYLDIDTILEVSDRLGVGAIHPGYGFLSENLDFAR
RIEAAGMSFIGPTADQIASFGEKHTARELAARAGVPMLAGTG-LLSSADEAVAEAE----
RIGLPVMLKATGGGGGIGMQACTSIDEVREAYDRVARLGEKNFGS----------AGVFL
ERLVRPARHVEVQLFGAGDGRVAVIGDRDCSLQRRNQKVIEEAPAPALPDAVRRQLHDSA
RSLAASVDYRSAGTVEFVYDPVREEASFLEVNTRLQVEHPVTEEVYGVDLVAMMLRLARD
GAD--GIDPAIFTTTFAP---SGHAFEARVYAEDPDKNGLPSSGLVTHAAFPGFGAA---
-----ELSGV--------------RVDGWIET-GLEVSPYYDPMLAKVIAAA------PT
RDTALDLLREGLDASRVDGVVTNLGLLRALTDETGLRAAVHSTSTL-D-QT----ADPDP
RIDVLDAGAMTTVQDLPGRTGYWQIGVPPSGPMDSVSFSEANLSVGNPAGAPALEITATG
PTLRFSAPSLIALTGAPASATL----DGVE----VPFWEPVEAAAGSVLTIGTL-HGPGQ
RAYLAVRGGIDVPLYLGSASTFTLGKFGGHAGRALLPGDVLR-----PGSPDSDAAHPAF
AEGTRLSLVA------------------------GP-TPA----------ERRPAL----
---T----------TSWQ-------IGVTEGPHGAPDFFTRADLDVFYATDYAVHYNSAR
TGVRLDGPRPEWAREDGGEAGLHPSNIHDNPYAVGAIDFTGDTPIILGPDGPSLGGFVCP
AVVASGELWKLGQLRPGDTIRFVPVREADA--AALD-----SDRASFSVR-SSGG-----
------------------------------------------D-----G-----------
--------------------DDG----VI-------DRLE--ATEA----R------PS-
-----------VTYRRDGDDNLLVEYG-DLTLDLGLRMRVHALMERL-Q----SE---SP
---RGVLELTPGIRSLQIHTDSSELKATALAGLLRELENDIPA-THELVVPSRTVRLPLS
WDDPATHLAIERYMNGVRADAPWTPSNIDFIRRINGLDSVDDVMKTVFDATYLVLGLGDV
YLGAPVATPLDPRHRLVTTKYNPARTWTAENSVGIGGAYMCIYGMEGPGGYQFVGRTVQV
WNRF----RRG-----GLFQEN-----PWALRFFDRIEWYPVGADELLELRAETDAGR-G
HYET-EEGTFAIADYQRFLSENAGSIADFRETQARAFGEEKERWRAS--GEFD---VRPD
--------EKAAA--------P-VDAVVV----AEGS-----VGVAAPFTSTVWQIGVEP
GQTVSAGQKLMALEAMKMESAVVAASDGVVGEIHVRPGEQVSPGQIL-ISIIGA--AA--
---------------------------
>ugaNoah_17
--------------------------MLVANRGEIACRVIRTAKAMGMRTVAVFSDADRA
APHVREADEAVRLG-----PAAPRESYLRIDAIIQAARATGAGLIHPGYGFLSENLQFAS
ACEEAGIRFVGPTADQILAFGAKHTARELAEAAGVPMLAGTG-LLADADEAVREAA----
RVGLPVMLKATGGGGGIGMQACATPEEVREAYGRVTRLAESAFGS----------TGIFL
ERLVRPARHVEVQLVGDGEGRVAVIGDRDCSLQRRNQKVIEEAPAPALPDRVRAQLHASA
RALAESVSYRSAGTVEFVYDPVREEAAFLEVNTRLQVEHPVTEEVHGVDLVELMLRLARD
GAA--GLPDDLFTREWIP---EGHAVEARLYAEDPAKGSLPSSGLVTQAVLP--------
-----AGPGI--------------RVDGWIET-GLEVSASYDPLLAKVIATG------ET
RDDALDLLGEALDGTRIDGIVTNAGLLRALVDDLELRTATHSTSTL-D-VT----DDPAP
RIDVVSPGTMTTVQDLPGRLGHWQVGVPPSGPFDPVSLAEANIAVGNPEGAPGLEITADG
PVLRFSTASVVAVTGAPAPVTL----DGEP----AAMWEPIEVAAGQTLAIGRA-DGPGL
RLFLAVRGGIDVPSYLGSASTFTLGRFGGHAGRALLAGDVLR-----PGSPDSDAEHPAF
PAGARLGLIG------------------------GP-TPA----------HRRPAL----
---T----------STWE-------IAVTEGPHAAPDFFTRDDIDVLYATDYGVHHNSAR
TGIRLIGPRPGWAREDGGEAGLHPSNIHDTPYAVGAIDFTGDTPIILGPDGPSLGGFVCP
AVVASGELWKLGQLRPGDTVRFVPVKEADA--AALV-----DARASLTVI-RTGG-----
------------------------------------------D-----G-----------
--------------------DDG----VI-------GRLE--ATDA----R------PS-
-----------VAYRRDGDDDVLVEYG-DMTLDIALRMRVHALMTRL-Q----EE---RP
---AGLLELTPGIRSLQVRTDPRVLKATAVAGLLRELEDEIPP-TDQLVVPSRTVRLPLS
WDDPATRLAIERYMAGVRDDAPWTPWNIEFIRRINGLDSVDDVYRTVFDASYLVLGLGDV
YLGAPVATPLDPRHRLVTTKYNPARTWTAENSVGIGGAYLCVYGMEGPGGYQFVGRTVQI
WNRF----RRG-----GLFQEH-----PWALRFFDRIEWYPVGAEELLELRAETDAGR-G
DFAT-EDGEFSIADHHAFLAANDASIRSFRETQTRAFEEEKARWRLS--GEFD---VR-D
--------EPAVV--------V-PDEVPV----PPGA-----TAVTAPFTSTVWRVDVRP
GDDVTAGDAVLAVEAMKMESVVGAPVAGRVLEIRIAPGEQVAPGQVL--AVIGA--AS--
---------------------------
>ugaNoah_26
--------MSGAER-----RALDLDTVLVANRGEIACRVIRTAKAMGMRTVAVFSDADRA
APHVREADEAVRLG-----PAAPRESYLRIDAIIEAARATGAGLIHPGYGFLSENLEFAS
ACEEAGIRFVGPTADQILAFGAKHTARELAEAAGVPMLAGTG-LLADADEAVREAA----
RVGLPVMLKATGGGGGIGMQACATPEEVRAAYGRVTRLAESAFGS----------TGIFL
ERLVRPARHVEVQLVGDGEGRVAVIGDRDCSLQRRNQKVIEEAPAPALPDRVRAQLHASA
RALAESVSYRSAGTVEFVYDPVREEAAFLEVNTRLQVEHPVTEEVHGVDLVELMLRLARD
GAA--GLPDDLFTREWIP---EGHAVEARLYAEDPAKGSLPSSGLVTQAVLP--------
-----AGPGI--------------RVDGWIET-GLEVSASYDPLLAKVIATG------ET
RDDALDLLGEALDGTRIDGIVTNAGLLRALVDDLELRTATHSTSTL-D-VT----DDPAP
RIDVVSPGTMTTVQDLPGRLGHWQVGVPPSGPFDPVSLAEANAAVGNPEGAPGLEITADG
PVLRFSTASVVAVTGAPAPVTL----DGEP----AAMWEPIEVAAGQTLAIGRA-DGPGL
RLFLAVRGGIDVPSYLGSASTFTLGRFGGHAGRALLAGDVLR-----PGSPDSDAEHPAF
PAGARLGLIG------------------------GP-TPA----------HRRPAL----
---T----------STWE-------IAVTEGPHAAPDFFTRADIDVLYATDYGVHHNSAR
TGIRLIGPRPGWAREDGGEAGLHPSNIHDTPYAVGAIDFTGDTPIILGPDGPSLGGFVCP
AVVASGELWKLGQLRPDDTVRFVPVKEEDA--AALV-----DARASLTVI-RTGG-----
------------------------------------------D-----G-----------
--------------------DDG----VI-------GRLE--ATDA----R------PS-
-----------VAYRRDGDDDVLVEYG-DMTLDIALRMRVHALMTRL-Q----EE---RP
---AGVLELTPGIRSLQVRTDPRVLKATAVAGLLRELEDEIPP-TDQLVVPSRTVRLPLS
WDDPATRLAIERYMAGVRDDAPWTPWNIEFIRRINGLESVDDVYRTVFDASYLVLGLGDV
YLGAPVATPLDPRHRLVTTKYNPARTWTAENSVGIGGAYLCVYGMEGPGGYQFVGRTVQI
WNRF----RRG-----GLFQEH-----PWALRFFDRIEWYPVGAEELLELRAETDAGR-G
DFAT-EDGEFSIADHHAFLAANDDSIRSFRETQMRAFEEEKARWRLS--GEFD---VR-D
--------EPAVV--------V-PDEVPV----PPGA-----TAVTAPFTSTVWRVDVRP
GDAVAAGDAVLAVEAMKMESVVGAPVAGRVLEIRIAPGEQVAPGQVL--AVIGA--AS--
---------------------------
>ugaCgd2_52
--------MSGGERIAPDSPALDLDTVLVANRGEIACRVIRTAKAMGMRTVAVFSDADRA
APHVREADEAVRLG-----PAAPRESYLRIEAIIAAARATGAGLIHPGYGFLSENLEFAS
ACEEAGIRFVGPTADQILAFGAKHTARELAEAAGVPLLAGTG-LLTDADDAVAQAE----
RIGLPVMLKATGGGGGIGMQACATPDEVREAFGRVTRLAESAFGS----------TGIFL
ERLVRPARHVEVQLVGDGEGRVAVIGDRDCSLQRRNQKVIEEAPAPALPDRVRAQLHDSA
RALAESVSYRSAGTVEFVYDPVREEAAFLEVNTRLQVEHPVTEEVHGVDLVELMLRLARD
GAA--GLPDDLFTREWTP---SGHAVEARVYAEDPAKGSLPSSGLVTQAVLA--------
-----EGPGI--------------RVDGWIET-GLEVSASYDPLLAKVIATG------ET
RDDALDLLGEALDGSRIDGIVTNIGLLRALTDDLELRTATHSTSTL-D-ET----DDPAP
RIDVISPGTMTTVQDLPGRLGYWQVGVPPSGPFDPVSLAEANLAVGNPEGAPGLEITADG
PVLRFSTASVVAVTGAPAPVTI----DGSP----AAMWEPLEVAAGQTLAIGRA-DGPGL
RLFLAVRGGIDVPAYLGSASTFTLGRFGGHAGRALLAGDVLR-----PGSPDSDADHPAF
PAGARLGIIG------------------------GP-TPA----------HRRPAL----
---T----------STWE-------VGVTEGPHAAPDFFTRADIDVLYATDYGVHHNSAR
TGIRLIGPRPGWAREDGGEAGLHPSNIHDTPYAVGAIDFTGDTPIILGPDGPSLGGFVCP
AVVASGELWKLGQLRPGDTVRFVPVTEAAA--ASLV-----DARSSLQVI-RAGG-----
------------------------------------------D-----G-----------
--------------------DDG----VI-------GRLE--PTDA----R------PG-
-----------VAYRRDGDDNVLVEYG-DMTLDIALRMRVHALMTRL-Q----EH---MP
---PGVLEVTPGIRSLQVRTDARVLKATAVTRLLQELEDGIPP-TGQLVVPSRKVRLPLS
WDDPATRLAIERYMAGVRDDAPWTPWNIEFIRRINGLDSVDDVFRTVFDASYLVLGLGDV
YLGAPVATPLDPRHRLVTTKYNPARTWTAENSVGIGGAYLCIYGMEGPGGYQFVGRTVQI
WNRF----RRG-----GLFQED-----PWALRFFDRIEWYPVGAEELLELRAETDAGR-G
HYET-EDGEFSIADHHAFLAANDASIRDFRATQTRAFEEEKARWRLS--GEFD---VR-D
--------EPPVV--------E-AATVAI----PPGA-----TAVTAPFTSTVWRVDVRP
GDDVSAGDAVLAVEAMKMESVVGAPVAGRVLDVHIRPGEQVAPGQVL--AVIGA--AS--
---------------------------
>ugaNoah_20
------MSGAARER-----RALDLDTVLVANRGEIACRVIRTAKAMGMRTVAVFSDADRA
APHVREADEAVRLG-----PAAPRESYLRIDAIIAAARATGAGLIHPGYGFLSENLEFAS
ACEEAGIRFVGPTADQILAFGAKHTARELAEAAGVPLLAGTG-LLADADEAVAEAE----
RIGMPVMLKATGGGGGIGMQACATPAEVREAFGRVTRLAESAFGS----------TGIFL
ERLVRPARHVEVQLVGDGAGRVAVIGDRDCSLQRRNQKVIEEAPAPALPDRVRALLHDSA
RALAESVSYRSAGTVEFVYDPVREEAAFLEVNTRLQVEHPVTEEVHGVDLVELMLRLARD
GAA--GLPDDLFTREWTP---AGHAVEARVYAEDPAKGSLPSSGLVTQAVLP--------
-----AGPGI--------------RVDGWIET-GLEVSASYDPLLAKVIATG------ET
RDDALDLLGEALDGSRIDGIVTNIGLLRALTDDIELRTATHSTSTL-D-ET----DDPAP
RIDVISPGTMTTVQDLPGRLGHWQVGVPPSGPFDPVSLAEANLAVGNPEGAPGLEITADG
PVLRFSTASVVAVTGATAPVTI----DGEP----AAMWEPLEVAAGQTLAIGRA-DGPGL
RLFLAVRGGIDVPAYLGSASTFTLGRFGGHAGRALLAGDVLR-----PGSPDSDAAHPAF
PAGARLGIIG------------------------GP-TPA----------HRRPAL----
---T----------STWE-------IGVTEGPHAAPDFFTRADIDVLYATDYGVHHNSAR
TGIRLIGPRPGWAREDGGEAGLHPSNIHDTPYAVGAIDFTGDTPIILGPDGPSLGGFVCP
AVVASGELWKLGQLRPGDTVRFVPVTEAAA--ASLV-----DARASLQVI-RAGG-----
------------------------------------------D-----G-----------
--------------------DDG----VI-------GRLE--PTDQ----R------PG-
-----------VAYRRDGDDNVLVEYG-DMTLDIALRMRVHALMTLL-Q----EH---MP
---PGVLEVTPGIRSLQVRTDARVLKATAVTRLLQELEDEIPP-TGQLVVPSRKVRLPLS
WDDPATRLAIERYMAGVRDDAPWTPWNIEFIRRINGLDSVDDVFRTVFDASYLVLGLGDV
YLGAPVATPLDPRHRLVTTKYNPARTWTAENSVGIGGAYLCIYGMEGPGGYQFVGRTVQI
WNRF----RRG-----GLFQED-----PWALRFFDRIEWYPVGAEELLELRAETDAGR-G
DYET-EDGEFSLADHHAFLAANDDSIRAFRETQTRAFEEEKARWRLS--GEFD---VR-D
--------EPPVV--------E-AATVPI----PPGA-----TAVTAPFTSTVWRVDVRP
GDLLGVGDAVLAVEAMKMESVVGAPVAGRVLDVHIRPGEQVAPGQVL--AVIGA--A---
---------------------------
>ugaNoah_6
------MSDAGGAR-----RALDLDTVLVANRGEIACRVIRTAKAMGMRTVAVFSDADRA
APHVREADEAVRLG-----PAAPRESYLRIDAIIEAARATGAGLIHPGYGFLSENLEFAS
ACEEAGIRFVGPTADQILAFGAKHTARELAEAAGVPLLAGTG-LLADADEAVAEAE----
RIGMPVMLKATGGGGGIGMQACATAAEVREAFGRVTRLAESAFGS----------TGIFL
ERLVRPARHVEVQLVGDGAGRVAVIGDRDCSLQRRNQKVIEEAPAPALPDRVRAQLHDSA
RALAESVSYRSAGTVEFVYDPVREEAAFLEVNTRLQVEHPVTEEVHGVDLVELMLRLARD
GAA--GLPDDLFTREWTP---AGHAVEARVYAEDPAKGSLPSSGLVTQAVLP--------
-----AGPGI--------------RVDGWIET-GLEVSASYDPLLAKVIATG------ET
RDDALDLLGEALDGSRIDGIVTNIGLLRALTDDIELRTATHSTSTL-D-ET----DDPAP
RIDVVSPGTMTTVQDLPGRLGHWQVGVPPSGPFDPVSLAEANLAVGNPEGAPGLEITADG
PVLRFSTASVVAVTGAPAPVTI----DGEP----AAMWEPLEVAAGQTLAIGRA-DGPGL
RLFLAVRGGIDVPAYLGSASTFTLGRFGGHAGRALLAGDVLR-----PGSPDSDAAHPAF
PAGARLGIIG------------------------GP-TPA----------HRRPAL----
---T----------STWE-------IGVTEGPHAAPDFFTRADIDVLYATDYGVHHNSAR
TGIRLIGPRPGWAREDGGEAGLHPSNIHDTPYAVGAIDFTGDTPIILGPDGPSLGGFVCP
AVVASGELWKLGQLRPGDTVRFVPVTEAAA--ASLV-----DARASLQVI-RAGG-----
------------------------------------------D-----G-----------
--------------------DDG----VI-------GRLP--PTDA----R------PG-
-----------VAYRRDGDDNVLVEYG-DMTLDIALRMRVHALMTRL-Q----EH---MP
---PGVLEVTPGIRSLQVRTDARVLKATAVTRLLQELEDEIPP-TGQLVVPSRKVRLPLS
WDDPATRLAIERYMAGVRDDAPWTPWNIEFIRRINGLDSVDDVFRTVFDASYLVLGLGDV
YLGAPVATPLDPRHRLVTTKYNPARTWTAENSVGIGGAYLCIYGMEGPGGYQFVGRTVQI
WNRF----RRG-----GLFQED-----PWALRFFDRIEWYPVGAEELLELRAETDAGR-G
HYET-EDGEFSIADHHAFLAANDASIRDFRDTQTRAFEEEKARWRLS--GEFD---VR-D
--------EPPVV--------E-AATVAI----PPGA-----TAVMAPFTSTVWRVDVRP
GDLVSTGDAVLAVEAMKMESVVGAPVAGRVLDVLVRPGEQVAPGQVL--AVIGA--AS--
---------------------------
>ugaNoah_15
-----MSAAAAGAR-----RALDLDTVLVANRGEIACRVIRTAKAMGMRTVAVFSDADRA
APHVREADEAVRLG-----PAAPRESYLRIDAIIEAARATGAGLIHPGYGFLSENLEFAH
VCEEAGIRFVGPTADQILAFGAKHTARELAEAAGVPLLAGTG-LLADADEAVAEAE----
RIGLPVMLKATGGGGGIGMQACATADEVREAFGRVTRLAESAFGS----------TGIFL
ERLVRPARHVEVQLVGDGEGRVAVIGDRDCSLQRRNQKVIEEAPAPALPDRVRAQLHDSA
RALAESVSYRSAGTVEFVYDPVREEAAFLEVNTRLQVEHPVTEEVHGIDLVELMLRLARD
GAA--GLPDDLFTREWIP---EGHAVEARVYAEDPAKGSLPSSGLVTQAVLP--------
-----AGPGI--------------RVDGWIET-GLEVSASYDPLLAKVIATG------ET
RDDALDLLGEALDGSRIDGIVTNIGLLRALTDDIELRTATHSTSTL-D-ET----DDPAP
RIDVVSPGTMTTVQDLPGRLGYWQVGVPPSGPFDPVSLAEANLAVGNPEGAPGLEITADG
PVLRFSTASVVAVTGAPAPVTI----DGDA----APMWEPLEVAAGQTLAIGRA-DGPGL
RLFLAVRGGIDVPAYLGSASTFTLGRFGGHAGRALLAGDVLR-----PGSPDSDAAHPAF
PAGARLGIIG------------------------GP-TPA----------HRRPAL----
---T----------STWE-------IGVTEGPHAAPDFFTRADIDVLYATDYGVHHNSAR
TGIRLIGPRPGWAREDGGEAGLHPSNIHDTPYAVGAIDFTGDTPIILGPDGPSLGGFVCP
AVVASGELWKLGQLRPGDTVRFVPVTEAAA--ASLV-----DARASLQVI-RAGG-----
------------------------------------------D-----G-----------
--------------------DDG----VI-------GRLE--PTDA----R------PG-
-----------VAYRRDGDDNVLVEYG-DMTLDIALRMRVHALMTRL-Q----EH---MP
---PGVLEVTPGIRSLQVRTDARVLKATAVTRLLRELEDEIPP-TGQLVVPSRKVRLPLS
WDDPATRLAIERYMAGVRDDAPWTPWNIEFIRRINGLDSVDDVFRTVFDASYLVLGLGDV
YLGAPVATPLDPRHRLVTTKYNPARTWTAENSVGIGGAYLCIYGMEGPGGYQFVGRTVQI
WNRF----RRG-----GLFQED-----PWALRFFDRIEWYPVGAEELLELRAETDAGR-G
HYET-EDGEFSIADHHAFLAANDASIRDFRDTQTRAFEEEKARWRLS--GEFD---VR-D
--------EPPVV--------E-AATVPI----PPGA-----TAVTAPFTSTVWRVDVRP
GDLVGVGDAVLAVEAMKMESVVGAPVAGRVLDVHIRPGEQVAPGQVL--AVIGA--AS--
---------------------------
>ugaNoah_13
------MSGAAGER-----RALDLDTVLVANRGEIACRVIRTAKAMGMRTVAVFSDADRA
APHVREADEAVRLG-----PAAPRESYLRIDAIIEAARATGAGLIHPGYGFLSENLEFAS
ACEEAGIRFVGPTADQILAFGAKHTARELAEAAGVPLLAGTG-LLADADEAVAEAE----
RIGLPVMLKATGGGGGIGMQACATADEVREAFGRVTRLAESAFGS----------TGIFL
ERLVRPARHVEVQLVGDGEGRVAVIGDRDCSLQRRNQKVIEEAPAPALPDRVRAQLHDSA
RALAESVSYRSAGTVEFVYDPVREEAAFLEVNTRLQVEHPVTEEVHGVDLVELMLRLARD
GAA--GLPDDLFTREWIP---EGHAVEARVYAEDPAKGSLPSSGLVTQAVLP--------
-----AGPGI--------------RVDGWIET-GLEVSASYDPLLAKVIATG------ET
RDDALDLLGEALDCSRIDGIVTNIGLLRALADDIELRTATHSTSTL-D-ET----DDPAP
RIDVVSPGTMTTVQDLPGRLGYWQVGVPPSGPFDAVSLAEANLAVGNPEGAPGLEITADG
PVLRFSTASVVAVTGAPAPVTI----DGEP----AAMWEPLEVAAGQTLAIGRA-DGPGL
RLFLAVRGGIDVPSYLGSASTFTLGRFGGHAGRALLAGDVLR-----PGSPDSDADHPAF
PAGARLGIIG------------------------GP-TPA----------HRRPAL----
---T----------SAWE-------IGVTEGPHAAPDFFTRADIDVLYATDYGVHHNSAR
TGIRLIGPRPGWAREDGGEAGLHPSNIHDTPYAVGAIDFTGDTPIILGPDGPSLGGFVCP
AVVASGELWKLGQLRPGDTVRFVPVTEAAA--ASLV-----DARASLQVI-RAGG-----
------------------------------------------D-----G-----------
--------------------DDG----VI-------GQLE--PTDA----R------PG-
-----------VAYRRDGDDNVLVEYG-DMTLDIALRMRVHALMTRL-Q----EH---LP
---AGVLEVTPGIRSLQVRTDARVLKATAVTRLLQELEDEIPP-TGQLVVPSRKVRLPLS
WDDPATRLAIERYMAGVRDDAPWTPWNIEFIRRINGLDSVDDVFRTVFDASYLVLGLGDV
YLGAPVATPLDPRHRLVTTKYNPARTWTAENSVGIGGAYLCIYGMEGPGGYQFVGRTVQI
WNRF----RRG-----GLFQED-----PWALRFFDRIEWYPVSAEELLELRAETDAGR-G
RYET-EDGEFSIADHHAFLAANDASIRDFRDTQTRAFEEEKARWRLS--GEFD---VR-D
--------EPPVV--------E-AATVPI----PPGA-----TAVTAPFTSTVWRVDVRP
GDLLGVGDAVLAVEAMKMESVVGAPVAGRVLDVHIRPGEQVAPGQVL--AVIGA--G---
---------------------------
>ugaNoah_21
--MSALESGAAGER-----RALDLDTVLVANRGEIACRVIRTAKAMGMRTVAVFSDADRA
APHVREADEAVRLG-----PAAPRESYLRIDAIIEAARATGAGLIHPGYGFLSENLEFAS
ACEEAGIRFVGPTADQILAFGAKHTARELAEAAGVPLLAGTG-LLADADEAVAEAE----
RIGLPVMLKATGGGGGIGMQACATADEVREAFGRVTRLAESAFGS----------TGIFL
ERLVRPARHVEVQLVGDGQGRVAVIGDRDCSLQRRNQKVIEEAPAPALPDRVRAQLHDSA
RALAESVSYRSAGTVEFVYDPVREEAAFLEVNTRLQVEHPVTEEVHGVDLVELMLRLARD
GAA--GLPDDLFTREWIP---EGHAVEARVYAEDPAKGYLPSSGLVTQAVLP--------
-----AGPGI--------------RVDGWIET-GLEVSASYDPLLAKVIATG------ET
RDDALDLLGEALDGSRIDGIVTNIGLLRALTDDIELRTATHSTSTL-D-ET----DDPAP
RIDVVSPGTMTTVQDLPGRLGYWQVGVPPSGPFDPVSLAEANLAVGNPEGAPGLEITADG
PVLRFSTASVVAVTGAPAPVTI----DGEP----APMWEPLEVAAGQTLAIGRA-DGPGL
RLFLAVRGGIDVPSYLGSASTFTLGRFGGHAGRALLAGDVLR-----PGSPDSDADHPAF
PAGARLGIIG------------------------GP-TPA----------HRRPAL----
---T----------STWE-------IGVTEGPHAAPDFFTRADIDVLYATDYGVHHNSAR
TGIRLIGPRPGWAREDGGEAGLHPSNIHDTPYAVGAIDFTGDTPIILGPDGPSLGGFVCP
AVVASGELWKLGQLRPGDTVRFVPVTEAAA--ASLV-----DARASLQVI-RAGG-----
------------------------------------------D-----G-----------
--------------------DDG----VI-------GRLE--PTDA----R------PG-
-----------VAYRRDGDDNVLVEYG-DMTLDIALRMRVHALMTRL-Q----EH---MP
---PGVLELTPGIRSLQVRTDARVLKATAVTRLLQELEDEIPP-TGQLVVPSRKVRLPLS
WDDPATRLAIERYMAGVRDDAPWTPWNIEFIRRINGLDSVDDVFRTVFDASYLVLGLGDV
YLGAPVATPLDPRHRLVTTKYNPARTWTAENSVGIGGAYLCIYGMEGPGGYQFVGRTVQI
WNRF----RRG-----GLFQED-----PWALRFFDRIEWYPVGAEELLELRAETDAGR-G
RYET-EDGEFSIADHHAFLAANDASIRDFRDTQTRAFEEEKARWRLS--GEFD---VR-D
--------EPPVV--------E-AATVPI----PPGA-----TAVTAPFTSTVWRVDVRP
GDLLGVGDAVLAVEAMKMESVVGAPVAGRVLDVHIRSGEQVAPGQVL--AVIGA--G---
---------------------------
>ugaCgd2_56
----------------MPDPGPA-GTVLVANRGEIARRVLRTARTLGMRTVAVYSDPDRA
APHVREADVAVRLG-----PGPARESYLDVEALLDAARRTGATVLHPGYGFLSESADLAQ
AVEAAGIAFAGPTPEQIESFGTKHTARALAEAAGVPLLAGTG-LLGSADDAVCAAE----
DVGLPVMLKATGGGGGIGMRACRTVDDVRAAYDAVVRQAEASFSS----------AGVFL
ERLVEPARHVEVQVFGDGRGRVAVIGDRDCSLQRRHQKVIEEAPAPLLPASVRRQLHEAA
RSLGESVRYRSAGTIEFVYDPVREEASFLEVNTRLQVEHPVTELVHDVDLVALMLQLARD
G-E---VPGSVLERDWSP---SGWAVEARVYAEDPDHDSRPSSGLVTEAVFPGQGAP---
-----ALADV--------------RVDGWIET-GLEVSPYYDPLLAKVIAAA------PT
RDAALDLLHEALTESRVHGVVTNLGLLRGLTEDLRLRSASHATSTL-A-ST----ADPEP
RIDVVEAGAMTTVQDLPGRIGYWQVGVPPSGPMDPVSLREANLAVGNPPQAPGLEVTATG
PRLRFSTASVVCVTGAPADVRV----DDEA----VPMWQPVEVPAGSELAIGTA-EGPGL
RLAVAVRGGLEVPRYLGSCSTFTLGGFGGHAGRALQPGDVLR-----PGSPDADEPHPCL
PEGATLGRIG------------------------GP-TPP----------ERRPHL----
---T----------SQWQ-------LAVTEGPHAAPEFFTREDLETFYATDYEVHFNSAR
TGVRLIGPRPRWARDDGGEAGLHPSNIHDTPYAVGAVDFTGDTPIILGPDGPSLGGFVCP
AAVASGDLWKLGQLRPGDTVRFVPVRAADA--PGLD-----EARASATVP-RPGG-----
------------------------------------------D-----G-----------
--------------------DDG----VL-------GRTE--ATDA----D------PG-
-----------VTYRRDGDDNVLVEYG-EQTLDLGLRMRVHALMTRL-E----EQ---AP
---AGVVDLTPGIRSLQVHTDPDVLPADRLTGLLREIEADLPS-TGDLVVPSRTVRLPLS
WDDPATRLAIERYMTGVRDDAPWTPSNLEFIRRINGLDSIDDVRRVVFDASYLVLGLGDV
YLGAPVATPLDPRHRLVTTKYNPARTWTAENSVGIGGAYLCVYGMEGPGGYQFVGRTVQV
WNRW----RRG-----GLFDAQ-----PWALRFFDRIEWYPVSAEELLELRAETDAGR-G
RYES-VEGSFALADHERFLAEHATSIEAFRATQAAAFEAEKQRWRAS--GEFD---VRPE
--------PAPTP--------V-AAEPDL----PEGA-----VAVRAPFVATVWQVSARP
GTSVTEGDPLISLEAMKMETPLRAPADADVVEVYVEPGAQVAPGQVL-LAVRSR------
---------------------------
>ugaCgd2_19
-----------------MTPAPAFDTLLVANRGEIARRVVRSARDLGLRTVAVFSEADRA
APHVREADVAVRLG-----PAPARESYLRTDAVLQAALDTGAGAVHPGYGFLSENVEFAR
ACEDAGLAFVGPTPEQITAFGSKHTARELAGVAGVPMLAGTG-LLASADEAVAAAE----
SVGLPVMLKATGGGGGIGMQACATPAEVRAAYDRVVRQAAANFGS----------TGVFL
ERLVRPARHVEVQVFGDGQGRIAVLGDRDCSLQRRNQKVVEEAPAPALPAAVRERMTVTA
RELMTSVAYRSAGTVEFVYDPVREEVAFLEVNTRLQVEHPVTELAYGVDLVDLMLRLARD
G-D--GAVDDVFARDWTP---TGVAVEARVYAEDPAKENAPSPGLVTGARFPQR------
-------PGV--------------RVDGWIET-GLEVTPFYDPMLAKVIAVA------PG
RDAALDLLGEALDGSRVDGVVTNLGLLRSLVDDPALRAVTHSTSTL-D-VT----ADPEP
RIDVLAPGAMTTVQDLPGRLGHWQVGVPPSGPMDPLSLREANLAVGNPVGAPGLEVTATG
PALRFSVDSVVCVTGAPAPVTV----DDVE----VAMWEPVEVPAGSVLAIGTA-TGPGL
RLAVAVRGGLDVPRYLGSASTFTLGGFGGHGGRALRAGDVLR-----PGPADAGDLSP--
--------VT------------------------GP-VPA----------QRRPEY----
---V----------RDWT-------IGVTEGPHAAPEFFTRADLDEFYATGYEVHLNSAR
TGVRLIGPRPRWARSDGGEAGLHPSNIHDTPYAVGAIDFTGDTPILLGPDGPSLGGFVCP
AVVASAELWKLGQLRPGDRVRFTPVREAEA---GVP-----RLRG-ADLL-ASRG-----
------------------------------------------D-----G-----------
--------------------DDG----VL-------ARTP--ASPG----R------PG-
-----------ATYRRDGDDNLLVEYG-DQVLDLGLRMRVHALMRAL-E----EH---RP
---AGVLDVTPGIRSLQVHTDPARLRASSLVGLLRELDDALPA-THDLVVPSRRVRLPLS
WDDPATRLAIERYVAGVRADAPWTPSNIEFIARMNGLDSVDDVHRTVFDAQYLVLGLGDV
YLGAPVATPLDPRHRLVTTKYNPARTWTAENSVGIGGAYLCVYGMEGPGGYQFVGRTVQV
WNRF----RRG-----GLFREN-----PWALRFFDRIEWYPVSAEELLELRAETDAGR-G
EFET-EDGTFSLAEHERFLADNASSIAAFRAQQAAAFAAEKDRWRAS--GEFD---VRPE
--------PAPAV--------A-AGPVDL----PAGA-----VGVEAPFAATVWQVSADP
GADLAAGDRVLALEAMKMETAVTAPADGELLEVYVKPGEAVTAGQVL-FSVRPA--TGAA
A--------------------------
>uca_3
----------------------MFDSVLVANRGEIACRIIRSARTLGLRTVAVYSDADAG
AAHTRMADAAVRLG-----PAPAARSYLDAARVLEAAAGAGAGAVHPGYGFLSENAGFAR
AVEEAGLVFVGPAPHHLEQFGDKHTARKAAAAAGLPMVAGSD-TLSDADAAAAAAE----
RIGYPVILKATSGGGGIGLLPCSDEAALRAAFEQVGRTARTHFGG----------GGVFL
ERFVPRARHIEVQVFGDGRGRVVTLGDRDCTLQRRNQKVAEEAPAPDLPDRLREELHRTA
RELCAGVSYRSAGTVEFVYDADRGEASFLEVNTRLQVEHPVTEEVTGVDLVAWMLRQARG
EDV--LAGVPPHGPAR-----TGHAVEARVYAEDPARDFRPSAGLLTRVEFP--------
-------GDV--------------RVDGWAAA-GRRVTTDYDPLLAKVVVHG------PD
REAAWDRLAAALARTRVDGVQTNLGLLRALAAHPDVRAVEHTTATC-A-RT----GDPEP
RIDVERAGTLTTVQDFPGRTGHWQVGVPPSGAMDDLSLRLGNRALGNPEGAPGLECTLDG
PALRFSHAATVCVTGAPAEVTV----DGAP----AARWEPVRVPAGGLLDVGPA-RGPGM
RTYVLVRGGLDVPEYLGSASTFTTGGYGGHGGRALLPGDVLR-----PAPVP----DGA-
-------PEP------------------------AP-VPE----------AERPAPPARA
EGGG----------AHWD-------IEVSEGPHAAPEFLTREGMAAFYATDWRVHPQSAR
NGVRLSGPKQGWARPDGGEAGLHPSNVHDTAYSVGAVNLSGDTPVLLGPDGPSLGGFVCP
VTVVSGSRWKTGQLRPGDTVRFHPVTEAAA--ARLH-----TAPAAAPLL-RGST-----
------------------------------------------D-----G-----------
--------------------DDG----VL-------ARTP--AAEG----A------PE-
-----------VVYRRGGHDNILVEYG-PMALDLGLRMRVHALMSAL-E----EA---GA
---DGIVDITPGVRSLHLHTDPGRLPLRTLLGMLREIERDLPP-AAGMRVPSRTVRLPLS
FDDPSIHEAIARYGTAVRDDAPWNPDNIEFIRRINGLDSVGQVRDIVFDASYLVLGLGDV
YLGAPAATPLDPRHRLVTTKYNPARTWTPEAGVGIGGAYLCVYGMESPGGYQLIGRTVPI
WSGI---GQYG-----PFEPGV-----PWLLRFFDRISWYPVGHEELLDLRADLLAGS-R
GLEI-GDGEFSLADHERFLAAEAGSIAAFRARQAAAFEAERLAWEAA--GEFD----DRP
--------EPEPA--------A-PAVRVP----PPGS-----ALVEAPLAASVWRVDVRP
GDTVERGQPVVRLEAMKLEVVVRAPRAGTISDVLVTPGQHLDPGSAL-AVITRGEPD---
---------------------------
>ugaCgd2_42
-------MTNATAVPPI----LTYSTLLVANRGEIACRIIRSAKALGLRTVAVYSEADRG
APHVALADVAVNIG-----AESPRESYLNGELMVRVALETGAGAIHPGYGFLSENADFAA
SVEASGLIFVGPTPEQLSIFGAKDTARTAAAHAGLPMVRGTG-VLPDADTAVAAAA----
DLGFPVILKATSGGGGIGMQVCRTSGEVRNAYASIERIASSSFGS----------GAVFA
ERFIVNARHIEVQVFGDGVGHVVSLGDRDCSLQRRNQKVVEEAPAFDLSDELRARLHSTS
RELCASLGYRSAGTVEFVYDSERGEASFLEVNTRLQVEHPITEAITGVDLVEWMLRLAGG
DTS--FLEPYADT---HVVPITGFAVEARVYAEDPVRGYQPSSGTITQAVLP--------
------TELA--------------RVDGWVRT-GTEVPSSYDPMLAKIITSG------AS
REEAWGRLATALRATRLDGIETNLGLLRAISVDEAVRDRRHSTSTL-A-GL----GDEEP
RISVLRPGLMTTVQDWPGRTGYWQIGVPPSGPMDDLSFRLGNLAVGNAEGAPGLECTATG
PQLRFSHETVVAVTGAPAHVTV----DGIQ----VAMWEPVTVPPGGVIDVGAA-ATEGL
RSYLLFAGGLDVPDYLGSASTFTLGQFGGHGGRALTSADVLR-----VRSGV------T-
-------GLA------------------------AP-VPI----------GSRPAM----
---V----------HDWE-------LAVTEGPHGAPDFFTRADMRQIFEASYEVHFNSAR
TGVRLVGPRPSWARQDGGEAGLHPSNIHDNAYAIGAVDFTGDTPILLGPDGPSLGGFVCP
ITVVSAERWKLGQLKPGDHVRFVPIAAAAA--PRLAAVDDSRGAGSAVVP-HGER-----
------------------------------------------D-----G-----------
--------------------DDG----LI-------LRVD--GS-------------PS-
-----------VAYRRSGDDNILIEYG-EIVLDLGLRARVHALHLLL-R----DA---GL
---DGVLDLTPGIRSLQVHFDPDALPAARLLGVLREMEAEIPG-AASLVVPSRRVRLPLS
WDDPATREAILRYMNGVRDDAPWTPWNIEFIRRINGLATTDDVYRTVFDADYLVLGLGDV
YLGAPVATPLDPRHRLVTTKYNPARTWTPENAVGIGGAYLCIYGMEGPGGYQFVGRTTQV
WSRYGSYPGVG------GGPRT-----PWLLNFFDRISWYPVSPEELLEQRADLAAGR-G
TVDI-EDGTFSLAEHERFLADNADSIAEFRAQQAVAFAAERSAWALS--GEFD----RAE
--------SIAAV-PEP----I-E-FADT----PDGA-----VLVDAPFVAHVWKVGVTE
GQHVEKGEVLVSLEAMKMETSVTSPVSGAVHQVRTELGRQVRAGETL-VVVLPD------
---------------------------
>ugaNoah_7
-------MTTTTPLPRTAAEPLTYGTVLVANRGEIACRIIRSAKAMGLRTVAVYSDVDRG
APHVKLADVAVNIG-----AASPRESYLNGPKILAAAIESGAGAIHPGYGFLSENAEFAA
SVEAAGIAFVGPTVEQLTVFGAKHTARAAAAEAGLPMVRGTG-ILADADDAVRASE----
ELGFPVILKATGGGGGIGMQVCRSVAEVRDAFVSIERMAQQSFGS----------GTIFA
ERYIENARHIEVQVFGDGRGFVVSLGDRDCSLQRRNQKVVEEAPAFDLDDELRERLHSTS
RALCAALDYRSAGTVEFVYDTVRHEASFLEVNTRLQVEHPVTEAITGVDLVEWMLALAGG
DDS--FLDAYRET---ATVPTSGNAVEARVYAEDPVRGFQPSSGTITRAVFP--------
------SA-A--------------RVDAWVET-GSEVPSSYDPMLAKIITSG------VD
RAAAWHALADALRDTRIDGIETNLGLLRAISMDEDVAAGAHITSTL-A-SL----TDTEP
RIAVERPGLMTTVQDWPGRTGYWQVGVPPSGPMDDLSFRLGNVALGNPEGAPGLECTVSG
PQLRFDAETVVCVTGATAPVTV----DGEP----APMWEPVVVPAGGTLSVGSV-SDEGL
RVYVLFAGGLDVPLYLGSASTFTLGQFGGHGGRALTSADVLR-----VAASG------P-
-------QKS------------------------AG-VPA----------EARPEI----
---T----------HHWQ-------LAVTEGPHGAPEFFTRADMDQIYAADYSVHFNSAR
TGVRLVGPKPTWARTDGGEAGLHPSNIHDNAYSIGAVDFTGDTPILLGPDGPSLGGFVCP
VTVVSAERWKLGQLKPGDTVRFVPIRAAAA--PSLRALDESRFVVNALLG-SGG------
------------------------------------------D-----G-----------
--------------------DDG----VI-------LRQD--GD-------------PS-
-----------VTYRRSGDDNVLVEYG-DIVLDLALRARVHALYTRV-Q----DA---AW
---PGVLDLTPGIRSLQVHFDPTVLSVTTVLGRLRELEERIPG-AAELVVPSRRVRLPLS
WDDPATREAIERYMNGVRDDAPWTPSNIEFIRRINGLHTPEDVYRTVFDAEYLVLGLGDV
YLGAPVATPLDPRHRLVTTKYNPARTWTAENSVGIGGAYLCIYGMEGPGGYQFVGRTTQV
WSRYGSFAPAGT----PADAPK-----PWLLNFFDRISWYPVGADELLDMRAEVAAGR-G
VFDI-EDGTFSLAEHERFLADNAESIAEFRSMQAGAFGLEREAWTAS--GEFD----RAE
--------SIEAV-APP----Q-EDVLDL----PDGA-----ILVDSPFISHVWKIDIAD
GQRVAEGELLVSLEAMKMETNIVSPVAGTVLMLRVALGQQVRAGETI-AIIVPD------
---------------------------
>ugaCgd2_49
------------------------MRLLVANRGEIAVRILRSAHELGLSTVAVYSDTDET
APHVRLAGEAVRL---------ATNSYLDIEAILAVARDTGCDAVHPGFGFLSENPEFAT
ACERAGLLFVGPTPDQLTVFGAKDTARTAAKAAGVPLLPGTE-LLSTVDDAVQQAD----
RLGYPVMLKATGGGGGIGLRACQSADEVRAAWDSVHAATAKSFSG----------GGVYL
ERFVTAARHVEVQVFGDGSGAVLALGTRDCSLQRRNQKVVEECPAP-LSAALTEQLQDAA
VALCSSVNYRSAGTVEFVYDAQREEVAFLEVNARLQVEHTVTEQVYGVDLVAWMLRLAQG
DRG--MFDEAPQP--------SGHAIQARVYAEDPASGYRPSTGLITSVTLP--------
-------DRA--------------RVDGWIEP-GSVVSAQYDPMLAKVICTG------AD
RAAAIEALAAALAETRVDGVYTNLGQLRAALAAEEFAAVTHHTGTL-A-GI----GDPEP
RIDVVRGGTMTTVQDWPGRVGLWHVGVPPNGPMDDLSFRLGNRTVGNPEGAPGLECTVDG
VTLRFSHPATVCVTGAPVTVTM----NDEP----APLWTPFEVPAGATLDIGTC--TSGL
RNYLLIRGGVDVPSFLDSASTFTLGVYGGHSGRALTTGDVLR-----SGPEP-----AD-
-------PAG------------------------GP-VPP----------ADRPEF----
---R----------SEWT-------IGVLDGPHAAPEFFTQQDIENLYATDWQVHFNSAR
TGVRLTGPRPQWTRTDGGEAGLHPSNIHDNPYAIGAVNFTGDLPILLGPDGPSLGGFVCP
ATAGVGELWKLGQLRPGDTVRFVPISSDHA--AKLR-----KRPSTAVAA-SRPV-----
------------------------------------------I-----D-----------
--------------------DSG----VL-------DRIP--ARGD----E------PS-
-----------VTYRRSGDDNLLIEFG-ELTLDLALRMRVHALAERI-D----QE---GV
---PGVLELTPGVRSLQVHLDPDALPVNKAVGLIRELDGDLPA-TADLVVPSREVRLPLS
WDDPATREAIDRYMAGVRDDAPWNPWNIEFIRRVNGLSTVDDVYRTVFDAEYLVLGLGDV
YLGAPVATPIDPRHRLLTTKYNPARTWTAQNTVGLGGMFLCVYGMEGPGGYQLVGRTVQI
WSSW---HQRG-----AF-AGK-----PWLLRFFDRISWYPVSSEELRDMRAQQAAGR-F
SLDV-VDGTFALADHQRFLASNAADITAFRERQATAFGSERDAWAAA--GEFD----PKP
--------DPVVA--------P-PKRVSV----PPGG-----QVIEAPFAATVWRVDAAA
GSSVDAGQALVTLEAMKMESPIPAPRGGEVVEVLVSPGDQVAPGTPL-AVLR--------
---------------------------
>ugaNoah_18
---------------------MTFDTLLVANRGEIAVRILRTARDLGLRTVAVYSDADAG
APHVHLADTAVRLG-----PAPAAQSYLRHDAIVEAALATGAGAVHPGYGFLSENAAFAR
AAEAAGVAFVGPTPEQLELFGSKHTARDAARAVGMPMLTGTG-LLDTLDEAQAEAA----
RIGFPVMLKATAGGGGIGMRACHSPDELAAAWEAVRRTAGAAFGS----------AGVYL
ERLITAARHVEVQVFGDGLGRVVTLGDRDCSLQRRHQKVVEEAPAPALPDEVRERIASAA
RDLAASVSYRSAGTVEYVYDAERREAAFLEVNTRLQVEHPVTEAVFGVDLVAWMIRLAQG
DTA--VVDTPLHP--------SGAAVEARVYAENPDRDHLPSAGTITAFETA--------
-------PTA--------------RVDTWIAP-GIEVSTHYDPLLAKVVTAG------SN
RDEAWRALDDALAQTRVDGIATNLGLLRTIVHAPEVAEALHHTGTL-A-HL----HDESP
RLEVVRPGMLTAVQDWPGRTGLWHVGIPPSGPMDDLSFRLGNRALGNPEGAPGLECTMAG
PELRFVTGATVMVTGAPTPVTL----DGEP----VPQWEPVDVPAGGVLAIGTP--TAGM
RTYLLVRGGLDVPRVLGSAATFDLGRIGGATGVPLRTGDLIGL----GGTAS---GGTS-
-------PAP------------------------GP-VPA----------ADRPTI----
---T----------GTWA-------VGALEGPHAAPEFFTPDDVAEFYAATWSVHFNSAR
TGVRLVGPKPTWARSDGGEAGLHPSNIHDTPYAVGAVDYTGDLPILLGPDGPSLGGFTCP
ATVALGQLWKLGQLRPGDEVRFVPVDEPQA--DLLR-----RRPTAVPVP-SRKA-----
------------------------------------------H-----D-----------
--------------------DGG----IL-------ARRE--SD-------------TL-
-----------VTYRRNGDDNLLVEYG-EMRLDLASRMRVHALAEAVQQ----RVDHDGL
---RGVVDLTPGIRSLQLHTDPDTLPLRRALDLVQEIEQTLPS-TTDLVVPSRTVHLPLS
WDDPATREAIERYMAGVRDDAPWCPWNIEFIRRINGLGSVDDVYRTVFDASYLVMGLGDV
YLGAPVATPLDPRHRLVTTKYNPARTWTPQNAVGIGGAYLCIYGMEGPGGYQFVGRTIQV
WDTH---ARHR-----PFEPGT-----PWLLRFFDVIRWHPVGADELLDMRADMAAGR-L
DVRI-DDGTFSLAEHERFLAANASSIADFQRTQSAAFGAERSAWEAA--GEFD----RRD
--------PEPVL--------A-AAGTDV----PDGC-----EGVEAPFVATVFRIDVRP
GDLVAPGQQLLALEAMKMEAPVTATVGGTVVDIVVTPGDQVGPGQVL-VIVQPEAVATAA
---------------------------
>ugaCgd2_60
----------------------MVDKLLVANRGEIAVRILRSARELGIATVAVHSEADRC
APHVRLADEAVLLG-----GSPAEESYLSAERVLDAARRTGADAIHPGYGFLSEDAGFAR
AVEDAGITFVGPTPRQLELFGSKHTAREQAISAGVPLLPGTG-LLSTAEEAVAAAE----
EIGFPVMLKATGGGGGIGMRACRDAGELRSAWKSVQDVAAKNFAT----------AGVFL
ERLVERARHVEVQVFGDGSGHVLALGDRDCTLQRRNQKVVEECPAPDLPEHLRRQITEAA
LTLCSSVYYRSAGTVEFVYDVERGEVAFLEVNTRLQVEHTVTEEVFGIDLVAWMLRVAGG
DSG--MLDAPPRP--------RGHAVQLRICAEDPARDHRPSAGLLTRVHFP--------
-------AGV--------------RADTWVET-GTEMTSHYDSLLGKLVVTG------ET
RAEALEAAARAARATRVDGIRTNLGLLRAALDEPRFRDVVHDTATL-A-EV----SDDEP
SIEVRRAGTMTTVQDWPGRIGFWHVGVPPCGPMDDLSFRLGNTALGNPEGAPGLECTVDG
PALRVSHPVTVCVTGAPAPVTI----DGAA----MPMWEPFEVPAGGVLDIGAT-EGPGL
RTYLLVSGGVDVPEFLGSASTFTLGRFGGHGGRALRVGDVLQ-----PGAAS------G-
-------EPA------------------------GP-VPV----------EQRPHL----
---A----------QAWV-------IGALEGPHAAPEFFTTEDVETFYATDWQVHFNSAR
TGVRLVGPRPTWARSNGGKAGLHPSNIHDTPYSVAAVDYTGDLPILLGPDGPSLGGFVCP
ATVATGERWKLGQLRPGDTVRFTPISPDHA--AELR-----RRPDSGLAA-SRPA-----
------------------------------------------V-----D-----------
--------------------DGG----VL-------GTLE--ADET----R------PS-
-----------VTYRRSGDDNLLIEYG-PMKLDLALRMRVHALAEKL-R----EQ---RL
---GGIVDLTPGIRSLQLHVDPDELPVHKALGLVRELEAELPP-TSRLRVPSRTVHLPLS
WDDPATREAIERYMAGVRDDAPWCPWNIEFIRRANGLASVDDVYRTVFDADYLVLGLGDV
YLGAPVATPLDPRHRLITTKYNPARTWTAENSVGIGGAYLCIYGMEGPGGYQFVGRTVQV
WSGW---QQRG-----SFEPGT-----PWLLRFFDRIKWYPVSAEELLDLRADCAAGR-L
ELDI-TDGEFVLADHERFLAENAESIDEFRRTQAEAFEAERQAWEAA--GEFD----PKP
--------EPDLAPA------T-TATVEA----PAGG-----QVVEAPFVATVWRTDVRP
GQRVEAGESLLALEAMKTEAPITAPATGTIAELLVAPGDQVGPGTPL-LTLAP-------
---------------------------
>ugaCgd2_14
--------------MNRNGEV----TVLIANRGEIAVRLIRTARILGLRTVAVFSDADRG
APHVRLADEAVRIG-----PAAPRDSYLRTEAILAAAARTGATIVHPGYGFLSEDADFAA
AVHQAGLVFAGPTPDQLRVFGTKHTAREMARSAGVPVFAGSD-LLADADAAVEAAA----
VIGYPVMLKATGGGGGIGMRICPDADTVRAAFDQVTAQAERSFGA----------AGVFV
ERYVADARHVEVQIFGDGAGRVVSLGDRDCSLQRRNQKVLEEAPAPGIPESIRSRLHRTS
RALAAAVGYRSAGTVEFVYDPAREEASFLEVNARLQVEHPVTEAVTGVDLAGWMLRLALG
DTS--MFDAYPD----GAVPVAGHAVEARVYAEDPSRDHLPSAGTLTRVRFP--------
-------TDV--------------RVDTWVDD-GTEVTANYDPLLAKVIAAG------AD
RDDALDRLGAALTGTELHGIETNIGLLGAATVHPEVRAARHTTSTL-A-GI----GDPRP
RITVERPGLQTTVQDVPGRIGHWQVGVPPSGPMDDLSFRLGNRALGNEETAPGLECTASG
PALRFSHPTTVCVTGAECLVTV----DGAP----APMWEPVEVPAGAVLDIGEA--AVGL
RTYVLFAGGLDVPAYLGSASTFTLGRFGGHGGRALVTGDVLRTKPAPSDAGS------R-
-------PGA------------------------GA-VPP----------EVRPAL----
---T----------NSWE-------LAVTEGPHGAPEFFTRADIDTLYASRYRVHFNSAR
TGVRLEGPKPQWARPDGGEAGLHPSNIHDNAYAVGALDFTGDTPILLGPDGPSLGGFVCP
VTVTSADRWKLGQLRPGDTVRFVPVRAAHT--PSRRELGLSRAAATPVLA-RTGG-----
------------------------------------------D-----G-----------
--------------------DDG----VL-------ARRD--GD-------------PP-
-----------VTYRRSGDDNVLVEYG-DIVLDLALRARVHALHTRL---------DGSA
---PGIVDLTPGIRSLQVHVDPDVLPIPRLLDLLCEIEDDLPA-TADLVVPSRLVRLPLS
WDDPATREAIARYMSGVRADAPWCPSNIEFIRRVNGLDSVEEVRDIVFRAEYLTLGLGDV
YLGAPVATPLDPRHRLVTTKYNPARTWTAENSVGIGGAYLCIYGMEGPGGYQFVGRTTQV
WSSH---RHRG-----PFDSEH-----PWLLRFFDRITWYPVSAEELLDLRADIAAGR-G
AVDI-AEGTFSLAEHQRFLSDNAESIAAFRARQTAAFAAERAAWEAA--GEFD----RAE
--------RAASAVSAG----A-AEELML----ADGE-----QRVDAPFSSSVWRIDVTE
GQSVQAGQPLLALEAMKMETVLRAPVDGLVCKVLVSAGHTVDGGDPL-VVVRPGGER---
---------------------------
>ugaCgd2_22
-----------MSTDERSGEEQSAGTVLVANRGEIAVRLVRAAQLLGLRTVAVFSDADRG
SPHVLLADHAVRLG-----PAAPSESYLRADAIVAAALASGAGMIHPGYGFLSEDADFAD
MVEDAGLTFVGPTPHQLRVFGTKHTARAAAMAAGVPVFAGSD-LLDGSADAVAAAD----
TIGYPVMLKATGGGGGIGMQVCRSAAELRAAFDRVTRLAERSFGS----------AGVFV
ERFVERARHVEVQIFGDGSGRVVSLGDRDCSLQRRNQKVIEEAPAPGLPDDVRALLHSSS
RALAGSVAYRSAGTVEFVYDAERREASFLEVNARLQVEHPVTEAVTGIDLAGWMFRLARG
ERG--LLDAHPD----GEVPVRGHAVEARVYAEDPARDYRPSTGTLTSVAFP--------
-----GQAGV--------------RVDTWVDD-GTEVSAFYDPLLAKVITTG------AD
RDEALDALGAALDDTVLHGIEVNVGMLRASIDRADVRAATHSTATL-A-DV----SDPRP
RITVDRPGLMTTVQDLPGRVGMWDVGVPPSGPMDDLSFRLGNQTLGNHYGAPGLECTASG
PLLRVTHPTTFCVTGAECTVRV----NDAV----VPMWEPVEVPAGGVLDVGAA-ETTGL
RTYVLVDGGFDVPAYLGSASTFTLGRFGGHGGRQLVVGDVLRA--APSVSGT------R-
-------T---------------------------A-IPV----------GERPAM----
---S----------SEWE-------LAVTEGPHGAPEFFTRGDVETLYGAPYRVHFNSAR
TGVRLEGPRPEWARPDGGEAGLHPSNIHDTAYSVGALDFTGDTPILLGPDGPSLGGFTCP
VTVVSAERWKLGQLRPGDTVRFVPIRVADA--PSVGDVP-ARIAMTTVLP-RTGG-----
------------------------------------------D-----G-----------
--------------------DDG----VL-------ARRP--GDRA-----------PA-
-----------VTYRRNGDDHVLIEYG-DMVLDLALRARVHALHQSLRT----AMSDGTV
---DGIRDLTPGIRSLQVHVDPDRLSIEKLLGLLVELEDELPA-TSELVVPSRSVRLPLS
WDDPATREAIARYTSGVRDDAPWCPSNIEFIRRVNGLASQADVMDVVFAAEYLTLGLGDV
YLGAPVATPLDPRHRLVTTKYNPARTWTAENSVGIGGAYLCIYGMEGPGGYQFVGRTTQV
WSRY---RHTA-----PFEAGT-----PWLLRFFDRISWYPVSADELLDLRADLAAGR-G
SVDI-TEGTFSLAEHERFLADNADSIARFRATQAAAFGTERAAWAAA--GEFD----RAE
--------RAQSR-AVP----L-TSDLVL----ADGE-----QRVDAPFASSVWKVDVAV
GDPVTAGQPLLALEAMKMETVLTAPTDGTVTRVLVAAGNQVDPGAPL-VVVGAAEADVSD
IPA------------------------
>ugaNoah_22
-------------MPESLENPRPVRTLLVANRGEIACRVIRTAKRLGIRTVAVFSEADRG
AAHVAMADDAVSLG-----ATAPAESYLNVEAVLSAAKSSGADAIHPGYGFLSEDADFAS
AVEGSGLAFVGPTPDALCAFGDKHTARAAAVAAGVPVFAGTG-LLPDADTAVTEAR----
AVGYPVMLKATGGGGGIGMSVCRTDDEVRDAYESVVGLAMRSFGS----------GGVFA
ERYVENARHVEVQVFGDGAGRVVSLGDRDCSLQRRNQKVVEEAPAPALPDEVRTELAASA
RRLASSMNYRSAGTVEFVYDPQRGEASFLEVNARLQVEHPVTEAVTGVDLVEWMLRAAGG
DTG--FLAEYGD-----EVPVAGHAVEARVYAEDPAADFRPSAGVVTCARYP--------
-----SGEGV--------------RVDSWART-GTDVPTAYDPLLAKVIVTG------AD
RTAAVAGLADALADTRIDGIEVNLGMLRAAVALPAFAAAEHTTRTL-V-DL----GDPEP
RITVARPGLLTTVQDADGRVGYWQVGVPPSGAMDDRSLRLANRSLGNDENAPGLECTSGG
PELVFSHATWVCVAGAPATVTV----DGGA----VAQWEPVLVPEGARLSVGEA--SAGL
RTCIAFAGGLDVPDYLGSAATFTLGKFGGHGGRALRPGDVLR-----PREHD------R-
-------APD------------------------GP-VDP----------AQRPSF----
---P----------AHWE-------LTVAEGPHGAPEFFTRSDIETLYASRYEVHFNSAR
TGVRLVGPKPEWARRDGGEAGLHPSNIHDNAYSIGALDFTGDTPILLGPDGPSLGGFVCP
VTVVTADRWKLGQLRPGDTLSFVP-----A--TDRR-----RIATAGLGA----------
------------------------------------------A-----G-----------
--------------------DDG----VL-------RR----IDGE----AGGGAEAPA-
-----------VTYRRQGDDAILVEYG-DIVLDLALRARVHALHTAL-A----EQ---RI
---RGILDLTPGIRSLQVHVDPDVLSQAKLLDLLIELEHSLPA-ARDLVVPSREVRLPLS
WDDPATREAIERYMAGVRDDAPWCPWNIEFIRRINGLDTVDDVYRTVFDASYLVLGLGDV
YLGAPVATPLDPRHRLVTTKYNPARTWTAENSVGIGGAYLCVYGMEGPGGYQFVGRTTQV
WRTH------------PRPDEN-----PWLLRFFDRISWYPVSPDELLDMRADVAAGR-R
ELEV-TEGSFSLAEHERFLADNAASIAQFRERQSTAFEAERQAWERA--GEFD----RAE
--------SAAAA-IPV----A-VEDVVV----PDGG-----VRVDAPFTSNVWKVDVAE
GDTVEEGQQLVVLEAMKMETAITAPASGVVTSVAAAPAAQVDAGDPL-VVLGP-------
VAQ------------------------
>ugaCgd2_41
-----------------MSETAETGTLLVANRGEIACRIIRTARATGWLTVAVFSEVDRG
AAHVRMADQAVLLG-----PTPPAQSYLMADAVLAAAATTGATALHPGYGFLSENDGFAE
RVEAAGLAFVGPTSEQLRVFGAKHTAREAAAAAGVPVFPGTG-LLRDAEEAVALVEDPSG
GIGYPVILKATGGGGGIGMIVCRDRAQLVAGFASVTRMAETSFGS----------SGVFA
ERYVDRARHVEVQVFGDGTGRVVSLGDRDCSLQRRNQKVLEEAPAPLLPDALRAELHRAA
RDLAGSLGYRSAGTVEFVYDADRGEASFLEVNARLQVEHPVTEAVTGVDLVDWMLRLSAG
DTT--MLDPYVGGGDRGEVPVSGAAVEARVYAEDPRLDFRPGAGLLTRVDFP--------
-----SGDGV--------------RVDAWVQT-GTDVPTAYDPMLAKVIVAA------DD
REAALDRLGAALNDTRIDGIEVNLGMLRAITGLAELRSVTHTTRTL-D-DMVPAERDPEP
RIFVERHGLMTTVQDAWGRTGLWQVGVPPSGAMDERSLRLANRAIGNHENAAGLECTAGG
PALRFTHATTVCVTGAPAAVTI----DGGP----VRMWEPVDVPAGALLDIGDT--TAGL
RTYVAFEGGLDVPSYLGSAATFTLGGFGGHGGRALRPGDVLRT----TLDAP------V-
-------VAG------------------------GP-VAE----------AERAVF----
---G----------SHWE-------LAVTEGPHGAPDFFTRSDIEEILGTDYEVHFNSAR
TGVRLVGPKPTWARADGGEAGLHPSNIHDNAYSVGALDFTGDTPILLGPDGPSLGGFVCP
VTVVTADRWKLGQLRPGDTVRFVPVRLAAA--PSRR-----VLALPSYDA-AG-------
------------------------------------------D-----G-----------
--------------------DAG----VL-------CR----LEGD-----------VP-
-----------VVYRRSGDDNVLVEYG-DLVLDLRLRARVHALHTAL-D----EQRAGGL
---TGIVDLTPGIRSLQVHVDPDVLPVPKLVDLLHELEATLPA-VSELVVPSRSVRLPLS
WDDPATREAIERYMAGVRNDAPWCPWNIEFIRRVNGLPSVDDVYATVFDASYLVLGLGDV
YLGAPVATPLDPRHRLVTTKYNPARTWTAENSVGIGGSYLCIYGMEGPGGYQFVGRTIQV
WSSH---RTPG-----GFEEGT-----PWLLRFFDRISWYPVSPEELLDLRADIAAGR-G
SLDI-TDGEFSLAKHEQFLADNAESIAAFKASQQSAFGAERYAWEAS--GEFD----RAE
--------AAAGA-AVP----E-AADVLV----PEGG-----ARVDAPFVANVWQVRVGV
GDTVAAGDVLTVLEAMKMEAPVTAPHAGIVTEVLATPGSQVAPGDAL-VVLAP--AQ--E
VAA------------------------
>ugaCgd2_11
-----------------------MSTLLIANRGEIACRIIRSARELGLRTVAVFSEADRG
AAHTRLADEAVLIG-----PAAPSASYLSIPAVLDAARRTGADAVHPGYGFLSEDAAFAE
AVEAAGLAFAGPTPDQLRVFGQKHTARAAALAAGVPVFPGTG-LLASADDAVEQVA----
AIGYPVMLKATGGGGGIGMTVCRDEAELRAAYERVTRLAAQSFGS----------SGVFA
ERYVEHARHIEVQVFGDGTGAVVSLGDRDCSLQRRHQKVVEEAPAPGLPAELRERLHAAA
RDLAASVSYRSAGTVEFVYDPAREQASFLEVNARLQVEHPVTEAVTGVDLVAWMLRLAGG
ETG--FVTA-------GSLPVRGHAIEARVYAEDPAAGFQPSAGRLTGVRLP--------
-----SGPDV--------------RVDGWVET-GTSVSTAYDPLLAKVIVHA------AD
RTAAISKLGDALNDTRIDGIEVNLGLLRAITALPAFAGVTHHTTTL-D-GV----GDPSP
RITVTRPGLMTTVQDADGRLGLWQVGVPPSGAMDDRSLRAGNRLLGNNDNAPGLECTATG
PALTFTHDTVVCVTGAPAPLTV----DGVD----VPMWTMLTVPGGSTLDVGAA--SAGL
RTYVTFAGGLDVPLYLGSAATFTLGGFGGHGGRALRPGDVLR-----TGSS---------
--------GG------------------------AP-ASF----------VEPLEF----
---G----------SHWE-------LTVAIGPHGAPDFFTPADMKEILSSRFEVHFNSAR
TGVRLIGPKPVWARRDGGEAGLHPSNIHDNAYSIGALDFTGDTPILLGPDGPSLGGFVCP
VTVVTADRWKLGQLRPGDTLSFVPVAVPVI--SKPR-----GWSMP--------------
------------------------------------------D-----E-----------
--------------------DGV----LL-------RRDP--GDGR-----------PS-
-----------VTYRRSGDDNVLIEYG-DIVLDLGLRARVHALHQAL-T----AR---AT
---PGVIDLTPGIRSLQVHVDPRTLPIPRLLGLLAEIEDELPA-VSDLVVPSRRVRLPLS
WDDPATREAIARYMAGVRDDAPWCPWNIEFIRRINGLEGVDDVFRTVFDAEYLVLGLGDV
YLGAPVATPLDPRHRLVTTKYNPARTWTAENSVGIGGAYLCIYGMEGPGGYQFVGRTTQV
WRPY------------PAPGQN-----PWLLDFFDRISWYPVSPEELLDLRADMAAGR-G
KLDI-TEGTFSLADHETFLADNADSISAFRRTQATAFQAERTAWEAA--GEFD----RAE
--------AAAAT-VVT----D-APEVIV----PPGG-----VRIDAPFVASVWKVSVAV
GDVVAAGQPLVALEAMKMETNLVAPTAGVVTALPASPGAQVAPGDAL-VVLGPSQLR--R
RAI------------------------
>ugaCgd2_31
----------------MTAPRSRTRTLLVANRGEIAVRILRSARALGMRTVAVFSEADRA
APHVRLADESVLIG-----PAAPSASYLDVEAVLAAAKRTGTDAIHPGYGFLSESAEFCE
AVEAAGMTFVGPTPHQLGAFGTKHTARAAAERAGVPVFAATG-LLGNAAEAVTEVE----
RLGYPVMLKATGGGGGIGMTVCRDADELTDAYERVTRLAAASFGS----------AGVFA
ERYVERARHIEVQVFGDGTGRVVSLGDRDCTLQRRHQKVVEEAPAPALPDDVRAQLHASA
RDLAAEVGYRSAGTVEFVYDTDRDEASFLEVNARLQVEHPVTEAVTGVDLVAWMLRLAAG
DAS--MLDAYVDATGRGAVPVIGHAVEARVYAEDPAEGFAPSAGVLTRVALP--------
-----ESDDV--------------RVDAWIAD-GTEVTTSYDPLLAKVIASA------HD
RDAAYDRLGVALADARIDGIEVNLGLLRTITGLDVVRAVEHTTSTL-D-AV----TDPEP
RIRVDRAGMMTTVQDVEGRAGAWQVGVPPSGAMDDRSLRLANLALGNDPNAAGLECTASG
PALRFSHATSVCVTGAEAPVMV----DGDP----VPMWEPVDVPAGATLDVGDA--TVGL
RTYVAFAGGLDVPEYLGSAATFTLGGFGGHGGRALRPGDVLR-----VVSGP------V-
-------VEA------------------------RA-ESFPLVEARAERAIETPQM----
---T----------HAWE-------LAVTEGPHGAPDFFTREDIDTLYTSAYEVHFNSAR
TGVRLVGPKPQWARPDGGEAGLHPSNLHDNAYSVGALDFTGDTPILLGPDGPSLGGFVCP
VTVVTADRWKLGQLRPGDTVRFVPVEVADL--PSRR-----AVATPAYVP-RSPS-----
------------------------------------------A-----D-----------
--------------------DGG----VL-------RR----ADGE-----------PS-
-----------VTYRRSGDDNVLVEYG-DLVLDLGLRARVHALHTAL-A----ER---AV
---PGVVDLTPGIRSLQVHVDPDVLPTGHVLDLLAEIERELPA-TTEPVVPSRQVRLPLS
WDDPATREAIERYMAGVRDDAPWCPWNIEFIRRINGLDSVDDVYRTVFDADYLVLGLGDV
YLGAPVATPLDPRHRLVTTKYNPARTWTAENSVGIGGAYLCIYGMEGPGGYQFVGRTTQV
WSTY---RHDRA----PFEDGT-----PWLLRFFDRISWYPVGADELLDLRADMAAGR-G
SLDI-TEGTFSLAEHERFLADNAGDIAAFRERQATAFGAERQAWHAS--GEFA----RAE
--------QAADA-VVA----D-KPDVEV----PDGG-----SRVDAPLVASVWKVGVAV
GDRVTAGQTLVTLEAMKMESAVTAPCDGVVTAVRCAAGEQVAPGEAL-VVLGP--VL--E
EAA------------------------
>ugaCgd2_12
----------------------MPETLLVANRGEIARRILRTARAMGLRTAAVFSDADRG
APHVREADTAFHLG-----PSPVRESYLAVDRLLAAVEATGAWAVHPGYGFLSEDAAFAR
AVEAAGARFVGPAPEHLEAFGAKHTARRLARAAGLPMSAGTE-LLADLDEAVAAAE----
TIGYPVILKATGGGGGIGMRACWNADELRAAFESVQRTASASFAS----------TGVFL
ERFVEHARHLEVQVFGDGAGRVLVLGDRDCTLQRRNQKVVEEAPAPNLPDALREQVHAAA
RRLGESVSYRSAGTVELVYDADRGETSFLEVNARLQVEHPVTEAVLGIDLVEWMLRLAQG
DAG--MFDRPAPAP-------RGHAVEARVYAEDPARGYRPGTGTASRVQWP--------
-----AGEGI--------------RVDTWVET-GTEVTGNYDPMLAKVVAHA------GD
RATAFARLTEALDATRVDGLDTNLGQLRALGSAPEIAAAEHTTKTL-E-RV----VDPSP
RIEVLRPGTLTTVQDWPGRLGLWQVGVPPSGPMDDRSFRLGNLALGNPEGAPGLECTLAG
PALRFSAAATVCITGAAAPATV----DGRP----VPMWEPVAVLPGQVLDVGAA-PGPGL
RTYVLVAGGLDVPAYLDSAATFTLGGFGGHAGRTLVTGDVLR-----PAGGT------T-
-------GPT------------------------GV-VPA----------GDRPLL----
---G----------AEWE-------LRVTEGPHAAPEFFTRADVETLYASEYLVHFNSSR
TGVRLVGPKPAWARPDGGEAGLHPSNIHDTPYSVGALDFTGDTPILLGPDGPSLGGFVCP
VTVVTGERWKLGQLRPGDAVRFVPVRAAEA--PALR-----SLRGAPRLT-GRGD-----
------------------------------------------G-----------------
--------------------DDG----VL-------ARRP--GTGD----A------PE-
-----------VTYRRSGDDNVLVEYG-PMVLDLGLRARVHALSERL-A----SE---GL
---AGVVDVTPGIRSLQVHVDPEVLDPRRLLGALQAVEDDLPA-VADLEVPSRHVRLPLS
WDDPATREAIARYMAGVRDDAPWCPWNIEFIRRANGLDSVDDVHRVVFDAEYLVLGLGDV
YLGAPVATPLDPRHRLRTTKYNPARTWTPENAVGLGGAYLCIYGMEGPGGYQFVGRTTQV
WTRY---PK-------GHQPRE-----PWHLRFFDRISWYPVGAEELLDLRADVAAGR-A
RHDA-TDGVFRMREHQEFLRANASSISAFQAHQDAAFGVERAAWEAA--GEFD----PRP
--------EPEAV-A------E-GGSYDL----PDGA-----VLLEAPFTSSVWRVDVRP
GDRIGAGSPLLALEAMKMETVLSAHADVEVTDVLVAPGRQVAPGTPL-MVLREVAA----
---------------------------
>ugaCgd2_13
----------------------MFDTLLVANRGEIACRIIRTAARLGVKTVAVFSEPDRG
APHVRMADQAVLLG-----PAPARESYLLVDRVLGAALSSGAGAVHPGYGFLSEDAGFAT
AVEAAGLAFVGPTPAQLTAFGAKHTARELARAAGVPMIEGTG-LLAGLDEALAEAD----
RIGYPVMVKATGGGGGIGMQAVFSPRELADAFGRVERMAVASFGS----------GGVFL
ERFVQRARHVEVQVFGDGAGRVVALGDRDCSLQRRNQKVLEEAPAPGLPSTVRERLHESA
VALCASVNYRSAGTVEFVYDAEREEASFLEVNARLQVEHPVTEEVLGVDLVAWMLRLAQG
ED---LPLERP-VP-------RGAAVEARVYAEDPTLDHRPSAGLITNVTFP--------
-------ANV--------------RVDGWIEA-GTEVSTSYDPMLAKVIATG------AT
RDEAYANLRTALAGTRIDGIETNLGLLRAATADPTVLAARHCTATL-A-GV----HDTEP
RIVVERAGTLTTVQDWPGRTGLWEVGVPPSGPMDDLSFRLGNQALGNPEGAPGLECTVDG
PALRFTADATVCVTGAPVRVTV----DGAE----APCWEPVRVPAGAVLDIGRA-TGGGL
RVYVLFNGGLDVPRYLGSAATFTLGQFGGHGGRALRLGDVVR-----TST-------LE-
-------ASG------------------------SP-VPL----------DQRPDI----
---R----------RDWR-------IKVTEGPHAAPEFFTRDDIDAFYAASFEVHFNSAR
TGVRLVGPKPRWARTDGGEAGLHPSNIHDTPYSVGAVDFTGDVPILLGPDGPSLGGFVCP
ATVITSERWKLGQLAPGDTVRFVPVNDFDF--EPLI-----R------------------
------------------------------------------A-----A-----------
--------------------DDG----VL-------ARTG------------------E-
-----------VTYRRSGDDNLLVEYG-PMTLDLGLRMRAHALMDRL-R----AE---GL
---GGVVDLTPGIRSLQIHVDPARLPVRRLLGLVRSLEDELPA-TRDLVVPSRTVHLPLS
WDDPATREAIARYINGVRDDAPWCPWNIEFIRRVNGLDSVDDVHRTVYDASYLVLGLGDV
YLGAPVATPLDPRHRLVTTKYNPARTWTPENAVGIGGAYLCIYGMEGPGGYQFVGRTVQV
WSRW---QR---------ETGD-----PWLLRHFDRIHWYPVGAEELLDLRADVAAGR-H
RLRI-DDGVFRLADHEAFLAGNAASIADFRARQATAFGAEREAWAAA--GEFE----PRP
--------EPE-A-P-P----A-AGEVTV----PDGG-----ALVEAPFVSSVWRVDVRP
GDRVTAGQPLLALEAMKLETVVNAPRDGTVTDILVTPGAQVAPGSPL-VVIA--------
---------------------------
>ugaCgd2_51
------------------MTTAAFDTLLVANRGEIAVRIIRTARRLGLRTVAVFSDADRA
AEHVRLADHAVRLG-----PGPAKESYLDADRVLRAARESGAGAIHPGYGFLSEDASFAR
RCAEEGVVFVGPTPRQLELFGDKHSARAAAEAAGVPLSPGTG-LLPDVDAALAAAS----
RIGYPVMLKATGGGGGIGMQACHDAAELADAWARVERVAAASFSS----------SGLFL
ERLVEQARHVEVQVFGDGHGRVVTFGDRDCTLQRRNQKVVEEAPAPGLPDRLRRRLADSA
RDLCASVDYRSAGTVEFVHDAARGEVCFLEVNTRLQVEHPVTEEIHGVDLVEWMLRLARG
ES---GLVREPGEP-------RGHAVEARLYAEDPGRGHRPGTGLLTRVELPR-------
-----GLPGI--------------RVDSWIEA-GTEVTGFYDPMLAKVTAHG------AD
REEAMNRLAHGLDATRVDGVETNLGLVRAALDDADVRSAAHTTATL-A-AV----ADPTP
RIDVVSPGTLTTVQDWPGRTGLWHVGVPPCGPMDDLSFRLGNRALGNDEGAPGLECTLQG
PALRFSRTTTVCVTGAPAACAV----DGEP----APQWEPVTVPAGGTLEVGAP-TDRGL
RTYVLLAGGLDVPDFLGSAATFTLGRFGGHGGRALRAGDVLH-----GGEVS---GRPA-
-------R-----------------------------IAP----------ALRPAF----
---G----------TTWH-------IGTVEGPHAAPEFFTEEDVRDFYAAEWKVHFNSAR
TGVRLVGPKPRWARTDGGEAGLHPSNIHDTPYSVGAVDYTGDMPVLLGPDGPSLGGFVCP
ATVITAQRWKLGQVRPGDTVRFVPVSETAA--AVLR-----RNPARTPAA-SRAA-----
------------------------------------------S-----R-----------
--------------------DGG----LL-------GRLE--ESAT----R------PA-
-----------VTYRRGGDDNVLIEYG-PMQLDLGLRMRVHALSEAL-A----AL---DL
---PGVVDLTPGIRSLQVHADPDVLPQRELLDVLHRAEEQLPP-TEALVVPSRTVHLPLS
WDDPATREATRRYMTGVRDDAPWCPWNIEFIRRVNGLESVEEVYRTVFDAEYLVMGLGDV
YLGAPVATPLDPRRRLVTTKYNPARTWTAENSVGIGGAYLCVYGMEGPGGYQFVGRTVQV
WSGW---QQRG-----PFEPGR-----PWLLRFFDRIKWYPVQAGELLAMRADMAAGR-L
ELRT-EEGEFSLAEHRRFLDENAESIAGFRARQARAFAAERQVWEEN--GEFD----RTD
--------EPGPG-P-SAAAAP-PERVSV----PQGG-----VALEAEFAASVWQVSVRP
GERVRTGQQLMSLEAMKMESPVTAPKDGVVAGILVTPGDQVEAGTAL-LTLAPSEAAAA-
---------------------------
>ugaNoah_4
-------MSNPPPTGSRRPDHRPFDTLLIANRGEIAVRIIRTARRMGLRTVAVFSDPDRA
APHVRLADTAVRLG-----PAPARSSYLAMDAVLAAARETGAGAVHPGYGFLSENAEFAR
RCAADGLVFVGPAPGHLDVFGAKHTARAAAEAAGVPLLPGTG-LLPDLGAALGAAD----
GLGYPVMLKATGGGGGIGMRACHSPAELTDAWESVRRVAAASFSSAGPLAESDRASGMFL
ERLVEHARHVEVQVFGDGHGRVLTLGDRDCSLQRRHQKVLEEAPAPGLSDALRAQLAASA
QALCASVGYRSAGTVEFVYDAARGEAYFLEVNTRLQVEHPVTEETHGVDLVEWMLRLALG
DT---SRLDAWDTPVTLSTRRVGHAVEARIYAEDPAHGHRPSAGLLTRVAFP--------
-------PDV--------------RVDTWVET-GTEVTTSYDPMLAKVIAHG------AD
RAQALAVLADALAATRIDGIETNLGQLRAALADPDLRAATHHTATL-D-GV----QDTSR
RIEVLRAGTLTTVQDWPGRTGLWHVGVPPCGPMDDLSFRLGNEALGNDEGAPGLECTLEG
PVLRFSHATTVCVTGAPARVTV----DGRP----VPQWEPVTVPAGARLDIPAP-QAAGL
RTYVLIAGGLDIPPYLGSAATFTLGRFGGHGGRTLRAGDVLH-----GGATT---GGAT-
-------RGG------------------------GP-VPS----------HRRPAF----
---G----------TAWQ-------IGAVEGPHAAPEFFTEQDIREFYGAAWSVHFNSAR
TGVRLVGPRPRWARSDGGEAGLHPSNIHDTPYAVGAVDYTGDMPVLLGPDGPSLGGFVCP
ATVVTGQRWKLGQLRPGDTVRFVPLSEDAA--TALR-----ARPATAPTP-SRPV-----
------------------------------------------I-----A-----------
--------------------DGG----VL-------GRAE--QTPA----R------PA-
-----------VTYRRSGDDNLLVEYG-PMRLDLALRMRVHALAEHL-A----AQ---RL
---PGVVDLTPGIRSLQIHVDPAALPTGKLLDLVREAEDQLPP-TDELVVPSRTVHLPLS
WDDPATREAIARYMAGVRDDAPWCPWNIEFIRRINGLDSVDDVYRTVFDAEYLVLGLGDV
YLGAPVATPLDPRHRLVTTKYNPARTWTAENSVGIGGAYLCVYGMEGPGGYQFVGRTVQV
WS--------------SHRTTR-----PWLLRFFDRITWYPVGADELLELRADMAAGR-L
DLRI-EDGRFALADHQRFLAANADSINSFRARQAAAFGAERDAWQAA--GEFT----RPE
--------TPAPA-P-P----S-AAALTL----PPGG-----RAVASDLAAGVWQLLVRP
GDIVTAGQQLLTLEAMKMESPVLSPAPGRVVDLLVTPGTQVLPGTPL-LTLAPL------
---------------------------
>ugaCgd2_45
------------------MSLDRFDTLLVANRGEIAARIVRTARRLGLRTVAVFSDPDRS
SPHVRLADTAVRLG-----PAPAKDSYLNADLVLRAAKDTGAGAIHPGYGFLSEDAEFAR
RCEAAGIVFVGPSPEQLELFGAKHTARAAAERAGVPLAPGTG-LLPDLPAAHAAAE----
RIGYPVMLKATGGGGGIGMGACHGPDELADAWERVQRVASASFSS----------HGVFL
ERLVEQARHVEVQVFGDGLGRVVVLGDRDCSLQRRNQKVLEEAPAPGLPDAVRASLAASA
RDLCASVGYRSAGTVEFVYDAARQEAYFLEVNTRLQVEHPVTEEIYGIDLVEWMLRLAQG
DT---TVVRDPGTP-------RGHAIEARVYAEDPARGHRPSAGLLTNVAFP--------
-------PDV--------------RVDTWVET-GAEVTTSYDPMLAKIVAYG------AD
RTQALRRLDAALTATRVDGIETNLGLVRAALADAEFRTAEHSTATL-A-RI----TDPTP
RIEVTASGTLTTVQDWPGRTGYWQVGVPPSGPMDDLSFRLGNRALGNDEGAPGLECTLQG
PTLRFSHATALCVTGAPAPVTV----DGEP----VPQWEPVTVPAGAVLTVGAP-GRHGL
RTYVLFAGGLEIPAFLGSAATFTLGRFGGHGGRALRTGDVLH-----GGT-------AT-
-------RAG------------------------AP-VPT----------ADRPAF----
---G----------ASWR-------IGAVEGPHAAPEFFTEDDIRDFYDADWKVHFNSAR
TGVRLVGPKPRWARRDGGEAGLHPSNIHDTPYSVGAVDYTGDMPVLLGPDGPSLGGFVCP
ATVVKGQRWKLGQVRPGDTVRFVPLTDRAA--SALR-----RTPQADPVP-DRAV-----
------------------------------------------I-----V-----------
--------------------DGG----VL-------HRAEYRGKHQ----R------EA-
-----------VTYRRSGDDNVLVEFG-PMQLDLGLRMRVHAMMEAV-A----AE---RL
---PGVTDLTPGIRSLQVQTDPDVLPQPELLSVLRRIESKLPP-TEELVVPSRTVHLPLS
WDDPATREAIERYMAGVRDDAPWCPWNIEFIRRVNGLGSVDDVFRTVFDAEYLVLGLGDV
YLGAPVATPLDPRHRLVTTKYNPARTWTAENSVGIGGAYLCIYGMEGPGGYQFVGRTTQV
WSGW---QQRG-----AFQPGS-----PWLLRFFDRIKWYPVEADELLELRADMAAGR-F
APRI-EDGTFALADHQRFLTAYADSIAAFRSRQAAAFAAERDAWEAA--GEFA----RAE
--------RAAGS-A-P----P-PTDLAV----PAGG-----HLVEAEFAASVWQVAVAA
GDTVTAGQRLLALEAMKMESFVHAPHGGVVARVLAKPGDQVEPGSPL-LILGPAA-----
---------------------------
>ugaCgd2_29
-----------------------MKTLLIANRGEIACRIIRTAREMGIRTVAVFSDADRG
SAHVRQADEAIHIG-----PTPPRESYLNVEAILAAARKSGADAIHPGYGFLSEDADFAE
RVEAEGMAFVGPTPQQLRIFGTKHTARDAAHAAGVPMIAGTG-LVSSPEEVIAAG-----
-IGYPLMLKATGGGGGIGMQVCWNDAELIDAYETVARLASQSFSA----------TGVFA
ERYVQNARHIEVQIFGDGNGRVITLGDRDCSLQRRNQKVVEEAPAPTLPDDLRKQLHDTS
RALAESVNYRSAGTVEFVYDAERQEASFLEVNSRLQVEHPVTEEVTGVDLVRLMLELARG
DG-------MGDYPDAVPV--TGHAIEARVYAEDPTRNFLPSAGRLTQVVLP--------
-------QGA--------------RVDTWVET-GTEVSTAYDPMLAKIIVSS------PT
RAETFSKLRAALVDTRVDGIETNLGLLRAITGVPTVLAAEHSTATL-A-DV----ADEEP
RIVVERPGMQTTVQDYPGRTGLWQVGVPPSGPMDDLSFRLGNKALGNQEGAPGLECTVGG
PALRFTHATTVCVTGADSTVAV----NGVE----VPMWQPVAVPAGGVLDVGTA-DDAGL
RTYILFDGGLDIPEYLGSASTFTLGQFGGHGGRALRSGDVLR-----ALQPE-----SP-
-------EVD------------------------GE--PI----------SERPEF----
---T----------HQWE-------LAVTEGPHGAPEFFTRADMEALYGTPYEVHFNSAR
TGVRLVGPRPQWARTDGGEAGLHPSNIHDNAYSIGSLDFTGDTPILLGPDGPSLGGFVCP
VTVVAGQRWKLGQLRPGDTVRFVPVRSDSA--ATAK-----PLNSTR-WI-MPPT-----
------------------------------------------G-----G-----------
----------------DG--DDG----VL-------LHQP--DRGD----L------PS-
-----------LTYRRTGNDNVLVEYG-DITLDLELRARIHALHAKV-E----SA---AI
---DGIVDLTPGIRSLQVHVDPDVLPVATLVELLQQFEEDIPA-ASELVVPSRTVRLPLS
WDDPATREAIERYMSGVRSDAPWCPWNIEFIRRINGLDTVDQVFETVFDAEYLVLGLGDV
YLGAPVATPLDPRHRLVTTKYNPARTWTPENAVGIGGAYMCVYGMEGPGGYQFVGRTTQI
WQRH---AE------------T-----PWLLRFFDRISWYPVSPDELLEMRADMAAGR-F
EPDI-TDGEFSLAEYREFLAANADPIADFRAQQHAAFGAERAAWEAS--GEFD----RQD
--------AEPAA---P----P-TDAIAV----PDGG-----TLVEAPFVANVWKVSVTA
GDTVSKGDVLLALEAMKMETVITAPKDGVIDQVVIGAGTQVLAGDAL-VVMR--------
---------------------------
>ugaCgd2_17
--------------------MSRFDTLLVANRGEIACRIIESARKLGLRTVAVFSEADRG
ARHVRLADEAVLLG-----PAPAKESYLRIDALLAAAASTGAGAIHPGYGFLSEDADFAE
AVEAAGLVFVGPTPEQLRIFGTKHTARDAAQAAGVPMIAGSG-LLDGVEDALAAAQ----
TIGFPLMLKATGGGGGIGMTVCRTEEELAESFPRVSRLAGASFGT----------AGVFA
ERYVENARHVEVQVFGDGAGRVVSLGDRDCSLQRRHQKVLEEAPAPDLPDALREELHRSS
RALCASLGYRSAGTVEFVYDSARQEASFLEVNARLQVEHPVTESITGVDLVEWMLRLAQG
GPD--AAAVLADVPDSVPV--SGCSVEARVYAEDPARGFQPSAGTITNAEYP--------
-----AAEHV--------------RVDTWAET-GSEVSTNYDPLLAKIITSG------TT
RDEAFDRLADALRGTRIDGIETNLGMLRTVSTLDVVRAAEHSTSTL-D-AV----GDPEP
RITVERPGLQTSVQDWPGRTGLWQVGVPPSGPMDDLSFRLGNQALGNPEGAPGLEFTMTG
PSLIFSHETTVCVTGADVRITV----DDVV----VHAWEPITVPAGGTLDVGTA-GSTGL
RGYVLFAGGLDIPQYLGSASTFTLGQFGGHAGRVLRTGDVLR-----TVDAE------E-
-------TAG------------------------SP-VPL----------DARPAL----
---T----------SRWE-------LTVVEGPHGAPEFFQREDIDDLLAADYEVHFNSAR
TGVRLIGPKPRWARNDGGEAGLHPSNIHDTPYSVGALDFTGDTPILLGPDGPSLGGFVCP
VTVVTADRWKLGQLRPGDTVRFVPVQAVQA--PSLR-----DLGPGRQLI-LPGT-----
------------------------------------------A-----GSA--------P
GAPAGMTTRASR----DG--DDG----VL-------ARVA--EEPG----R------PA-
-----------VTYRRSGDDNLLVEYG-DMVLDLGLRARVHALHQAV-E----QM---RL
---AGVVDLTPGIRSLQIKVDPSVLSSRRLLEVVQDIESSLPA-SSELVVPSRSVRLPLS
WDDPATREAIERYMAGVRDDAPWCPWNIEFIRRINGLESVNDVFDTVFDAEYLVLGLGDV
YLGAPVATPLDPRHRLVTTKYNPARTWTPENAVGIGGAYMCIYGMEGPGGYQFVGRTTQV
WSRY---ADSA-----PFEPGS-----PWLLRFFDRISWYPVSPEELLDLRADMAAGRGR
GVEI-EDGTFSLAEHERFLADNSASIAEFRVQQSAAFAVERQAWADA--GEFD----RAD
--------AAAAV-V-P----D-TEDLVV----PDGA-----SLVSAPFAASVWKVDVAP
GDTVLKGQPLVSLEAMKMETVLSAPCDGLVLQVLPLAGSQVVAGEAL-VVLGASPGTEPG
TEPGTDQDPSARPEQQPEARETEEVAA
>ugaCgd2_57
--------------------MNRFDTLLVANRGEIACRIIESARKLGLRTVAVFSEADRG
ARHVQLADEAVLLG-----PAPAKESYLRIDALLTAAASTGAGAIHPGYGFLSEDAGFAE
AVEAAGLVFVGPTPDQLRIFGTKHTARDAASAAGVPMIAGSG-LLDGVEEALAAGA----
SIGYPLMLKATGGGGGIGMTVCHTEEELADSFPRVARLAGASFGT----------AGVFA
ERYVENARHVEVQVFGDGEGRVVSLGDRDCSLQRRHQKVLEEAPAPDLPDELREELHRSS
RALCASLGYRSAGTVEFVYDPVRREASFLEVNARLQVEHPVTESVTGVDLVEWMLRLAQG
GPD--AEAVLAGVPDSVPV--SGHAVEARVYAEDPARGFQPSAGTITNAAYP--------
-----EADHV--------------RVDTWAET-GSEVSTNYDPLLAKIITSG------SS
RDEAFDRLAVALTGTRIDGIETNLGMLRAVSTLDVVRAAAHSTSTL-D-AV----GDPEP
RITVERPGLQTSVQDWPGRTGLWQVGVPPSGPMDDLSFRLGNQALGNPEGAPGLEFTMTG
PALTFSHDTTVCVTGAAVSVTV----DGAE----VPAWEQITVPAGGTLDVGTA-EGAGL
RGYVLFAGGLDIPLHLGSASTFTLGQFGGHAGRVLRTGDVLR-----TVQADVPVTASH-
-------VRE------------------------SR-VPL----------DARPVL----
---T----------SHWE-------LTVLEGPHGAPEFFQREDIDELFATDYEVHFNSAR
TGVRLIGPKPRWARNDGGEAGLHPSNIHDTPYSVGALDFTGDTPILLGPDGPSLGGFVCP
VTVVTADRWKLGQLRPGDTVRFVPVKAAQA--PSLR-----DLGPGRQLI-LPDA-----
------------------------------------------P-----EPG--------A
G-PSPLRRHLLR----GGDLDDG----VL-------ARVA--EEPG----R------PA-
-----------VTYRRSGDDNLLVEYG-DMVLDLGLRARVHALHQSI-E----QM---RL
---TGVVDLTPGIRSLQIKVDPTVLSTRRMLQVVQDIESSLPA-SSELVVPSRTVRLPLS
WDDPATREAIERYMAGVRDDAPWCPWNIEFIRRVNGLGSVNDVFDTVFDAEYLVLGLGDV
YLGAPVATPLDPRHRLVTTKYNPARTWTPENAVGIGGAYMCIYGMEGPGGYQFVGRTTQV
WSRY---ADSA-----PFEPGS-----PWLLRFFDRISWYPVSPEELLDLRADMAAGRGR
GVEI-EEGTFSLAEHERFLADNSESIAEFRVQQSAAFAVERKAWADA--GEFD----RAD
--------AAAAI-I-P----E-PEELVV----PDGA-----SLVSAPFAASVWKVDVAP
GDTVLKGQPLVSLEAMKMETVLSAPCDGLVLQVLPLAGSQVVAGEAL-VVLGSSPDTSP-
-DPG-----QAPRQQEPEARATEEVAA
>ugaCgd2_25
--------------------MGTFDTLLIANRGEIACRIIDSARKLGLRTVAVFSEADRG
ARHVRLADEAVLLG-----PAPAKESYLKVDALLAAAASTGAGAIHPGYGFLSEDAAFAE
AVEAAGLVFVGPTAEQLRIFGTKHTARDAARAAGVPMIAGSG-LLADVDAAVAASQ----
AIGFPLMLKATGGGGGIGMTVCRTEAELVDSFPRVARLAGASFGT----------AGVFA
ERYVENARHIEVQVFGDGEGRVVSLGDRDCSLQRRHQKVLEEAPAPDLPDSLREELHRTS
RALCASLNYRSAGTVEFVYDSARQEASFLEVNARLQVEHPVTEAVTGVDLVEWMLRLAQG
GVE--AKSVLAGLPDGLPV--SGSAVEARVYAEDPARNFQPSAGTVTNAEFR--------
-----ATDGV--------------RVDAWVET-GTEVSTNYDPLLGKVITSG------AT
RGEAFDRLAAALAGTRIDGIETNLGMLRAVTGLDVVRSVGHSTSTL-D-SV----GDPEP
RITVNRPGLQTSVQDWPGRTGLWQIGVPPSGPMDDLSFRLGNTALGNPEGAPGLEFTMTG
PSLTFTHATTVCVTGADVTLTV----DGTE----VPAWTPVTVPAGGTLEVGTA-AGHGL
RGYILFQGGLDIPEYLGSASTFTLGQFGGHAGRVLRAGDVLR-----AVQSP-----TG-
-------TVA------------------------GA-VPL----------DSRPAL----
---T----------SVWE-------LAVTEGPHGAPEFFQREDIDELYAAEYEVHFNSAR
TGVRLTGPKPRWARTDGGEAGLHPSNIHDTAYSVGALDFTGDTPILLGPDGPSLGGFVCP
VTVVTADRWKLGQLRPGDKVRFVPVKASQA--PSAK-----DLGPGRQLL-LPGS-----
------------------------------------------A-----GWQ--------A
GLPAER----------DG--DDG----VL-------GRVP--EGPG----R------PA-
-----------VTYRRSGDDNLLVEYG-EMVLDLGLRARVHALHQHL-E----QL---RV
---PGIVDLTPGIRSLQVKVDPSVLSTRKLLGLVQEIEAALPA-SSELVVPSRTVRLPLS
WDDPATREAIERYMAGVRDDAPWCPWNIEFIRRINGLDSVNDVFDTVFNAEYLVLGLGDV
YLGAPVATPLDPRHRLVTTKYNPARTWTPENAVGIGGAYMCIYGMEGPGGYQFVGRTTQV
WSRY---ADSA-----PFEPGS-----PWLLRFFDRISWYPVSPEELLDLRADMAAGRGR
GVEI-EDGTFSLADHELFLEENRESITAFREKQGAAFAVERQAWADA--GEFD----RAE
--------ALAAV-VAP----A-ADEVVV----PEGG-----SLVSAPFAASVWKVDVAE
GDLVVKGQPLVSLEAMKMETVLEAPSDGVVLRVLPAAGSQVVAGEAV-VVLGGT------
---------DLEAAGM-ESPQLEEAAV
>ugaCgd2_36
--------------------MNSFDTLLVANRGEIACRIIESAKKLGLRTVAVFSEADRG
AKHVRLADEAVLLG-----PAPAKESYLRVDALINAAKSTGAGAIHPGYGFLSEDAAFAE
AVEAAGLVFVGPTPEQLRIFGTKHTARDAARAAGVPMIAGSG-LLEDVDDAVAAST----
AIGFPLMLKATGGGGGIGMTVCCTEDELVESFPRVARLAGASFGT----------AGVFA
ERYVENARHIEVQVFGDGEGRVVSLGDRDCSLQRRHQKVLEEAPAPDLPEGLREELHRSS
RALCASLNYRSAGTVEFVYDSTRKEASFLEVNARLQVEHPVTEAVTGVDLVEWMLRLAQG
GSI--AQTVLGGVPDGLPV--TGHAVEARIYAEDPARGFQPSAGTVTNAVYP--------
-----GAEEA--------------RVDAWAET-GTEVSTNYDPLLGKIITSG------AG
RTEAFDRLAAALENTRIDGIETNLGMLRAATALDVVRRVQHSTSTL-D-NV----GDPEP
RISVDRPGLQTSVQDWPGRTGLWQIGVPPSGPMDDLSFRLGNTALGNAEGAPGLEFTMTG
PSLTFTHPTTVCVTGAEATVTV----DGAE----VPSWVPVTVPAGGTLDVGTA-AGHGL
RGYILFQGGLDIPEYLGSASTFTLGQFGGHAGRVLRAGDVLR-----AVGPA-----AG-
-------AVT------------------------AE-VPL----------DSRPAL----
---V----------STWE-------LAVTEGPHGAPEFFQREDIEELYASEYEVHFNSAR
TGVRLTGPKPRWARTDGGEAGLHPSNIHDTAYSVGALDFTGDTPILLGPDGPSLGGFVCP
VTVVTADRWKLGQLRPGDEVRFVPVRTSQA--PSAK-----DLGPGRQLV-LPGD-----
------------------------------------------A-----GWSGDMAKVTAA
GITAAASAPAVSISRGDG--DDG----VL-------GRVP--EGTG----R------PA-
-----------VTYRRSGDDNLLVEYG-EMVLDLGLRARVHALHQHL-E----QL---RV
---PGIVDLTPGIRSLQVKVDPAVLSTKRLLGLVQEIEAALPG-SSELVVPSRTVRLPLS
WDDPATREAIERYMAGVRDDAPWCPWNIEFIRRINGLDSVNDVFDTVFNAEYLVLGLGDV
YLGAPVATPLDPRHRLVTTKYNPARTWTPENAVGIGGAYMCIYGMEGPGGYQFVGRTTQV
WSRY---ADSA-----PFEPGS-----PWLLRFFDRISWYPVSPEELLDLRADMGAGRGR
GVEI-GDGTFSLAEHEVFLEENRESIAAFREKQGAAFAVERQAWADA--GEFD----RAD
--------ALAAV-ISP----V-ADEVTV----PDGG-----SLVAAPFAASVWKVDVKP
GDRVVKGQPLVSLEAMKMETVLEAPGDGVVLQVLPAAGSQVVAGEAV-VVLGSA------
---------DAGLGSVTEAHKLEEATV
>uca_11
------------MDT---SNASMFKSVLIANRGEIAVRITRTLKKMGIRSVAIYSGADRN
SQHVIAADHAVELK-----GNTSEETYLCGDLIIAIAKSQNVQAIIPGYGFLSENADFAI
QCETAGLIYIGPTPEQIRQFGLKHIAYELAASAKLPLLPHSG-LLTDIEDVKLQAR----
SIGYPVMLKSTAGSGGHGILRCSDENELTDACEKVRRLASKFFKN----------TGIYL
ERCIDDARHIEVQMFGDGHGHVITLGERDCSLQRRNQKIVEETPAPNLTDDVRSRLHDAA
LRLGILAKYRSAGTIEFVYDRTSQEFYFLEVNCRLQVEHPITEAIFDIDLVEWMVSLAAG
HPP----KALYNVP--TSR---GAAIEVRLCSEEPVHDFRPSSGTLHEVLFP--------
-------SNV--------------RVDTWITN-GTEVSPYYDSLLAKVIVHG------NN
RKEAIERMQRALEHTRLIGISTNLDFLRHVIGSSFVTSGNLSTKVLTD-YF----KYRPN
AIEILKPGTYTTIQDYPGRVKFWDVGVPPSGPMDSYAFRLANRLVGNTEDAAGLECTLDG
PFLYFHSSSTIAITGATMNATL----NNTP----VDLWKPILVQAGQTLKLGHV--ASGC
RTYIAVRGGFDVPSYLGSRSTFVLGQFGGHAGRTLASGDMLF-----IGKCISNQI----
------------P---------------------ST-VSN----------TIIPQYPVE-
---G----------EEWQ-------VGVLYGPHGAPDFFVSDFIEKFFSTTWQAHYNLNR
LGVRLLGPKPSWTRTDGGEAGLHPSNIHDCEYAVGSINFTGDTPIILCQDGPSLGGFVCL
VTIAKAELWKIGQVKPNDRIRFYPITFDQA--LTLERDQDTLINTLTKSV-STIP-----
---------------------L-----------PLL------SSSPIES-----------
--------------------LQC----IL-------TELPATAT-R-----------PS-
-----------VIYRQAGDHYILIEYG-PMHLDLCYRFRVHLLMEELHDH---H----PV
---EGILELAPGVRSLQIRYDSRIIHQKQLLTALLTAEDYLPTDENTIRVKSRIVYLPLA
FEDSATLDAVKRYRETVKESAPWLPNNVDFIQRINGLSSRDDVRKTIFDASYLILGLGDV
YLGAPCAVPIDPRHRLNTSKYNPARTFTAEGTVGIGGVYMCIYGMDSPGGYQLIGRTLPI
WNTFT----RNT----AFKDGK-----PWLLRFFDQVRYFPVDEAELTIQRQAFREGR-L
NIRIVEDNEFNLGEYKAFLKRESESITNFTTKQATAYAEEVSYWQNDANDTNE---SSKN
--------DNEIK--------EIRSDSGP-----EVT-------ICADICGSVWKILVEK
GQIVEENAPVIILEAMKMELTIRSPIACKISSILCNVGQLVNAKDVL-LEIEAV------
---------------------------
>uca_15
------------MDT---SNASMFKSVLIANRGEIAVRITRTLKKMGIRSVAIYSGADRN
SQHVIAADHAVELK-----GNTSEETYLCGDLIIATAKSQNVQAIIPGYGFLSENADFAI
QCEAAGLIYIGPTPEQIRQFGLKHIAYELAASAKLPLLPHSG-LLTDIEDVKLQAR----
SIGYPVMLKSTAGSGGHGILRCSDENELIDACEKVRRLASKFFKN----------TGIYL
ERCIDDARHIEVQMFGDGHGHVITLGERDCSLQRRNQKIVEETPAPNLTDDVRSRLHDAA
LRLGTLAKYRSAGTIEFVYDRTNQEFYFLEVNCRLQVEHPITEAIFDIDLVEWMVSLAAG
HPA----KALYNVP--TSR---GAAIEVRLCSEEPVHDFRPSSGTLHEVLFP--------
-------SNV--------------RVDTWITN-GTEVSPYYDSLLAKVIVHG------NN
RKEAIERMQRALEHTRLIGISTNLDFLRHVIGSSFVTSGNLSTKVLTD-YF----KYRPN
AIEILKPGTYTTIQDYPGRVKFWDVGVPPSGPMDSYAFRLANRLVGNTEDAAGLECTLDG
PFLYFHTSNTIAITGATMNATL----NNTP----VDLWKPILVQAGQTLKLGHV--ASGC
RTYIAVRGGFDVPSYLGSRSTFVLGQFGGYAGRTLTSGDMLF-----IGKCISNQI----
------------P---------------------ST-VSN----------TIIPQYPVE-
---G----------EEWQ-------VGVLYGPHGAPDFFPFDFIEKFFSTTWQAHYNLNR
LGVRLLGPKPSWTRTDGGEAGLHPSNIHDCEYAVGSINFTGDTPIILCQDGPSLGGFVCL
VTIAKAELWKIGQVKPNDRIRFYPITFDQA--LTLERDQDTLINTLTKSV-STIP-----
---------------------L-----------PLL------SSSPIES-----------
--------------------LQC----IL-------TELPATAT-R-----------PS-
-----------VIYRQAGDHYILIEYG-PMHLDLCYRFRVHLLMEELHDH---H----PV
---EGILELAPGVRSLQIRYDSRIIHQKQLLTALLTAEDYLPTDENTIRVKSRIVYLPLA
FEDSATLDAVKRYRETVKESAPWLPNNVDFIQRINGLSSRDDVRKTIFDASYLILGLGDV
YLGAPCAVPIDPRHRLNTSKYNPARTFTAEGTVGIGGVYMCIYGMDSPGGYQLIGRTLPI
WNTFT----RNT----AFKDGK-----PWLLRFFDQVRYYPVDEAELSIQRQAFREGR-L
NIRIVEDNEFNLGEYKAFLKRESESITNFTTKQATAYAEEVSYWQNDTNDTNE---SSKN
--------DNEIK--------EIRSDSGP-----EVT-------ICADICGSVWKILVEQ
GQIVEENAPVIILEAMKMELTIRSPIACKISSILCNVGQLVNAKDVL-LEIEAV------
---------------------------
>uca_22
------------MDT---SNASMFKSVLIANRGEIAVRITRTLKKMGIRSVAIYSGADRN
SQHVIAADHAVELK-----GNTSEETYLCGDLIIAIAKSQNVQAIIPGYGFLSENADFAI
QCETAGLIYIGPTPEQIRQFGLKHIAYELAASAKLPLLPHSG-LLTDIEDVKLQAR----
SIGYPVMLKSTAGSGGHGILRCSDENELIDACEKVRRLASKFFKN----------TGIYL
ERCIDDARHIEVQMFGDGHGHVITLGERDCSLQRRNQKIVEETPAPNLTDDVRSRLHDAA
IRLGTLAKYRSAGTIEFVYDRTSQEFYFLEVNCRLQVEHPITEAIFDIDLVEWMVSLAAG
HPP----KALYNVP--TSR---GAAIEVRLCSEEPVHDFRPSSGTLHEVLFP--------
-------SNV--------------RVDTWITN-GTEVSPYYDSLLAKVVVHG------NN
RKEAIERMQRALEHTRLIGISTNLDFLRHVIGSSFVTSGNLSTKILTD-YF----KYRPN
AIEILKPGTYTTIQDYPGRVKFWDVGVPPSGPMDSYAFRLANRLVGNTEDAAGLECTLDG
PFLYFHTSNTIAITGATMNATL----NNTP----VDLWKPILVQAGQTLKLGHV--ASGC
RTYIAVRGGFDVPSYLGSRSTFVLGQFGGYAGRTLTSGDMLF-----IGKCISNQI----
------------P---------------------ST-VSN----------TIIPQYPVE-
---G----------EEWQ-------VGVLYGPHGAPDFFPFDFIEKFFSTTWQAHYNLNR
LGVRLLGPKPSWTRTDGGEAGLHPSNIHDCEYAVGSINFTGDTPIILCQDGPSLGGFVCL
VTIAKAELWKIGQVKPNDRIRFYPITFDQA--LTLERDQDTLINTLTKSV-SSIP-----
---------------------L-----------PLL------SSSPIES-----------
--------------------LQC----IL-------TELPATAT-R-----------PS-
-----------VIYRQAGDHYILIEYG-PMHLDLCYRFRVHLLMEELHDH---H----PV
---EGILELAPGVRSLQIRYDSRIIHQKQLLTALLTAEDHLPTDENTIRVKSRIVYLPLA
FEDSATLDAVKRYRETVKESAPWLPNNVDFIQRINGLSSRDDVRKTIFDASYLILGLGDV
YLGAPCAVPIDPRHRLNTSKYNPARTFTAEGTVGIGGVYMCIYGMDSPGGYQLIGRTLPI
WNTFT----RNT----AFKDGK-----PWLLRFFDQVRYYPVDEAELTIQRQAFREGR-L
NIRIVEDNEFNLGEYKSFLKRESESITNFTTKQATAYAEEVSYWQNDTNDTNE---SSKN
--------DNEIK--------EIRSDSGP-----EVT-------ICADICGSVWKILVEQ
GQIVEENAPVIILEAMKMELTIRSPIACKISSILCNVGQLVNAKDVL-LEIEAV------
---------------------------
>uca_36
------------MDTSVASNASMFKSVLIANRGEIAVRIARTLKKMGIRSVAIYSGADRN
SQHVIAADHAVELK-----GNTSEETYLCGNLIIATAKSQNVQAIIPGYGFLSENADFAI
QCEAAGLIYIGPTPEQIRQFGLKHIAYELAASAKLPLLPHSG-LLTDIEDVKLQAR----
YIGYPVMLKSTAGSGGHGILRCSDENELTDACEKVRRLASKFFKN----------TGIYL
ERCIDDARHIEVQMFGDGHGHVITLGERDCSLQRRNQKIVEETPAPNLTDDVRSRLHDAA
LRLGTLAKYRSAGTIEFVYDRTSQEFYFLEVNCRLQVEHPITEAIFDIDLVEWMVSLAAG
HPP----KALYNVP--TSR---GAAIEVRLCSEEPVHDFRPSSGTLHEVLFP--------
-------SNV--------------RVDTWITN-GTEVSPYYDSLLAKVVVHG------NN
RKEAIERMQRALEHTRLIGISTNLDFLRHVIGSSFVTSGNLSTKVLTD-YF----KYRPN
AIEILKPGTYTTIQDYPGRVKFWDVGVPPSGPMDSYAFRLANRLVGNTEDAAGLECTLDG
PFLYFHTSSTIAITGATMNATL----NNTP----VDLWKPILVQAGQTLKLGHV--ASGC
RTYIAVRGGFDVPSYLGSRSTFVLGQFGGYAGRTLTSGDMLF-----IGKCISNQI----
------------P---------------------ST-VSN----------TIIPQYPVE-
---G----------EEWQ-------VGVLYGPHGAPDFFASDYIEKFFSTTWQAHYNLNR
LGVRLLGPKPSWTRTDGGEAGLHPSNIHDCEYAVGSINFTGDTPIILCQDGPSLGGFVCL
VTIAKAELWKIGQVKPNDRIRFYPITFDQA--LTLERDQDTLINTLTKSV-STIP-----
---------------------L-----------PLL------SSSPIES-----------
--------------------LQC----IL-------TELPATAT-R-----------PS-
-----------VIYRQAGDHYILIEYG-PMHLDLCYRFRVHLLMEELHDH---H----PV
---EGIFELAPGVRSLQIRYDSRIIHQKQLLTALLTAEDHLPTDENTIRVKSRIVYLPLA
FEDSATLDAVKRYRETVKESAPWLPNNVDFIQRINGLSSRDDVRKTIFDASYLILGLGDV
YLGAPCAVPIDPRHRLNTSKYNPARTFTAEGTVGIGGVYMCIYGMDSPGGYQLIGRTLPI
WNTFT----RNT----AFKDGK-----PWLLRFFDQVRYYPVDEAELTIQRQAFREGR-L
NIRIVEDNEFNLGEYKAFLKRESESIKNFTTKQATAYAEEVSYWQNDTNDTNE---SSKN
--------DNEIK--------EIRSDSGP-----EVT-------ICADICGSVWKILVEQ
SQIVEENAPVIILEAMKMELTIRSPIACKISSILCNVGQLVNAKDVL-LEIEAV------
---------------------------
>uca_14
------------MDTSFASNASMFKSVLIANRGEIAVRIARTLKKMGIRSVAIYSGADRN
SQHVIAADHAVELK-----GNTSEETYLSGDLIIATAKSQNVQAIIPGYGFLSENADFAI
QCEAAGLIYIGPTPEQIRQFGLKHIAYELAASAKLPLLPHSG-LLTDIEDVKLQAR----
SIGYPVMLKSTAGSGGHGILRCSDENELMDACEKVRRLASKFFKN----------TGIYL
ERCIDDARHIEVQMFGDGHGHVITLGERDCSLQRRNQKIVEETPAPNLTNDVRSRLHDAA
LRLGTLAKYRSAGTIEFVYDRTSQEFYFLEVNCRLQVEHPITEAIFDIDLVEWMVSLAAG
HPP----KALYNVP--TSR---GAAIEVRLCSEEPVHDFRPSSGTLHEVLFP--------
-------SNV--------------RVDTWITN-GTEVSPYYDSLLAKVIVHG------NN
RKEAIERMQRALEHTRLIGISTNLDFLRHVIGSSFVTSGNLSTKVLTD-YF----KYRPN
AIEILKPGTYTTIQDYPGRVKFWDVGVPPSGPMDSYAFRLANRLVGNTEDAAGLECTLDG
PFLYFHTSSTIAITGATMNATL----NNTP----VDLWKPILVQAGQTLKLGHV--ASGC
RTYIAVRGGFDVPSYLGSRSTFVLGQFGGYAGRTLTSGDMLF-----IGKCISNQI----
------------P---------------------ST-VSN----------TIIPQYPVE-
---G----------EEWQ-------VGVLYGPHGAPDFFASDYIEKFFSTTWQAHYNLNR
LGVRLLGPKPSWTRTDGGEAGLHPSNIHDCEYAVGSINFTGDTPIILCQDGPSLGGFVCL
VTIAKAELWKIGQVKPNDRIRFYPITFDQA--LPLERDQDTLINTLTKSV-STIP-----
---------------------L-----------PLL------SSSPIES-----------
--------------------LQC----IL-------TELPATAT-R-----------PS-
-----------VIYRQAGDHYILIEYG-PMHLDLCYRFRVHLLMEELHDH---H----PV
---EGILELAPGVRSLQIRYDSRIIHQKQLLTALLTAEDHLPTDENTIRVKSRIVYLPLA
FEDSATLDAVKRYRETVKESAPWLPNNVDFIQRINGLSSRDDVRKTIFDASYLILGLGDV
YLGAPCAVPIDPRHRLNTSKYNPARTFTAEGTVGIGGVYMCIYGMDSPGGYQLIGRTLPI
WNTFT----RNT----AFKDGK-----PWLLRFFDQVRYYPVDEAELTIQRQAFREGR-L
NIRIVEDNEFNLGEYKAFLKRESESITNFTTKQATAYAEEVSYWQNDTNDINE---SSKN
--------DNEIK--------EIRSDSGP-----EVT-------ICADICGSVWKILVEQ
GQIVEENAPVIILEAMKMELTIRSPITCKISSILCNVGQLVNAKDVL-LEIEAV------
---------------------------
>uca_10
----------------------MYRTVLIANRGEIAVRTLKTLHRLGIRSVSVFSHPDRH
SQHVTQADQAIALQ-----GQNASETYLDAEQILAAARESGAEAIIPGYGFLSENADFAE
RCEAQGIDFIGPTPQQMRQFGLKHRAREIAENAGVPLVPGSG-LLNDLDEALAFAA----
DLGYPIMLKSTAGGGGIGLTRCDSEQDLRDAFTRVQRQGQNFFND----------SGVFL
ERFIARARHVEVQIMGDGKGQVLALGERDCSLQRRHQKVVEETPAPNLPATTRQAMLDAA
VALGRSVNYRSAGTVEYIYDADRDAFYFLEVNTRLQVEHPVTEAVTGLDLIEWMLLIGAG
ESP----DLEAFPL--HLK---GASMEVRIYAEDPLRDYQPSPGELTDVHWP--------
----E--GDV--------------RVDTWVES-GSEVSAHYDPMIAKLIVHG------SD
RAEALEKLRNALAETRLMGIATNLDYLRQVVAQDSFARGEVATHTL-E-DF----TYQPS
VAEVVQPGTYTTVQDYPGRMGYWHIGVPPSGPMDDYAFRLGNRIVGNSPEAAGLECTLIG
PQLRFHQETVIALTGAPTDATV----DGEP----AAFWCPVQILAGQTLELGKA--HKGC
RTYLAVRGGFDVPVYLGSRSTFPLGQFGGHGGRPLRPGDMLG-----ISQQGLPACTTP-
-------APIAEP---------------------AV-MDP----------DLIPDY----
---S----------QHWQ-------IGVLYGPHGAPDFFTEKSIEAFFEQDWEVHYNSNR
LGIRLNGPKPQFTRSDGGEAGLHPSNIHDCEYAIGSINFTGDMPVILTRDGPSLGGFVCP
VTIAAAELWKVGQVKPGDRIRFVAMDNATA--ERLAVRQEQAIANLTQQP-QVSW-----
---------------------Q-----------PPE------LSPVAGK-----------
--------------------SAT----LL-------AWLPEEDG-R-----------PE-
-----------VSYRQAGDRYILLEYG-PNVMDLGVRLRIHALMEAISA----N----QP
---EGLLELSPGVRSLQLRYHPLQLPQPKLLEYLLELEKTLP-ATDAIKVQSRVLHLPMA
FEDSATLAAVDKYRQSVRDTAPWLPNNVDFIQRINGLKQREEVRDIIFQARYLVLGLGDV
YLGAPCAVPLDPRHRLLTSKYNPARTFTAEGTVGIGGVYMCIYGMDSPGGYQLVGRTLPI
WNRYL----KNP----QFTDGD-----PWLLRFFDQVCYYPVSEAQLDDMRDRFRAGQ-L
TIDI-QHETFDLASHKAFLADHGDSISQFRKQQQAAYHKEVAYWKDS--EA-----QALD
--------ELQKA--------PPKPDPT------NLA--ALGELVSAEIAGNIWKCLVAS
GDTVTQGDPVIIVEAMKMEFTINASVSGKVTAVHCSAGSAVAPGDPL-VSIKV-------
---------------------------
>uca_17
------------MKA---ATSPYFSTVLIANRGEIACRAIRTLKRLGIRSVAVYAEDDRN
ALHVRDADVAVALK-----GQRADETYLDMDKILAAAKNTGAQAIFPGYGFLSESAEFAE
RCDFEGITFIGPTPAQIRDFGLKHRARALAEAAGVPLTPGSD-LLQSEAQALEEAE----
RISYPVMLKSTAGGGGIGMTRCESAEELSEAYERIIRLGKQYFND----------GSVFV
EHCIDQARHVEVQLLGDGQGEVIALGERDCSLQRRHQKVVEETPAPRLPTATRDALIAAA
TSLGKSVNYRSAGTVEFIYDTSKDAFYFLEVNTRLQVEHPVTELTTGLDLVEQMLAVAAG
QAD----LQALQPI--DPE---GAAMEVRVYAENPLKNFQPSPGSLSEVVLP--------
----EGMEGI--------------RVDGCVEN-GSDVSSGFDPMIAKIIAYG------QD
RQQALTRLRAALEATRFYGIPTNLEYLRAVLADEAFAAGEVSTKAL-D-SF----SYTSR
SLEILSPGTYTSVQDLPGRLGYWDIGVPPSGPMDDKAFALANRLVGNPADAAGLEATLVG
PNLKFNVDSLIAVTGACDAATL----DGEP----LPGWQAVAVKAGQVLDMGQG--KQGC
RSYLAIRGGLDVPVYLGSRSTFALGQFGGFCGRTLRAGDQLD-----ILPETPALQ----
-----------AP---------------------AK-APQ----------GLVPNY----
---A----------QEWQ-------IGVLLGPHGAPDFFTQDSFETFFATDWEVHYNANR
LGVRLVGPVLEWARSDGGEAGLHPSNVHDCEYAIGAVNFTGDSPVILMKDGPSLGGFVCP
VTIAKAELWKVGQVKPGDKIRFVPLSFDTA--LELDRQWQTAIDQLEPTP-AAWH-----
---------------------ELPASQAAALALKPE------ATTPAEA-----------
--------------------SPC----VL-------ATLPATEE-R-----------PQ-
-----------VVYRQAGDSYILMEYG-ENLLDLTTRIRVHLLMEALKS----R----QL
---PGIEELAPGVRSLQIRYDGHQLHQKDLIELLLKLETTLE-DPREVKLPTRVLHLPMA
FEDTATLEAVQRYRETVKEDAPWLPNNVDFISRINGVS-REDVQKTLYSARYLVLGLGDV
YLGAPCAVPVDPRHRLLSSKYNPARTHTAEGTVGIGGMYMCIYGMDSPGGYQLVGRTLPI
WNTWL----KNR----QFAPDA-----PWLLRFFDQVCYYPVTEEELDTLREDFRQGR-F
ECRI-EQETFDVKAYLNFLEEEAGSIAAFKERQQAAFTEEVSRWKAE--DIAP---PAIT
--------QAE-E--------PETGEGL------AAN----LTAVTGEIAGNVWKLLVEP
GAQVAAGETLLVLEAMKMEVAIKAPVAGELDSFSCEPGKSVRAGELL-AVIDTDKAKAQA
EELV-----------------------
>uca_34
------------MSP---LSSPRFTKVLVANRGEIACRALRTLQRLGITGVAVYAEDDRD
ALHVRQADEAISLE-----GRRAEESYLAIDKILAAAHRSGAQAIYPGYGFLSESAEFAR
RCEQEGIAFVGPTPRQIQDFGLKHRARELAEGAGVPLPPGSG-LLDDVEQALEAAR----
EIGYPVMLKSTAGGGGIGMTRCVDPAALREAFDGVARQGQQYFGD----------GGVFL
ERCIDRARHVEVQLLGDGQGRVVALGERDCSLQRRHQKVVEETPAPRLPAATRQALLAAA
VRLGESVAYRSAGTVEFIYDEAANAFYFLEVNTRLQVEHPITEAVTGLDLIEQMLRVAAG
QPL----GAELDTI--APQ---GAAIEVRLYAENPLKAFLPSPGTLDEVHFP--------
-----RLPGV--------------RIDGCVES-GSEVPSGFDPMIAKLIAHG------AD
RDEALARLEAALDATRLYGIPTNLDYLRAVVRDPAFRRGEVSTRAL-D-AF----HFHGR
SLEVVVPGTYTSVQDVPGRLGYWDIGVPPSGAMDDRALRLANRIVGNRPEAAGLECTLEG
PTLRFHSDAMIALTGAPAPATL----DGVP----VAFHAPVAVAAGQTLAVGRA--EAGC
RTYLALRGGLDVPLYLGSRSTFALGHFGGHGGRVLRAGDFLD-----LMREPLVAC----
-----------EP---------------------MA-APE----------GLVPDY----
---G----------RTWQ-------IGVLLGPHGAPDFFTEPAMATFFASEWEVHYNANR
LGVRLVGPTLEWARRDGGEAGLHPSNVHDCEYAIGAINFTGDSPVILMKDGPSLGGFVCP
VTIARAELWKVGQVKPGDRIRFVAIDVARA--VALERAWDRALATLTPPA-AEWR-----
---------------------A-PLPHEPALLAVS----------DDGG-----------
--------------------SPC----VL-------ASLAARDG-R-----------PA-
-----------VAYRQAGDGYVLLEYG-ENRLDLVNRVRVHLLMEAIQA----A----AL
---DGVLELAPGVRSLQIRYDGQRLHQATLIEALLRLEEALP-DPRTVSLPSRVLHLPMA
FEDSATLEAVQRYRETVKDTAPWLPNNVDFLARINGVS-REQVRRTLHEARYLVLGLGDV
YLGAPCAVPLDPRHRLLSSKYNPARTHTAEGTVGIGGMYLCIYGMDSPGGYQLVGRTVPI
WNTHC----RNP----QFAEGA-----PWLLRFFDQVCFYPVDEAELATLREDFREGR-L
ALRI-EASTFDVGEYLRFLDDQAQSIADFQANQQRAYRQEVGRWSAE--DIAP---KALS
--------SVPVV--------AEDALEE------GAE------AVTAEIAGTVWKCLVAP
GARVVEGEPLMVLEAMKMEVVVTARATGRLGSVDCTPGMAVRPGDRL-AVIEPLESEVQA
---------------------------
>uca_30
------------MSA---LS---LTRVLIANRGEIACRAIRTLKRLNIESVAIYSNDDRN
ALHVRHANHAVALE-----GERADDTYLAIDKVIAAARDSGAQAIYPGYGFLSESAAFAE
RCEAEGIIFIGPTPAQIRDFGLKHRARALAEKAGAPLTPGSG-LLDDVDQAIHEAT----
RIGYPVMLKSTAGGGGIGMTRCADEAGLKGAFDSVVRLGQQYFSD----------AGVFL
ERCIDHARHIEVQLLGDGQGRVVALGERDCSLQRRHQKVVEETPAPHLPPAIREQMLAAA
VSLGESVHYRSAGTVEFIYDAGLEHFYFLEVNTRLQVEHPVTECVTGLDLIEWMLRIADG
QPL----TEALEAI--TPE---GAAIEVRLYAENPLKNFQPSPGELDAVHFP--------
----TELPGV--------------RVDTGVES-GSLVSAQFDPMIAKLIVQG------RD
RDEAINRLTAALDATRLYGIPTNLDYLRAVIGSDAFRRGEVSTRAL-S-RF----TFTPH
CLEVVSPGTWTSVQDVPGRLGYWDIGVPPSGPMDDMAFRMANRIVGNAASAAGLECTLVG
PELVFHQAAVIALTGAPSEAQL----DDEP----VAFWQPVKVRAGQRLRIGQV--SVGC
RCYLAVRGGIDVPVYLGSRSTFALGQFGGHGGRVLRSGDLLS-----LIHEDDALE----
-----------TP---------------------AA-VPA----------ALIPDY----
---G----------HEWR-------IGVLVGPHGAPDFFTQPAFEQLLATDWEVHYNANR
LGVRLVGPTLEWARSDGGEAGLHPSNVHDCEYAIGAVNFTGDSPVILMRDGPSLGGFVCP
VTIVRGELWKAGQVRPGDTIRFVPITLEHA--LALETEWLRAIETLSAPD-PEIM-----
---------------------ALPARVDSALIAATG------ATPEAEH-----------
--------------------SPC----VL-------ATRAASEE-R-----------PA-
-----------AVYRQAGDGYILLEYG-ENVLDLTTRVRVHLLMAAINE----A----AI
---EGVEELAPGVRSLQIRYNGHVVAQDTLITQLLSLDDGLG-DVRTLKLPTRVLHLPMA
FEDSATLDAVTRYSETVKADAPWLPNNVDFIARINGVD-RETVRQTLYEARYLVLGLGDV
YLGAPCAVPVDPRHRLLSSKYNPARTHTAEGTVGIGGMYMCIYGMDSPGGYQLVGRTVPI
WNTWG----NNA----RFAPGA-----PWLLRFFDQVCYYPVSEEELHTLREDFRHGR-F
EVRV-EEEVFDVGAYLDFLKAHRESIEAFQARQREAFTQEVSRWSAA--DIAP---PAIE
--------TAQAA--------PLDSETL------GAH----QCPVQADIAGSVWKLVAEP
GARVEAGDPLVIVEAMKMEVAITAPQAGTLSAFHCAPGTPVRAGELL-AV---LDTGSAS
---------------------------
>uca_27
----------------------MFDTVLIANRGEIAVRAIRTLKALGIRSVAVYSDPDRD
APHVRAADVAVALG-----GEKAADSYLRIDALLEAARQTGAQAIFPGYGFLSESAEFAE
ACEAAGIAFVGPTAQQIREFGLKHRARELAAAAGVPMTPGTG-LLDSLDQALDHAE----
RIGYPVMLKSTAGGGGIGLSRCADAGELRAAFEGVQRMGAHFFRD----------GGVFI
ERYVDGARHVEVQIFGDGQGRVAALGERDCSVQRRNQKVIEETPAPLLPPATRQALLQAA
VRLGESVSYRSAGTVEFIYDSTRDSFYFLEVNTRLQVEHPVTEAVTGLDLIACMLRVAAG
E-L----QWKDLDV--QPA---GASIEVRLYAEDPLRQFQPSPGVLTEVRFP--------
-------DDA--------------RVDGWVET-GTDVPAFYDPLLAKLIVHG------KD
RAEALDRLSDALARTRLHGIATNLDYLRQIVDDPAFRAGKVSTRFL-D-SF----TYRPA
AVEVLEAGTYTSIQDYPGRTGYWDIGVPPSGPMDDYAFRLANRIVGNAPEAAGLEATLVG
PTLRFHGDAVIALTGGTCAATL----DGEP----VAMWQPVAVRSGQVLATGRV--SSGC
RVYLAVRQGFDVPVYLGSRSTFALGQFGGHAGRILRMGDMLA-----LGRGDARLSEAP-
-------AAVREP---------------------QA-PAP----------DLVPAY----
---A----------SQWE-------IGVLYGPHGAPDFFTQEAIDAFFAADWEVHYNSNR
LGVRLSGPKPTWARQDGGEAGLHPSNIHDCEYAVGSINFTGDSPVILTRDGPSLGGFVCP
VTIARAELWKVGQVKPGDRIRFKRIDYAQA--VALERAQDACIETLSAAS-GAAI-----
---------------------E-----------AP-----------QGT-----------
--------------------AAT----IV-------ASLPPVPG-R-----------PS-
-----------VTYRQAGDGYLLLEYG-DNVLDLALRLRVHLLMQALQS----D----PL
---PGVEELSPGVRSLQIRYEGRRISQGELVDCLLRIEQQLP-DASRVKVPTRVVYLPMA
FEDSATLGAVERYRETVRASAPWLPNNVDFIQRINGLESREDVRRIVFDASYLVMGLGDV
YLGAPCAVPIDPRHRLLTSKYNPARTFTAEGTVGIGGVYMCIYGMDSPGGYQLVGRTLPI
WNKFL----KNP----VFQDGK-----PWLLRFFDQVRFYPVTEAELDVLRADFRAGR-I
GLRI-EEEVFDFAQHESFLAEHAKDIEAFRARQRAAFDAEVALWQAE--ET---------
--------VAQEA--------PPSGDDD------EVPLAPGQSLVAADMSGSVWKIPVEI
GQRVEAGDPLVVIEAMKMELTVAAPRAGVVGAIRCARGRQVDMGDPL-VVLNEDVPETEA
EAGD-----------------------
>uca_29
------------------------------------------------------------
------------------------------------------------------------
--------------------------------AGVPMTPGTP-LLASLDDALSAAE----
RIGYPVMLKSTAGGGGIGLTRCADAAALSTAWESVRRLGEQFFSD----------AGVFL
ERCIDRARHVEVQIFGDGKGRVIALGERDCSLQRRNQKVVEETPAPNLPQSTRAALLDSA
VKLGEQVNYRSAGTVEYIYDAERDEFFFLEVNTRLQVEHPVTECVTGLDLVECMLRVAAD
VPL----DWQAMTA--APQ---GASLEVRIYAEDPLKNFLPSPGVLTEVHFP--------
-------QDV--------------RVDGWIST-GTEVSAFYDPMIAKLIVHA------DS
REAALAKMQQALNETRLHGIATNLDYLRQVVATEAFRTGKVWTRML-D-SF----IPEAR
VVEVLQPGTWSSIQDYPGRLGYWDIGVPPSGPMDDFAFRLANRIVGNAEEAAGLEFTLQG
PTLRFHSNTLIALTGAACPADI----DGVA----VDYWQPLTVKAGQTLTLGRA--QNGC
RTYLAIRNGFDVPEYLGSRSTFALGQFGGHGGRTLRVADMLA-----ISQPELDACTTP-
-------APVSAP---------------------QA-IDP----------ALVPEY----
---G----------DEWR-------IGVLYGPHGAPDFFTHASIDKFFASEWQVHYNSNR
LGVRLVGPKPDWTRANGGEAGLHPSNVHDCEYAIGAVNFTGDFPVILTRDGPSLGGFVCP
VTIAKAELWKVGQVKPGDRIRFHPISFEEA--QALESAQNSTVESLAPAP-LATF-----
---------------------A-----------LPS------LAESSQG-----------
--------------------SAT----IL-------AALAATAS-T-----------PA-
-----------AVYRQAGDNYVLIEYG-DNVLDLALRLRVHLLMSAIQA----C----AP
---PGVEELSPGVRSLQVRYDSRILGQKQLISLLLTLEQQLG-DVSEMKVPSRIIWLPMA
FEDSATLGAVERYQETVRTTAPWLPNNVDFIQRINGLSHREQVSEVIFNASYLILGLGDV
YLGAPCAVPVDPRHRLLSSKYNPARTFTAEGTVGIGGMYMCIYGMDSPGGYQLVGRTLPI
WNKFL----KNE----QFAASE-----PWLLRFFDQVRFYPVSEAELEVLREDFREGR-A
QITI-ESTVFDFAEHRQFLADNAQSIADFRQHQASAFEAEVSLWQQE--EDAA---PLTS
--------EENLC--------PPLTDDG------ALP-------ISADMNGNIWKVLVKP
GDEVAAGQPLIVVEAMKMELAIHAPQAGRVKRIGCQPGRPVSPGDAL-LWLE--------
---------------------------
>uca_2
----------------------MFNTVLIANRGEIACRAIRTLKRLGITSVAIYSAADKN
AQHVKDADLAIALG-----GEKASDSYLRIDKILAAAKETGAQAIWPGYGFLSESLPFAA
ACEEAGIVFVGPTAQQIGEFGLKHRARELAAAAGVPMTPGTP-LLNSLEEALSAAD----
NIGYPVMLKSTAGGGGIGLTRCADADALRNAWESVRRLGEQFFSD----------AGVFL
ERCIDRARHVEVQIFGDGKGKVIALGERDCSLQRRNQKVVEETPAPNLPENTRAALLASA
VKLGELVNYRSAGTVEYIYDAERDEFFFLEVNTRLQVEHPVTECVTGLDLVECMLRVAAG
DAL----DWARMAQ--APQ---GAAIEVRIYAEDPLKNFQPSPGVLTEVHFP--------
-------AGV--------------RVDGWIST-GTDVSAFYDPMIAKLIVHA------EN
REAALAKMAQALNETRLHGIATNLDYLRQIVATQAFHRGDVWTRML-D-SF----TPGAN
VVEVLQPGTWSSIQDYPGRLGYWDIGVPPSGPMDDFAFRLANRIVGNAEQAAGLEFTLQG
PTLRFHSDTVIALTGAECPATL----DDAP----VSYWQPVTVKAGQTLTIGRA--PMGC
RTYLAVRNGFDVPEYLGSRSTFALGQFGGHAGRTLRVADMLA-----ISQPELAACTTP-
-------APVSAP---------------------QA-VDA----------SLIPTY----
---G----------DEWR-------IGVLYGPHGAPDFFTQESIDEFFASEWQVHYNSNR
LGVRLVGPKPSWTRANGGEAGLHPSNVHDCEYAIGAVNFTGDFPVILTRDGPSLGGFVCP
VTIAKAELWKVGQVKPGDRIRFHPISFDEA--LALEKAQQESVDCLRSTS-MPGF-----
---------------------D-----------APS------LATTANG-----------
--------------------SAT----VL-------AAIKATAL-T-----------PT-
-----------AVYRQAGDNYILIEYG-DNVLDLALRLRVHLLMTALRE----T----GQ
---PGIAELSPGVRSLQIRYDSRIIGQQQLLNLLLDLEKNLG-DVRQMKVPSRIVHLPMA
FEDSATLGAVERYKETVRATAPWLPNNVDFIQRINGLATREDVRRTIFDASYLILGLGDV
YLGAPCAVPIDPRHRLLSSKYNPARTFTAEGTVGIGGMYMCIYGMDSPGGYQLVGRTLPI
WNKFL----KNE----QFAASE-----PWLLHFFDQVRFYPVSEAELDVLREDFREGR-A
TITV-EESVFDFAEHTQFLSDNAASIADFRQKQATAFEAEVALWAQE--EEGA---PLTS
--------EENLL--------PEEEDDS------ALQ-------ISADLNGNIWKILVKP
GDEVAAGQPVIIVEAMKMELAINAPQAGRVKRITCQPGRPVSPGDAL-LWLE--------
---------------------------
>ucaGold_0
----------------------MFNTVLIANRGEIACRAIRTLKRLGITSVAVYSDADKN
AQHVKDADIALALG-----GDKASDSYLVIDKILNAARESGAQAIWPGYGFLSESLPFAA
ACEAAGIVFIGPTAHQIGEFGLKHRARELAAAAGVPMTPGTP-LLDSLEEALSAAG----
RIGYPVMLKSTAGGGGIGLTRCADETTLIAAWESVRRLGEQFFSD----------AGVFL
ERCIDQARHVEVQIFGDGQGKVVALGERDCSLQRRNQKVVEETPAPNLPAATRTALLDSA
VKLGELVNYRSAGTVEYIYDAARDEFFFLEVNTRLQVEHPVTECVTGLDLVECMLLVAAG
EQP----DWARMAQ--APQ---GASIEVRIYAEDPLKNFQPSPGVLTEVCFP--------
-------EGV--------------RVDSGIST-GTEVSAFYDPMIAKLIVQG------KN
RADALEKMQTALNETRLHGIATNLDYLRQIVATEAFRSGQVWTRLL-D-SF----TPLSP
VVEVLQPGTWSSIQDYPGRLGYWDIGVPPSGPMDDYAFRLANRIVGNAEEAAGLEFTLQG
PTLRFHSDALIALTGAACPATL----DGEE----VAYWQPLAVKAGQILTLGRA--QQGC
RTYLAVRNGFDVPEYLGSRSTFALGQFGGHAGRTLRVADMLA-----ISQPALAACTTP-
-------APVCEP---------------------AA-LPV----------AAQPVY----
---A----------DEWR-------IGVLYGPHGAPDFFTQQSIDEFFASEWQVHYNSNR
LGVRLVGPKPGWTRANGGEAGLHPSNVHDCEYAIGAVNFTGDFPVILTRDGPSLGGFVCP
VTIAKAELWKVGQVKPGDRIRFHPISFEEA--HALEQAQTHSVTRLNALH-TTEF-----
---------------------T-----------VPS------LAETDHG-----------
--------------------SAT----VL-------AAIKATST-T-----------PT-
-----------AIYRQAGDNYILLEYG-DNVLDLALRLRVHLLMTALHE----S----GQ
---PGVEELSPGVRSLQIRYDSQILSQKQLMTLLLQLEKNLG-DVTRMTVPSRIVHLPMA
FEDSATLSAVERYAETVRASAPWLPNNVDFIQRINGLSSREAVSQTLFDASYLILGLGDV
YLGAPCAVPIDPRHRLLSSKYNPARTFTAEGTVGIGGMYMCIYGMDSPGGYQLVGRTLPI
WNKFL----KND----QFAANE-----PWLLHFFDQVRFYPVSEAELDVLRDDFREGR-A
TVRI-EQSVFDFAEHTQFLSDHAASIADFRQKQASAFDAEVALWAQE--DEGA---PLTS
--------EETLR--------PPEEDDG------ALQ-------VSADMNGNIWKVLVQP
GDEVEAGQPLIIVEAMKMELAINAPQAGRVKRISCQPGRPVSPGDAL-LWLE--------
---------------------------
>uca_19
----------------------MFTTVLIANRGEIACRAIRTLKRLGIASVAVYSAADRH
APHVTDADCAVALG-----GEKAADSYLCIDKILAAAAQSGAQAIYPGYGFLSESAEFAE
ACEAAGIAFIGPTARQIREFGLKHRARELAALAGVPMTPGTG-LLDSVEAAVEAAA----
HIGYPVMLKSTAGGGGIGLSRCDDQAALREAYDGVKRMGQQFFRD----------AGAFV
ERCVERARHVEVQIFGDGQGRVLALGERDCSLQRRNQKVVEETPAPNLPEATRQALHRAA
IALGESVNYRSAGTVEFIYDGERDEFYFLEVNTRLQVEHPVTEAVTGLDLIECMLQVAAG
DDL----DWAALQR--APQ---GAAIEVRIYAEDPLKNFQPSPGVLTEVSFP--------
-------PDV--------------RVDGWVST-GSEVSAFYDPMIAKLIVYG------DD
RAQALAKMQQALGATQLHGIATNLDYLRQIVATEAFRHGDVWTRML-D-DF----SYQAH
CIEVLQPGTYSSVQDYPGRLGYWDIGVPPSGPMDDFAFRLANRIVGNHPSAAGLEFTLQG
PTLRFHCAATIALTGADCPAEL----DGEP----LTYWQPIAVRAGQRLTLGRA--RHGC
RTYLAVRNGFDVPMYLGSRSTFALGQFGGHAGRILRVADMLA-----IAQPELSASSTP-
-------APIAAP---------------------QA-MDD----------SLIPQY----
---G----------EVWN-------IGVLYGPHGAPDFFTPQSIETFFASEWQVHYNSNR
LGVRLSGPKPDWARQDGGEAGLHPSNVHDCEYAIGAINFTGDFPVILTRDGPSLGGFVCP
VTIAKAELWKVGQVKPGDRIRFHPIGFKQA--QSLEQAQLGSIEALAAIK-AITL-----
---------------------P-----------APA------LTPGDTA-----------
--------------------SAT----IV-------AALPAEQG-R-----------PA-
-----------VVYRQAGDGYLLMEYG-DNVLDLASRLRIHLLMQSLEQ----Q----PI
---AGVEELAPGVRSLQVRYDSRVIGQRDLVARLLTRELALA-DVSNLKVPTRIVYLPMA
FEDSATLGAVDRYQQTVRSSAPWLPNNVDFIQRINGLSQRERVRDIIFDASYLILGLGDV
YLGAPCAVPVDPRHRLLSSKYSPARTHTAEGTVGIGGMYMCIYGMDSPGGYQLVGRTLPI
WNKYL----KNS----QFSTGQ-----PWLLRFFDQVRFYPVSEQELEQQREAFREGR-M
QIRI-EPGEFDFAEYNRFLVDNAGQIAEFQQRQQQAFRSEVARWQAE--DA-------EP
--------EAQLL--------PPVEDDS------QID----GYLVSADLNGNVWKILVEP
GQSVEAGQPLIVVEAMKMELAVTAPRAGVVKRISCQPGRPVGPGDAL-LWL--EHAS---
---------------------------
>uca_26
----------------------MFTTVLIANRGEIACRAIRTLKRLGIASVAVYSAADRH
APHVTDADCAVALG-----GEKAADSYLCIDKILAAAAQSGAQAIYPGYGFLSESAEFAE
ACEAAGIAFIGPTARQIREFGLKHRARELAALAGVPMTPGTG-LLDSVEAAVEAAA----
HIGYPVMLKSTAGGGGIGLSRCDDQAALREAYDGVKRMGQQFFRD----------AGAFV
ERCVERARHVEVQIFGDGQGRVLALGERDCSLQRRNQKVVEETPAPNLPEATRQALHRAA
IALGESVNYRSAGTVEFIYDGERDEFYFLEVNTRLQVEHPVTEAVTGLDLIECMLQVAAG
DDL----DWAALQR--APQ---GAAIEVRIYAEDPLKNFQPSPGVLTEVSFP--------
-------PDV--------------RVDGWVST-GSEVSAFYDPMIAKLIVYG------DD
RAQALAKMQQALGATQLHGIATNLDYLRQIVATEAFRHGDVWTRML-D-DF----SYQAH
CIEVLQPGTYSSVQDYPGRLGYWDIGVPPSGPMDDFAFRLANRIVGNHPSAAGLEFTLQG
PTLRFHCAATIALTGADCPAEL----DGEP----LTYWQPIAVRAGQRLTLGRA--RHGC
RTYLAVRNGFDVPMYLGSRSTFALGQFGGHAGRILRVADMLA-----IAQPELSASSTP-
-------APIAAP---------------------QA-MDD----------SLIPQY----
---G----------EVWN-------IGVLYGPHGAPDFFTPQSIETFFASEWQVHYNSNR
LGVRLSGPKPDWARQDGGEAGLHPSNVHDCEYAIGAINFTGDFPVILTRDGPSLGGFVCP
VTIAKAELWKVGQVKPGDRIRFHPIGFKQA--QSLEQAQLGSIEALAAIK-AITL-----
---------------------P-----------APA------LTPGDTA-----------
--------------------SAT----IV-------AALPAEQG-R-----------PA-
-----------VVYRQAGDGYLLMEYG-DNVLDLASRLRIHLLMQSLEQ----Q----PI
---AGVEELAPGVRSLQVRYDSRVIGQRDLVARLLTRELALA-DVSNLKVPTRIVYLPMA
FEDSATLGAVDRYQQTVRSSAPWLPNNVDFIQRINGLSQRERVRDIIFDASYLILGLGDV
YLGAPCAVPVDPRHRLLSSKYSPARTHTAEGTVGIGGMYMCIYGMDSPGGYQLVGRTLPI
WNKYL----KNS----QFSAGQ-----PWLLRFFDQVRFYPVSEQELEQQREAFREGR-M
QIRI-EPGEFDFAEYNRFLVDNAGQIAEFQQRQQQAFRSEVARWQAE--DA-------EP
--------EAQLL--------PPVEDDS------QID----GYLVSADLNGNVWKILVEP
GQSVEAGQPLIVVEAMKMELAVTAPRAGVVKRISCQPGRPVGPGDAL-LWL--EHAS---
---------------------------
>uca_31
----------------------MFHTVLIANRGEIAVRAIRTLKRLGVKSVAVYSDADRN
AQHVRDADIAIALG-----GDKPADSYLRIDKILAAAQETGAQAIYPGYGFLSESAEFAD
ACEAAGIAFIGPTGEQIREFGLKHRARELAALAQVPMAPGTG-LLQSLDEVLSAAD----
SIGYPVMLKTTAGGGGIGLTRCSDAVALASAYDSVKRMGEQFFSD----------AGVFL
ERFVDQARHVEVQIFGDGTGRVAALGERDCSLQRRNQKVVEETPAPNLPQTTRERLHAAA
VQLGESVSYRSAGTVEFIYDAARDDFYFLEVNTRLQVEHPVTEMVTGLDLIECMLRVAAG
DAL----DWAALNR--APQ---GAAIEVRIYAEDPLKNFQPSPGVLTDVHFP--------
-------DDV--------------RVDGWVST-GSEVSAFYDPMIAKLIVHA------DT
RAEAIAKLQKALGETRLHGIASNLDYLRQVVADERFAQGEVWTRLL-D-SF----AFKAS
VIEVLEPGTYSSVQDYPGRLGYWDIGVPPSGPMDDFAFRLANRIVGNAAEAAGLEFTLQG
PTLRFHSDALIALTGADCPATL----DDTP----VAYWQPVEVKAGQVLKLGRA--VNGC
RTYLAVRNGLDVPLYLGSRSTFALGQFGGHAGRTLRTADMLA-----IAQPELPACTTP-
-------APVAPP---------------------QA-AHP----------SLIPSY----
---G----------TTWN-------IGVLYGPHGAPDFFTAEAIEEFFAAEWEVHYNSNR
LGVRLSGPKPSWARADGGEAGLHPSNVHDCEYAIGSINFTGDFPVILTKDGPSLGGFVCP
VTIAKAELWKVGQVKPGDKLRFHPIGFQQA--QSLEQAQLGSIEALAAIS-AVTL-----
---------------------P-----------APS------LQPDTTV-----------
--------------------SAT----VL-------AELPAEGS-R-----------PR-
-----------AVYRQAGDAYILLEYG-DNVLDLALRLRVHLLMEALKA----E----PL
---RGLEELAPGVRSLQLRYDSRVLHQRTLLEHLLRLERQLG-DVAELKVPTRIVHLPMA
FEDSATLAAVERYRETVRSEAPWLPNNVDFIQRANGLASRDQVRDILFDASYLILGLGDV
YLDAPCAVPLDPRHRLLSSKYNPARTFTAEGTVGIGGMYMCIYGMDSPGGYQLVGRTLPI
WNKYV----KNA----QFENGQ-----PWLLRFFDQVRFYPVSEAELDEFREAFREGR-A
QIRI-EQTEFDFAAYNRFIADNAADIAAFQNKQKAAFDAEVELWKDD--DP-------ST
--------AQALT--------STSHDDA------DLD----GHLVAAEMSGSVWKVLVEP
GQHVEAGTPLLVVEAMKMELAVTAPVAGTVKSLRCAPGKAVTPGDTL-LLLTPNEAA---
---------------------------
>uca_23
--------------------MPKFKTVLVANRGEIAARIIRTLRSMGIRSIAIHSDPDRG
SPHVTLADAAIHLP-----GNSAAETYLRGDIIIAAARQHGVDAIIPGYGFLAENADFAE
QCEASGINFIGPTPDQIRRFGLKHASREIAARVGVPLVPGTG-LLASLDEALTAAN----
RLGYPVMLKSTAGGGGIGLTRCADATTLTAAFDSVQRLALNFFNE----------PGVFL
ERCIDDARHIEVQIFGDGRGKVVALGERDCSLQRRNQKVVEETPAPNFPAATRARMLAAA
EALGTAVDYRSAGTVEFIYDHARDEFYFLEVNTRLQVEHPVTESVLGIDLVAWMVQTAAG
NPP----NL-TELP--PPS---GASIEVRLYAEDPIHDFQPSPGVLTDVAFP--------
-------DNV--------------RIDGWVAT-GTDVSAYYDPMLAKLIVHG------AD
RADAINRMKRALSETRLAGIATNLDYLRQIIDSPMFAAGDVSTRAL-S-RL----SYRPR
AIEVLAPGAFTTVQDYPGRVGHWDVGVPPSGPMDDYAFRLGNRIVGNDASAAALECTLAG
PTLKFHCDSVIALTGARAEATL----DGIE----VKWWEPVSVLAGQTLSIGRA--TSGC
RTYLAVQGGIDVPLYLGSRATFVLGQFGGHAGRTLRVNDMLP-----LASSTTTSA----
-----------NA---------------------GA-APA----------SLIPAY----
---T----------SDWE-------VGVLYGPHGAPDFFTGDAIETFFSTAWEVHYNSNR
LGIRLIGPKPTWTRSDGGEAGLHPSNIHDCEYAIGSINFTGDMPVILTRDGPSLGGFVCP
VTIAKAELWKVGQAKPGDRIRFRLMSFDEA--LTLEKAQDRAVAAL--RP--IEP-----
---------------------P---------PVEAP------LLGLAAA-----------
--------------------ASA----VL-------ATLPAKGD-R-----------PT-
-----------VTYRQAGDHYILLEYG-PNELDLRYRFRVHALMEELKA----S----RI
---DGILELSPGVRSLQINYDGRVLHQKELLQILLAAEDRLP-PVETMKLTTRVVHLPMT
FEDSATLDAVKRYRETVRDEAPWLPNNVDFIQRINGLASRDEVRDIIFKTSYMVLGLGDV
YLGAPCAVPVDPRHRLLTSKYNPARTFTAEGTVGIGGVYMCIYGMDSPGGYQLVGRTLPI
WNKFV----QNP----VFAPGE-----PWLLRFFDQVRFYPVDEDELARLREDFRQGH-A
SIRI-EEEVFDLGAYHAFLEREADSIAAFKERQQVAFRDEVSRWQID--GP-------TT
--------SDTEV--------DVIIEDD------GVD----GHLVSSDIHGNVWKILVEE
GQAIEAGMPIVILEAMKTELSIIAPLSGVVRTLYCRPGRQVTTGDRL-LLIEPA------
---------------------------
>uca_13
----------------------MLKKVLIANRGEIAVRICRTLKQMGIASVAVYSDADRN
SLHVSAADEAVALG-----GQTAADSYLKSDLILKAAKDTGADAIIPGYGFLSENAEFAE
ACEAAGIAFVGPTPKQLREFGLKHEARAIAEQAGVPLAPGTD-LLLNLEEAVQAAT----
DIGYPVMLKSTAGGGGIGLSRCNNEAELVAAYESVKRLGESFFSD----------SGVFI
ERFVARARHIEVQIFGDGEGTVLALGERECSLQRRNQKVVEETPAPNLPQATREKLHASA
ARLGQSVKYRSAGTVEYIYDDERDEFYFLEVNTRLQVEHGVTEAVFAVDLVQWMLELAGG
QRP----AL-EQTY--TCH---GAAMEVRIYAEDALKDFQPSPGELTEVHFP--------
-------DGI--------------RLDGWIDT-GTVVSPHYDPMLAKVIVHG------DD
RSDALSKMQNALAETCLSGIATNLDYLRQILRDSNVIAGKVSTRYL-E-TF----SYTPT
AFEIIEPGTYTTVQDYPGRSGYWDIGVPPSGPMDDQAFRIANRIAGNHHSAAGLEATLVG
PTLKFHCDTIIALTGAECEATL----DGTP----VSFWQPIAVKAGQTLITGKV--TSGC
RTYIAVRNGIDVPDYLGSKSTFVLGNFGGHGGRTLRKGDVIA-----ICQPQLAGCPTP-
-------APVAAP---------------------HA-LER----------NMIPAY----
---P----------QQWD-------IKVLYGPHGAPDFFTEAAVEEFFQADWQVHYNSNR
LGIRLVGPKPTWTRTDGGEAGLHPSNVHDNEYAIGSINFTGDFPVILTKDGPSLGGFVCP
VTIAKAELWKVGQLKPGDSIRFSPISFAEA--KALEEAQDASIENLGLIP-VI-------
---------------------N---------PQVED------FSD-TFT-----------
--------------------SNT----ML-------AEQEANGD-V-----------PR-
-----------IVYRQAGDKYILIEYG-DNVLDLALRMRVHALMENLKA----R----PV
---SGILELSPGVRSLQVHYDSRLIDQSTLVSTLLERERTIG-SVDDMVVTSRVLHLPMA
FEDSATLEAVKRYQETIRSDAPWLPSNAEFIRRINGLDSVEQVRDTVFSASYLVMGLGDV
YLGAPCAVPIDPRHRLMTSKYNPARTYTAEGTVGIGGVYMCIYGMDSPGGYQLVGRTLPI
WNKHL----KNS----QFENGE-----PWLLKFFDQVRYYPVSEAELTTMREAFRHGH-L
NIEI-TEEPFSLAEHRQFLEDNADSIAEFNEKRDAAYHEEVARWQNE--DA-------AI
--------ESAML--------GSKSEIG------EID----GHLISAEISGNVWKLLVEE
GSQVEAGQTVVIVEAMKMEFEIVANTSGKVTGLHCRPGAIINAGDPV-IVIDSADVA---
---------------------------
>uca_25
----------------------MLKTVLIANRGEIAVRIAKTLKKMGITSVAVYSDADRN
SAHVAACDKAICLG-----GNSAAESYLKVDKILAAARETGAQAIIPGYGFLSENAAFAE
ACEAAGIAFCGPTPAQIREFGLKHTSREIAEKAGVPLTPGTG-LLQSLEEAVSFAA----
QLGYPVMLKSTAGGGGIGLTRCDNEAALVDAYETVKRLGQNFFSD----------SGVFL
ERFVDNARHVEVQIFGDGKGNVLALGERDCSLQRRNQKVVEETPAPNLPAATREKLLAAS
KSLGEAVNYRSAGTVEYIYDAARDAFYFLEVNTRLQVEHPITEACTGVDLVEWMILTAAD
QAP----DL-NITL--NPQ---GAAIEVRLYAEDPVRDFQPSPGVLTDVYFP--------
-------EDA--------------RIDTWVAT-GTEVSPHYDPMIAKIIVKG------DN
RNDAINNMLDVLNATRVSGIATNLDYLRRIVASDFFRNADVATNKL-A-SF----SWQPP
VIEVVKPGTYTSVQDYPGRVGYWSIGVPPSGPMDEYAFQLANRIVGNHESAAGLECTLVG
PELRFHTDAVIALTGAPSAATL----DGVS----VDFWQPISVKAGQKLVVGKA--EKGC
RTYLAVRNGLDVPVYLGSRSTFVLGNFGGHAGRILRAADMLP-----ISNPQLPACTTP-
-------APAYEA---------------------EA-TPV----------AMIPHY----
---P----------NEWE-------VNVIYGPHGAPDFFTEDAIEMFFSTPWEVHYNSNR
LGIRLNGPKPTWTRSDGGEAGLHPSNIHDTEYAIGSINFTGDMPVILTKDGPSLGGFVCP
VTIIKADLWKVGQFKPGDKIRFKAVSFDTA--LALENAQDSAIKNL--QP-ATAV-----
---------------------T---------AVEAP------LAA-HGL-----------
--------------------SAC----IV-------EHLPETAQ-R-----------PL-
-----------VNYRQAGDKYLLLEYG-ENVLDLALRLRVHALMESIKA----S----PI
---DGVIELSPGVRSLQINYDSRRLHQRDLIATLLKHEAGLP-AAEDISVPSRVVYLPMA
FEDSATLDAVARYRQSVRDTAPWLPSNTEFMRRINGLESIEQVKDILFDASYMILGLGDV
YLGAPCAVPIDPRHRLLTSKYNPARTYTAEGTVGIGGVYMCIYGMDSPGGYQLVGRTLPI
WNTFL----KSP----TFVNNE-----PWLLKFFDQVRYYEVTEEELLQQREAFREGR-L
SLRI-EETAFNLGEHQQFLTDNATSIAAFKQNQAEAFREEVALWQAD--EE-------KQ
--------VDAAL--------QVNLGSEA----IEVD----GHAITAEISGNIWKLLVEP
GQQVEVDQPLLIVEAMKMEFQVYADRCATVSSVHCQPGKPVNAGDLL-LVLE-AE-----
---------------------------
>uca_0
----------------------MLKTVLIANRGEIAVRIAKTLKKMGIESVAVYSDADRN
SAHVAACDKAICLG-----GNTAAESYLKSDLILAAAKATGAQAIIPGYGFLSENAKFCE
QCEAEGIAFCGPTPAQIREFGLKHTSREIAEKAGVPLTPGTG-LLDSIDEAVTSAG----
QLGYPVMLKSTAGGGGIGLTRCNNEAELIAAYETVKRLGQNFFSD----------SGVFL
ERFVDNARHVEVQIFGDGKGNVLALGERDCSLQRRNQKVVEETPAPNLPAATRDKLLAAS
KSLGEAVNYRSAGTIEYIYDAARDAFYFLEVNTRLQVEHPITEACTGVDLVEWMILTAAG
TPP----TL-DIEI--NPK---GAAIEVRLYAEDPVRGFQPSPGVLTDVHFP--------
-------ESA---------RLDFLRVDTWVST-GTEVSPYYDPMIAKIIVYG------KD
RADAISKMKTALNETRAAGIATNLDYLRQIIATDFFGSGDVATNKL-A-GF----EYQAP
VIEVLQPGTYTSVQDYPGRVGLWSIGVPPSGPMDDYAFRLANRIVGNHESAAALEYTIIG
PKLKFHRDATIALTGATSPAKI----DGKL----IPFWQPVAIKAGQILEVGKA--DQGC
RGYLAVRNGFDVPVYLGSRSTFALGQFGGHAGRTLRATDMLP-----ISNPAITACTTP-
-------APIYEA---------------------AA-APV----------ELIPSY----
---P----------NEWE-------IGVLYGPHGAPDFFTEDAIDMFFSTAWEVHYNSNR
LGIRLNGPKPTWTRSDGGEAGLHPSNIHDTEYAVGSINFTGDMPVILTKDGPSLGGFVCP
VTIVKAELWKVGQVKPGDKIRFKRLSFDAA--LALELSADRAIENLSAQP-KVLF-----
---------------------A---------PIVKP--------E-NTI-----------
--------------------SDC----IV-------AALPPEGS-R-----------PL-
-----------VSYRQAGDKYILLEYG-DNILELSLRLRVYALMEALKA----S----PI
---NGVIELSPGVRSLQINYDSRVVHQRDLINQLLVIEETLG-DAHDIKVPSRVVYMPMA
FEDSATLDAVSRYRQSVRDTAPWLPSNTEFMRRINGLDSVDQVKQILFETSYMVLGLGDV
YLGAPCAVPVDPRHRLLTSKYNPARTYTAEGTVGIGGVYMCIYGMDSPGGYQLVGRTLPI
WNKFL----KNP----IFKDGE-----PWLLKFFDRVRYYEVTEAELTEQREAFREGR-L
SLRI-EEDYFSLAEHEQFLQDNAESITEFKTKQQAAFTKEVARWQAD--EE-------KQ
--------VDAAL--------QVKVSSGALSGGIEVD----GHAVTADISGNIWKLLVEP
GEMVEVDQPLLIVEAMKMEFSVYADRTAKIGSIHCKPGKQVNAGDLL-LVLELDD-----
---------------------------
>uca_21
----------------------MFHTVLIANRGEIAVRIAKTLKKMGVKSVAVYSDADRN
SAHVSACDMAVCLG-----GNTAAESYLQVDRILAAAKETGAQAIIPGYGFLSENAKFCE
QCEAAGIAFCGPTPQQIREFGLKHTSREIAEKAGVPLTPGTG-LLGSVDEAVSAAA----
TLGYPVMLKSTAGGGGIGLTRCNDEATLIEAYETVKRLGQNFFSD----------SGVFL
ERFVDNARHVEVQIFGDGKGNVLALGERDCSLQRRNQKVVEETPAPNLPTATREKLLAAS
KSLGEAVNYRSAGTVEYIYDAARDAFYFLEVNTRLQVEHPITEACTGVDLVEWMILTAAD
EAP----NL-DIEI--TPK---GAAIEVRFYAEDPVRDFQPSPGVLTDVHFS--------
-------ENA--------------RIDTWVAT-GTEVSPYYDPMIAKIIVYG------SD
RADAIQKMIAALNETRVCGIATNLDYLRQIVGSDFFGKGDVATNKL-A-SF----VYRAP
VVEVLQPGTYTSVQDYPGRSGYWSIGVPPSGPMDDYAFRLANRIVGNHQSAAGLEFTIIG
PKLRFHTDTVIALTGAKSPAKL----DGEL----IQFWSPIAVKAGQVLEVGKA--ETGC
RAYLAVRNGFDVPVYLGSRSTFALGQFGGHAGRTLRATDMLS-----ISNPNIAACTTP-
-------APVYKP---------------------GA-APA----------GLIPEY----
---P----------NEWE-------IGVLYGPHGAPDFFTDDAIDMFFSTAWEVHYNSNR
LGIRLNGPKPTWTRSDGGEAGLHPSNIHDTEYAVGSINFTGDMPVILTKDGPSLGGFVCP
VTIVKAELWKVGQVKPGDKIRFKRLSFDTA--LMLELATDRAIDALAIQP-EIQH-----
---------------------T---------PITEP--------E-HDL-----------
--------------------SHC----IL-------AALPEEGS-R-----------PG-
-----------VAYRQAGDKYILLEYG-PNILDLRLRFRVHALMEALKA----S----PI
---NGVIELSPGVRSLQINYDSRIIHQRDLVAALLNIEATLP-DVDTMSVPSRVVYLPMA
FEDSATLDAVARYRQSVRDKAPWLPSNTEFMRRINGLDSVEQVRQILFETSYMVLGLGDV
YLGAPCAVPVDPRHRLLTSKYNPARTYTAEGTVGIGGVYMCIYGMDSPGGYQLVGRTLPI
WNKFL----KNP----VFENGE-----PWLLKFFDRVRYYEVSEEELTAQREAFREGR-L
AIRI-EEEDFSLAEHEEFLEENAESIATFKAKQQEAFTKEVALWQAD--EA-------EQ
--------VDAAL--------QVKISSGP----IEVD----GHAITADISGNIWKLLVEP
GQLVEPDQPLLIVEAMKMEFSIYADRNAKVSAIHCEPGKQVNAGDLL-LVLE--E-----
---------------------------
>ugaCgd2_1
----------------------MLKKVLIANRGEIACRIIRTLKRLGIKSVAIYSEADRD
SLHVSDAEEAYCVG-----PAAVAESYLQQETILRVAKETQADGIHPGYGLLSESPTFAQ
ACEDVGIRFIGPTPEQMQAFALKHQARALAEETGVPLLPGTG-VLQNLDQAQEAAK----
EIGYPIILKSSGGGGGIGMAVCQDDAELFANYEMVSRLARSNFGN----------EEIFL
EKFVSESRHVEVQALGDGKGNVWVFGERDCSLQRRNQKVIEETPAPGLTAAIRDALAAAA
TTLLKRVCYRSAGTVEFLYDAQGEAFYFLEVNTRLQVEHGVTEAVTGTDLVELMLRVAAD
ESV---------SPEVAVS---GHSMEARVYAENPNKDFQPSTGLLTNVSFP--------
-------DGV--------------RVDSWISS-GIEITPHYDPMLAKVIVHA------PT
RLEAAKTLHQTLEASRIDGITTNLPYLADIAASEAFGAGSVSTKFL-K-DF----RHVSR
TVEVLAPGTLTTIHDHPGRVGYWEIGIPPSGPMDSRSFELANMIVGNPKEAAGLEMTMNG
PALRFHSDSVIALTGADMGATL----NEKP----IGRWTAISVKADDIIKLGGI-LGEGA
RAYLAIRHGIDVPPYLGSRSTFTLGAFGGHGGRPLRAGDVLH-----QD----QVKATE-
-------AAI------------------------AQ-LET----------NLIPSF----
---T----------KSWE-------IGVLYGPHGAPEFFKESYIETFIRTDWKVHFNSAR
TGVRLIGPRPEWARADGGEAGLHPSNIHDNPYAIGAIDFTGDMPVILGPDGPSLGGFVCP
FTIVEDELWKMGQLNAGDTISFRLVTKT--------------------------------
------------------------------------------------L-----------
--------------------ESP----IV-------------AS-D-----------EE-
-----------MVYRRSGDRNVLIEFG-PPKLDIALRLKVHQIYEHLKE----A----DL
---PGVLDITPGVRTLQIHFDRSE-SIESMTAKVREMVKTLRR-VEDYEIRSRIVHLPLS
WDDPSTREAIEKYHATVRKDAPWYPSNIEFIRRINGLETIDEVYRTIFDASYVVLGLGDV
YLGAPVATPLDPRHRLVTTKYNPARTWTPENAVGIGGAYLCIYGMEGPGGYQFVGRTVQM
WNRYR----STE----HFEPDK-----PWLLRFFDQVKFYPVSTEELAEIRQDFVRGR-Y
QLKV-EETKFNLADYQRYLTENASSIEAFRAHQHLSFNEERQRWNDA--EET--------
--------LEDAM--------APEVVSEA----PAGT-----VTVESPIAGNMWKLCVTE
GQTVLLGEPIAILESMKMEMTVASSAEGVVVRLVAEPGNTIHPGQAI-AYLKTS------
---------------------------
>ugaNoah_5
----------------------MLKKVLIANRGEIACRIIRTLKRLGIKSVAIYSEADRD
SLHVSDAEEAYCVG-----PAAVAESYLQQETILRVAKETQADGIHPGYGLLSESPTFAQ
ACEDVGIRFIGPTPEQMQAFALKHQARALAEETGVPLLPGTG-VLQNLDQAQKAAK----
EIGYPIILKSSGGGGGIGMAVCQDDAELFANYEMVSRLARSNFGN----------EEIFL
EKFVSESRHVEAQALGDGKGNVWGFGERDCSLQRRNQKVIEETPAPGLTAAIRDALAAAA
TTLLKRVCYRSAGTVEFLYDAQGEAFYFLEVNTRLQVEHGVTEAVTGTDLVELMLRVAAD
ESV---------SPEVAVS---GHSMEARVYAENPNKDFQPSTGLLTNVSFP--------
-------DGV--------------RVDSWISS-GIEITPHYDPMLAKVIVHA------PT
RLEAAKTLHQTLKASRIDGITTNLPYLADIAASEAFGAGSVSTKFL-K-DF----RHVSR
TVEVLAPGTLTTIHDHPGRVGYWEIGIPPSGPMDTRSFELANMIVGNPKEAAGLEMTMNG
PALRFHSDSVIALTGADMGATL----NEKP----IGRWTAISVKADDIIKLGGI-LGEGA
RAYLAIRHGIDVPPYLGSRSTFTLGAFGGHGGRPLRAGDVLH-----QD----QVKATE-
-------AAI------------------------AQ-LET----------NLIPSF----
---T----------KSWE-------IGVLYGPHGAPEFFKESYIETFIRTDWKVHFNSAR
TGVRLIGPRPEWARADGGEAGLHPSNIHDNPYAIGAIDFTGDMPVILGPDGPSLGGFVCP
FTIVEDELWKMGQLNAGDTISFRLVTKT--------------------------------
------------------------------------------------L-----------
--------------------ESP----IV-------------AS-D-----------EE-
-----------MVYRRSGDRNVLIEFG-PPKLDIALRLKVHQIYEHLKE----A----DL
---PGVLDITPGVRTLQIHFDRSE-SIESMTAKVREMVKTLRR-VEDYEIRSRIVHLPLS
WDDPSTREAIEKYHATVRKDAPWYPSNIEFIRRINGLETIDEVYRTIFDASYVVLGLGDV
YLGAPVATPLDPRHRLVTTKYNPARTWTPENAVGIGGAYLCIYGMEGPGGYQFVGRTVQM
WNRYR----STE----HFEPDK-----PWLLRFFDQVKFYPVSTEELAEIRQDFVRGR-Y
QLKV-EETKFNLADYQRYLTENASSIEAFRAHQHLSFNEERQRWNDA--EET--------
--------LEDAM--------APEVVSEA----PAGT-----VTVES-------------
------------------------------------------------------------
---------------------------
>ugaNoah_12
----------------------MFRKVLIANRGVIACRVMRTLHRLGICPVAVYSEADRY
SPHVLQADSAVLLG-----PPPAAESYLNQGAILKAARQTGAEAIHPGYGFLSENADFAE
ACERAGIVFLGPTPEQMRVLGIKHTAREVAWREDVPLLPGSG-LLLDEAHAASEAS----
RCGYPVMLKSTAGGGGIGMRICRSEEELTENYPAVARLGAANFGQ----------SGVYL
ERYVEKARHIEVQVFGDGLGGVLALGERDCSAQRRNQKVIEETPAQGIRPDMRRRLCETA
ERLVRTLHYRSAGTVEFLYDSDREEFFFLEVNTRLQVEHAVTEEVTGVDIVEWMVRLGSG
DLP----PLETIRP--EPY---GASIQVRIYAEDPAHGFRPSTGLLTEVLFP--------
-------RNA--------------RCETWVEN-GTDVTPFYDPMLAKIIVRA------DN
REQAVAHLSEAMEIARFEGLETNLDYLRRVIADPEFRAGGFPTSFL-S-RI----AYHPR
AVEVLEPGMQTTIQDYPGREGFWHVGVPPSGPMDMLAFRMANRLVGNPESAAGFECTMTG
PTLRFHSHALIAITGADMAARL----DGTQ----VPCWRAIEVQAGSILQLGSA-TQAGA
RAYVAVRGGIDVPEYLGSRATFILGRFGGHAGRTLRTGDMLR-----WL---HDRPLPS-
-------PS-------------------------AP-LPY----------SLIPRY----
---T----------HEWQ-------ISVLYGPHGSPDFLTEEDIEMMFSASWKVHYNSDR
TGVRLIGPRPKWARKDGGEAGLHPSNLHDNAYAVGAMDFTGDMPVILGPDGPSLGGFVCP
VVVAHADVWKIGQLCAGDTIRFVRISEPEA--RRMEQDLDNAISSFT----APGR-----
-------------------------------GWRAF------GEPAEAP-----------
--------------------ESA----IL-------------HE-H-----------EG-
-----------TVYRASGDRYLLIEIG-PNVLDLNLRFRVHELEKMLRQ----Q----HL
---RGVIDITPGIRSLQVHYDSRLLRREKLIACLEACEKSLP------------------
------------------------------------------------------------
------------------------------------------------------------
------------------------------------------------------------
------------------------------------------------------------
------------------------------------------------------------
------------------------------------------------------------
---------------------------
>ugaCgd2_5
----------------------MFSKVLIANRGAIAVRICRTLRSEGIASLVVYAEDDRD
SLHVKAAQEAVSLG-----DGSLSETYLNGDKLIAIALDFGAQAIHPGYGFLSENPEFVE
KCEAAGLVFLGPTPEQMRLFGLKHTARELAEKAQVPLLPGSG-ILADLNEAIEVAK----
RIGYPVMLKSTAGGGGIGMSLCHSVEDLSSAFEKTKQLSQNNFSS----------ADLFL
EKFVARARHIEVQVFGDGRGEVLSLGERDCSAQRRNQKVIEEAPAPNLTEQRRKEIHQVA
EALMQSIKYRSAGTVEFIYDVLEDSFYFLEVNTRLQVEHGVTEEVFGVDIVKWMLDLGQG
KMS----QLNQLRPEVVSK---GHSIQVRLYAENPSKDFQPSAGLLTHVEFP--------
-----DAEFL--------------RIDHWIEA-GIEVSASYDPMLAKLIVRG------EN
REQAVSRLSDALQASHLYGIETNLNYLSQLCQDPEFVEGKLTTASL-R-DF----QFESP
YIEVISGGTQTTIQDYPGRGGYWQVGIPPSGPFDDHSFRLGNRILGNPEGAAGLECTLQG
PSLKFYQKCRALLAGADMQARL----DGES----VDLWTPFDIEAGQLLKLNQL-KGAGS
RTYLLVEGGLECPNYLNSRSTFTLGQFGGHCGRSLQAGDFLH-----LG--------SE-
-------ARS------------------------NA-VTK----------TELPEL----
---T----------QHWK-------IRVIPGPQGAPEFFTKQDIEKFFSSSWEVHFNSSR
TGVRLIGPKPEWARNDGGEAGLHPSNIHDNAYALGSIDFTGDMPVILGPDGPSLGGFVCP
ATVISADRWKLGQLKAGDKIDFVPVSPELA--RQAETYQNQLIAGEDPGK-KPGN-----
--------------------------------TTQNNDTEQYS-----Q-----------
--------------------DSY----IL---------YQSKDH-P-----------SG-
-----------ICCRLAGDKNLLVEYG-EQVLDIRLRCRIQALYEALLA----I----NS
---DAIEEMTPGIRSLQIRYRDNLMDHHQLLELVLDTDRKLGQ-LDDFECESRIIHLPLS
WDDEVCKLAAEKYMQTVRQDAPWCPSNIEFIQRINGLDSIEEVYELIFSASYLVLGLGDV
YLGAPVATPINPKHRLVTTKYNPARTWTAENSVGIGGSYMCIYGMEGPGGYQLFGRTLQM
WNRYR----STS----SF--AK-----PWLLRFFDQIRFYPVSHEELEQIRYQFPRGE-F
EPKI-EKSRFSLAEYQTLLESQTKEIDEFRHKRQSAFEDELSDWKAT--GQIN---FE--
--------SELAV--------SGSADQKI----PEGL-----EPVQSSVAGAVWKICYAK
GEHLSSGDTLLIAESMKMEIEVHSALTGQIDQILVKPGQQIKPGQII-ALVKPDTK----
---------------------------
>uca_35
------------------------------------------------------------
------------------------------------------------------------
------------------------------------------------------------
------------------------------------------------------------
---------------------------RDCSVQRRNQKVFEETPAPGLSDATRSALHSAA
VKLGESVNYRSAGTVEFIYDADRDDFFFLEVNTRLQVEHGVTELVTGIDLVEWMVRLALD
ETW----TMPDESP--APQ---GCAIQARVYAEDPNHNFRPSSGLLTEASFP--------
-------EWT--------------RCDGWIVA-GAEVSPFYDPLLAKVMVHA------ED
RESAVARLELALDETRISGIETNLRYLRGIVRWTPYLNGGVAMRDM-A-DF----SYTPH
TIDVMSAGTMTTVQDWPGRVGYWEVGVPPCGPFDNLSLRLANRLVGNEEGTAGLEITMTG
PTLRFNSATRVAVVGAPVLILK----NGEP----VAMGAAIAIEAGDVLKIGRF-EGTGA
RAYFAVASGIESPEYLGSCSTFTLGKFGGPFGRALLPGDVLG-----IK---SAGVRSG-
-------EGD------------------------KT-SPP-------------LPI----
---S----------HDWK-------IAVLYGPHGSPDFFLDEDIDTFFATKWEVHYNSAR
TGVRLIGPKPKWARTDGGEAGLHPSNLHDNAYAIGAVDFTGDMPVILGPDGPSLGGFVCP
VVVVDAELWKLGQLRPGDRITFIPVDEAWARDRQIE-VSEFIAGKRDFLA-DPEE-----
-----------------------------------V------E-----R-----------
--------------------GSC----FI-------DSFG--EG-D-----------DA-
-----------VVVRRAGDRYFLIEFG-PHHLDLKLRFKVHVVYEWLKE----Q----AI
---GGIIDLTPGIRSLQVHFDPGVIGRCDLWDTIREGITTLPP-LEQIEVPTRIVHLPLS
WEDPSTLEAIRRYMQSVRPDAPWCPSNLEFIRRINGLESIDEVYQIFFDASYLVMGLGDV
YLGAPVATPLDPRHRMVTTKYNPARTWTPENAVGIGGAYLCIYGMEGPGGYQFTGRTIPV
WNRWR----KTE----DFE--K-----PWLLRFFDQLRFYPVSAEELLKLRDEVPLGR-H
KLRI-EEKVFRFSEYEAFLEANADGIGEFQSKQRGAFEAERKRWEEA--GLSM---DAPA
---------EA-V--------VEEETVVI----PDGC-----STLDSPVTGSVWKIEATA
GARITSGATALILEAMKMEVPLEADEALEIVEVLVAEGASVRAGQSL-VIVRPTN-----
---------------------------
>ugaNoah_19
----------------------MTPTILIANRGEIAARAIRTFRKLGYRSIAVYSDPDAA
SPHVDLADEAHRLG-----PGPVSESYLLKDRLLEIAKEAGASAVFPGYGLLSENTDFAK
LCEDNGIRWLGPTPEQIIAFGLKHEARRLAGDAGVPLVPGTD-LLENVDAAISAAG----
KLGFPLMLKSTAGGGGIGMKICHTEDELRREFGSVVRLSQRSFGS----------GAVFL
ERYVQRGRHVEVQIFGDGNGHVLALGERDCSVQRRNQKVFEETPAPLLSDETRAALHHAA
VELGKSLNYRSAGTVEFIYDADRTEFYFLEVNTRLQVEHGVTELVTGIDLVEWMARLALD
PSF----TLPATAP--EPK---GHAIQARLYAEDPNQNFRPSAGLLTEVEFP--------
-------VNT--------------RTDHWISA-GTEVSPFYDPLLGKIMVHS------AD
RATAIRDLRTALDDSRVSGIETNLRYLRQVARWQPFVDGGVAMRDM-A-SF----GYHPT
TFDVLSGGTMTTIQDWPGRTGLWEVGVPPSGPMDSLTFRSANRMVGNSDGTAALEITMAG
PSLRFNTAATGAIAGPPVLILK----NGEA----VPPNTAFTVAAGDTLKIGKI-EESGL
RAYLAIAGGIEAPDYLGSKSTFTLGRFGGHGGRALLPGDVIG-----IS---SSNPQSP-
-------ILD------------------------HH-S-P-------------IPY----
---T----------REWK-------IGVLYGPHGAPEFFLPEDITTFFATSWEVHYNSAR
TGVRLIGPKPKWARTDGGEAGLHPSNLHDNAYAIGAVDFTGDMPVILGPDGPSLGGFVCP
VVVVDAELWKLGQLRPGDRITFIPVDEVWA-DRQAEAVASLLDGKERTLP-EPEA-----
---------------------------------APL------D-----L-----------
--------------------HSA----IL-------DSFG--DG-D-----------DK-
-----------VVIRRAGDRYLLIEFG-PHLLDLKLRFKAHVVYQWLQG----K----HL
---SGIIDLTPGIRSLQIHFDSTVISRDKLRETIRQGIAALPP-LEQIEVPARIVHLPIS
WDDPSTKEAIRRYMVGVNPKAPWCPSNLEFIRRINGLDSIDEVKRIFFDASYLVMGLGDV
YLGAPVATPLDPRHRLVTTKYNPARTWTPENAVGIGGAYLCVYGMEGPGGYQFTGRTIQM
WNRWR----QTP----DFE--K-----PWLLRFFDQLRFYEVSPEELLQLREEVPLGR-H
RIRI-EPTVFRYADYETFLEIHSGEIDAFRTTQRQAFADERQRWEDA--GLHL---DAPA
---------EAEE--------AGQQEIII----PEGA-----IVLESPVTGNVWKIEVKA
GDNLPAGSPAIVLEAMKMEIPVECDESLEIIEILTSEGSPVKAGQPL-LIARIP------
---------------------------
>uca_32
------------------------------------------------------------
---VEDADEAVCIG-----PAAARDSYLRAERILEAAQGTGAQAVHPGYGFLSENAAFAE
ACEAAGIAFAGPTADQIRRFGLKHTSREIAERCGVPLLPGSG-LLADEEEALREAR----
RVGWPVMLKATAGGGGIGMRLCRGEEELLDGLATVQRLGAANFRD----------SGVFL
EKFVERARHVEVQIFGDGRGRVVALGERDCSAQRRNQKVIEETPAPGLTEETRQALAAAA
VKLGQAVSYRSAGTVEFVFDADTGRFYFLEVNTRLQVEHGVTEMVFGVDLVEWMLRLASG
ETL----DFQSLLR--PPS---GHSIQARVYAEDPTRDFRPGTGKLTRVVWP--------
-------RNA--------------RCDHWVRA-GSEITPYYDPLLGKIMVHA------AT
REEARLAMLEALAAADLSGVETNLGYLSQIVGGETFAAGTVVTSTL-K-SL----TCESR
TMEVLEAGTFSTVQAWPGRLGYWAVGVPPSGPMDAWSLRLANRILGNEATAAGLEMTMAG
ATFKFHTDTTICLTGADMDATL----DGVP----VPPAAPVTVRAGQILRLGAV-RASGC
RAYLAVTGGIDVPDYLGSQATFSLGGFGGHSGRVLRVGDMLR-----LGTGHESANRGT-
-------INT------------------------GT-ALP----------ALLPPL----
---T----------DSWE-------IGVLYGPHGAPDFFTDGDVEVIFSHAWKVHFNSSR
TGVRLIGPKPEWARTDGGESGLHPSNIHDNAYAVGAIDFTGDMPIILGPDGPSLGGFVCP
ACVAEAEMWKVGQLKPGDTVRFKILAPSDA--AALRAAQERQLDSLTLVP-PPPV-----
---------------------------------HPL------Q-----P-----------
--------------------SEA--RAVV-------FSDPARDG-L-----------PE-
-----------LKIRQAGDDYLLVEYG-PLVLDFELRLRVHALAEAVRS----A----AL
---EGIIDLTPGIRSLQIHFDSRRLPRRQLIETVRGADLSLPS-LDGLEVPSRIVHLPLS
WNDPACRLAVEKYIHGVRADAPWCPDNLEFIRRINGLDSVEEVKRIVFDASYLVLGLGDV
YLGAPVAVPMDPRHRLVTTKYNPARTWTAENSVGIGGAYLCVYGMEGPGGYQFVGRTIQM
WNAWR----ETG----SFPPGK-----PWLLEFFDQIRFYEVNAEELLQLRDDFPRGK-F
TPRI-EKTVFRVSEYRALLREVAGEAGAFKATREQSFQAERRMWREK--GLDV---VRTD
--------DAAPA--------SGEDEIPI----PEGC-----LAVKAPMNANVWQITAAP
GSDVAQGGTVVILEAMKMEVTVSTPVAGRVVSVHTAPGREVAPGQVV-AIIQPQPS----
---------------------------
>ugaCgd2_20
-----------------MSEPSRFSKVLVANRGEIACRVMRTLKRLNIASVAVYSEADRH
AMHVTLADEAVCIG-----PAAASASYLNVAAILEAARATGADAVHPGYGFLSENAAFAQ
ACEDAGIRYIGPRPAQMRAFGLKHTARELAAANNVALLPGTG-LLPDVATALREAA----
SIGYPVMLKSTAGGGGIGMSLCRSAPELEAAFASVVRLGEANFAN----------AGVYV
EKFVEHARHIEVQIFGDGRGNVIALGERDCSVQRRNQKVIEETPAPGLTAEERAMLHASA
VRLAQAVNYESAGTVEFVFDAQARRFYFLEVNTRLQVEHCVTEEVTGIDLVAWMIRQAEH
TLP----PLASIAP--AANAAGGASIQVRIYAEDPHKQFQPSAGTLTHVEFA--------
-------GDA--------------RVDTWVDA-GTEVSAFYDPLLAKLIVKG------DT
RDAALAALRDALERTQLYGIETNLDYLRAVAGSDTFSRGAQTTAFL-S-RF----LFAPH
TVDVLDGGVQTTVQQLPGRLGYWDIGVPPSGPMDDLSFALANGLLGNAPDAAGLEFTMVG
ATLRFNTAALFVLGGAPLAATL----DGQP----APFWQVLRAVPGAVLKLGGV-TGAGV
RACLAIRGGLQVPDYLGSKATFTLGQFGGHAGRALRKGDVLH-----LA---ADADAGE-
-------PGA------------------------T--LDT----------ARRPAL----
---T----------RDWT-------LHVLNGPHGAPDFFTRDDIAMLYGTSWTVHYNSSR
TGVRLIGPAPAWARPDGGEAGLHPSNIHDNAYAIGAVDFTGDMPVILGPDGPSLGGFVCP
VTVVAGELWKLGQLRPGDTVRFAPAQPATA--GTADARGESGNELIEAIT-QPGA-----
---------------------------------APTLDVRASQ-----T-----------
--------------------VSHEDACVL-------YRDPSAGD-G-----------IG-
-----------VVYRQSGDRNVLIEYG-PLALDLNLRFRVHALMNWLLA----H----RL
---PGIVDLTPGIRSLQVHFDPRVLSRDVLLAHVQRAETELPA-IDGMRVPNRIVHLPLS
WDDPSTRIAIERYMQSVRPDAPWCPSNIEFIRRINGLASIDDVKRIVFDARYLVMGLGDV
YLGAPVATPLDPRHRLVTTKYNPARTWTPENAVGIGGAYLCVYGMEGPGGYQFVGRTVQM
WNRYR----TTR----EFEAGK-----PWLLRFFDEIRFYEVSEAELADLRADFVAGR-T
SLKI-EASSFDLGAYNRFLRDEAASIAAFKTSQQAAFDAERERWRAA--GTAE---YVGE
PAVDAAGASGADG--------AATADAAL----ADGV-----RGIVADVSGSVWKLQVAA
GERVSAGQVVAIVESMKMEVSIEAVDDGVIETIDCAEGAAVVAGQRL-MTVRSAVATDVI
EEVVCK---------------------
>ugaCgd2_32
---------------------MKFTKVLVANRGEIACRVIRTLKRLGIASVAIYSDADRD
ARHVALADEAVRVG-----PAPAPDSYLNVAAILAAARETGAQAVHPGYGFLSEHAGFAD
ACEAAGLRFIGPRGDQMRAFGLKHTARELAAAQGVALLPGTG-LLDDARTALAEAD----
AIGYPVMLKSTAGGGGIGMSLCRDAAQLEAAFDSVVRLGAANFAH----------AGVYL
EKFVEHARHIEVQIFGDGRGDAIALGERDCSVQRRNQKVIEETPAPGLTDEERAALHASA
VRLARAVGYASAGTVEFVFDAHTRQFYFLEVNTRLQVEHCVTEEVTGIDLVEWMILQAEG
DLP----PLGTLAV--APR---GASIQVRLYAEDPHKQFLPSAGLLTHVAFP--------
-------DDV--------------RVDGWIEA-GTEISAYYDPLLAKLIVHG------ET
RRDALAALQRALARTELYGIETNLDYLRAIAGSDTFARGAATTAFL-S-RF----AFAPH
TIDVLDGGVQTTVQQAPGRVGYWNVGVPPSGPMDDRAFALANALLGNAHDAAGLEFTMVG
ATLRFNAETLFVLGGAPLAASL----DGEP----APFWQVLRARPGAVLKLGGV-TGAGV
RACLAVKGGLQVPDYLGSKATFTLGQFGGHAGRALRKGDVLH-----LD---EEAGRGD-
-------AGA------------------------T--LAA----------AEIPAL----
---T----------HAWT-------LGVLDGPHGAPDFFTPDDIAMLYGTQWTVHYNSSR
TGIRLIGPKPQWARADGGEAGLHPSNIHDNAYAIGAVDFTGDMPVILGPDGPSLGGFVCP
VTVVHDELWKLGQLRPGDTVQFVRARVSTT--LSADT----------VVA-RPAP-----
---------------------------------AGT------------------------
-----------------------ADECVL-------HRDPSAGG-G-----------IG-
-----------VVYRRSGDRNVLVEYG-PLVLDLNLRFRVHALMCWLDA----H----RL
---PGMLDLTPGIRSLQVQFDARTLPLDTLIAHLQAAERALPE-VADMRVPNRIVHLPLS
WDDPSTRVAIERYMQSVRPDAPWCPSNIEFIRRINGLAGIDDVKRIVFDARYLVMGLGDV
YLGAPVATPIDPRHRLVTTKYNPARTWTPENAVGIGGAYLCVYGMEGPGGYQFVGRTVQM
WNRHR----TTR----EFEAGK-----PWLLRFFDEIRFYEVSEAELAELRADFIAGR-A
GLKI-EESVFDLGAYNRFLRDEADSIAAFKASQQTAFEAERERWRVA--GHAE---YVGD
------AAQGEAD--------AAREAGAL----ADTQ-----RAIAADVSGSVWKVLVEA
GERVTEGQVVAIVESMKMEVAVTATEDGTIETIDCAPGAAVVAGQRL-MVMKAGAAEEVA
---------------------------
>ugaCgdA_0
--------------------MSSFSKILVANRGEIACRIIRTIQKLGIKAVAVYSEADRD
APHVAMADEAYLLG-----PAPVSESYINQAKLLEVAAQSGAQAVHPGYGLLSENPGFAE
ACEKAGMAFIGPTPDQMRAFGLKHTARERAVECKVPLVPGSG-LLKDSDEAVSEAT----
RIGFPVMLKSTAGGGGIGMRRCDDAESLVAAFESVVRQGKSSFGD----------GGVFV
EKLVVHARHVEVQIFGDGKGKVVALGERDCSTQRRNQKIIEETPAPNLSDATRHALWDCA
VRLGESVKYRSAGTVEFVYDADTNEFYFLEVNTRLQVEHTVTECVTGLDLVEWMIRTAAG
EDV----GLASYTF--APK---GSAIQVRVYAEDPNKDFQPSCGLLNEVQLP--------
-------ADA--------------RCDGWVAM-GTEVTPYYDPLLTKIIVHG------AD
RADAIGKMQQALDATRLSGIETNLAYLRQVIRDPLFTEGKITTRAL-ATKF----TYRPN
TIDVLAPGVQTTVQDYPGRVGYWEIGVPPSGAMDPLALRIANKLVGNQESAAGLEITLAG
PTLRFNSDSVIALTGAVMNAEL----DGVA----VEFWKPIDVRAGQTLKLPRT-TARGC
RAYLAVRGGLDTPLYLGSRSTFTLGNFGGHAGRALRVGDVLH-----VS---KVVP--G-
-------FSP------------------------S--PSA----------SEAKTF----
---AVAECHGLKPETTLS-------IRVIYGPHGSPDFFTPEDIAMFFSTEWEVHYNSAR
TGVRLIGPKPTWARPDGGEAGLHPSNIHDNAYAIGAIDFTGDMPIILGPDGPSLGGFVCP
AVIAHAELWKVGQLKPGDKVRFVPITVEQA--EALDAFVED---SLAGKS-VT-------
---------------------------------APT------T-----S-----------
--------------------ETPKLEAIR-------HRIPATDS-R-----------PE-
-----------VVFRPASDRYLLVEFG-PLMLDIALRFWVHAVYLKLQA----M----QH
---PGIVDLTPGIRSLQVHINGKHLKLAGAEAMIAELIESLND-VEHLEVPSRIVHLPLS
WDDPQTQLAIDKYMQSVRPDAPWCPSNIEFIRRINGLESIEDVKRIVFDASYLVLGLGDV
YLGAPVATPLDPRHRLVTTKYNPARTWTPENAVGIGGAYMCIYGMEGPGGYQFVGRTIQM
WNRDR----VTD----VFEQGK-----PWLLRFFDQVRFYLVSADELMELRREFPAGR-F
TPKI-EHSTFKLSDYLDFLEAEAPSIDSFRTMQREAFAAERERWRVA--GL-----DVTD
-------SAASVA--------ASDTEIVI----PDGH-----EAIFSPVTGNLWKLQVAE
GDVVIEGQTVLIVEAMKMEIHVPSTTAGTVAALHVKEGQSVTPGQTL-LTVKA-------
---------------------------
>ugaCgd2_38
------MSANSAPASGARTPAPRFDTVLIANRGAIACRIIRTLRELGLRSVAVYSEADAE
SAHVAMADEAVCIG-----PAPAAQSYLDAARLLEAARATGAGAIHPGYGFLSENPGFAQ
DCEAAGIAFIGPTPDQMRAFGLKHTARALAEQHDVPLLPGSG-LLDGLDHARTEAA----
RIGYPVMLKSSAGGGGIGMRLVRSEAELVPAFETVERLARANFKD----------AGLFL
EKFVERARHIEVQLFGDGQGNVVALGERDCSAQRRNQKVIEETPAPGLDTTTRDALMAAA
VRLGRAVSYRSAGTVEFVLDADTGAFYFLEVNTRLQVEHGVTEQVTGVDLVAWMVRLARG
DAF----ALEAAT----PR---GASIQVRLYAEDPARNFQPSAGLLTEVAFP--------
-------EDI--------------RVESWVAA-GTEVPAHYDPMLAKLIVTG------VD
RADAVQRLQRALAACRVGGIETNLRYLRDVAASGDFVNGRIVTRSL-G-EL----HFVPD
AMEVLDAGVQTTVQDWPGRLGYWDVGVPPSGPMDDQSLRLANRLVGNAAHAAGLECTLGG
PTLRFWREAVIAVCGAPLPLML----DGKP----LAPWMAHRVPAGSTLAIGAS-PAHGS
RAYLAVRGGFDVPHYLGSRSTFTLGQFGGHGGRTLRVGDVLH-----IG---ADVE--D-
-------EPS------------------------A--LAA----------EAVPAF----
---P-------QAGQPWD-------IGVLYGPHGAPDFFTDADIDAFFAAEWEVHYNSSR
TGVRLIGPKPQWARPDGGEAGLHPSNIHDNAYAIGAIDFTGDMPVILGPDGPSLGGFVCP
AVVAAAERWKLGQLRPGTKVRFRRITQSEA--AALHATQDALVRTLAPQS-MPGL-----
---------------------------------APA------S-----P-----------
--------------------ESP----VV-------LSRPAVSG-R-----------PA-
-----------LVVRQAGDRYLLVELG-EAQLDIGLRMRIHALHAAVQA----L----DL
---PGIIDLTPGIRSLQIHFDPARIERGALVDAIVRADEALGD-TDDLSVPSRTVWLPLS
WDDSATRLAIDKYMQSVRPDAPWCPSNIEFIRRINGLDSIEAVKDIVFSASYLVLGLGDV
YLGAPVATPLDPRHRLVTTKYNPARTWTPENAVGIGGAYMCVYGMEGPGGYQFVGRTLQM
WNRWR----DADSGAPAFEAGK-----PWLLRCFDTIRFYPVGEDELLQIRKDFPAGR-Y
PVRI-ETGRFSMRDHQRLLDENAADIAAFRLRQQSAFAAERERWRVA--GQAE---HVDE
-------PVAAAS--------ATDDAGER----PEGA-----RVVCSAVPGSVWKVLVQP
GSSVEAGDTLVVVESMKMEFAVVAPCSGTVWHLGCAEGAPVGAGQEV-AVVVPDVVQVCA
DMASEVAA-------------------
>ugaCgd2_40
------MSANSAPASGAGTPAPRFDTVLIANRGAIACRIIRTLRELGLRSVAVYSEADAE
SAHVAMADEAVCIG-----PAPAAQSYLDAERLLEAARATGAGAIHPGYGFLSENPGFAQ
DCEAAGIAFIGPTPDQMRAFGLKHTARALAEQHDVPLLPGSG-LLDGLDHARTEAA----
RIGYPVMLKSSAGGGGIGMRLVRSEAELVPAFEAVERLARANFKD----------AGLFL
EKFVERARHIEVQLFGDGHGNVVALGERDCSAQRRNQKVIEETPAPGLDTTTRDALMAAA
VRLGRAVSYRSAGTVEFVLDADTGAFYFLEVNTRLQVEHGVTEQVTGVDLVAWMVRLARG
DAF----ALEAAT----PR---GASIQVRLYAEDPARNFQPSAGLLTEVVFP--------
-------DDI--------------RVESWVTA-GTEVPAHYDPMLAKLIVTG------VD
RADAVQRLQRALAACRVGGIETNLRYLRDVAASEDFVNGRIVTRSL-G-EL----HFVPD
AMEVLDAGVQTTVQDWPGRLGYWDVGVPPSGPMDDQSLRLANRLVGNAAHAAGLECTLGG
PTLRFWREAVIAVCGAPLPLML----DGKP----IAPWMAHRVPAGSTLAIGAA-PAHGS
RAYLAVRGGFDVPHYLGSRSTFTLGQFGGHGGRTLRVGDVLH-----IG---AEVE--D-
-------EPS------------------------A--LAA----------EAVPAF----
---P-------QAGQPWD-------IGVLYGPHGAPDFFTDADIDAFFAAEWEVHYNSSR
TGVRLIGPKPQWARPDGGEAGLHPSNIHDNAYAIGAIDFTGDMPVILGPDGPSLGGFVCP
AVVAAAERWKLGQLRPGTKVRFRRIAQSEA--AALHATQDALVRTLAPQS-MPGL-----
---------------------------------APA------S-----P-----------
--------------------ESP----VV-------LSRPAVSG-R-----------PA-
-----------LVVRQAGDRYLLVELG-EAQLDIGLRMRIHALHAAVQA----L----DL
---PGIIDLTPGIRSLQIHFDPARIERGALVDAIVRVDEALGD-TDDLSVPSRTVWLPLS
WDDSATRLAIDKYMQSVRPDAPWCPSNIEFIRRINGLDSIEAVKDIVFSASYLVLGLGDV
YLGAPVATPLDPRHRLVTTKYNPARTWTPENAVGIGGAYMCVYGMEGPGGYQFVGRTLQM
WNRWR----DADSGAPAFEAGK-----PWLLRCFDTIRFYPVGEDELLQIRKDFPAGR-Y
PVRI-ETGRFSMRDHQRLLDENAADIAAFRLRQQSAFAAERERWRVA--GQAE---HVDE
-------PVAAAS--------ATDDAGER----PEGA-----RVVCSAVPGSVWKVLVQP
GSSVEAGDTLVVVESMKMEFAVVAPCAGTVWHLGCAEGAPVGAGQEM-AVVVPDVVQVCA
DMASEVAA-------------------
>ugaCgd2_53
------MSANSAPASGAGTPAPRFDTVLIANRGAIACRIIRTLRELGLRSVAVYSEADAE
SAHVAMADEAVCIG-----PAPAAQSYLDAERLLEAARATGAGAIHPGYGFLSENPGFAQ
DCEAAGIAFIGPTPDQMRAFGLKHTARALAEQHDVPLLPGSG-LLDGLDHARTEAA----
RIGYPVMLKSSAGGGGIGMRLVRSEAELVPAFEAVERLARANFKD----------AGLFL
EKFVERARHIEVQLFGDGHGNVVALGERDCSAQRRNQKVIEETPAPGLDTTTRDALMAAA
VRLGRAVSYRSAGTVEFVLDADTGAFYFLEVNTRLQVEHGVTEQVTGVDLVAWMVRLARG
DAF----ALEAAT----PR---GASIQVRLYAEDPARNFQPSAGLLTEVVFP--------
-------DDI--------------RVESWVTA-GTEVPAHYDPMLAKLIVTG------VD
RADAVQRLQRALAACRVGGIETNLRYLRDVAASGDFVNGRIVTRSL-G-EL----HFVPD
AMEVLDAGVQTTVQDWPGRLGYWDVGVPPSGPMDDQSLRLANRLVGNAAHAAGLECTLGG
PTLRFWREAVIAVCGAPLPLML----DGKP----LAPWMAHRVPAGSTLAIGAA-PAHGS
RAYLAVRGGFDVPHYLGSRSTFTLGQFGGHGGRTLRVGDVIH-----IG---ADVE--D-
-------EPS------------------------A--LAA----------EAVPAF----
---P-------QAGEAWD-------IGVLYGPHGAPDFFTDADIDAFFAAEWEVHYNSSR
TGVRLIGPKPQWARPDGGEAGLHPSNIHDNAYAIGAIDFTGDMPVILGPDGPSLGGFVCP
AVVAAAERWKLGQLRPGTKVRFRRIAQSEA--AALHATQDALVRTLAPQS-MPGL-----
---------------------------------APA------S-----P-----------
--------------------ESP----VV-------LSRPAVSG-R-----------PA-
-----------LVVRQAGDRYLLVELG-EAQLDIGLRMRIHALHAAVQA----L----DL
---PGIIDLTPGIRSLQIHFDPARIERGALVDAIVRVDEALGD-TDDLSVPSRTVWLPLS
WDDSATRLAIDKYMQSVRPDAPWCPSNIEFIRRINGLDSIEAVKDIVFSASYLVLGLGDV
YLGAPVATPLDPRHRLVTTKYNPARTWTPENAVGIGGAYMCVYGMEGPGGYQFVGRTLQM
WNRWR----DADSGAPAFEAGK-----PWLLRCFDTIRFYPVGEDELLQIRKDFPAGR-Y
PVRI-ETGRFSMRDHQRLLDENAADIAAFRLRQQSAFAAERERWRVA--GQAE---HVDE
-------PVAAAS--------ATDDAGER----PEGA-----RVVCSAVPGSVWKVLVQP
GSSVEAGDTLVVVESMKMEFAVVAPCAGTVWHLGCAEGAPVGAGQEM-AVVVPDVVQVCA
DMASEVAA-------------------
>ugaCgd2_3
-----------MGRGLTKRGSAMFDHVLVANRGAIACRIFRTLKKMGVGTVAVYSEADRH
SRHRLMADQSVCVG-----PAQVSGSYLDIEAIIAACKQTGAQAVHPGYGFLSENATFAR
RLAEEGIRFIGPSPEHMRIFGLKHTAREAAQACGVPLLPGTG-LLPDLQAAHEAAG----
QIGYPVMIKSTAGGGGIGLQLCRSADELGPLFETVRRLSESNFKD----------GGIYL
EKYVARARHIEVQIFGDGQGHVVALGERDCSLQRRNQKVVEETPAPNLPTATRAAMMDAA
IRLGRHVAYESAGTVEFIYDDEADQFYFLEVNTRLQVEHGVTEQVTGVDLVEWMVRQAAG
ELS----GLEAP----TSR---GASIQVRLYAEDPGKGFLPSSGRLTHVAFP--------
------DGDV--------------RVDSWIES-DTEVTPYYDPMLAKIIVTG------QD
RAEALSKLQDALAHTSVYGIETNLDYLATIAGSEMLSSGKVSTRAL-G-DF----PYQPS
TIDVLTPGAQSSLQDWPGRLGYWDVGVPPSGPMDALSHRLANRLLGNPSEAATLEITLTG
PTLRFNAPTEIALGGAEMDATL----DGQP----VPFWQAIRIEAGQVLTIGAA-RQAGN
RAYLAVRHGFDAPVYMGSRATFALGRFGGHGVGCLRTGDVLR-----LN---RSGAGPV-
-------HEA------------------------P--LDP----------TLRPAL----
---T----------RDWR-------IGVLIGPHGAPDFFTETDIATLFEAEYEVHFNSAR
TGVRLIGPKPDWARTDGGEAGLHPSNIHDNAYAVGALDFTGDMPIILGPDGPSLGGFVCP
VTVACAELWKIGQLKPGDKLRFVRLDIDQA--DALRHAQDAALKTLHAVT-APAL-----
---------------------------------GPP------A-----P-----------
--------------------ESP----VL-------ARFR--EG-N-----------EA-
-----------VLLRQSGDDNLLVEFG-PLELDLSLRFQAHALMERLKA----E----NL
---PGLLDLTPGIRSLQVHLDPDRLSIGRMRGLLAAAIADLPP-VDQISVPTRTIHMPLS
WDDESTRLAIRKYQELVRPDAPWCPSNIEFIRRINGLADEQAVKDVVYNARYLVLGLGDV
YLGAPVATPLDPRHRLVTTKYNPARTWTPENAVGIGGAYMCIYGMEGPGGYQFVGRTVQV
WNTHR----QTT----NFRDGK-----PWLLRFFDQIRFFPVSAQELAEARDAFPYGG-Y
ELKT-EESVFRLADYHRFLAQNADSIAAFKSRQQAAFEAERQRWREL--GLAA---YVSE
--------DDAAA--------PPEDVSAL----PPGV-----MAVDSPIPGNVWKVLVET
GHKVQPGQPVAILESMKMEMEVKASVSGVVREVLCQTGKTVQAGQRL-LLIEEEA-----
---------------------------
>ugaCgd2_28
MPTTPRPSKWWCGTRPDEKGFSMFDHVLVANRGAIACRIFRTLKKMGVGTVAVYSEADRH
SRHRLMADQSVCVG-----PAQVSGSYLDIEAIIAACKQTGAQAVHPGYGFLSENAAFAN
RLAEEGIRFIGPSPEHMRIFGLKHTAREAAQACGVPLLPGTG-LLPDLQAAHQAAT----
QIGYPVMIKSTAGGGGIGLQLCRSADELGPLFETVRRLSESNFKD----------GGIYL
EKYVARARHIEVQIFGDGQGHVVALGERDCSLQRRNQKVVEETPAPNLPAATRAAMMDAA
IRLGCHVAYESAGTVEFIYDDEADQFYFLEVNTRLQVEHGVTEQVTGVDLVEWMVRQAAG
ELS----GLKAP----MPH---GASIQVRLYAEDPGKGFLPSSGRLTHVAFP--------
------ADDV--------------RVDSWIES-GTEVTPYYDPMLAKIIVTG------QD
RAEALSKLQDALAHTSVYGIETNLDYLATIAASGMLSSGKVSTRAL-G-DF----PYQPS
TIDVLAPGAQSSLQDWPGRLGYWDVGVPPSGPMDALSHRLVNRLLGNPSEAATLEITLTG
PTLRFNAPTEIALGGAEMDVTL----DGQP----VPFWQVIRVEAGQVLTIAAA-RQAGN
RAYLAVRHGFDAPVYMGSRATFALGRFGGHGVGCLRTGDVLR-----LN---RSGAGPV-
-------HEA------------------------P--LDP----------TLRPAL----
---T----------RDWR-------IGVLVGPHGAPDFFTETDIATLFEAEYEVHFNSAR
TGVRLIGPKPDWARTDGGEAGLHPSNIHDNAYAVGALDFTGDMPIILGPDGPSLGGFVCP
VTVACAELWKIGQLKPGDKLSFVRLDIDQA--DALRHAQDAALKTLHAVT-APAL-----
---------------------------------APP------A-----L-----------
--------------------ESP----VL-------ARFR--EG-N-----------EA-
-----------VLLRQSGDDNLLVEFG-PLELDLSLRFQAHALMERLKA----D----NL
---PGLLDLTPGIRSLQVHLDPDRLPIGRMRGLLAEAIADLPP-VDQISVPTRTIHMPLS
WDDESTRLAIRKYQDLVRPDAPWCPSNIEFIRRINGLADEQAVKDVVYNARYLVLGLGDV
YLGAPVATPLDPRHRLVTTKYNPARTWTPENAVGIGGAYMCIYGMEGPGGYQFVGRTVQV
WNTHR----QTA----NFRDGK-----PWLLRFFDQIRFFPVSAQELAEARDAFPYGG-Y
ALKT-EESVFRLADYHRFLAENADSIAAFKSRQQTAFEAERQRWREL--GLAA---YVSE
--------DDAAA--------PPEDVSVL----PPGV-----MTVDSPIPGNVWKVLVET
GHKVQPGQAVAILESMKMEMEVKASVSGVVREVLCQTGKTVQAGQRL-LLIEEEA-----
---------------------------
>ugaCgd2_24
MPTTPRPSKWWCGTRPDQKGFSMFDHVLVANRGAIACRIFRTLKKMGVGTVAVYSEADRH
SRHRLMADQSVCVG-----PAQVSASYLDIEAIIAACKQTGAQAVHPGYGFLSENAAFAS
RLAEEGIRFIGPSPEHMRIFGLKHTAREAAQACGVPLLPGTG-LLPDLQAAHEAAG----
EIGYPVMIKSTAGGGGIGLQLCRSADELGPLFETVRRLSESNFKD----------GGIYL
EKYVARARHIEVQIFGDGQGHVVALGERDCSLQRRNQKVVEETPAPNLPAATRAAMMDAA
IRLGRHVAYESTGTVEFIYDDTADQFYFLEVNTRLQVEHGVTEQVTGVDLVEWMVRQAAG
ELS----VPEAP----EPR---GASIQVRLYAEDPGKGFLPSSGRLTHVAFP--------
------AEDV--------------RVDSWIES-GTEVTPYYDPMLAKIIVTG------QD
RAEALSKLQDALAHTSVYGIETNLDYLAAIAASGMLSSGKVSTRAL-G-DF----PYQPS
TIYVLAPGAQSSLQDWPGRLGYWDVGVPPSGPMDALSHRLVNRLLGNPSEAATLEITLTG
PTLRFNAPTEIALGGAEMDVTL----DGQP----VPFWQVIRVDAGQVLTIAAA-RQAGN
RAYLAVRHGFDAPVYMGSRATFALGRFGGHGVGCLRTGDVLR-----LN---RSGAGPV-
-------HEV------------------------P--LDP----------TLRPAL----
---T----------REWR-------IGVLIGPHGAPDFFTETDIATLFEAEYEVHFNSAR
TGVRLIGPKPDWARTDGGEAGLHPSNIHDNAYAVGALDFTGDMPIILGPDGPSLGGFVCP
VTVACAELWKIGQLKPGDKLRFVRLDIDQA--DALRHAQDAALKTLRAVT-APAL-----
---------------------------------APP------A-----P-----------
--------------------ESP----VL-------ARFR--EG-N-----------EA-
-----------VLLRQSGDDNLLVEFG-PLELDLSLRFQAHALMERLKA----E----NL
---PGLLDLTPGIRSLQVHLDPDRLPIGRMRGLLAEAIADLPP-VDQISVPTRTIHMPLS
WDDESTRLAIRKYQELVRPDAPWCPSNIEFIRRINGLADEQAVKDVVYNARYLVLGLGDV
YLGAPVATPLDPRHRLVTTKYNPARTWTPENAVGIGGAYMCIYGMEGPGGYQFVGRTVQV
WNTHR----QTA----NFRDGK-----PWLLRFFDQIRFFPVSAQELAEARDAFPYGG-Y
ELKT-EESVFRLADYHRFLAENADSIAAFKSRQQAAFEAERQRWREL--GLAA---YVSE
--------DDAAT--------PPEDVSAL----PPGM-----ATVDSPIPGNVWKVLVET
GHKVQSGQAVAILESMKMEMEVKASVSGVVRDVLCQTGKTVQAGQRL-LLIEEEA-----
---------------------------
>ugaCgd2_34
MPTTPRPSKWWCGTRPDQKGFPMFDHVLVANRGAIACRIFRTLKKMGVGTVAVYSEADRH
SRHRLMADQSVCVG-----PAQVSASYLDIEAIIAACKQTGAQAVHPGYGFLSENAAFAN
RLAEEGIRFIGPSPEHMRIFGLKHTAREAAQACGVPLLPGTG-LLPDLQAAHEAAG----
EIGYPVMIKSTAGGGGIGLQLCRSADELGPLFETVRRLSESNFKD----------GGIYL
EKYVARARHIEVQIFGDGQGHVVALGERDCSLQRRNQKVVEETPAPNLPAATRAAMMDAA
IRLGRHVAYESAGTVEFIYDDAADQFYFLEVNTRLQVEHGVTEQVTGVDLVEWMVRQAAG
ELS----VPEAP----EPR---GASIQVRLYAEDPGKGFLPSSGRLTHVAFP--------
------ADDV--------------RVDSWIES-GTEVTPYYDPMLAKIIVTG------QD
RAETLSKLQDALAHTSVYGIETNLDYLAAIAASGMLSSGKVSTRAL-G-DF----PYQPS
TIDVLAPGAQSSLQDWPGRLGYWDVGVPPSGPMDALSHRLVNRLLGNPSEAATLEITLTG
PTLRFNAPTEIALGGAEMDVTL----DGQP----VPFWQAIRVDAGQVLTIAAA-RQAGN
RAYLAVRHGFDAPVYMGSRATFALGRFGGHGVGCLRTGDVLR-----LN---RSGAGPV-
-------HEV------------------------P--LDP----------TLRPAL----
---T----------REWR-------IGVLIGPHGAPDFFTETDIATLFEAEYEVHFNSAR
TGVRLIGPKPDWARTDGGEAGLHPSNIHDNAYAVGALDFTGDMPIILGPDGPSLGGFVCP
VTVACAELWKIGQLKPGDKLRFVRLDIDQA--DALRHAQDAALKTLRAVT-APAL-----
---------------------------------APP------A-----P-----------
--------------------ESP----VL-------ARFR--EG-N-----------EA-
-----------VLLRQSGDDNLLVEFG-PLELDLSLRFQAHALMERLKA----E----NL
---PGLLDLTPGIRSLQVHLDPDRLPIGRMRGLLAEAIADLPP-VDQISVPTRTIHMPLS
WDDESTRLAIRKYQELVRPDAPWCPSNIEFIRRINGLADEQAVKDVVYNARYLVLGLGDV
YLGAPVATPLDPRHRLVTTKYNPARTWTPENAVGIGGAYMCIYGMEGPGGYQFVGRTVQV
WNTHR----QTA----NFRDGK-----PWLLRFFDQIRFFPVSAQELAEARDAFPYGG-Y
ALKT-EESVFRLADYHRFLAENADSIAAFKSRQQAAFEAERQRWREL--GLAA---YVSE
--------DDAAA--------PPEDVSAL----PPGM-----ATVDSPIPGNVWKVLVET
GHKVQPGQAVAILESMKMEMEVKASVSGVVRDVLCQTGKTVQAGQRL-LLIEEEA-----
---------------------------
>ugaCgd2_48
MPTTPRPSKWWCGTRPDQKGFPMFDHVLVANRGAIACRIFRTLKKMGVGTVAVYSEADRH
SRHRLMADQSVCVG-----PAQVSASYLDIEAIIAACKQTGAQAVHPGYGFLSENAAFAN
RLAEEGIRFIGPSPEHMRIFGLKHTAREAAQACGVPLLPGTG-LLPDLQAAHEAAG----
EIGYPVMIKSTAGGGGIGLQLCRSADELGPLFETVRRLSESNFKD----------GGIYL
EKYVARARHIEVQIFGDGQGHVVALGERDCSLQRRNQKVVEETPAPNLPAATRAAMMDAA
IRLGRHVAYESAGTVEFIYDDAADQFYFLEVNTRLQVEHGVTEQVTGVDLVEWMVRQAAG
ELS----VPEAP----EPR---GASIQVRLYAEDPGKGFLPSSGRLTHVAFP--------
------AEDV--------------RVDSWIES-GTEVTPYYDPMLAKIIVTG------QD
RAETLSKLQDALAHTSVYGIETNLDYLAAIAASGMLSSGKVSTRAL-G-DF----PYQPS
TIDVLAPGAQSSLQDWPGRLGYWDVGVPPSGPMDALSHRLVNRLLGNPSEAATLEITLTG
PTLRFNAPTEIALGGAEMDVTL----DGQP----VPFWQAIRVDAGQVLTIAAA-RQAGN
RAYLAVRHGFDAPVYMGSRATFALGRFGGHGVGCLRTGDVLR-----LN---RSGAGPV-
-------HEV------------------------P--LDP----------TLRPAL----
---T----------REWR-------IGVLIGPHGAPDFFTETDIATLFEAEYEVHFNSAR
TGVRLIGPKPDWARTDGGEAGLHPSNIHDNAYAVGALDFTGDMPIILGPDGPSLGGFVCP
VTVACAELWKIGQLKPGDKLRFVRLDIDQA--DALRHAQDAALKTLRAVT-APAL-----
---------------------------------APP------A-----P-----------
--------------------ESP----VL-------ARFR--EG-N-----------EA-
-----------VLLRQSGDDNLLVEFG-PLELDLSLRFQAHALMERLKA----E----NL
---PGLLDLTPGIRSLQVHLDPDRLPIGRMRGLLAEAIADLPP-VDQISVPTRTIHMPLS
WDDESTRLAIRKYQELVRPDAPWCPSNIEFIRRINGLADEQAVKDVVYNARYLVLGLGDV
YLGAPVATPLDPRHRLVTTKYNPARTWTPENAVGIGGAYMCIYGMEGPGGYQFVGRTVQV
WNTHR----QTA----NFRDGK-----PWLLRFFDQIRFFPVSAQELAEARDAFPYGG-Y
ALKT-EESVFRLADYHRFLAENADSIAAFKSRQQAAFEAERQRWREL--GLAA---YVSE
--------DDAAA--------PPEDVSAL----PPGM-----ATVDSPIPGNVWKVLVET
GHKVQPGQAVAILESMKMEMEVKASVSGVVRDVLCQTGKTVQAGQRL-LLIEEEA-----
---------------------------
>ugaCgd2_9
----------------------MFKKVLIANRGEIAGRVIRTLRKLGVRSVAVYSDADRF
SPTVLAADEQVRLG-----PAPAAQSYLNVEAVIAACKATGAEAVHPGYGFLSENPGFAE
RLATEGITFIGPRPEHMRSFGLKHRARELAARAKAPLLPGSD-LLDTLDEALSEAR----
RIGYPVMLKSTAGGGGIGMQLCYGDEELAARFESVRRLGANNFGD----------NRVYL
EKFVARARHVEVQIFGDGKGGVVALGERDCSLQRRNQKVIEETPAPGLSDENRAALRAAA
ISLGKAVAYESAGTVEFVYDADQQKFYFLEVNTRLQVEHCVTEAIFGVDLVEWMVKQAAG
DFT----LPSQASL--VSK---GAAIEARVYAEDPSKDFRPSTGLLTRVKFA--------
-------EGV--------------RVDGWIET-GVEVSPYYDPLLAKVIAYG------AT
REAAIENLSRALRASDISGLESNLTYLAAVLDLEPFRAGEMITKTL-S-EF----TFVPR
TIDVLSGGTLSSVQDWPGRLGYWNVGVPPSGPMDDHHFRLANRIVGNLEGAAGLELTLRG
PTLRFNLNTIIALTGARMSATL----DGEP----APYDEPIEVRRGQVLTLGVV-NGPGN
RTYLAIRNGIDAPLYLGSKATFALGKFGGHAACALRTGDVLR-----VA---ETGAASP-
-------PQK------------------------AD-VEP-------------FEL----
---T----------HHWM-------IDVLYGPHGAPDFFKEDDIAELFATDYEVHYNSAR
TGVRLIGPKPRWARADGGEAGLHPSNIHDNAYAIGAVDFTGDMPIILGPDGPSLGGFVCP
VVIIKSDLWKVGQLRPGDTIRFR-----------------PA--PVRSAS-GALV-----
-----------------------------------R------E-----R-----------
--------------------GDP----IL-------HRHG--EG-D-----------AA-
-----------VCYRRAGDSYLLVEFG-PIVLDLGLRMRVHLLHQALIE----A----AL
---PGVIDLTPGIRSLQIHYDDAALPLRRLLNEVMKLEANLPP-VDEVEIESRIVHLPLS
WNDEQAELAMRKYQELVRPDAPWCPSNIEFIRRINGLESIEDVRHILFDASYLVMGLGDV
YLGAPVATPIDPRHRLVTTKYNPARTWTPENAVGIGGAYLCVYGMEGPGGYQLVGRTIQM
WNSWR----ATD----AFEPGK-----PWLLRFFDQIRFYPVSHEELTDAREAFLHGR-Y
PLKI-EPTTFSLKQYKAFLRDNAKEIEAAQTRQRAAFEAERRRWEEQ--GLNL---FVED
--------QSADD--------LTE--IIL----PDGA-----IAIEAPMPGNVWKIEAAA
GERVVAGQTLVILESMKMEIAVAAPAGGRLVEISCQAGRPVQNGQRL-AVIEIEDAS---
---------------------------
>ugaCgd2_54
----------------------MFKKVLIANRGEIAGRVIRTLRKLGVRSVAVYSDADRF
SPTVLAADEQVRLG-----PAPAAQSYLNVEAVIAACKATGAEAVHPGYGFLSENPGFAE
RLATEGITFIGPRPEHMRSFGLKHRARELAARAKAPLLPGSD-LLDTLDEALSEAR----
HIGYPVMLKSTAGGGGIGMQLCYGDEELAARLESVRRLGANNFGD----------NRVYL
EKFVARARHVEVQIFGDGKGGVVALGERDCSLQRRNQKVIEETPAPGLSDENRAALRAAA
ISLGKAVAYESAGTVEFVYDADQQKFYFLEVNTRLQVEHCVTEAIFGVDLVEWMVKQAAG
DFT----LPSQASL--VSN---GAAIEARVYAEDPSKDFRPSTGLLTRVKFA--------
-------EGV--------------RVDGWIET-GVEVSPYYDPLLAKVIAYA------ST
REAAIENLSRALRASDISGLESNLPYLAAVLDLEPFRAGEMITKTL-S-EF----TFVPR
TIDVLSGGTLSSVQDWPGRLGYWNVGVPPSGPMDDHHFRLANRIVGNLEGAAGLELTLRG
PTLRFNLDTIIALTGARMSATL----DGEP----ASYDEPIEVRRGQVLTLGAV-NGPGN
RTYLAIRNGIDAPLYLGSKATFALGKFGGHAAGALRTGDVLR-----VA---ETGAVSA-
-------PQK------------------------AD-VEP-------------CEL----
---T----------HHWM-------IDVLYGPHGAPDFFKEDDIAELFATDYEVHYNSAR
TGVRLIGPKPRWARADGGEAGLHPSNIHDNAYAIGAVDFTGDMPIILGPDGPSLGGFVCP
VVIIKSDLWKVGQLRPGDTIRFR-----------------PA--PVRSTS-GALV-----
-----------------------------------R------E-----R-----------
--------------------GDP----IL-------HRHG--EG-D-----------AA-
-----------VCYRRAGDSYLLVEFG-PIVLDLGLRMRVHLLHQALIE----A----AL
---PGVIDLTPGIRSLQIHYDDAALPLRRLLDEVMKLEANLPP-VDEVEIESRIVHLPLS
WNDEQAELAMRKYQELVRPDAPWCPSNIEFIRRINGLESIEDVRHIVFDASYLVMGLGDV
YLGAPVATPLDPRHRLVTTKYNPARTWTPENAVGIGGAYLCVYGMEGPGGYQLVGRTIQM
WNSWR----ATD----AFEPGK-----PWLLRFFDQIRFYPVSHEELTDAREAFLHGR-Y
PLKI-EPTTFSLKRYKAFLRDNAKEIEAAQTRQRAAFEAERRRWEEH--GLNL---FVED
--------RSADD--------LTE--IIL----PDGA-----IAIVAPMPGNVWKIEAAA
GERVVAGQTLVILESMKMEIAVAAPAGGRLVEISCQAGRPVQNGQRL-AVIEIEDAS---
---------------------------
>ugaNoah_23
----------------------MFDKVLIANRGEIAGRVIRTLKRLGVGSVAVTSDADRF
TRPVLDADEAVRIG-----AAPARDSYLNVDAILDACRKTGAEAVHPGYGFLSENADFAE
RLAAEGIRFVGPRPEHLRGFGLKHTAREIAKTAGVPLLAGSD-LLTSADEAVAVAE----
TIGFPVMLKSTAGGGGIGMQLCHDAKELAQKFEAVQRMAGASFGD----------IRVYL
ERFVAVARHVEVQIFGDGKGGVVALGERDCSLQRRNQKVVEETPAPNLSESVRARLRDAA
IALGKAVSYESAGTVEFIYDVAREDFSFLEVNTRLQVEHPVTEAVFGVDLVEWMLRQAAG
EFT----LPEQESL--IPN---GAAMEVRIYAETPQADFRPSTGVLTKVAFP--------
-------DDA--------------RVDGWIET-GTEVTPNYDPMLAKVIVHG------AD
RDEALSKLRKALDETTLLGIETNLDYVRAIAASKGFEAGDVSTAAL-K-TF----AFTPR
AIEVVAAGAQSSVQDWPGRLSLWHVGVPPSGPMDDRSFRLANRIVGNRQGLPALECAVSG
PTLRFHRAATIALTGAAMKATL----DGAP----VVWFEPIEVPAGATLALGRI-EGPGQ
RTYLAVRGGIEAAEAFGAKATFMLGRFGGHAQGALKAGDMLK-----ID---TVAPEAE-
-------PRA------------------------A---RP----------DEKPEL----
---T----------TEWT-------LGVRSGPHGAPDFFQDDDIVDLFSAPYEVHFNSDR
TGVRLIGPQPRWARADGGEAGLHPSNLHDNAYAIGALDFTGDMPIILGPDGPSLGGFVCP
VVVARDEMWKTGQLKPGDTVRF----------------------SAHTLG-APAV-----
--------------------------------KWAA------D-----V-----------
--------------------ASP----IL-------GASD--DG-P-----------TR-
-----------VVYRRQGDDNILVEYG-DMTLDVALRMRVHVLAEALGT----A----KL
---PGIIDLTPGIRSLQVHFDSTTTPADRILGALKEIEAGLPA-PEDVTVPSSTVWLPLS
WNDPQIRLAMRKYQELVRPDAPWCPDNIEFIRRINGLSSIDDVKRIVFDAEYLVLGLGDV
YLGAPVATPVDPRHRLVTTKYNPARTWTPENAVGIGGAYMCIYGMEGPGGYQLFGRTIQM
WNSWR----TTP----AFKPGH-----PYLLRFFDRVRFFPVDEQELVEMREAFPHGA-Y
DVRI-EDIDFSYRDYAQLLETEADGIAAFQKSRQAAFEAERADWKAR--GLDS---FVSD
--------AGGPM--------ADE--EAI----PEGC-----TAAPSHMTGNVWKLLVAE
GDRVDAGQPIVIVEAMKMEMEIASPVAGTIVAMRATPGRTVKAGEIV-AVIAED------
---------------------------
>ugaCgd2_8
----------------------MFKSVLVANRGEIAVRIIRTLRAMGISPVAVWSDADRF
APHVRLADQAVRLG-----PAPAAESYLNAEAVIAAAKATGAEAVHPGYGFLSENADFAE
ALAAAGITFIGPSPPQIRAFGLKHTARELAQAAGVTLLPGTG-LLPDVDAAVTAAA----
ALGYPVMLKSTAGGGGIGMSRCDDEAALRAAFQGVERTAKASFGD----------ARVYL
ERFIARARHVEVQVFGNGHGRVVALGERDCSLQRRNQKVIEETPAPRLPDALRRRLLGEA
EALCASVGYASAGTVEFIYDPDREETAFLEVNTRLQVEHPVTEAVLGIDLVEWMVRQAAG
EDP----IPAVLP---QPR---GHAIEARLYAEQPHAGFRPSAGRLTEVAFP--------
-------EGV--------------RVDGWIET-GTVVEPYYDPMLAKIIVHG------PD
RPAAITTLRKALAAARVAGVATNLAYLSAIAESDIFWAGDVTTSAL-A-AF----SFAPQ
GVEVLAPGAQSSLQELPGRRGLWHVGVPPSGPMDPRSLRNANRLLGNPPDTAALELTMTG
PTLRFLSPARVALAGARMRMEL----NGAP----MPGL-VVDVPVGGVLALGSI-EGPGQ
RAYLAVEGGFAAPEILESRATFALGGFGGHATGVLRTGDFLT-----FA---GN-PVGT-
-------PAV------------------------P---EP-------------APL----
---T----------RDWT-------LSVVYGPHGAPDFFAPDDIETLFSSPYDVHHNSDR
TGVRLIGPPPRWARADGGEAGLHPSNLHDNAYAVGAIDFTGDMPILLGPDGPSLGGFVCP
GVVAAEDLWKLGQLRPGDTVRFI-----------------PAERPADPVA-GPAY-----
-----------------------------------N------D-----A-----------
--------------------GSP----IM-------WQAG--DG-------------MA-
-----------VTYRRQGDENLLVEYG-PITLAIALRLRVHLLMRAVAM----A----GL
---P-VIDLTPGIRSLQIHYDSTRITRLDLIAELQRIEAALPM-AGSVRVPSRIVHLPLS
WNDPQAELAMRKYQELVRPNAPWCPSNIEFIRRINGLTDEAEVQRTILDARYLVLGLGDV
YLGAPVATPVDPRQRLVTTKYNPARTWTPENAVGIGGAYMCIYGMEGPGGYQLFGRTVQV
WNTWR----RTP----VF-AGR-----PWLLDFFDQIRFHLVSPEELADARTAFPYGA-Y
PLQI-EETVFDWSAEEAALSREEASITTFKARQQAAFEAERTRWREE--GLDS---FTPF
--------D-APF--------APA--ADL----PPGC-----IGVENPVPGSLWKFLAVP
GARVMAGEPVAIIESMKMEFAVNAPVTGRLRSVNGIPGRTVRAGEIL-AVIESE------
---------------------------
>ugaCgd2_50
----------------------MFQKVLVANRGEIAVRIIRTLKTMGIASVAVYSDADRF
APHVALADEAVRLG-----PAPAAESYLQIEAVVQACRDTGAEAVHPGYGFLSENTRFAA
ALAAAGVAFIGPRPEQIEAFGLKHTAREIAARAGVPLLPGTG-LLPDAEAAATEAA----
RIGYPVMLKSTAGGGGIGMSLCADEPALRAAFAGVERTAQASFGD----------ARVYL
ERFVADARHIEVQIFGNGRGRVVALGERDCSLQRRNQKVLEETPAPGLRPELRARLHRAA
KELCAEVGYASAGTVEFIYDPAREEFYFLEVNTRLQVEHPVTEAVLGIDLIEWMVRQAAG
EDP----IPAPLP---APQ---GAAIEARLYAEMPHAGFRPSAGRLTEVRFP--------
-------EDA--------------RVDGWIAT-GTEVTPFYDPMLAKIIVHG------AS
RAEAIGKLGAALAATHVAGIETNLAYLRAIAGSDLFASGKVATTAL-A-GF----AFAPE
GIEVLAPGAQSSVQELPGRLGLWGVGVPPSGPMDPRAHRNANRLLGQNPDTTTLEMTVAG
PTLRFLRAARVAIAGAQMALTL----DGVA----VAGP-VLEVPAGATLTIGRV-AGPGQ
RAYLAVAGGFKVPKMLGSRATFALGHFGGHATGTLKTGDVLH-----VG---RV-AQDA-
-------PAE------------------------P---EP-------------AEL----
---T----------EDWE-------LELVYGPHGAPDFFRDSDIETLFATAYEVHFNSDR
TGVRLIGPAPDWARTDGGEAGLHPSNLHDNAYAIGAIDFTGDMPIILGPDGPSLGGFVCP
GVVSAADRWKLGQLKPGDRVRFR-----------------PAARPADPVA-GPAI-----
-----------------------------------A------R-----L-----------
--------------------GSP----LV-------GALP--DA-P-----------VP-
-----------VAYRRQGDENLLVEYG-PMSLDIGLRLRVQLLMQAVEA----A----GL
---P-VIDLTPGIRSLQLHYDTTKISRPDLLRELAAIETRLPA-AETVKVPTRTVWLPLS
WNDPQAELAMRKYQELVRPNAPWCPSNIEFIRRINGLADEAAVQRTIFDARYLVMGLGDV
YLGAPVATPVDPRHRLVTTKYNPARTWTPENAVGIGGAYMCIYGMEGPGGYQLFGRTIQM
WNTWR----RTP----AF-ADT-----PWLLRHFDQVRFFPVSHDELTEAREAFPHGR-Y
DLRI-EEGTFDWAAEKAA--QDSAGTAAFKARQQAAFEAERARWKAE--GLDQ---FVAD
--------E-GGV--------FEQ--AAI----PEGC-----TGVESPVPGNVWKYLVAP
GTRLAAGDPVAIVESMKMEITVHSPTAGRLRETRAAPGRTVHAGDVL-AILETD------
---------------------------
>ugaCgd2_44
--------------------MTQLGKVLIANRGTIATRIIRTLKAMDVPSVAIYAVCDSC
SLHVRIADESVCLNPETPEQNQPLHTYMDIDRILEIARETKAVAVHPGYGFLSENAEFVD
RCEDQGLIFIGPKSEHISIFGLKHKARALAMECNIPLLPGSQ-LMANLKKTKIEAT----
RIGYPVMLKSTAGGGGIGMTICLDEVELEESFEKVKRQVFKNFGN----------DGVFV
EKFIQRARHIEVQAFGDGRGQVLTIGDRDCSCQRRNQKVVEECPAPNLAFDTRLCLYDWS
ERLLARVGYRSAGTVEYILDIDTGNFYFLEVNTRLQVEHGVTEEVFGIDIVRWMLFLAFE
SVAKISIDLNKERERLKVS---GHSIQVRVYAEDPYLNFRPASDQLTEVDFY--------
--RGGDKENI--------------RVETWIEA-GIHIPPDFDPMLAKLIVHT------ES
RMESLSLLHKVIKNSKVYGCENNLEYLQLFLQDNRLKAGEVTTNYL-D-DF----AFEPA
RIDVVSGGAQTTVQNLPGRIGYWSVGVPPSGPFDSNSFRLANRLLDNDHDAAGLEIVLYG
PTLVFSKATTVVLVGAQIEAELKILLPARETIKKLACWKVYSIPPGSELVLGNVFESSGA
RTYLAIAGGIRCPEYLGSKATFTLGNFGGHNGRCLRSGDVLR-----LN-----EEALQ-
-------PNLKR----------------------MG-LPE----------PLIPDF----
---F----------KSNTYTRAPLGIRVTYGPHGSPDFFTERDIEIFFSCDWEVHYNSSR
TGVRLIGPKPEWARKDGGEAGLHPSNLHDNAYAFGTVDFTGDMPVILGPDGPSLGGFVCP
ATVITADLWKLGQLRAGDKIHFIPISVSKA--TELEAAGLICIQELR-----EIQ----V
Q-------------------------------VQPE------E-----R-----------
--------------------SSP----IL-------LTLSSCEY-G-----------DD-
-----------ICYRRAGDKFLLVEYG-RPEINFRLRLRVHALMEWLKK----N----PV
---AGVNEMTPGIRSLQLHYDPQRLSATRLIDQLQVAESSLSAQIDVMSVTSRTLFLPMS
WDDDACRYAVRKYDQAVREDAPWFPDNIEFIRRINGLDSLEDVKKIIFDASYLVLGLGDV
YLGAPVAVPIDPRHRLVTTKYNPARTWTAENSVGIGGSYLCIYGMEGPGGYQLVGRTLQM
WNRFH----QTH----EF-S-R-----PYLLRFFDQIRFYEVSHDELLKIRFDFPLGQ-F
SPTI-LDGTFSIPDYQKLLDENLESTERFVTKRKNAFDEELNRWHHD--GQFQ---FSVQ
--------EADHL--------NEDIGD------VEGD-----FVLQSPASGSVWRIIVKK
GEFVEKGEVVMILESMKMEIEVRATFDGLVAKIPIKETSRVKSGQTL-IVFSCREASL--
---------------------------
>ugaCgd2_35
-----------------MNKSSAASRVLIANRGAVAVRIQRTLRDMGIDPVVVYHEADRE
SLHVQQSPLHFSLG-----SGSVQDTYLNAGRLIETALEAGAWAVHPGYGFLSENAEFVR
ACEAAGLVFLGPTPQQIEAFGLKHRARELARGSGVPLVPGTG-ELASVEEALAAAG----
NIGYPVMLKSSAGGGGIGMAVCRDADALNRAWDSVRQVSRSNFAD----------STLFL
EKFIERARHIEVQVFGDGAGRALAIGERDCSAQRRNQKVLEETPAPGLDAAQRQRLHDTA
VRLLEAVSYRSAGTVEFILDDDTGEFYFLEVNTRLQVEHGVTEEVWGVDLVRWMVELGQG
VLP----ELTTLAAGLAPR---GHAIQARVYAEDPWKDFQPCAGLLTEVSLP--------
---EPVGGAL--------------RVDHWIET-GVEVSGLFDPMLAKLIVRA------ED
RETSLKRLLESVEASRISGIETNLAYLGALLRSEPVREGRCLTSTL-A-GI----RVPSQ
AIEVISGGTLTTVQDYPGRTGYWGVGVPPSGPFDSLSFRLGNRLLGNPENAAGLEITLQG
PELAFRSPRCFVLAGSVFEAFI----DDEA----VAPWQVVCAQAGQTLRIGSP-RGRGV
RVYLLVEGGLDCPEYLGSRSTFTLGRFGGHAGRALRAGDVLR-----LS---CPHGSAK-
-------PG-------------------------VI-LPE----------ALTPED----
---S----------ETWQ-------LHVIPGPQGSTEYFSEDYLQAFYSADWRVHYNSSR
TGVRLVGPKPDWARSDGGEAGMHPSNIHDNAYAIGTIDFTGDMPVILGPDGPSLGGFVCP
ATVIEADLWKIGRLSAGDLVRFVPVTLEGA--VAALERQKREIAELR-----AIP----S
R-------------------------------LVRA------P-----A-----------
--------------------VEP----EM-------HRFEAN---G-----------VA-
-----------ITVRRSGDGWLLVEYG-PPVLDIRLRFHAHRLMLSLQQ----E----PL
---PGMLELTPGIRSLQVRYSPLAVEAPRLLQALVDRILTVAE-QPAETVSSRIIHLPLS
WDDPACHAAIEKYQKSVRADAPWYPSNIEFIRRINGLDSVDDVRRIVFDASYLVMGLGDV
YLGAPVAAPLDPRHRLVTTKYNPARTWTAENSVGIGGSYLCVYGMEGPGGYQFVGRTLQM
WNRYR----STP----EF-S-R-----RWLLKFFDQLRFFEVSAEELQQIRADFLVGN-Y
PLQV-EQAEFDLEAYDRFLSANRSGIEAFEASRNRAFDAELNAWKAA--GEFH---Y--E
--------PAQVP--------RPPAEEPM----PAHF-----RKIESPVSGSVWQVVVDT
AQRVEAGECLLILESMKMEIEVKAPVAGTVRHIARAAGTAVLPGQSL-VYLEPMV-----
---------------------------
>ugaCgd2_39
----MAAILTAGRPASEKTLS-MFEKILIANRGAIACRILRTLRELDVTGVAVFAEADRA
SRHVSEAPIAHELG-----DGPAATTYLDAAKILDIARREGVQAIHPGYGFLSENASFGD
ACEAAGIAFIGPTPAQLRAFGLKHTAREIAAREGVPMLEGTG-LLADVAAALDAAQ----
SIGYPVMLKSTAGGGGIGMRVCWNIDELSAHFDAVKRLGENNFSD----------AGVFL
EKYIERARHLEVQVFGDGRGNAIALGVRDCSVQRRNQKVLEETPAPCLPEGIAQALCDAA
VKLAKAVDYRSAGTVEFVYDSAARQFYFLEVNTRLQVEHGVTEQVWGVDLVRWMIELAAG
TLA----PLDELFAKLTPR---GHAIQARLYAEDPGRDFKPSPGLLTDVAFP--------
---QTDGRAL--------------RIDTWIEA-GCEVPPYFDPMLAKLIAWS------PT
RDEARHALDEALGRTRIYGVETNRAYLQQILGDAPFATGEPWTRCL-E-GL----VYRAS
TIEVVSGGTQTTVQDFPGRLGYWAVGIPPSGPMDDRAMQLGNRLLGNAADAAALEVTMSG
PTLRFNTDAVVAVTGADIPVFL----DGRA----QPINTSIHLSAGSTLALGTI-RGAGA
RAYLCVRGGFDVALYLGSRSTFTLGQFGGHGGRALRAGDVLH-----LH----PLDDAQ-
-------AG-------------------------AS-LVN------------VPPL----
---D----------SGRT-------IRVIYGPHGAPEYFSPAYIERFLDTEWEIHFNSSR
TGVRLIGPKPGWAREDGGEAGLHPSNIHDNPYAVGAIDFTGDMPVILGPDGPSLGGFVCP
VTIIEADLWQIGQLKAGDKVRFVPVEIDAA--RAAMHRRRRELESLD-----IKP----C
A----------------------------------T------PERTKPL-----------
--------------------TSP----VV---------LDIGAQ-G-----------ER-
-----------LVARLSGDTHLLLEIG-PAELDLVARFRGHALMQSLEA----Q----AL
---PGVIDLTPGIRSLQVHYRPDDLPLARLLDIVARTWKDVLL-QRDLRVPSRVVHLPLS
WDDPACQLAIDKYMTTVRKDAPWCPSNLEFIRRINELGSIEAVRQIVFEASYLVMGLGDV
YLGAPVATPLDPRHRLVTTKYNPARTWTAENSVGIGGAYLCVYGMEGPGGYQFVGRTLQM
WNRYR----QTA----DF-AGQ-----HHLLRFFDQIRFYEVSSHELLRIRADFPLGR-Y
PLRI-DEAELSLSDYQAFLDREAVSIDAFRTHQRAAFQAERERWRES--GASE---DA-L
--------EAPAA--------EEAGLAPL----ADGE-----TAVDSEIAGSLWQVKVAT
GDVVAAGDVLLVIESMKMEISVCAPCAGTVGAIHVAPGSPVRAGQRV-AVIEHH------
---------------------------
>ugaGold_0
----------------------MFDTLLIANRGAIACRILRTLRAMQVKGVAVYSEADLS
SLHIRDADEALSLG-----DGPAAQTYLVTEKILAAAQQSGAKAIHPGYGFLSENAAFAE
ACEAAGVAFVGPTPQQLRTFGLKHTARALAKAEGVPLLEGSE-LLADSGEACRAAE----
AVGYPVMLKSTAGGGGIGMRVCRDARELIEAFAAVQRLGQNNFSD----------GGVFL
EKYIERARHLEVQIFGDGRGEVIALGVRDCSVQRRNQKVIEETPAPNLPEGMAQALCAAA
IALGKAVSYRSAGTVEFVYDSAARQFYFLEVNTRLQVEHGVTEQVWGVDLVRWMIELAAG
ELP----PLPELAAGLRPQ---GHAIQARIYAEDPGRQFQPSPGLLTDVFFP--------
---PADGAAL--------------RIDRWVEA-GCEVPPFFDPMLAKAIAWR------PS
RDEAIAGLAQALAETRLYGVETNRVYLQQILGFAPFTEGEPWTRCL-E-QL----RYRAA
TVEVLSAGTQTSVQDYPGRLGYWAVGVPPSGPMDDRALRLGNRLLGNAEGAAALEITLNG
PTLKFNTDVQAVVCGAPLAVTL----DGVD----QPLDCVLTIPAGATLKLGAI-SGAGV
RSYLCLSGGIQVPDYLGSKSTFTLGQFGGHGGRALRGGDVLH-----LA----PHAAAR-
-------CG-------------------------DQ-LPA----------ALRTAL----
---A----------EVRT-------LRVIYGPHGAPEFFAPEYIATFFATEWAVHFNSSR
TGVRLIGPKPLWARDSGGEAGLHPSNIHDNPYAVGAVDFTGDMPVILGPDGPSLGGFVCP
VTVIEADLWQLGQLKAGDKVRFVAVDLPTA--RRLAEGRRAELATLS-----HQA----I
A-------------------------------WQPA------P-----L-----------
--------------------TSP----VV---------MTCGEA-D-----------KR-
-----------LVARLSGDTHLLLEAG-EPELDLVLRFRIHALMQALEA----Q----SR
---DGAIDITPGIRSLQIHFQPETLPLETLLAWVRGEWSTVCL-SDDLQVPTRVVHLPLS
WDDPACRRAIDKYMTTVRQDAPWCPSNLEFIRRINDLPDEQAVWNTVFDASYLVMGLGDV
YLGAPVATPLDPRHRLVTTKYNPARTWTAENSVGIGGAYLCVYGMEGPGGYQFVGRTLQM
WNRYR----EVA----DF-AGK-----PWLLRFFDQLRFYPVSAEELLQIRRDFPLGR-Y
PLRI-EHSTLRLAEYQQFLSREAHSIGAFREHQQQAFNAERDRWIAS--GQAH---FD-S
--------QESAV--------DEGGDAPL----RQGE-----QGVESPISGNLWQVQTAA
GSRVRAGDVLVVLESMKMEIPLLAPCDGVIQQVHVQPGSAVRAGQRVAVIIEEKA-----
---------------------------
>ugaGold_1
----------------------MFNTLLIANRGAIACRILRTLRDMQVKGVAVYSDADLS
SLHIREADEALSLG-----DGPAAQTYLVVEKIIAAARQSGAEAIHPGYGFLSENAAFAE
ACEAAGLVFVGPTPQQLRTFGLKHTARALAKAQGLPLLEGTD-LLADSAEACRAAQ----
EIGYPVMLKSTAGGGGIGMRVCHDADELAEAFETVRRLGQNNFSD----------AGVFV
EKYISRARHLEVQIFGDGQGEVIALGVRDCSIQRRNQKVIEETPAPNLPAGMAQALCEAA
IALGKAVSYRSAGTVEFVYDSLAQRFYFLEVNTRLQVEHGVTEQVWGVDLVRWMVALAAG
DLP----PLSRLMADLQPR---GHAIQARIYAEDPGRQFQPSPGLLSEATFP--------
---PADGETL--------------RIDRWVEA-GCEVPPFFDPMLAKTIAWQ------PD
RERAIARLSEALAATRLYGVETNRLYLQQILAFAPFTEGEPWTRCL-E-QL----SYRAA
TVEVLSAGTQTSVQDYPGRLGYWAVGVPPSGPMDDRALRLGNRLLGNPQGEAALEITLSG
PTLKFNCLAEAAICGAAVAVTL----DGVA----QPMNRVFTIPAGATLKIGPV-SGAGV
RSYLCLRGGIQVPDYLGSKSTFTLGQFGGHAGRALRSGDVLH-----LA----PTPGAE-
-------AG-------------------------TT-LPV----------ALQTHL----
---D----------AVRT-------LRVIYGPHGAPEFFAAEYIATFFATDWEVHFNSSR
TGVRLIGPKPLWARDSGGEAGLHPSNIHDNPYAVGAVDFTGDMPVILGPDGPSLGGFVCP
VTVIEADLWQLGQLKAGDKVRFAAVDLATA--RRLAQGRREELATLE-----PAA----I
G-------------------------------WQPA------P-----L-----------
--------------------ASP----VV---------MSCGEG-S-----------KR-
-----------LVARLSGDTHLLLEAG-EAELDLVLRFRIHALMQTLEA----Q----AR
---MGVIDLTPGIRSLQVHFQPETLTLEALLAWVRAEWATVCV-SDDLEVPTRVVHLPLS
WDDPACRKAIDKYMTTVRRDAPWCPSNLEFIRRINDLPDERAVWDTVFDASYLVMGLGDV
YLGAPVATPLDPRHRLVTTKYNPARTWTAENSVGIGGAYLCVYGMEGPGGYQFVGRTLQM
WNRYH----EVA----DF-AGK-----PWLLRFFDQLRFYPVSAEELLQIRRDFPLGR-Y
PLHI-EHSTLRLAEYQQFLEREATSIDAFRQHQQRAFNEERERWIAS--GQAH---FE-S
--------QEAAV--------EEGADAPL----QSGQ-----QGVESPVSGNLWQVQTAP
GSRVRAGDVLLVLESMKMEIPLLAPCDGVIAEVNVQPGASVRAGQRVAVIMEENV-----
---------------------------
>ugaGold_2
----------------------MFTKLLIANRGAIACRILRTLRAMDVTGVAVFSEADAT
SLHIRDADEAISLG-----DGPAAQTYLVVEKIIAAAKESGAQAIHPGYGFLSENAAFAE
ACDAAGIAFVGPTTQQLRLFGLKHTARALAKQQQIPLLEGTD-LLADVDAALTAAQ----
QVGYPVMLKSTAGGGGIGMRVCHDADGLSQAFDAVKRLGQNNFSD----------SGVFI
EKYIARARHLEVQIFGDGEGEVIALGVRDCSVQRRNQKVIEETPAPNLPDGMAEALCSAA
IKLAKAVNYRSAGTVEFVYDSALQQFWFLEVNTRLQVEHGVTEQVWGVDLVHWMIALAAG
TLP----PLKELSVTLSPS---GHAIQARVYAEDPGRQFQPSPGLLTDVSFP--------
---PADGEAL--------------RIDTWVES-GCDVPAFFDPLLAKIITCC------AT
REQAIAALDSALNDTRLYGVEVNRQYLQQILHAAPFASGEPWTRFL-D-AL----HYQAT
TVEVMSAGTQTTVQDFPGRLGYWAVGVPPSGPMDDRALRFGNRLLNNAADAAALEITLSG
PTLRFNTASVAVVCGATLPITL----DGKA----LPMNQSFLIPAGATLTLGAI-DGAGV
RSYLCLRGGIAVPDYLGSKSTFTLGQFGGHAGRALRTGDVLH-----LA----ELSDSS-
-------AG-------------------------VT-LPA----------ALTPAL----
---P----------AIRT-------LRVIYGPHAAPEYFTPGYIDTFFATDWEVHFNSSR
TGVRLIGPKPEWVRDSGGEAGLHPSNIHDNPYAVGAVDFTGDMPVILGPDGPSLGGFVCP
VTIIEADLWQVGQLKAGDRLRFVPVNITTA--RQLNAARHTELQQLA-----PVE----A
V-------------------------------WQAS------A-----L-----------
--------------------LSP----VV---------LDIGEG-D-----------RR-
-----------LVARLSGDTHLLLEIG-APELDLVLRFRGHALMQALEA----L----TH
---PAMIDLTPGIRSLQIHYQPDVLPQEELLTIVRDLWQSVSS-QEDLRVPSRVVWLPLS
WDDPACQLAIDKYMTTVRRDAPWCPSNLEFIRRINDLPDIDAVFNTVFAANYLVMGLGDV
YLGAPVATPLDPRHRLVTTKYNPARTWTAENSVGIGGAYLCVYGMEGPGGYQFVGRTLQM
WNRYR----EVA----DF-GGK-----PWLLRFFDQIKFYPVSSEELLRIRRDFPLGR-Y
PLRI-EQTELALADYQQFLAEQATGISDFRQHQHSAFNAERERWIAS--GQAH---FD-S
--------QEVVV--------EVTEDAVL----PEGK-----LAVESAIAGNLWQVKCAV
GDSVTQGDVLVIIEAMKMEIPLLAPVSGVIESIRVEPGSSVRAGQCV-VVMGV-------
---------------------------
>ugaCgd2_21
----------------------MLTKLLIANRGAIACRILRTLRAMNVGGVAVYSEADIS
SLHIREADEAISLG-----DGPAANTYLVSEKIITAAKESGAQAIHPGYGFLSENAAFAE
ACEAAGIAFVGPTPEQLRLFGLKHTARALAKKHGVPMLEGTE-LLADVGEALRAAQ----
TVGYPVMLKSTAGGGGIGMRVCYHADELNDAFDAVVRLGKNNFSD----------AGVFI
EKYIERARHLEVQLFGDGNGEVIALGVRDCSVQRRNQKVLEETPAPNLPAGMEAALCAAA
ITLGKAVNYRSAGTVEFVYDSDAQRFYFLEVNTRLQVEHGVTEQVWGVDLVRWMIALAAG
ELP----SLATLRESLSPN---GHAIQARVYAEDPGRQFQPSPGLLTDVFFP--------
---VDDRKAL--------------RIDRWVES-GCEVPPFFDPMLAKIIAWQ------PT
RTKAIDALHSALGETRLYGVETNHSYLQQILTFAPFASGKPWTRCL-E-GL----TYQAS
TLEVLSAGTQTTVQDYPGRVGYWAVGVPPSGPMDSLALRLGNRLLGNDEQTAALEITLSG
PMLKFNCDAQLVVTGAEIAVAL----DGEP----QPNNHVLRVRAGMTLSIGEI-RGDGV
RSYVCLRGGFSVPDYLGSKSTFTLGQFGGHAGRALRTGDVLH-----LP----PLTSSV-
-------AD-------------------------SA-LPP----------ALHTTL----
---A----------SVRE-------LRVIYGPHGAPEYFTPAYMTTFFATDWEVHFNSSR
TGVRLIGPKPEWVRDSGGEAGLHPSNIHDNPYAIGAVDFTGDMPVILGPDGPSLGGFVCP
VTVIEADLHAIGQLKAGDKVRFIPVDIATA--RQLAQAQETLISHLQ-----PQQ----A
A-------------------------------WQAA------E-----L-----------
--------------------ASP----IV---------LVRGEA-D-----------KR-
-----------LVARLSGDTHLLLEIG-EAELDLVLRFRAHALMQALES----R----AL
---AGVIDLTPGIRSLQIHYRPETLSLTQLLEVVAGLWQGVCE-REDLDVPSRIVWLPLS
WDDPACQKAIDKYMTTVRRDAPWCPSNLEFIRRINDLANLDEVYKTVFDASYLVMGLGDV
YLGAPVATPLDPRHRLVTTKYNPARTWTAENSVGIGGAYLCVYGMEGPGGYQFVGRTLQM
WNRYH----TVE----EF-GGK-----PWLLRFFDQIRFYPVSADELLTIRRDFPLGR-Y
PLRI-EPTTLQLAQYQQFLADEAPGIDAFRRQQQGAFDAERQRWIAS--GQAH---FD-S
--------SDVLL--------EAEDDAPL----SAGQ-----LGVDSPVSGNLWQVNVEI
GKSVREGDVLVVLESMKMEIPLLATHNGVVSQVRVQPGSQVRAGQCV-VVLEKTL-----
---------------------------
>ugaNoah_0
----------------------MFDKLLIANRGAIACRILRTLRALNVQGVAVYSEADAA
SLHIRQADTAISLG-----EGPAAQTYLVIEKILAAARASGAQAIHPGYGFLSENAAFAE
ACEQAGIAFVGPTPEQLRLFGLKHTARAIARRQGLPLLEGTE-LLDTLDAALSASR----
KVGYPIMLKSTAGGGGIGMRVCRSASELREAYEAVRRLGQNNFSD----------SGVFI
EQYIERARHLEVQIFGDGWGEVIALGVRDCSVQRRNQKVLEETPAPNLPEGMAEELCAAA
IRLGKAVNYRGAGTVEFVYDDQARRFYFLEVNTRLQVEHGVTEQVWGVDLVRWMVELAAG
DLP----PLHELARTLRPR---GHAIQARLYAEDPGRNFQPSPGLLTQVEFP--------
---EADGQAL--------------RIDTWVEA-GCEIPPFFDPMVAKLITWAEGLNAPDA
RERARSALDEALARTQLYGVETNRGYLRQILADAPFATGQPWTRCL-E-QL----VYRAD
TVEVIAGGTQTTVQDWPGRVGYWAVGVPPSGPMDDRALRLGNRLLDNAQSAAALEITMNG
PTLRFHAAAVVAVTGAALSITL----DGEA----RPMDTVFAIPAGATLRLGGM-AGEGA
RSYLCLRGGLDLPDYLGSQSTFTLGQFGGHVGRALRAGDVLH-----LH----PLREPS-
-------EG-------------------------AA-LPH----------ALRTSL----
---P----------SVRT-------LRVIYGPHGAPEYFQPAYIDTFFAAEWEVHFNSSR
TGVRLIGPKPEWARDSGGEAGLHPSNIHDNPYAVGAVDFTGDMPVILGPDGPSLGGFVCP
VTVIEADLWQLGQLKAGDKLRFVPVDLSTA--RALAGAWREEVRALQ-----PSA----L
E-------------------------------WSPT------P-VEAHR-----------
--------------------SSP----IV---------LDLGQG-E-----------QR-
-----------LLARLSGDTHLLLEVG-PPELDLVLRFRVHALMQTLEA----RRAAGSL
---PGVIDLTPGIRSLQVHYDPTQLPLAQLLQDLAGLWDSVCA-ARDLKVPSRIVHLPLS
WDDPACQLAIEKYMTTVRKDAPWCPSNLEFIRRINDLSGLDEVRRIVFEASYLVLGLGDV
YLGAPVATPLDPRHRLVTTKYNPARTWTAENSVGIGGAYLCVYGMEGPGGYQFVGRTLQM
WNRYRYMHEDMA----AF-GGQ-----PWLLRFFDQIRFEPVSAEELLRIRRDFPLGR-Y
PLRI-EQTELALADYQALLAREAEGIAAFRAHQQAAFNAERERWIAT--GQAH---FE-S
--------TEAAV--------EAADEAPL----AAGQ-----VGVESFIAGNLWQLQVSV
GQAVQAGQVLAVLESMKMEIALQAPCKGVVRELRVQPGAPVRAGQYV-VVLEEA------
---------------------------
>ugaCgd2_15
----------------------MFDKLLIANRGAIACRILRTLRNLQVKGVAVYSEADVA
SLHLMQADEAHSLG-----EGGAADTYLAVDKILAIAKASGAGAIHPGYGFLSENAAFAQ
ACEDAGIAFVGPTPEQLRVFGLKHTARALARQHGVPMLEGTE-LLDSVEAALTAAR----
LIGYPVMLKSTAGGGGIGMRVCRSAEELADSFEAVKRLGQNNFSD----------AGVFI
EKYIQRARHLEVQVFGDGQGEVLALGVRDCSVQRRNQKVLEETPAPNLPQGMADDLCAAA
IKLAKAVNYRSAGTVEFVFDSQDQRFYFLEVNTRLQVEHGVTEQVWGVDLVSWMVQLAAG
DLP----PLAELQATLKPS---GHAIQARLYAEDPGRDFQPCPGLLTAVSFP--------
---PADGQAL--------------RIDTWVEA-GCEIPPYFDPMIAKLISWA------PS
RDQASAALAHALGESRLYGVETNRDYLRQIIADVPFASGQPWTRCL-E-DL----VYHAD
TFEVLSGGTQTSVQDYPGRLGYWAVGVPPSGPMDSRALRQGNLLLGNAEGCAALEITMSG
PLLRFNTDAVVAVTGATIALTL----DGEA----CPMNTTLLVNAGSTLALGAI-TGTGA
RSYLCVRGGLDVPDYLGSKSTFTLGQFGGHGGRALRAGDVLH-----IA----PLTDRS-
-------VG-------------------------ER-IAD----------DALEVL----
---G----------EVRN-------MRVIYGPHAAPEYFTEAYMETFFATDWEVHFNSSR
TGVRLIGPKPEWVRADGGEAGLHPSNIHDNPYAIGAVDFTGDMPVILGPDGPSLGGFVCP
VTIIEADLWQLGQLKAGDKVRFHPVSVEAC--HAMASAALANAFSRT-----SPL----P
QENAPPSESTFQSGDTFQSGSGLVREGDVSHTSIIA------Q-----L-----------
--------------------QSP----IV---------LDIGQD-D-----------KR-
-----------LVARLSGDTHVLLEIG-APELDLVLRLRGHALMLALEA----K----AL
---PGVIDLTPGIRSLQVHYRPAQLPLKRLLEIVAGEWDAVCA-AKDLQVASRIVHLPLS
WDDPACQLAIEKYMTTVRKDAPWCPSNLEFIRRINDLPNLDEVQRTVFDASYLVMGLGDV
YLGAPVATPLDPRHRLVTTKYNPARTWTAENSVGIGGAYMCVYGMEGPGGYQFVGRTLQM
WNRYR----EVA----AF-EGK-----PWLLRFFDQIRFYPVSAEELLRIRRDFPLGR-F
DLNI-EHSTLNLTDYQTFLSNEAEGIAAFRAQQQAAFNAERERWIAN--GQAH---FE-S
--------EESVA--------PTTDETAL----EPGQ-----QGVDSHIAGNLWQVQVKS
GERVEAGDVLVVLESMKMEIPVLAPISGIVRDVRVQPGSAVRAGQRV-VVLDAD------
---------------------------
>ugaCgd2_55
----------------------MFDKLLIANRGAIACRILRTLRTLQVKGVAVYSEADVA
SLHLMQADEAHSLG-----EGGAAGTYLAVDKILAIAKASGAGAIHPGYGFLSENAAFAQ
ACEDAGIAFVGPTPEQLRVFGLKHTARALARQHGVPMLEGTE-LLDSVEAALTAAR----
LIGYPVMLKSTAGGGGIGMRVCRSAEELADSFEAVKRLGQNNFSD----------AGVFI
EKYIQRARHLEVQVFGDGQGEVLALGVRDCSVQRRNQKVLEETPAPNLPQGMADELCAAA
IKLAKAVNYRSAGTVEFVFDSQDQRFYFLEVNTRLQVEHGVTEQVWGVDLVSWMVQLAAG
DLP----PLTELQATLKPN---GHAIQARLYAEDPGRDFQPCPGLLTAVSFP--------
---PADGQAL--------------RIDTWVEA-GCEIPPYFDPMIAKLICWA------PS
RDQASAALAQALGESRLYGVETNRDYLRQIIADVPFASGQPWTRCL-E-DL----VYHAA
TFEVLSGGTQTSVQDYPGRVGYWAVGVPPSGPMDSRALRQGNLLLGNVEGCAALEITMSG
PLLRFNTDAVVAVTGATIALTL----DGEA----CAMNTTLLVSAGSTLALGAI-AGSGA
RSYLCVRGGLDVPDYLGSKSTFTLGQFGGHGGRALRAGDVLH-----LA----PLTDRS-
-------VG-------------------------QC-IAD----------DALEVL----
---G----------EVRN-------MRVIYGPHAAPEYFTEAYMETFFATDWEVHFNSSR
TGVRLIGPKPEWVRADGGEAGLHPSNIHDNPYAIGAVDFTGDMPVILGPDGPSLGGFVCP
VTIIETDLWQLGQLKAGDKVRFHPVSVEAC--HAMACAALDHASSRT-----SPL----P
Q--------IFNAA----RGSELAREGDVSHTSIIA------Q-----L-----------
--------------------QSP----IV---------LDIGQD-D-----------KR-
-----------LVARLSGDTHLLLEIG-APELDLVLRLRGHALMLALEA----K----AL
---PGVIDLTPGIRSLQVHYRPAQLPLKRLLEIVAGEWDAVCA-AKDLQVASRIVHLPLS
WDDPACQLAIEKYMTTVRKDAPWCPSNLEFIRRINDLPNLDEVQRTVFDASYLVMGLGDV
YLGAPVATPLDPRHRLVTTKYNPARTWTAENSVGIGGAYMCVYGMEGPGGYQFVGRTLQM
WNRYR----DVA----AF-DGK-----PWLLRFFDQIRFYPVSAEELLRIRRDFPLGR-F
DLNI-EHSTLNLTDYQTFLSDEADGIAAFRAQQQAAFNAERERWIAN--GQAH---FE-S
--------EESVA--------LTTDETAL----EPGQ-----QGVDSHIAGNLWQVQVKS
GERVEAGDVLVVLESMKMEIPVLAPVGGIVRDVRVQPGSAVRAGQRV-VVLDAD------
---------------------------
>ugaCgd2_23
----------------------MFDKLLIANRGAIACRILRTLNTLGVKGVAVYAEADAA
SLHIQQADEAYSLG-----EGPAADTYLQVQKILTTARESGAKAIHPGYGFLSENAAFAE
ACAAANIAFVGPTPEQLRIFGLKHTARALAKAQGVPMLEGTE-LLENLDAALTAGD----
EVGYPVMLKSTAGGGGIGMRVCRNTAELREAFETVKRLGQNNFSD----------SGVFI
EKYIEHARHLEVQIFGDGRGEVLALGVRDCSVQRRNQKVIEETPAPNLPAGMDAELCSAA
IKLAKAINYRSAGTVEFVYDSYAERFYFLEVNTRLQVEHGVTEQVWGVDLVSWMIQLAAG
KLP----PLSELRAQLKPN---GHAMQARVYAEDPGRDFQPSPGLLTAVSFP--------
---EADGRAL--------------RIDTWVEA-GCEIPAFFDPMIAKVICWA------PD
REAARLALSNALNDTVLYGVENNRDYLRQILSFAPFAQGNPWTRCL-E-GL----VYLAN
TIEVLSAGTQTTVQEYPGRLGYWAVGVPPSGPMDDRALRLGNRLLGNSTDAAALEITMSG
PVLRFNTDAVIAVTGAPIAMQI----DGVT----QAQNCAFNISAGSTLSIGSI-TGNGA
RSYLCVRGGIQVPEYLGSKSTFTLGQFGGHGGRALRAGDVLH-----VE----QHDPTS-
-------NG-------------------------ET-LPA----------ALCSEL----
---P----------DIRE-------IRVIYGPHGAPEYFTETYIKTFFSTAWEVHFNSSR
TGVRLIGPKPEWVRDSGGEAGLHPSNIHDNPYAIGAVDFTGDMPVILGPDGPSLGGFVCP
VTIIEADLWQLGQLKAGDKVRFTPVSISTA--RALAQSRLSELNTLS-----AQT----Y
A---------------------ASLLNSE---VSVA------P---GEL-----------
--------------------ESP----VV---------LDLGED-D-----------TR-
-----------LVARLSGDTHLLLEIG-AAELDLVLRFRAHALMQALES----K----AL
---AGVIDLTPGIRSLQVHYQPETLGLHDLLAIVAGEWDAVCA-SKDLTVPSRIVHLPLS
WDDPACQLAIDKYMTTVRKDAPWCPSNLEFIRRINDLENLDEVYRTVFEASYLVMGLGDV
YLGAPVATPLDPRHRLVTTKYNPARTWTAENSVGIGGAYMCVYGMEGPGGYQFVGRTLQM
WNRYR----EVA----AF-EGK-----PWLLRFFDQIRFYPVSADELVRIRRDFPLGR-F
HLNI-EHSELALADYQQFLGDEADGIAAFRRQQRNAFDAERQRWIDS--GQAH---FE-S
--------EEAPI--------ELGVDAPL----NTGQ-----HAIESHIAGNLWQVQVRE
GDSVKAGDVLVILESMKMEIPLLAPHDGTIKDITVQPGSAVRAGQRI-AVLEQ-------
---------------------------
>ugaCgd2_30
----------------------MFDKLLIANRGAIACRILRTLNTLGVKGVAVYAEADAA
SLHIQQADEAYSLG-----EGPAADTYLQVQKILTTARESGAKAIHPGYGFLSENAAFAE
ACAAANIAFVGPTPEQLRIFGLKHTARALAKAQGVPMLEGTE-LLENLDAALTAGD----
EVGYPVMLKSTAGGGGIGMRVCRNAAELSEAFETVKRLGQNNFSD----------SGVFI
EKYIEHARHLEVQIFGDGRGEVLALGVRDCSVQRRNQKVIEETPAPNLPAGMDAELCSAA
IKLAKAINYRSAGTVEFVYDSHAERFYFLEVNTRLQVEHGVTEQVWGVDLVSWMIQLAAG
ELP----PLSELGAQLKPN---GHAMQARVYAEDPGRDFQPSPGLLTAVSFP--------
---VADGRAL--------------RIDTWVEA-GCEIPAFFDPMIAKLICWA------PD
REAARLALSNALNDTVLYGVENNRDYLRQILSFAPFAQGNPWTRCL-E-GL----VYLAN
TIEVLSAGTQTTVQDYPGRLGYWAVGVPPSGPMDDRALRLGNRLLGNSTDAAALEITMSG
PVLRFNTDAVIAVTGAPIAMQI----DGVT----QEQNCAFNINAGSTLSIGSI-TGNGA
RSYLCVRGGIQVPEYLGSKSTFTLGQFGGHGGRALRAGDVLH-----VE----QHDPTS-
-------NG-------------------------ET-LPA----------ALCSEL----
---P----------DIRE-------IRVIYGPHGAPEYFTETYIKTFFSTAWEVHFNSSR
TGVRLIGPKPEWVRDSGGEAGLHPSNIHDNPYAIGAVDFTGDMPVILGPDGPSLGGFVCP
VTIIEADLWQLGQLKAGHKVRFTPVSISTA--RALAQSRLSELNTLS-----AQT----Y
A---------------------ASLLNSE---VSVA------P---GEL-----------
--------------------ESP----VV---------LDLGED-D-----------TR-
-----------LVARLSGDTHLLLEIG-AAELDLVLRFRAHALMQALES----K----AL
---AGVIDLTPGIRSLQVHYQPETLGLHDLLAIVAGEWDAVCA-SKDLTVPSRIVHLPLS
WDDPACQLAIDKYMTTVRKDAPWCPSNLEFIRRINDLENLDEVYRTVFDASYLVMGLGDV
YLGAPVATPLDPRHRLVTTKYNPARTWTAENSVGIGGAYMCVYGMEGPGGYQFVGRTLQM
WNRYR----EVA----AF-EGK-----PWLLRFFDQIRFYPVSADELVRIRRDFPLGR-F
HLNI-EHSELALADYQQFLGDEADGIAAFRRQQRNAFDAERQRWIDS--GQAH---FE-S
--------EEGPI--------ELGVDAPL----NTGQ-----HAIESHIAGNLWQVQVRE
GDSVKAGDVLVILESMKMEIPLLAPHDGTIKDITVQPGSAVRAGQRI-AVLEQ-------
---------------------------
>ugaCgd2_6
----------------------MFSTLLIANRGAIACRILRTLRTLQVRGVAVYSEADAA
SLHISQADEAFSLG-----EGPAAGTYLDVAKLLDIAKRSGAQAIHPGYGFLSENAAFAE
ACEAAGIAFVGPTPEQLRVFGLKHTARALARQHGVPMLEGTE-LLENLDAALSAGE----
QVGYPVMLKSTAGGGGIGMRVCRSAQELADAFDAVKRLGQNNFSD----------SGVFI
EKYIQRARHLEVQVFGDGQGEVIALGVRDCSVQRRNQKVLEETPAPNLPAGMADALCAAA
IKLAKAVSYRSAGTVEFVYDSEAERFYFLEVNTRLQVEHGVTEQVWGVDLVRWMIELAAG
DLA----PLSELTEHLKPS---GHAIQARLYAEDPGRDFQPSPGLLTAVDFP--------
---ETDGKAL--------------RIDTWVEA-GCEIPPYFDPMIAKLIAWA------PT
REAARAGLDRALADTLLYGVESNRGYLRQIIEDAPFASGSPWTRCL-E-NL----VYRAN
TFEVLSAGTQTTVQDFPGRLGYWAVGVPPSGPMDDRALRLGNRLLGNDEGAAGLEITMSG
PLLRFNTDAVVAVTGAEIPLSV----DGVE----RPMNTALLIEAGSTLSLGTL-AGSGA
RAYLTLRGGLQVPEYLGSKSTFTLGQFGGHAGRALRAGDVLH-----LP----ALSDAS-
-------NG-------------------------AQ-LPA----------ELCPAL----
---P----------AVRE-------IRVIYGPHGAPEYFTPAYIDTFLATHWEVHFNSSR
TGVRLIGPKPEWVRDSGGEAGLHPSNIHDNPYAIGAVDFTGDMPVILGPDGPSLGGFVCP
VTIIEADLWQLGQLKAGDKLRFVPVNIETA--RTLAKARKAEVAGLE-----AVAVNWQP
IP--------------------------------LE------P-----------------
----------------------P----VI---------LDIGSQ-D-----------KR-
-----------LVARLSGDTHLLLEIG-QPELDLVLRFRGHALMQALEA----K----SL
---KGVVDLTPGIRSLQVHYQPETLSLANLLAVVIGEWDAVCN-TRDLKVPSRIVHLPLS
WDDPACQLAIDKYMTTVRKDAPWCPSNLEFIRRINDLPNLDEVYKTVFDASYLVMGLGDV
YLGAPVATPLDPRHRLVTTKYNPARTWTAENSVGIGGAYLCVYGMEGPGGYQFVGRTLQM
WNRYR----EVG----AF-HGK-----PWLLRFFDQIRFYPVGAEELLQIRRDFPLGR-F
DLRI-EDSELALADYQGFLNEEAEGIDAFRTQQRAAFDAERQRWIAS--GQAH---YE-S
--------EEVVA--------ELGDDAPL----AAGL-----HSIDSHIAGNLWQVQVEE
GSAVKAGDVLVILESMKMEIPLTAPRDGVVREVRVQPGSPVRAGQRV-VVLEEA------
---------------------------
>ugaCgd2_61
----------------------MFSTLLIANRGAIACRILRTLRTLQVRGVAVYSEADAA
SLHISQADEAFSLG-----EGPAAGTYLDVAKLLDIAKRSGAQAIHPGYGFLSENAAFAE
ACEAAGIAFVGPTPEQLRVFGLKHTARALARQHGVPMLEGTE-LLENLDAALSAGE----
QVGYPVMLKSTAGGGGIGMRVCRSAQELADAFDAVKRLGQNNFSD----------SGVFI
EKYIQRARHLEVQVFGDGQGEVVALGVRDCSVQRRNQKVLEETPAPNLPAGMADELCAAA
IKLAKAVSYRSAGTVEFVYDSEAERFYFLEVNTRLQVEHGVTEQVWGVDLVRWMIELAAG
DLA----PLGELTKHLKPG---GHAIQARLYAEDPGRDFQPSPGLLTAVDFP--------
---KADGKAL--------------RIDTWVEA-GCEIPPYFDPMIAKLIAWA------PT
REAARAGLDRALADTLLYGVESNRGYLRQIIEDVPFASGSPWTRCL-E-NL----VYRAN
TFEVLSAGTQTTVQDFPGRLGYWAVGVPPSGPMDDRALRLGNRLLGNDEGAAGLEITMSG
PLLRFNTDAVVAVTGAPIPLSV----DGVE----RPMNTALLIEAGSTLSLGTL-AGSGA
RAYLTLRGGLQVPEYLGSKSTFTLGQFGGHAGRALRAGDVLH-----IP----PLGDTS-
-------NG-------------------------AQ-LPA----------ELCPAL----
---P----------AVRE-------IRVIYGPHGAPEYFTAAYIDTFLATHWEVHFNSSR
TGVRLIGPKPEWVRDSGGEAGLHPSNIHDNPYAIGAVDFTGDMPVILGPDGPSLGGFVCP
VTIIEADLWQLGQLKAGDRLRFVPVDIATA--RELAKARDTEVSELA-----LVS----P
LPLAGEGPGERVLESAQSPSPQTSPINGRGSRSMLA------S-----------------
----------------------P----IV---------LDIGQA-D-----------TR-
-----------LVARLSGDTHLLLEIG-QPELDLVLRFRGHALMQALEA----K----SL
---KGVIDLTPGIRSLQVHYQPETLSLANLLAVVIGEWDAVCN-TRDLKVPSRIVHLPLS
WDDPACQLAIDKYMTTVRKDAPWCPSNLEFIRRINDLPNLDEVYRTVFDASYLVMGLGDV
YLGAPVATPLDPRHRLVTTKYNPARTWTAENSVGIGGAYLCVYGMEGPGGYQFVGRTLQM
WNRYR----EVG----AF-HGK-----PWLLRFFDQIRFYPVGAEELLQIRRDFPLGR-F
DLRI-EDSELALADYQGFLTEEAEGIDAFRTRQRAAFDAERQRWIAS--GQAH---YE-S
--------EEVVA--------ELGDDAPL----ATGL-----HSIDSHIAGNLWQVQVEE
GSAVKAGDVLVILESMKMEIPLTAPRDGVVREVRVQPGSPVRAGQRV-VVLEEA------
---------------------------
>ugaNoah_25
----------------------MFEKLLIANRGAIACRILRTLRELNVGGVAVYSEADAA
SLHIQQADEAFSLG-----DGPAAQTYLVVEKILAAAKNSGAKAIHPGYGFLSENAAFAE
ACEAAGIAFVGPTPEQLRVFGLKHTARALARQHGVPMLEGTE-LLENLDAALKAGE----
QVGYPVMLKSTAGGGGIGMRVCRSAEELSDAFEAVKRLGQNNFSD----------SGVFI
EKYIQRARHLEVQVFGDGQGEVLALGVRDCSVQRRNQKVLEETPAPNLPTGMADELCAAA
IKLAKAVNYRSAGTVEFVYDSETRHFYFLEVNTRLQVEHGVTEQVWGVDLVRWMIELAAG
DLT----PLSELAKTLKPS---GHAIQARLYAEDPGRDFQPSPGLLTAVSFS--------
---EADGKAL--------------RIDTWVEA-GCEIPPYFDPMIAKLITWA------PT
REQASAALDKALAESVLYGVECNRDYLRQILADAPFASGSPWTRCL-E-KL----VYQAN
TFEVLSAGTQTSVQDVPGRLGYWAVGVPPSGPMDDRALRLGNRLLGNEEGAAGLELTMSG
PTLRFNTDAVVAVTGAEIPLSI----DGLA----QPLNTVLLIKAGSTLTLGTI-AGSGA
RSYLSIRGGIQVPDYLGSKSTFTLGQFGGHGGRALRAGDVLH-----LL----PLVDTS-
-------SG-------------------------AQ-LPV----------ELCPAL----
---P----------AVRE-------LRVIYGPHGAPEYFTPAYVDSFLATEWEVHFNSSR
TGVRLIGPKPEWVRDSGGEAGLHPSNIHDNPYAIGAVDFTGDMPVILGPDGPSLGGFVCL
VTIIEADLWQLGQLKAGDKVRFVPVDIVTA--RELARNNAREYAELC-----RSP----L
A-----------------GDQPTSRIADK-----PA------P---TQL-----------
--------------------TSP----IV---------LDLGTD-D-----------TR-
-----------LVARLSGDTHLLLEIG-QPELDLVLRFRGHALMQALEA----K----QL
---DGVIDLTPGIRSLQVHYQPETLALQQLLDIVAGEWDAVCA-ARDLKVPSRIVHLPLS
WDDPACQLAIDKYMTTVRKDAPWCPSNLEFIRRINDLPNLDEVYRTVFDASYLVMGLGDV
YLGAPVATPLDPRHRLVTTKYNPARTWTAENSVGIGGAYMCVYGMEGPGGYQFVGRTLQM
WNRYR----AVE----AF-DGK-----PWLLRFFDQIRFYPVSADELLRIRRDFPLGR-Y
PLRI-EHSELALADYQQFLDDEADGIAAFRQQQRAAFDAERQRWIES--GQAH---FE-V
--------EEVAA--------ELGDDAPL----GAGQ-----HSIDSHIAGNLWQVQVEQ
GARVEAGDVLVILESMKMEIPLTAPVAGTVREVRVQPGSPVRAGQRV-VVLEEA------
---------------------------
>ugaCgd2_59
----MVQKISGGTTRHCMVASSMFNKLLIANRGAIACRILRTLRSLDVKGVAVYSEADAA
SLHIQQADEAFSLG-----EGPAASTYLLVDKILAVAKQSGARAIHPGYGFLSENAAFAE
ACEAAGIAFVGPTPEQLRVFGLKHTARALAKQHGVPMLEGTE-LLDSLDAALVAGE----
QVGYPVMLKSTAGGGGIGMRVCRSAEELSEAFEAVKRLGQNNFSD----------SGVFI
EKYIQRARHLEVQVFGDGRGEVLALGVRDCSVQRRNQKVLEETPAPNLPAGMAEELCAAA
IKLAKAVNYRSAGTVEFVYDSEAGRFYFLEVNTRLQVEHGVTEQVWGVDLVRWMIELAAG
TLA----PLAELAKGLKPS---GHAIQARLYAEDPGRDFQPSPGLLTAVAFP--------
---EADGQRL--------------RIDTWVEA-GCEIPPYFDPMIAKVITWA------AD
REQARAALDQALADSVLYGVESNRDYLRQILADAPFASGNPWTRCL-E-GL----SYRAT
TFEVLSAGTQTTVQDYPGRLGYWAVGVPPSGPMDDRALRLGNRLLGNPEGAAGLEITMSG
PLLRFNTDAVVAVTGAVIPVQL----DSVE----QPMHTALLIKAGSTLSLGTI-NGAGA
RSYLTLRGGLQLPDYLGSKSTFTLGQFGGHGGRALRAGDVLH-----LA----PLADVS-
-------AG-------------------------AA-LAA----------ELCGEL----
---P----------AVRQ-------IRVIYGPHGAPEYFTPAYIDTFLATDWEVHFNSSR
TGVRLIGPKPEWVRDSGGEAGLHPSNIHDNPYAIGAVDFTGDMPVILGPDGPSLGGFVCP
VTVIEADLWQLGQLKAGDKVRFVPVSLDTA--RELARARREECADLA-----PAA----V
E------------------------------WQAIA------P-----------------
--------------------QSP----IV---------LDIGAD-D-----------TR-
-----------LVARLSGDTHLLLEIG-APELDLVLRFRGHALMQALEA----K----DL
---AGVIDLTPGIRSLQVHYQPETLPLAVLLETVAGLWDAVCG-AQDLKVPSRIVHLPLS
WDDPACQLAIDKYMTTVRKDAPWCPSNLEFIRRINDLPNLDEVHRTVFDASYLVMGLGDV
YLGAPVATPLDPRHRLVTTKYNPARTWTAENSVGIGGAYMCVYGMEGPGGYQFVGRTLQM
WNRYR----EVA----AF-RGK-----PWLLRFFDQIRFYPVSAEELLRIRRDFPLGR-F
ELRI-EDSELALADYQQFLQDEAEGIAAFRSHQRGAFAAERQRWIDS--GQAH---FE-V
--------EEVGA--------DLGEDAPL----GHGQ-----HGIDSHIAGNLWQVQVSE
GETVAAGDVLVILESMKMEIPLTAPVGGVVREVRVQPGSPVRAGQRV-VVLEEA------
---------------------------
>ugaCgd2_47
----------------------MFKKLLIANRGAIACRILRTLRTLDVQGVAVYSEADAA
SLHIQQADEAHSLG-----EGPAANTYLQVEKILAVAKQTGATAIHPGYGFLSENAAFAE
ACEAAGIAFVGPTPQQLRVFGLKHTARALAKQHGVPMLEGTE-LLENLEAALVAGE----
TVGYPVMLKSTAGGGGIGMRVCNSANELSEAFDAVKRLGQNNFSD----------SGVFI
EKYIQRARHLEVQVFGDGQGEVLALGVRDCSVQRRNQKVLEETPAPNLPAGMSEALCAAA
IKLAKAINYRSAGTVEFVYDSAAGQFYFLEVNTRLQVEHGVTEQVWGVDLVRWMIELAAG
DLP----PLSELGKGLKAS---GHAIQARLYAEDPGRDFQPSPGLLTAVEFP--------
---KADGKAL--------------RIDTWVEA-GCEIPPYFDPMIAKLIAWQ------PT
REQASAALSQALADTVLYGVESNRNYLRQILVDAPFASGEPWTRCL-E-GL----IYTAS
TFEVLSAGTQTTVQDFPGRLGYWAVGVPPSGPMDDRALRLGNRLLGNTEGAAALEITMSG
PALRFNTDAVVAVTGAPIPPQL----DGVE----QPMNTALLVKAGSTLSLGTI-NGAGA
RSYLTLRGGLQVPDYLGSKSTFTLGQFGGHGGRALRAGDVLH-----LL----PLSDAS-
-------YG-------------------------AQ-LPA----------ELCDAL----
---P----------AVRE-------IRVIYGPHGAPEYFTPTYIETFFATDWEVHFNSSR
TGVRLIGPKPEWVRDSGGEAGLHPSNIHDNPYAIGAVDFTGDMPVILGPDGPSLGGFVCP
VTIIEADLWQLGQLKAGDKLRFASVSIDAA--RQLAKAKNLECASLA-----RSQ----L
VPPMDGGNAVSRRERRLPGDPAISLIASK-----LA------P-TATAL-----------
--------------------TSP----IV---------LDIGEA-D-----------KR-
-----------LVARLSGDTHLLLEIG-APELDLVLRFRGHALMQALEA----K----QL
---HGVIDLTPGIRSLQVHYQPETLALADLLGIVAGEWDAVCA-TQDLKVPSRIVHLPLS
WDDPACQLAIDKYMTTVRKDAPWCPSNLEFIRRINDLPNLDEVYRTVFDASYLVMGLGDV
YLGAPVATPLDPRHRLVTTKYNPARTWTAENSVGIGGAYMCVYGMEGPGGYQFVGRTLQM
WNRYR----EVA----AF-NGK-----PWLLRFFDQIRFYPVSACELLQIRRDFPLGR-Y
QLRI-EDSELKLADYQDFLTKEAEGIEAFRTQQRGAFDAERQRWIES--GQAH---FD-S
--------EEIAP--------ELGEDAPL----GHGQ-----HSIESHIAGNLWQVQVSE
GDRVQAGDVLVILESMKMEIPLLAPRAGVVREVRVQPGSAVRAGQRV-LVLEEI------
---------------------------
>ugaNoah_8
----------------------MFSKLLIANRGAIACRILRTLRQLDVKGVAVYSEADVA
SLHLQQADESHSLG-----EGPAANTYLVVEKILAIAKQTGARAIHPGYGFLSENAAFAE
ACEAAGIAFVGPTPEQLRVFGLKHTARALAKQHGVPMLEGTE-LLENLDAALVAGE----
QVGYPVMLKSTAGGGGIGMRVCHSAAELSDAFEAVKRLGQNNFSD----------SGVFI
EKYIQRARHLEVQVFGDGRGEVLALGVRDCSVQRRNQKVLEETPAPNLPAGMADELCAAA
IKLAKAVNYRSAGTVEFVYDSDAGRFYFLEVNTRLQVEHGVTEQVWGVDLVRWMIELAAG
DLA----PLSELATTLKPS---GHAIQARLYAEDPGRDFQPSPGLLTAVDFP--------
---KADGKAL--------------RIDTWVEA-GCEIPPYFDPMIAKVITWA------DS
RDAASAALSQALAETVLYGVESNRDYLRQILTDAPFASGHPWTRCL-E-GL----TYSAT
TFEVLSAGTQTTVQDYPGRLGYWAVGVPPSGPMDSRALRLGNRLLGNAEDAAGLEITMSG
PTLRFNTDALVAVTGAVIPLQV----DGIE----QPLNTTLLIKAGSTLSLGTI-QGAGA
RSYLCLQGGIQVPDYLGSKSTFTLGQFGGHAGRALRAGDVLH-----IP----ALTHGE-
-------AG-------------------------AQ-LQL----------ELCSAL----
---P----------AVRE-------IRVIYGPHGAPEYFTPAYIETFFATDWEVHFNSSR
TGVRLIGPKPEWVRDSGGEAGLHPSNIHDNPYAIGAVDFTGDMPVILGPDGPSLGGFVCP
VTIIEADLWQLGQLKAGDKLRFLPVDIATA--RHLAKTNNLECTDLC-----RSQ----L
A-----------------GDPSVSLIASKGYGAPLA------PTTARTL-----------
--------------------NSP----IV---------LDIGEA-D-----------KR-
-----------LVARLSGDTHLLLEIG-APELDLVLRFRGHALMQALEA----K----QL
---NGVVDLTPGIRSLQVHYQPETLALSDLLGIVAGEWDAVCA-AQDLKVPSRIVHLPLS
WDDPACQLAIDKYMTTVRKDAPWCPSNLEFIRRINDLPNLDEVYKTVFDARYLVMGLGDV
YLGAPVATPLDPRHRLVTTKYNPARTWTAENSVGIGGAYMCVYGMEGPGGYQFVGRTLQM
WNRYR----EVT----AF-DGK-----PWLLRFFDQIRFYPVSADELLQIRREFPLGR-Y
ELRI-EHSELKLADYQEFLAKEAEGIDAFRNQQRTAFDAERQRWIAS--GQAH---FE-S
--------EEVVA--------DLGEDAPL----AAGL-----HSIDSHIAGNLWQVQVSE
GDRVNAGDVLVILESMKMEIPLCAPRAGVIREVRVQPGSAVRAGQRV-VVMAED------
---------------------------
>ugaNoah_24
----------------------MFDKLLIANRGAIACRILRTLRQLDVKGVAVYSEADVA
SLHLQQADEAHSLG-----EGPAANTYLVVEKILAIAKQTGARAIHPGYGFLSENAAFAE
TCEAAGIAFVGPTPEQLRVFGLKHTARALAKQHGVPMLEGTE-LLENLDAALVAGD----
EVGYPVMLKSTAGGGGIGMRVCHSAAELADAFEAVKRLGQNNFSD----------SGVFI
EKYIQRARHLEVQVFGDGRGEVLALGVRDCSVQRRNQKVLEETPAPNLPAGMADELCAAA
IKLAKAVNYRSAGTVEFVYDSEAGRFYFLEVNTRLQVEHGVTEQVWGVDLVRWMIELAAG
DLP----PLSELATTLKPS---GHAIQARLYAEDPGRDFQPSPGLLTAVDFP--------
---KADGKAL--------------RIDTWVEA-GCEIPPYFDPMIAKVITWA------DS
RDAASAALSQALADTVLYGVESNRDYLRQILVDAPFASGEPWTRCL-E-GL----TYSAT
TFEVLSAGTQTTVQDYPGRLGYWAVGVPPSGPMDSRALRLGNRLLGNAEDAAGLEITMSG
PTLRFNTDAQVAVTGAVIPLQV----DGIE----QPLNTTLLIKAGSTLSLGTI-QGAGA
RSYLCLQGGIQVPDYLGSKSTFTLGQFGGHAGRALRAGDVLH-----IP----VLNHGE-
-------AG-------------------------AQ-LPL----------ELCSAL----
---P----------AVRE-------IRVIYGPHGAPEYFTPAYIETFFATDWEVHFNSSR
TGVRLIGPKPEWVRDSGGEAGLHPSNIHDNPYAIGAVDFTGDMPVILGPDGPSLGGFVCP
VTIIEADLWQLGQLKAGDKVRFLPVDIATA--RHLAKTNNLECTDLC-----RSQ----L
A-----------------GDPSVSLIASKGYGAPLA------PTTAHTL-----------
--------------------TSP----IV---------LDIGEA-D-----------KR-
-----------LVARLSGDTHLLLEIG-APELDLVLRFRGHALMQALEA----K----QL
---NGVIDLTPGIRSLQVHYQPETLALNDLLGIVAGEWDAVCA-AQDLKVPSRIVHLPLS
WDDPACQLAIDKYMTTVRKDAPWCPSNLEFIRRINDLPNLDEVYKTVFEARYLVMGLGDV
YLGAPVATPLDPRHRLVTTKYNPARTWTAENSVGIGGAYMCVYGMEGPGGYQFVGRTLQM
WNRYR----EVA----AF-DGK-----PWLLRFFDQIRFYPVSADELLRIRRDFPLGR-Y
DVRT-EHSELALADYQTFLDRETEGIDAFRTQQRAAFDAERQRWIAS--GQAH---YE-S
--------EEVAA--------DLDEDAPL----GAGL-----HSIDSPIAGNLWQVQVSE
GDLVKTGDVLVILESMKMEIPLLAPRDGVVREVRVQPGSPVRAGQRV-VVLQEVQ-----
---------------------------
>ugaCgd2_16
----------------------MFNTVMIANRGAIATRIIRTLKKLGIQSLAVYHQADKD
SLHVQQADIAVCLG-----DTSVADTYLNIEKLIHIAKQHQVDAIHPGYGFLSENTEFVS
QCEQANIAFIGPTSAQMNLFGLKHLAREAAEKAGVPLVPGSP-LLTKQEDAIQWAN----
EIGYPIMLKSTAGGGGIGMQACFNQDEMVGAWESVKRLGENYFSN----------DGVFL
EKLIQNARHIEVQIFGDGQGQAISLGERDCSAQRRNQKVIEETPAHNLPHAVREQLHHTA
ERLMASVNYRNAGTVEFIFDDDAKAFYFLEVNTRLQVEHGVTEAVWGVDLVACMIKQAAG
EMA----DLARFKTQLTPS---GHSIQARIYAENPMQDFLPSSGLLSAVSWP--------
-----QKENL--------------RIDTWIES-GIQVPALFDPMLAKVIITA------DD
RQTAISELEQALNHSTLYGIQTNKAYVQAILNGPMHQGGQLFTKDL-A-DF----KIQTA
SFSVLSGGTQTSIQDYPGRQAHWHVGVPPSGPMDSLSFRLANEMLGNPLDAAALEITLNG
PKLQFHTPCEVALVGAEFEVSL----DTDP----IAMNQVIHIGANQTLSIGKV-KEAGA
RCYLAVKNGIQCPDYLGSKSTFTLGQFGGHVGRALRTGDVIE-----LA----KKEADN-
-------ETNKETNKETNKENQLATQTRLFANFQQQ-AKQ----------KLSPEV----
---T-------------E-------LRVIYGPHGAPDFFTETDIHTFFEHTWEVHYNSSR
TGVRLIGPKPEWARESGGEAGMHPSNIHDNAYAFGTVDFTGDMPVILGPDGPSLGGFVCP
ATVISADLWKLGQLKAGSKIQFIPVTHPQA--IALEKAQIKGIETLNLDS-AATK----N
L-------------------------------TNEI------D-----L-----------
--------------------ASL----PS-------PKIHQGKIGN-----------DE-
-----------VVCRLAGDHFLLVELG-PLALDIPRRFKVHALMLWLEDYKKSH----QA
---SGIRELTPGIRSLQIHFNSQVISLEKLTHLIDQACHYVAT-TENLTLPSRTVYLPLS
WNDEACQLAIEKYMQSVRKDAPWCPSNLEFIRRINGLKDIQAVKDTVFNADYLVMGLGDV
YLGAPVATPLDPRHRLVTTKYNPARTWTAENSVGIGGAYMCVYGMEGPGGYQFVGRTSQM
WNRYR----QTK----EF-T-Q-----PWLLRFFDQIKFYEVSPEELAHIREALPKGQ-V
SLRI-EETQFSLNDYQNFLDANHTQMTQFVKTRDEAFDEELARWKEN--GQLT---YEVI
--------EPATC--------QDDEHALAKLISAENI-----EAIDSPVSGNVWQYKVEE
DQTVKAGDVIMILESMKMEIEIYASCDGQVKRLLKQQGQSVQSGQAL-ALIELTPATELA
---------------------------
>ugaCgd2_33
----------------------MFTKVLIANRGAIAARIQRTLTRLGIGSVAVYADADRD
APYVHQADEAWALG-----EGSATETYLAIDKLIDIARQSGAQAVHPGYGFLSENTRFIE
ACEEAGLVFLGPTVEQIREFGLKHEARELAKRAGVPLVPGSA-LLEDLDEAVTEAN----
RIGYPVMLKSTAGGGGIGMQVCEDEATLRRAFDSVRGLGERNFGD----------GGLFV
EAYIARARHLEVQLFGDGQGQVVALGERDCSTQRRHQKVLEECPAPDLPEEVRRELHATA
VRLGEAVNYRSAGTVEFIYDAARQAFYFLEVNTRLQVEHGVTEEVWGVDLIDWMLRLGAG
ELP----PLADLTRDLVPR---GHAIQARLYAEDPAHDFRPSAGLLTEVEFP--------
TSDQASGQRL--------------RVDHAIEA-GLEVSALFDPMLAKVIVHA------GD
RPRAIEGLDKALADSRLYGIVTNRQWLSHVLKDERFEKADIHTRWL-S-DL----DWAPP
AIEVLAPGTMSTLQDYPGRQGHWDVGVPPSGPFDDLSFRLGNRLLDNPDDAAGMEITLTG
PTLRFHRATQIVLTGAALPATL----DETP----VAFWQVLDVPAGATLALGKA-S-AGA
RAYLLVRGGIDCPRYLGSRSTFTLGQFGGHGGRALRSGDMLE-----LP----ACQAVA-
-------PRALD----------------------EA-LVP----------ALASDQ----
---Q----------RTWQ-------IAVLYGPHGAPDFFTDDDIDTFFGHDWEVHYNSSR
TGVRLIGPRPEWARADGGEAGLHPSNIHDNAYAFGTIDFTGDMPVILGPDGPSLGGFVCP
ATVVRAERWKLGQLTAGDRVRFVPVSRATA--RALEEHQLAALERLT-----PQP----A
P-------------------------------ALET------E-----R-----------
--------------------GSP----IL-------REVSPQEA-G-----------EA-
-----------ICYRQAGDDFLLVEFG-AMELDIALRFRVHAWMLWLNE----H----PL
---DGLRELTPGIRSLQIHFEPRELNLDALLAHLVQAERALYD-VEQLEVESRVVHLPLS
WDDPACQEAIDKYQRSVRPDAPWCPSNLDFIRRINGLDSTQQVRDIVFDASYLVMGLGDV
YLGAPVSTPLDPRQRLVTTKYNPARTWTAENSVGIGGAYLCVYGMEGPGGYQFVGRTLQM
WNRYR----QTR----HF-E-N-----PWLLRFFDQLRFFEVSHEELTRIRRDFPHGR-Y
DLKT-EPARFRLADYQAEIDRQEDAIARFRERREAAFQEEMAAWRAN--GQFT---F---
--------EDQAP--------DAAEATEL----DDSE-----SGIDSPVTGSLWKLLVAE
GDTVSSGQPVALVESMKMEVEITAVAAGRVTRLPIQEGAAVAPGKPI-VILESTEESSS-
---------------------------
>ugaNoah_9
----------------------MFNKVLIANRGAIATRIIRTLKAMQVTSVAVYAEADAD
ALHTRQADEAWSLG-----DGSAADTYLNTDKLFAIIEQTGVDAIHPGYGFLSENAEFVE
RCEASGIAFIGPTPDQMRAFGLKHTARQLAEDTQVPLLPGTG-LLEDRDQAHTEAD----
SIGYPVMIKSTAGGGGIGMQICKSREELTGAWDTVRRLSANNFSN----------NGVFL
EKYIESARHIEVQVFGDGQGNAVSLGERDCSAQRRHQKVLEESPAPNLSEDVRATLHDTA
RRLVAAVKYRNAGTVEFILDQATQSFYFLEVNTRLQVEHGVTEQIFGVDLVDWMVRLAAG
ELS----DINSLASNLKPH---GHAIQARIYAEDPNKDFQPCAGLLTAVSFP--------
---PADGKAR--------------RIDHWIEA-GIEVSPLFDPMLAKIIVHT------AD
RASALKALDETLEQTLIEGIETNRDYIRTIMADDAFAQGQMTTRYL-N-GF----RYHPA
TLDVLASGTMTTVQDYPGRTGYWPVGVPPSGPFDSLSFRLGNRLLGNSNDAAGLELTLNG
PTLRFNSATTIALTGADLSATL----DGEP----VALNQSVAIVPGQTLKLGKV-TGKGA
RAYLAIAGGIQCQPYLGSRSTFTLGQFGGHGGRALRTGDVLH-----LD-----PDAQA-
-------PVNA------------------------S-LPE----------ALLPAL----
---T----------DQWT-------LRCIYGPHGAPDFFTEKDMDTFFTSDWQIHYNSAR
TGIRLVGPKPEWARRDGGEAGMHPSNIHDNAYAVGTVDFTGDMPVILGPDGPSLGGFVCP
VTVIKADLWKLGQLKAGDKVRFQPISLEDA--DALAIEQDQSVDQLS-----QPQ----R
Q-------------------------------VETY------R-----P-----------
--------------------ASP----VL-------KRLSAEQA-G-----------VD-
-----------ITYRPSGDRYLLIEYG-PIELDLRLRFRAHALMLWLEE----Q----SL
---EGILELTPGIRSLQVHFAPEILSRSTLLNLLEQAETHLQQQ-KDLEVPSRIVWLPLS
WDDEACQQAIDKYMQSVRKDAPWCPSNIEFIRRINGMATTEEVKKTVFDASYVVMGLGDV
YLGAPVATPYDPRHRLVTTKYNPARTWTAENSVGIGGSYMCVYGMEGPGGYQFVGRTLQM
WNRYR----QTK----DF-T-Q-----PNLLRFFDQIRFYQVEAEELKQIRRDFPKGG-F
ELKV-EHTTFNLNRYQEFLGDNQDSISRFTDQRNQAFEEELERWVAS--GQIN---F--E
--------SQQDL--------AEHDGEAL----PEG------TPVESPVAGNIWKLMVSE
GTQVAEGQVVAILESMKMEIEVTAPEAGKVIHIARQEGQQINAGQAV-VVIAGD------
---------------------------
>ugaNoah_10
----------------------MFKKVLIANRGAIATRVTRTLQSLGVKAMAVFAEADRD
SLHVSHADEAFCLG-----DGSARDTYLNQEKLFALMETHGVQAVHPGYGFLSENPDFVK
GCEARGIAFIGPTPEQMDTFGLKHTARALAEKTGVPLLPGTD-LLTDKDAALKAAD----
KIGYPVMLKSTAGGGGIGMQICENAESLDKAWDSVRRLSANNFSN----------DGVFI
EKYIARARHIEVQVFGDGKGKAVTLGERDCSAQRRHQKVLEETPAPNLPDAVRSELQETA
RALMEAVQYRNAGTVEFILDQDTNAFYFLEVNTRLQVEHGVTEQIYGVDLVEWMVKLAAG
DLP----ALDTLGP-FTAN---GHSIQARLYAEDPNKDFQPSAGLLTAVSFP--------
---EADGQLR--------------RIDHWVEA-GLTVSPLFDPMLAKVIIHT------AD
RDSALAELSQTLDHITLEGIETNREYVRAILADPVFAEGNMTTRYL-N-DF----SYQPF
TLDVVAGGTMTTVQDYPGRSGYWPVGVPPSGPFDNLSFRLGNRLLGNDDNAAGLEFTLNG
PTLKFNQATRIALTGADMQASL----DGAP----VHCYEAITVRPGQTLKLGKV-CGEGA
RAYLAIAGGIQCTPYLGSRSTFTLGQFGGHGGRALRTGDVLH-----FS-----KDSGT-
-------ASSSA----------------------PA-IPQ----------SLKPSL----
---G----------KQWT-------LRVIYGPHGAPDFFTDDDMAMFFSTDWQVHYNSSR
TGIRLVGPKPSWARSDGGEAGMHPSNIHDNAYAVGTVDFTGDMPVILGPDGPSLGGFVCP
ATVVLADRWKLGQLKAGDTLRFEAISLADA--DALAAEQDACVSALT-----EPC----T
T-------------------------------AETA------P-----I-----------
--------------------TTP----IL-------NTLSEDEV-G-----------VE-
-----------VVYRAAGDRYLLVEYG-PLVLDLRLRFRADALMLWLEE----Q----KL
---DGVIELTPGIRSLQVHFDPQVLPRDALLETLAGAERALQEK-KDLEVPSRIVHIPLS
WDDEACHQAIEKYMQSVRKDAPWCPSNLEFIRRINGLDSIDDVKDILFSASYVVMGLGDV
YLGAPVATPYDPRHRLVTTKYNPARTWTAENSVGIGGAYLCVYGMEGPGGYQFVGRTLQM
WNRYR----KTE----AF-D-Q-----PWLLRFFDQIRFYEVSHEELNQIRRDFPKGE-Y
PIKI-EETTFNLSEYQRFLDDNQQDISQFTEARNQAFDEELQRWVES--GQIN---F--Q
--------SEQDL--------DADNGTED----VDG------TPVESPVAGNIWKLNVTE
GDTVNEGDVVAVLESMKMEIEIYAPESGKVIAITRQEGQQINAGQAI-MVLE--------
---------------------------
>ugaNoah_16
----------------------MFTKVLIANRGAIATRIIRTLKKMNIRSVAVYSEADAE
SLHVRLADEAWSLG-----EGAAAKTYLDREKIIAIAKQTGAEAIHPGYGFLSENASFVA
ECEKAGIAFIGPTAEQMLTFGLKHKARELALAADVPLCPGTD-LLVSVDEALESAN----
RIGYPVMLKSTAGGGGIGMQLCNTDEELRQAFDSVKRLGANNFSD----------DGVFL
EKFIAAARHIEVQVFGDGQGNAIALGERDCSSQRRNQKVIEECPAPDLPQSQREAMQRTA
EKLLASVSYRNAGTVEFIYDAKEQHFYFLEVNTRLQVEHGVTEEVWGVDLVSWMIRLAAG
DLP----SLESLRADLKPQ---GHAIQVRVYAEDPAKDFQPCAGLLSHVQWP--------
---EAQAGV---------------RIDHWIES-GIEVPAFFDPMLAKVIVHG------DT
REEALARLSQTLANSRLYGIETNLAYLQFLLHDETFVQAKMTTRYL-N-HL----RYSPA
RIEVLQGGTQTTIQDYPGRQGYWHVGVPTSGPFDSYAFQLGNRLLGNVHTAAGLEITLQG
PTLKFTGDTDVVITGAAINALL----DGEP----CALQQIIRIKAGQQLQLGRI-TDAGA
RAYLTVAGGLQCPDYLGAKSTFTLGQFGGHNGRGLRAGDVLA-----LQ-----EQPLA-
-------TSV-L----------------------KQ-LPP----------SLLPTI----
---S----------NNWQ-------LRVIYGPHGAPDFFTNEDITTFFAHAWEVHYNSSR
TGVRLIGPKPAWARSSGGEAGMHPSNIHDNAYAFGTVDFTGDMPVILGPDGPSLGGFVCP
ATVISADLWKLGQVRAGDKIQFIPVSIDQA--VAIEEAQLQAIADLDGST-LIHN----V
S-------------------------------VATD------A-----L-----------
--------------------PNP----IV-------AELSANEV-G-----------EK-
-----------VVYRCAGDHFLLVEYG-PLELDIRLRFRAHALMQWLEK----N----PL
---PGLRELTPGIRSLQVHYDSQTLSVQDLITHLQQGERWLSTRLDALHVPSRTVWLPLS
WDDEACRLAIQKYQQSVRPNAPWCPSNLEFIRRINGLADIQAVKDIVFSASYLVMGLGDV
YLGAPVATPVDPRHRLVTTKYNPARTWTAENSVGIGGSYMCVYGMEGPGGYQFVGRTLQM
WNRYR----RTD----VF-E-R-----PWLLQFFDQIRFYEVSHDELQKIRKDFPLGN-Y
PIKI-EEGEFSLGEYQQFIADESADIAAFTRHREAAFEEELAQWHAT--GQFH---Y--E
--------APEVE--------ASDEEETF----PEGA-----TLIDSSVSGSVWQSLVKP
GQQVKAGEVVLILESMKMEIAVTAPVAGKVLQVLKGEGARVQAGQTL-LVLEAAEA----
---------------------------
>ugaNoah_14
----------------------MFTKVLIANRGAIAVRIIRTLKKLNIQSVAIYAESDRD
SLHVRLADEAFCLG-----EGAAAHTYLDRKKILAVAQQSGAQAIHPGYGFLSENASFVA
ECEAAGLVFIGPTAEQMVTFGLKHKARELAQAASVPLCPGTD-LLKDINDAKQAAA----
VIGYPVMLKSTAGGGGIGMQLCQSEMELVSAFDSVKRLGANNFAD----------DGVFL
EKFIAAARHIEVQIFGDGKGKAVAIGERDCSSQRRNQKVVEECPAPNLPETQRAAMQRTA
EQLLASVNYRNAGTVEFIYDAQEEKFYFLEVNTRLQVEHGVTEEVWGVDLVEWMLRQAAG
ELG----DIVVLRNQLTAK---GHAIQVRVYAEDPAQHFQPCAGLLSRVVWP--------
---VAQTGV---------------RIDHWIES-GIDVPAYFDPMLAKVIVHD------KS
REAALKKLADTLEASSLYGIETNLGYLRALLKDETLRSGKMTTRYL-N-QF----VYQPA
RIDVIQGGTQTTIQDYPGRCGYWHVGVPTSGPFDNYSFRLGNRLLSNSDTAAGLEITLQG
PTLKFSCPTTIVLTGAAIEAKL----DGQP----LAVYDVVNVAAGQQLQLGRI-TEQGA
RAYLCVAGGIQCPDYLAAKATFTLGQFGGHNGRALRAGDVLA-----LD-----KNRCQ-
-------RSESI----------------------TP-CPD----------ALKPVI----
---T----------NQWQ-------VRVIYGPHGAPDFFTDEDIQQFFNHNWEVHYNSSR
TGVRLIGPKPQWARTSGGEAGMHPSNIHDNAYAFGTVDFTGDMPVILGPDGPSLGGFVCP
ATVITADLWKLGQLRAGDKIRFIPVNVDTA--VAIEAAQKKSLQHLV--D-PSPA----A
L-------------------------------VTVT------E-----L-----------
--------------------PSP----IV-------ARLSAETC-G-----------ED-
-----------IVYRVAGDHFLLVEYG-PLELDIKLRFRAHALMQWLQK----N----SL
---PGLRELTPGIRSLQVHYDSQTLSLAQLLDHLQRGEHALAQQLAELSVPSRIVYLPLS
WDDEACQQAIQKYMQSVRANAPWCPSNLEFIRRINGLNSIQDVKDILFSASYLVMGLGDV
YLGAPVATPTDPRHRLVTTKYNPARTWTAENSVGIGGSYLCVYGMEGPGGYQFVGRTLQM
WNRYR----QTR----EF-A-E-----PWLLRFFDQIRFYEVSNAELQDIRRDFPQGR-Y
PLRI-EESQFSLKEYETFLEQNSQDIAEFTQQREQAFDEELARWHAN--GQFN---Y--E
--------QAEVV--------EETAASDI----PDGA-----VCVDSSVSGSVWQTQIQL
GQVVNAGDVLLILESMKMEINITAPCAGKVVQVLKTEGSRVQAGQTL-VVMEGVE-----
---------------------------
>ugaNoah_1
----------------------MFTKVLIANRGAIATRIIRTLKKLNIKSVAVYAESDAD
SLHVRIADESFSLG-----DGAAAQTYLDRKKIIAIAQQTGAQAIHPGYGFLSENSSFVA
ECESAGLVFIGPTAEQMITFGLKHKARELAQAANVPLCPGTD-LLKDLDDAIAAAA----
NIGYPVMLKSTAGGGGIGMQLCNSQSELIAAFDSVKRLGKNNFAD----------DGVFL
EKFIAAARHIEVQVFGDGKGTAVAIGERDCSSQRRNQKVVEECPAPNLPDAQRKAMQQTA
EQLLASVSYRNAGTVEFIYDSIDERFYFLEVNTRLQVEHGVTEEVYGVDLVEWMLRQAAG
DLG----NIKALRDQLSPA---GHAIQVRVYAEDPALNFQPCAGLLSKVQFP--------
---EVHSNL---------------RIDHWIES-GIEVPAFFDPMLAKIIVRG------SD
REEALHNLSTALTNTYLYGIETNIGYLRSLLQDPTLLEGRMTTRYL-N-SF----VYQPA
RIDVIQGGTQTTIQDYPGRSGYWHVGVPTSGPFDSYSFRLGNRLLNNDEATAGLEITLQG
PTLKFGCATKIILTGAAIDAKL----EGNA----IPLYEVISVAAGQQLQLGRI-TDKGA
RTYLAIAGGIQCPDYLNSKSTFTLGQFGGHNGRALRAGDVLA-----LD-----ANNCN-
-------AKIDS----------------------PI-LSD----------ELKPQI----
---N----------NLWQ-------LRVIYGPHGAPDFFTPKDINTFFNTDWEVHYNSSR
TGVRLIGPKPEWARTSGGEAGMHPSNIHDNAYAFGTVDFTGDMPVILGPDGPSLGGFVCP
ATVISADLWKLGQVRAGDKIRFLPVTIDDA--VAIEKTQNQSLRTLE--N-IAHA-----
--------------------------------WSES------E-----L-----------
--------------------TSP----IV-------KRLAAAEF-G-----------EN-
-----------IVYRAAGDHFLLVEYG-ALELDIKLRFRAHALMQWLQQ----N----TL
---AGLRELTPGIRSLQVHYDSQQLSLGNLLAHLERGERELILQLAQLSVPSRIVHIPLS
------------------------------------------------------------
------------------------------------------------------------
------------------------------------------------------------
------------------------------------------------------------
------------------------------------------------------------
------------------------------------------------------------
---------------------------
>ugaNoah_27
MNSSVDDHCRNKYQQDDLPEQNMFTKVLIANRGAIATRIIRTLKKLNIKSVAIYAESDAD
SLHVRIADEAFSLG-----EGAAAQTYLDRKKIIAIAQQTGAQAIHPGYGFLSENSTFVA
ECEAAGLVFIGPTAEQMITFGLKHKARELAQAANVPLCPGTD-LLKSLDDARIAAA----
EIGYPVMLKSTAGGGGIGMQLCNSEADLVGAFDSVKRLGKNNFAD----------DGVFL
EKFIAAARHIEVQVFGNGRGTAVAIGERDCSSQRRNQKVVEECPAPNLPDTQRNAMLRTA
EQLLSSVSYRNAGTVEFIYDSIDEKFYFLEVNTRLQVEHGVTEEVYGVDLVEWMLRQAAD
DLG----DIKALRDQLSPK---GHAIQVRVYAEDPALNFQPCAGLLSKVSFP--------
---ALNNNL---------------RIDHWIES-GIEVPAFFDPMLAKIIVHG------SD
RNQALAELSIALADTYLYGIETNIGYLRALLQDPTLLQGRMTTRYL-N-SF----VYQPA
RIDVIQGGTQTTIQDFPGRSGYWHVGVPTSGPFDSYSFRLGNRLLNNHEDAAGLEITLQG
PTLKFGCATKIVLTGAAIDAKL----DGEP----LQPYVIISIAAGQQLQLGRI-TDQGA
RTYLLVAGGIQCPDYLNSKSTFTLGQFGGHNGRALRAGDVLA-----LD-----ATVCN-
-------ADVAT----------------------IE-ISD----------ELKPQI----
---G----------NHWQ-------FRVIYGPHGAPDFFTTTDINTFFNTDWEVHYNSSR
TGVRLIGPKPEWARTSGGEAGMHPSNIHDNAYAFGTVDFTGDMPVILGPDGPSLGGFVCP
ATVISADLWKLGQVRAGDKIRFLPVTIDDA--VAIEKTQNQSLGSLE--V-IRHH-----
--------------------------------WNSS------E-----L-----------
--------------------TSP----II-------KTLAAAEF-G-----------EN-
-----------IVYRAAGDHFLLVEYG-ALELDIKLRFRAHALMQWLEQ----N----SL
---DGMREATPGIRSLQIHYDSQQLPLTTLLAHLERGERELVQQLAELSVPSRIVHIPLS
WDDEACHLAVQKYMQSVRANAPWCPSNLEFIRRINGLESIADVKTILFSASYLVMGLGDV
YLGAPVATPVDPRHRLVTTKYNPARTWTAENSVGIGGSYLCVYGMEGPGGYQFVGRTLQM
WNRYR----QTK----EF-K-Q-----PWLLNFFDQIRFYEVSAAELQHIRRDFPQGR-Y
PIKI-EEGHFSLSEYESFIASNQDSIASFTAQREQAFAEELAHWHAT--GQFN---Y--Q
--------QEESI--------EEDEASAL----PEDA-----IKIDSSVSGSVWQTQVEI
GQSVKEGDVLLILESMKMEINIYAPCAGTVSHILKANGARVQAGQTL-MLLEET------
---------------------------
>ugaCgd2_58
-----------------MVTTALFQKVLIANRGAIAVRIARSLRQLGIPAVAVYADSDAD
SLHVRQASEACSLG-----EGGASDTYLNVDKLLDIARQSGADAIHPGYGFLSENADFVR
QVEAAGLAFIGPTPEQIETFGLKHSARELAQRANVPLVPGSE-LLADLPDAQREAE----
RIGFPVMLKATSGGGGIGMQRCNTAADLDEAFERVKRLGRQNFAD----------DGVFL
EKFIERARHIEVQVFGDGAGKTLAIGERDCSSQRRNQKVVEECPAPNLSATVAGALHKTA
ERLLAAVHYRNAGTVEFIVDADSNDFYFLEVNTRLQVEHGVTEAVFGIDLVEWMLRQAAG
DSP----L--TPMPTLQAR---GHALQVRLYAEDPYRDFQPAAGLLTEVAFA--------
---QGD-GI---------------RVDTWIEA-GLEVPPYFDPMLAKLIVHG------AD
RGAALTALQQALGRTRLYGIETNLDYLRALVTDTALQNGTMTTRYL-N-DF----RPQPA
RIDVLSGGTQTTIQDASGRLGYWDVGVPPSGAFDRHSFALGNRLLDNPGDAAGLEITVAG
PTLRFSVATQIVLTGAEIDAEL----EGAP----VPLWQVVEVAAGQTLTLGKI-GGRGA
RAYLCVRGGLDCPPYLGSRATFTLGQFGGHNGRALRSGDVLH-----VQ----PSEPVV-
-------SA--A-------------------------LDE----------ALQPTI----
---E----------REWQ-------LRVVYGPHGAPDFFTPHDIDTFFATDWEVHYNSSR
TGIRLIGPKPDWARADGGEAGLHPSNIHDNAYAFGSVDFTGDMPVILGPDGPSLGGFVCP
VTVISADLWQLGQLRAGDRIRFVPVSIDTA--VALEAEQLRAETELA-----APS----L
D-------------------------------WSAV------P-----V-----------
--------------------ESP----IV-------HRLPASEA-A-----------DA-
-----------VVYRAAGDHFLLVEYG-DPVLDIRLRFRAHALMQWLQQ----Y----PL
---PGMRELTPGIRSLQVHYDSQRLSLASLLQHLEAAEFELSQRLDELSVPSRIVHLPLS
WDDDACRLAIEKYQQSVRRDAPWCPSNLEFIRRINGLDDIDAVKTILFDAAYLVMGLGDV
YLGAPVATPIDPRHRLVTTKYNPARTWTAENSVGIGGSYLCVYGMEGPGGYQFVGRTLQM
WNRYR----QTA----EF-E-Q-----PWLLRFFDQIRFYEVSHDELQQIRRDFPLGR-Y
PLKI-EQTTFNLADYQAFIDANQSDIDAYSASRQAAFEAELADWHAK--GQFN---Y--Q
--------PPEPE--------KAPQADSW----PEGS-----AVVDSPVTGSVWQFEVSV
DAEVKTGDTLVILESMKMEIPLYAPCDGRVIRLLSKAGARVDAGQPI-VVVQPSNPSTRA
EEIKA----------------------
>ugaCgd2_4
----------------------MFDTVLVANRGAIATRILRTLRRLEIRSVAVYAACDAE
SLHVRQADQAFCLG-----EGGAADTYLNMDRILEVARECGAQAIHPGYGFLSENATFVA
RCEAEGIAFIGPTAEQMQAFGLKHRARALAEEAGVPLLPGSG-LLDNLAAAEQEAA----
RIGYPVMLKSTAGGGGIGMQLCHDAQELVGAFDSVRRLGANNFAD----------DSVFL
EKFIASARHIEVQIVGDGQGKALALGERDCSSQRRNQKVVEECPAPNLDDATRTALHSTA
ERLLSSVAYRNAGTVEFIFDAETAAFYFLEVNTRLQVEHGVTEEVFGVDLVEWMLRIAAG
TPP----ELDAERALLAPS---GHAIQVRVYAEDPWLDFQPCAGLLSHVQFP--------
---AGD-GV---------------RIDHWIES-GIEVPPFFDPMLAKVIVHA------DD
RAAALQKLQHTLDAIELYGSETNLDYLRALSRDATLARGEVTTRYL-N-RF----SHTPA
RVDVLQGGTQTTLQDYPGRQGHWDVGVPPSGPFDSYSFRLANRLLQNAADASALEITLQG
PQLRFAVATQIVIAGAEIEATL----DEQS----VPQWQVVTVGAGQTLHLGRV-RDSGA
RAYLAVRGGFQCPEYLGSRSTFTLGQFGGHNGRALRAGDVLQ-----LT-----AGPVA-
-------AP--A----------------------QE-LPA----------ALRPDI----
---N----------RQWQ-------VRVIYGPHGAPDFFTDADIATFFATDWEVHYNSSR
TGVRLIGPKPQWARADGGEAGLHPSNIHDNGYAFGTVDFTGDMPVILGPDGPSLGGFVCP
ATVITADLWKLGQLRAGDSLRFVAVSVAQA--VALEAAQSEAIDALA-----AVP----C
E-------------------------------WQPA------A-----P-----------
--------------------ESP----VL-------ARFPAEVF-G-----------DE-
-----------IVCRAAGDHFLLVEYG-EQALDIRLRFRAHALMQWLQA----Y----AL
---PGLRELIPGIRSLQIHFDSQVLSHAALLSHLERGERDLSTQLAQLSVPSRIVHLPLS
WDDEACRLAIEKYTQSVRKDAPWCPSNLEFIRRINGLEDIEAVKRIVFDASYLVMGLGDV
YLGAPVATPVDPRHRLVTTKYNPARTWTAENSVGIGGSYLCVYGMEGPGGYQFVGRTLQM
WNRYR----RTA----EF-E-Q-----PWLLRFFDQIRFYEVSHAELEQIRRDFPQGR-Y
PLKI-EETQFSLADYEDFVASNAGAIDSFRDHRQQAFAAELAQWHAN--GQFN---F--A
--------EEDVP--------EAVTEQSW----PDTA-----TVVDSPVSGSVWQLNVQV
GDSVRRGEPLVVLESMKMEIAVFAPCDAVVSQVLLSPGSRVAAGQAL-VVLEDSEGASL-
---------------------------
>ugaNoah_2
------------------------------------------------------------
------------------------------------------------------------
------------------------------------------------------------
------------------------------------------------------------
------------------------------------------------------ALHSTA
ERLLSSVAYRNAGTVEFIFDAETAAFYFLEVNTRLQVEHGVTEEVFGVDLVEWMLRIAAG
TPP----ELDAERGLLAPS---GHAIQVRVYAEDPWLDFQPCAGLLSHVQFP--------
---AGD-GV---------------RIDHWIES-GIEVPPFFDPMLAKVIVHA------DD
RAAALQKLQHTLDAIELYGSETNLGYLRALSRDATLARGEVTTRYL-N-RF----SHTPA
RVDVVQGGTQTTLQDYPGRQGHWDVGVPPSGPFDSYSFRLANRLLHNAADASALEITLQG
PQLRFAVATQIVIAGAEIEATL----DEQP----VPQWQVVTVAAGQTLHLGRV-RDSGA
RAYLAVRGGFQCPEYLGSRSTFTLGQFGGHNGRALRAGDVLQ-----LT-----AGPVA-
-------AP--A----------------------QQ-LPA----------ALRPDI----
---N----------RQWQ-------VRVIYGPHGAPDFFTDADIATFFATDWEVHYNSSR
TGVRLIGPKPQWARADGGEAGLHPSNIHDNGYAFGTVDFTGDMPVILGPDGPSLGGFVCP
ATVITADLWKLGQLRAGDSLRFVAVSVAQA--VALEAAQSEAIDALA-----AVP----C
E-------------------------------WQPA------A-----P-----------
--------------------ESP----VL-------ARFPAEVF-G-----------DE-
-----------IVCRAAGDHFLLVEYG-EQALDIRLRFRAHALMQWLQA----Y----AL
---PGLRELIPGIRSLQIHFDSQVLSHAALLSHLERGEQELSTQLAQLSVPSRIVHLPLS
WDDEACRLAIEKYTQSVRKDAPWCPSNLEFIRRINGLEDIEAVKRIVFDASYLVMGLGDV
YLGAPVATPVDPRHRLVTTKYNPARTWTAENSVGIGGSYLCVYGMEGPGGYQFVGRTLQM
WNRYR----RTA----EF-E-Q-----PWLLRFFDQIRFYEVSHTELAQIRRDFPQGR-Y
PLQI-EQTQFSLADYEDFVASNAGAIDSFRDHRQQAFAAELAQWHAN--GQFN---F--A
--------EEDVP--------EAVTEQSW----PETA-----TVVDSPVSGSVWQLNVQL
GDSVRRGDPMVVLESMKMEIAVFAPCDAVVSQVLLSPGNRVAAGQAL-VVLEDSEGASL-
---------------------------
>ugaCgd2_43
----------------------MFDTVLVANRGAIATRILRTLRRLEIRSVAVYAACDAE
SLHVRQADQAFCLG-----EGGAADTYLNMDRILEVARECGAQAIHPGYGFLSENATFVA
RCEAEGIAFIGPTAEQMQAFGLKHRARALAEEAGVPLLPGSG-LLDNLAAAEQEAA----
RIGYPVMLKSTAGGGGIGMQLCHDAQELAGAFDSVRRLGANNFAD----------DSVFL
EKFIASARHIEVQIVGDGQGKALALGERDCSSQRRNQKVVEECPAPNLDDATRAALHSTA
ERLLSSVAYRNAGTVEFIFDAETAAFYFLEVNTRLQVEHGVTEEVFGVDLVEWMLRIAAG
TPP----ELDAERGLLAPS---GHAIQVRVYAEDPWLDFQPCAGLLSHVQFP--------
---AGD-GV---------------RIDHWIES-GIEVPPFFDPMLAKVIVHA------DD
RAAALQKLQHTLDAIELYGSETNLGYLRALSRDATLARGEVTTRYL-N-RF----SHTPA
RVDVLQGGTQTTLQDYPGRQGHWDVGVPPSGPFDSYSFRLANRLLHNAADASALEITLQG
PQLRFAVATQIVIAGAEIEATL----DEQP----VPQWQVVTVAAGQTLHLGRV-RDSGA
RAYLAVRGGFQCPEYLGSRSTFTLGQFGGHNGRALRAGDVLQ-----LT-----AGPVA-
-------AP--A----------------------QQ-LPA----------ALRPDI----
---N----------RQWQ-------VRVIYGPHGAPDFFTDADIATFFATDWEVHYNSSR
TGVRLIGPKPQWARADGGEAGLHPSNIHDNGYAFGTVDFTGDMPVILGPDGPSLGGFVCP
ATVITADLWKLGQLRAGDSLRFVAVSVAQA--VALEAAQSEAIDALA-----AVP----C
E-------------------------------WQPA------A-----P-----------
--------------------ESP----VL-------ARFPAEVF-G-----------DE-
-----------IVCRAAGDHFLLVEYG-EQALDIRLRFRAHALMQWLQA----Y----AL
---PGLRELIPGIRSLQIHFDSQVLSHAALLLHLERGERELSTQLAQLSVPSRIVHLPLS
WDDEACRLAIEKYTQSVRKDAPWCPSNLEFIRRINGLEDIEAVKRIVFDASYLVMGLGDV
YLGAPVATPVDPRHRLVTTKYNPARTWTAENSVGIGGSYLCVYGMEGPGGYQFVGRTLQM
WNRYR----RTA----EF-E-Q-----PWLLRFFDQIRFYEVSHTELAQIRRDFPQGR-Y
PLQI-EQTQFSLADYEDFVASNAGAIDSFRDHRQQAFAAELAQWHAN--GQFN---F--A
--------EEDVP--------EAVTEQSW----PETA-----TVVDSPVSGSVWQLNVQV
GDSVRRGDPMVVLESMKMEIAVFAPCDAVVSQVLLSPGNRVAAGQAL-VVLEDSEGASL-
---------------------------
>ugaCgd2_27
----------------------MFDTVLVANRGAIATRILRTLRRLEIRSVAVYAACDAE
SLHVRQADQAFCLG-----EGGAADTYLNMDRILEVARECGAQAIHPGYGFLSENATFVA
RCEAEGIAFIGPTAEQMQAFGLKHRARALAEEAGVPLLPGSG-LLDNLAAAEQEAA----
RIGYPVMLKSTAGGGGIGMQLCHDAQELAGAFDSVRRLGANNFAD----------DSVFL
EKFIASARHIEVQIVGDGQGKALALGERDCSSQRRNQKVVEECPAPNLDDATRAALHSTA
ERLLSSVAYRNAGTVEFIFDAETAAFYFLEVNTRLQVEHGVTEEVFGVDLVEWMLRIAAG
TPP----ELDAERGLLAPS---GHAIQVRVYAEDPWLDFQPCAGLLSHVQFP--------
---AGD-GV---------------RIDHWIES-GIEVPPFFDPMLAKVIVHA------DD
RAAALQKLQHTLDAIELYGSETNLGYLRALSRDATLARGEVTTRYL-N-RF----SHTPA
RVDVLQGGTQTTLQDYPGRQGHWDVGVPPSGPFDSYSFRLANRLLHNAADASALEITLQG
PQLRFAVATQIVIAGAEIEATL----DEQP----VPQWQVVTVAAGQTLHLGRV-RDSGA
RAYLAVRGGFQCPEYLGSRSTFTLGQFGGHNGRALRAGDVLQ-----LT-----AGPVA-
-------AP--A----------------------QQ-LPA----------ALRPDI----
---N----------RQWQ-------GRVIYGPHGAPDFFTDADIATFFATDWEVHYNSSR
TGVRLIGPKPQWARADGGEAGLHPSNIHDNGYAFGTVDFTGDMPVILGPDGPSLGGFVCP
ATVITADLWKLGQLRAGDSLRFVAVSVAQA--VALEAAQSEAIDALA-----AVP----C
E-------------------------------WQPA------A-----P-----------
--------------------ESP----VL-------ARFPAEVF-G-----------DE-
-----------IVCRAAGDHFLLVEYG-EQALDIRLRFRAHALMQWLQA----Y----AL
---PGLRELIPGIRSLQIHFDSQVLSHAALLLHLERGERELSTQLAQLSVPSRIVHLPLS
WDDEACRLAIEKYTQSVRKDAPWCPSNLEFIRRINGLEDIEAVKRIVFDASYLVMGLGDV
YLGAPVATPVDPRHRLVTTKYNPARTWTAENSVGIGGSYLCVYGMEGPGGYQFVGRTLQM
WNRYR----RTA----EF-E-Q-----PWLLRFFDQIRFYEVSHTELAQIRRDFPQGR-Y
PLQI-EQTQFSLADYEDFVASNAGAIDSFRDHRQQAFAAELAQWHAN--GQFN---F--A
--------EEDVP--------EAVTEQSW----PETA-----TVVDSPVSGSVWQLNVQL
GDSVRRGDPMVVLESMKMEIAVFAPCDAVVSQVLLSPGNRVAAGQAL-VVLEDSEGASL-
---------------------------
>ugaNoah_28
----------------------MFDTVLVANRGAIATRILRTLRRLEIRSVAVYAACDAE
SLHVRQADQAFCLG-----EGGAADTYLNMDRILEVARECGAQAIHPGYGFLSENATFVA
RCEAEGIAFIGPTAEQMQAFGLKHRARALAEEAGVPLLPGSG-LLDNLAAAEQEAA----
RIGYPVMLKSTAGGGGIGMQLCHDAQELAGAFDSVRRLGANNFAD----------DSVFL
EKFIASARHIEVQIVGDGQGKALALGERDCSSQRRNQKVVEECPAPNLDDATRAALHSTA
ERLLSSVAYRNAGTVEFIFDAETAAFYFLEVNTRLQVEHGVTEEVFGVDLVEWMLRIAAG
TPP----ELDAERGLLAPS---GHAIQVRVYAEDPWLDFQPCAGLLSHVQFP--------
---AGD-GV---------------RIDHWIES-GIEVPPFFDPMLAKVIVHA------DD
RAAALQKLQHTLDAIELYGSETNLGYLRALSRDATLARGEVTTRYL-N-RF----SHTPA
RVDVLQGGTQTTLQDYPGRQGHWDVGVPPSGPFDSYSFRLANRLLHNAADASALEITLQG
PQLRFAVATQIVIAGAEIEATL----DEQP----VPQWQVVTVAAGQTLHLGRV-RDSGA
RAYLAVRGGFQCPEYLGSRSTFTLGQFGGHNGRALRAGDVLQ-----LT-----AGPVA-
-------AP--A----------------------QQ-LPA----------ALRPDI----
---N----------RQWQ-------VRVIYGPHGAPDFFTDADIATFFATDWEVHYNSSR
TGVRLIGPKPQWARADGGEAGLHPSNIHDNGYAFGTVDFTGDMPVILGPDGPSLGGFVCP
ATVITADLWKLGQLRAGDSLRFVAVSVAQA--VALEAAQSEAIDALA-----AVP----C
E-------------------------------WQPA------A-----P-----------
--------------------ESP----VL-------ARFPAEVF-G-----------DE-
-----------IVCRAAGDHFLLVEYG-EQALDIRLRFRAHALMQWLQA----Y----AL
---PGLRELIPGIRSLQIHFDSQVLSHAALLLHLERGERELSTQLAQLSVPSRIVHLPLS
WDDEACRLAIEKYTQSVRKDAPWCPSNLEFIRRINGLEDIEAVKRIVFDASYLVMGLGDV
YLGAPVATPVDPRHRLVTTKYNPARTWTAENSVGIGGSYLCVYGMEGPGGYQFVGRTLQM
WNRYR----RTA----EF-E-Q-----PWLLRFFDQIRFYEVSHTELAQIRRDFPQGR-Y
PLQI-EQTQFSLADYEDFVASNAGAIDSFRDHRQQAFAAELAQWHAN--GQFN---F--A
--------EEDVP--------EAVTEQSW----PETA-----TVVDSPVSGSVWQLNVQL
GDSVRRGDPMVVLESMKMEIAVFAPCDAVVSQVLLSPGNRVAAGQAL-VVLEDSEGASL-
---------------------------
>ugaNoah_3
----------------------MLTRVLIANRGAIAVRIIRTLKTMGVQAIVVYAEADRH
SLHVRLADQAWSLG-----EGNVRDTYLNQDKLLQIATQSGAEAVHPGYGFLSENADFVS
RCEQAGLVFLGPTVEQMAAFGLKHRARELARQNAVPLLPGSG-LLTSLDEAKTAAE----
NIGYPVMLKSTAGGGGIGMQRCDSPSQLHEAFNRVKRLAGHNFAD----------DGVFL
EKFIARARHIEVQVFGDGKGGVLALGERDCSAQRRNQKVIEETPAPGLSDEVRAALQATA
VRLCEAVSYRSAGTVEYVYDDQSGQFFFLEVNTRLQVEHGVTELVYGVDIVRWMVQLASG
ELL----PLATLKT--SPG---GHAIQVRLYAEDPARQFQPGAGLLSHVQFP--------
--DAVSQGQL--------------RIDSWLDSGGVEVSAYYDPLLAKVIVHA------DA
RSQALAALAEALEGCQLYGIETNLSWLRHLLTLAEVREGKVITATL-G-SV----PWSPA
TLDILNGGTLTTVQDVPGRTGYWHVGVPPSGPFDSRSFCHGNRLLGNAEDAAGLEMTLRG
PTVRFNHDCAFVLTGAAIRASL----DDQA----LSHGEVINARAGQVLTLGEV-QGAGC
RSYLLLAGGIDCPLYLGSRSTFTLGKFGGHAGRQLRTGDVLH-----LS-----QPEHR-
-------PL-------------------------AR-LPA----------GLRPAW----
---R----------NEWQ-------LRVIYGPHGAPDFFTEADINTFFDASWQVHYNSSR
TGVRLIGPKPEWARSDGGEAGMHPSNIHDNAYAFGSVDFTGDMPVILGPDGPSLGGFVCP
ATVITADLWQLGQLKAGDRVRFVPVSLDEA--DRLAARQCQIARDLL-----PLS----E
K-------------------------------TVDL------C-----R-----------
--------------------TDP----VL-------IARPATDC-Q-----------PS-
-----------LTIRAAGDRFLLLEYG-DAQLDIALRFRVHALMQWLEA----H----PQ
---TGRLELTPGIRSLQVHFNSLILPRQTLLDTLLQADHALGS-LEHATVPSRTVWLPLS
WDDEACQQAVTRYMQSVRPDAPWCPGNIEFIRRINGLSSVEEVKDIVFSARYLVMGLGDV
YLGAPVATPLDPRHRLVTTKYNPARTWTAENSVGIGGAYLCVYGMEGPGGYQFVGRTLQM
WNRDR----QTD----AF-R-Q-----PWLLRFFDQIRFYPVSAEELLAIRERFPWGD-Y
PLRC-EEGEFSLAAYQQQLADDHQQIAAFQQRRQQAFDEELARWCRD--GQLT---F--D
--------SSLVE--------EETENESI----PEGC-----YGVESQVAGSVWEWRVKP
GDRVRAGETLGILESMKMEIPIVATVNGTILTVQRAAGQQVQAGQLL-LVMA---VAEN-
---------------------------
>ugaCgd2_2
----------------MRNDPKMFSKVLIANRGAIACRIIRTLGEMGVQSVAVYSEADAD
SRHVLEADEAWSLG-----EGAAAATYLDQDKLFAIARQTGAEAIHPGYGFLSENPDFAR
RCEAHGLVFLGPTPEQMVAFGLKHEARALAEAAGVPLLPGSG-LLDSLEQAVVLAG----
QIGYPVMLKSTAGGGGIGMQRCHDEGELRAAYASVKRLSENNFSN----------GGLFL
EKFIERARHIEVQLFGDGQGEVIAIGERDCSAQRRNQKVIEECPAPHLADDVRLALQQTA
VRLGRQVGYRSAGTVEYVYDESSGAFYFLEVNTRLQVEHGVTEQVYGIDLVRWMIELGAG
TLA----PLAGLQAGLTAR---GHAIQVRLYAEDPAKQFRPSAGLLSAVEFV--------
---AQDRKAR--------------RIDHWIDA-GLDVPPFFDPMLAKLIGWG------AS
RSAALDELSAMLAGSTVYGIETNSAYLQALLQSSLVREGRVLTRSL-N-EF----AYQPQ
TIDVMSGGTQTTIQDVPGRTGYWHIGVPPSGPMDDWSFRLGNRLLGNAPECAGLEITLAG
PTLRFNVARHIVITGAAIDARL----DGQP----LPLWQVVMVPANATLTLGKV-SGAGA
RSYLLLAGGIDCPTYLGSRATFTLGQFGGHAGRALQAGDVLH-----LP-----PASSA-
-------SA--S----------------------AT-LPD----------ALIPTI----
---G----------QQWT-------LRVIYGPHGAPDFFTEADIDTLFASDYEVHYNSSR
TGVRLIGPKPSWARRDGGEAGLHPSNLHDNAYAIGTVDFTGDMPVILGPDGPSLGGFVCP
ATLIKADLWKMGQLKAGDRVRFVPVSLADA--ERLERAKLAELESLQ-----AQP----L
S-------------------------------VPVH------R-----P-----------
--------------------ATP----VL-------KILPAERY-G-----------EQ-
-----------VVYRPSGDDYLLVEYG-PQVLDIRLRFRAHALMLWLEQ----A----AI
---SGVLELTPGIRSLQIHYDNLRLPLATLLERLEQAESELTD-IDQITIPSRIVHLPLS
WDDEATRLAIRKYDELVRKDAPWCPSNIEFIRRINGLESIEQVREIVFSAHYLVMGLGDV
YLGAPVATPIDPRHRLVTTKYNPARTWTPENAVGIGGAYLCVYGMEGPGGYQFVGRTLQM
WNRYR----RTA----EF-S-Q-----PWLLRFFDQIRFYEVDADELLRIRREFPRGR-Y
PLRI-EETRFSLADYNQLVSEHGEAITAAKERQQRAFEAERQRWQES--GQAN---FSAD
--------HEVLQ--------ETAQEEEL----PHHH-----CAVESLVSGSVWQLQVVE
GQQVREGEPLMVIESMKMEIEVLAPVTGRVVGIVRGAGQQVRAGQRL-LVLE----TQG-
---------------------------
>ugaCgd2_26
----------------------MFSKVLIANRGAIAVRIIRTLKHMGVKSVAVFSEADAE
SRHVTLADEAYSLG-----AGGPAQTYLDQDKLFAIIRDSGAEAVHPGYGFLSENAGFAR
RCDVEGVVFLGPTADQMDAFGLKHSARALAERADVPLLPGTA-LLDSLDQALAEAQ----
AIGYPVMLKSTAGGGGIGMQLCYGADELRKHYESVKRLGENNFAN----------SGIFL
EKYVERARHIEVQVFGDGEGGAIALGERDCSSQRRNQKVIEETPAPNLPDQVRQVLHDSA
LALMRTIHYRSAGTVEYIYDPQSGQAYFLEVNTRLQVEHGVTEQVYGVDLVEWMVRLGAG
DMP----SLASISLP-ALE---GHAIQVRVYAEDPGKDFQPSAGLLTEVVFP--------
---AAQGREL--------------RIDHWLEP-GIEVSPFFDPMLAKIIVWQ------PE
RSQALAAMGDALAQTRLYGIETNIAYLQTILREDIFRKGEIYTRYL-N-GF----DYRAG
TVDVLAAGTLTTIQDVPGRVGYWSIGVPPSGPFDDYSFRLGNRLLGNDEAAAGLEMTLNG
PTLRFNRARQVVITGADMQPQVIDNGESRA----APLWQVLTIPAGAELAFGKV-KGAGA
RAYLLVAGGLQCPDYLGSRSTFTLGQFGGHGGRALRKGDVLH-----LG-----EDQRA-
-------AD--G----------------------AT-LPP----------PQVPEL----
---A----------DHWR-------VQVIYGPHGAPDFFTKQDMEAFFAADWEVHYNSSR
TGVRLIGPKPEWARSDGGEAGMHPSNIHDNAYAFGTIDFTGDMPVILGPDGPSLGGFVCP
VTVIRADRWKLGQLKAGDRIRFNAVTVEEA--VAAEAERQARIHDLT-----AVP-----
-----------------------------------R------P-----P-----------
--------------------SAP----ALASWHYANPIVVAEKING-----------TE-
-----------WTCRVAGDDFLLVEAG-PLMLDIGLRFLIHGLMLKLEA----E----CI
---PGIVEMTPGIRSLQIHYRSDQVNLTGLVEQVLAAVQGLGD-LESLSVPSRIVHLPLS
WNDKACQLAVEKYMQSVRRDAPWCPDNLEFIRRINGLASIEEVKNIVFDASYVVMGLGDV
YLGAPVATPLDPRHRLVTTKYNPARTWTAENSVGIGGSYLCIYGMEGPGGYQFVGRTLQM
WNRYR----RTP----AF-D-K-----PWLLRFFDQVRFFEVDGHELEQVRRDFPLGN-Y
NLPI-EETTFSLAEYRAFLSQHKDEIDAFTRRRETAFAEELQRWKDS--GQLN---FSTE
--------TPV-H--------ETGHEEAL----PEGC-----LAVESEAAGSIWQIDVKP
GASVKKGDVLVVLESMKMEIEVLSPEDGTVEKILRQPGQPVQSGQQL-LILKQTLTTDGA
PTIDVSTEESRP---------------
