# Supplementary material for: Picoplankton nitrogen guilds in the tropical and subtropical oceans: From the surface to the deep
Source: PLoS One. 2025 Nov 5;20(11):e0335222. doi: 10.1371/journal.pone.0335222 (PMC12588538; doi:10.1371/journal.pone.0335222)
Supplement: S1 File — (ZIP) [file pone.0335222.s001.zip › supplementary info/N_cycle/G_uca_urea_carboxylase/tree/ref_database.log]

IQ-TREE multicore version 2.1.4-beta COVID-edition for Linux 64-bit built Jun 24 2021
Developed by Bui Quang Minh, James Barbetti, Nguyen Lam Tung,
Olga Chernomor, Heiko Schmidt, Dominik Schrempf, Michael Woodhams.

Host:    zobel1 (AVX, 251 GB RAM)
Command: iqtree -s /media/disk8/nfernandez/uca_consurf_with_tax/results/tree/ref_database.faln -st AA -nt AUTO -m TEST -bb 1000 -mset raxml -nm 1000 -pre /media/disk8/nfernandez/uca_consurf_with_tax/results/tree/ref_database -redo
Seed:    461815 (Using SPRNG - Scalable Parallel Random Number Generator)
Time:    Thu Jan 12 10:55:37 2023
Kernel:  AVX - auto-detect threads (24 CPU cores detected)

Reading alignment file /media/disk8/nfernandez/uca_consurf_with_tax/results/tree/ref_database.faln ... Fasta format detected
Alignment most likely contains protein sequences
Alignment has 133 sequences with 1587 columns, 1432 distinct patterns
1070 parsimony-informative, 161 singleton sites, 356 constant sites
            Gap/Ambiguity  Composition  p-value
   1  uca_33       24.89%    failed      0.00%
   2  ugaCgd2_0    24.76%    failed      0.00%
   3  ugaCgd2_37   36.29%    failed      0.00%
   4  ugaCgd2_46   24.07%    passed      8.23%
   5  ugaCgd2_18   24.51%    passed     54.70%
   6  uca_5        22.24%    failed      0.01%
   7  uca_20       25.20%    failed      0.00%
   8  uca_24       24.57%    failed      0.00%
   9  uca_6        23.76%    failed      0.00%
  10  uca_28       24.26%    failed      0.00%
  11  uca_9        23.25%    failed      1.99%
  12  uca_12       24.26%    failed      0.37%
  13  uca_8        24.26%    failed      0.48%
  14  uca_7        24.26%    failed      0.50%
  15  uca_1        24.26%    failed      0.48%
  16  uca_4        24.26%    failed      0.39%
  17  uca_16       24.26%    passed      6.97%
  18  uca_18       23.63%    passed     54.64%
  19  ugaNoah_11   24.76%    failed      1.51%
  20  ugaCgd2_7    22.37%    failed      0.19%
  21  ugaCgd2_10   23.31%    passed     13.54%
  22  ugaNoah_17   24.20%    failed      0.19%
  23  ugaNoah_26   23.38%    failed      0.05%
  24  ugaCgd2_52   23.06%    failed      0.35%
  25  ugaNoah_20   23.31%    failed      0.19%
  26  ugaNoah_6    23.25%    failed      0.17%
  27  ugaNoah_15   23.19%    failed      0.11%
  28  ugaNoah_13   23.31%    failed      0.39%
  29  ugaNoah_21   23.06%    failed      0.34%
  30  ugaCgd2_56   23.44%    failed      0.00%
  31  ugaCgd2_19   24.13%    failed      0.00%
  32  uca_3        24.32%    failed      0.00%
  33  ugaCgd2_42   23.82%    passed      7.79%
  34  ugaNoah_7    23.50%    passed     28.76%
  35  ugaCgd2_49   25.90%    passed     16.07%
  36  ugaNoah_18   24.57%    failed      0.00%
  37  ugaCgd2_60   25.20%    failed      1.33%
  38  ugaCgd2_14   24.01%    failed      0.04%
  39  ugaCgd2_22   23.00%    failed      0.00%
  40  ugaNoah_22   24.70%    failed      0.05%
  41  ugaCgd2_41   23.44%    failed      0.02%
  42  ugaCgd2_11   25.58%    failed      0.67%
  43  ugaCgd2_31   23.31%    failed      0.00%
  44  ugaCgd2_12   25.08%    failed      0.00%
  45  ugaCgd2_13   26.84%    failed      0.04%
  46  ugaCgd2_51   24.20%    failed      0.00%
  47  ugaNoah_4    23.31%    failed      0.00%
  48  ugaCgd2_45   24.76%    failed      0.26%
  49  ugaCgd2_29   25.83%    passed     59.00%
  50  ugaCgd2_17   21.30%    failed      2.37%
  51  ugaCgd2_57   21.30%    passed      5.82%
  52  ugaCgd2_25   22.56%    failed      3.72%
  53  ugaCgd2_36   21.36%    passed      7.71%
  54  uca_11       23.38%    failed      0.00%
  55  uca_15       23.38%    failed      0.00%
  56  uca_22       23.38%    failed      0.00%
  57  uca_36       23.19%    failed      0.00%
  58  uca_14       23.19%    failed      0.00%
  59  uca_10       23.76%    failed      1.64%
  60  uca_17       22.37%    failed      0.84%
  61  uca_34       23.06%    passed      5.36%
  62  uca_30       22.94%    passed     92.93%
  63  uca_27       23.63%    passed     47.74%
  64  uca_29       31.95%    passed     52.69%
  65  uca_2        24.07%    passed     28.45%
  66  ucaGold_0    24.07%    passed     45.74%
  67  uca_19       23.94%    failed      0.93%
  68  uca_26       23.94%    failed      0.78%
  69  uca_31       23.82%    passed     73.64%
  70  uca_23       24.45%    passed     62.55%
  71  uca_13       23.94%    failed      0.01%
  72  uca_25       24.01%    failed      0.00%
  73  uca_0        23.38%    failed      0.00%
  74  uca_21       24.07%    failed      0.00%
  75  ugaCgd2_1    27.16%    failed      0.00%
  76  ugaNoah_5    31.32%    failed      0.01%
  77  ugaNoah_12   45.05%    failed      3.85%
  78  ugaCgd2_5    24.26%    failed      0.00%
  79  uca_35       39.13%    failed      0.82%
  80  ugaNoah_19   24.89%    failed      1.07%
  81  uca_32       26.53%    passed     96.98%
  82  ugaCgd2_20   22.05%    passed     57.30%
  83  ugaCgd2_32   24.57%    passed     18.26%
  84  ugaCgdA_0    23.94%    failed      2.61%
  85  ugaCgd2_38   22.31%    passed     25.04%
  86  ugaCgd2_40   22.31%    passed     22.70%
  87  ugaCgd2_53   22.31%    passed     19.15%
  88  ugaCgd2_3    23.88%    passed     99.16%
  89  ugaCgd2_28   23.19%    passed     97.87%
  90  ugaCgd2_24   23.19%    passed     99.71%
  91  ugaCgd2_34   23.19%    passed     99.44%
  92  ugaCgd2_48   23.19%    passed     99.44%
  93  ugaCgd2_9    25.83%    passed     28.57%
  94  ugaCgd2_54   25.83%    passed     36.40%
  95  ugaNoah_23   25.96%    passed     14.45%
  96  ugaCgd2_8    26.47%    failed      3.88%
  97  ugaCgd2_50   26.53%    failed      1.77%
  98  ugaCgd2_44   22.24%    failed      0.00%
  99  ugaCgd2_35   24.13%    passed     21.49%
 100  ugaCgd2_39   23.38%    passed     95.99%
 101  ugaGold_0    24.32%    passed     26.37%
 102  ugaGold_1    24.32%    passed     51.49%
 103  ugaGold_2    24.51%    passed     51.34%
 104  ugaCgd2_21   24.39%    passed     81.30%
 105  ugaNoah_0    23.31%    passed      8.00%
 106  ugaCgd2_15   22.50%    passed     84.20%
 107  ugaCgd2_55   23.25%    passed     59.36%
 108  ugaCgd2_23   23.94%    passed     34.30%
 109  ugaCgd2_30   23.94%    passed     28.60%
 110  ugaCgd2_6    24.45%    passed     95.62%
 111  ugaCgd2_61   22.68%    passed     99.02%
 112  ugaNoah_25   23.76%    passed     82.20%
 113  ugaCgd2_59   23.31%    passed     94.43%
 114  ugaCgd2_47   22.56%    passed     34.56%
 115  ugaNoah_8    23.25%    passed     67.11%
 116  ugaNoah_24   23.19%    passed     82.34%
 117  ugaCgd2_16   21.87%    failed      0.00%
 118  ugaCgd2_33   23.88%    passed     27.11%
 119  ugaNoah_9    24.51%    failed      0.00%
 120  ugaNoah_10   24.57%    failed      0.07%
 121  ugaNoah_16   24.01%    failed      0.01%
 122  ugaNoah_14   24.13%    failed      0.00%
 123  ugaNoah_1    43.48%    failed      0.00%
 124  ugaNoah_27   22.94%    failed      0.00%
 125  ugaCgd2_58   23.69%    passed     52.36%
 126  ugaCgd2_4    24.20%    failed      2.09%
 127  ugaNoah_2    40.08%    failed      0.63%
 128  ugaCgd2_43   24.20%    failed      0.96%
 129  ugaCgd2_27   24.20%    failed      0.95%
 130  ugaNoah_28   24.20%    failed      0.92%
 131  ugaNoah_3    24.39%    failed      0.31%
 132  ugaCgd2_2    23.88%    passed      7.54%
 133  ugaCgd2_26   22.87%    passed     32.14%
****  TOTAL        24.63%  78 sequences failed composition chi2 test (p-value<5%; df=19)


Create initial parsimony tree by phylogenetic likelihood library (PLL)... 0.257 seconds
Measuring multi-threading efficiency up to 24 CPU cores
Increase to 10 rounds for branch lengths
3 trees examined
Threads: 1 / Time: 31.295 sec / Speedup: 1.000 / Efficiency: 100% / LogL: -209969
Threads: 2 / Time: 16.452 sec / Speedup: 1.902 / Efficiency: 95% / LogL: -209969
Threads: 3 / Time: 11.824 sec / Speedup: 2.647 / Efficiency: 88% / LogL: -209969
Threads: 4 / Time: 8.751 sec / Speedup: 3.576 / Efficiency: 89% / LogL: -209969
Threads: 5 / Time: 7.295 sec / Speedup: 4.290 / Efficiency: 86% / LogL: -209969
Threads: 6 / Time: 6.112 sec / Speedup: 5.120 / Efficiency: 85% / LogL: -209969
Threads: 7 / Time: 5.405 sec / Speedup: 5.790 / Efficiency: 83% / LogL: -209969
Threads: 8 / Time: 4.849 sec / Speedup: 6.454 / Efficiency: 81% / LogL: -209969
Threads: 9 / Time: 4.764 sec / Speedup: 6.569 / Efficiency: 73% / LogL: -209969
Threads: 10 / Time: 4.102 sec / Speedup: 7.629 / Efficiency: 76% / LogL: -209969
Threads: 11 / Time: 4.104 sec / Speedup: 7.626 / Efficiency: 69% / LogL: -209969
Threads: 12 / Time: 4.169 sec / Speedup: 7.506 / Efficiency: 63% / LogL: -209969
Threads: 13 / Time: 5.316 sec / Speedup: 5.887 / Efficiency: 45% / LogL: -209969
BEST NUMBER OF THREADS: 10

Perform fast likelihood tree search using LG+I+G model...
Estimate model parameters (epsilon = 5.000)
Perform nearest neighbor interchange...
Estimate model parameters (epsilon = 1.000)
1. Initial log-likelihood: -128287.780
Optimal log-likelihood: -128287.564
Proportion of invariable sites: 0.112
Gamma shape alpha: 0.894
Parameters optimization took 1 rounds (0.633 sec)
Time for fast ML tree search: 6.858 seconds

NOTE: ModelFinder requires 124 MB RAM!
ModelFinder will test up to 144 protein models (sample size: 1587) ...
 No. Model         -LnL         df  AIC          AICc         BIC
  1  LG            140914.647   263 282355.294   282460.256   283767.499
  2  LG+I          137657.160   264 275842.320   275948.160   277259.895
  3  LG+G4         128550.419   264 257628.838   257734.677   259046.412
  4  LG+I+G4       128287.564   265 257105.129   257211.851   258528.073
  8  LG+F+I+G4     126892.437   284 254352.874   254477.206   255877.841
 12  WAG+I+G4      128251.247   265 257032.494   257139.216   258455.438
 16  WAG+F+I+G4    127032.970   284 254633.940   254758.271   256158.906
 20  JTT+I+G4      129612.684   265 259755.368   259862.090   261178.312
 24  JTT+F+I+G4    128843.964   284 258255.928   258380.260   259780.895
 28  JTTDCMut+I+G4 129601.862   265 259733.723   259840.445   261156.667
 32  JTTDCMut+F+I+G4 128786.753   284 258141.506   258265.838   259666.473
 36  DCMut+I+G4    129893.414   265 260316.828   260423.550   261739.772
 40  DCMut+F+I+G4  128785.684   284 258139.368   258263.700   259664.335
 44  VT+I+G4       128838.780   265 258207.561   258314.283   259630.505
 48  VT+F+I+G4     127704.801   284 255977.601   256101.933   257502.568
 52  PMB+I+G4      129877.197   265 260284.395   260391.117   261707.339
 56  PMB+F+I+G4    128394.726   284 257357.452   257481.784   258882.419
 60  Blosum62+I+G4 129991.886   265 260513.772   260620.494   261936.716
 64  Blosum62+F+I+G4 128179.555   284 256927.110   257051.442   258452.077
 68  Dayhoff+I+G4  129887.533   265 260305.066   260411.788   261728.010
 72  Dayhoff+F+I+G4 128782.999   284 258133.997   258258.329   259658.964
 76  mtREV+I+G4    139397.994   265 279325.987   279432.709   280748.931
 80  mtREV+F+I+G4  131362.460   284 263292.921   263417.252   264817.887
 84  mtART+I+G4    143518.149   265 287566.298   287673.020   288989.242
 88  mtART+F+I+G4  134713.429   284 269994.859   270119.190   271519.825
 92  mtZOA+I+G4    137873.479   265 276276.957   276383.679   277699.901
 96  mtZOA+F+I+G4  131953.677   284 264475.355   264599.686   266000.321
100  mtMAM+I+G4    144095.493   265 288720.986   288827.708   290143.930
104  mtMAM+F+I+G4  135808.689   284 272185.378   272309.710   273710.344
108  HIVb+I+G4     134090.224   265 268710.447   268817.170   270133.392
112  HIVb+F+I+G4   132613.822   284 265795.643   265919.975   267320.610
116  HIVw+I+G4     141973.622   265 284477.244   284583.966   285900.188
120  HIVw+F+I+G4   137431.243   284 275430.486   275554.818   276955.453
124  FLU+I+G4      134371.824   265 269273.648   269380.370   270696.592
128  FLU+F+I+G4    130888.762   284 262345.523   262469.855   263870.490
132  rtREV+I+G4    129961.562   265 260453.125   260559.847   261876.069
136  rtREV+F+I+G4  127491.120   284 255550.240   255674.572   257075.207
140  cpREV+I+G4    130690.132   265 261910.265   262016.987   263333.209
144  cpREV+F+I+G4  128178.579   284 256925.158   257049.490   258450.125
Akaike Information Criterion:           LG+F+I+G4
Corrected Akaike Information Criterion: LG+F+I+G4
Bayesian Information Criterion:         LG+F+I+G4
Best-fit model: LG+F+I+G4 chosen according to BIC

All model information printed to /media/disk8/nfernandez/uca_consurf_with_tax/results/tree/ref_database.model.gz
CPU time for ModelFinder: 1567.736 seconds (0h:26m:7s)
Wall-clock time for ModelFinder: 222.782 seconds (0h:3m:42s)
Generating 1000 samples for ultrafast bootstrap (seed: 461815)...

NOTE: 124 MB RAM (0 GB) is required!
Estimate model parameters (epsilon = 0.100)
Thoroughly optimizing +I+G parameters from 10 start values...
Init pinv, alpha: 0.000, 0.888 / Estimate: 0.111, 0.889 / LogL: -126892.430
Init pinv, alpha: 0.025, 0.888 / Estimate: 0.111, 0.889 / LogL: -126892.433
Init pinv, alpha: 0.050, 0.888 / Estimate: 0.111, 0.890 / LogL: -126892.435
Init pinv, alpha: 0.075, 0.888 / Estimate: 0.111, 0.889 / LogL: -126892.435
Init pinv, alpha: 0.100, 0.888 / Estimate: 0.111, 0.890 / LogL: -126892.450
Init pinv, alpha: 0.125, 0.888 / Estimate: 0.112, 0.888 / LogL: -126892.438
Init pinv, alpha: 0.150, 0.888 / Estimate: 0.112, 0.888 / LogL: -126892.444
Init pinv, alpha: 0.174, 0.888 / Estimate: 0.112, 0.889 / LogL: -126892.437
Init pinv, alpha: 0.199, 0.888 / Estimate: 0.112, 0.888 / LogL: -126892.437
Init pinv, alpha: 0.224, 0.888 / Estimate: 0.112, 0.888 / LogL: -126892.444
Optimal pinv,alpha: 0.111, 0.889 / LogL: -126892.430

Parameters optimization took 26.355 sec
Computing ML distances based on estimated model parameters...
Computing ML distances took 0.323718 sec (of wall-clock time) 2.999017 sec(of CPU time)
Computing RapidNJ tree took 0.210173 sec (of wall-clock time) 0.651073 sec (of CPU time)
Log-likelihood of RapidNJ tree: -127274.052
--------------------------------------------------------------------
|             INITIALIZING CANDIDATE TREE SET                      |
--------------------------------------------------------------------
Generating 98 parsimony trees... 18.239 second
Computing log-likelihood of 98 initial trees ... 16.878 seconds
Current best score: -126892.430

Do NNI search on 20 best initial trees
Estimate model parameters (epsilon = 0.100)
BETTER TREE FOUND at iteration 1: -126881.844
Estimate model parameters (epsilon = 0.100)
BETTER TREE FOUND at iteration 2: -126841.644
Estimate model parameters (epsilon = 0.100)
BETTER TREE FOUND at iteration 4: -126830.371
Iteration 10 / LogL: -126859.201 / Time: 0h:1m:37s
Estimate model parameters (epsilon = 0.100)
BETTER TREE FOUND at iteration 13: -126830.176
Estimate model parameters (epsilon = 0.100)
BETTER TREE FOUND at iteration 17: -126816.867
Iteration 20 / LogL: -126854.670 / Time: 0h:2m:17s
Finish initializing candidate tree set (20)
Current best tree score: -126816.867 / CPU time: 108.668
Number of iterations: 20
--------------------------------------------------------------------
|               OPTIMIZING CANDIDATE TREE SET                      |
--------------------------------------------------------------------
Iteration 30 / LogL: -126829.635 / Time: 0h:2m:55s (0h:8m:45s left)
Estimate model parameters (epsilon = 0.100)
BETTER TREE FOUND at iteration 34: -126816.161
Estimate model parameters (epsilon = 0.100)
BETTER TREE FOUND at iteration 35: -126814.898
Estimate model parameters (epsilon = 0.100)
BETTER TREE FOUND at iteration 37: -126811.266
Iteration 40 / LogL: -126831.446 / Time: 0h:3m:38s (0h:9m:2s left)
Iteration 50 / LogL: -126811.845 / Time: 0h:4m:19s (0h:7m:39s left)
Log-likelihood cutoff on original alignment: -126929.395
Iteration 60 / LogL: -126813.811 / Time: 0h:5m:0s (0h:6m:31s left)
Iteration 70 / LogL: -126847.476 / Time: 0h:5m:39s (0h:5m:29s left)
Iteration 80 / LogL: -126831.776 / Time: 0h:6m:21s (0h:4m:34s left)
Iteration 90 / LogL: -126824.683 / Time: 0h:7m:3s (0h:3m:43s left)
Iteration 100 / LogL: -126814.660 / Time: 0h:7m:45s (0h:2m:53s left)
Log-likelihood cutoff on original alignment: -126920.398
NOTE: Bootstrap correlation coefficient of split occurrence frequencies: 0.998
Iteration 110 / LogL: -126818.395 / Time: 0h:8m:27s (0h:6m:59s left)
Iteration 120 / LogL: -126818.796 / Time: 0h:9m:12s (0h:6m:11s left)
Iteration 130 / LogL: -126815.748 / Time: 0h:9m:53s (0h:5m:21s left)
TREE SEARCH COMPLETED AFTER 138 ITERATIONS / Time: 0h:10m:28s

--------------------------------------------------------------------
|                    FINALIZING TREE SEARCH                        |
--------------------------------------------------------------------
Performs final model parameters optimization
Estimate model parameters (epsilon = 0.010)
1. Initial log-likelihood: -126811.266
Optimal log-likelihood: -126811.260
Proportion of invariable sites: 0.111
Gamma shape alpha: 0.884
Parameters optimization took 1 rounds (0.609 sec)
BEST SCORE FOUND : -126811.260
Creating bootstrap support values...
Split supports printed to NEXUS file /media/disk8/nfernandez/uca_consurf_with_tax/results/tree/ref_database.splits.nex
Total tree length: 40.565

Total number of iterations: 138
CPU time used for tree search: 5779.715 sec (1h:36m:19s)
Wall-clock time used for tree search: 599.751 sec (0h:9m:59s)
Total CPU time used: 6061.291 sec (1h:41m:1s)
Total wall-clock time used: 629.336 sec (0h:10m:29s)

Computing bootstrap consensus tree...
Reading input file /media/disk8/nfernandez/uca_consurf_with_tax/results/tree/ref_database.splits.nex...
133 taxa and 566 splits.
Consensus tree written to /media/disk8/nfernandez/uca_consurf_with_tax/results/tree/ref_database.contree
Reading input trees file /media/disk8/nfernandez/uca_consurf_with_tax/results/tree/ref_database.contree
Log-likelihood of consensus tree: -126811.267

Analysis results written to: 
  IQ-TREE report:                /media/disk8/nfernandez/uca_consurf_with_tax/results/tree/ref_database.iqtree
  Maximum-likelihood tree:       /media/disk8/nfernandez/uca_consurf_with_tax/results/tree/ref_database.treefile
  Likelihood distances:          /media/disk8/nfernandez/uca_consurf_with_tax/results/tree/ref_database.mldist

Ultrafast bootstrap approximation results written to:
  Split support values:          /media/disk8/nfernandez/uca_consurf_with_tax/results/tree/ref_database.splits.nex
  Consensus tree:                /media/disk8/nfernandez/uca_consurf_with_tax/results/tree/ref_database.contree
  Screen log file:               /media/disk8/nfernandez/uca_consurf_with_tax/results/tree/ref_database.log

Date and Time: Thu Jan 12 11:09:51 2023
