# Supplementary material for: Picoplankton nitrogen guilds in the tropical and subtropical oceans: From the surface to the deep
Source: PLoS One. 2025 Nov 5;20(11):e0335222. doi: 10.1371/journal.pone.0335222 (PMC12588538; doi:10.1371/journal.pone.0335222)
Supplement: S1 File — (ZIP) [file pone.0335222.s001.zip › supplementary info/N_cycle/G_uca_urea_carboxylase/tree/ref_database.newick]

(uca_33:1.4347169512,(((((((ugaCgd2_0:0.2364776728,ugaCgd2_37:0.1447329474)100:0.7414078681,((((ugaCgd2_46:0.8868305196,ugaCgd2_33:0.4733368983)78:0.0557649082,ugaCgd2_5:0.6527927896)68:0.0354031423,(((((ugaCgd2_44:0.7718318403,ugaCgd2_58:0.2992371547)93:0.0461056445,(ugaCgd2_4:0.0059849363,(ugaNoah_2:0.0021911734,(ugaCgd2_43:0.0009221827,(ugaCgd2_27:0.0009237419,ugaNoah_28:0.0000022296)97:0.0000022296)94:0.0010187039)100:0.0107300445)100:0.2699569297)98:0.0616409372,(ugaNoah_16:0.2256472343,(ugaNoah_14:0.1480464543,(ugaNoah_1:0.0568203080,ugaNoah_27:0.0764120504)100:0.1090128500)99:0.0805252124)100:0.1316360930)100:0.1090567331,(ugaCgd2_16:0.5424974103,(ugaNoah_9:0.2196633056,ugaNoah_10:0.2224497480)100:0.1863360557)70:0.0494046166)98:0.0517594608,((ugaCgd2_35:0.6211061102,ugaNoah_3:0.4394241576)94:0.1058019603,(ugaCgd2_2:0.3719782990,ugaCgd2_26:0.4203856483)90:0.0834031765)83:0.0474083257)82:0.0398712994)100:0.0997513353,(ugaCgd2_39:0.2761207367,(((((ugaGold_0:0.0887654608,ugaGold_1:0.0954761829)100:0.1257798654,ugaCgd2_21:0.1950453681)99:0.0438685889,ugaGold_2:0.1778618723)100:0.0673308983,ugaNoah_0:0.1934324161)46:0.0281980104,((ugaCgd2_15:0.0164162731,ugaCgd2_55:0.0186315896)100:0.2018854748,((ugaCgd2_23:0.0084607269,ugaCgd2_30:0.0034255050)100:0.1794150526,((((ugaCgd2_6:0.0181305421,ugaCgd2_61:0.0224472152)100:0.1031761927,ugaNoah_25:0.0765987790)88:0.0224725875,ugaCgd2_59:0.0871167219)73:0.0131362465,(ugaCgd2_47:0.0698336001,(ugaNoah_8:0.0251855135,ugaNoah_24:0.0221403328)100:0.0529416786)99:0.0329417277)85:0.0262453574)95:0.0370680836)99:0.0441639047)98:0.1008052071)100:0.3535596663)98:0.0631594060)82:0.0561366653,(ugaCgd2_18:0.7473932542,((((((uca_5:0.5499915314,uca_20:0.5657486638)99:0.0888897563,((uca_24:0.4707360533,((uca_9:0.1535744948,(uca_12:0.0009767667,(((uca_8:0.0009687627,uca_7:0.0000022296)99:0.0009720313,uca_1:0.0000022296)63:0.0000022296,uca_4:0.0009689936)97:0.0009619253)100:0.1974721534)100:0.1335453223,(uca_16:0.1428122800,uca_18:0.2133227034)99:0.0709050042)100:0.2031611085)94:0.0487760520,(uca_6:0.1986414250,uca_28:0.1645954071)100:0.1837648144)100:0.1083720714)99:0.0589123129,uca_3:0.4429712741)100:0.1030601396,(((((ugaCgd2_42:0.2122136579,ugaNoah_7:0.1774588485)100:0.2519008068,(ugaCgd2_29:0.3254358513,((ugaCgd2_17:0.0483868747,ugaCgd2_57:0.0645931459)100:0.0667248325,(ugaCgd2_25:0.0514347118,ugaCgd2_36:0.0799601832)100:0.0718662479)100:0.1902367850)99:0.0505558308)99:0.0403464833,((ugaCgd2_14:0.1936726550,ugaCgd2_22:0.2200121075)100:0.1277558507,(((ugaNoah_22:0.2773804281,ugaCgd2_11:0.2488147341)61:0.0612343585,ugaCgd2_41:0.2748403236)52:0.0224217726,ugaCgd2_31:0.2049354587)100:0.1037164288)100:0.0527456369)100:0.0971324533,ugaCgd2_12:0.4059611618)78:0.0434993431,ugaCgd2_13:0.3317538147)71:0.0270608938)72:0.0330014661,(((ugaNoah_11:0.5361683970,ugaNoah_18:0.2935643419)100:0.1480548501,((ugaCgd2_51:0.2420142708,ugaCgd2_45:0.1923559313)99:0.0460846728,ugaNoah_4:0.2189203612)100:0.1365108247)66:0.0369211375,(ugaCgd2_49:0.4051436596,ugaCgd2_60:0.2617040383)100:0.1038036691)100:0.0810505585)95:0.0774355784,(ugaCgd2_7:0.3814139203,((ugaCgd2_10:0.2099994221,((ugaNoah_17:0.0056886005,ugaNoah_26:0.0085831216)100:0.0320184606,(ugaCgd2_52:0.0171817233,(((ugaNoah_20:0.0137082503,ugaNoah_6:0.0094976986)99:0.0057853769,ugaNoah_15:0.0109693224)93:0.0012426093,(ugaNoah_13:0.0077325627,ugaNoah_21:0.0060669616)100:0.0038624371)98:0.0080892458)100:0.0282188093)100:0.1717113283)100:0.0711542918,(ugaCgd2_56:0.2233464662,ugaCgd2_19:0.2287121396)100:0.0473184988)100:0.0982983537)100:0.1920687330)100:0.4073284271)82:0.1033382705)72:0.0467859078,((ugaCgd2_20:0.1624076629,ugaCgd2_32:0.1318501084)100:0.4397610467,((ugaCgd2_3:0.0172196377,(ugaCgd2_28:0.0137790192,(ugaCgd2_24:0.0066321601,(ugaCgd2_34:0.0009239110,ugaCgd2_48:0.0000022296)100:0.0027076805)100:0.0142125268)99:0.0139683647)100:0.4474981211,((ugaCgd2_9:0.0055208014,ugaCgd2_54:0.0156997007)100:0.3694007536,(ugaNoah_23:0.3801110485,(ugaCgd2_8:0.2869404021,ugaCgd2_50:0.2117197403)100:0.2554405512)100:0.1429086443)100:0.1286648216)100:0.0967816875)90:0.0519512768)48:0.0310041566,(((ugaCgd2_1:0.0000026656,ugaNoah_5:0.0054584175)100:0.6773659497,(uca_35:0.2132681705,ugaNoah_19:0.2698872157)100:0.4272701229)74:0.0587234063,ugaCgdA_0:0.4810766191)89:0.0872167255)63:0.0317310017,(uca_32:0.5832660384,((ugaCgd2_38:0.0108132138,ugaCgd2_53:0.0026894181)100:0.0026778810,ugaCgd2_40:0.0000025435)100:0.5129537608)85:0.0984559923)66:0.0333910803,ugaNoah_12:0.6097217187)100:0.2110899481,((((uca_11:0.0073489479,((uca_15:0.0033607694,uca_22:0.0059386474)99:0.0033757809,(uca_36:0.0053965077,uca_14:0.0055388764)100:0.0019471191)99:0.0017616528)100:0.5586805040,uca_23:0.2941350232)100:0.1374217888,(uca_10:0.4267851298,(((uca_17:0.2899073440,uca_30:0.2771254764)74:0.0477692496,uca_34:0.2569452283)100:0.2740965728,(uca_27:0.3231466475,((uca_29:0.0886722041,(uca_2:0.0718367403,ucaGold_0:0.1049896436)100:0.0382034763)100:0.1333471240,((uca_19:0.0000022296,uca_26:0.0009070919)100:0.1752878715,uca_31:0.1715917839)98:0.0395095061)100:0.0798786746)100:0.0533385715)98:0.0705359045)98:0.0545406518)85:0.0238202481,(uca_13:0.3544835557,(uca_25:0.1324869240,(uca_0:0.1025505158,uca_21:0.0774567754)99:0.0559114660)100:0.1724407512)89:0.0512175760)97:0.1620593986);
