# Supplementary material for: Picoplankton nitrogen guilds in the tropical and subtropical oceans: From the surface to the deep
Source: PLoS One. 2025 Nov 5;20(11):e0335222. doi: 10.1371/journal.pone.0335222 (PMC12588538; doi:10.1371/journal.pone.0335222)
Supplement: S1 File — (ZIP) [file pone.0335222.s001.zip › supplementary info/N_cycle/G_uca_urea_carboxylase/clusters/clusters_table_consurf.tsv]

uca1	IN_49_100
uca2	IN_111_97
uca3	uca_33
uca4	uca_35
uca5	uca_32
no_uca1	IN_62_71
no_uca2	IN_76_100
no_uca3	IN_82_100
no_uca4	ugaCgd2_18
no_uca5	IN_6_82
no_uca6	IN_93_90
no_uca7	IN_106_100
no_uca8	ugaNoah_19
no_uca9	ugaCgdA_0
no_uca10	IN_109_100
no_uca11	ugaNoah_12
