# Supplementary material for: Picoplankton nitrogen guilds in the tropical and subtropical oceans: From the surface to the deep
Source: PLoS One. 2025 Nov 5;20(11):e0335222. doi: 10.1371/journal.pone.0335222 (PMC12588538; doi:10.1371/journal.pone.0335222)
Supplement: S1 File — (ZIP) [file pone.0335222.s001.zip › supplementary info/N_cycle/G_uca_urea_carboxylase/clusters/clusters_for_labelplaments_consurf.tsv]

id	cluster
uca_5	uca
uca_20	uca
uca_24	uca
uca_9	uca
uca_12	uca
uca_8	uca
uca_7	uca
uca_1	uca
uca_4	uca
uca_16	uca
uca_18	uca
uca_6	uca
uca_28	uca
uca_3	uca
uca_11	uca
uca_15	uca
uca_22	uca
uca_36	uca
uca_14	uca
uca_23	uca
uca_10	uca
uca_17	uca
uca_30	uca
uca_34	uca
uca_27	uca
uca_29	uca
uca_2	uca
ucaGold_0	uca
uca_19	uca
uca_26	uca
uca_31	uca
uca_13	uca
uca_25	uca
uca_0	uca
uca_21	uca
uca_33	uca
uca_35	uca
uca_32	uca
ugaCgd2_42	no_uca
ugaNoah_7	no_uca
ugaCgd2_29	no_uca
ugaCgd2_17	no_uca
ugaCgd2_57	no_uca
ugaCgd2_25	no_uca
ugaCgd2_36	no_uca
ugaCgd2_14	no_uca
ugaCgd2_22	no_uca
ugaNoah_22	no_uca
ugaCgd2_11	no_uca
ugaCgd2_41	no_uca
ugaCgd2_31	no_uca
ugaCgd2_12	no_uca
ugaCgd2_13	no_uca
ugaNoah_11	no_uca
ugaNoah_18	no_uca
ugaCgd2_51	no_uca
ugaCgd2_45	no_uca
ugaNoah_4	no_uca
ugaCgd2_49	no_uca
ugaCgd2_60	no_uca
ugaCgd2_7	no_uca
ugaCgd2_10	no_uca
ugaNoah_17	no_uca
ugaNoah_26	no_uca
ugaCgd2_52	no_uca
ugaNoah_20	no_uca
ugaNoah_6	no_uca
ugaNoah_15	no_uca
ugaNoah_13	no_uca
ugaNoah_21	no_uca
ugaCgd2_56	no_uca
ugaCgd2_19	no_uca
ugaCgd2_18	no_uca
ugaCgd2_0	no_uca
ugaCgd2_37	no_uca
ugaCgd2_46	no_uca
ugaCgd2_33	no_uca
ugaCgd2_5	no_uca
ugaCgd2_44	no_uca
ugaCgd2_58	no_uca
ugaCgd2_4	no_uca
ugaNoah_2	no_uca
ugaCgd2_43	no_uca
ugaCgd2_27	no_uca
ugaNoah_28	no_uca
ugaNoah_16	no_uca
ugaNoah_14	no_uca
ugaNoah_1	no_uca
ugaNoah_27	no_uca
ugaCgd2_16	no_uca
ugaNoah_9	no_uca
ugaNoah_10	no_uca
ugaCgd2_35	no_uca
ugaNoah_3	no_uca
ugaCgd2_2	no_uca
ugaCgd2_26	no_uca
ugaCgd2_39	no_uca
ugaGold_0	no_uca
ugaGold_1	no_uca
ugaCgd2_21	no_uca
ugaGold_2	no_uca
ugaNoah_0	no_uca
ugaCgd2_15	no_uca
ugaCgd2_55	no_uca
ugaCgd2_23	no_uca
ugaCgd2_30	no_uca
ugaCgd2_6	no_uca
ugaCgd2_61	no_uca
ugaNoah_25	no_uca
ugaCgd2_59	no_uca
ugaCgd2_47	no_uca
ugaNoah_8	no_uca
ugaNoah_24	no_uca
ugaCgd2_20	no_uca
ugaCgd2_32	no_uca
ugaCgd2_3	no_uca
ugaCgd2_28	no_uca
ugaCgd2_24	no_uca
ugaCgd2_34	no_uca
ugaCgd2_48	no_uca
ugaCgd2_9	no_uca
ugaCgd2_54	no_uca
ugaNoah_23	no_uca
ugaCgd2_8	no_uca
ugaCgd2_50	no_uca
ugaCgd2_1	no_uca
ugaNoah_5	no_uca
ugaNoah_19	no_uca
ugaCgdA_0	no_uca
ugaCgd2_38	no_uca
ugaCgd2_53	no_uca
ugaCgd2_40	no_uca
ugaNoah_12	no_uca
