# Supplementary material for: Picoplankton nitrogen guilds in the tropical and subtropical oceans: From the surface to the deep
Source: PLoS One. 2025 Nov 5;20(11):e0335222. doi: 10.1371/journal.pone.0335222 (PMC12588538; doi:10.1371/journal.pone.0335222)
Supplement: S1 File — (ZIP) [file pone.0335222.s001.zip › supplementary info/N_cycle/G_nirS_nitrite reductase d-cytocrome type/tree/ref_database.faln]

>refKO_108
------------------------------------------------------------
-------------------------------MKLGTVL----------------------
--------------------------------SYVAAVSLA-------------------
------------------------------------------------------------
------------------------------------------------------------
------------------------------------------------------------
------------------------------------------------------------
---------------------------------------------------------ATM
AQAGTSKMDFAKVYEKECQGCHGPIHQGGVGADLRP--------K-------------AL
K--KKN--KQMLVDTILEGRPGTAMPAWKS------K-----F-SRDDAAGMVDWLMNW-
KNTVELKLDLDQIKKSWKKLADREALFKKYPTPTDVKSVKDIVFATER------DASLVD
FIDGTTGKVLSRH-KAGFAVHVTV---------TNKRM----PRYAYSISRSGRLTMFDL
NAPGQPA-IASVQVGQESRGLAVSPDG--------KYVMAGDYNPGGAVLCDAKTLEPLK
VYPTSSVIDPDG---NIGPSRVAYIADT---PYAPYFSFALKDGGHVYIVDYSK--PD--
FPVV--GDIPNIGKILHDAF--ENEGVDEGRFVYVASQGSDLMGVVDLKT-KKLAA----
---KIY----TGPGTKPHPGQGSSW----YNDKYG-QLNATNSMNVGDVVIW--------
-----NM-DNKVVANVP---TAGGGLFVGTSKDTPYLWSDCVLG-GPHNYNKVYLI----
----------NKQTLKTDRIIEVGKTKGHLIDAHTGKILQEWDATQYQTVKGKQVSSKIS
KETLLTYTAKHGPKVKNPVVPRL---------------LHAEPANHGKWTFISEWTTGR-
-----------IGVYESETGKFVKYIYN--MTTPT-FTYSV-------------------
-------EHRQEVPGA--------------------------------------------
-----------------------------------
>refKO_280
------------------------------------------------------------
-------------------------------MKMGKVL----------------------
--------------------------------SLAACSVLT-------------------
------------------------------------------------------------
------------------------------------------------------------
------------------------------------------------------------
------------------------------------------------------------
---------------------------------------------------------AGS
LYAGTSNMDFPEVYEKECQGCHGPIHQGGVGSDLRP--------K-------------AL
K--KME--RHVLRDAILAGVSNTAMPQWDH------M-----F-SKDDADGMVDWLMDW-
KDNTNYKLDFDQIHGTWTKLADREALAKKYPKAVDTKSVLDITFATER------DASLVD
FIDSTNGKVLSRH-KAGFAVHVTV---------TNKKN----PRYAYSISRSGRLTMFDI
AAPGQPA-LASVQVGFESRGLAVSPDG--------KYVIAGNYTPGGAVLVDAMTLEPLK
AYDTSAVINMQG---QIEASRVASLADT---PYGPYFAMALKDAGRVYIIDYSK--PD--
FPIV--GDVPNIGEVLHDAFLNEDEGKDFGRYYMIASQGSDVMGIVDYKE-KNLAA----
---KVY----TGKKSKPHPGQGSSW----YNKKMGKQLHATVTMNQGSVVVW--------
-----DS-SWEIVKKIK---TSGGGLFIGTAHDTPYLWADTVLG-KPATYNEVYLI----
----------NKETLETDKIVKVGKKEGQLIDAKTKKVLQTWDATQYKTVTFPESKPKIG
RDKVVEYTSKLGDKVKNPVQPRL---------------LHAEPANHGKWTMISEWTTGR-
-----------IGIYDSVSGKFIKYINN--LTTPT-FTYSV-------------------
-------EHRQHIPGA--------------------------------------------
-----------------------------------
>refKO_49
------------------------------------------------------------
-------------------------------MKLNRIL----------------------
--------------------------------GLAAVTSFA-------------------
------------------------------------------------------------
------------------------------------------------------------
------------------------------------------------------------
------------------------------------------------------------
---------------------------------------------------------ATM
AIAGTSNMDFAKVFEKECQGCHGPIHQGGVGSDLRP--------K-------------AL
K--KKN--AEMLAETIMEGRENTAMPAWNA------T-----F-SKDDAAGMVHWLMDW-
KNTVELKLDFDQVHKTWTKLADRDALAKKYPKATDVKDVKDITFATER------DASLVD
FIDSTTGKVLSRH-KAGFAVHVTV---------TNKHD----PRYAYCISRSGKLTMFDI
AAPGQPA-LATVQVGQESRGLAVSPDG--------KYVMAGNYNPGGAVLCDAHTLEPLK
VYDTSRVIDTDG---QIGPSRVAYIADT---PYGPYFSFALKDAGHVYVVDYSK--PD--
FPIV--GDIPNIGKVLHDAFLNENEGEDFGRYVQVASQGSDLMGIVDQKT-MQLAA----
---KVH----TGKKSKPHPGQGSSW----FNKKMGKQLNATNSMNFGSVVIW--------
-----ESPSWKIVKKIK---TSGGGLFVGTGEHTPWIWSDCVLG-KPDKYNEVHLI----
----------NKETLETDRIIKVGKTEGQLIDAKSGKVLQTWDATQHEKV--PMNEKTFG
KEKIMPMPDHLGKALKEGVQPRL---------------LHAEPANHGKWTMISEWTTGR-
-----------IGIYESETGKFVKYINN--LTTPT-FTYSV-------------------
-------EHRQHIPGA--------------------------------------------
-----------------------------------
>refKO_235
------------------------------------------------------------
-------------------------------MKLNRIL----------------------
--------------------------------GLAAATSLV-------------------
------------------------------------------------------------
------------------------------------------------------------
------------------------------------------------------------
------------------------------------------------------------
---------------------------------------------------------ATL
AIAGTSKMDFAQKYEKECQGCHGPIHQGGVGSDLRP--------K-------------AL
K--KKN--REMLAETILNGRENTAMPAWNS------T-----F-SKDDASGMIDWLMDW-
KNTVELTLDFDEVHKSWTKLADRDTLAKKYPKAADVKDVRDITFATER------DASLVD
FIDSTTGKVLSRH-KAGFAVHVTV---------TNKKD----PRYAYSISRSGKLTMFDI
AAPGQPA-LASVQVGQESRGLAVSPDG--------KYILAGNYNPGGAVLCDAHTLEPLK
VYDTSRVIDPDG---QIGPSRVAGIADT---PYGPYFAMALKDAGHTYIIDYSK--PD--
FPIV--GDIPNIGKILHDCFLNENEGEDFGRYFQIASQGSDLMGIVDFKT-KTLAA----
---KVH----TGKKSKPHPGQGSSW----FNKKLGKQLNATNSMNFGSVVIW--------
-----DSPGWNIVKKIP---TAGGGLFVGTGEHTPWIWSDCVLG-KPDKYNEVHLI----
----------NKETLETDRIIKVGKTKGQLIDAKTGKVLQEWDATQHEKV--PVNEKTFG
KEKVLPMPTKLGAAVKEPVQPRL---------------LHAEPANHGKWTMISEWTTGR-
-----------IGIYESETGKFVKYIEN--LTTPT-FTYSV-------------------
-------EHRQHVPGA--------------------------------------------
-----------------------------------
>refKO_124
------------------------------------------------------------
-------------------------------MKLTKLL----------------------
--------------------------------LSTVAAAAI-------------------
------------------------------------------------------------
------------------------------------------------------------
------------------------------------------------------------
------------------------------------------------------------
---------------------------------------------------------VTS
---ASAAFDAESVYEKDCQGCHGPAHQGGVGSDIRP--------D-------------VI
K--SKN--AYKLSEVIMNGRPGTAMPAFKKGESIGHE-----F-SKNDAAAMTDYLQHF-
AGKKEMVLTLDNVKKGFRPLNDRMKLMKEFPTAVDVKKVTDIVFVTER------DASKVV
FLDGTTGDLLSRH-PAGFAVHVTV---------TNKRM----PRYAYSVSRDGLVTMFDL
ASKGQQK-IAEVRIGTESRGLAVSPDG--------KYLMAGNYTPGGAILMDAMTLEPLK
VYPTSSVINNEG---NIESSRVASIADT---PYGPYFAFALKDAGHVYIVDYSK--EG--
FPVV--GDIPNIGNILHDAF--LNEGKEIGRYYMIASQGSDVMGIVDFKT-KTLAA----
---KVY----TGAKAKPHPGQGSSW----YNEEYG-QLHATVNMNVGQVTVW--------
-----DN-NWDVVRHIP---TAGGGLFVGTSEHTPWIWADNVLG-GSQNWNTVHLV----
----------HKQHLEVDRIITVGKDQGTLTK-ADGTVIESWDV--------PHSDQ---
-------------------TPRI---------------LHAEPANHGNWTMISEWNTGR-
-----------IGVYEAKTGKFVKYITG--LTTPT-FTYSI-------------------
-------EHRQTIPGA--------------------------------------------
-----------------------------------
>refKO_50
------------------------------------------------------------
-------------------------------MKFNKLV----------------------
--------------------------------ITAAILAAA-------------------
------------------------------------------------------------
------------------------------------------------------------
------------------------------------------------------------
------------------------------------------------------------
---------------------------------------------------------SSS
LFADTSSMDVEKMFVKECQGCHGPNHEGGVGSDLRP--------S-------------QI
T--KKN--SYVLAEAILNGRAGTAMPPFAN------K-----M-NKGDADKMVDYLQHF-
KGKKLKVLTLAAVKAGWKNLNDRVALAKKYPHAVDVKKNTDICFVTER------DAARVV
FVDGTSGKVLSRH-PAGFAVHVTV---------TNKRQ----PRYAYSISRSGLVTMFDL
NTPGQMK-IAECQVGTDSRGLAVSPDG--------KYLMAGNYVPGGAILMDAMTLEPLK
VYPTSSVINTDG---DIDSSRVAGVYDT---PYGPYIAFALKDAGHVYIVDYSK--PN--
YPIV--GDIPNIGKILHDGF--ENEGKEIGRYLMQASQGSDVMGIVDFKT-KSLVA----
---KVY----TGPGTKPHPGQGSSW----YNEKYG-QVHATNSMNVGDVVIW--------
-----DN-NWDVVKNVK---TAGGGLFVGTSEHTPFIWSDCVLG-GPSNWNKIYLI----
----------NKQTLETDRILTVGTKKGTIIDPVTHKTLYSWDV--------PTVKDKDG
N----------------VIVPRI---------------LHAEPANHGHWTMISEWNAGR-
-----------IGIYEAKTGKFVKYISG--LTTPT-FTYSI-------------------
-------EHRQTIPGA--------------------------------------------
-----------------------------------
>refKO_139
------------------------------------------------------------
-------------------------------MRLNKLV----------------------
--------------------------------TSVAALAVV-------------------
------------------------------------------------------------
------------------------------------------------------------
------------------------------------------------------------
------------------------------------------------------------
---------------------------------------------------------SSG
LFAGTSHMNVAKMFEKECQGCHGPNHEGGVGADLRP--------N-------------KI
A--KKN--AYTLSEVILNGRPGTAMPPFNE------K-----M-NQADAQKMVDYLQHF-
KGKKMSVLSMEAVKAGWKKLNDRTALLKKYPHAVDVKKVTDICFVTER------DAARVV
FIDGTSGKVLSKH-PAGFAVHVTV---------TNKRQ----PRYAYSISRSGLVTMFDL
ASKGQQK-IAQVQVGSDSRGLAVSPDG--------KYLMAGNYVPGGAILMDAMTLEPLK
VYPTSSVINMDG---DIGSSRVAGIYDT---PYGPYIAFALKDAGHVYIVDYSK--PN--
FPIV--GDIPNIGKILHDGF--ENEGKEIGRYLMQASQGSDVMGVVDFKT-KSLVA----
---KVY----TGPGSKPHPGQGSSW----YNDRYG-QLYATNSMNVGDVVIW--------
-----DS-NWDVVAHVR---TAGGGLFVGTSEHTPFIWSDNVLG-GPDNWNKIHLI----
----------NKQTLEVDRILTVGTKQGTITDPVTHKLLYKWKV--------PTVKNKKG
K----------------VVVPRI---------------LHAEPANHGHWTMVSEWNAGR-
-----------IGIYEAKTGKFVKYIKG--LTTPT-FTYSI-------------------
-------EHRQSIPGA--------------------------------------------
-----------------------------------
>refKO_44
------------------------------------------------------------
-------------------------------MKFNKLF----------------------
--------------------------------MSVAAVAVV-------------------
------------------------------------------------------------
------------------------------------------------------------
------------------------------------------------------------
------------------------------------------------------------
---------------------------------------------------------SSG
LFAGTSSMDVEKMFEKECQGCHGPNHEGGVGSDLRP--------A-------------VI
D--KKN--AYTLSEVILNGRAGTAMPPFSE------K-----M-TKDDADKMVDYLQHF-
KGQKLTVLTLEGVKAGWKTLNNRDELFKKYPEAADVKNTTDICFVTER------DAARVV
FIDGTSGKILSKH-PAGFAVHVTV---------TNKRQ----PRYAYSISRSGLVTMFDL
NSPGQQK-IAECQVGSDSRGLAVSPDG--------KYLMAGNYVPGGATLMDAMTLEPLK
VYPTSSVIDTDG---NINSSRVAGIYDT---PYGPYIAFALKDAGHVYIVDYSM--PD--
FPIV--GDIPNIGKILHDGF--LNEGKEIGRYLFQASQGSDVMGVVDFKT-KSLVT----
---KIY----TGPSAKPHPGQGSSW----FNERLGQQLGATVNMNLGQVTIW--------
-----DD-HFDVIRQIP---IGGGGLFIGTSEHTPFLWADNVLG-GEANWNKIHLI----
----------NKQTLEVDRILTVGTTQGTITDPVTHKAIYKWKV--------PTVKDAKG
N----------------AIIPRI---------------LHAEPANHGHWTMVSEWNAGR-
-----------IGIYEAKTGEFVKYIDG--LTTPT-FSYSI-------------------
-------EHRQTIPGA--------------------------------------------
-----------------------------------
>refKO_186
------------------------------------------------------------
-------------------------------MKFNKLL----------------------
--------------------------------ISAAALAVV-------------------
------------------------------------------------------------
------------------------------------------------------------
------------------------------------------------------------
------------------------------------------------------------
---------------------------------------------------------SSG
LFAGTSNMDVAKMFERECQGCHGPNHEGGVGSDLRP--------D-------------TI
G--AKN--SYTLSETILGGRAGTAMPPFSE------K-----L-TKDDADKMVDYLQHF-
KGLKLTVLTLEGVKEGWKILNNRDELFKKYPEAVDVKKNTDICFVTER------DAARVV
FLDGTTGKILSRH-PAGFAVHVTV---------TNKRQ----PRYAYSISRSGLVTMFDL
NTPGQQK-IAETQVGTDSRGLACSPDG--------KYLMAGNYVPGGAVLLDAMSLEPLK
VYPTSSVIDTDG---NIGSSRVAGIYDT---PYGPYIAFALKDAGHVYIVDYSK--PD--
YPIV--GDIPNIGKILHDGF--LNEGKEIGRYLFQASQGSDVMGVVDFKT-KSLVT----
---KIY----TGPSAKPHPGQGSSW----YNERLGQQLGATVNMNLGQVTIW--------
-----DS-NFDVIRQIP---TAGGGLFIGTSEHTPFLWADNVLG-GPTNWNKIYLI----
----------NKQTLETDRILTVGAKEGTITDPVSHKAMYSWKV--------PTVKDKDG
K----------------VISPRI---------------LHAEPANHGHWTMVSEWNAGR-
-----------IGIYEAKTGEFVKYIEG--LTTPT-FTYSI-------------------
-------EHRQTIPGA--------------------------------------------
-----------------------------------
>refKO_69
------------------------------------------------------------
-------------------------------MRLNKLV----------------------
--------------------------------MSVAALAVV-------------------
------------------------------------------------------------
------------------------------------------------------------
------------------------------------------------------------
------------------------------------------------------------
---------------------------------------------------------SSG
LFAGESNMDVEKVFEKECQGCHGPNLEGGVGSDLRP--------A-------------VT
A--KKN--AYMLSEVVLNGRAGTAMPEFKA------K-----F-TKDDADKMVDYIQHF-
KGKKMAVLTLDSVKAGWKPLNDRMAFFKKYPHAVDVKKNTDICFVTER------DAERVA
FVDGTSGKVLSKH-PAGFAVHVTV---------TNKRM----PRYAYSISRSGLVTMFDL
NTPGQQK-IAQTQVGSDSRGLAVSPDG--------KYLMAGNYVPGGAILMDAMTLEPLK
VYPTSSVIKPNG---DIGSSRVAGIFDT---PYGPYIAFALKDGGHVYIVDYSK--PN--
FPIV--GDIPNIGDILHDGF--LNEGKEIGRYLFIASQGSDVVGVVDFKT-KSLVT----
---KIY----TGPSAKPHPGQGSSW----YNEQLGQQLGATVNMNLGQVTIW--------
-----DD-NFDVIRQIP---IGGGGLFIGTSEHTPFLWADNVLG-GESNWNKVHLI----
----------NKQTLEVDRIITVGTAKGTVIDPVTHKTLYTWDV--------PTVKDKDG
K----------------AITPRI---------------LHAEPANHGYWTMISEWNCGR-
-----------IGIYEAKTGKFVKYITG--LTTPT-FTYSI-------------------
-------EHRQTIPGA--------------------------------------------
-----------------------------------
>refKO_79
------------------------------------------------------------
-------------------------------MRLNKLV----------------------
--------------------------------LSVAATAVV-------------------
------------------------------------------------------------
------------------------------------------------------------
------------------------------------------------------------
------------------------------------------------------------
---------------------------------------------------------GSG
MLVQAAGFDAESVFEKECQGCHGPNLEGGVGSDLRP--------A-------------VT
A--KKN--SYELAETILNGKAGTAMPSFKD------K-----I-SKDDADKMVDYIQHF-
KGRVIKQLTLDTVKAAWKPLNDRMAFFTKYPNAVDVKKNTDICFVTER------DAERVA
FVDGTSGKILSKH-PAGFAVHVTV---------TNKRQ----PRYAYSISRSGLVTMFDL
NTPGQQK-IAEVQVGSDSRGLAVSPDG--------KYLMAGNYVPGGAILLDAMTLEPLK
VYPTSSVIKPNG---DIDSSRVAGIFDT---PYGPYFAFALKDGGHVYIVDYSK--PT--
FPIV--GDIPNIGDILHDGF--LNEGKEIGRYLFIASQGSDVVGVVDFKT-KSLVT----
---KIY----TGPASKPHPGQGSSW----YNETLGQQLGATVNMNLGQVTIW--------
-----DD-HFDVIRQIP---TGGGGLFVGTSEHTPFIWADNVLG-GSDVWNQVHLI----
----------NKQTLELDRIITVGTSEGTVTDPVTHKVLYKWEV--------PTVKDDKG
A----------------AITPRI---------------LHAEPANHGHWTMISEWNAGR-
-----------IGIYEAKTGKFVKYITG--LTTPT-FTYSI-------------------
-------EHRQTIPGA--------------------------------------------
-----------------------------------
>refSch_26
------------------------------------------------------------
---------------------------------MNKAI----------------------
--------------------------------LFGIAAALF-------------------
------------------------------------------------------------
------------------------------------------------------------
------------------------------------------------------------
-----------------------------------------------------------G
AGAA-----------------------------------------------------SAT
EFTAADPQRAEQIFNDNCASCHGHDLGGYLAPPLNQ--------D-------------RL
K--GRS--PTSLRSLIMAGSFDTLMPPF--YG----K-----L-SDEDIRLVVNRILNT-
PKLD-PQWTLDDIKKSLKVHVADESTLPDKPGY-AIDNMDDLIGVAARGRYGRGEGSKAV
FINSATNTQVGEV-PTRTAAHIIE---------FNPVN----PRWAYVKTDTAEVYKVDL
YSMKI---VREIKTGLNGPALGVSRDG--------KYLMAGSFVPHFAVLLDANTLEPLK
YFKLEGTD-PDG-KFVTSDSGM--ITGT---PYADIFAIALENAGQVWVVDLT---QP--
DFPV--TQIPNVGRHLHDAFL-----SHGGRKLMVASYDDSIVAAIDLAD-KKVLA----
---KLP----A-G-CVPHVGGGSVVQVNGRTLGFG-TNFGDCA--KEVVSVWDLDKM---
----------EVVKQVP---VSGGTESPAAHYNAPYVAVD--IISKDRRARTIQLI----
----------DKNTLEVAKTLDVGGHA---------------------------------
--------------------------------------YFPEYNAKGDRLYVSAGYNGD-
----------EVVAFDSKTLERVASFP---MQSPA-GIFS--------------------
------RARAKFMTRGLSPEAVQAD---LAKAQ---------------------------
-----------------------------------
>refKO_21
------------------------------------------------------------
--------------------------MELKIKTLKKSI----------------------
--------------------------------LAISISVLF-------------------
------------------------------------------------------------
------------------------------------------------------------
------------------------------------------------------------
-----------------------------------------------------------T
SANA-----------------------------------------------------YAA
---SDDSHKMHQLYQDNCASCHGSDHGGYLAPALNS--------E-------------TL
K--GRS--PTALRTLIMTGSFETLMPPF--FG----R-----L-SDNDIRDMVKHLQST-
PKLANPAFTIKDMQASLKVYVKDESKLPNKPTF-KIDSMDDIIGVAARGKYGRGDGSEAV
FINSKTHQQIGVV-PTVTAAHIIE---------FSPAN----ERWAYVKTDTAEIYKVDL
YTMQA---VRSIKTGWNGPGIGISRDG--------KYLMAGSFVPHNAVILDAETLEPLK
QFELEGID-PDG-KMVSSDSGM--IIGT---PYADIFAIALENAGQVWVVDLK----D--
DFPV--TKIKNVGRHLHDAFL-----THKGKKLMIASYDDSIVAAIDLEK-REIIK----
---KLP----A-G-CVPHVGGGAAVKVDGRTLGFG-TNFGTCD--KTVVSVWDLDTM---
----------ELVKQVP---VSGGTESPAAHANAPYVAVD--IITKDRRARTIQLI----
----------DKKSLEVVKTLDVGGHA---------------------------------
--------------------------------------YFPEYSADGKSLYVSAGYAGD-
----------EVVVYDSTSMKKTGSIQ---MESPA-GIFS--------------------
------RGRVKYMTRGLSPDE-------ME------------------------------
-----------------------------------
>refKO_152
------------------------------------------------------------
--------------------------MK-KIIPLQTPF----------------------
--------------------------------LAGAVALLL-------------------
------------------------------------------------------------
------------------------------------------------------------
------------------------------------------------------------
-----------------------------------------------------------S
SGGL-----------------------------------------------------QAS
---SDN---MHKVYQDNCASCHGSDHSGYLAPALNS--------E-------------TL
K--GRS--PTALRSLIMTGSFETLMPPF--YG----R-----L-SDNDIRSMVKHLQST-
PKLDNPPWTIKDMQASLKVYVKDESKLPSKPTY-QIDSMDDLIGVAARGKYGRGTGSKAV
FINSKTHKIVGEI-ETGTAAHIID---------FDPAN----ERWAYVKTDTAEIFKVDL
YSMQA---VRSIKTGYNGPSMGVSRDG--------NYIMAGSFVPHNAVILNAD-LEPLK
LFELEGVD-PDG-KMVTSDSGM--IIGT---PYADIFAIALENAGQVWVVDLK----D--
GFPV--TKIKNVGRHLHDAFL-----THKGRKLMVASYDDSIVAAIDLKD-RKIIK----
---KLK----A-G-CVPHVGGGAAVKVNGRTLGFG-TNFGTCD-NNTVVSVWDLDKM---
----------ELVKQVP---VSGGTESPAAHANAPYVAVD--VITKDRRARTIQLI----
----------DKKSLEVVKTLDVGGHA---------------------------------
--------------------------------------YFPEYSADGQYLYVSAGYAGD-
----------EVVVYDSHSLKKVASVQ---MESPA-GIFS--------------------
------RGRVKYMTRGLSPDE-------ME------------------------------
-----------------------------------
>refKO_116
------------------------------------------------------------
--------------------------MKITIKQLNKTI----------------------
--------------------------------LAGAVTMLL-------------------
------------------------------------------------------------
------------------------------------------------------------
------------------------------------------------------------
-----------------------------------------------------------S
SGAV-----------------------------------------------------QAD
---SNS--KAHQLYQENCASCHGADHGGYLAPALNS--------E-------------TL
K--GRS--PTVLRSTIMTGSFETLMPPF--YG----R-----L-SDDDIRALVKHLQST-
PKLPNPAWTMDDMKKSLKVYVKDESSLPSAPTY-QIDNIDDLIGVAARGKYGRGAGSKAV
FINSKTHQQVGEI-ATGTAAHIID---------FNPAN----PRWAYVKTDTAEIFKVDL
YSMQA---VRSIKTGFNGPGMGVSRDG--------KYIMAGTFVPHVAVILDAETLEPLK
TFELEGVD-PDG-NMVSSDSGM--VIGT---PYADIFAIALENAGQVWVVDLK----E--
GFPV--TKIKNVGRHLHDAFL-----THQGRKLMVASYDDSIVAVIDLEK-REIIK----
---KLP----A-G-CVPHVGGGSAVKVGGRTLGFG-TNFGTCD--KTVVSVWDLDKM---
----------EVVKQVP---VSGGTESPAAHANAPYVAVD--IITKDRRARTIQLI----
----------DKNSLEVVKTLDVGGHA---------------------------------
--------------------------------------YFPEYSADGKYLYVSAGYSGD-
----------EVVVYDSHSLKKVATVP---MESPA-GIFS--------------------
------RGRVKYMTRGLSPDE-------MELANATH------------------------
-----------------------------------
>refSch_7
------------------------------------------------------------
--------------------------MKTAKSLLSNTF----------------------
--------------------------------AA-GIAALL-------------------
------------------------------------------------------------
------------------------------------------------------------
------------------------------------------------------------
-----------------------------------------------------------I
PYGA-----------------------------------------------------QAT
---SDDARKYHRLYEENCASCHGSDHGGFLAPALNN--------E-------------TL
K--GRS--PTALRTIVMTGSFDTLMPPF--YG----R-----L-SDDDIRGLVKHLQST-
PKLDNPAWTIDDMKASLKVYVSDESKLPEKPAY-AIDDMDDIIGVAARGKYGRGEGSKAV
FINSKTHQKVGEI-PTNAAAHIID---------YNPAN----PRWAYVKNDTAEIFKVDL
YSMQV---VRSIKTGFNGPGLGVSRDG--------KYLMAGSYVPHNAVILNADTLEPLK
TFELEGVD-PDG-NLVSSDSGM--VIGT---PYADVLVVALENAGQVWVVDLK----D--
DFPV--TKIENVGRHLHDAFL-----THNGTKLMVASYDDSIVTAIDLKE-RKIIK----
---KLD----A-G-CVPHVGGGAAVQVDGRTLGFG-TNFGDCS--KTVVSVWDLDKM---
----------EVVKQVP---VAGGTESPAAHQNAPYVAVD--IISKDRRARTVQLI----
----------DKKSLEVVKTLDVGGHA---------------------------------
--------------------------------------YFPEYSADGKYLYVSAGYNGD-
----------EVAVFDSTSLEKVAAVP---MESPA-GIFS--------------------
------HGRVKYITRGLSPEE-------SKGANP--------------------------
-----------------------------------
>refKO_70
------------------------------------------------------------
-------------------------MKKTITKRLNQSL----------------------
--------------------------------LAVSITTLL-------------------
------------------------------------------------------------
------------------------------------------------------------
------------------------------------------------------------
-----------------------------------------------------------S
SGVA-----------------------------------------------------MAK
---SD---DMHQLYEDNCASCHGSDHGGYLAPALNS--------E-------------TL
K--GRS--PTALRTIVMAGSFDTLMPPF--YG----K-----L-NDDQIRGVIKHLQAT-
PKQPNPAWTLADMKKSLKVYVKDESTLPDKPTY-KIDNIDNLIGVAARGKYGRGEGSRAI
FINSTTHQKVGEI-PTGVAAHIID---------FNPAN----PRWAYVKTDTAEIFKVDL
YSMQA---TRSIKTGYNGPGMGVSRDG--------KYIMAGSFVPHNAVILDADTLEPLK
TFELEGVD-PDG-KMVSSDSGM--IIGT---PYADIFAIALENAGQVWIVDYK---ED--
GFPV--TKIEKVGRHLHDAFL-----THGGKKLMVASYDDSIVAAIDLEE-RKLIK----
---QLP----A-G-CVPHVGGGSAVKVDGRTLGFG-TNFGDCD--KMVVSVWDLDKM---
----------EVVKQIP---VSGGTESPAAHANAPYVAVD--IISKDRRARTVQLI----
----------DKKTLEVVKTLDVGGHA---------------------------------
--------------------------------------YFPEYSADGKFLYISAGYNGD-
----------EVVVYDSNTLQKVASVP---MESPA-GIFS--------------------
------RGRVKYMTRGLSPDE-------MEQSK---------------------------
-----------------------------------
>refKO_224
------------------------------------------------------------
--------------------------MKNTKKLLSQSV----------------------
--------------------------------IA-GLTALV-------------------
------------------------------------------------------------
------------------------------------------------------------
------------------------------------------------------------
-----------------------------------------------------------L
PLAA-----------------------------------------------------QAK
---SDNAQNMHQLYENNCASCHGSDHGGYLAPALNA--------D-------------TL
K--GRS--PTALRSLIMTGSFDTLMPPF--YG----R-----L-TDDQIRGLVSHLQKT-
PKQDNPAWTIDDMKASLKVYVKDESTLPDKPTY-QIGSMDDVIGVAARGKYGRGDGSKAV
FIDSTTHKQIGEV-PTGTAAHIID---------YNPAN----PRWAYVKTDTAEIYKVDL
YSMKA---VRSIKTGYNGPGMGVSRDG--------KYIMAGSFVPHNAVILDADTLEPLK
TFELEGID-PDG-NMVTSDSGM--VIGT---PYDDIFAIALENAGQVWVVDLKK--DQ--
DFPV--TKITDVGRHLHDAFL-----THNGRKLMIASYDDSIVAAIDLKD-RKIIK----
---KLE----A-G-CVPHVGGGSAVKVDGRTLGFG-TNFGDCE--KTVVSVWDLDTM---
----------EVVKQVP---VSGGTESPAAHANAPYVAVD--IISKDRRARTIQLI----
----------DKKTLEVAKTLDVGGHA---------------------------------
--------------------------------------YFPEYSADGKFLYVSAGYSGD-
----------EVVVYDSNSLKKVASIS---MESPA-GIFS--------------------
------HGRVKYMTRGLSPDE-------MEGAK---------------------------
-----------------------------------
>refKO_214
------------------------------------------------------------
--------------------------MKTPTAYTRLTL----------------------
--------------------------------LA-AITAVL-------------------
------------------------------------------------------------
------------------------------------------------------------
------------------------------------------------------------
-----------------------------------------------------------L
PLSA-----------------------------------------------------AAN
---EA-AFNPHQLYEDNCASCHGSDHGGYLAPALNA--------D-------------TL
K--GRS--PTALRTIVMAGSFDTLMPPF--YG----K-----L-TDDEIRGVIKHLQST-
PKLPNPPFTIDDMKASLKVYVSDESKLPEKPAY-AIDNMDDVIGVAARGKYGRGEGSRAI
FINSKTHQKIGEV-PTGTAAHIID---------YNPAN----PRWAYVKTDTAEIFKVDL
YSMQA---VRSIKTGWNGPGMGVSRDG--------KYIMAGSFVPHNAVILNADTLEPLK
TFELEGID-PDG-KQVSSDSGM--IIGT---PFADIFAIALENAGQVWVVDLT----E--
GFPV--TRITDVGRHLHDAFL-----THGGQKLMIASYDDSIVAAIDLKE-RKIIK----
---KLE----A-G-CVPHVGGGSAVVVDGRTLGFG-TNFGDCD--KTVVSVWDLDKM---
----------EVVKQVP---VAGGTESPAAHANAPYVAVD--IISKDRRARTIQLI----
----------DKKTLEVVKTLDVGGHA---------------------------------
--------------------------------------YFPEYSADGKFLYVSAGYNGD-
----------EVVVYDSTSLEKVASVG---MESPA-GIFS--------------------
------HGRVRYMTRGLSPDDLAARDGGLPGAKK--------------------------
-----------------------------------
>refSch_85
------------------------------------------------------------
--------------------------MKKLTTSPYLAA----------------------
--------------------------------LA-GLTALL-------------------
------------------------------------------------------------
------------------------------------------------------------
------------------------------------------------------------
-----------------------------------------------------------L
PLGA-----------------------------------------------------SAE
---LD-AAAAHTLYENNCASCHGSDHGGFLAPALNA--------E-------------TL
K--GRS--PTALRTIVMAGSFDTLMPPF--YG----K-----L-NDDQIRGVIKHLQTT-
PKLPNPAWTIDDMKASLKVYVKDESTLPAKPTY-AIDSIDDVIGVAARGKYGRGEGAKAV
FINSKTHQQIGEV-PTGTAAHIID---------YNPAN----PRWAYIKTDTAEIFKVDL
YSMQA---VRSIKTGFNGPGLGVSRDG--------KYIMAGSFVPHNAVILNADTLEPLK
TFELEGID-PDG-KQVSSDSGM--IIGT---PFADIFAIALENAGQVWVVDLT----E--
GFPV--TRITDVGRHLHDAFL-----THGGSKLMIASYDDSIVAAIDLKE-RKIIK----
---KLE----A-G-CVPHVGGGSAVVVDGRTLGFG-TNFGDCD--KTVVSVWDLDKM---
----------EVVKQIP---VAGGTESPAAHANAPYVAVD--IISKDRRARTIQLI----
----------DKKTLEVVKTLDVGGHA---------------------------------
--------------------------------------YFPEYSADGKFLYVSAGYSGD-
----------EVVVYDAVTLAKVASIG---MESPA-GIFS--------------------
------HGRVRYMTRGLSPDDLAARDGGLQGAK---------------------------
-----------------------------------
>refSch_27
------------------------------------------------------------
-----------MSESERPSDDVETTEERIERIKKAYAM----------------------
--------------------------------KADDAEELG-------------------
------------------------------------------------------------
------------------------------------------------------------
-------------------IKDRMDFPEWVDLDVPERRRFLAGTA-AAGTAAIAGCMGDE
D---PADEDDEAEDGD--------DDEDEPVDDDAEVHEFEMTAYQYGFEPQEIHVPEGD
IVHI--------------------------------------------------------
DFIESTFEENPDFELHD----WHLLDPYD-EHVVLP--------EDTDPDTVTESIEFVA
D--EPG--RHLYECTLYCGDGHAQM-----EG----E-----LFV---GDEAAEFDYRD-
---------IEDVRTTHEIHHEEEEL-PQEPEL-VDD-IMDIHMVIER------DNASVS
YYDQANHENLGRIEDVGHAIHVVE---FHRDIPENERE----GAYAYTMARDGQLFKLDL
FGLNR---VASCRVGTDARDLALSRNSN--------YLIGGLYNPGQLFIVDAETMEPLK
QISTQGID-LDG--QFV-ESRVCALYDA---PNQGVFVAALKELGQVWLIDYTQDEGDEA
FPVV--AEI-DCARTLHDGFF-----TPDGRYFMVASQTDGVMSVVDVEE-QELVR----
---NIP----T-G-EVPHPGPGA------MDPDTG-LAW-TTHLGEPVTTAWDTE-----
--------TWEVEAEVE--VPGGG-LFLREHPDCDYIWCDVALRDDPELDQLIYAI----
----------DRWDHTVEMEIET------------G------------------------
-------------------SDHA---------------IHPIFSRDGQRLFVSHW-----
---PEG----EIHVYDSHTGEHIEQVHDD-YITPT-GKFPM-------------------
------NRAEKFRFGWDG------------------------------------------
-----------------------------------
>refSch_36
------------------------------------------------------------
-----------MSQSESAAQSMADHEER---IKRHLSA----------------------
--------------------------------SREIAKNLD-------------------
------------------------------------------------------------
------------------------------------------------------------
-------------------FDDELHFE--MGIPSPGRRTFLKTSGIVAASAALAGCASND
DDDAPGPTDDDDEDGD--------SSNEE-TPDAQQSETVQLSAHQYEFRPQEIRVAPNT
ELTI--------------------------------------------------------
EFTKATFEQNPDFKYHT----FYLEEPYDVGPVNLP--------ESTD-DEVIDSVTFVT
D--KEG--TFDFECNIYCGDGHAQM-----NG----Q-----LYVVPEGESVDRVDFTD-
---------METLKERHEILKEESEL-AQEPQH-DLD-LRDIMVVTER------NNGSVA
MIDTVNDEFMQRVENVGKAIHVHD---FHPDLPEQTRE----GAYVYTQSRQGEMYKIDL
FDFER---VAVADAGTDARDIAVSRDGN--------YVIGGFYNPNHLVICDAETMEPIK
RIPTHTVN-PDG--ESL-GSRVCSLYDV---PHEGLFLAGLKEGGEVWLIDYTQED----
FPVV--ATI-ECGRTLHDGFF-----TEDGRYFMIASQTDNQMDVIDTQE-RSHVA----
---AIP----M-D-GVPHPGPGA------LYPDED-LAF-TTHAGAPSVGVWDTE-----
--------TWEVEEMID--VRGSG-LFIRKHENSDYVWADVILTDSED-DAYVYTI----
----------DPETLEVDQEIDCSQW---------G------------------------
-------------------AAAA---------------IHPEFSRDGEKVYISVWMG---
---DNE----SILVFDPNTGELLTQI-ED-LLAPT-GKFLG-------------------
------VRAEGH------------------------------------------------
-----------------------------------
>refSch_58
------------------------------------------------------------
------------------------------MKSLWKPV----------------------
--------------------------------LFASALFLV-------------------
------------------------------------------------------------
------------------------------------------------------------
--------------------------------------------VFLAA-----------
----------------------------------------CAAQTPAPEPTGAAQ-----
--------------------------------------------------------AQAE
GVALVKGKQVQEYYLDSCSGCHAPDRRGATGPALLPGRLTE-------------------
-----K--DAYYFDVIKEGKPGTIMPPWKTQ-----------L-SDAEITSLVAFIRSEA
AASA-SEWTEKDIWGSLTVITAEDKL-PSEPVK-PMN-LDNLMLVTER------ENQGIA
VINGDTHELLGTI-PASYRAHGYS---------FHPTQ----ERWAYNMGRDGWVFKIDL
YSLKP---VRKIRIGLDARALAISDDG--------KYLIAGNYMPASLVILNADTLELVM
YYSTH-TTDNEG--KEI-DSRVATIMDTAPDLVGPYFLVALKEAGQVWRIDWSK--PD--
FPLV--KLE-KVGHILHDGFL-----SLDNRTFYLAAQTDNWMAAIDVDS-MKLIK----
---NIE----T-G-VIPHPGSGAAW---EADGHS---YAATTHAGEGKVTIWDTDTN---
----------EIAAAVE--TSGAG-LFLRVQENSPYVWADSVFSKEPN---KITVI---E
----------KTAPFQVVKVISEGKRT---------------------------------
--------------------------------------LHPEFTADGKFVYIADWDG---
-------D--IVRVYNAETFEKVAEITG--IHTPT-GIFNS-------------------
------HRRAETIGH---------------------------------------------
-----------------------------------
>refKO_137
------------------------------------------------------------
------------------------------MRRPYKTL----------------------
--------------------------------VLALPLGLA-------------------
------------------------------------------------------------
------------------------------------------------------------
--------------------------------------------SLILLTGCLPPPRSRK
ASPLPPPPSATAPAPPSNLSPEEAAGKVVFDSKCLACHTIGKGDGVGPDLAGVVQRREKD
WLVKWLKDPEEMLKTDKVAMELLAKYKNVPMPNQALSETDIAQVLTYLKTAKTEATKKLE
LASDIGGRPIAEFVSSECGGCHNPTRIGATGPNITKKRLHEGTDK--------------L
G--PLN--VDSMIAVVTHGRPGTLMPAWSKTS----NPIGRAL-SEKEINAITTYLYENE
APTT-FSFTMEQMKKRHQVLQA--ED-PAEPTH-ERN-IDNLMLCTER------EASRIA
VFDCDKQEIVTHM-PGGVRVHGYT---------FNP-K----GRWAYNLARDGWLFMYDL
YTLKP---KAKVRVGTDARGIAVSDDG--------KWLLCGMYIPFQAVIVDAQTLQPVK
IIDTSKVTNPSG--EIV-QSRICSVNDVKP-EVGPYFLMALKEAGQVWRIDWSK--PD--
FPVT--KTL-QVGEILHDGFL-----TPDNKTFFIASQLSDWVSAIDVET-MAFKKTEAC
PDGHIR----T-G-KKPHPGSGAIWHGKDKDGKEA-LFAATPHIGEGKNVIWNANTL---
----------EIVGEVP--SKGPG-LFVRTNPHMKYVWFDSVF-FGGE---EITVH---E
----------KDWPFKVVKRINEGTLT---------------------------------
--------------------------------------VHPEPDATGKFVYISDWKE---
-------G--VVRIYDERTQEKVKTLTG--LITPT-GKFSV-------------------
------GRMAETEGH---------------------------------------------
-----------------------------------
>refKO_154
------------------------------------------------------------
------------------------------MQKPTKSG----------------------
--------------------------------SFTVKAAIA-------------------
------------------------------------------------------------
------------------------------------------------------------
--------------------------------------------AAVAV-----------
---------------------------------------MGSAGIASADTAY--------
--------------------------------------------------------KDIT
PAKDIQGRTVTDFVSSECGGCHNPKLTGATGPNITMDRLRNGLKGA-----AAKKAAPYI
Y--PFP--EESVYATIKGGRSGTAMPAWGTAS----NPIGKPL-TEGEMKAIAQHVYNVP
PPKD-FHWTMDDMMKTWQDVKASENG-KVTPAK-N---VDDLLFVTER------ENFSVA
VIDTTKQDVVAHL-PAGARAHGYT---------FSP-D----GKYAYNLGRDGWLYQYDL
KTLQA---IKKVRLGLDARGIAVSDNG--------KYLLTGMYIPTQAVIVDAITLKPIK
IIDTHHVKDPDG--DYV-DSRICSVNDVDPKKVGPYFLMALKEGGQVWRIDWSK--PD--
FPVA--KVA-NVGKILHDGFL-----REDNKTFYLASQSSNWVAAIDVAT-MKILK----
---KIP----T-G-KKPHPGEGAVW---EEDGVE---YAATPHIGEGKLTIWRTDNN---
----------EIAGTVK--TEAPG-LFIRAAHNMKYVWADSIFPPKPN---EITVF---E
----------RKPPFKAVKHIMDGTLT---------------------------------
--------------------------------------VHPEPDTAGKFVYVSDWKE---
-------N--KVRVYNDETLELVKTIEG--IKTPT-GIFAV-------------------
------HRRHETGGH---------------------------------------------
-----------------------------------
>refSch_89
------------------------------------------------------------
---------------------------------MSSSG----------------------
-----------------------------------VRTAVG-------------------
------------------------------------------------------------
------------------------------------------------------------
--------------------------------------------TVLVA-----------
---------------------------------------LAAAFTAAPVFAG--------
--------------------------------------------------------FDAK
PAETINGRPVKAFVSSECGGCHNPKRTGATGPNITQQRLREGIGDGEGGFKTSKITGRPL
T--PFN--EQAIFMTVKHGRTGTSMPAWGTDS----NPIGKAL-SDAEIRAVTDYLWNNA
APKR-FYWSREKMEDSLEVLVPKSEQ-PAEPTH-DHP-VDNLLLATER------EYFSVA
VIDGDSFEVVAHL-KAGARAHGYT---------FSP-D----GRYAYNLGRDGWLYKYDL
YSLKP---VRRIRLGLDARGIAISDDG--------RYIMTGMYIPTQAVMVDADTLEPVK
VIDTHGVAAITG--GKV-DSRICSVNDVKP-SVGPYFLLALKEAGQIWRVNYDK--PG--
FPVK--KVG-NVGKILHDGFL-----RPDNKVFFLASQNSNHVAALDVES-MEILA----
---KIE----T-G-TKPHPGPGAVW---REDGVE---YAATPHIGEGKNVIWNDHTF---
----------EVVGEVP--SGGPG-LFVRAREDMKYVWFDSVFPPASN---EITVH---E
----------RKPPFKVVKRINEGTMT---------------------------------
--------------------------------------LHPEPDADGSHVFVSDWKE---
-------G--VIRVYDDETLEKVATITD--VRTPT-GIFSV-------------------
------SRAHHHEGH---------------------------------------------
-----------------------------------
>refKO_68
------------------------------------------------------------
-----------------------------MRKVLLVAI----V-----------------
--------------------------------GIVISLAIT-------------------
------------------------------------------------------------
------------------------------------------------------------
------------------------------------------------------------
------------------------SCSAPSVN----------QEDLKRLLEKQDRALKKL
EELA----------------------------------------------------ATGP
TQPVADPRPVVKLFQDACSGCHGTSRQGGTGPALIP--------Q-------------RL
G--SVG--NEFLEEVIKNGWTGTAMPPW--KD----I-----L-TQQQIDDLIEYILSPV
DAVT-LSWNIDDIKATLEVVVPADQL-PSQPIW-GGK-VENLMVVVER------DIGNLM
FVDGSTHTVIKHV-EAGYAVHAPTFTP------KAV-S----DRWLWAIARNGWLTKIDL
YSLQV---VARIRVGLDSRGTAVSTDG--------KYVIAGNFIPNSAVIVDAETLEPLK
VINTFGIN-SDG---EAVESRVAAVLST---PLGPYFEFALKEAGQVWVVDYSQ--P---
NFPVVEAIT-DVGRILHDGFL-----TPDGRYFQIASQEDGAMVIIDLQE-MEIVK----
---KIP----A-G-NKPHPGPGA-I----IKSQGR-ILAATPAVGEGLITIWDT------
------A-TWEVVKTIP--TRGPG-LFIRSNPDSRYVWVDVAFG---EWWDDIVVF----
----------DRDTLEIVKTLQ-------------P------------------------
-------------------GKRS---------------IHPEFTHDAKYVYVSAWNG-D-
----------KVIVYDAHTLEVVAEFEAK---TPT-GIFNAG------------------
------IRQEEPGS----------------------------------------------
-----------------------------------
>refKO_261
-----------------------------------------MLDRVLIRLAGALTAGLLC
GLPVPVSLAVEPADEAPAPDGQAVYLRHCARCHQADGS----G-----------------
--------------------------------VDGLYPALT-------------------
------------------------------------------------------------
--------------------------------------GLPAEGAERADAIRGLLAGRVG
HLEVDGVAFDNPMPTHGFLGNETLAAALSHVLTRFGDADRPVTVEEVAEQRMAL------
------------------------LRGHPAPT-------------EPVTGESPLAEMPAS
QYVT----------------------------------------------------SDGP
PMTVDEFERARRVYYGRCTGCHGVLREGVAGSPLTP--------D-------------VM
R--ERG--TEYLQSVINYG-SSAGMPAWGTTA----D-----L-AAEDINLLARYLQHP-
VPQP-PDMDQFQVRDSWQLAVPPAER-PARPQH-GYD-IDRLFVATLH------DVGQIA
LIDGVDKRVINRI-DVGRAPHRVS---------ASA-S----GRYLYVIGRDGTVSLVDL
FLSPPAR-VASVRVGYEARTVAASAHPD----FADAYALAGAYWPPQLVLLDGATLEPLR
LVSTRGYA-SRG-HRYHPEPRVSDIAAS---PLHPEFLSHVKETGHTFLFPYADGMRE--
LVRI--DEL-DTGIELRAGSF-----SADGRYYLTPTDA-DAVSVVDVGA-RQAVT----
---EIP------A-RVFGGNPGTSY----HHAELG-PVWVTSTMVDRDLIVIGTDPD---
--DHPDQ-AWRVIEHVQ--GPASGSLFVSTHPASAHLWMDTPLNGAAEFSQGVAVF---D
RDAL------DA-GYRLLPVARWSGLEA-------G------------------------
-------------------PRRV---------------IQPAYSPDGREVWLAVWNPQD-
-------SGSAIVVVDDRTLEPVASIRAPDLITPT-RLYNVGMLRGAARTADVAGTPDGP
ALYAAHCATCHGVYGEGDGPMRPALSASLKDLRYLSARNDGAYPERFVREIVDGRGTRAV
HGPRDMPVWGAALADVPGEPIEALVEFLRTIQVTP
>refKO_173
------------------------------------------------------------
-------------------------------MYKRALS----------------------
--------------------------------KGIIALSFP-------------------
------------------------------------------------------------
------------------------------------------------------------
------------------------------------------------------------
-----------------------------------------------LAAMAGAVQAAA-
-----------------------------------------------------------P
ELSAEEMERATDIYFQRCAGCHGTLRNGATGPDLLP--------E-------------NT
Q--ELG--QRRLESIITLG-TEGGMNNF--DG----I-----L-SEEEITLITKYIQNE-
PVEP-PEMSLADMKERWQVFVAPEDL-PTEPQH-DLN-WENFMVTILR------DRGAMG
IIDADTKEVVTEV-ETGYAVHVAK---------ESS-D----GRFWYVQGRDGRLSKIDL
WMDPPQV-TAETFIGYDARDVAVSHYGE----WKDKYVIGGAYWPPHFVIADAETMEPLK
VVSTRGYD-TEG--NYVHEARVAALYNT---PHAPSFLVNVKETGQVWQVDYSD--IE--
NLRI--EQM-ATAEYLHDGFF-----DPSGRFFQIAANNSNMMVFIDTQT-RKKIS----
---MLE----T-G-IKPHPGPGANW----NDPECG-PVAGTTHLGEGLMTFWGNDPE---
--GHPDQ-AWQICDQIE--TDGPG-LFVRTHPDSDNVWIDQAMHPEPDVNQWVMVM----
----------NKETRELT-PIHVADRPI------EH------------------------
-------------------DAVA---------------VHMEYDQTGTEVWVSIWARGE-
---GHQ-NDGAIVVYDDKTLEEKARIEN--LNTPT-GKFNV-------------------
------YNRKNHVG----------------------------------------------
-----------------------------------
>refKO_194
------------------------------------------------------------
-----------------------------------MNR----------------------
--------------------------------LSLFPIALG-------------------
------------------------------------------------------------
------------------------------------------------------------
------------------------------------------------------------
-----------------------------------------------LVASAFIAAGSNG
AKAE-------------------------------------------------------P
TLSAETFENTKTLYFQRCAGCHGVLRKGATGSNLEP--------RWTKKMKDGTVKTGGT
L--KLG--QKRLEKIITLG-TEGGMNNF--DD----I-----F-NKDQIANLATYIQME-
PPVP-AELSIEEMKKSVKIYVAAKDY-PTKPKH-DRN-WKNFFLVIER------DAGKVA
IVDGDKKEIVAHI-PTGYAVHVVKTAEKHKTE-KVE-N-M--GRFWYTMGRDGKLTKIDL
WQTPDKMRVAEVQVAYDARDVAVSGDG--------KYVIGGGYWPPHFVIVDAMTMMPLK
VISTRGVN-VDG--VYVNESRVAAVYTT---PQASSFLVSAKELGQMWQVFYKD--LK--
NLKI--VQM-DTHKFLHDGFF-----DPTGRYFQIAANASNRMEVVDSVN-SVAVA----
---SIP----T-G-KMPHPGPGANW----VDPKCG-PVGGTMHIGEGKLTTWGNDPK---
--GNPDS-AWKVCYKTE--LDGPG-LFMRTHPNSDYVLIDQVKHPEPEIQQSIQVI----
----------DKKTGKIAKTIRVTKEPG--------------------------------
--------------------KVA---------------LHMEFNADGSEFWVSVWNRKD-
---SLK-PNGEIVVYDTKTLKEKARIKG--LYAPT-GKFNV-------------------
------SIRINHVT----------------------------------------------
-----------------------------------
>refKO_43
------------------------------------------------------------
--------------------------------MNRFVR----I-----------------
--------------------------------TSFLWLAAG-------------------
------------------------------------------------------------
------------------------------------------------------------
------------------------------------------------------------
-----------------------------------------------IAFSAALGTASAA
E----------------------------------------------------------P
TLSSKDFEEAKTLFFQRCAGCHGVLRKGATGKNLEPNPKNIKKGK-------------GT
L--ELG--QKKLERIITLG-TEGGMNNF--DT----I-----L-TEGEIKKLATFIQMP-
VPEP-PEMSLAEMKNSHKVLVKPSDY-VKKPMH-GRN-WQNFFLVVLR------DAGKVG
IIDGDTKEVVTKV-DTGYAVHVMK---------ESS-D----GRFWYTQGRDGRMTKIDL
WMNPPQV-VASTQIAYDARDVAVSHFGK----WKDKYVIGGGYWPPHFVLLDAVTMEPLK
VVSTRGVN-LDG--EFVNEARVAAVYNT---PKAPSFMVAVKELGQMWQVDYSD--ID--
NLRI--EQI-DTHKFLHDGFY-----DPTLRYFQIAANASNRMEFIDTVT-RKSVG----
---SLK----T-G-KKPHPGPGANW----VDSKCG-PVGATMHIAEGKLTTWGNDPK---
--GHPKQ-AWKKCYDTP--LDGGG-LFIRTHPNSPYAFIDQALFPEEDVHQSIKVI----
----------DKKTGKVAKTLRITKHPG--------------------------------
--------------------AKA---------------LHIEFNKDGSEVWFSVWATQG-
---KKDWKNGEIVIYDSKTLKEKKRIKG--LETPT-GKFNV-------------------
------YNRVHHVT----------------------------------------------
-----------------------------------
>refKO_109
------------------------------------------------------------
--------------------------------MRKLLL----S-----------------
--------------------------------GAALGLAAG-------------------
------------------------------------------------------------
------------------------------------------------------------
------------------------------------------------------------
-----------------------------------------------FTF-GAASMAAAA
E----------------------------------------------------------P
TLSKEDFAEARDLYFQRCAGCHGVERKGATGKSLLP--------E-------------QT
L--KLG--QKRLEKIITLG-TEGGMNNF--DD----I-----F-SKDQIRKISTYIQMT-
PPIP-PEMSLAQMKKTHKVLVDPSKY-PTKPMH-GRN-WENFFLVILR------DAGMLG
IVDGDKKEVVAKV-NTGYAVHVLK---------ESS-D----GRFWYTMGRDGKMTKIDL
WMDPPQV-VAETQVAYDARDVAVSHYGE----WKDKYVLGGGYWPPHFVILDAKTMEPLK
VVSTRGVN-VDG--EFVNEARVAAVYNT---PTAPTWIVAVKELGQLWQVDYSD--LD--
NLRI--EMI-NSHKFLHDGFF-----DPTQQYFQIAANASNRMEIMDATN-RKFVA----
---SIE----T-G-KKPHPGPGANW----VDPECG-PVAATTHLGEGLVTTWGNDPK---
--GHPDQ-AWKICKKIA--TDGAG-LFIRTHPKSPYVIADQTKHPEPAIQQSIKVI----
----------DKKTGKVVKTIRVTEREK--------------------------------
--------------------SLA---------------THTEFNKDGTEFWVSVWARGG-
---KADWLNGEIVVYDAKTLEEITRIKN--LETPT-GKFNV-------------------
------YNRKKHVT----------------------------------------------
-----------------------------------
>refKO_258
------------------------------------------------------------
------------------------------------------------------------
------------------------------------------------------------
------------------------------------------------------------
------------------------------------------------------------
------------------------------------------------------------
------------------------------------------------------------
------------------------------------------------------------
------------------------------------------------------------
---------------------------------------------------------MP-
APEP-PELDLATMKKRWKTYIKPSAY-PSRPAH-GRN-WENFFLVILR------DAGKVA
VIDGDTKEVVTRI-DTGYAVHVMK---------ESS-D----GRFWYTMGRDGRMTKIDL
WMDPPQL-VAEAQIAYDARDVAVSHYGE----WKDKYVIGGSYWPPHFVILDALTMEPLK
VVSTRGTD-VDG--TYVNESRVAAVYNS---PHAPTWIVAAKELGQLWQVDYSD--LD--
NLRI--DKI-NSHKFLHDGFF-----DPKLRYFQIAANASNRIEIMDSVD-RKFVA----
---SIE----T-G-TKPHPGPGANW----VDPKCG-PVGGTVHLGEGKITTWGNDPK---
--GHPEH-AWKICYRTA--TDGAG-LFIRTHPNSPYVFADQTLFPEVDVNQSIKVL----
----------DKKTGKIAKTLRVTTIEK--------------------------------
--------------------GVA---------------VHTEFNKDGSEVWVSVWVRGG-
---RKNWTKGEIVIYDSKTLEEKARIKG--LATPT-GKFNV-------------------
------YNRVHHVT----------------------------------------------
-----------------------------------
>refKO_166
------------------------------------------------------------
--------------------------------MRKIAL----T-----------------
--------------------------------ASVLGLVAS-------------------
------------------------------------------------------------
------------------------------------------------------------
------------------------------------------------------------
-----------------------------------------------LSMGTTP--ATAA
E----------------------------------------------------------P
SLSEADFEEAKTLYFQRCAGCHGVLRKGATGKGLEP--------K-------------ST
R--KLG--QKRLEKIITLG-TEGGMNNF--DD----L-----F-TKDQIRKMSTYIQMP-
APPP-AEMDLATMKKRHVVKIAPDKY-PTKPMH-GRN-WENFFIVILR------DAGMAG
VIDGDKKETIAKI-DTGYAVHVMK---------ESS-S----GRFWYTMGRDGKMTKIDL
WMDPPAV-VAETQVASDARDVAVAQYGK----WKDKYVIGGGYWPPHFVILDAKTMAPLK
VVSTRGVN-VDG--VYVNEARVAAVYNT---PNAPTWIVAVKELGQLWQVDYSD--LQ--
NLRI--EMI-NSHKFLHDGFF-----DPTLRYFQIAANASNRIEIMDSVD-RKFVA----
---SIE----T-G-KKPHPGPGANW----IDPKCG-PVGGTVHLGEGMITTWGNDPK---
--GNAGK-AWKVCYKTP--TDGAG-LFIRTHPNSPYVFADQTKHPEPAVQQSIKVL----
----------DKKTGKIVKTLRPTKTEK--------------------------------
--------------------AVA---------------VHEEFNKDGTEVWISVWVRGG-
---KKNWSKGEIVIYDSKTLEEKARIKN--LETPT-GKFNV-------------------
------YNRKHHIT----------------------------------------------
-----------------------------------
>refKO_63
------------------------------------------------------------
------------------------------------------------------------
------------------------------------------------------------
------------------------------------------------------------
------------------------------------------------------------
------------------------------------------------------------
---------------------------------------------------------MAA
G----------------------------------------------------------P
TLSEKEFEEAKVLYFQRCAGCHGALRKGATGKNLEP--------K-------------ST
Q--KLG--QERLEKIITLG-TEGGMNNF--DD----T-----F-SKEEITKLATYIQMD-
VPPP-AEMSLAEMKKRWKVYIEPKDY-PTKPMH-GRN-WQNFFVVILR------DAGKMG
IIDGDTKEIVTKV-NTGYAVHVAK---------ESS-D----GRFWYTQGRDGKMTKIDL
WMDPPQV-VAETQVASDARDVAVSHYGK----WKDKYVIGGGYWPPHFVILDAVTMEPLK
VVSTRGVN-VDG--EYVNEARVAAVYNT---PNAPTWIVAVKELGQLWQVDYSD--LD--
NLRI--EQI-NSHKFLHDGFF-----DPTQRYFQIAANASNRMEIMDSET-RKFVA----
---SIE----T-G-TKPHPGPGANW----VDPKCG-PVGGTVHLGEGKITVWGNDPK---
--GHPDN-AWKICYKTE--TEGSG-LFIRTHPNSPYVFAD--------------------
------------------------------------------------------------
------------------------------------------------------------
------------------------------------------------------------
------------------------------------------------------------
-----------------------------------
>refKO_102
------------------------------------------------------------
--------------------------------MRSLAG----T-----------------
--------------------------------LSAMGLVAG-------------------
------------------------------------------------------------
------------------------------------------------------------
------------------------------------------------------------
-----------------------------------------------LGAFAAAGTAVAA
E----------------------------------------------------------P
TLSKEDFEEAKTLYFQRCAGCHGVLRKGATGKSLLP--------E-------------ET
R--KLG--QKRLEKIITLG-TEGGMNNF--DD----L-----F-SKEQIAKLATYIQME-
VPPP-AEMGLAEMKKRWKQFITPDKY-PSKPMH-NRN-WENFFMVILR------DAGKVG
IIDGDTKEVVAKV-DTGYAVHVMK---------ESS-D----GRFWYTQGRDGKMTKIDL
WMNPPQV-VAEAQVASDARDVAVSHYGE----WKDKYVIGGGYWPPHFVILDAKTMEPLK
VVSTRGVN-VDG--EYVNEARVAAIYNT---PKAPTFMVAVKELGQMWQVDYSD--LD--
NLRI--EMI-NTNKFLHDGFF-----DPTQRYFQIAANASNRMEFQDTVT-RKAVG----
---SLE----T-G-KKPHPGPGANW----VDPKCG-PVAGTTHLGEGKVTVWGNDPK---
--GHPDK-AWKICYKVE--SDGPG-LFIRTHPKSDYVIFDQTKHPEPEVQQAIKVL----
----------DKKTGKIVKTIQVTDQEF--------------------------------
--------------------GLA---------------THIEFNKDGSEFWVSVWVRGG-
---KKNWSKGEIVVYDSKTLKEKARIKG--LETPT-GKFNV-------------------
------YNRVHHVT----------------------------------------------
-----------------------------------
>refKO_196
------------------------------------------------------------
--------------------------------MRKLPL----M-----------------
--------------------------------ASALAL-AG-------------------
------------------------------------------------------------
------------------------------------------------------------
------------------------------------------------------------
-----------------------------------------------FAYIGSPGSAAAD
S----------------------------------------------------------H
MLSEKDFEEAKVLYFQRCAGCHGVLRKGATGKGLLP--------K-------------DM
K--KLG--QKRLEKIITLG-TEGGMNNF--DD----L-----F-TKEQISKLATYIQMD-
VPPP-AELGLAEMKKRWKTFVKPEDY-PKKPMH-NRN-WENFFMVILR------DAGKVG
VVDGDTKETVAKI-DTGYAVHVMK---------ESS-D----GRFWYTQGRDGKMTKIDL
WMDPPQL-VAEAQIASDARDVAVSHYGE----WKDKYVIGGGYWPPHFVILDAVTMEPLK
VVSTRGVN-VDG--EYVNEARVAAIYNT---PKAPTWMVAVKELGQMWQVDYSD--LD--
NLRV--EMI-NTNKFLHDGFF-----DPTQRYFQIAANASNRMEFQDTVT-RKAVG----
---SLE----T-G-KKPHPGPGANW----VDPKCG-PVGGTTHLGEGKVTMWGNDPK---
--GHPDQ-AWKICYSVE--SDGPG-LFIRTHPNSPYVVFDQTKHPDPEVQQAIKVL----
----------DKKSREIVKTIQVTDMEK--------------------------------
--------------------ALA---------------THIEFSADGSEFWVSVWVRGG-
---KKNWLKGEIVVYDTKTLKEKTRVKN--LETPT-GKFNV-------------------
------SNRVHHRT----------------------------------------------
-----------------------------------
>refKO_96
------------------------------------------------------------
--------------------------------MRRIPL----T-----------------
--------------------------------ALTLAL-AG-------------------
------------------------------------------------------------
------------------------------------------------------------
------------------------------------------------------------
-----------------------------------------------FAFAGSSGAALAA
E----------------------------------------------------------P
TLSEKDFEEAKTLYFQRCAGCHGVLRKGATGKSLEP--------K-------------AT
K--KLG--QKRLEKIITLG-TEGGMNNF--DD----L-----F-SKQQIKNLSTYIQMD-
VPPP-AELSLAEMKKRWKTFVKPADY-PKKPMH-NLN-WENFFMVILR------DAGKVG
VIDGDTKKIVAKI-DTGYAVHVMK---------ESS-D----GRFWYTQGRDGKMTKIDL
WMNPPQL-VAEAQIASDARDVAVSHYGK----WKDKYVIGGGYWPPHFVILDAETMEPLK
VVSTRGVN-VDG--VYVNEARVAAVYNT---PNAPTWMIAVKELGQMWQVDYSD--LD--
NLRI--EQI-NTHKFLHDGFF-----DPAQRYFQIAANASNRMEFLDTET-RKAVG----
---SLV----T-G-KKPHPGAGANW----IDPKCG-PVAGTTHLGEGKVTVWGNDPK---
--GHPDQ-AWKICYSVE--SDGPG-LFIRTHPNSDYVIFDQTKHPEPEIQQAIKVL----
----------DKKTGKIVKTIQVTDVET--------------------------------
--------------------ALA---------------VHTEFNADGSEFWVSVWVRGG-
---KKNWLKGEIVVYDSKTLKEITRVKG--LETPT-GKFNV-------------------
------SNRMHHRT----------------------------------------------
-----------------------------------
>refKO_239
------------------------------------------------------------
--------------------------------MIKTPL----M-----------------
--------------------------------VTALAL-AG-------------------
------------------------------------------------------------
------------------------------------------------------------
------------------------------------------------------------
-----------------------------------------------LTFVGSAGTARAA
E----------------------------------------------------------P
TLSEKDFEESKQLYFQRCAGCHGALRKGATGKSLEP--------K-------------LT
K--KLG--QKRLEKIITLG-TEGGMNNF--DD----L-----F-SKKQIKNLATYIQMD-
VPPP-AELGLAEMKKRWKTYIKPEDY-PTKPMH-KRN-WKNFFMVILR------DAGKIG
VIDGDTKETVVKI-DSGYAVHVMK---------ESS-D----GRFWYTQGRDGKMTKIDL
WMNPPAM-VAEAQIASDARDVAVSHYGK----WKDKYVIGGGYWPPHFVILDAKTMEPLK
VVSTRGVN-VDG--EYVNEARVAAIYNT---PNAPTWMVAVKELGQTWQVDYSD--LD--
NLRI--EQQ-NTHKFLHDGFF-----DPTQRYFQIAANASNRMEFIDTET-RKAVG----
---SLV----T-G-KKPHPGAGANW----VDPKCG-PVAGTTHLGEGKVTVWGNDPK---
--GHPDQ-AWKICYAVE--SDGPG-LFIRTHPNSPYVIFDQTKHPEPEIQQAIKVL----
----------DKKTGKIIKTITVTEQDK--------------------------------
--------------------ALA---------------VHTEFNADGSEFWVSVWVRGG-
---KKNWLKGELVVYDTKTLKEKTRVKN--LETPT-GKFNV-------------------
------SNRVHHRT----------------------------------------------
-----------------------------------
>refKO_158
------------------------------------------------------------
--------------------------------MKRAAF----------------------
-----------------------------YALLPVAALLLP-------------------
------------------------------------------------------------
------------------------------------------------------------
------------------------------------------------------------
-----------------------------------------------LNGGSGTFTSKAH
AEDL----------------------------------------------------PPAP
TLTKEEFERAKTLYFQRCAGCHGVLRKGATGKNLEP--------K-------------NT
R--KLG--TKKLARIITEG-TDGGMNPF--SD----I-----F-SKEDILLLAKYIQLP-
PPKP-PEMSLAMMKKATKVYVKPEDY-PDKPLH-GRN-WKNFFLVIER------DVGKVA
VVDGDKHEIVAHL-NTGYAVHVLKSAEKHHVK-ESE-H-P--GRFWYTMGRDGKLTKIDL
WQTPDKMVVAETKIAYDARDVAVSGDG--------KYVVGGGYWPPHFVIVDAVTMEPLR
VISTRGYD-ING--EYVEESRVAAVYTT---PLQTSFLISAKELGQMWQVDYTD--LK--
NLKI--VQM-QTSKFLHDGFF-----DPTGRYFQIAANASNQMVVVDTKD-WKLEA----
---IID----V-G-RKPHPGPGANW----VDPKCG-PVGGTVYLGEGKITTWGNDPK---
--GHPDQ-AWKVCYNVT--LDGPG-VFIRTHPNSPYVLADQTKSPDEEVRQSIYAL----
----------EKKTRKLIGPIVVTEKPG--------------------------------
--------------------YAA---------------VHIEFNADGSEFWVSVWNRTD-
---PKK-PNGEIVVYDAKTLKEKKRIKG--FYTPT-GKFNV-------------------
------SNRANHVT----------------------------------------------
-----------------------------------
>refKO_51
------------------------------------------------------------
--------------------------------MATPRS----S-----------------
--------------------------------YNACAKPLA-------------------
------------------------------------------------------------
------------------------------------------------------------
------------------------------------------------------------
-----------------------------------------------LAVAALLLAPGGA
AAEA-------------------------------------------------------P
TLSKEQFDRATLLYFQQCAGCHGVLRKGATGKNLEP--------E-------------NM
L--RLG--QRRLERIITHG-TEGGMNNF--DI----M-----Y-SPEDITLLATYIQME-
PPVP-PEMSLAQMKERTVRHVDLSDY-PDKPLH-GRN-WRNFFLTIER------DHGSVA
IIDGDKHELVARI-PTGYAVHVMKGVEHNKAVKHPH-P-EQVGRFWYTMGRDGKMTKIDL
WQTPERMLVAETQVAYDARDVAVSGDG--------KYVIGGGYWPPHAVIVDAQTMEPLK
VVSARGVN-VDG--EYVNESRVAAIYDT---PHASTWLVNMKELGQTWQIDYSD--ID--
NLRI--DKI-DNSKFLHDGFF-----DPTGRYFQIAANASDQMVVIDADA-RKLEA----
---IID----T-D-LRPHPGPGANW----VDPQCG-PVGGTPHLGVGKMTAWGNDPA---
--NRKDA-AWKICYEVE--TDGPG-LFIRTHPNSDYVWIDQTLHPEPEIQQSVKVI----
----------DKQTREIVRTIRLTEVEG--------------------------------
--------------------QVA---------------VHFEFNHDGTEVWASVWNRGD-
---SLQ-PNGSMIIFDAKTLEVKGRVDG--LYAPT-GKFNV-------------------
------YNRSNHVT----------------------------------------------
-----------------------------------
>refKO_90
------------------------------------------------------------
-----------------------------MQVNLKLRK----S-----------------
--------------------------------YTAVLA--A-------------------
------------------------------------------------------------
------------------------------------------------------------
------------------------------------------------------------
-----------------------------------------------MLVGGMTAVSGSA
VASE-------------------------------------------------------P
TLTKEQFDRANLLYFQQCAGCHGVLRKGATGKNLEP--------E-------------NM
L--KLG--QQRLERIIALG-TEGGMNNF--DK----I-----Y-SAEDISLLATYVQMT-
PPVP-PELSLAQMKESVKRHVAEADY-PTKPMH-GRN-WKNFFLVIER------DHGSVS
VIDGDKYELVARI-PTGYAVHVLKTVENNKAVKHPK-P-EEIGRFWYTMGRDGKMTKIDL
WQVPEKMLVAETQIAYDARDVAVSGDG--------KYVIGGGYWPPHFVILDAASMEPLK
VVSARGVN-IDG--VYVNEARVAAIYDT---PLAPTWLVNIKELGQTWQVDYSD--LE--
NLRI--DMI-DNSKFLHDGFF-----DPTGRYFQIAANASNQMAIMDTKT-RKLEA----
---LID----T-D-LRPHPGPGANW----IDPKCG-PVGGTPHLGVGKMTAWGNDPA---
--NRPNE-AWKICYEVD--TDGPG-LFIRTHPTSDYVWIDQTLHPEPEVQQSIKVI----
----------DKKTREIVKTIRLTEQKG--------------------------------
--------------------QVA---------------VHFEFSADGSEVWASVWNRGD-
---SLQ-PNGSMIIFDAKTLEEKGRVEG--LYAPT-GKFNV-------------------
------YNRTHHVT----------------------------------------------
-----------------------------------
>refKO_9
------------------------------------------------------------
-------------------------------MTTPNAK--KAR-----------------
--------------------------------TTGIGLGFG-------------------
------------------------------------------------------------
------------------------------------------------------------
------------------------------------------------------------
-----------------------------------------------FSLLLSSVAQPVF
GQEL-------------------------------------------------------P
TMSEDAFEGAKQTYFEQCAGCHGVLRKGATGKHLLP--------EVKVKNDDGTETVTGT
L--KLG--QDRLERIITWG-TEGGMNNF--DG----I-----L-TPEQITDLATYIQID-
PPKP-PEMSLAQMKETRKVYIEPEDY-PTEPLH-GRN-WENFFVVIER------DVGKVA
VIDGDTKEVLVHI-PTGYAVHVLKASEHHSIN-EPE-N-P--GRFWYTMGRDGKMTKIDL
WQKPENMLVAEVKIAYDARDVAVSGDG--------KYVIGGGYWPPHFAIVDAETMEPRK
VVSTRGMN-VDG--EYVEESRVAAIYTT---PHEPTWVVAIKELGQIWQVDYSD--ID--
NLRI--DKI-DNSKFLHDGFF-----DPTGRYFQIAANASNQMVVVDTKT-RKLEA----
---TID----T-K-ALPHPGPGANW----IDPNCG-PVGGTTHLGTGYVTVWGNDPV---
--NRADD-AWKICYEVE--TDGPG-LFIRTHPNSDYVWADQTLHPEPEIQQSVQVI----
----------SKETGEIVKTIQLTETEG--------------------------------
--------------------YVA---------------VHFEFNQDGSEVWASVWNRKD-
---SKT-DNGEIVVFDAQTLEEKYRIKG--LFAPT-GKFNV-------------------
------YNRSNHKT----------------------------------------------
-----------------------------------
>refKO_243
------------------------------------------------------------
--------------------------------MLQKKR----R-----------------
--------------------------------GSGYALAAG-------------------
------------------------------------------------------------
------------------------------------------------------------
------------------------------------------------------------
-----------------------------------------------FAMLLGSAAAPAF
AEG--------------------------------------------------------P
TLSEEAFERSKQLYFEQCAGCHGVLRKGATGKNLEP--------HWKKTGKDGTVTEGGT
L--QLG--QERLEKIIAWG-TEGGMNNF--SE----I-----L-TEQEIKDMATYIMLE-
PPKP-PEMSLTQMKQTRKVYVEEKDY-PTKPMH-GRN-WENFFVVIER------DAGKVA
VIDGDTKEVLVHI-PTGYAVHVIKASEHHKLE-EPE-Q-P--GRFWYTMGRDGKMTKIDL
WQTPDKMLVSEVTVAYDARDVAISGDG--------KYVIGGAYWPPHFAIVDAVTMEPLK
VVSTRGYN-TDG--DYVEESRVAAIYTT---PNEPTWLVAVKELGQMWQVDYTD--ID--
NLRI--EKI-DSAKFLHDGFF-----DPTGRYFQIAANASNKMVVVDTKD-RKLEA----
---MID----V-A-ALPHPGPGANW----NDPKCG-PVAGTTHLGVGTVSVWGNDPA---
--GRPDE-AWKKCYEVE--TDGPG-LFIRTHPNSKYVWADQTKHPDPEIQQAVQVI----
----------SKETGEIVKTITITETEAMPLFTSSS------------------------
-------------------TQMV---------------LKFGYP---TGTWATLWS----
----------QTVKSLSSMLKHSKRKPG--LRAFTLQPVSS-------------------
------TFTSVRTT----------------------------------------------
-----------------------------------
>refKO_12
------------------------------------------------------------
-------------------------------MSLERKN----K-----------------
--------------------------------RFGLVPTAG-------------------
------------------------------------------------------------
------------------------------------------------------------
------------------------------------------------------------
-----------------------------------------------LAVFLAGVALPAL
AQDV-------------------------------------------------------P
TLSEEAFEHSKEIYFQQCAGCHGVLRKGATGKNLEP--------AWKKTAADGTVTEGGT
L--KLG--QERLEKIISFG-TEGGMNNF--SD----I-----M-TEQEIKDMATYIQMT-
PPKP-PEWSLEQMKASRKVYVDPADY-PTEPLH-GRN-WENFFVVIER------DVGKVA
IIDGDTKEVLVHI-PTGYAVHVIKASEHHNVE-HME-N-P--GRFWYTMGRDGKMTKIDL
WQTPDKMLVAEVDIAHDARDVSISGDG--------KYVIGGGYWPPHFVIADAVTMEPLK
VVSTRGVN-VDG--NYVEEARVAAIYTT---PNEPTFLVAVKELGQMWQVDYTD--LD--
NLRI--EMI-NSAKFLHDGFF-----DTTGRYFQIAANASNKMVVVDTKE-RKLEA----
---MID----V-G-ALPHPGPGANW----DDPNCG-PVAGTTHLGEGTVTVWGNDPE---
--GHADQ-AWKVCYTVE--TDGPG-LFVRTHPKSKYVWADQTKHPDPEVQQSIQVI----
----------DKATGEIAKTIQITDEEG--------------------------------
--------------------SAA---------------VHFEFNADGTEVWVSKWNLKD-
---SKE-PNGQMVIFDAETLEEKARIDG--LFAPT-GKFNV-------------------
------YNRTNHVT----------------------------------------------
-----------------------------------
>refKO_87
------------------------------------------------------------
-------------------------------MSQPTKR----R-----------------
--------------------------------GSGFAIAAS-------------------
------------------------------------------------------------
------------------------------------------------------------
------------------------------------------------------------
-----------------------------------------------LALLLGSATAPAF
AEG--------------------------------------------------------P
ALSEEAFERSKQLYFEQCAGCHGVLRKGATGKNLQP--------HWKKTAKDGTVTEGGT
L--QLG--QERLEKIISWG-TEGGMNNF--SE----I-----L-SEQEIKEMATYIMME-
PPKP-PEMSLAQMKKTRKIYVEEKDY-PTEPLH-GRN-WENFFVVIER------DAGKVA
VIDGDTKEVLAHI-PTGYAVHVIKASEHHKLE-EPE-Q-P--GRFWYTMGRDGKMTKIDL
WQTPDKMLVSEVTVAYDARDIAVSGDG--------KYIIGGAYWPPHFVIADAVTMEPVK
VVSTRGVN-IDG--DYVEEARVAAVYTT---PNEPTWLVAVKELGQMWQVDYSD--ID--
NLRI--DKI-DSAKFLHDGFF-----DPTGRYFQIAANASNKMVVIDTKE-RKLEA----
---MID----V-A-ALPHPGPGANW----NDPKCG-PVAGTTHLGVGTVSVWTNDPA---
--GRPDE-AWKKCYEVE--TDGPG-LFIRTHPNSKYVWADQTKHPDPEIQQAVQVI----
----------SKETGEIVKTITITETEG--------------------------------
--------------------NAA---------------VHFEFNADGSEVWVSNWNMGD-
---SLA-PNGEIVVFDAETLEEKTRIKG--LYAPT-GKFNV-------------------
------HIRSNHVT----------------------------------------------
-----------------------------------
>refKO_272
------------------------------------------------------------
-------------------------------MSLGISY----I-----------------
--------------------------------KTGRAFGVG-------------------
------------------------------------------------------------
------------------------------------------------------------
------------------------------------------------------------
-----------------------------------------------LAMLLGSVAAPTL
AEE--------------------------------------------------------P
TLDKEAFESSKQLYFERCAGCHGVLRKGATGKSLEP--------LVETKNADGTVTESGT
L--KLG--QERLEKIIAWG-TEGGMNNF--SD----V-----M-SEDEISNMATYIQME-
PPKP-PEMSLEQMMATRKVYVEPEDY-PNEPLH-GRN-WENFFVVIER------DVGKVA
VIDGDTKEVLAHI-PTGYAVHVLKASEHHKLE-EPE-N-P--GRFWYTMGRDGKMTKIDL
WQNPENMLVAEVTIGYDARDVAVSGDG--------KYVIGGAYWPPHFAIVDADTMEPKK
VVSTRGYN-VDG--DYVEEARVAAIYTT---PNEPTWIVAVKELGQLWQVDYSD--LD--
NLRI--DKI-DSAKFLHDGFF-----DPTGRYFQIAANASNKMVVVDTET-HKLEA----
---MID----T-A-PLPHPGPGANW----EDPNCG-PVAGTTHLGEGTVTVWGNDPE---
--GRPDD-AWKVCYEVE--TDGPG-LFIRTHPESDYIWADQTKHPEPEVQQSVQVI----
----------DKATGEIVKTIQITEEEG--------------------------------
--------------------NVA---------------VHFEFNQDGSEVWVSKWNRST-
---SKE-ANGEIVIYDAKTLEEIGRVKG--LFAPT-GKFNV-------------------
------YNRSNHVT----------------------------------------------
-----------------------------------
>refKO_62
------------------------------------------------------------
-----------------------------------MSHPGKRT-----------------
--------------------------------GTGYALATC-------------------
------------------------------------------------------------
------------------------------------------------------------
------------------------------------------------------------
-----------------------------------------------LALLMGSVTAPAF
AEG--------------------------------------------------------P
TLSEEAFESSKQLYFERCAGCHGVLRKGATGKNLEP--------KWKKTAADGTVTEGGT
L--QLG--QERLEKIISWG-TEGGMNNF--SD----I-----M-TEQEIKDMSTYIMME-
PPTP-PEMSLAQMEATRKVYVDPKDY-PTEPLH-GRN-WENFFVVIER------DVGKVA
VVDGDTKEVLAHI-PTGYAVHVLKASEHHSVT-EPE-H-P--GRFWYTMGRDGKMTKIDL
WQNPENMLVAEVKIAYDARDVAVSGDG--------KYVIGGGYWPPHFAIVDAETMEPKK
VVSTRGVN-VDG--EYVEESRVAAIYTT---PNEPTWIVAVKELGQLWQVDYTD--LD--
NLRI--DKI-DSAKFLHDGFF-----DPTGRYFQIAANASNKMVVVDTET-HKLEA----
---MID----T-A-ALPHPGPGANW----VDPNCG-PVGGTTHLGEGTVTVWGNDPA---
--EHPDQ-AWKICYEVE--TDGAG-LFIRTHPNSKYIWADQTKHPEPEVQQSVQVI----
----------SKETGEIVKTIQITDEEG--------------------------------
--------------------SAA---------------VHFEFNQDGSEVWVSKWNRST-
---SLE-PNGEIVIFDAETLEEKGRVKG--LFAPT-GKFNV-------------------
------YNRSNHVT----------------------------------------------
-----------------------------------
>refKO_129
------------------------------------------------------------
-------------------------------MSLGTTQ----K-----------------
--------------------------------KIRSSLGIG-------------------
------------------------------------------------------------
------------------------------------------------------------
------------------------------------------------------------
-----------------------------------------------FAMMLSSVAMPAF
AQE--------------------------------------------------------P
TLSDEAFEASKQLYFEQCAGCHGVLRKGATGKNLEP--------QWKKTAADGTVTEGGT
L--KLG--QERLEKIIQWG-TEGGMNNF--SD----I-----M-TEEQIKDMATYIQMD-
PPKP-PEMSLAQMKETRKVYVEEADY-PTEPLH-GRN-WENFFVVIER------DAGKVA
VIDGDTKEVLTHI-PTGYAVHVIKASEKSEIS-EPE-N-P--GRFWYTMGRDGKMTKIDL
WQTPDKMLVSEVKIAYDARDVAVSGDG--------KYVIGGGYWPPHFVIADAKTLEPLK
VVSTRGVN-IDG--DYVEEARVAAIYNT---PNEPTWLVAVKELGQMWQVDYSD--LD--
NLRI--DKI-DSAKFLHDGFF-----DPTGRYFQIAANASNKMVVVDTKE-RKLES----
---MID----V-A-ALPHPGPGANW----EDPNCG-PVAGTTHLGVGTVTVWGNDPE---
--GRPDD-AWKTCYEVE--TDGAG-LFIRTHPNSKYVWADQTKHPDPEVQQSVQVI----
----------SKETGEIVKTIQVTDTEG--------------------------------
--------------------NAA---------------VHFEFNADGTEVWVSNWNLAD-
---SLE-PNGEIVIYDAETLEEKARVKG--LYAPT-GKFNV-------------------
------YNRSNHVT----------------------------------------------
-----------------------------------
>refKO_219
------------------------------------------------------------
-------------------------------MSLGITY----E-----------------
--------------------------------KTRRAVGVG-------------------
------------------------------------------------------------
------------------------------------------------------------
------------------------------------------------------------
-----------------------------------------------FAMLLGSVAAPAM
AEG--------------------------------------------------------P
TLSEEAFEASKQLYFERCAGCHGVLRKGATGKSLEP--------EVKKKNADGTVTVTGT
L--KLG--QERLEKIIAWG-TEGGMNNF--SD----I-----M-TEQEIKDMATYIMME-
PPRP-PEMSLAQMKETRKVYVEEADY-PTEPLH-GRN-WENFFVVIER------DVGKVA
VIDGDTKEVLAHI-PTGYAVHVLKASEHHKMN-EPE-N-P--GRFWYTMGRDGKMTKIDL
WQNPENMLVSEVKIAYDARDVAVSGDG--------KYVIGGGYWPPHFVIADAVTMEPLK
VVSTRGVN-VDG--EYVEESRVAAIYTT---PNSPSWIVAVKELGQLWQVDYSD--LD--
NLRV--EMI-NSAKFLHDGFF-----DPTGRYFQIAANASNKMVVVDTDE-RKLEA----
---LID----T-A-PLPHPGPGANW----IDPNCG-PVGGTTHLGEGTVTVWGNDPE---
--GRPDQ-AWKTCYEVE--TDGAG-LFIRTHPTSDYYWADQTKHPELEVQQSVQVI----
----------SKETGEIVKTIQITEEEG--------------------------------
--------------------NVA---------------VHFEFNQDGSEVWVSKWNRAT-
---SKE-PNGEIIIFDAKTLEEIGRVKG--LYAPT-GKFNV-------------------
------YNRSNHVT----------------------------------------------
-----------------------------------
>refKO_242
MSTISKLFTLLSEEALVAKSFIKVDFTCDNLDHHDDAHTDFASFFSYLESFNSNEYIKNT
LDFNIFQEFCLTKVKEAEQRIHDVPECLTCIWSLKMSHPRKKE-----------------
--------------------------------RSGHALAAS-------------------
------------------------------------------------------------
------------------------------------------------------------
------------------------------------------------------------
-----------------------------------------------LALLLGSVTAPAF
AEG--------------------------------------------------------P
TLSEEAFESSKQLYFEQCAGCHGVLRKGATGKNLEP--------HWKKTAADGKVTEGGT
L--KLG--QERLEKIISWG-TEGGMNNF--SD----I-----M-SEQEIKDMATYIMME-
APKP-PEMSLAQMKQTRKIYIEEKDY-PTKPLH-GRN-WENFFVVIER------DVGKVA
IIDGDTKEVLAHI-PTGYAVHVIKASEHHNLE-EPD-N-P--GRFWYTMGRDGKMTKIDL
WQTPDKMLVSEVKVAYDARDVAISGDG--------KYVIGGGYWPPHFAIVDAKTMEPLK
VVSTRGMN-VDG--DYVEESRVAAIYTT---PNEPTWLVAVKELGQMWQVDYSD--LD--
NLRI--DKI-DSAKFLHDGFF-----DPTGRYFQIAANASNKMVVVDTKE-RKLEA----
---MID----T-A-ALPHPGPGANW----NDPNCG-PVAGTTHLGVGTVTVWGNDPE---
--SRPDD-AWKVCYEVE--TDGAG-LFIRTHPNSKYVWADQTKHPEPEIQQSVQVI----
----------SKETGEIVKTIQITEDEG--------------------------------
--------------------SAA---------------VHFEFNQDGTEVWVSKWNLSD-
---SKE-PNGEIVIFDAETLEEKTRIKG--LYAPT-GKFNV-------------------
------YNRSNHVT----------------------------------------------
-----------------------------------
>refKO_130
------------------------------------------------------------
-------------------------------MSLGLTY----K-----------------
--------------------------------KSRQALGLG-------------------
------------------------------------------------------------
------------------------------------------------------------
------------------------------------------------------------
-----------------------------------------------FALLIGSTAVPAF
AEG--------------------------------------------------------P
TLSEEAFDASKQLYFERCAGCHGVLRKGATGKNLEP--------HWKKTAADGAVTEGGT
L--QLG--QERLEKIISWG-TEGGMNNF--SD----I-----M-TEQEIKDMATYIMMD-
PPKP-PEMSLAQMMETRKVYVEPEDY-PTEPLH-GRN-WENFFVVIER------DVGKVA
VIDGDTKEVLAHI-PTGYAVHVLKASEHHTLE-EPE-N-P--GRFWYTMGRDGKMTKIDL
WQNPENMLVAEVSIGYDARDVAVSGDG--------KYVIGGAYWPPHFAIVDAETMEPKK
VVSTRGMN-VDG--EYVEEARVAAIYTT---PNEPTWIVAVKELGQLWQVDYTD--LD--
NLSI--TKI-DSAKFLHDGFF-----DPTGRYFQIAANASNQMVVVDTET-HKLEA----
---IID----T-A-PLPHPGPGANW----VDPNCG-PVAGTTHLGEGTVTVWGNDPE---
--GRPDD-AWKVCYEVE--TDGAG-LFIRTHPESDYIWADQTKHPEPEIQQSVQVI----
----------SKETGEIVKTIQITEDEG--------------------------------
--------------------NVA---------------VHFEFNQDGTEVWVSKWNRAS-
---SLE-PDGEMVIYDAKTLEEIGRVKG--LYAPT-GKFNV-------------------
------YNRSNHVT----------------------------------------------
-----------------------------------
>refKO_208
------------------------------------------------------------
-------------------------------MSLGIT-----N-----------------
--------------------------------KTRHTLGIG-------------------
------------------------------------------------------------
------------------------------------------------------------
------------------------------------------------------------
-----------------------------------------------FAILLGSVALPAV
AEG--------------------------------------------------------P
TLSEEAFEASKQLYFERCAGCHGVLRKGATGKSLEP--------VVKKKNADGTETISGT
L--KLG--QERLEKIISWG-TEGGMNNF--SD----I-----M-SEQEIKDMATYIQMD-
PPKP-PEMSLAQMKQTRKVYVEEADY-PTEPLH-GRN-WENFFVVIER------DVGTVA
VIDGDTKEVLAHI-PTGYAVHVMKASEHHKLE-EPE-N-P--GRFWYTMGRDGKMTKIDL
WQTPDKMLVSEVKIAYDARDVAVSGDG--------KYVIGGAYWPPHFAIVDAMTMEPLK
VVSTRGVN-VDG--DYVEEARVAAIYTT---PNEPTWIVAVKELGQLWQVDYSD--LD--
NLRI--DKI-DSAKFLHDGFF-----DPTGRYFQIAANASNKMVVVDTKE-RKLEA----
---MID----V-A-ALPHPGPGANW----NDPNCG-PVAATTHLGAGTVTVWGNDPK---
--GTPDK-AWKTCYEVE--TDGPG-LFVRTHPNSDYIWADQTKTPDLEVQQSVQVI----
----------SKETGEIVKTIQITEEEG--------------------------------
--------------------NVA---------------VHFEFNKDGTEVWVSKWNRAT-
---SKE-PNGEMVIYDAKTLEEIGRVKG--LYAPT-GKFNV-------------------
------YNRSNHVT----------------------------------------------
-----------------------------------
>refKO_249
------------------------------------------------------------
-------------------------------MSLGITQ----M-----------------
--------------------------------KLRGALGAG-------------------
------------------------------------------------------------
------------------------------------------------------------
------------------------------------------------------------
-----------------------------------------------FAMILGSVAMPAF
AEG--------------------------------------------------------P
SLSEEAFEASKQLYFEQCAGCHGVLRKGATGKSLEP--------HWKKTGADGSVTEGGT
L--KLG--QERLEKIIAWG-TEGGMNNF--SD----I-----M-TEKQIKDMATYIQMD-
APKP-PEMSLAQMRETRKVYVEEADY-PTEPMH-GRN-WENFFVVIER------DAGKVA
VIDGDTKEVLVHI-PTGYAVHVIKASEHHAIE-EPE-H-P--GRFWYTMGRDGKMTKIDL
WQTPDKMLVSEVKVAYDARDVAVSGDG--------KYIIGGGYWPPHFVISDAVTMEPLK
VVSTRGVN-VDG--DYVEEARVAAIYTT---PNEPTWIVAVKELGQLWQVDYTD--LD--
NLRI--DKI-NSAKFLHDGFF-----DPTGRYFQIAANASNKMVVVDTET-HKLEA----
---MID----V-A-ALPHPGPGANW----IDPNCG-PVAGTTHLGVGTVTVWGNDPA---
--GHPDN-AWKTCYEVE--TDGPG-LFVRTHPNSDYIWADQTKHPEPEVQQSVQVI----
----------SKETGEIVKTIQLTEQEG--------------------------------
--------------------HAA---------------VHFEFNADGTEVWVSNWNLSD-
---SLE-PNGEIVIYDAKTLEEIGRVKG--LYAPT-GKFNV-------------------
------HNRTNHVT----------------------------------------------
-----------------------------------
>refKO_268
------------------------------------------------------------
-------------------------------MSLGITY----K-----------------
--------------------------------KSRRAMGVG-------------------
------------------------------------------------------------
------------------------------------------------------------
------------------------------------------------------------
-----------------------------------------------FALLLGSSAAPAF
AEG--------------------------------------------------------P
SLSEEAFDASKQLYFEQCAGCHGVLRKGATGKNLLP--------YWKKTAKDGTVTEGGT
L--KLG--QERLEKIIAWG-TEGGMNNF--SD----I-----M-TEEQIKDMATYIQLE-
APKP-PEMSLAQMKETRKVYVEEADY-PTEPLH-GRN-WENFFVVIER------DAGKVA
VIDGDTKEVLVHI-PTGYAVHVIKASEHHKIT-EPE-N-P--GRFWYTMGRDGKMTKIDL
WQTPDKMLVSEVKVAYDARDVAVSGDG--------KYIIGGGYWPPHFVISDAVTMEPLK
VVSTRGVN-TEG--DYVEEARVAAIYTT---PNEPTWLVAVKELGQMWQVDYSD--LD--
NLRI--DKI-DTARFLHDGFF-----DPTGRYFQIAANASNQMVVVDSQE-RKLEA----
---IID----T-A-PLPHPGPGANW----NDPNCG-PVAGTTHLGVGTVTVWGNDPV---
--GHPDQ-AWKTCYEVE--TDGAG-LFIRTHPNSDYYWADQTKHPEPEVQQSVQVI----
----------SKETGEIVKTIRITEEDG--------------------------------
--------------------NAA---------------VHFEFNADGTEVWVSKWNLST-
---SLE-PNGEIVIFDAKTLEEIGRVKG--LYAPT-GKFNV-------------------
------YNRSNHVT----------------------------------------------
-----------------------------------
>refKO_31
------------------------------------------------------------
-------------------------------MSLGITY----T-----------------
--------------------------------KSGRALGAG-------------------
------------------------------------------------------------
------------------------------------------------------------
------------------------------------------------------------
-----------------------------------------------LAMLLGSVAAPAF
AEE--------------------------------------------------------P
TLSEEAFEASKQLYFEQCAGCHGVLRKGATGKNLEP--------YWKKTAADGTVTEGGT
L--KLG--QERLEKIIAWG-TEGGMNNF--SD----I-----M-TEQEIKDMATYIMME-
PPKP-PEMSLAQMKETRKVYVEEEDY-PTEPLH-GRN-WENFFVVIER------DVGKVA
VIDGDTKEVLAHI-PTGYAVHVLKASEHHKLE-EPE-N-P--GRFWYTMGRDGKMTKIDL
WQTPDKMLVAEVKIAYDARDVAVSGDG--------KYVIGGGYWPPHFAIVDAKTMEPLK
VVSTRGTN-VDG--EYVEESRVAAIYTT---PNEPTWIVAVKELGQLWQVDYTD--LD--
NLRI--DKI-NSAKFLHDGFF-----DPTGRYFQIAANASNKMVVVDTET-HKLEA----
---MID----T-A-ALPHPGPGANW----VDPNCG-PVAGTTHLGVGTVTVWGNDPE---
--GHPDQ-AWKICYETE--TDGPG-LFVRTHPNSKYVWADQTKHPEPEVQQSVQVI----
----------DKETGEIVKTIQITEDEG--------------------------------
--------------------NAA---------------VHFEFNKDGTEVWVSKWNLKD-
---SKE-PNGQIVIFDAETLEEIGRIDG--LYAPT-GKFNV-------------------
------YNRSNHVT----------------------------------------------
-----------------------------------
>refSch_11
------------------------------------------------------------
-------------------------------MSLGITY----K-----------------
--------------------------------KSRRALGVG-------------------
------------------------------------------------------------
------------------------------------------------------------
------------------------------------------------------------
-----------------------------------------------FALLLGSTAAPAL
AEG--------------------------------------------------------P
TLSEEAFEASKQLYFEQCAGCHGVLRKGATGKNLEP--------HWKKTAKDGTVTEGGT
L--KLG--QERLEKIIAWG-TEGGMNNF--SD----I-----M-TEQEIKDMATYIMMD-
PPKP-PEMSLAQMKETRKVYVEEADY-PTEPLH-GRN-WENFFVVIER------DVGKVA
VVDGDTKEVLTHI-PTGYAVHVLKASEHHKLE-EPE-N-P--GRFWYTMGRDGKMTKIDL
WQTPDKMLVSEVKIAYDARDVAVSGDG--------KYVIGGGYWPPHFAIVDAQTMEPLK
VVSTRGVN-VDG--DYVEEARVAAIYTT---PNEPTWIVAVKELGQLWQVDYTD--LD--
NLRI--DKI-NSAKFLHDGFF-----DPTGRYFQIAANASNKMVVVDTKT-HKLEA----
---MID----T-A-ALPHPGPGANW----NDPNCG-PVAGTTHLGVGTVTVWGNDPE---
--GHPDQ-AWKVCYETE--TDGAG-LFVRTHPNSDYIWADQTKHPEPEIQQSVQVI----
----------SKETGEIVKTIQITEEEG--------------------------------
--------------------SAA---------------VHFEFNADGTEVWVSKWNLST-
---SKE-PNGEIVIFDAKTLEEIGRVKG--LYAPT-GKFNV-------------------
------YNRSNHVT----------------------------------------------
-----------------------------------
>refKO_66
------------------------------------------------------------
-------------------------------MI--IKR----SILSAA---IAATMVMGI
SGCSDSGDSAPSESAPAPAAAPAAK-------APAATAAPK-------------------
------------------------------------------------------------
------------------------------------------------------------
------------------------------------------------------------
-----------------------------------------------VATVAH-VDTATA
TDG--------------------------------------------------------P
SLSAADFERAKNLYFERCAGCHGVLRKGATGKNLEP--------K-------------ST
L--ELG--QERLEKILTYG-TEGGMNNF--DD----I-----F-SKEEISLLATYIQLE-
PPVP-PEMSLAMMKEATKTFVDPKDY-PTEPMH-GLN-WENFFVVIER------DAGTAA
IIDGDTHKIVTHI-DTGYAVHVIKATEHHNKE-HPV-GGV-AGRFWYTMGRDGRMTKIDL
WQTPEKMLVAETKIAYDARDVAVSGDG--------KYVIGGGYWPPHFVIADAITMEPLK
VVSTRGVN-IDG--EYVNESRVAAIYTT---PDESTFLVAAKELGQMWQVDYSD--LD--
NLNI--VKI-DSAKFLHDGFF-----DPTNRYFQIAANASNKMVVIDTKT-RKLEA----
---MID----T-TGKKPHPGPGANW----DDPKYG-PVSATTHLGTGMVTVWGNDPK---
--GTPEN-AWKIVREIE--TDGAG-VFVRTHPNSDFVWADQTKNPEPEIQQSVQVI----
----------SKATGEIVKTIQVTTEAG--------------------------------
--------------------KAA---------------LHFEFNKDGTEVWVSVWNRAD-
---ASN-PTGEIVIYDAKTLEEIDRIKG--LTTPT-GKFNV-------------------
------YNRTNHVT----------------------------------------------
-----------------------------------
>refKO_136
------------------------------------------------------------
-------------------------------MI--LHH----DEKEAPSNGTAETVLLEF
YDSEPTSNIKRLAQLKTELSISRRSMKMKKLSLTALSIAVG-------------------
------------------------------------------------------------
------------------------------------------------------------
------------------------------------------------------------
-----------------------------------------------VAMGGM-S-SVTN
AAA--------------------------------------------------------P
SLSDADFEKAKTLYFQRCAGCHGVLRKGATGKNLEP--------K-------------AT
L--ELG--QERLEKIITYG-TEGGMNNF--DD----I-----F-SKEEIAMVSTYIQME-
PPIP-PEMSLQMMKDRTKTYVKPADY-PSKPMH-GRN-WKNFFVVIER------DAGKVA
IIDGDKHEIVAHL-DSGYAVHVIKATEHHAKE-HPV-GGVEAGRFWYSIGRDGKMMKIDL
FQTPDKMLVAETQIAYDARDVAVSGDG--------KYVIGGGYWPPHFVIADAVTMEPLK
VVSTRGVN-VDG--EYVNESRVAAIYTT---PNESAFLVSAKELGQMWQVDYTD--ID--
NLNI--VKM-DTAKYLHDGFF-----DPTGRYFQIAANASNKMVVVDTKT-AKLEA----
---MID----T-TGKKPHPGPGANW----MDPKYG-PVGATTHLGTGMVTVWGNDPM---
--GHKDN-AWKIVREIE--TDGAG-VFIRTHPTSDYVWADQTKHPEPEVQQSVQVI----
----------SKATGEIVKTIRVTEEAG--------------------------------
--------------------KAA---------------LHMEFNQDGSEVWVSVWNRAD-
---NSN-PTGEIVVYDAKTLKEKTRIKG--LTTPT-GKFNV-------------------
------YNRTNHVT----------------------------------------------
-----------------------------------
>refKO_170
------------------------------------------------------------
-------------------------------MIESMNK----GLYKRATLSVAIAFAVGL
TGCSDSGDSEKSTQTQAKAPAPAATTVAQSAPAKAPAAAPS-------------------
------------------------------------------------------------
------------------------------------------------------------
------------------------------------------------------------
-----------------------------------------------APAAAH-V-VKTS
SAG--------------------------------------------------------P
TMSEADFEKAKTLYFQRCAGCHGVLRKGATGKNLEP--------K-------------ST
L--ELG--QERLEKIITYG-TEGGMNNF--DD----I-----F-SKEEISLVSTYIQME-
PPVP-PEMTLQMMKDRTKTHIKPEDY-PTKPMH-GRN-WKNFFVVIER------DAGKVA
IIDGDKHEVIAHL-DSGYAVHVIKATEHHATE-HPV-GGVEAGRFWYSIGRDGKMMKIDL
FQTPDKMLVAETQIAYDARDVAVSGDG--------KYVIGGGYWPPHFVIADAVTMEPLK
VVSTRGVN-VDG--EYVNESRVAAIYTT---PNESSFLVSAKELGQMWQVGYKD--LD--
NLDI--VKM-DTAKYLHDGFF-----DPSGRYFQIAANASNKMVVVDTKE-RKLEA----
---MID----T-TGKKPHPGPGANW----MDPKYG-PVGGTTHLGTGMVTVWGNDPA---
--GHADN-AWKIVREIE--TDGAG-VFIRTHPTSDYVWADQTKNPEPEIQQSVQVI----
----------SKETGEIVKTIRVTEEEG--------------------------------
--------------------KAA---------------LHMEFNQDGSEVWVSVWNRSD-
---NKN-PTGEIVIYDAKTLEEKTRIKG--LTTPT-GKFNV-------------------
------YNRTNHVT----------------------------------------------
-----------------------------------
>refSch_40
------------------------------------------------------------
---------------------------------MQVRF----A-----------------
--------------------------------LSALSLAMG-------------------
------------------------------------------------------------
------------------------------------------------------------
------------------------------------------------------------
-----------------------------------------------LAVAGS----AAA
AGK--------------------------------------------------------P
TLSEADFEKAKQVYFEQCAGCHGVLRKGATGKGLEP--------A-------------DT
R--EKG--QKRLERIITWG-TEGGMNNF--DN----I-----L-SKDEIKLLATYIQMD-
VPEP-PEMSLAQMKKHWKVHVKPEDY-PTKPLH-GRN-WENFFVVIER------DVGKVA
VIDGDTKEVLTHI-PTGYAVHVIKALEHSTVE-EAE-Y-P--GRFWYTQGRDGKMTKIDL
WQKPENMLVAENKIAYDARDVAVSGDG--------KYVIGGGYWPPHFVISDAKTMEPLK
VVSTRGIN-VDG--EYVEESRVAAIYTT---PNAPTWLVATKELGQMWQVDYTD--ID--
NLRI--EQI-NTSKFLHDGFF-----DPTGRYFQIAANASNQMVVVDSKT-RKLEA----
---IID----T-D-KLPHPGPGANW----IDPKCG-PVGGTTHLGVGKVTVWGNDPQ---
--GHADQ-AWKTCYTVN--TDGPG-VFIRTHPKSKYVWADQTKHPEPEVQQSVKVI----
----------DKKTRKVVKTLRPTTKEG--------------------------------
--------------------QAT---------------VHMEFNADGSEVWVSVWNLSD-
---SKK-ANGEIVIYDAETLEEKDRVKG--LYAPT-GKFNV-------------------
------HNRTEHVT----------------------------------------------
-----------------------------------
>refKO_111
------------------------------------------------------------
------------------------------------------------------------
------------------------------------------------------------
------------------------------------------------------------
------------------------------------------------------------
------------------------------------------------------------
------------------------------------------------------------
------------------------------------------------------------
------------------------------------------------------------
------------------------------------------------------------
------------------------------------------------------------
------------------------------------------------------------
-------------------DVAVSGDG--------KYVIAGGYWPPHFVITDAKTMKPIK
VVSTRGVN-VDG--DYVEESRVAAIYTN---PNNSSFLVSAKELGQMWQVDYTN--LD--
ALDI--TQI-NTAKFLHDGFY-----DPTGRYFQIAANASNKMVVIDTNNGGSLEA----
---LIN----V-A-KLPHPGPGANW----NDPKCG-PVGGTTHLGIGEISVWGNDPA---
--GHPKH-AWKLCYTVE--TDGAG-VFIRTHENSDYVWADQLKHPEPEVQQSVQVI----
----------NKKTREIVKTIRVTREKG--------------------------------
--------------------KAA---------------LHIEFNKGGTEVWVSVWNRSD-
---NKN-PTGEIVIYDAKTLKEIKRIKG--LTTPT-GKFNV-------------------
------YNRVHHKT----------------------------------------------
-----------------------------------
>refKO_227
------------------------------------------------------------
----------------------------------MKLL----K-----------------
--------------------------------LATLSAAVA-------------------
------------------------------------------------------------
------------------------------------------------------------
------------------------------------------------------------
-----------------------------------------------LATAVYSPMSIAG
EAG--------------------------------------------------------L
SLSDSDFQHAKTLYFQRCAGCHGVLRKGATGKNLEP--------E-------------ST
I--KLG--QKRLEKILTYG-TEGGMNNF--ND----I-----F-SKDEIKLMATYIQLT-
PPIP-PEMSLELMQSRTKVYIEPKDY-PTKPMH-DRN-WENFFIVIER------DAGKVA
IIDGDTHEIFAHL-DAGYAVHVLKGQENHNVD-KSD-DVA--GRFWYSIGRDGKLNKFDL
WQTPDKMLVAETQIAYDARDVAVSGDG--------KYVIAGGYWPPHFVITDAKTMMPIK
VVSTRGMN-IDG--EYVEESRVAAIYTN---PNESSFLLATKELGQMWQVGYKD--LD--
ALDL--KQI-NTAKYLHDGFY-----DPTGRYFQVAANASKKMVIIDTKDGGSLEA----
---MID----V-D-KLPHPGPGANW----IDPKCG-PVAGTTHLGVGLVSVWGNDPA---
--GYPDQ-AWKICYTVE--TDGAG-AFIRTHENSDYYWADQLKHPEAEVQQSVQVI----
----------SKETGEIVKTIRVTEEKG--------------------------------
--------------------KVA---------------LHMEFNKGGTEVWVSVWNRSD-
---ASN-PTGEIVIYDAKTLEEIDRIKG--LTTPT-GKFNV-------------------
------YNRVHHKT----------------------------------------------
-----------------------------------
>refKO_160
------------------------------------------------------------
--------------------------------MKKLKF----G-----------------
--------------------------------LSVIGLAIG-------------------
------------------------------------------------------------
------------------------------------------------------------
------------------------------------------------------------
-----------------------------------------------MATAGV-STAAPA
KG---------------------------------------------------------P
TLSEKVFEETSLLYFQRCAGCHGVLRKGATGKNLEP--------E-------------ST
L--TKG--QVRLEKIIAYG-TEGGMNNF--DD----I-----F-SKEQIKNLATFIQME-
PPVP-PEMSLAQMKSFTKEFVAPKDY-PTKPLH-GRN-WKNFFVVIER------DAGTAA
IIDGDTKEIITHI-NTGYAVHVIKGTEHHKTE-HPK-DEV--GRFWYTIGRDGKVNKIDL
WQTPEKMLVAETKMAYDARDIAVSGDG--------KYVIAGGYWPPHFVIMDAVTLDPLK
VVSTRGYN-TKG--DYINEARVAAIYTS---PIQSSFIVAVKETGQMLQVDYND--LD--
NLTI--TSM-ASAEFLHDGFF-----DPTGRYFQIAANASNKMVVIDTKT-RKLEK----
---MID----V-A-KLPHPGPGANW----IDEECG-PVGGTTHLGEGSVSIWGNDPI---
--GHPDQ-AWKLCYEVE--TDGPG-VFIRTHETSDYVWVDQLKHPEPEVQQSVQVF----
----------DKKTHEIVKTIRVTEEEG--------------------------------
--------------------KAA---------------LHMEFNDDGTEVWVSVWNRVD-
---ASN-PTGEIVVYDAKTLEEKHRIKG--LTTPT-GKFNV-------------------
------YNRMNHKT----------------------------------------------
-----------------------------------
>refKO_156
------------------------------------------------------------
--------------------------------MKNIKY----S-----------------
--------------------------------LSALGLAIG-------------------
------------------------------------------------------------
------------------------------------------------------------
------------------------------------------------------------
-----------------------------------------------MAVGGI-SMSVSA
AE---------------------------------------------------------P
TLSEADFEQAKLQYFQRCAGCHGTLRKGATGKNLEP--------K-------------ST
M--KKG--QKRLEKIISLG-TEGGMNNF--DD----I-----F-TKKEIANMATFIQMT-
PPIP-PEMSITQMRAHTKEFVAPKDY-PTKPQH-NLN-WNNFFIVIER------DAGTVA
IIDGDTKKIITHI-NTGYAVHVIKGTEHHATQ-HVK-D-L--GRFWYTIGRDGKVTKIDL
WQTPDKMLVAETKMAYDARDIAVSGDG--------KYVIAGGYWPSHFVIMDAVTLNPLK
VVSTRGYN-TKG--EFINEARVAAIYTT---PNEPTFMVAVKELGQMWQVDYSD--LD--
NLNI--TQM-DSAEFLHDGFF-----DPTGRYFQIAANASNKMVIIDSKT-RKLEA----
---MID----V-D-TLPHPGPGANW----IDKKCG-PVGGTTHLGTGLVSVWGNDPI---
--NHPDS-AWKICYEVE--TDGAG-AFIRTHENSQYVWADQLKHPEPEIQQSVQVF----
----------DKDTHEIVKTIRVTTEPG--------------------------------
--------------------KAA---------------LHMEFNKGGTEVWVSVWNRKE-
---ASK-PLGEIVVYDAKTLKELYRIKG--LTTPT-GKFNV-------------------
------YNRVNHKT----------------------------------------------
-----------------------------------
>refKO_106
------------------------------------------------------------
--------------------------------MKKVKL----T-----------------
--------------------------------LSALGMAIG-------------------
------------------------------------------------------------
------------------------------------------------------------
------------------------------------------------------------
-----------------------------------------------FATAGM-SISVNA
AE---------------------------------------------------------P
TLSKADFEKAQLHYFQRCAGCHGVLRKGATGKNLEP--------K-------------ST
L--KKG--QARLEKIISYG-TEGGMNNF--DD----I-----F-SKKDIADIATFIQMT-
PPVP-PEMSIEQMRSYTKEFVAPKDY-PTKPQH-SRN-WENFFIIIER------DAGTVA
IIDGDTKEIITHI-NTGYAVHVIKGTEHHKID-HAE-D-I--GRFWYTIGRDGKVTKIDL
WQTPDKMLVAETKMAYDARDIAVSGDG--------KYVIAGGYWPAHFVIMDAVTLNPLK
VVSTRGYN-TKG--EFINEARVAAIYTT---PNESSFMVAVKELGQMWQVDYTD--IE--
NLTI--TQI-SSAEFLHDGFF-----DPTGRYFQIAANASNKMVIIDTKT-RKLEA----
---MIE----V-D-SLPHPGPGANW----IDKKCG-PVAGTTHLGTGLVSVWGNDPI---
--NHPDN-AWKLCYEVE--TDGAG-AFIRTHETSQYVWADQLKHPEPEIQQSVQVF----
----------DKDTHEIVKTIRVTRDEG--------------------------------
--------------------KAA---------------LHMEFNDDGSEVWVSVWNRKN-
---ASS-PTGEIVIYDAKTLKEIKRIKG--LTTPT-GKFNV-------------------
------FNRMNHKT----------------------------------------------
-----------------------------------
>refKO_175
------------------------------------------------------------
-------------------------------MMKKVKT----A-----------------
--------------------------------LSVLTMAIG-------------------
------------------------------------------------------------
------------------------------------------------------------
------------------------------------------------------------
-----------------------------------------------FAATGI-SVSVSA
AE---------------------------------------------------------P
TLSKADFEKAQLHYFQRCAGCHGVLRKGATGKNLEP--------K-------------NT
L--KKG--QKRLEKIISYG-TEGGMNNF--DD----I-----F-SKNEISNLATFIQMT-
PPVP-PEMSIEQMRSHTKEYVALKDY-PTKPMH-GLN-WKNFFVVIER------DAGTAA
IIDGDTKKIITHI-DTGYAVHVIKGTEHHKVD-HAK-D-V--GRFWYTIGRDGKVNKIDL
WQTPEKMLVAETKMAYDARDIAVSGDG--------KYVIAGGYWPAHFVIMDAETLNPLK
VISTRGVN-TKG--EFINEARVAAIYTT---PNEPTFMVAVKELGQMWQVDYRD--IE--
NLTI--TQI-DSTEFLHDGFF-----DPTGRYFQIAANASNKMVIVDSQT-RKLEA----
---MID----V-E-SLPHPGPGANW----NDKECG-PVGGTTHLGTGLVSVWGNDPI---
--GHPDK-AWKLCYEVE--TDGAG-AFIRTHENSQFVWADQLKHPEPEIQQSVQVF----
----------DKDTHEIVKTIRVTTEPG--------------------------------
--------------------KAA---------------LHMEFNKGGTEVWVSVWNRKD-
---AKN-PTGEIVVYDAKTLKEIKRIKG--LTTPT-GKFNV-------------------
------YNRMNHKT----------------------------------------------
-----------------------------------
>refSch_43
------------------------------------------------------------
--------------------------------MKKVKT----A-----------------
--------------------------------LSVLTMAIG-------------------
------------------------------------------------------------
------------------------------------------------------------
------------------------------------------------------------
-----------------------------------------------FAATGI-SVSVSA
AE---------------------------------------------------------P
TLSKADFEKAQLHYFQRCAGCHGVLRKGATGKNLEP--------K-------------NT
L--KKG--QKRLEKIISYG-TEGGMNNF--DD----I-----F-SKNEISNLATFIQMT-
PPVP-PEMSIEQMRSHTKEYVALKDY-PTKPMH-GLN-WKNFFVVIER------DAGTAA
IIDGDTKKIITHI-DTGYAVHVIKGTEHHKVD-HAK-D-V--GRFWYTIGRDGKVNKIDL
WQTPEKMLVAETKMAYDARDIAVSGDG--------KYVIAGGYWPAHFVIMDAETLNPLK
VISTRGVN-TKG--EFINEARVAAIYTT---PNEPTFMVAVKELGQMWQVDYRD--IE--
NLTI--TQI-DSTEFLHDGFF-----DPTGRYFQIAANASNKMVIVDSQT-RKLEA----
---MID----V-E-SLPHPGPGANW----NDKECG-PVGGTTHLGTGLVSVWGNDPI---
--GHPDK-AWKLCYEVE--TDGAG-AFIRTHENSQFVWADQLKHPEPEIQQSVQVF----
----------DKDTHEIVKTIRVTTEPG--------------------------------
--------------------KAA---------------LHMEFNKGGTEVWVSVWNRKD-
---AKN-PTGEIVVYDAKTLKEIKRIKG--LTTPT-GKFNV-------------------
------YNRMNHKT----------------------------------------------
-----------------------------------
>refKO_83
------------------------------------------------------------
--------------------------------MKKIKY----G-----------------
--------------------------------LSVLGLAVG-------------------
------------------------------------------------------------
------------------------------------------------------------
------------------------------------------------------------
-----------------------------------------------MATGGV-SMSVTA
AK---------------------------------------------------------P
TLSEEDFKKAELHYFQRCAGCHGVTRKGATGKNLEP--------E-------------NM
L--KKG--QKRLEKIISLG-TEGGMNNF--DD----L-----L-SKKEIANLATFIQME-
PPVP-PEMTLSQMREHTKEYVAPKDY-PTKPKH-NRN-WQNFFVVIER------DAGKAA
IVDGDTKEIIAHI-NTGYAVHVIKGTEHHKKD-HVD-D-V--GRFWYTIGRDGKVNKIDL
WQTPDKMLVAETKMAYDARDIAVSGDG--------KYVIAGGYWPSHFVIMDAVTLNPLK
VVSTRGYN-TKG--DYVNEARVAAIYTT---PNESTFMVAVKELGQMWQVDYTD--ID--
NLRI--DHI-DSSEFLHDGFF-----DPSGRYFQIAANASNKMVVVDTKT-RKLES----
---MID----V-D-SLPHPGPGANW----IDEECG-PVGGTTHLGTGLVSVWGNDPI---
--GHPDK-AWKLCYEVE--TDGPG-AFIRTHETSQYVWADQLKHPEPEIQQSVQVF----
----------DKKTHEIVKTIRVTEEPG--------------------------------
--------------------KAA---------------LHMEFNDDGSEVWVSVWNRKD-
---AKN-PSGEIVVYDAKTLKEKHRIKG--LTTPT-GKFNV-------------------
------YNRIHHKT----------------------------------------------
-----------------------------------
>refSch_15
------------------------------------------------------------
------------------------------------------------------------
------------------------------------------------------------
------------------------------------------------------------
------------------------------------------------------------
------------------------------------------------------------
-------------------------------------------------------MSVTA
AK---------------------------------------------------------P
TLSEEDFKKAELHYFQRCAGCHGVTRKGATGKNLEP--------E-------------NM
L--KKG--QKRLEKIISLG-TEGGMNNF--DD----L-----L-SKKEIANLATFIQME-
PPVP-PEMTLSQMREHTKEYVAPKDY-PTKPKH-NRN-WQNFFVVIER------DAGKAA
IVDGDTKEIIAHI-NTGYAVHVIKGTEHHKKD-HVD-D-V--GRFWYTIGRDGKVNKIDL
WQTPDKMLVAETKMAYDARDIAVSGDG--------KYVIAGGYWPSHFVIMDAVTLNPLK
VVSTRGYN-TKG--DYVNEARVAAIYTT---PNESTFMVAVKELGQMWQVDYTD--ID--
NLRI--DHI-DSSEFLHDGFF-----DPSGRYFQIAANASNKMVVVDTKT-RKLES----
---MID----V-D-SLPHPGPGANW----IDEECG-PVGGTTHLGTGLVSVWGNDPI---
--GHPDK-AWKLCYEVE--TDGPG-AFIRTHETSQYVWADQLKHPEPEIQQSVQVF----
----------DKKTHEIVKTIRVTEEPG--------------------------------
--------------------KAA---------------LHMEFNDDGSEVWVSVWNRKD-
---AKN-PSGEIVVYDAKTLKEKHRIKG--LTTPT-GKFNV-------------------
------YNRIHHKT----------------------------------------------
-----------------------------------
>refKO_254
------------------------------------------------------------
--------------------------------MKKTKM----G-----------------
--------------------------------FSILSLAIG-------------------
------------------------------------------------------------
------------------------------------------------------------
------------------------------------------------------------
-----------------------------------------------LSISGFSSLAMAV
GQ---------------------------------------------------------P
HLSEADFEKAQLQYFQRCAGCHGVLRKGATGKNLEP--------K-------------NT
L--KKG--QKRLEKIISYG-TEGGMNNF--DD----I-----F-SKKDISNLATFIQME-
PPVP-PEMSLEQMRSHTKEYVAPKDY-PTKPLH-GLN-WKNFFVIIER------DAGTAA
IIDGDTKKIITHI-DTGYAVHVIKGTENHKID-TAK-D-V--GRFWYTIGRDGKVNKIDL
WQTPEKMLVAETKMAYDARDIAVSGDG--------KYVIAGGYWPAHFVIMDAVTLNPLK
VVSTRGYN-TKG--EFINEARVAAIYTA---PKTSSFIVAVKETGQMLQVDYKD--LD--
NLTI--TSI-ASAEFLHDGFF-----DPSGRYFQIAANASNKMVVIDTKK-RKLEA----
---MID----V-D-TLPHPGPGANW----IDKECG-PVGGTTHLGTGLVSVWGNDPI---
--GNPDK-AWKLCYEVE--TDGAG-AFIRTHETSQYVWADQLKHPEPEVQQSVQVF----
----------DKDTHEIVKTIRVTEEEG--------------------------------
--------------------KAA---------------LHMEFNDDGTEVWVSVWNRKD-
---AKN-PTGEIVVYDAKTLEEITRIKG--LTTPT-GKFNV-------------------
------FNRVNHKT----------------------------------------------
-----------------------------------
>refKO_282
------------------------------------------------------------
--------------------------------MKKVKY----G-----------------
--------------------------------LSALGLAIG-------------------
------------------------------------------------------------
------------------------------------------------------------
------------------------------------------------------------
-----------------------------------------------MAATGV-SMSVSA
AE---------------------------------------------------------P
TLSEADFEKAQLHYFQRCAGCHGVLRKGATGKNLEP--------K-------------NM
L--KKG--QKRLEKIISLG-TEGGMNNF--DD----L-----F-SKKEIANLATFIQMT-
PPVP-PEMSLEQMRSHTKEFVAPKDY-PTKPLH-GLN-WKNFFVVIER------DAGTAA
IVDGDTKKVIAHI-DTGYAVHVIKGTEHHKID-HAK-D-V--GRFWYTIGRDGKVNKIDL
WQTPEKMLVAETKMAYDARDIAVSGDG--------KYVIAGGYWPAHFVIMDAVTLNPLK
VVTTRGYN-TKG--EYVKEARVAAVYTS---PNKSEFTVAVKETGQMLQVDYSD--LD--
NLTI--TSI-ASSEFLHDGFY-----DPSGRYFQIAANASNKMVIVDTET-GKLEA----
---QID----V-D-SLPHPGPGANW----IDEKCG-PVGGTTHLGTGLVSVWGNDPI---
--GHPDN-AWKMCYEVE--TDGAG-AFIRTHETSQYVWADQLKHPEPEIQQSVQVF----
----------DKKTREIVKTIRVTTEPG--------------------------------
--------------------KAA---------------LHMEFNNDGSEVWVSVWNRKD-
---AKN-PTGEIVVYDAKSLKELYRIKG--LTTPT-GKFNV-------------------
------YNRMNHKT----------------------------------------------
-----------------------------------
>refKO_10
------------------------------------------------------------
--------------------------------MKIIKY----G-----------------
--------------------------------LSALGLAIG-------------------
------------------------------------------------------------
------------------------------------------------------------
------------------------------------------------------------
-----------------------------------------------MAVTGI-SLSVSA
TE---------------------------------------------------------P
TLSEADFDKAKLQYFQRCAGCHGTLRKGATGKNLEP--------E-------------NT
L--KKG--QQRLEKIISLG-TEGGMNNF--DD----L-----F-SKEEIANLATFIQME-
PPIP-PEMSLAQMRSYTKEYVAPKDY-PTKPMH-GLN-WKNFFVVIER------DAGTAA
IIDGDTKKIIAHL-DTGYAVHVIKGTEHHKVD-HAK-D-I--GRFWYTIGRDGKVNKIDL
WQTPDKMLVAETKMAYDARDIAVSGDG--------KYVIAGGYWPAHFVIMDAVTLNPLK
VVSTRGYN-TKG--EFINEARVAAIYTS---PLTSSFIVAVKETGQMLQVDYTD--LD--
NLTI--TSI-ASAEFLHDGFF-----DPSGRYFQIAANASNKMVVIDTIE-RKLEA----
---MIE----V-D-ALPHPGPGANW----IDKECG-PVGGTTHLGVGLVSVWGNDPM---
--GHPDK-AWKLCYEVE--TDGAG-AFIRTHETSQYVWADQLKHPEPEVQQSVQVF----
----------DKDTHQIVKTIRVTTEPG--------------------------------
--------------------KAA---------------LHMEFNDDGTEVWVSVWNRKD-
---ARN-PTGEIVIYDAKTLKELHRIKG--LTTPT-GKFNV-------------------
------HNRMNHKT----------------------------------------------
-----------------------------------
>refKO_187
------------------------------------------------------------
--------------------------------MKTIKY----S-----------------
--------------------------------LSALGLAIG-------------------
------------------------------------------------------------
------------------------------------------------------------
------------------------------------------------------------
-----------------------------------------------MAATGL-SMTVSA
AE---------------------------------------------------------P
TLSKADFEKAQLHYFQRCAGCHGVLRKGATGKNLEP--------E-------------NM
L--KKG--QARLEKIISLG-TEGGMNNF--DD----L-----F-NEQEISDLATFIQMT-
PPVP-PEMSLEQMRSYTKEYIAPKDY-PTKPMH-SLN-WQNFFVVIER------DAGTAA
IIDGDTKKIITHI-DTGYAVHVIKGTEHHKVD-HAK-D-V--GRFWYTIGRDGKVNKIDL
WQTPDKMLVAETKMAYDARDIAVSGDG--------KYVIAGGYWPAHFVIMDAETLNPLK
VVSTRGYN-TKG--EFINEARVAAIYTA---PNTSSFIVAVKETGQMLQVDYND--LD--
NLTI--TSI-ASAEFLHDGFF-----DPTGRYFQIAANASNAMVVVDTKE-RALEK----
---IIK----V-D-SLPHPGPGANW----VDEECG-PVGGTTHLGVGLVSVWGNDPI---
--GHPDN-AWKLCYEVE--TDGAG-VFIRTHETSDYVWADQLKHPEPEIQQSVQVF----
----------DKKTHEIVKTIRVTTEPG--------------------------------
--------------------KAA---------------LHMEFNNDGSEVWVSVWNRKD-
---AKN-PTGEIVVYDAKTLKEKTRIKG--LTTPT-GKFNV-------------------
------FNRMNHKT----------------------------------------------
-----------------------------------
>refKO_248
------------------------------------------------------------
--------------------------------MKAIKY----G-----------------
--------------------------------VSVLSVAVG-------------------
------------------------------------------------------------
------------------------------------------------------------
------------------------------------------------------------
-----------------------------------------------LAVSGM-SMTVSA
AE---------------------------------------------------------P
TLSEADFAEAQLHYFQRCAGCHGVLRKGATGKNLEP--------K-------------ST
L--KKG--QKRLEKIIALG-TEGGMNNF--DD----L-----F-TKKEISNLATFIQMT-
PPVP-PEMSLEQMRSHTKEYVALKDY-PSKPLH-GLN-WKNFFVVIER------DAGTAA
IIDGDTKKIVTHI-DTGYAVHVIKGTEHHKVD-HAK-D-I--GRFWYTIGRDGKVNKIDL
WQTPEKMLVAETKMAYDARDIAVSGDG--------KYVIAGGYWPAHFVIMDAETLNPLK
VVSTRGYN-TKG--EFINEARVAAIYTT---PNESSFMVAVKETGQMLQVDYKD--LE--
NLTI--TEI-ASAEFLHDGFF-----DPSGRYFQIAANASNKMVVIDTKE-RKLEA----
---MIE----V-D-TLPHPGPGANW----VDEKCG-PVGGTTHLGVGLVSVWGNDPI---
--GHPDQ-AWKLCYEVE--TDGAG-VFIRTHETSPYVWADQLKHPEPEIQQSVQVF----
----------DKKTHEIVKTIRVTEDEG--------------------------------
--------------------KAA---------------LHMEFNDDGTEVWVSVWNRKD-
---AKN-PTGEIVVYDAKTLKEKHRIKG--LTTPT-GKFNV-------------------
------FNRMNHKT----------------------------------------------
-----------------------------------
>refKO_41
------------------------------------------------------------
--------------------------------MKRATL----G-----------------
--------------------------------LSTLALAMG-------------------
------------------------------------------------------------
------------------------------------------------------------
------------------------------------------------------------
-----------------------------------------------LSAGGS-AMAANQ
A----------------------------------------------------------P
TLTPEEFEKAKTMYFQRCAGCHGVLRTGATGKSLLP--------K-------------DT
L--KKG--TERLSRIIELG-TEGGMNNF--DD----I-----F-EKADIDLLAKYIQNE-
PPVP-PEMSLEMMKEHTKQFVALEDY-PTKPLH-GRN-WENFFVVIER------DAGKAA
IIDGDTKEVIAHL-DTGYAVHVIKGSEHHKVD-HPK-DAV--GRFWYTIGRDGKVNKIDL
WQTPDKMLVAETKMAYDARDIAVSGDG--------KYVIAGGYWPPHFVIMDADTLDPLK
VVSTRGIN-VDG--EYVNEARVAAIYTT---PNESTFLVAVKELGQMWQVDYTD--LD--
NLRI--EQI-NSAKFLHDGFF-----DPSGRYFQIAANASNKMVVVDTKT-RKLEA----
---LID----V-V-DLPHPGPGANW----IDKECG-QVSGTTHLGVGTVSVWGSDPI---
--NKPDQ-AWKLCYEVE--TDGAG-VFIRTHPDSQYVWADQTKHPEVEVQQSVQVF----
----------DKDTREIVKTIRVTEEEG--------------------------------
--------------------KVA---------------VHIEFTQDGSEAWVSVWNRKD-
---NSN-ATGEIVVYDAKTLEEKYRIKG--LTTPT-GKFNV-------------------
------HNRINHVT----------------------------------------------
-----------------------------------
>refKO_39
------------------------------------------------------------
--------------------------------MKRAKL----G-----------------
--------------------------------LSTLALAMG-------------------
------------------------------------------------------------
------------------------------------------------------------
------------------------------------------------------------
-----------------------------------------------LSAGG--AIQAAT
TA---------------------------------------------------------P
TLSPAEFEKAQTMYFQRCAGCHGVLRKGATGKNLEP--------E-------------NT
L--KKG--TDRLARIIELG-TEGGMNNF--DD----I-----F-SKDEIVTLAKFIQME-
PPIP-PEMSLEMMKTHTKQFVALKDY-PTKPMH-GRN-WENFFVVIER------DAGTAA
IIDGDTKEIVTHI-DTGYAVHVIKGTEHHKTQ-HPK-DAV--GRFWYTIGRDGKVNKIDL
WQTPEKMLVAETKMAYDARDIAVSGDG--------KYVIAGGYWPPHFVIMDAETLEPLK
VVSSRGIN-VDG--EYVNEARVAAIYTT---PNEPTFIVAIKELGQMWQVDYTD--LA--
NLRI--EQI-DSAKFLHDGFF-----DPSGRYFQIAANASNKMVVIDTKE-RKLEK----
---MID----V-A-KLPHPGPGANW----IDKECG-PVGGTTHLGEGSVSVWGNDPM---
--GHPDQ-AWKLCYEVE--TDGAG-VFIRTHETSQYVWADQLKHPEPEVQQSVQVF----
----------DKNTRKIVKTIRVTEEEG--------------------------------
--------------------KAA---------------LHMEFNQDGSEVWVSVWNRKD-
---ARN-PTGEIVVYDAKTLKEKTRIKG--LTTPT-GKFNV-------------------
------FNRVNHKT----------------------------------------------
-----------------------------------
>refKO_274
------------------------------------------------------------
--------------------------------MKKWKY----G-----------------
--------------------------------LSALGLAIG-------------------
------------------------------------------------------------
------------------------------------------------------------
------------------------------------------------------------
-----------------------------------------------MATSGI-SATVSA
AG---------------------------------------------------------P
TLSEADFDKATTLYFQRCAGCHGVLRKGATGKNLEP--------A-------------ET
L--KLG--QKRLEQIISYG-TEGGMNNF--DD----I-----F-SKDEISLLSTFIQME-
PPVP-PEMSLDMMKEHTKQFVALKDY-PTKPMH-GRN-WENFFVVIER------DAGTAA
IIDGDTKEIVAHI-DTGYAVHVIKGTEHHKTD-HPK-DAV--GRFWYTIGRDGKVNKIDL
WQTPDKMLVAETKMAYDARDIAVSGDG--------KYVIAGGYWPPHFVIMDAETLEPLK
VVSSRGIN-VDG--EYVNEARVAAIYTT---PNEPTFMVAIKELGQMWQVDYTD--LE--
NLRI--EQI-DSAKFLHDGFF-----DPTGRYFQIAANASNKMVVVDTQE-RKLEK----
---IID----V-A-KLPHPGPGANW----VDKECG-PVGGTTHLGEGAVSVWGNDPM---
--GHPDQ-AWKLCYEVE--TDGAG-VFIRTHETSQYVWADQLKHPEPEVQQSVQVF----
----------DKETREIVKTIRVTEEEG--------------------------------
--------------------KAA---------------LHMEFNQDGSEVWVSVWNRAD-
---ASN-PTGEIVVYDAKTLEEKHRIKG--LTTPT-GKFNV-------------------
------FNRINHKT----------------------------------------------
-----------------------------------
>refKO_22
------------------------------------------------------------
--------------------------------MKKNKL----A-----------------
--------------------------------FSALLLAMG-------------------
------------------------------------------------------------
------------------------------------------------------------
------------------------------------------------------------
-----------------------------------------------VGMGSG-AYAANK
AA---------------------------------------------------------P
TLTPEEFNQAKTMYFQRCAGCHGVLRKGATGKNLEP--------E-------------ET
L--KKG--TKRLARIIELG-TEGGMNNF--DD----I-----F-SKDEINVLAKYIQME-
PPVP-PEMSLAMMKERTKEYIAPKDY-PTKPLH-GRN-WENFFVVIER------DAGMAA
IIDGDKHEIVAHI-DTGYAVHVIKGTEHHKTQ-YGK-DAV--GRFWYTIGRDGKVNKIDL
WQTPDKMLVAETQMAYDARDIAVSGDG--------KYVIAGGYWPPHFVIMDAETLEPLK
VVSSRGVN-VDG--EYVNEARVAAIYTT---PNEPTWMVAIKELGQMWQVDYSD--IN--
NLRI--EQI-DSAKFLHDGFF-----DPTGRYFQIAANASNKMVVVDTKE-RKLEK----
---MID----V-A-KLPHPGPGANW----IDKKCG-PVGGTTHLGVGEVSVWGNDPI---
--GHPDQ-AWKLCYTVE--TDGAG-AFIRTHPDSQYVWADQLKHPEPEIQQSVQVF----
----------DKDTHEIVKTIRVTEEAG--------------------------------
--------------------KVA---------------LHMEFNKAGTEVWVSVWNRSD-
---SKN-PTGEIVVYDAKTLKEITRIKG--LTTPT-GKFNV-------------------
------YNRANHKT----------------------------------------------
-----------------------------------
>refKO_138
------------------------------------------------------------
--------------------------------MKKTKL----A-----------------
--------------------------------FSAWFLAMG-------------------
------------------------------------------------------------
------------------------------------------------------------
------------------------------------------------------------
-----------------------------------------------VGMAAN-VNAANE
AA---------------------------------------------------------P
TLSPEEFEQAKTMYFQRCAGCHGVLRKGATGKSLLP--------E-------------DT
L--KKG--TQRLSRIIELG-TEGGMNNF--DD----L-----F-SKEQIDMLAKYIQLE-
PPVP-PEMSLAMMKERTKQYVALKDY-PKKPLH-GRN-WENFFVVIER------DAGKAA
IIDGDKHEIVTHI-DTGYAVHVIKGTEHHKLG-HPK-DAV--GRFWYTIGRDGKVNKIDL
WQTPEKMLVAETQMAYDARDIAVSGDG--------KYVIAGGYWPPHFVIMDADTLEPLK
VVSSRGIN-VDG--EYVNEARVAAIYTT---PNEPSWIVAIKELGQMWQVDYSD--IA--
NLRI--EQM-DTAKFLHDGFF-----DPSGRYFQIAANASNKMVVIDTQE-RKLEK----
---MID----V-A-SLPHPGPGANW----TDKECG-PVGATTHLGTGEVSVWGNDPI---
--KHADQ-AWKLCYTVE--TDGAG-VFIRTHPDSQYVWADQLKHPEPEIQQSVQVF----
----------DKDTRKIVKTIRVTEEEG--------------------------------
--------------------KAA---------------LHMEFNQKGTEVWVSVWNRKD-
---NSN-PTGEIVVYDAKTLKEIKRIKG--LTTPT-GKFNV-------------------
------YNRMHHRT----------------------------------------------
-----------------------------------
>refKO_16
------------------------------------------------------------
--------------------------------MKKTRV----G-----------------
--------------------------------LSAIGLVAG-------------------
------------------------------------------------------------
------------------------------------------------------------
------------------------------------------------------------
-----------------------------------------------LFAAGF-STGVTA
AE---------------------------------------------------------P
TLSEADFEKAKVLYFQRCAGCHGVLRKGATGKSLLP--------K-------------ET
R--KAG--QKKLERIIAYG-TEGGMNNF--DD----I-----F-TKEEISLLSTYIQME-
PPIP-PEMPLSLMKERTKQYVDLKDY-PTKPLH-GRN-WENFFVVIER------DAGKVA
IIDGDKHEVLAHI-DTGYAVHVIKASEHHNTQ-KSK-Y-P--GRFWYTQGRDGKMTKIDL
WQTPDKMLVAETQIAYDARDVAVSGDG--------KYVIGGGYWPPHFVIADANTMEPLK
VVSTRGIN-VDG--EYVNESRVAAIYTT---PNEPTFLVAVKELGQMWQVDYSD--LD--
NLRI--EQI-NSAKFLHDGFF-----DPTGRYFQIAANASHKMVVVDTNT-RKLEA----
---IID----T-E-KMPHPGPGANW----NDPKCG-PVAGTTHIGAGTVSVWGNDPQ---
--GHKDN-AWKICYEVE--TDGPG-LFIRTHPKSDFVWADQTKHPEPEVQQAVQVF----
----------DKKTREIVKTLRVTEEPG--------------------------------
--------------------KVA---------------VHIEFNADGSEVWVSVWNRTD-
---NSN-PTGEIVVYDAKTLKEIKRIKG--LTTPT-GKFNV-------------------
------YNRTHHVT----------------------------------------------
-----------------------------------
>refKO_135
------------------------------------------------------------
--------------------------------MKQVLT----K-----------------
--------------------------------TAALSLIAG-------------------
------------------------------------------------------------
------------------------------------------------------------
------------------------------------------------------------
-----------------------------------------------VSMSFM-SLQVTA
ADA--------------------------------------------------------P
KMTDAEFKEAQSLYFQRCAGCHGVLRKGATGKSLLP--------K-------------DT
L--KSG--TKKLAKIITYG-TEGGMNNF--DD----I-----F-SKKQIDMLARYIQNT-
PPVP-PEMSLALMKKRHKVFIEPSAY-PTKPLH-GRN-WENFFVVIER------DAGKVA
IIDGDKHEIVAHL-DTGYAVHVIKATEHHSKE-HAK-T-P--GRFWYSIGRDGVVSKFDL
WQDPKKMLVAKVQIAYDARDVAVSGDG--------KYVIGGGYWPPHFVIMDD-KLNPLK
VVSTRGVN-VDG--EYVNESRVAAIYTT---PNESSFLVAAKELGQMWQVDYSD--LD--
NLRI--DKI-NSAKFLHDGFF-----DPTGRYFQIAANASNKMVMVDTKT-RKLAA----
---MLD----V-D-KLPHPGPGANW----VDPKCG-PVGGTTHLGVGKVTVWGNDPA---
--GHKDQ-AWKKCYEVE--TDGAG-VFIRTHPTSDYVWADQTKHPEPEIQQAVKVI----
----------DKKTRKVVKTIQVTKEAG--------------------------------
--------------------KVA---------------VHIEFNQKGTEVWVSVWNRKE-
---NKK-PTGEIVVYDAKTLKEIKRIKG--LTTPT-GKFNV-------------------
------FNRTNHVT----------------------------------------------
-----------------------------------
>refKO_77
------------------------------------------------------------
------------------------------------------------------------
------------------------------------------------------------
------------------------------------------------------------
------------------------------------------------------------
------------------------------------------------------------
------------------------------------------------------------
------------------------------------------------------------
------------------------------------------------------------
------------------------------------------------------------
------------------------------------------------------------
-----------------------------------------------------------L
WQNPGSMLVAETQMAYDARDVAVSGDG--------KYVIGGGYWPPHFVILDAVTMEPLK
VVSTRGIN-VDG--DYVEESRVAAIYTT---PHQSSFWVAMKELGQMWQVDYTD--LD--
NLNI--TYV-NSAKFLHDGFF-----DPTGNYFQIAANASNKMVIVDSNT-GKLEA----
---MID----V-D-KLPHPGPGANW----NDKQCG-PVGGTTHLGVGKVTVWGNDPK---
--GHADN-AWKVCYEVD--TDGPG-LFIRTHPTSKYVWADQTKHPEPEIQQSIKVI----
----------DKNTREIAKTIRVTEDPG--------------------------------
--------------------KVA---------------VHIEFNADGSEVWVSVWNRKE-
---NKE-PTGEIVVYDAETLEEITRVKG--LTTPT-GKFNV-------------------
------TNRTNHVT----------------------------------------------
-----------------------------------
>refKO_126
------------------------------------------------------------
-----------------------------MKLKHTSKY----G-----------------
--------------------------------AVALAVFVG-------------------
------------------------------------------------------------
------------------------------------------------------------
------------------------------------------------------------
-----------------------------------------------MAASSGVAFAKKK
AFE--------------------------------------------------------P
-LNDADFETAKSLYFQQCAGCHGVLRVGATGGNLEP--------HPNKAKKSK-----GT
L--KKG--TKRLEKIITLG-TEGGMNNF--DN----I-----L-SKKEINILARYIQME-
PPIP-PEMSLALMKERHKVYVKPEDY-PTKPLH-NRN-WKNFFIAIER------DAGNVV
IMDGDKKEVFARV-KTGYAVHVLKTVEKNKATKPAK-N-P--GRFWYTMGRDGLMTKLDL
WQTPDNMIIASTQIAYDARDVAVSGDG--------KYVIGGGYWPPHFVILEAATMEPLK
VVSSRGVN-IDG--DYVNESRVAAIYDT---PHDSSWLVAMKELGQMWQVHYDD--ID--
NLKI--TKM-DTAKYLHDGFF-----DPTGRYFQIAANASDTMVVVDTKT-QKLEA----
---LIK----T-D-KKPHPGPGANW----IDPKCG-PVGGTVHLGVGKLTVWGNDKK---
--GHKDE-AWKICYTVD--TDGPG-VFLRTHPKSDYVWMDQTLHPEPEVQQSIKIL----
----------DKKTRKVVKTIRVTEKKG--------------------------------
--------------------YVA---------------VHFEFNQAGDEVWVSIWNRST-
---SLK-PNGEMVIYDAKTLKEKARVKG--LYAPT-GKFNV-------------------
------YNRVNHVT----------------------------------------------
-----------------------------------
>refKO_211
------------------------------------------------------------
-------------------------MNPKSFMRKTALL----S-----------------
--------------------------------AVALPFAAS-------------------
------------------------------------------------------------
------------------------------------------------------------
------------------------------------------------------------
-----------------------------------------------FAL-PGAALAE--
--E--------------------------------------------------------P
KLSKEAYESSKTLYFQRCAGCHGVLRKGATGKNLEP--------E-------------AT
R--KLG--QERLEKIITLG-TEGGMNNF--DD----I-----M-TEQQIKDMATYIQLE-
APKP-PEMDITLMKDRMKVYVDPKDY-PTKPLH-GRN-WENFFVVIER------DAGKVA
IVDGDKHEIVAHL-DTGYAVHVIKGTEKSTMEGAAK-D-P--GRFWYTMGRDGKLTKIDL
WQTPDKMRVAEVQVAYDARDVAVSGDG--------KYIVGGGYWPPHFVIVDAETMEPKK
VVSSRGVN-VDG--DYVEESRVAAIYAV---PNTNDVLVSMKELGQMWQVNLDD--VA--
NLAI--TQM-DTSKFLHDGFF-----DPTSQYFQIAANASNQMVVVDAKT-AKHEA----
---TID----V-G-KLPHPGPGANW----NDKECG-PVGGTTHLGEGTVTVWGNDPK---
--GHPDQ-AWKVCYTVE--TDGPG-LFIRTHPKSKYVWADQTKHPDPEVQQSIQVI----
----------SKDTREIVKTMQLTDKPG--------------------------------
--------------------YAV---------------VHSEFNADGSEVWVSIWNRST-
---SLE-PNGEIVVFDAETLEEKTRIKG--FFAPT-GKFNV-------------------
------YNRAHHVT----------------------------------------------
-----------------------------------
>refKO_222
------------------------------------------------------------
-------------------------MSKSVRKGKLATI----K-----------------
--------------------------------LSLLSTAVG-------------------
------------------------------------------------------------
------------------------------------------------------------
------------------------------------------------------------
-----------------------------------------------AAL-SGFGGSAFA
--G--------------------------------------------------------P
SLSEADFERGKTIYFQRCAGCHGTLRKGATGKSLEP--------KGNPKKNQK-----GT
L--ELG--QERLEKIIRYG-TEGGMNNF--DD----I-----L-SEEEIKLMATYIQME-
PPIP-PEMPISLMRDRLKTYVAEKDY-PTKPLH-GRN-WENFFLVIER------DAGKVA
VVDGDKHEIVAHI-PTGYAVHVLKAAEHHHTL-KSD-N-P--GRFWYTMGRDGKLTKIDL
WQTPDKMRVAEVQVAYDARDVAVSGDG--------KYLIGGGYWPPHFVIVDAKNMNPLK
VVSARGVN-VDG--EYVNESRVAAVYDN---PTSPSWTVAMKELGQMWQVDYSD--ID--
NLRI--EQM-DTSKFLHDGFF-----DPTGRYFQIAANASNQMVVVDTVT-RKHEA----
---TID----T-D-KLPHPGPGANW----IDPKCG-PVGGTTHLGVGKVTVWGNDPK---
--GHPDQ-AWKICYEVE--TDGPG-VFIRTHPKSKYVWADQTKHPEPEVQQSVQVI----
----------DKTTHEIVKTIQLTDKPG--------------------------------
--------------------YAA---------------VHMEFNADGSEVWVSVWNRAD-
---SLE-PNGEIVVFDAETLEEKARIKG--FYAPT-GKFNV-------------------
------YNRSHHVT----------------------------------------------
-----------------------------------
>refKO_133
------------------------------------------------------------
--------MSAISVQTPWVLVVTVYDCSKGGNMKTMKL----G-----------------
--------------------------------MTALSLAVG-------------------
------------------------------------------------------------
------------------------------------------------------------
------------------------------------------------------------
-----------------------------------------------LGL-GGVAMQAGA
ADA--------------------------------------------------------P
TLSKDDFEKAKTLYFQRCAGCHGVLRKGATGKNLEP--------E-------------NT
M--KLG--QDRLERIITLG-TEGGMNNF--DD----I-----M-PKEDISLLATYIQMD-
PPKP-PEMSLALMKERTKVYVDPKDY-PAKPLH-DRN-WENFFLVIER------DVGKVA
VVDGDKHEIVAHI-DTGYAVHVIKALEHSTVS-KAE-N-P--GRFWYTMGRDGKLNKIDL
WQTPDKMLVAETQIAYDARDVAISGDG--------KYVVGGAYWPPHFVIVDAMTMEPLK
VVSSRGVN-VDG--DYVEESRVAAVYDT---PNETSWLVSMKELGQMWQVDYSD--ID--
NLRI--EKI-DSAKFLHDGFF-----DPTGRYFQIAANASNKMVVVDTKE-RKLEA----
---MID----V-G-KLPHPGPGANW----NDPKCG-PVGGTTHLGEGTVTVWGNDPA---
--GHPDQ-AWKVCYTVE--TDGPG-LFIRTHPNSQYVWADQTKHPEPEVQQTIQVF----
----------DKDTHEIVKSIRITDKPG--------------------------------
--------------------YAA---------------VHTEFNADGTEVWVSVWNRKD-
---SKE-PNGEIVIFDAKTLEEKGRIKG--FYAPT-GKFNV-------------------
------HNRVEHVT----------------------------------------------
-----------------------------------
>refSch_65
------------------------------------------------------------
------------------------------------------------------------
--------------------------------MTALSLAVG-------------------
------------------------------------------------------------
------------------------------------------------------------
------------------------------------------------------------
-----------------------------------------------LGL-GGVAMQAGA
ADA--------------------------------------------------------P
TLSKDDFEKAKTLYFQRCAGCHGVLRKGATGKNLEP--------E-------------NT
M--KLG--QDRLERIITLG-TEGGMNNF--DD----I-----M-PKEDISLLATYIQMD-
PPKP-PEMSLALMKERTKVYVDPKDY-PAKPLH-DRN-WENFFLVIER------DVGKVA
VVDGDKHEIVAHI-DTGYAVHVIKALEHSTVS-KAE-N-P--GRFWYTMGRDGKLNKIDL
WQTPDKMLVAETQIAYDARDVAISGDG--------KYVVGGAYWPPHFVIVDAMTMEPLK
VVSSRGVN-VDG--DYVEESRVAAVYDT---PNETSWLVSMKELGQMWQVDYSD--ID--
NLRI--EKI-DSAKFLHDGFF-----DPTGRYFQIAANASNKMVVVDTKE-RKLEA----
---MID----V-G-KLPHPGPGANW----NDPKCG-PVGGTTHLGEGTVTVWGNDPA---
--GHPDQ-AWKVCYTVE--TDGPG-LFIRTHPNSQYVWADQTKHPEPEVQQTIQVF----
----------DKDTHEIVKSIRITDKPG--------------------------------
--------------------YAA---------------VHTEFNADGTEVWVSVWNRKD-
---SKE-PNGEIVIFDAKTLEEKGRIKG--FYAPT-GKFNV-------------------
------HNRVEHVT----------------------------------------------
-----------------------------------
>refKO_255
------------------------------------------------------------
------------------------------------------------------------
------------------------------------------------------------
------------------------------------------------------------
------------------------------------------------------------
------------------------------------------------------------
------------------------------------------------------------
-----------------------------------------------------------P
TMSEADFDKAKSMYFQRCAGCHGVLRKGATGKNLEP--------K-------------NT
I--EKG--QARLEKIIALG-TEGGMNNF--DD----I-----F-TKEEISLLATYIQIE-
PPVP-PEMSLALMKERHEVHIAPKDY-PAKPLH-DRN-WQNFFLVIER------DVGKIA
VVDGDTKEVFARI-DTGYAVHVLKTTEHHETL-HAK-D-Q--GRFWYVMGRDGMMTKVDL
WQTPDKMKVANVQVAYDARDVAVSGDG--------KYVIGGGYWPPHFVILDAETMTPIK
VVSTRGTN-VDG--EYVNESRVAAIYDT---PKAPTWLVAAKELGQMWQVDYSD--LD--
NMKT--SKI-DSAKFLHDGFY-----DPSNRYFQIAANASNKMVVVDTVT-QKLEA----
---MID----V-D-TKPHPGPGANW----IDPKCG-PVGGTTHLGVGKVTAWGNDPV---
--GHPDQ-AWKICYEVE--TDGAG-VFLRTHPTSDYVWADQTKHPEPEIQQSVQVI----
----------SKETREIVKTIQLTETEG--------------------------------
--------------------YAA---------------VHIEFNKAGDEVWISVWNRKD-
---STS-PNGEIIVYDAKTLEEKARIKG--MYAPT-GKFNV-------------------
------YNRVNHVT----------------------------------------------
-----------------------------------
>refKO_204
------------------------------------------------------------
-------------------------MIKNVYSGISRVA----N-----------------
--------------------------------STVLSVAVG-------------------
------------------------------------------------------------
------------------------------------------------------------
------------------------------------------------------------
-----------------------------------------------IVL-GSASLSIQA
A-G--------------------------------------------------------P
TLSDADFESSKTLYFQRCAGCHGTLRKGATGKSLEP--------KTTEKMKDGTVKTGGT
I--KLG--QERLEKIITFG-TEGGMNNF--ND----I-----M-SKQEISNMAKYIQME-
PPIP-PEMSLALMKERHTVFVEPKDY-PMKPKH-NRN-WQNFFLVIER------DVGKIA
IIDGDKKEVVAHI-STGYAVHVLKAAEHHKTL-HAK-D-P--GRFWYVMGRDGMMTKVDL
WQTPDKMKVAQTQVAYDARDVAVSGDG--------KYVIGGGYWPPHFVILDAETMEPLK
VVSARGVN-IDG--EYVNESRVAAVYDT---PLAPTWLVSMKELGQMWQVDYSD--ID--
NLKM--TKM-DTAKFLHDGFF-----DPTGRYFQIAANASNKMVVVDTVE-RKLEA----
---MID----V-D-KKPHPGPGANW----IDPKCG-PVGGTTHLGVGKVTVWGNDPK---
--GHPDQ-AWKVCYEVE--TDGAG-VFLRTHPKSDYVWADQTLHPEPEVQQSLQVI----
----------DKKTREIVKTIRLTTQEG--------------------------------
--------------------YVA---------------VHIEFNHDGSEVWTSIWNRAD-
---SKK-ANGEIVIFDTKTLKEKARIKG--LFAPT-GKFNV-------------------
------YNRVNHVT----------------------------------------------
-----------------------------------
>refKO_23
------------------------------------------------------------
------------------------------------------------------------
------------------------------------------------------------
------------------------------------------------------------
------------------------------------------------------------
------------------------------------------------------------
------------------------------------------------------------
------------------------------------------------------------
------------------------------------------------------------
------------------------------------------------------------
--------------------------------------------VIER------DAGKVA
VVDGDKHEILAHV-DTGYAVHVLKTVEHNSTL-EAK-D-P--GRFWYTMGRDGKLTKMDL
WQTPDKMRVAEVQIAYDARDVAVSGDG--------KYVIGGGYWPPHFVIADAATMEPLK
VVSARGVN-VDG--EYVNESRVAAIYDT---PHQSSWLVSMKELGQMWQVDYSD--LD--
NLKI--TKM-DSAKYLHDGFY-----DPTGRYFQIAANASDKMVVVDTKT-QKLEA----
---MID----T-A-AKPHPGPGANW----IDPQCG-PVGGTVHLGVGMVTAWGNDPE---
--GHPDN-AWKICYETE--TDGAG-VFIRTHPTSDYVWADQTKHPEPEIQQSIQVI----
----------SKETREIVKTIRLTEKEG--------------------------------
--------------------YAA---------------VHIEFNADGTEVWTSVWNRAD-
---SLE-PNGEIIIFDAKTLEEKARIKG--FFAPT-GKFSV-------------------
------YNRVHHVT----------------------------------------------
-----------------------------------
>refKO_103
------------------------------------------------------------
-------------------------MLKTAYSQIRSIT----N-----------------
--------------------------------ASVLTVAVG-------------------
------------------------------------------------------------
------------------------------------------------------------
------------------------------------------------------------
-----------------------------------------------ITL-GGASLAVQA
A-G--------------------------------------------------------P
TLSEADFETGKSIYFQRCAGCHGTLRKGATGKSLEP--------EVKTKMSDGTVKIGGT
L--SLG--QTRLEKIITYG-TEGGMNNF--DD----I-----L-TKEEITIMAKYIQLE-
PPVP-PEMSLALMKERHKVFVEPKDY-PTKPMH-GRN-WQNFFLVIER------DVGKIA
IIDGDKKEVVAHI-STGYAVHVLKAIEHHEGM-HVK-D-A--GRFWFVMGRDGMMTKVDL
WAMPDKMKVAQTQVAYDARDVAVSGDG--------KYVIGGGYWPPHFVILDAETMDPLK
VVSARGVN-IDG--EFVNESRVAAVYDT---PLAPTWLVSMKELGQMWQVDYTD--LD--
NLKI--TKI-DSAKYLHDGFF-----DPTNRYFQIAANASNKMVVIDTVT-QKLEA----
---MID----V-D-SKPHPGPGANW----IDPKCG-PVSGTTHLGVGKVTVWGNDPK---
--GHPKQ-AWKICYEVE--TDGAG-VFLRTHPKSDYVWADQTKHPEPEVQQSVQVI----
----------SKKTREIVKTIQLTTKKG--------------------------------
--------------------YAA---------------VHFEFNADGSEVWASVWNRAD-
---SKK-PNGEIIIFDAKTLEEKARIKG--LYAPT-GKFNV-------------------
------FNRVNHVT----------------------------------------------
-----------------------------------
>refKO_278
------------------------------------------------------------
-------------------------MMKSIGSRLHSLS----K-----------------
--------------------------------ASVLSAAVG-------------------
------------------------------------------------------------
------------------------------------------------------------
------------------------------------------------------------
-----------------------------------------------IVL-SSTAISVQA
A-G--------------------------------------------------------P
TLSEADFEKGKSIYFQRCAGCHGTLRKGATGKSLEP--------VVKKKMKDGTVKTSGT
L--KLG--QSRLEKIITYG-TEGGMNNF--DD----I-----L-TKAEITLMAKYIQME-
PPVP-PEMSLALMKERWKTFVAPKDY-PTKPMH-GRN-WQNFFLVIER------DVGKVA
IIDGDKKEIVAHI-PTGYAVHVLKAVEHHETL-HVK-N-A--GRFWYIMGRDGMMTKVDL
WAMPDKMKVAQVQVAYDARDVAVSGDG--------KYVIGGGYWPPHFVIADAKTMEPLK
VVSTRGVN-VDG--EYVNESRVAAVYDT---PKATSWLVSAKELGQMWQVDYSD--LD--
NLKI--VKM-DTAKYLHDGFY-----DPTNRYFQIAANASNKMVVVDTVD-QKLEA----
---MID----V-D-SKPHPGPGANW----IDPKCG-PVGGTTHLGVGKVTAWGNDPV---
--GHPKQ-AWKICYEVE--TDGAG-VFLRTHPKSDYVWADQTKHPEPEVQQSVQVI----
----------SKKTREIVKTIQLTTKKG--------------------------------
--------------------YAA---------------VHFEFNKDGSEVWASVWNRAD-
---SKK-PNGEIIIFDAKTLKEIGRIKG--LYAPT-GKFNV-------------------
------YNRVNHVT----------------------------------------------
-----------------------------------
>refKO_26
------------------------------------------------------------
--------------------------------MNKKYF----A-----------------
--------------------------------RSALSLLVG-------------------
------------------------------------------------------------
------------------------------------------------------------
------------------------------------------------------------
-----------------------------------------------AAL-GGLSATAGA
A-A--------------------------------------------------------P
TLSEADFEQSKTIYFQRCAGCHGTLRKGATGKSLEP--------A-------------NT
M--KLG--QERLEKIITYG-TEGGMNNF--DD----I-----M-SADEIKKMATYIQME-
PPIP-PEMSLELMKERHHVFVDPKDY-PTKPLH-GRN-WENFFLVIER------DVGKVA
VIDGDTKEVVAHV-PTGYAVHVLKAAEHHDKL-HAE-N-A--GRFWYTQGRDGKLTKIDL
WQTPDKMKVAEVQIAYDARDVAVSGDG--------KYVVGGGYWPPHFVIADAHTMEPLK
VVSARGVN-VDG--EYVNESRVAAIYDT---PNQSSWLVSMKELGQMWQVHYDD--ID--
NLKI--TKM-DTAKFLHDGFY-----DPSGRYFQIAANASNKMVVVDTET-DK-------
------------------------------------------------------------
--------------SVA--TS---------------------------------------
------------------------------------------------------------
------------------------------------------------------------
------------------------------------------------------------
------------------------------------------------------------
-----------------------------------
>refKO_88
------------------------------------------------------------
-------------------------MTRSFRPSVRTGI----S-----------------
--------------------------------VSTLSLAIS-------------------
------------------------------------------------------------
------------------------------------------------------------
------------------------------------------------------------
-----------------------------------------------LTI-GGAGIAAQA
A-T--------------------------------------------------------P
TLSEADFEASKTTYFQRCAGCHGTLRKGATGKSLEP--------K-------------ET
M--KLG--QERLEKIIKFG-TEGGMNNF--DD----I-----M-TEDEIKKMATYIQME-
PPVP-PEMSLALMKERHKVFVDPKDY-PTKPLH-GRN-WKNFFLVIER------DVGKVA
VIDGDKKEVVAHV-PTGYAVHVLKAAEHHKNL-KAK-D-A--GRFWYTQGRDGKLTKIDL
WQTPDKMKVAEVQIAYDARDVAVSGDG--------KYVVGGGYWPPHFVIADAHTMEPLK
VVSARGVN-VDG--EYVNESRVAAIYDT---PNHPSWLVSMKELGQMWQVDYSD--ID--
NLKI--TKM-DTAKFLHDGFY-----DPTGRYFQIAANASNQMVVVDTKT-QKLTK----
---LID----V-D-KLPHPGPGANW----VDPKCG-PVGGTTHLGVGKVTAWGNDPV---
--GHKDQ-AWKICYEVE--TDGPG-LFIRTHPKSDYYWADQTKHPEPEVQQSIQVI----
----------SKETREIVKTLRLTDKPG--------------------------------
--------------------YAA---------------VHIEFNNDGTEVWTSVWNRSD-
---SKE-PNGEIIIFDAKTLEEKARVKG--LFAPT-GKFNV-------------------
------HNRVNHVT----------------------------------------------
-----------------------------------
>refKO_212
------------------------------------------------------------
--------------------------------MKKYNF----S-----------------
--------------------------------LSALGMAVG-------------------
------------------------------------------------------------
------------------------------------------------------------
------------------------------------------------------------
-----------------------------------------------LAA-SGVAVNVTA
A-E--------------------------------------------------------P
TLSEADFEQAKTIYFQRCAGCHGTLRKGATGKNLEP--------E-------------NT
K--KLG--QERLEKIIQYG-TEGGMNNF--DD----I-----L-SQEEIKLMATYIQLE-
PPIP-PEMSLALMKERHKVFVEPKDY-PTKPLH-GRN-WENFFLVIER------DVGKIA
VIDGDKKEVVAHI-PTGYAVHVLKAVEHHEGM-HVD-N-P--GRFWYVMGRDGMMTKVDL
WQTPEKMKVAQTQVAYDARDVAVSGDG--------KYVIGGGYWPPHFVILDGMTMEPLK
VVSARGVN-IDG--EYVNESRVAAVYDT---PKAPSWLVSMKELGQMWQVDYSD--ID--
NLTI--TKM-DTAKYLHDGFF-----DPTGRYFQIAANASDKMVVVDTET-QKLEA----
---MID----V-D-KKPHPGPGANW----IDPKCG-PVGGTTHLGVGKVTAWGNDPV---
--GHKDQ-AWKICYEVE--TDGAG-VFIRTHPKSDYIWADQTKHPEPEVQQSLQVI----
----------SKETREIVKTIRLTEVEG--------------------------------
--------------------YAA---------------VHIEFNDDGSEVWTSVWNRKD-
---SKE-PNGEIIIFDAKTLEEKARIKG--LFAPT-GKFNV-------------------
------YNRVNHVT----------------------------------------------
-----------------------------------
>refKO_226
------------------------------------------------------------
--------------------------------MKKTNF----S-----------------
--------------------------------LSALGMAVG-------------------
------------------------------------------------------------
------------------------------------------------------------
------------------------------------------------------------
-----------------------------------------------LAA-SGVAVNVSA
A-E--------------------------------------------------------P
TLSEADFEQAKTTYFQRCAGCHGTLRKGATGKNLEP--------K-------------NT
L--KLG--QERLEKIIQFG-TEGGMNNF--DD----I-----M-SKEEIKMMATYIQME-
PPVP-PEMSLALMKERHHVFVEPKDY-PTKPLH-GRN-WENFFLVIER------DVGKVA
VIDGDKKEVVAHI-PTGYAVHVLKAAEHSKVL-HAE-N-P--GRFWYTQGRDGKLTKIDL
WQTPDKMKVAEVQIAYDARDVAVSGDG--------KYVVGGGYWPPHFVIADAVTMEPLK
VVSARGVN-VDG--EYVNESRVAAIYDT---PNHPSWLVSMKELGQMWQVDYSD--ID--
NLKI--TKM-DTAKFLHDGFF-----DPTGRYFQIAANASNKMVVVDTDT-QKLEA----
---LID----V-D-KLPHPGPGANW----NDPKCG-PVGGTTHLGVGKVTVWGNDPA---
--GHKDQ-AWKVCYEVE--TDGAG-LFIRTHPKSDYFWADQTKHPEPEVQQSIQVI----
----------DKKTREIVKTIRLTDKPG--------------------------------
--------------------YAA---------------VHIEFNNDGSEVWTSVWNRKD-
---SKE-ANGEIIIFDAKTLEEKGRVKG--LFGPT-GKFNV-------------------
------HNRVNHVT----------------------------------------------
-----------------------------------
>refKO_145
------------------------------------------------------------
--------------------------------MKKTKF----T-----------------
--------------------------------LSALGLAVG-------------------
------------------------------------------------------------
------------------------------------------------------------
------------------------------------------------------------
-----------------------------------------------IAS-SGFALNATA
G-A--------------------------------------------------------P
AMSDADFEKGKSIYFQRCAGCHGTLRKGATGKNLEP--------K-------------NT
Q--KLG--QTRLEKIITYG-TEGGMNNF--DD----I-----L-SKDEITLMAKYIQQT-
PPIP-PEMSLALMKERHKVFVDPKDY-PTKPLH-GRN-WENFFLVIER------DVGKIA
IIDGDKKEVVAHI-PTGYAVHVLKAVEHHNTL-HTE-N-P--GRFWFVMGRDGMMTKVDL
WQTPDKMKVAQTQVAYDARDVAVSGDG--------KYVIGGGYWPPHFVILDAKTMEPLK
VVSARGVN-VDG--EYVNESRVAAVYDT---PMAPSWLVSMKELGQMWQVDYSD--ID--
NLQI--TKI-DSAKYLHDGFY-----DPTGRYFQIAANASNKMVVIDSKT-RKLEA----
---MID----V-D-KKPHPGPGANW----IDPKCG-PVGGTTHLGVGKITVWGNDPK---
--GHPDQ-AWKICYEVE--TDGPG-VFIRTHPKSDYYWADQTKTPEPEVQQSIQVI----
----------SKKTHEIVKTIRLTEKKG--------------------------------
--------------------YAA---------------VHIEFNNDGSEVWTSVWNRAD-
---SKK-PNGEIIIFDAKTLKEKARIKG--LYAPT-GKFNV-------------------
------HNRVNHVT----------------------------------------------
-----------------------------------
>refKO_210
------------------------------------------------------------
--------------------------------MKKTTF----T-----------------
--------------------------------LSALGFALG-------------------
------------------------------------------------------------
------------------------------------------------------------
------------------------------------------------------------
-----------------------------------------------VAT-SGFAVNATA
A-A--------------------------------------------------------P
TMSDADFEKGKSIYFQRCAGCHGTLRKGATGKNLEP--------E-------------NT
M--KLG--QNRLEKIITYG-TEGGMNNF--DD----I-----L-SKGEISLISKYIQQV-
APIP-PEMSLALMKERHKVFVEPKDY-PTKPMH-GRN-WKNFFLVIER------DVGKIA
IIDGDTKEVFAHI-STGYAVHVLKAVEHHQTL-HAK-D-L--GRFWYIMGRDGMMTKVDL
WAMPDKMKVAQVQVAYDARDVAVSGDG--------KYVIGGGYWPPHFVILDAKTMEPLK
VVSARGVN-IDG--EYVNESRVAAVYDT---PMAPTWLVSMKELGQMWQVDYTD--ID--
NLKM--TKI-DSAKYLHDGFY-----DPTGRYFQIAANASNKMVVIDTKT-QKLEA----
---MID----T-D-KKPHPGPGANW----IDSKCG-PVGGTTHLGVGKVTVWGNDPK---
--GRPDM-AWKICYEVE--TDAAS------------------------------------
------------------------------------------------------------
-------------------------------------------HGERSEGW---------
------------------------------------------------------------
------------------------------------------------------------
-----------------------------------
>refSch_12
------------------------------------------------------------
----------------------------MKKQTQFAVL----F-----------------
--------------------------------STVALFVLA-------------------
------------------------------------------------------------
----------------------------------------------VACEKKKETAEFTG
PGKQVFMSKGCVACHNFGGGDSATGPDLKGVTERRTADWIKKWIDDPAAMLKSDP-----
------------------------QAQELSKKYTTHMPKFGLTAEEIDQVIEYFKWQDQQ
GATA----------------------------------------------------QAFE
PLSDKEFTEAKEIYFDRCSGCHGAKRWGATGPSLLP--------A-THIADAKEVEGGGT
R--AKG--QEFIEAMLENG-SPKGMPAWGKEK----I-----L-DARQINLMARYVQMD-
PPEV-PKLGMEEAKKEWELIVPVADR-PKSDPT-GGQ-FLNYFGVVLR------DAGKVA
IIDGTTHKKIAVV-DTGKAVHILR---------SSH-S----GRYFYVIGRDGRLALIDL
WYKEPKV-VARGRTCWDARSVDGSKAHG----YEDKYAIVGCYTPFQYAIMDGQTLEPLS
ITSVADSKDWKT-GNALPEVRVASIVAS---DHEPLWVINLKESGWVYLVDYRN--PK--
QPKE--TRI-TADNFLHDGGWVSFPGSKEKRYFIVAANAKNSLCVIDVVA-KKLVK----
---VGAKPCIETG-NRPHPGRGANF----VHPKFG-PVYATSHISEEVITLIGVDPA---
--GHPQH-AWKVVEKIP--MKSAGSLFVKTHPNSRNLWVDMPLSSQAGVNGEVGVY---N
I---------DTGKMQYIKV---------------S------------------------
-------------------PDRI---------------VHMEYNKDGNEVWISGWLD-N-
----------SIYIYDDKTLKLKKKISESWVFTPT-GKFNV-------------------
------YNSKNDIY----------------------------------------------
-----------------------------------
>refKO_267
------------------------------------------------------------
--------------------------------MRWSKA----L-----------------
--------------------------------TVGLAALAL-------------------
------------------------------------------------------------
------------------------------------------------------------
------------------------------------------------------------
------------------------------------------GALAVA---------QG-
------------------------------------------------------------
-LTPEQMEEGKKIYFQQCAGCHGVLRKGATGKNLEP--------D-------------KL
K--AAGKNVDYLKAIITNG-F-GGMPAWGKLG----I-----L-TPEQIDLMAKFLLSP-
VPEP-PPWTFEDIKNNWVVYVPVSKR-PTQPET-TRN-WQNFFGVILR------DMGQVA
IVDGDTKELVKIL-PTGYATHILR---------SSK-D----GRYFYVIGRDGKAEIIDL
WSKEPTL-VAEAKVCLDARSIDTSKYEG----YEGKYAVVGCYWPSNFVILDGQTLEPLK
MVSTQGYV-KST-GEFLRENRVASIVSS---HFSPEWILNIKEGGQTWLVDYANIGLKGK
PINV--RMI-DTERFLHDGGW-----AMDKRYFLVAANAAKKIVVIDAKT-GEFVA----
---SIP----V-G-DKPHPGRGANW----VHPKYG-PVWATGHIKDNKIAVIGTDPK---
--GHPDY-AWKVVKMIETPYP--GNLFIKTHPKSPWLIVDFTVAPTPEANATLCAW----
----------KKEDLEKDPICWEVPGAK-----KL-------------------------
-------------------KARM---------------VHIEFNKDGSEFWVSAWGN-K-
---DTP-T--FIVVYDSVTLQEKTRITGDWVRTPT-GKFNV-------------------
------WNTANDIY----------------------------------------------
-----------------------------------
>refKO_117
------------------------------------------------------------
-----------------------------MKSFK--------L-----------------
--------------------------------GLAAGVLTL-------------------
------------------------------------------------------------
------------------------------------------------------------
------------------------------------------------------------
------------------------------------------GA-SLV---------AGA
AEV--------------------------------------------------------P
KLTPEEMKKASQIFFDRCAGCHGMLRKGATGPALTP--------D-------------IT
R--QRG--LQYLETIITNG-TPGGMPDWGRQG----I-----L-TKDEIKLLAKFLMHE-
PPEP-PLMSLAEMKKWWKVYVPPEAR-PTKPEH-NLN-WKNFMGIILR------DVGKVA
IVDGDTKKLVSIV-DTGFAVHIFR---------SSG-T----GRYFLTIGRDGKATLIDL
WLKKPDK-VAEVKVCYDARSIDTSKYKGPRGDFMDKLAIVGCYWPPSFVLLDGQTLEPIK
IVDTSDYT-WDT-NEYVREARVASIVAS---HHDPEWIVSNKEPGKVLIVNYED--PT--
NLKM--HYI-DAERFLHDGGW-----DMSKRYFLVAANMRNKVIVIDSVE-KKYVA----
---EIE----T-G-VKPHPGRGANF----VHARYG-PVWCTGHLGSNNVACIGTDPI---
--NRSRY-AWKLVANIELPGPGGGTLFIKTHPESPHIWVDRPLSAEPKLQRELYVI----
----------DKDSLK---VIKTINVIE-----ELK------------------------
-------------------KKGYKNIDGRV--------VHPEFDMYGKEVWVSVWGR-K-
---DKP---TALVVFDDRTMEIKEVITGDWVRTPT-GIFNV-------------------
------YTTTNDIY----------------------------------------------
-----------------------------------
>refKO_188
------------------------------------------------------------
------------------------------MKLTKLIS----L-----------------
--------------------------------AAVACVGLV-------------------
------------------------------------------------------------
------------------------------------------------------------
------------------------------------------------------------
------------------------------------------GTAS-----------AG-
-EI---------------------------------------------------------
KLTDAEMKKATQVYFDRCAGCHGMLRKGALGPSLEA--------K-------------KS
K--SMG--TSTLEYIINNG-TPGGMPGWGKTG----E-----L-TPAETTLMAKYIQVK-
APQP-PEKSIGDMKKSHKVLIPVKDR-PKSPEA--KN-WKDYFAVILR------DVGQIA
IVDGVTKKVVSVV-PSGFATHITR---------TGA-S----GRYMYVIGRDGKASVIDL
WMKVPKN-VAEIRTCNDARAIDTSKHPD----FKDKYAVVGCYWPPSIVTLDADTLAPLK
IVSTASYT-YDT-QEYTREARVAAIIAS---HDKPEWVINVKETGQVWLYDYSN--VM--
NPKV--TMV-NAERYLHDGGW-----DLSKRYFMTAANARNIISVIDTKE-GKLVA----
---NIP----SQG-NKPHPGRGVNV----DSKKYG-PIWGTGHIGSNDIVFIGTDPV---
--NHAKN-AWKVVKKIALPGKGGGNLFIKGHPNSPYIFADRPVNPDRKLQTQIYVI----
----------DKETLE---VVKTLPIPA-----KYL------------------------
-------------------TSAK-TADGK--EVKSRGPVHFEFNADGSEVWTSIWGN-K-
---LKA---SPILVFDSKTLKLKSVIDDKRLITPT-GKFNV-------------------
------TNTMTDTY----------------------------------------------
-----------------------------------
>refSch_4
------------------------------------------------------------
-----------------------------MMKLK--VA----------------------
--------------------------------TAVLSASLL-------------------
------------------------------------------------------------
------------------------------------------------------------
------------------------------------------------------------
------------------------------------------ASFALK---------AQE
PDW---------------------------------------------------------
KLSDEEMKKASQIYFDRCAGCHGMLRKGATGPNLEP--------E-------------KT
R--KMG--TEALKAIIYYG-TAGGMPDWGASG----E-----L-TPDETLLMAKFIQND-
PPPP-PETSLDKIKATWKLYIPTEKR-PTKPMT-NRN-WKNYMGVVLR------DVGKVA
IIDGDTKEVVNIV-NTGFAVHILR---------MSA-S----GRYMYSIGRDGKVTLIDL
WMEKPDV-VAEVKTCNDARSVDTSKYKGSKGDFLDKYAVVGCYWPPAIVTLDGQTLEPLK
IVSTSSYA-YDKPNEFIREARVASIVAS---HHNPEWVINIKEAGQVWLYDYSD--PL--
NPKI--KQL-NAERFLHDGGW-----DSSKRYFLVAANMRNKVVAVDTEE-GKVAA----
---IVE----T-G-NKPHPGRGANI----DHPKYG-PIWCTGHLGENTIACIGTDPK---
--GHPEY-AWKVVKKITLPGDGGGNLFVKTHPNSKYMYADRPLNPDKEAQSKIYVI----
----------DKDKLE---VVSELKVPE-----KYL------------------------
-------------------QPKT--INGK--EVKPRGPVHLEFNDKGDEVWVAVWGN-K-
---LIP---SAILVFDDKTLKLKKAIEGDWVRTPT-GHFNV-------------------
------LNTQKDIY----------------------------------------------
-----------------------------------
>refKO_215
------------------------------------------------------------
------------------------------MKLK--IG----M-----------------
--------------------------------SAVLAVSAF-------------------
------------------------------------------------------------
------------------------------------------------------------
------------------------------------------------------------
------------------------------------------ASVALA---------GG-
-DI---------------------------------------------------------
YLGSDEMKKATQIYFDRCAGCHGMLRKGALGPNLLP--------K-------------KT
K--AMG--TETLEYIIYNG-TPGGMPDWGASG----E-----L-TKAETKLMAKFIQLP-
PVSP-PEKSMADMKKSWKLLVPPEKR-PTKPET-TRN-WENYFGIVLR------DVGKVA
IVDGDTKELVSIV-PSGFATHILR---------TSK-S----GRYMYAIGRDGKASVIDL
WMKKPQN-VAEIRTCNDARSIDTSKAKG----YEDEYAVVGCYWPPSIVTLKGDTLEPIQ
IVSTASYT-YDT-GEFTREARVASIVAN---HHKPEWVINVKETGQVWLYNYAD--PR--
NPDI--HML-MAERYLHDGGW-----DLTKRYFLVAANARNKVVAVDTKE-GEVAA----
---IIP----SGG-TKPHPGRGANI----NHPKYG-PLWATGHIGSNDISFIGTDPT---
--YHPQY-AWRVVKKISLPGDGGGNLFIKTHPACKYIIADRPVNPDRKLQTQLYVI----
----------DKNKLE---VVKTIKIPK-----KYV------------------------
-------------------KERTVKVNGKKIKVKPRGPVHIEFNKDGDEFWVSVWGN-K-
---LLP---SAILVYDSDSLKLKKAITGDWVRTPT-GKFNV-------------------
------FNTKYDIY----------------------------------------------
-----------------------------------
>refKO_264
------------------------------------------------------------
------------------------------MKLK--IG----I-----------------
--------------------------------SAFLAVGLV-------------------
------------------------------------------------------------
------------------------------------------------------------
------------------------------------------------------------
------------------------------------------GALQ-A---------SS-
-DI---------------------------------------------------------
KLSPEEMKKATQIYFDRCAGCHGMLRKGALGPNLLP--------K-------------KT
R--QIG--TKTLEYIIYNG-TPGGMPNWGSSG----E-----M-TKEETALMAKFIQLP-
PVSP-PEKSMADMKKTWKVLVPPEKR-PKKPET-KRN-WENYFGVVLR------DVGKVA
IIDGDTKELVSIV-KSGFATHILR---------TSK-S----GRYMYAIGRDGKASVIDL
WMKKPQN-VAEIRVCNDARSIDTSKAKG----YEDEYAVVGCYWPPSIVTLKGDTLEPIQ
IVSTASYT-YDT-GEFTREARVASIVAN---HHKPEWVINVKETGQVWLYNYSD--PR--
DPKI--HML-MAERYLHDGGW-----DLTKRYFLVAANARNKVVAVDTKD-GEIAA----
---IIP----TGG-TKPHPGRGANV----SHPKYG-PIWCTGHIGSNDVVCIGTDPT---
--YHPQY-AWRVVADIKLPGNGGGNLFVKTHPACKYIIADRPVNPDRKLQTQLYVI----
----------DKNKLK---VVKTIKVPK-----KFV------------------------
-------------------KEHTVTVNGKKIKVKPRGPVHIEFNKDGDEFWVSVWGN-K-
---LVP---SAILVYDAEKLKLKKAITGDWVRTPT-GKFNV-------------------
------FNTKYDIY----------------------------------------------
-----------------------------------
>refSch_19
------------------------------------------------------------
-----------------------------MRKRKKVLI----G-----------------
--------------------------------GALVFVLFA-------------------
------------------------------------------------------------
------------------------------------------------------------
------------------------------------------------------------
------------------------------------------GTYAQQ---------QQK
EEL-----------------------------------------------------PPPP
PLTKQEMERAKEIYFDRCAGCHGALRKGATGPALTP--------D-------------KT
R--KLG--TETLKTFITYG-TPGGMPDWGRQG----I-----L-TPEEVDLMARYIQHD-
PPPP-PELPLGEMKKSWKVYVPPEKR-PQKPEH-NRN-WQNFMAVILR------DIGKVA
IIDGDTKELVSTV-DTGYAVHIAR---------YSA-S----GRYLYTIGRDGKVVLIDL
WMKKPDK-VAEVKTCYDGRSLDTSKYKGPKGDFLDKLAIIGCYWPPSFVIVDGQTLEPLK
IVATSAYT-YDT-NEFLREARVASIVAS---HYDPEWVVNVKEAGQIWLVDYSN--IH--
APKI--TMI-DAERFLHDGGW-----DASKRYFLVAANFRDTISVVDTKE-KKLVK----
---NIK----V-G-TRPHPGRGANI----DHPKYG-PLWCTGHLGDNTIRCIGTDPV---
--KHPQY-AWKVVVKMEMPGEGGGNLFIKTHPKSPHLWADRALNNDPKLQRSLFVF----
----------DKNTFQ---IKKVIEIPP-----EFQ------------------------
-------------------G-RA---------------VHLEYNKNGDEVWVAVWSK-K-
---NEP-EKQAILVYDDKTLTLKKAITGNWVATPT-GHFNV-------------------
------YNTMKDIY----------------------------------------------
-----------------------------------
>refKO_191
------------------------------------------------------------
-----------------------------MRARK--LA----G-----------------
--------------------------------GLISAALLT-------------------
------------------------------------------------------------
------------------------------------------------------------
------------------------------------------------------------
------------------------------------------GTVALT---------VNT
ASAE----------------------------------------------------EGAP
PLTKEEMKKASQIYFDRCAGCHGMLRKGATGPGLTP--------E-------------RL
K--KRGLNVEAIKAFIYNG-TPGGMPDWGKQG----V-----L-TKDEIDLMARFLLNP-
PPNP-PLLSWEKIKESWKVYVPVEKR-PKKAA--NPN-WQNFFGVILR------DVGKVA
IIDGTTKKLLNIV-DTGFAVHILR---------TSA-S----GRYMYSIGRDGKATVIDM
WMKKPDK-VAEIKVCYDARSIDTSKYHG----YEDKYAVVGCYWPPSFVILDGKNLKPIT
RHATSDYY-YDT-KDFVREARVASIVAS---HYDPLWILNIKEAGQVWLVDYSN--VDKG
TVSI--DMI-DSERYLHDGGW-----DLSKRYFLVAANMRNKIVVIDTKE-KKLAS----
---IVE----V-G-TKPHPGRGANI----DHPKYG-PIWCTGHIGEKRIACIGTDPE---
--KHKKY-AWKVAKWIEMPGEGGGNLFIKTHPKSKYLIADRPLNPDKNLQRSIFVF----
----------DKNSFK---LVKTLKVPD-----DIP------------------------
-------------------G-RA---------------VHPEFSKDGSEFWISVWAR-K-
---DQP---SAILVYDANTLKLKKVIKGDWVRTPT-GKFNV-------------------
------YNTMKDIY----------------------------------------------
-----------------------------------
>refKO_237
------------------------------------------------------------
-----------------------------MKVSR--SL----T-----------------
--------------------------------TFLSAATVA-------------------
------------------------------------------------------------
------------------------------------------------------------
------------------------------------------------------------
------------------------------------------SFLTVA---------VTA
ANA------------------------------------------------------GPP
PLTKEEMKKASQIFFDRCAGCHGMLRKGATGPALTP--------E-------------AL
K--KKGYNTEVLEAFIYNG-TPGGMPDWGKQG----V-----L-SKSEINLLARFLQHE-
PPSP-PEMSLADMKRSWKVFIPPEKR-PKRPQH-NLN-WKNFFGVILR------DVGKVA
IVDGDTKKLVNIV-DTGFAVHILR---------SSA-S----GRYMYSIGRDGKATVIDL
WLKKPDK-VAEVKTCYDARSIDTSKYHG----YEDKYAVIGCYWPPSFVVVDGETLEPKK
IVSTSSYY-YDT-QEFVREARVASIVSS---HYDPIWVLNIKEAGQVWLVDYSK--VDKG
TVKI--DMI-DAERYLHDGGW-----DLSKRYFLVAANMRNTIVVIDTKD-KELEA----
---LIK----V-G-TKPHPGRGANI----DHPKYG-PIWCTGHIGEKRVACIGTDPE---
--GHPEY-AWKVVKWFNLPGEGGGNLFIKTHPNSKYLLADRPLNPDPELKRSIFVF----
----------DKVTFK---LVKTLKIPS-----KYK------------------------
-------------------NVRA---------------VHEEFNEDGSEFWISVWGK-K-
---DYP---TAILVYDAKTLKLKKEITGDWVRTPT-GKFNV-------------------
------TNTMKDIY----------------------------------------------
-----------------------------------
>refKO_277
------------------------------------------------------------
-----------------------------MRVMK--MT----G-----------------
--------------------------------GLVSAALFT-------------------
------------------------------------------------------------
------------------------------------------------------------
------------------------------------------------------------
------------------------------------------GVIAAS---------VGT
AKAE----------------------------------------------------SSPP
PITKEEMKKAAKIYFDRCAGCHGMLRKGATGPALTP--------D-------------RT
R--KLG--TEALEAFIYNG-TLGGMPDWGKQG----I-----L-SKEEINLLARYLQHE-
PPPP-PELSMQQMKATWKVYMPVEDR-PTRPQH-NLN-WKNFFGVILR------DVGKVA
IVDGDTKKLINIV-DTGFAVHILR---------SSA-S----GRYMYSIGRDGKATVIDL
WLSKPDK-VAEVKVCYDARSIDTSKYHG----YEDKYAVVGCYWPPSFVVLDGMTLEPKK
IVSTSSYY-YDT-QEFVREARVASIVSS---HYDPIWVLNIKEAGQVWLVDYSK--VDKG
TIKI--DMI-DAERYLHDGGW-----DLSKRYFLVAANMRNKIVVIDTKD-KELEA----
---IVK----V-G-TKPHPGRGANI----DHPKYG-PIWCTGHIGEKRIACIGTDPK---
--GHPQY-AWKVVKWIKMPGEGGGNLFIKTHPNSKYLIADRPLNPDPELKRSIFVF----
----------DKNTFE---LVKTLKVPK-----KYK------------------------
-------------------NIRA---------------VHEEFNKDGSEFWISVWGK-K-
---DQP---TAILVYDAKTLKLKKEITGDWVRTPT-GKFNV-------------------
------YNTMKDIY----------------------------------------------
-----------------------------------
>refKO_223
------------------------------------------------------------
--------------------------MKGYRLIGLALG----L-----------------
--------------------------------LLGTWGLVI-------------------
------------------------------------------------------------
------------------------------------------------------------
------------------------------------------------------------
------------------------------------------GCRQPESA-------SDG
QGVP----------------------------------------------------AEEI
SLTEEEFARAKQLFFNYCAGCHGTTRRGATGPHLLP--------E----APEGSTYPGTR
Q---LG--TAAIKAFITNG-TPGGMPDWGRQG----I-----L-SEEEIDLLARFLQLP-
PPPI-PPMNLEDMRASWKVHVPVEQR-PTRPQH-NRN-WRNFVGVVLR------DAGKVA
IIDGDTKELVSII-NTGFAVHILR---------SSA-S----GRYFYSVGRDGKVTLIDL
WMDPPQM-VAEIKSAYDARSVDVSKYKGPKGDFIDRYAILGGYNPPHFVILDGLTLEPLK
IIRTSGYD-VN-EGAFYDEARVASIVAS---HHDPLWVVNVKETGQIWLVDYSGVAQG--
KVSI--DVL-KAEQFLHDGGW-----DHTKRYFLVAANNKNKVVVVDVQE-KEVEA----
---IVE----T-G-RRPHPGRGANF----YNPTYG-HLWATGHLGDNTIALIATDP----
----GPN-QWKVVKKLELPGVGGGTLFIKTHPKSRHLWVDRTLNNDPELQRTIYVF----
----------DTETLE---LVKELKIPE-----SIP------------------------
-------------------NARA---------------VHLEFNQNGDEVWVSAWGR-K-
---DDP-STNAILIYDDRTLELKQVIQGDWLITPT-GKFNV-------------------
------YNTANDIY----------------------------------------------
-----------------------------------
>refSch_9
------------------------------------------------------------
--------------------------MNGYRLVGLALG----L-----------------
--------------------------------LLGVWGLVI-------------------
------------------------------------------------------------
------------------------------------------------------------
------------------------------------------------------------
------------------------------------------GCRQPETA-------SE-
EGVS----------------------------------------------------AEPI
SLTDEEFARAKQLFFNYCAGCHGTTRRGATGPHLLP--------E----APEGSPYPGTR
Q---LG--TAAIKAFITSG-TPGGMPDWGRQG----I-----L-SEEEIDLLARFLQLP-
PPPI-PPMNLADMRSSWKVHVPVEER-PTRPQH-NRN-WRNFFGVVLR------DAGKVA
IIDGDTKELLSVI-NTGFAVHILR---------SSA-S----GRYFYSIGRDGKVTLIDL
WMDPPAL-VAEIKGAYDARSVDVSKYRGRRGNFIDRYAILGAYNPPHFVILDGLTLEPLK
IIRTSGYD-VN-EGLFYDEARVASIVAS---HHDPLWVVNVKETGEVWLVDYAGVAAG--
KVKI--DVL-NAEQFLHDGGW-----DHTKRYFLVAANNKNKIVVVDVQE-KEVEA----
---IVE----T-G-IRPHPGRGANF----YNPTYG-NLWATGHLGDNTIALIATDP----
----GPN-QWKVVKKLELPGVGGGTLFIKTHPKSRHLWVDRTLNNDPELQRTIYVF----
----------DTETLE---LVKELKIPE-----SIP------------------------
-------------------QARA---------------VHLEFNQNGDEVWVSAWGR-K-
---DDP-STNAILIYDDRTLELKQIIQGDWLITPT-GKFNV-------------------
------YNTANDIY----------------------------------------------
-----------------------------------
>refKO_104
------------------------------------------------------------
----------------------------MWNKIAN-IA----F-----------------
--------------------------------ALIFTASLA-------------------
------------------------------------------------------------
------------------------------------------------------------
------------------------------------------------------------
------------------------------------------GCGGSDTPSGV----SAG
AQSE----------------------------------------------------DGSI
VLTGAEMDRASDIFFNTCAGCHGTLRKGATGPSLLP--------E------------ART
S--LLG--TAGLSAFITNG-TPGGMPDWGRQG----V-----L-SEEEIDLVARFLQVP-
PPEI-PAFTLDDMNAFWKLHVPVAER-PTEPQH-DRN-WQNYFGVVLR------DMGQVA
IIDGDTKEKLTII-ETGFAVHILR---------TSA-S----GRYFYSIGRDGKITMIDL
WMETPTM-VAEGKASFDARSVEVSKYNGPEGDFSDKYLIVGGYTPSHFVIFDAQTLEPIS
VTSTEGYA-LDGD-EYVEEARVASIVAS---HKDPLWVVNVKESGMVWLVDYTD--PV--
NPEI--TKI-ATARFLHDGGW-----DLTGQYFLVAANAENKVVVVDVEN-KELEA----
---IVE----T-G-ETPHPGRGANI----DHSTLG-NLWLTGHLGENKISAIKTSE----
----GDG-RWTVVKEIELPGDGGGNLFIKTHPNSKHLWADRPLNNNVDLQRSVFVV----
----------DTESFE---VVKTLTVPD-----KY-------------------------
-------------------AGRA---------------VHLEYNKEGTEVWVAVWGT-M-
---EDV-T--AVLVYDDKTLELIEEITGDWMRTPT-GHFNV-------------------
------YNTVHDIY----------------------------------------------
-----------------------------------
>refKO_260
------------------------------------------------------------
-----------------------------MKKRHL-VY----L-----------------
--------------------------------SIAGSMIMY-------------------
------------------------------------------------------------
------------------------------------------------------------
------------------------------------------------------------
------------------------------------------SCGSGEKPKET----TDT
GETK----------------------------------------------------VEGI
RLSDTEMQMASEMYFDKCAGCHGSSRLGATGPHLLP--------E----APEGNPAPGTK
---VLG--DAGLRAFIENG-TPGGMPEW--KG----I-----L-KDSEIDLMVKFLQID-
PPTI-PPFGLKEMKETWKVKIPVADR-PTKPMH-KRN-IDNYFGVIMR------DAGKVA
IIDGDTKEKIAVL-PTGFAVHILR---------TSA-S----GRYIYSVGRDGRITMIDT
YPETPNI-VAEVRGAFDSRSVEVSKYKG----YEDKYLVFGGYSPAHIVIMDAQTLEPLS
VTPTAGNA-CDGEKEFIEEARVAAIVAS---HTDPVWICNIKERGIVSIVDYTD--PL--
NPGI--TEI-PTARFLHDGGW-----DASKKYFLVAANAS--------------------
------------------------------------------------------------
------------------------------------------------------------
------------------------------------------------------------
------------------------------------------------------------
------------------------------------------------------------
------------------------------------------------------------
-----------------------------------
>refKO_247
------------------------------------------------------------
-----------------------------MKKKHL-IY----A-----------------
--------------------------------SIIGVLAFY-------------------
------------------------------------------------------------
------------------------------------------------------------
------------------------------------------------------------
------------------------------------------SCGKGGEKK------TDD
ATIT----------------------------------------------------DGEI
SMTSAEMEEAKAIYFDRCAGCHGSARIGATGPHLLP--------E----TPEGATAVGTK
Q---LG--VDGIRLFIENG-TPGGMPEW--KG----I-----M-SDHEIELMTRFLQLD-
PPEI-PKFEFADIKETWNLIVPVADR-PSTPAH-DRN-IDNYFGVIMR------DAGEVA
IVDGDTKKQLAVL-KTGFAVHILR---------TSA-S----GRYIYSVGRDGRITMIDT
YFDIPKI-VAEVRGSFDARSVDVSKYEG----YEDKYLVFGGYNPAHIVIFDAQTLEPLS
VTPTAGNA-CDGDKEFIEEARVASIVAS---HNAPLWICNIKERGMVDLVDYTN--PR--
EPVI--TEI-PSARFLHDGGW-----DASGKYFLVAANAANKIVVVDVPN-KELVT----
---IIE----T-G-IKPHPGRGANV----ENS-MG-KLWITSHLGENKIVAIKTDP----
----GEG-QWTVVKEFKAPGAGGGALFVKTHPKSKHLWVDRTLNPDVGLHSVVDVF----
----------DTETFE---HKKTIEMPD-----GI-------------------------
-------------------AGRM---------------VHFEYNKEGDEVWVSVF---M-
---GEQ-D--AILIYDDKTLELKEIIKDEWVRNPT-GKFNI-------------------
------YNTTNDIY----------------------------------------------
-----------------------------------
>refKO_172
------------------------------------------------------------
-----------------------------MKKVIITML----V-----------------
--------------------------------AVVVSIAMI-------------------
------------------------------------------------------------
------------------------------------------------------------
------------------------------------------------------------
------------------------------------------SCKDSEKK-------PET
QTAD----------------------------------------------------QTAI
QISQAEMEEGSAIYFDKCAGCHGSTRKGATGPSLL---------------PDGDGKYAAT
K--VLG--EVGLRAFIENG-TPGGMPEW--KG----I-----M-TEEEIDLMIRFLQVD-
PPET-PPFEMSHITETWKVLVPVADR-PTKPQH-NRN-IDNFFGVIMR------DAGKVA
IIDGDTKEELAVL-KTGFAVHILR---------TSA-S----GRYFYSIGRDGRITMIDT
YSETPQI-VAEVRASFDARSVEVSKYKGPKGDFYDKYLIAGGYNPSHFVIFDAQTLEPLS
VTKTSGPA-CDGEKEFVEEARVASIVAS---HTDPLWVVNVKETGMVWLVDYTN--PR--
EPQS--TQI-PSARFLHDGGW-----DESGHYFLVAANASNKIVVIDVPN-KKLVK----
---IIE----T-G-IKPHPGRGTNI----NNK-LG-KLWVTSHLGENKISFIKTDP----
----GEG-QWTVVKEIQAPGAGGGALFVKSHPKSKHLWVDRTLNPDPELHSSVDVF----
----------DTDSFE---HKKTITMPE-----GV-------------------------
-------------------DGRM---------------VHMEYNKGGDEVWISVF---M-
---GKE-S--GILIYDDKSLELKKVIKGDWVENAT-GKFNM-------------------
------YNTTNDIY----------------------------------------------
-----------------------------------
>refKO_3
------------------------------------------------------------
-----------------------------MRRIHI-FY----L-----------------
--------------------------------AIIGSVALY-------------------
------------------------------------------------------------
------------------------------------------------------------
------------------------------------------------------------
------------------------------------------SCGGETKKPT-----AAP
EEKP----------------------------------------------------KDEI
QITEAEMDQGSAIYFDRCAGCHGSSRKGATGPSLL---------------PDGDGKAIAT
K--ALG--AQGIRTFIENG-TPGGMPEW--RG----I-----L-TEQEIELLTRFLQVE-
PPVV-PPFGIDEIAATWNLIVPVEGR-PTKPVH-SRN-IDNYFGVIMR------DAGKVA
VIDGDTKEKLAVL-KTGFAVHILR---------TSA-T----GRYIYSVGRDGRITMIDT
YTETPTI-VAEVRGAFDARSVDVSKFKG----YEDKYLVFGGYSPSHIVIFDAQTLEPIS
VTPTAGNA-CDGDKEFVEEARVASIVAS---HTDPVWICNIKERGMVDIVDYTD--PK--
NPKI--TEI-PSARFLHDGGW-----DASGKYFLVAANAANKIVIIDVPN-KKLVD----
---IVE----T-G-IKPHPGRGANI----KND-LG-QLWVTSHLGENKLSCIKTDA----
----GEG-QWTVVKEMKAPGNGGGALFVKSHPKSKNLWVDRTLNPDKAMHSVVDVF----
----------DTQTLE---HKKTITMPE-----GA-------------------------
-------------------DGRM---------------VHMEYNKAGNEVWISVF---M-
---GVN-S--AILIYDDKTLELKKSIQGDWVQNPT-GKFNI-------------------
------YNTTNDIY----------------------------------------------
-----------------------------------
>refSch_68
------------------------------------------------------------
-----------------------------MKKLNL-LG----L-----------------
--------------------------------VLLVSFITF-------------------
------------------------------------------------------------
------------------------------------------------------------
------------------------------------------------------------
------------------------------------------SCKNTKEEKR-----PKN
DKIV----------------------------------------------------QNGV
TLTKKEMEKGSTLFFDRCAGCHGSSRKGATGPHLLP--------I----APKGDNRPGTT
---LLG--VAGIRAFIENG-TPAGMPEW--KG----I-----L-SEEEIELMTRFLQVD-
PPIT-PPFGLKEIKETWKLIVPVADR-PTKPQH-TRN-INNYFGVIMR------DAGKVA
IIDGDTKEKITVL-KTGFAVHILR---------TSA-S----GRYIYSIGRDGRITMIDT
YPKIPNI-VAEVRESFDARSVEVSKYKG----YEDKYLIAGGYNPSHFVIFDAQTLEPIS
VTSTSGKA-CDGKKEFIKEARVAAIVAS---HTDPLWVINIKERGMVALVDYTN--PK--
EPKV--TEI-PTARFLHDGGW-----DATGHYFLVAANASNKIVVIDVPN-KKLVK----
---IIE----T-G-IKPHPGRGTNI----KNK-LG-SLWVTSHLGENKISFIKTDK----
----GPG-RWTVVKEVKAPGVGGGALFVKSHPKSKHLWVDRTLNPDSDLHASVDVF----
----------DTQTFE---HLKTITMPK-----GV-------------------------
-------------------DGRM---------------VHMEYNEAGNEVWVSVF---M-
---GKQ-S--ALLIYNDKTLKLKKVIKEDWVQNPT-GKFNI-------------------
------YNTTHDIY----------------------------------------------
-----------------------------------
>refKO_203
------------------------------------------------------------
--------------------------MKFFKNANL-LG----A-----------------
--------------------------------LVIASTIFV-------------------
------------------------------------------------------------
------------------------------------------------------------
------------------------------------------------------------
------------------------------------------SCKSDKKEDPYAKK-TEV
VNVT----------------------------------------------------TNGI
AITDAEMEKGSALYFDRCAGCHGSSRKGATGPHLLP--------V----KPEGSDKPGTL
E---FG--NDGLRAFIENG-TGAGMPEW--KG----I-----L-TDNEIELMTRFLQVD-
PPVI-PPYGIEEITASWKLIIPVADR-PTKPQH-NRN-IDNYFGVIMR------DAGKVA
VIDGDTKEELVVL-KTGFAVHILR---------TSA-S----GRYIYSVGRDGRITMIDT
YTKVPTI-VAEVKGGFDARSVEVSKFKG----YEDKYLVFGGYSPSHIAILDAQTLEPLS
VTPTAGNA-CDGDKEYIEEARVASIVAS---HTDPVWICNVKERGMVDIVDYTD--PI--
NPQI--TEI-PTARFLHDGGF-----DATGHYFLVAANASNKIVVIDVPN-KKLVK----
---IIE----T-G-KTPHPGRGTNI----KND-LG-NLWVTSHLGENKLSFIKTNP----
----GEG-QWTVVKEVKASGNGGGALFVKSHPKSKNLWVDRTLNPDADLNSSVDVF----
----------DVKTLE---LKANLKAPE-----GV-------------------------
-------------------DGRA---------------VHFEYNKKGDEVWVSYF---M-
---GEN-S--AIVIYDDKTLKVKQIIQEDWVENPT-GKFNV-------------------
------YNTTHDIY----------------------------------------------
-----------------------------------
>refKO_171
------------------------------------------------------------
-----------------------------MKNLKL-------L-----------------
--------------------------------AIAIITLTF-------------------
------------------------------------------------------------
------------------------------------------------------------
------------------------------------------------------------
------------------------------------------SCKSDKK-GESDYSVTKS
DSED----------------------------------------------------IAAV
RVSDEEMKRGSEIYFDRCAGCHGSSRLGATGTHLLP--------V----RPEGSDKPGTL
E---FG--TEGLKAFIENG-TPGGMPEW--KG----I-----M-TEQDIELMTRFLQVD-
PPEI-PEYGMNEIANSWNLIVPVIDR-PTKPEH-NRN-IDNYFGVIMR------DAGKVA
IIDGDTKEKLAVL-KTGFAVHILR---------TSA-S----GRYIYSVGRDGRITMIDT
YTKIPTI-VAEVKGGFDARSVEVSKYKG----YEDKYLVFGGYSPSHIAILDAQTLEPLS
VTPTSGNA-ADGDKEFIEEARVASIVAS---HTDPVWICNVKETGMVWIVDYTD--PK--
NPNI--TQI-PSARFLHDGGW-----DSTGKYFLVAANASNKIVVIDVPN-KKLVK----
---IIE----T-G-IKPHPGRGTNI----KND-LG-NLWVTSHLGENKLSFIKTNP----
----GEG-QWTVVKEVKATGNGGGALFVKSHPKSKHLWVDRTLNPNAELNSVVDVF----
----------DTNTLE---LKATLPAPE-----GV-------------------------
-------------------DGRA---------------VHMEYNKAGNEVWVSYF---M-
---GQK-S--AIVIYNDKTLKVKQIIQGDWVENPT-GKFNV-------------------
------YNTTNDIY----------------------------------------------
-----------------------------------
>refKO_236
------------------------------------------------------------
-----------------------------MKNLKL-NV----L-----------------
--------------------------------CIALLAIAV-------------------
------------------------------------------------------------
------------------------------------------------------------
------------------------------------------------------------
------------------------------------------SCKSDKKGGEPDYS-KKV
DTET----------------------------------------------------TKGI
QISDAEIERGSQIYFDKCAGCHGSSRKGATGPSLL---------------PDGDGKYVSM
K--NLG--TAGIRTFIENG-TPSGMPEW--KG----I-----L-PENDIELLTRFLQVD-
PPAI-PPYGIGEIKASWKLIVPVADR-PTKPEH-KRN-IDNYFGVIMR------DAGKVA
IIDGDTKEKLAVL-KTGFAVHILR---------TSA-S----GRYIYSVGRDGRITMIDT
YTETPTI-VAEVKGGFDARSVEVSKYKG----FEDKYLVFGGYSPSHIAILDAQTLEPLS
VTTTSGNA-CDGEKEFIEEARVASIVAS---HTDPVWICNVKETGMVWIVDYTD--PR--
KPEM--TQI-PSARFLHDGGW-----DSTGHYFLVAANASNKIVVIDVPN-KKLVK----
---IIE----T-G-IKPHPGRGTNI----KNK-LG-NLWVTSHLGENKLSFIKTNP----
----GEG-QWTVVKEAKAPGSGGGALFVKSHPKSKNLWVDRTLNPDAKLNSVVDVF----
----------DTNTLE---LKKTLPAPE-----GV-------------------------
-------------------NGRA---------------VHMEYNKAGNEVWVSYF---M-
---GEK-S--AVVIYNDKTLKVKQIIQGDWVENPT-GKFNV-------------------
------YNTTHDIY----------------------------------------------
-----------------------------------
>refKO_99
------------------------------------------------------------
-----------------------------MKKISL-LI----L-----------------
--------------------------------VLAIASVSF-------------------
------------------------------------------------------------
------------------------------------------------------------
------------------------------------------------------------
------------------------------------------SCKNNNKEKK-----TDT
DNIV----------------------------------------------------ANGI
TITKAEMEKGSAIYFDRCAGCHGSSRKGATGPHLLP--------E----APKGDVRPGTT
---LLG--VAGIRIFIENG-TPAGMPEW--KG----I-----M-TEEDIELMTRFLQVD-
PPVI-PPYGIEEIKNSWKLIIPVADR-PTEPQH-NRN-IKNFFGVIMR------DAGKVA
IIDGDTKEKLAVL-KTGFAVHILR---------TSA-S----GRYIYSVGRDGRITMIDT
YSKIPTI-VAEVKGGFDARSVEVSKFKG----YEDKYLVFGGYSPSHIAIFDAQTLEPLS
VTPTSGNA-CDGDKEFIEEARVASIVAS---HTDPVWICNVKETGMVWIVDYTD--PR--
KPEM--TQI-PTARYLHDGGF-----DSTGHYFLVAANASNKIVVIDVPN-KKLVT----
---IIE----T-G-IKPHPGRGTNI----KNK-LG-NLWITSHLGENKLSFIKTSK----
----GKN-QWTVVKEIKASGSGGGALFVKSHPKSKHLWVDRTLNPDPVLNSAVDVF----
----------DTNTLE---LIKTLPAPE-----GV-------------------------
-------------------NGRA---------------VHFEYNEKGDEVWVSYF---M-
---GDK-S--AIVIYNDKTLKVKKIIQGDWVQNPT-GKFNI-------------------
------YNTTHDIY----------------------------------------------
-----------------------------------
>refKO_147
------------------------------------------------------------
-----------------------------MKKLNL-LI----V-----------------
--------------------------------LIVMAALSF-------------------
------------------------------------------------------------
------------------------------------------------------------
------------------------------------------------------------
------------------------------------------SCKNDKKEEL-----KKV
DDKK----------------------------------------------------STEI
AITDAEMEKGAAIFFDRCAGCHGSSRKGATGPSLLP--------D-------GDGKSAAT
K--ALG--VAGIRAFIENG-TPAGMPEW--KG----I-----L-PEEEIELMTRFLQVE-
PPVI-PPYGINEIKKSWKLIIPVADR-PAKPEH-TRN-IKNFFGVIMR------DAGKVA
IIDGDTKEKLAVL-KTGFAVHILR---------TSA-S----GRYIYSVGRDGRITMIDT
YSKVPTI-VAEVKGGFDARSVEVSKYKG----YEDKYLVFGGYSPSHIAILDAQTLEPLS
VTETKGNA-CDGDKEFIEEARVASIVAS---HTDPVWICNVKETGMVWIVDYTD--PK--
NPGM--TQI-PSARFLHDGGF-----DSTGHYFLVAANASNKIVVIDVPN-KKLVK----
---IIE----T-G-IKPHPGRGTNI----KND-LG-NLWVTSHLGENKLSLIKTNK----
----GEG-QWTVVKEIKASGNGGGALFVKSHPKSKHLWVDRTLNPDAKLNSAVDVF----
----------DTNTLE---LKKTLQAPE-----GV-------------------------
-------------------DGRA---------------VHFEYNKAGNEVWVSYF---M-
---GEK-S--AIVIYNDKTLEVKQIIQGDWVQNPT-GKFNV-------------------
------YNTTNDVY----------------------------------------------
-----------------------------------
>refKO_78
------------------------------------------------------------
-----------------------------MRNNTIWKW----T-----------------
--------------------------------AVAAGAMLF-------------------
------------------------------------------------------------
------------------------------------------------------------
------------------------------------------------------------
--------------------------------------------------------FGTQ
AWAA----------------------------------------------------KQAP
KLSEKEFKRGIQIYFDRCAGCHGTLRKGATGPKITQ--------N-------------KM
L--KKS--LEKLEEVIYHG-TTAGMPGWGRTG----E-----M-TQKDTELMAKFIQHK-
APIP-PEYGLRAMLKTHKVIVQPNDR-PASPQH-KRD-IDNMFGVILR------DVGQGA
VIDGDTHEVIEKV-KTGFAVHIFR---------ASA-S----SRYFYTVGRDGKITMIDL
FEKKPKV-VAEVKVCADARSIDVSKYNGPKGNFTDKYAIVGCYWPPQLVIVDGMTLKPIK
IISTRSHT-YDT-NEYHPEPRVAAIVAS---HADSEWVVAIKETGLIWLVDYSD--LK--
NLKI--TEI-EAERFLHDGGW-----DVSKRYFIVAANMRDTIVVVDTKL-KKLAA----
---KFE----T-G-VKPHPGRGANW----IDPEYG-KVSATTHLGEGKITVFGSDPE---
--GRPDI-AWKVVREGK--TAGPG-LFLKTHPNSENIWMDSTLAKEEGANKKICVY---K
KANF------GKEPYKCWKATDHG------------------------------------
---------------------KI---------------VHFEYNKAGTEVWASVW-----
---DNN-G--ELIIYDDKTLKEIKRIKG--LHTPT-GKWNV-------------------
------YNTVNDIF----------------------------------------------
-----------------------------------
>refKO_192
------------------------------------------------------------
-----------------------------MSRYFILLT----V-----------------
--------------------------------LSVLGASGM-------------------
------------------------------------------------------------
------------------------------------------------------------
------------------------------------------------------------
--------------------------------------------------------AG--
---A----------------------------------------------------AGVP
KLSTEDYDRATGIYFDRCSGCHGMLRKGATGPKITD--------E-------------AM
L--KQS--LPELEETIFDG-TDAGMPGWGRTG----D-----M-TKEETALVAKFLQNT-
PPVP-PEWHLADIKASHNLITEVSKR-PTKPEH-KRD-LGNQFGVILR------DAGKGA
IIDGDTKEVVSVV-DTGFAVHIFR---------ASA-T----GRYFYTVGRDGVVNMIDL
FQKKPSV-VATVRACLDARSVDVSKYKG----FEDKYAVVGCYWPPQMVVLDGPTLEPLK
VISTRSNT-YDT-GEYHPEPRVATIVAS---HHKPEWVVAVKETGMVVLVDYSD--LE--
NLKM--TWI-ETERFLHDGGF-----DATGRYLLIAANARDQMVVVDTKE-GKFVT----
---KFE----T-G-TKPHPGRGANW----VDPEYG-PVNATTHLGEGKITVYGADPE---
--KHKEH-AWKVVREAE--TNGPG-LFLKTHPNSKHVWTDATISKEEGVNQTVCVF---N
IDDF------DAG-CKTIQVADYG------------------------------------
---------------------KI---------------VHFEYNKAGDEVWVSVW-----
---DKK-G--QLVVYDDKTLEVKTRITGDWLDSPT-GKWNV-------------------
------HNTVEDIY----------------------------------------------
-----------------------------------
>refSch_61
------------------------------------------------------------
-----------------------------MKRHLLFVW----A-----------------
--------------------------------GLVMLLALL-------------------
------------------AACTSAPTT---------------------------------
-------------------------------------PPPLPTQPEATRAEEAPAELDAA
ALLQKGGCGACHVIPGVPGAVGVIGPDLSQIGLTAAERIQDAAYTGTAKTALDYLHESIV
NPDVFLAPDCNGAPCQKGLMTAALAAQFNEAELNAIVSYLAGLKGETP---PTGGVEATP
AVEL----------------------------------------------------GEAP
VLTTEEFEQARQIFFDRCAGCHGVLRNGATGPALTP--------D-------------KT
L--PKG--TLALASIIFNG-TPRGMPDWGKQG----V-----L-TAEQAELMAKYIQNE-
PPAP-PEMSMEQMRGFWKVLVAPEDR-PTEPQH-TRN-WENFFAVTLR------DAGQVA
VIDGDTYEVVATV-NTGYAVHISR---------MSA-T----GRYVYTIGRDGKTALIDL
WMDPPAV-VAEVKTCYDARSVEVSKYNGPEGDFTDRYAIVGCYWPPHFVIVDGLTLEPLK
VVSTRSYT-YDT-QEYHPEPRVASIVAS---HFSPKWVVNVKETGQIWLVDYTD--VQ--
NPAI--KML-NAERFLHDGGW-----DASGRYFLVAANNANKIVVLDVQE-EKVAA----
---IVE----T-E-KIPHPGRGANW----IDPVFG-PVWSTSHLGEGALVAIGTDPV---
--NHPEY-AWKVVRTIP--LPGAGSLFLKTHPNSDWIWVDHTLNPDEEIQRTVCVI---A
KANP------VE-PYKCWQVADYG------------------------------------
---------------------RA---------------VHFEYNMEGNQVWVSVWGRADD
P--GRT-G--EIVVYDDKTLEEIARIPN--LVTPT-GKFNV-------------------
------YNTVKDIY----------------------------------------------
-----------------------------------
>refKO_34
------------------------------------------------------------
---------------MIEAFKIQTLLEVFAVKKYLFIL----I-----------------
--------------------------------FIFSLGVFV-------------------
------------------SACSSSSG----------------------------------
-------------------------------------EL----DPE-----------EVV
IAFQSGGCIACHVIPGIPNAKGAIGPDLSHAGVVAAERILAADYTGTAETTEDFLREAVL
EPDAYIPTDCPAGPCQPGQMPATFDDLLSKKQINLIVQYLASLPEGVS---VMGDV-GDV
GIAM-----------------------------------------------------VVP
TLSEDEFDHATQIFFERCAGCHGVLRNGATGPALTP--------D-------------KT
L--PQG--TTALAPIIFNG-TPRGMPDWGKQG----T-----L-TEEETDLMARFIQNE-
PPQP-PEMSLEQMLATWKVFVEPEDR-PTSPQH-NRN-WENFFAVTLR------DAGQVA
IIDGDTYEVVNYV-NTGYAVHISR---------MSA-T----GRYVFTIGRDGKLALIDL
WMEVPDK-VAEVQTCYDARSVETSKYNGEEGDFTDKYAVVGCYWPPHFVMMDGETLEPFK
VVSTRSYT-YDT-EEYHPEPRVASIVAS---HFKPEWIINVKETGQVWMVNYAD--PV--
NPSI--KMI-EGERFLHDGGW-----DSTKRYFMVAANQANTIVVIDALD-GDLEA----
---LVG----T-P-AVPHPGRGANW----IDPEFG-PVWSTSHLGEGSLIAIGTDPE---
--NNPDS-AWQVVRNIP--LLGGGGLFIKTHPNSQWIWVDHVLNSDEAIQRTICVI---A
KANP------TE-THKCWEVADYG------------------------------------
---------------------RA---------------VHFEYNMDGTEVWVSVWGTADI
P--GKT-G--EIVIYDDATLEEVARIPD--LVTPT-GKFNV-------------------
------YNT---------------------------------------------------
-----------------------------------
>refKO_281
------------------------------------------------------------
------------------------------MKKIIFWI----V-----------------
--------------------------------VVFSL--LL-------------------
------------------SACSSGAAT---------------------------------
-------------------------------------QP----DPE-----------KIV
ESFQAGGCGACHVIPGVPNAQGIIGPDLSQVGEVAAERVQASNYTGEAETVADYLRESIL
DPNRFIVEDCPNGPCMAGQMPATMDELLSKKQIEFVVQYLSGLPGDSM---ALEEA-P--
AVAM-----------------------------------------------------QAP
TLTDEEFEQAKQIFFERCAGCHGVLRKGATGPALTP--------D-------------HT
L--PMG--TTALASIIFNG-TPAGMPDWGKQG----T-----L-TEAQTELMAKFIQNE-
PPTP-PEMSLEQMMATWKEFVPVAER-PTEPQH-NRD-WQNFFAVTLR------DAGQVA
IIDGDTYEVVNLV-NTGYAVHISR---------MSA-T----GRYVYTIGRDGKLALIDL
WMEVPDK-VAEVQVCYDARSVEVSKYNGPEGDFTDQYAIVGCYWPPHFVIMDGETLKPFK
VVSTRSYT-YDT-EEYHPEPRVASILAS---HFKPEWIVNVKETGQVWLVNYTD--PN--
NPTI--KMI-EAERFLHDGGW-----DSTQRYFLVAANQSNKIAVIDALE-GKLEA----
---LVE----T-P-QTPHPGRGANW----IDPEFG-PVWSTSHLGEGSLIAIGTDPE---
--NHPES-AWKVVRNIP--LLGGGSLFIKTHPNSQWIWVDHVLSPDENIQRTICVI---A
KENP------TE-TFKCWEVADYG------------------------------------
---------------------RA---------------VHFEYNKAGTEVWVSVWGNAAE
P--GKT-G--EIVIYNDATLEEIARIPD--LVTPT-GKFNV-------------------
------YNTVHDIY----------------------------------------------
-----------------------------------
>refKO_71
------------------------------------------------------------
------------------------------------------------------------
-----------------------------------------------------RIISDTE
QQKEESIEHGQAIYAENCVACHGANGEGVSGPALNDLNLLEKASDGVLFATIQTGRPNTA
MPAWGQVYGGALTDEDVHAVVSYIRSYEEDA-----------AETGSSQLDLYGD-ELAA
QALKKGGCGACHTIPGIAGAVGTLGPDLSEIGKMVEGRIQDGEYTGNATTVEGYMAEALE
DPNAFVAPECPTGPCQKDLMP-SFSGTFSTQEIESVISYLAGLPDGA-----AALVTEEG
TITV----------------------------------------------------GPGP
ELTDEEFTWAKQEFFDRCAGCHGTLRKGATGPALTP--------D-------------LT
Q--PQG--TIALSAIIFNG-TPRGMPDWGKQG----D-----F-TQEQTEIMAKYLQNE-
PPIP-PELSLEQMLETWKVFVEPEDR-PTSPQT-TRD-WENYFVVTLR------DAGQVA
VIDGDTYEIVNTV-DTGYAVHITR---------MSA-T----GRYAYVIGRDGRLALVDL
WMEVPDK-VAEVQLCYDARSVEVSKYEGEEGDFTDKYAVVGCYWPPHFAILDGETLEPFK
IISTRSYT-YDT-EEYHPEPRVASILAS---HFKPEWIINIKETGQVWIVNYAD--PI--
NPTI--KMI-EAERFLHDGGL-----TMSKRYFMVAANQANKVAVIDLLE-GNLEA----
---LVE----T-P-AIPHPGRGSNW----MDPDYG-PVWSSSHLGEAAVSSIGTDPE---
--GYPDS-AWKVVRTTP--LPSAGSLFIKTHPNSQWVWVDMALNSDPALSRTVCVF---A
KAKP------EE-THKCWEIADYG------------------------------------
---------------------RA---------------VHMEYNRQGTEIWISVWGSADK
P--GET-G--EIVVYDDATLEEKARIPD--LITPT-GKFNV-------------------
------YNTVHDVY----------------------------------------------
-----------------------------------
>refKO_94
------------------------------------------------------------
--------------------------MLKNENYSKQIL----I-----------------
--------------------------------GLVITLVLLASFSFLMFDESTRLIDATE
HHAEESFEHGSALYVENCVACHGENGEGLVGPALNDKALLEEASDGVLFATIQTGRPNTT
MPAWGQAYGGALTDEDIHAIVDFIRAYEENAPEVAGVPEAEASEGSDEEPGLYND-ELVA
QAFKKGGCGACHTIPGVENAVGTLGPDLSEIGKEADARIQNGEYTGSATTVDEYMAEALD
SPNAFVAPDCPSGPCAEGLMP-SFSGTLSAQESEAVVSYLAALPDGAL---VAPVEAEEA
SISV----------------------------------------------------DAGP
ELTDEEYSWAKQEFFDRCAGCHGTLRKGATGPALTP--------D-------------IT
Q--PMG--TVALSSIIFNG-TPRGMPDWGKQG----A-----L-TAEETETMAKYLQNE-
PPVP-PELSLDQMLDPWKVFVEPEDR-PTEPQT-SRD-WENYFVVTLR------DAGQVA
VIDGDTYEVVNTV-DTGYAVHITR---------MSA-T----GRYAYVIGRDGRLALVDL
WMEVPDK-VAEVQICYDARSVEVSKYVGEEGDFTDKYAIVGCYWPPHFAILDGQTLEPSK
IVSTRSYT-YDT-EEYHPEPRVASILAS---HHKPEWVVNIKETGQVWLVNYVD--IL--
NPTI--KMI-EAERFLHDGGL-----DSSKRYFMVAANQANKVAVVDLEE-GKLAA----
---LVE----T-P-AIPHPGRGSNW----IDPEFG-PVWSTSHLGDPLVSTIGTDPE---
--GHPES-AWKVVRTTP--MPSAGSLFIKTHPNSQWIWVDMVLNSDPTLSRTVCVI---A
KSNP------TE-VAKCWEISTYG------------------------------------
---------------------RA---------------VHMEYNKQGTEVWISVWGSADK
P--GET-G--EIVVYDDATLEELARIPD--LITPT-GKFNV-------------------
------YNTVNDEY----------------------------------------------
-----------------------------------
>refKO_250
------------------------------------------------------------
--------------------------MLKNENYNKQLL----I-----------------
--------------------------------GLIITLVLLASFSFQMVGEDARIVDVTE
LHKEESLHHGQVLYAENCVSCHGLQGEGGVGPALNDKVLLEEASDGVLFATIQTGRPNTT
MPAWGQAYGGALTDENIHAIVDFVRAYEPNA------PIREASQTSTDEPGLYGA-ELAA
QAFQKGGCGACHIIPGVAGAVGTLGPDLSEIGTIADARLQDGIYTGNATTGTEYLDEALV
NPNTFVVPDCPEGPCQEGLMP-SFSGVFSDEETEAVIDYLAALPDGAL---ADPAETEDG
SVAI----------------------------------------------------SAGP
ELTDEEFSWAKQTFFDRCAGCHGTLRKGATGPALTP--------D-------------IT
Q--SMG--TVALSSIIFNG-TPRGMPDWGKQG----V-----L-TEEETETMAKYLQNE-
PPIP-PEMSLEQMQASWQVFVEPEDR-PASPQT-TRD-WENYFVVTLR------DAGQVA
VIDGDTYEVVNTV-DTGYAVHITR---------MSA-T----GRYAYVIGRDGKLALVDL
WMEVPDK-VAEVKLCYDARSVEVSKYHGEEGDFTDKYAIVGCYWPPHFAILDGQTLEPTK
IVSTRSYT-YDT-EEYHPEPRVASILAS---HYKPEWVVNIKETGQAWLVNYVD--PI--
NPTI--KMI-EAERFLHDGGL-----DTSKRYFLVAANQANRVAVIDLQE-GELTA----
---LVD----T-P-AIPHPGRGANW----IDSEYG-PVWSTSHLGDPVISSIGTDPE---
--ENPDS-AWKVVRETP--LPSGGSLFIKTHPNSEWIWVDMALNSEPALSRTVCVI---A
KSNP------DE-VYKCWEIATYG------------------------------------
---------------------RA---------------VHMEYNKQGTEVWISVWGSADK
P--GET-G--EIVVYDDATLEELARIPD--LITPT-GKFNV-------------------
------YNTVNDEY----------------------------------------------
-----------------------------------
>refSch_90
------------------------------------------------------------
------------------------------MKSLKFVL----I-----------------
--------------------------------LLGV-LILI-------------------
------------------SACGRAT---------------------------Q-------
TPA----------------------------------PPVSTRPEEAGGVSGQTDRDLAL
KGFKDGGCGACHIIPGVPGAAGTLGPDLSAIGQTAQETVLSSTYTGQAKTAADFLRESIS
KPDAYIAADCGGKACQKGLMPANLAETLGDAELDAIVSYMLALPAQEN-AASGVTATPQS
TLQA----------------------------------------------------GNAP
ELSQADFDWAKQTYFERCAGCHGTLRMGATGPALTP--------D-------------VT
Q--PMG--TLALAAIIFNG-TTGGMPDWGKQG----L-----L-TQEQTEIMAKFLQQE-
PPTP-PEYSLAQMKETWKVLVPPAER-PTQPQT-QRD-WQNYFIVTLR------DAGQVA
IIDGDTHEIVNTV-NSGYAVHITR---------MSA-T----GRYAYVIGRDGKLALIDL
WMEKPDV-VAQVQVCYDARSVEVSKYNGEKGNFEDKYAIVGCYWPPHFVFLDGQTLEPFK
IVSTRSYT-YDT-EEYHPEPRVASILAS---HFKPEWIVNIKETGLVWIVDYSD--PN--
NPTI--KMI-EAERFLHDGGL-----DSTKRYFLVAANQSNKIAVIDLLE-EKLVA----
---KVE----T-D-AIPHPGRGANW----IDPEFG-PVWSTSHLGDGAIVSIGTDPE---
--NHPDH-VWKVVRTTP--LPGDGSLFIKTHPDSKWIWVDMTLNTDPVLARTICVV---A
KAQP------DA-VHKCWQVADYG------------------------------------
---------------------RA---------------VHFEYNKQGTQVWVSVWGDASK
P--GQT-G--EIVIYDDATLKEVARIPN--LVTPT-GKFNV-------------------
------YNTVYDIY----------------------------------------------
-----------------------------------
>refSch_63
------------------------------------------------------------
------------------------------MRPWKHIV----F-----------------
--------------------------------GAMLGLVVL-------------------
------------------VACARQA---------------------------EVSPATAP
TPI----------------------------------PQAAPVVATTAPPV-----DCAL
AAFQKGGCGACHVIPGVPNARGTIGPDLTNVAQVAAQTMQSSTYTGNATTVEAYLREAIL
EPDVFVAPDCNGSPCQKGVMPPSLGQGLSEEELAAVIAYLQAPPGAAE---AVVTEAPTA
AP-S----------------------------------------------------EAAP
TLSDDEFAWAKLVYFERCAGCHGTLRKGATGPALTP--------D-------------RT
I--PLG--TVGLSTIIYNG-TSRGMPDWGKQG----F-----F-TKEQIEVLARFLQRE-
PPAP-PELPMERMKASWKMYVAPDQR-PTAPQT-KRN-WQNYFVVTLR------DAGQVA
VIDGDTYEVVSKV-DSGYAVHITR---------MSA-T----GRYAYVIGRDGKLAMIDL
WTETPAK-VAEVQVCYDARSVEVSKYNGPEGDFTDKLAVVGCYWPPHFVILDGQTLEPIH
IVSTRGYT-VDT-MEYHPEPRVASIVAS---DFKPEWIINVKEIGQIWLVNYAN--PR--
APQI--KML-PAARFLHDGGW-----DATHRYFLVAANQSNKVAVVDAQE-GRMVA----
---LVD----T-P-KIPHPGRGANW----VDPEFG-PVWSSGHLGDPAIVSIGTDPE---
--GHPNV-AWKAVRVTP--LPGAGSLFIKTHPNSKWIWVDMTLNSDPALARTICVI---A
KENP------AE-PHTCWEASSYG------------------------------------
---------------------RA---------------VHFEYNAAGTEVWVSIWGDASK
P--GET-G--EIVVYDDATLTEKARIPN--LVTPT-GKFNV-------------------
------YNTVHDIY----------------------------------------------
-----------------------------------
>refSch_67
------------------------------------------------------------
------------------------------MKHHWMAW----I-----------------
--------------------------------LLGISVLGL-------------------
------------------AACAGRS---------------------------Q-------
-PT----------------------------------PTSTPALSATSPVAGSDVMELAM
EGFKKGACGACHVIPGVPGAQGTLGPDLSQIAEVAEKRLESGEYTGKAKSVLDYLHEAIV
EPDAFVAPDCNGVPCQKGLMPANLGALLSPAEIEAVVQYLYHPPEEVA---EQTTSVPEE
PSLT----------------------------------------------------GEVP
LLSEEEFAWAKQVYFERCAGCHGTLRKGATGPALTP--------D-------------KT
Q--PKG--TLALASIIFNG-TPRGMPDWGKQG----F-----L-TQEQTEIMAKFLQME-
PPAP-PEMSLEQMKQTWKVLVPPEQR-PTQPQT-TRN-WQNYFVVTLR------DAGQVA
VIDGDTYEVVAKL-DTGYAVHISR---------MSA-T----GRYVYVIGRDGRLVMVDL
WPEVPQK-VAEVQTCYDARSVEVSKYKGELGDFTDRYAIVGCYWPPHFVILDGQTLEPFK
IVSTRGYT-IDM-EEYHPEPRVAAIVAS---HFKPEWIVNIKEIGQIWLVDYSD--PH--
NPTI--KMI-EAARYLHDGGW-----DATKRYFLVAANQSNKVAVVDALD-GKLVA----
---LVD----T-P-AVPHPGRGANW----VDPQFG-PVWSTAHLGDAAITTIGTDPV---
--GHPQY-AWKAVREIA--LPGSGSLFIKTHPTSPWIWVDMTLNSDPKLARTICVV---A
KSDP------TQ-PYKCWEVADYG------------------------------------
---------------------RA---------------THFEYNRQGTEVWVSVWGTADK
P--GQT-G--EIVIYDDRTLQEKERIPN--LITPT-GKFNV-------------------
------YNTVNDIY----------------------------------------------
-----------------------------------
>refSch_95
------------------------------------------------------------
------------------------------MRRFFFLW----F-----------------
--------------------------------VI-VSALAL-------------------
------------------AACGEKA---------------------------A-------
-PA----------------------------------APPPTQESASAPPALYSA-ELAR
QAFQKGGCGACHVIPGVEGAGGTIGPDLTGIAQTAQGHLEKGNYKGKAKSVAEFLAESIR
QPDVFVAPDCNGSPCQKGLMPASLSNLYNEEEIQAMVQFLMNPPQEESDKEEKPTQISEA
QPAA----------------------------------------------------GNAP
ALSDEEFAWAKQVYFERCAGCHGTLRKGATGPALTP--------D-------------KT
Q--PKG--TLALAAIIFNG-TPRGMPDWGKQG----F-----F-TQEQTEIMAKFLQNA-
PPAP-PEMALEQMKASWKVLVPPEQR-PTSPQT-QRD-WENYFIVTLR------DAGQVA
VIDGDTYEVVSTV-DTGYAVHITR---------MSA-S----GRYAYVIGRDGKLAMVDL
WTEKPTK-VAEVQVCYDARSVEVSKYNGELGNFSDKYAAVGCYWPPHFVILDGQTLEPFK
VVSTRSYT-FDT-EEYHPEPRVASIVAS---TYKPEWIINVKETGLIWLVNYAD--PN--
NPTI--KMI-EAARFLHDGGW-----DATKRYFLVAANQSNKIAVVDALE-GKLAA----
---LVD----T-P-AVPHPGRGANW----VDPEFG-PVWSTSHLGEGAIVSIGTDPE---
--GHPDS-AWKAVRVTP--LPGAGSLFIKTHPNSQWIWVDMALNSDPALARTVCVV---A
KSDP------TR-VHKCWEIAAYG------------------------------------
---------------------RA---------------VHMEYNKQGTEVWISVWGDASK
P--GET-G--EIVVYDDATLQEKARIPN--LITPT-GKFNV-------------------
------YNTVHDIY----------------------------------------------
-----------------------------------
>refKO_14
------------------------------------------------------------
------------------------------------------------------------
------------------------------------------------------------
------------------------------------------------------------
------------------------------------------------------------
------------------------------------------------------------
------------------------------------------------------------
------------------------------------------------------------
------------------------------------------------------------
--------------------------------------------TRAETQLMAKYVQIK-
APTP-PEWGMKQMKASWKVHVPVAKR-PKSAPA-GKN-WENYFGVVLR------DKGQIA
IIDGDSKKILNII-PSGFATHILR---------TSA-D----GRYMYGIGRDGKATMMDM
WADPPNL-VAEVRTGLDARSIDTSKYKG----FEGKYAVVGNYWPPHYVVMKGDTLEPIK
VVGTRGYT-YDT-NEYHPEPRVASIVAS---HNAPEWVLNLKETGVVLLVDYSK--LD--
SGTITETKI-NAERFLHDGGW-----DSTKRYFLVAANARDTISVIDTVE-RKLVK----
---NIK----T-G-TKPHPGRGANW----VDPKYG-RVWATVHLGEGLVSIISTDPT---
--K--KH-AWTVVREWE---LDGNSLFIKTHPKSHWVYCDNTINPKKSN--VLTVF---D
INNP------DA---KPKEIVFKK------------------------------------
---------------------KV---------------VHMEFNKAGNEVWISLW-----
---DKE-G--ELVIIDDKTLKVKARIKG--LHTPT-GKFNV-------------------
------YNTTKDIY----------------------------------------------
-----------------------------------
>refKO_56
------------------------------------------------------------
------------------------------MKKLLGVS----M-----------------
--------------------------------PVMASLLMA-------------------
------------------------------------------------------------
------------------------------------------------------------
------------------------------------------------------------
------------------------GGVLA---------------------------ASPK
KPKL----------------------------------------------------QPVP
SLTEKEFKEAQFIYFDRCSGCHGALRKGATGANITP--------A-------------KT
R--LKT--LPKLEKILFEG-TDGGMPGWGKDG----F-----M-TREQTKLMAKYVQIK-
PPMP-PEWGMKDMKKSWKVHVPVSKR-PKSPPK-GKN-WQNYFGVVER------DKGQIS
IIDGDTKKILNQI-PSGFATHILR---------ASA-S----GRYMFAIGRDGKATMMDM
WADPPDL-VAEVRTGLDARSIDTSKFKG----FEDKYAVVGDYWPPHYVILKGDTLEPIK
VVGTRGYT-YDT-NEYHPEPRVASIVSS---HVAPEWVLNLKETGVVLLVDYSK--LD--
VGTVTETKI-NAERFLHDGGW-----DSTKRYFLVAANARDTISVIDTVD-RKLVK----
---NIK----V-G-TKPHPGRGANW----VDPEFG-RVWATVHLGEGLVSIISTDPS---
--K--KY-AWTVVREWE---LDGNSLFVKTHPNSRRVYCDNTINKKKSN--VLTIF---D
IDNP------KA---KPKEIAFKK------------------------------------
---------------------KV---------------VHMEFNKAGDEVWISLW-----
---DKK-G--ELVILDDKTLKEKARIKG--LFTPT-GKFNV-------------------
------YNTMKDIY----------------------------------------------
-----------------------------------
>refKO_80
------------------------------------------------------------
------------------------------------------------------------
------------------------------------------------------------
------------------------------------------------------------
------------------------------------------------------------
------------------------------------------------------------
------------------------------------------------------------
------------------------------------------------------------
------------------------------------------------------------
------------------------------------------------------------
-------WDMKSVRDSWKLIIPPDKR-PTAPEH-DRD-IDNMFSVVLR------DAGKIA
IIDGDTKEVISTV-DSGYAVHITR---------MSA-S----GRYVYSIGRDGKATMIDL
FMKIPQT-VAVIRCSLDARSIDTSKFKG----YEDKYAVVGGYWPPQFVILDGMTLEPIK
IVSTLGYT-YDT-EEFHPEPRVASIVSS---HIAPEWVLNIKETGLVWLVNYED--PN--
NPTI--TMI-EAERFLHDGGW-----DSTKRYFLVAANARNKISIIDTKE-RKLVA----
---NVD----TGG-TKPHPGRGANW----VDPEFG-PVWATGHIGDDVISIIGTDPE---
--GHPEH-AFKMVAKVQ--ALSSGNLFIKTHPKSKWVWVDHPVSKKEVNRTTLGIF---D
KANI------KGGIFKTLKVADYG------------------------------------
---------------------KA---------------VHMEYNKAGDEIWVSIWGNLGD
ADKGKA-G--EIVVIDDATMTIKTRIPN--LLTPT-GKFNV-------------------
------YNTVRDIY----------------------------------------------
-----------------------------------
>refKO_265
------------------------------------------------------------
------------------------------MRELLIAL----M-----------------
--------------------------------LVVAFMAGG-------------------
------------------------------------------------------------
------------------------------------------------------------
------------------------------------------------------------
------------------------TQVEANEEAAKPNPVVKELKKVVE-----KVTKAAT
EVAS----------------------------------------------------ETEF
VLTPEEFEKCRVIYFDRCAGCHGVLRKGATGPDLTP--------N-------------QM
K--RKG--NKKLRDFIWFG-TGGGMPGWGKMG----T-----I-TREETDLLVKYIQNE-
PPVP-PQWDMKKVKGSWKVIIPPEER-PTKPEH-DRD-VDNMFAVILR------DAGQIA
IIDGDTKEVVSTI-DSGYAVHIVR---------MSM-S----GRYVYSIGRDGKATMIDL
WMKKPDT-VAEIRCSLDARSIDVSKFKG----YEDKLAVVGGYWPPQFVILDGATLEPIK
IVSTLGFT-YDT-EEFHPEPRVASIVAS---HFAPEWVLNIKETGQVWLVDYSS--PS--
NPGI--KMI-EAERFLHDGGW-----DSTKRYFLVAANARNKIAVIDAKE-KKLAA----
---LVE----TGG-IKPHPGRGANW----VDPEFG-PVWASGHIGDSVVSVIGTDPE---
--NHPDS-AWKVVRTIK--SLSSGNLFIKTHPNSKWVWLDTPLSKKSKYRTTVAVY---D
KANM------AAGVFKEIKLADYG------------------------------------
---------------------KA---------------VHMEYNKAGDEVWISIWGNLGD
AEKGKA-G--EIVVMDDKTLEVKTRIPN--LLTPT-GKFNV-------------------
------YNTVHDLY----------------------------------------------
-----------------------------------
>refKO_200
------------------------------------------------------------
------------------------------MRGFTIAI----M-----------------
--------------------------------LVVAFMVGS-------------------
------------------------------------------------------------
------------------------------------------------------------
------------------------------------------------------------
------------------------IQLVVAEEVK------------AE-----EKAKVES
EVAS----------------------------------------------------ETEI
VLTPEEFEKCRVIYFDRCAGCHGVLRKGATGPDLTP--------G-------------KM
K--AKG--SKKLREFIWFG-TGGGMPGWGKMG----T-----I-TSEETDLLTKYIQNK-
PPVP-PQWDMKKVKGSWKVLVQPEER-PTKPEH-DRN-VDNMFAVILR------DAGQIA
IIDGDTKEIISTV-DSGYAVHIVR---------MSM-S----GRYVYSIGRDGKCTIIDL
WMKKPDT-VAEIRCALDARSVDVSKFKG----FEDKFAVVGGYWPPQFVILDGATLEPIK
IVSTLSYT-YDT-EEFHPEPRVASIVAS---HFAPEWVLNIKETGQVWLVNYSD--PS--
NPAI--KMI-EAERFLHDGGW-----DSTKRYFLVAANARNKISVIDAKE-QKLVK----
---NID----TGG-IKPHPGRGANW----VDPEFG-PVWATGHIGDSVVSVIGTDPV---
--DHPES-AWKVVRKIN--SLSSGNLFIKTHPNSKWVWLDTPLSKKKKYRTTVAVY---D
KANM------AAGIFRELKVADYG------------------------------------
---------------------KA---------------VHMEYNKAGDEVWISIWGNLGD
AEKGQA-G--EIVIFDDKTLTEKARIKN--LLTPT-GKFNV-------------------
------YNTVYDIY----------------------------------------------
-----------------------------------
>refKO_270
------------------------------------------------------------
------------------------------MREFLIAF----M-----------------
--------------------------------LVVAFMAGG-------------------
------------------------------------------------------------
------------------------------------------------------------
------------------------------------------------------------
------------------------TQAIA------------------------EEGKVET
EVAS----------------------------------------------------ETEI
VLTPEEFEKCRVIYFDRCAGCHGVLRKGATGPDLTP--------G-------------KT
K--STG--TKKLREFIWFG-TGGGMPGWGKMG----T-----I-TAEETDLLVKYIQND-
PPIP-PQWDMKKVKASWKLLVAPEDR-PTKPEH-DRD-VDNMFAVVLR------DAGQIA
IIDGDTKEVVSTV-DSGYAVHITR---------MSM-S----GRYVYSIGRDGKCTVIDL
WMAKPDT-VAEIRCSLDARSVDVSKFKG----FEDKYAVVGGYWPPQFVILDGATLEPIK
IVSTLSFT-YDT-EEFHPEPRVASIVAS---HFAPEWVLNIKETGQVWLVDYTD--PN--
NPGI--KMI-EAERFLHDGGW-----DSTKRYFLVAANARNKVAVIDAKE-KKLVA----
---LID----TGG-IKPHPGRGANW----IDPEFG-PVWATGHIGDSIVSVIGTDPV---
--NHPEH-AWKVVRKIN--SLSSGNLFIKTHPNSKWVWLDTPLSKKSKYRTTVAVY---D
KANM------AAGIFKELKVADYG------------------------------------
---------------------KA---------------VHM-------------------
------------------------------------------------------------
------------------------------------------------------------
-----------------------------------
>refSch_77
------------------------------------------------------------
-----------------------------------MKL----W-----------------
--------------------------------LVIVISVFS-------------------
------------------------------------------------------------
------------------------------------------------------------
-----------------------------------------FVIMGTGVVQKAEA-----
---------ELSEEGR--------QVAKPNAEAQLSGEEYK-KANVVQKAEAELSEEGRQ
VAKP----------------------------------------------------NAEV
QLSGEEYKKANWEYFNRCGGCHGMLRKGATGNALTP--------D-------------RT
K--PMG--TERLKNIIFNG-TKGGMPGWGAGV----N-----IYTMEDAELLAKYIQME-
PEVP-PEFNMKDIRATWKVYVPVEKR-PTKPVH-HRN-WENFFGVILR------DAGKIA
IIDGDTKEVVSVL-DSGFAVHTLR---------YSK-S----GRYLYTIGRDAKATLVDL
WMDPIQT-IAEVKTGLDARSIESSKYKGRKGDFVDKLAVVGNYWPPSYVILDGLTLEPLK
IVSTRSYT-YDT-QEYHVEPRVASIVAS---HFAPEWVLNVKETGLILLVDYSD--IK--
NLKV--TTI-ESERFLHDGGW-----DKSHRYFLVAANMRDKLVVVDTKT-KKLEA----
---IVE----T-G-IKPHPGRGTNF----KDPEYG-WVYATPHLGEAAVALVCTKPRH--
--DKTEN-RWKVVRKLK--VAGDGGLFIKTHPKSHHLWVDHTLSKDVDAQRSVTVY---D
IRHL------DK-EPKVLKLT--------------D------------------------
-------------------KGRI---------------VHMEYNKGGDELWISVWDR---
-----E-G--EIIVFDDETLTEKARITDPRLVTPT-GKFNV-------------------
------YNTRLDIY----------------------------------------------
-----------------------------------
>refSch_72
------------------------------------------------------------
------------------------------------------------------------
------------------------------------------------------------
------------------------------------------------------------
------------------------------------------------------------
------------------------------------------------------------
------------------------------------------------------------
------------------------------------------------------------
-MTVTEKEAAKKIYFERCAGCHGVLRKGATGKNLEP--------HWTKTDKDGKTTEGGT
L--ALG--QSRLEKIIGYG-TDGGMVNF--DD----I-----L-TKEELSLMAKYIQNT-
PDVP-PEFGLKDQLASWKVLVEVKDR-PTKQMN-KYN-LNNMFSVTLR------DTGEVA
LIDGDTKEIRSIV-KTGYAVHISR---------MSA-S----GRYVYVIGRDGRVSLIDL
WMEKPAV-VAEVKIAFDARSIDTSKFKG----FEDKYAIAGGYWPPQYTIMEGDTLKPLK
VVSTRGVT-VDG--DYHPEPRVASIVSS---FIKPEWVVNVKETGQILMVDYSD--IE--
NLKT--TTI-GSAKFLHDGGW-----DASKRYFLVAANASNKIAAVDTKT-GKLAA----
---LVD----V-A-KLPHPGRGANF----THPTFG-PVWATGHLGADVLTLISTASDEAK
NAKYKKY-NWTVVQEVK-HVP--GNLFVKTHPKSQNLWADSAQNPDKDTAESVSVW---K
LSDL------SK-PYKILHVAKDSGLPE-----TKA------------------------
-------------------VRRA---------------VHPEYSADGTEVWISLWGG-K-
---TDQ-S--AIVVYDDKTLTLKKVITDPKMITPT-GKFNV-------------------
------YNTQHDIY----------------------------------------------
-----------------------------------
>refSch_45
------------------------------------------------------------
----------------------------MKTRKLVSSL----K-----------------
--------------------------------YALLPAALF-------------------
------------------------------------------------------------
------------------------------------------------------------
------------------------------------------------------------
------------------------------------------GAFGSALAQTPAA-----
----------------------------------------------------------SP
TMTADEKAQAKKIYFERCAGCHGVLRKGATGKNLEP--------HWSKKLPDGSTQEGGT
L--KLG--SNRLEKIISYG-TDGGMVNF--DD----I-----L-SKDEISLMAKYIQNT-
PDVP-PEYSFKDTMDSWKVMVPVKDR-PTKQMN-KFN-LKNMFSVTLR------DTGEVA
LIDGDTKEIRSIV-KTGYAVHISR---------LSK-S----GRYVYVIGRDGRLSLIDL
WMEKPAV-VAELKIGFDARSVDTSKFKG----YDDKYAIAGSYWPPQYVIMDGDTLKPLK
IVSTRGMT-VDG--EYHPEPRVASIVSS---EIKPEWVVNIKETGQILLVDYSD--IK--
NLKT--TTI-ESAKFLHDGGW-----DASKRYFLVAANASNKIAAVDTKL-GKLAA----
---LID----V-K-KLPHPGRGANF----VHPQFG-PVWATGHLGADVVTLISTASDDKK
FAKYKEH-NWKVVQEMK-HVP--GNLFVKTHPKSKHFWADSPQNPEKELAESVAVW---D
MADL------SK-PTKIINVAKDSGLPE-----TKA------------------------
-------------------TRRA---------------VHPEYSADGKEVWISLWGG-K-
---TDQ-S--AIVVYDDATLKVKKVITDPKMITPT-GKFNV-------------------
------YNTQHDIY----------------------------------------------
-----------------------------------
>refKO_149
------------------------------------------------------------
------------------------------MKKTVVGM----------------------
----------------------------------LALTAMA-------------------
------------------------------------------------------------
------------------------------------------------------------
------------------------------------------------------------
------------------------------------------AAMGSAFAQEAAK-----
---------------------------------------------------------AAP
AMTAAEKEQAKKIYFERCAGCHGVLRKGATGKNLEP--------HWSKKDKDGNVTEGGT
L--KLG--QQRLEKIIGYG-TDGGMVNF--DD----I-----L-TKEEITLMSKYIQNT-
PDVP-PEYSFKDTMDSWKVIVPVDQR-PKKQMN-NFN-LNNMFSVTLR------DTGEVA
LIDGDTKEIRSIV-KTGYAVHISR---------LSA-S----GRYVYVIGRDGRLSLIDL
WMEKPAV-VAEVKIGFDARSVDTSKFKG----FEDKYAVAGSYWPPQYVIMDGDTLKPRK
VVSTRGMT-VDG--EYHPEPRVASIVAS---FIKPEWVINIKETGQILLVDYSD--IE--
NLKT--TTV-GSAKFLHDGGW-----DASKRYFLVAANASNKIAAVDTKT-GKLAA----
---LVD----T-A-KIPHPGRGANF----VHPKFG-PVWATGHLGADVVTLISTPSEDKK
FAKYKEY-NWKVVQEMK-HVP--GNLFVKTHPKSKHFWADAPQNPDKDLAESVAVW---D
MADL------SK-PKAILNVAKDSGLPP-----TKA------------------------
-------------------VKRA---------------VHPEYSADGKEVWISLWGG-K-
---TDQ-S--AVVVYDDATLKVKKVITDPKMITPT-GKFNV-------------------
------YNTQHDIY----------------------------------------------
-----------------------------------
>refSch_76
------------------------------------------------------------
------------------------------MKKSVVGM----------------------
----------------------------------LALTAMV-------------------
------------------------------------------------------------
------------------------------------------------------------
------------------------------------------------------------
------------------------------------------SAMGSAFAQDAAK-----
----------------------------------------------------------AP
ELTAAEKEQAKKIYFERCAGCHGVLRKGATGKNLEP--------HWSKKDKDGNVTEGGT
L--KLG--QNRLEKIIGYG-TDGGMVNF--DD----I-----L-TKEEISLMSKYIQNT-
PDVP-PEYSFKETLDSWKVIVPVDKR-PTKQMN-NIN-LKNVFSVTLR------DTGEVA
LIDGDTKEIRSIV-KTGYAVHISR---------LSA-S----GRYVYVIGRDGRLSLIDL
WMEKPAV-VAEVKIGFDARSVDTSKFKG----FEDKYAIAGSYWPPQYVIMDGDTLKPRK
VVSTRGMT-VDG--EYHPEPRVASIVAS---FIKPEWVVNIKETGQILLVDYSD--IE--
NLKT--TTI-ASAKFLHDGGW-----DASKRYFLVAANASNKIAAVDTKT-GKLAA----
---LVD----V-A-KIPHPGRGANF----VHPKFG-PVWATGHLGADVVTLISTPSDDKK
NAKFKEY-NWKVVQEIK-HVP--GNLFVKTHPKSKHLWADSAQNSDKDRAESVSVW---D
MADL------SK-PKAILNVAKDSGMPE-----AKA------------------------
-------------------TKRA---------------VHPEYSADGKEVWISLWGG-K-
---TDQ-S--AIVVYDDATLKVKKVITDPKMITPT-GKFNV-------------------
------YNTQHDIY----------------------------------------------
-----------------------------------
>refSch_41
------------------------------------------------------------
--------------------------------MHIKGV----M-----------------
-----------------------------------G-ALAL-------------------
------------------------------------------------------------
------------------------------------------------------------
------------------------------------------------------------
------------------------------------------AALPLAMSNVWAA-----
---------------------------------------------------------SAP
EMTADEKAKAKQIYFERCAGCHGVLRKGATGKNLEP--------EWEKTLADGTKLEGGT
L--KLG--TDRLEKIIAYG-TEGGMVNY--DD----I-----L-SKDEINLMARYIQNT-
PDVP-PEFSLKDMKDSWKLLVPVSER-PKKQMN-KVN-LKNVFAITLR------DAGKLA
LVDGDTHQIWKVL-DTGYAVHISR---------LSA-S----GRYVYTVGRDGLTTIIDM
WYEEPKT-VATVRLGSDARSVDTSKFKG----YEDKYLIGGTYWPPQYSIMDGETLEPIK
VVSTRGQT-VDG--EYHPEPRVASIVAS---HIKPEWVVNVKETGQILLVDYTD--LK--
NLKT--TTI-ESAKFLHDGGW-----DASKRYFMVAANASNKVAAVDTQT-GKLAA----
---LVD----T-A-KIPHPGRGANF----VHPQFG-PVWTTGHLGADVVSVISTASDEAK
YAKYKSH-NWKVVQELK--MPGAGNLFVKTHPKSTHLWADAPMNPEREVAESVYVF---D
MKDL------SK-APTRLDVAKDSGLPE-----SKA------------------------
-------------------IRRA---------------THPEYNEAGDEVWISLWGG-K-
---TDQ-S--AIVIYDDKTLKLKKVITDPSIVTPT-GKFNV-------------------
------FNTMHDVY----------------------------------------------
-----------------------------------
>refSch_46
------------------------------------------------------------
--------------------------------MQNKSW----I-----------------
-----------------------------------GKTLAL-------------------
------------------------------------------------------------
------------------------------------------------------------
------------------------------------------------------------
------------------------------------------AILPMALGSAWAQ-----
---------------------------------------------------------TAP
QLTPDEMAKAKQIYFERCAGCHGVLRKGATGKNLEP--------HWEKTLADGTKMEGGT
L--KLG--TDRLEKIIAYG-TEGGMVNY--DD----I-----L-TKEEINLMARYIQNE-
PPIP-PEFSLKDMKDSWKLLVPVDQR-PTKQMN-KVN-LKNVFAITLR------DAGKLA
LVDGDTHKIWKVL-DTGYAVHISR---------LSA-S----GRYVYTVGRDGLTTIIDM
YYEEPTT-VATVRLGSDARSVDTSKFKG----FEDKYLIGGTYWPPQYSIMDGETLEPIK
VVSTRGQT-VDG--EYHPEPRVASIVAS---LTKPEWVVNVKETGMILLVDYSD--IK--
NLKT--TTI-ESAKFLHDGGW-----DASGRYFMVAANASNKVAAVDTKT-GKLAA----
---LVD----T-A-KIPHPGRGANF----VHPQFG-PVWSTGHLGDAVVSLISTPSDDAK
FSKYKEH-NWKVVQELK--MPGAGNLFVKTHPKSKNFWADAPMNPEREIAESVFVF---D
KADL------SK-EPVRIDVAKDSGLPE-----SKA------------------------
-------------------IRRA---------------VQPEYNEAGDEVWISLWGG-K-
---TDQ-S--AIVIYDDKTLKLKKVITDPSIVTPT-GKFNV-------------------
------YNTMHDVY----------------------------------------------
-----------------------------------
>refKO_113
------------------------------------------------------------
--------------------------------MSNVGK----P-----------------
--------------------------------ILAGLIAGL-------------------
------------------------------------------------------------
------------------------------------------------------------
------------------------------------------------------------
------------------------------------------SLLGLAVAQAA-------
----------------------------------------------------------AP
EMTAEEKEASKQIYFERCAGCHGVLRKGATGKNLEP--------HWSKTEADGKKTEGGT
L--NLG--TKRLENIIAYG-TEGGMVNY--DD----I-----L-TKEEINMMARYIQHT-
PDIP-PEFSLQDMKDSWNLIVPVEKR-VTKQMN-KIN-LQNVFAVTLR------DAGKLA
LIDGDTHKIWKVL-ESGYAVHISR---------MSA-S----GRYVYTTGRDGLTTIIDL
WPEEPMT-VATVRFGSDMRSVDVSKFEG----YEDKYLIGGTYWPPQYSIVDGLTLEPIK
VVSTRGQT-VDG--EYHPEPRVASIVAS---HIKPEWVVNVKETGQIILVDYTD--LK--
NLKT--TTI-ESAKFLHDGGW-----DYSKRYFMVAANASNKVAAVDTKT-GKLAA----
---LID----T-A-KIPHPGRGANF----VHPQFG-PVWSTGHLGDDVVSLISTPSEESK
YAKYKEH-NWKVVQELK--MPGAGNLFVKTHPKSKHFWADAPMNPEREVAESVYVF---D
MNDL------SK-APIQLNVAKDSGLPE-----SKA------------------------
-------------------IRRA---------------VQPEYNKAGDEVWISLWGG-K-
---TDQ-S--AIVIYDDKTLKLKRVITDPAVVTPT-GKFNV-------------------
------FNTMNDVY----------------------------------------------
-----------------------------------
>refSch_49
------------------------------------------------------------
--------------------------------MTIAGK----I-----------------
--------------------------------SKAGFVAAF-------------------
------------------------------------------------------------
------------------------------------------------------------
------------------------------------------------------------
------------------------------------------SLLGLAVSHASAN-----
---------------------------------------------------------EAP
AMTDAEKEAAKLIYFERCAGCHGVLRKGATGKNLEP--------RFTQTLEDGTKIEGGT
L--RLG--TKRLENIIAYG-TEGGMVNY--DD----I-----L-TPEEINMMARYVQHE-
PPVP-PEFSLQDMKDSWNLIVPVEDR-PTKQMN-NIN-LSNVFAVTLR------DAGKLA
LIDGDTHKIWKIL-ESGYAVHISR---------MSA-S----GRYVYTTGRDGLTTIIDL
WPEEPMT-VATVRFGSDMRSVDVSKYKG----YEDKYLIGGTYWPPQYGIVDGLTLEPIK
VVSTRGQT-IDG--DYHPEPRVASIVAN---PEKPEWVVSVKETGQILLVDYTD--LD--
NLKT--TTI-ASSKFLHDGGW-----DMSHRYFLVAANASNQVAAVDTKT-GKLAA----
---LID----T-A-KIPHPGRGANF----VHPQFG-PVWATGHLGDDVVSLISTPNDDKK
FKKYKEH-NWKVVQELK--MPGAGNLFVKTHPKSTNFWADAPMNPEREIAESVYVF---D
MNDL------TK-APRVLNVGKDSGLPQ-----GDA------------------------
-------------------IRRA---------------VQPEYNKAGDEVWISLWGG-K-
---ADQ-S--AIVVYDDKTLKVKTVITSPEVITPT-GKFNV-------------------
------FNTMNDVY----------------------------------------------
-----------------------------------
>refKO_105
------------------------------------------------------------
----------------------------MYKYLGREVG----L-----------------
--------------------------------LALSFAASM-------------------
------------------------------------------------------------
------------------------------------------------------------
------------------------------------------------------------
------------------------------------------AFA-------AD------
----------------------------------------------------------AP
TLSPEAKSASGKIYFERCAGCHGMLRKGATGKNLEP--------AWSRKEADGRLTEGGT
Q--KLG--QSRLEKIISYG-TEGGMPNF--DD----I-----L-SKDEIKNMAAYIQMS-
PDAP-PEWSLKDIHGTWKLHVPVDQR-PTRKMN-NVN-LNNIFSVTLR------DAGEVA
LIDGDTKQIWGIV-KTGYAVHISR---------LSL-S----GRYIHVVGRDGRLDMIDL
WFEKPTV-VATVKAGMETRSVETSKAKG----FEDKYVIVGSYWPPQYTILDGMTLEPLK
NVSTRGVT-VDG--DYHQEPRVASIVAS---TTKPEFLVSVKETGMVKMVDYSD--LT--
NLRE--TTI-NTAKFLHDGGY-----DATKRYFLVAANASNKVAVVDVKE-GKFTA----
---LVD----T-A-KIPHPGRGANI----VHPKYG-PVWATSHLGADVITLIGTDPE---
--KYPQH-AWKVVQELK--NHGANSLFVKTHPKSDNLWADSPLNPDPKLAGSVTVYRVSE
LGNP------DP-QPEVIDIAAAANLGK-----TKG------------------------
-------------------IQRV---------------VQGEYNQNGDEIWYSVWTGNK-
---TEP-S--AIVVIDDKTRKVKTVIKDKRLVTPT-GKFNV-------------------
------FNTQHDVY----------------------------------------------
-----------------------------------
>refSch_23
------------------------------------------------------------
-----------------------------MRWTRPALW----A-----------------
--------------------------------ASVAIPALF-------------------
------------------------------------------------------------
------------------------------------------------------------
------------------------------------------------------------
------------------------------------------ALAPVSASAQAG------
----------------------------------------------------------DP
ALAKEAKDASAKIYFERCAGCHGVLRKGATGKNLEP--------E-------------AT
K--KLG--QARLEKILAFG-TEGGMPNF--ED----I-----L-SKDEIKNLATYIQMT-
PDAP-PEWGMKDMKNSWKLVIPPEKR-PTRKMN-TVN-LDNVFSVTLR------DSGEVA
LIDGDSKTIWNIV-KTGYAVHISR---------LSA-S----GRYVYVIGRDGKLDMIDL
WMEKPEV-VATIKTGLDARSVDTSKFKG----FEDKYAIAGSYWPPQYVIMDGLTLEPLK
IVSTRGNT-IDG--EYHPEPRVASIVSS---PIKPEWVVNVKETGMIKLVDYTD--IN--
NLKE--TTI-ESAKFLHDGGW-----DASKRYFLVAANASDKVAVVDTRD-GKLAA----
---LVT----T-K-PKPHPGRGANF----VHPKFG-PVWATSHLGSDVITLIGTDPD---
--KHPES-AWKVVAELK--NHGAGSLFVKTHPKSKNLWADAPLNPDQEVLESVTVF---D
IGNL------DK-GPEVINIAKMAGLPE-----TKA------------------------
-------------------LKRV---------------VHGEYNAAGDEIWFSIWAG-K-
---TDP-S--AIVVVDDKTRKMKAVIKDPKLITPT-GKFNV-------------------
------LNTQHDIY----------------------------------------------
-----------------------------------
>refSch_35
------------------------------------------------------------
-----------------------------MKKSSTALW----A-----------------
--------------------------------MAITLPALL-------------------
------------------------------------------------------------
------------------------------------------------------------
------------------------------------------------------------
------------------------------------------GFWPISASAQTA------
----------------------------------------------------------EP
TLSKEDKEASAKIYFERCAGCHGVLRKGATGKNLEP--------E-------------AT
R--KLG--QPRLEKILGLG-TEGGMPNF--DD----I-----L-SKDELKNMATYIQMT-
PDTP-PEWGMKEMKASWKLGVAPDKR-PTRQMN-AVN-LNNVFSVTLR------DSGEVA
LIDGDTKKIWTII-KTGYAVHISR---------MSA-S----GRYIYVIGRDGKLDMIDL
WMETPAV-VATIKTGLDARSVDTSKFKG----YEDKYAIAGSYWPPQYVIMDGQTLEPLK
IVSTRGLT-VDG--AYHPEPRVASIVSS---LIKPEWVVTVKETGLVKLVDYTD--VK--
NLKE--TTI-ESAKFLHDGGW-----DASKRYFMVAANASDKVAVIDTKD-GKLAA----
---LVD----T-K-PKPHPGRGANF----VHPKFG-PVWATSHLGSDVVTLIGTDPE---
--KHKDS-AWKVVAELK--NHGAGSLFVKTHPKSSNLWADAPLHPDRDMAESVSVF---D
IANL------DK-PAEIINVAKMAGLPE-----TKA------------------------
-------------------IQRV---------------VHAEYNEKGDEVWFSIWAG-K-
---TDP-S--AIVIIDDKTRKMKNVIKDPKLITPT-GKFNV-------------------
------LNTQHDIY----------------------------------------------
-----------------------------------
>refKO_134
------------------------------------------------------------
-------------------------------------M----G-----------------
--------------------------------HTTLFGPFG-------------------
------------------------------------------------------------
------------------------------------------------------------
------------------------------------------------------------
------------------------KMPGTKIS----------RLVGVAMIFGSLLGTAFA
SNAA----------------------------------------------------EPNL
NLSDEERTQANKIFFERCAGCHGVLRKGATGKPLTT--------D-------------IT
K--ERG--YDTLVAFITYG-SPAGMPNWGTSG----E-----L-SESQIDLMARYLLNE-
PQTP-PEFGMPEMKASWNLAVPPDKR-PTKKMN-DWD-IDNLFSVTLR------DAGQIA
LIDGNTYEIKTII-KTGYAVHITR---------ISA-N----GRYLLVIGRDARINMIDL
WMKEPAT-VASIKIGMEARSVESSKMKG----FEDKYAIAGAYWPPQFTIMDGHTLEPLK
IVSTRGMT-VDT-QDYHP------------------------------------------
-----------------------------------ASGARGK------------------
-------------------------------PQSS-KIW--TRVGDQ-------------
------------------------------------------------------------
-----------------------------------S------------------------
-------------------SRR--------------------------------------
------------------------------------------------------------
------------------------------------------------------------
-----------------------------------
>refKO_176
------------------------------------------------------------
---------------------------MTYLSRLKTAA----L-----------------
--------------------------------ITSVIAPLS-------------------
------------------------------------------------------------
------------------------------------------------------------
-----------------------------------------LVGGFGFAA-ED-------
------------------------HTNSPSAQ-------YN----PSLNTLGAL--KMEI
PGRK----------------------------------------------------PEDP
IISAEEFEQAKQLYFERCAGCHGVLRKGATGKPLTT--------D-------------IT
K--DYG--YEYLRDFITYG-SPAGMPNWGTSG----D-----L-SEAQVDMMARYLLTE-
PPQP-PEFGLAEIKKTWKVLVRVKDR-PTTKQN-DLD-IDNLFSVTLR------DAGKVA
LIDGKSKKIVRIL-DTGYAVHISR---------MSA-S----GRYLYTIGRDAKLTMVDL
FMDPPAT-VAEMKIGMEARSVETSKFKG----WEDKYAIAGAYWPPQYVLMDGSTLEPLK
VISTRGMT-YDT-QEFHPEPRVASIAAS---HYKPEFVVNVKETGFIQLVNYQD--ID--
NLTV--TSI-EAERFLHDGGF-----DSTGRYFLVAANARNKVAVVDTKE-SKLVT----
---LIDT---Q-G-VTPHPGRGANF----DHPKYG-PVWATSHLGDETVALIGTDPK---
--EHPDS-AWKVVQQLE--ALGGGSLFVKTHPKSNHLYVDAPLNPDAETSGSVAVF---N
ISEMDQE---SP-EYVQLPLIEWAGIT------D-G------------------------
-------------------QPRV---------------VQGEYNQEGNEVWFSIWNA-K-
---DKE-S--AIVVVDDKTLKMKALIKDERIVTPT-GKFNV-------------------
------FNTRNDVY----------------------------------------------
-----------------------------------
>refKO_85
------------------------------------------------------------
----------------------------MYRKFLMNTV----T-----------------
--------------------------------PMLVGAGLV-------------------
------------------------------------------------------------
------------------------------------------------------------
-----------------------------------------LGSGAAWAE----------
---------------S--------GHTPDGST-------YE----PSLESMPL---DGEA
PGVK----------------------------------------------------PGVP
TMTEEEFAASRKIFFERCAGCHGVLRNGATGPALTT--------D-------------RT
R--ELG--IDHLRDFITYG-SPAGMPNWGTSG----D-----L-SEAEVDMMARYVMQD-
PPQP-PEWGMSSMKETWEVLIPVDKR-PTKKMN-DID-IDNLFSVTLR------DTGEIA
LIDGKSYEITSII-KTGYAVHISR---------VSA-S----GRYLFVIGRDARIDMIDL
WMKEPGK-VATIKVGLEARSVETSKMKG----WEDKYAIAGAYWPPQYVIMDGETLEPLK
IESTRGTT-YDE-QEYHPEPRVASIVGS---HYNPEFVVNVKETGKILLVNYEN--LD--
ALQV--TTI-EAERFLHDGGL-----DSTGRYFLVAANARDRVAVVDTKE-RKLAG----
---LVD----V-G-VKPHPGRGANF----VHPEYG-PVWATSHLGDETVALIGTDPE---
--GHPDN-AWKKVESLE--GPGGGSLFIKTHPKSTNLWVDTPLNSEAELYQSVAVF---D
INNL------DK-GFETLPIAEWADLGD-----E-G------------------------
-------------------AQRV---------------VQGEYNQAGTEIWFSVWNG-K-
---EQN-S--AIVVVDDKTRELKKVIKDPRLITPT-GKFNV-------------------
------FNTREDVY----------------------------------------------
-----------------------------------
>refSch_3
------------------------------------------------------------
------------------------------------------------------------
------------------------------------------------------------
------------------------------------------------------------
------------------------------------------------------------
------------------------------------------------------------
--------------------------------------------------MPL---DGEA
PGVK----------------------------------------------------PGVP
TMTEEEFAASRKIFFERCAGCHGVLRNGATGPALTT--------D-------------RT
R--ELG--IDHLRDFITYG-SPAGMPNWGTSG----D-----L-SEAEVDMMARYVMQD-
PPQP-PEWGMSSMKETWEVLIPVDKR-PTKKMN-DID-IDNLFSVTLR------DTGEIA
LIDGKSYEITSII-KTGYAVHISR---------VSA-S----GRYLFVIGRDARIDMIDL
WMKEPGK-VATIKVGLEARSVETSKMKG----WEDKYAIAGAYWPPQYVIMDGETLEPLK
IESTRGTT-YDE-QEYHPEPRVASIVGS---HYNPEFVVNVKETGKILLVNYEN--LD--
ALQV--TTI-EAERFLHDGGL-----DSTGRYFLVAANARDRVAVVDTKE-RKLAG----
---LVD----V-G-VKPHPGRGANF----VHPEYG-PVWATSHLGDETVALIGTDPE---
--GHPDN-AWKKVESLE--GPGGGSLFIKTHPKSTNLWVDTPLNSEAELYQSVAVF---D
INNL------DK-GFETLPIAEWADLGD-----E-G------------------------
-------------------AQRV---------------VQGEYNQAGTEIWFSVWNG-K-
---EQN-S--AIVVVDDKTRELKKVIKDPRLITPT-GKFNV-------------------
------FNTREDVY----------------------------------------------
-----------------------------------
>refKO_6
------------------------------------------------------------
---------------------------MKLTTRLRRSA----A-----------------
--------------------------------PLALGFGLI-------------------
------------------------------------------------------------
------------------------------------------------------------
-----------------------------------------FAS-VAIAQ----------
---------------E--------KHPDSEST-------YE----PSLESLPT---DGSQ
PGTH----------------------------------------------------EGVP
TMTADEFNQGRKIFFERCAGCHGVLRNGATGPALTT--------D-------------RT
R--DLG--YDYLHDFITYG-SPAGMPNWGTSG----D-----L-TEEQIDIMARYVMQD-
PPQP-PEWGMAAMKESWKVIVPVDQR-PTQKMN-DLD-IENLFSVTLR------DAGQIA
LIDGHDYKIKYVI-DTGYAVHISR---------VSA-S----GRYLMVIGRDAKIDMIDL
WMKDPKI-VATIKVGLEARSVETSKMKG----WEDRYAIAGSYWPPQFTIMDGETLEPLK
IVSTRGMT-YDE-QEYHPEPRVAAIVSS---HYNPEFVVNVKETGKVLLVNYED--LD--
ALQV--TSI-SAERFLHDGGF-----DSSGRYFMVAANARDTVAVIDTKE-RKLTK----
---LVE----V-G-TTPHPGRGANF----IHPELG-PVWATSHLGDDTIALIGTDPE---
--KHPEN-AWKMAASID--GLGGGSLFIKTHPNSTNLWVDAPLNSDAEIYHSVGVL---D
INNL------DA-GVETLPIAEWADLGD-----E-G------------------------
-------------------AQRV---------------VQGEYNKQGTEIWFSVWNG-K-
---AEK-S--AIVIVDDKTRKLKKVIKDDRLVTPT-GKFNI-------------------
------YNTQHDIY----------------------------------------------
-----------------------------------
>refKO_199
------------------------------------------------------------
---------------------------MLLTARLRRTA----A-----------------
--------------------------------PIALGFGLI-------------------
------------------------------------------------------------
------------------------------------------------------------
-----------------------------------------FAS-SAFAQ----------
---------------D--------THSEGTST-------YE----PSLDSLPT---EGNQ
PGVH----------------------------------------------------AGVP
TMTTEEFDQGRKIFFERCAGCHGVLRNGATGPALTT--------D-------------RT
R--ELG--YDYLHDFITYG-SPAGMPNWGTSG----E-----L-SEEQVDIMARYVMQD-
PPQP-PEWGMAAMKESWKVFIPVDQR-PTKKMN-DLD-IENLFSVTLR------DAGQIA
LIDGNDYKIKYVI-DTGYAVHISR---------VSA-S----GRYLFVIGRDAKIDMIDL
WMKDPKV-VATLKVGLEARSVETSKMKG----WEDKYAIAGSYWPPQFTIMDGETLEPLE
IVSTRGMT-TDE-KEYHPEPRVAAIVSS---HYNPEFVVNVKETGQVLLVNYED--LD--
ALQI--TAI-DAERFLHDGGF-----DASGRYFLVAANARNTVAVIDTKD-RVLTK----
---LVE----V-G-TTPHPGRGANF----VHPKLG-PVWATSHLGDETIALIGTDPE---
--NHPDN-AWKMAASIE--GQGGGSLFIKTHPKSTNLWVDTPLNSDAEIYQSVAVF---N
INDL------DA-GFDILPIAEWADVG------E-G------------------------
-------------------AKRV---------------VQGEYNKQGTEIWFSVWNG-K-
---AEK-S--AIVVVDDKTRKLKKVIKDDRLVTPT-GKFNV-------------------
------YNTQHDIY----------------------------------------------
-----------------------------------
>refSch_53
------------------------------------------------------------
------------------------------------------------------------
------------------------------------------------------------
------------------------------------------------------------
------------------------------------------------------------
------------------------------------------------------------
------------------------------------------------------------
------------------------------------------------------------
-MTPEEFAQAKDIFFQRCAGCHGVLRKGATGPNLEP--------A-------------RT
R--TLG--LEHLEAFINFG-SPAGMPNWGTSG----E-----L-SKEQVNLMARYVMQD-
PPQP-PEWGMKEMKASWEVLVKPADR-VKKKES-TLD-IENLFSVTLR------DAGQVA
LINGSTHQIEKII-PTGYAVHISR---------ISA-S----GRYVFVIGRDARIDMIDL
WPKEPTK-VASLKVGLEARSVETSKFKG----WEDKYAIAGTYWPPQYVIMDGETLEPLK
ISSTRGMI-YDE-QSYHPEPRVASILGS---HYRPEFIVNVKETGKVMMVDYSD--LK--
NLKT--TEI-EAERFLHDGGL-----DSSGRYFMVAANARNKVSVIDTKD-GKLVA----
---NVE----T-G-ATPHPGRGANF----VHPKFG-PVWATSHLGDDGISLIGTDPK---
--GHPKQ-AWKVVETLN--GQGGGSLFIKTHPKSGNLWVDTPLNPDEKVSQSVAVF---D
IRSL------DK-GFEVLPIAEWADLG------E-G------------------------
-------------------AKRV---------------VQPEYNKAGDEVWFSVWNG-K-
---TQK-S--AIVVVDDKTRKLKTVIKDDRLVTPT-GKFNV-------------------
------FNTQHDIY----------------------------------------------
-----------------------------------
>refSch_66
------------------------------------------------------------
---------------------------MSHSKLNRALA----G-----------------
--------------------------------SVALAALLA-------------------
------------------------------------------------------------
------------------------------------------------------------
-----------------------------------------FSAAAGAAE----------
---------------TKTHAPDAGKDGGTTNT-------YV----PQLDNMPA---EVAP
K--P----------------------------------------------------EDAF
QLTADELAEGKKIFFERCAGCHGVLRKGATGPNLEP--------E-------------RT
H--ELG--MDHVKAFITYG-SPAGMPNWGTSG----E-----L-TETQVDIMARYVMND-
PPQP-PEWGMDKMKESWEVLVKPEDR-PTKQMN-KLP-LDDLFAVTLR------DAGEVA
LINGKTHKIEQIV-PTGYAVHISR---------MSA-S----GRYVYTIGRDGRIDMIDL
WPAEPTK-VASIKIGLEARSVETSKMKG----WEDKLAIAGAYWPPQYVIMDGATLEPQK
IVSTRGML-YDE-QTFHPEPRVASILAS---HYNPEFIVNVKETGKVILVDYSD--LK--
NLKT--VEI-EAERFLHDGGL-----DSTGRYFLVAANARNTIAVIDTKD-RNLAA----
---LVE----V-G-TTPHPGRGANF----VHPKFG-PVWATSHLGDETISMIGTDPE---
--GHPDH-AWKVVDTIS--GQGGGSLFIKTHPNSKNLWVDTPLNSDAELYQSVAVF---D
TQDF------SK-GYEVLPIAEWADLG------E-G------------------------
-------------------AKRV---------------VQPEYNKAGDEVWFSVWNG-K-
---EQK-S--AIVVVDDKTRTLKQVIKDDRLITPT-GKFNT-------------------
------YNTQHDVY----------------------------------------------
-----------------------------------
>refKO_25
------------------------------------------------------------
------------------------------MKRQTLAA----V-----------------
--------------------------------ALCAAVSVP-------------------
------------------------------------------------------------
------------------------------------------------------------
-----------------------------------------WSATNEVSAQDK-------
------------------------HPISPSGQ-------YR----PSLDALG----GVEQ
PGAD----------------------------------------------------ASAP
ILSKDEFTEANKIYFQRCAGCHGVLRKGATGKPLTP--------K-------------ET
K--ELG--MEGITAFITYG-SPAGMPNWGTSG----E-----L-SEAQINLMARYLLNE-
PAVP-PEWGMAEMRESWDVLVPPEKR-PTRKLN-KLD-IDNLFSVTLR------DAGQIA
LIDGNTYEIRTII-ETGYAVHITR---------LSA-S----GRYIYVIGRDAKVNMIDL
WMDPPQT-VAKIKIGLEARSVETSKAKG----WGDKYAIAGAYWPPQYVIMDGATLEPLK
IVSTRGMT-VDT-QEFHPEPRVAAIVSS---HYLPEFIVNVKETGKILLVNYED--IK--
NLDV--MAI-DAERFLHDGGL-----DSSRRYFLVAANARNTIAVVDTKD-RKLVK----
---LIRESEGV-G-QTPHPGRGANF----VHPEHG-PVWATSHLGDELVVLIGTDPK---
--KHGGN-AWRVVQSLE--AQGGGSLFIKTHPKSHNLWVDTPLNPDPEIASSVAVF---D
IRNL------DK-PYVRIPVGEWSGIK------E-G------------------------
-------------------GRRV---------------VQGEYNKEGSEIWFSVWNG-K-
---DQQ-S--AIVVIDDKTRKLKKVIKDPRLITPT-GKFNV-------------------
------YNTREDVY----------------------------------------------
-----------------------------------
>refKO_8
------------------------------------------------------------
---------------------------MRYSIPPASRR----L-----------------
--------------------------------LATAALALV-------------------
------------------------------------------------------------
------------------------------------------------------------
-----------------------------------------LGPYSATAQ-EQ-APAEPA
PAEQELSPEAKAALED--------HETKTDNR-------YE----PSLDVLAQE--PVEA
PGAP----------------------------------------------------EGVT
ALSEAQYNEANKIYFERCAGCHGVLRNGATGKALTP--------D-------------LT
R--ELG--FDYLQTFINYG-SPAGMPNWGTSG----E-----L-TPEQVDLMANYLMLD-
PAAP-PEFGMTEMKESWKVLVAPEDR-PTEQMN-DWD-LDNLFSVTLR------DAGQIA
LIDGASYEIKSIL-DTGYAVHISR---------MSA-S----GRYLFVIGRDAKINMIDL
WMEEPAT-VAEIKIGAEARSIETSKMEG----YEDKYAIAGAYWPPQYVIMDGETLEPLK
IKSTRGMI-YDE-QQYHPEPRVAAILAS---HYRPEFIVNVKETGKILLVDYTD--LK--
NLKT--TEI-EAERFLHDGGL-----DSTRRYFITAANARNKLVVIDTKE-GKLVA----
---IEDT---G-G-QTPHPGRGANF----VHPTFG-PVWATSHMGEESVALIGTDPE---
--NNPDY-AWKIVDSFP--ALGGGSLFVKTHPNSKYLYVDATLNPDAEISGSVAVF---D
TTKMTDA-ETDP-EFVTLPLAEWAGIT------E-G------------------------
-------------------QPRV---------------VQGEFNKEGTEVWFSLWNG-K-
---DQE-S--AIVVVDDKTLEMKHVIKDPRLVTPT-GKFNV-------------------
------YNTKSDIY----------------------------------------------
-----------------------------------
>refKO_64
------------------------------------------------------------
---------------------------MRHRLPFARPS----L-----------------
--------------------------------LATAALALV-------------------
------------------------------------------------------------
------------------------------------------------------------
-----------------------------------------LGPLAAVAQ-DQ-APAK--
--------DPKAALED--------HQSKSDNK-------YE----PSLDNLAKDEGEVAA
PGAP----------------------------------------------------EGIP
ALTDAQYTEANKIYFERCAGCHGVLRNGATGKALTP--------D-------------LT
R--ELG--FEYLQSFITYG-SPAGMPNWGTSG----E-----L-TQEQVDLMANYLLLD-
PAAP-PEFGMKEMRDTWKVLVAPEDR-PTKQEN-DWD-LDNLFSVTLR------DAGQIA
LIDGGSYEIKSVI-DTGYAVHISR---------MSA-S----GRYLFVIGRDAKINMIDL
WMKEPAT-VAEIKIGAEARSIETSKMEG----WEDKYAIAGAYWPPQYVIMDGETLEPKK
IQSTRGMI-YDE-QEYHPEPRVAAILAS---HYRPEFIVNVKETGKILMVDYTD--LK--
NLKT--TEI-EAERFLHDGGL-----DSTKRYFITAANARNKLVVIDTKE-GKLVA----
---ISDT---G-G-QTPHPGRGANF----THPTFG-PVWATSHLGDDSVALIGTDPE---
--GHPDQ-AWKIIDSFP--ALGGGSLFVKTHPKSKHLYVDATLNPEIEISGSVAVF---D
TTTMKGD-GSDP-EFKTLPLAELAGIT------E-G------------------------
-------------------QPRV---------------VQGEFNKDGTEVWFSVWNG-K-
---DQT-S--AIVVVDDATLEVKHVIKDERLVTPT-GKFNV-------------------
------YNTKGDIY----------------------------------------------
-----------------------------------
>refUni_1
------------------------------------------------------------
---------------------------MRQRTPFARPG----L-----------------
--------------------------------LASAALALV-------------------
------------------------------------------------------------
------------------------------------------------------------
-----------------------------------------LGPLAASAQ-EQVAPPK--
--------DPAAALED--------HKTRTDNR-------YE----PSLDNLAQQ--DVAA
PGAP----------------------------------------------------EGVS
ALSDAQYNEANKIYFERCAGCHGVLRKGATGKALTP--------D-------------LT
R--DLG--FDYLQSFITYG-SPAGMPNWGTSG----E-----L-SAEQVDLMANYLLLD-
PAAP-PEFGMKEMRESWKVHVAPEDR-PTQQEN-DWD-LENLFSVTLR------DAGQIA
LIDGATYEIKSVL-DTGYAVHISR---------LSA-S----GRYLFVIGRDGKVNMIDL
WMKEPTT-VAEIKIGSEARSIETSKMEG----WEDKYAIAGAYWPPQYVIMDGETLEPKK
IQSTRGMT-YDE-QEYHPEPRVAAILAS---HYRPEFIVNVKETGKILLVDYTD--LD--
NLKT--TEI-SAERFLHDGGL-----DGSHRYFITAANARNKLVVIDTKE-GKLVA----
---IEDT---G-G-QTPHPGRGANF----VHPTFG-PVWATSHMGDDSVALIGTDPE---
--GHPDN-AWKILDSFP--ALGGGSLFIKTHPNSQYLYVDATLNPEAEISGSVAVF---D
IKAMTGD-GSDP-EFKTLPIAEWAGIT------E-G------------------------
-------------------QPRV---------------VQGEFNKDGTEVWFSVWNG-K-
---DQE-S--ALVVVDDKTLELKHVIKDERLVTPT-GKFNV-------------------
------YNTMTDTY----------------------------------------------
-----------------------------------
>refKO_97
------------------------------------------------------------
---------------------------MKTPTRHWKAA----L-----------------
--------------------------------LTSAAFFVA-------------------
------------------------------------------------------------
------------------------------------------------------------
-----------------------------------------APFSGAMAE----------
-------------------------------D-------YN----PEANTLAKL--GVTV
EGMK----------------------------------------------------ADDP
ILTAEEFEQGKAIFFQRCAGCHGVLRKGATGPALTV--------D-------------VT
H--ELG--YEGAHDFITYG-SPAGMPNWGTSG----E-----L-TEDEVKLMARYVMVE-
PPQP-PEFGMPEIKDSWKVLIAPADR-PTQKMN-DLD-IDNLFSVTLR------DTGQIA
LIDGATYEIITVI-KTGYAVHISR---------ISA-S----GRYLYVIGRDAKINMIDL
WMEVPAT-VAEVKIGSEARSVETSKFEG----YEDKFAIAGAYWPPQYVIMDGDTLEPLK
VESTRGMT-YDT-QEYHPEPRVASIVAS---HFRPEFVVNVKETGKVLMIDYSD--IK--
NLNV--TEI-EAERFLHDGGF-----DSTGRYFLVAANARDKVAVIDTKE-DKLVT----
---VLET---G-G-VKPHPGRGANI----VHPVYG-PVWVTSHLGDETLSLIGTDPE---
--GHPDQ-AWKVVQMLE--GLGGGSLFVKSNPKSDHLYADAPLNPDEETSASVAVF---T
ISELGTE---EP-AFKTLPIGEWADIK------E-G------------------------
-------------------QPRV---------------VQGEYNMAGDEIWFSVWNA-K-
---DKE-S--AIVVVDDKTLELKHVIKDPRLITPT-GKFNV-------------------
------YNTRNDVY----------------------------------------------
-----------------------------------
>refKO_53
------------------------------------------------------------
---------------------------MRFPATLARRL----L-----------------
--------------------------------LSCAILGVA-------------------
------------------------------------------------------------
------------------------------------------------------------
-----------------------------------------AGAG--LAD-EK-P-----
--------------KT--------HGDTPAAA-------YQ----PSMTTLGQI--KVEI
PGRK----------------------------------------------------ENDP
VMSQEEFQKATEIYFERCAGCHGVLRKGATGKPLTP--------D-------------LT
RSPDKG--YDYLKNFITYG-SPAGMPNWGTSG----Q-----L-DEATVDMMARYLLLD-
PPAP-PEFGMPEMRASWKLIVKPEDR-PTKKLN-DIN-IDNLMSVTLR------DAGQVA
LIDGGTYEIKAII-DTGYAVHISR---------ISA-S----GRYLFVIGRDGKVVMIDL
WMNPPAP-VAEIKIGSEARSIETSKFKG----FEDKYAIAGAYWPPQYVIMDGNTLEPKK
IVSTRGNI-YDE-QVYHPEPRVASIVSS---HFKPEFIVNVKETGKILLVDYSD--IK--
NLKT--VEI-EAERFLHDGGF-----DSTKRYFLVAANARGKVAVVDTKE-DKLVA----
---LVET---G-G-QTPHPGRGANF----VHPVFG-PVWATSHLGDDSVALIGTDPE---
--GHPDN-AWKVVDSFP--ALGGGSLFIKTHPKSQHLYVDAPLNPEASISSSVAVF---D
ISKMTKD--GDP-EITTLPIVEWSGIA------E-G------------------------
-------------------QPRV---------------VQPEFNEDGTEVWFSVWGK-A-
---SEE-S--AIVVVDDKTLQLKKVIKDKRLVTPT-GKFNV-------------------
------FNTREDVY----------------------------------------------
-----------------------------------
>refKO_98
------------------------------------------------------------
---------------------------MFTRATKIRQT----L-----------------
--------------------------------LGTVALVVA-------------------
------------------------------------------------------------
------------------------------------------------------------
-----------------------------------------GGLTPALAE-DN-A-----
------------------------HGSGPAAA-------YS----PSMTTLGQL--QVEV
PGMR----------------------------------------------------PDDP
VMTAEEFQEGTQIYFERCAGCHGVLRKGATGKPLTT--------D-------------IT
R--DYG--FDYLESILTYG-SPAGMPNWGTSG----E-----L-TEDQINLMARYLLLE-
PPAP-PEWGMPDMKESWQVIVAPEDR-PTEKMN-DID-IENLMSVTLR------DAGQIA
LIDGGTYEIRSII-TTGYAVHISR---------ISA-S----GRYLMVIGRDGLVNMIDL
WMEEPDT-VAKIKIGMEARSVETSKFEG----YEDKYAVAGAYWPPQYVIMDGDTLEPLK
IVSTRGNV-YDD-QTYHPEPRVASILGS---HYKPEFIINVKETGKILMVDYSD--LK--
NLKT--VEI-EAERFLHDGGL-----DSTHRYFMVAANARNKIAVVDTKD-GKLTA----
---LIET---E-G-QTPHPGRGANF----VHPVFG-PVWATSHLGDESVALIGTDPE---
--GHPDQ-AWKLLDSFY--GLGGGSLFIKTHPNSEHLYVDATLNPDAETSASVAVF---K
IADFDDDRDTEE-EYTTLPIGEWAGIT------D-G------------------------
-------------------QPRV---------------VQPEFNKHGTEVWFSVWNS-K-
---DKE-S--AIVVVDDKTLELKYVIKDPRLITPT-GKFNV-------------------
------LNTQKDVY----------------------------------------------
-----------------------------------
>refKO_269
------------------------------------------------------------
---------------------------MFTRATTLKHA----L-----------------
--------------------------------LGTVALVFA-------------------
------------------------------------------------------------
------------------------------------------------------------
-----------------------------------------GASVPAIAQ-DN-A-----
------------------------HASDPAAA-------YE----PSMTTLAQI--NVEL
PGKK----------------------------------------------------PGDP
VMTAEEFQMGTEIYFQRCAGCHGVLRKGATGKPLTP--------D-------------IT
R--DHG--YDYLESILTYG-SPAGMPNWGTSG----E-----L-TEEQINLMARYILLD-
PPAP-PEWGMPDMKNSWEVVIAPEDR-PTEKMN-DID-IDNLMSVTLR------DAGQVA
LIDGNTYEIRSII-DTGYAVHISR---------ISA-S----GRYLFVIGRDALVNMIDL
WMEVPDT-VAKIKIGMEARSVETSKFEG----YEDKFAVAGAYWPPQYVIMDGDTLEPLK
IVSTRGNI-YDE-QTYHPEPRVASIVAS---HYNPEFIINVKETGKILLVDYSD--LK--
NLKT--VEI-EAERFLHDGGF-----DSTHRYFLVAANARGKVAVVDTKE-DKLVS----
---IIET---E-G-QTPHPGRGANF----NHPVFG-PVWATSHLGDESIALIGTDPE---
--GHAEQ-AWQLVDSFY--GLGGGSLFIKTHPNSQHLYVDAPLNPDAEITSSVAVF---N
IPDMDGDRDTEE-EYTTLPIGEWAGIE------D-G------------------------
-------------------QPRV---------------VQPEFNKQGTEVWFSVWNA-K-
---DKE-S--AIVVVDDATLELKYVIKDERLITPT-GKFNV-------------------
------LNTQHDIY----------------------------------------------
-----------------------------------
>refKO_164
------------------------------------------------------------
---------------------------MRIIPTTARRL----L-----------------
--------------------------------LSSAAVALM-------------------
------------------------------------------------------------
------------------------------------------------------------
-----------------------------------------LTGSTVWAQ-DT-K-----
--------------EPIPEDPKVVHGDNPADA-------YQ----PSMTTLAEI--QVQI
PGRK----------------------------------------------------EGDP
VMTQDEFQRGTKIYFERCAGCHGVLRKGATGKPLTP--------D-------------IT
R--EHG--YDYLQSFITYG-SPAGMPNWGTSG----E-----L-SEADVDLMARYVLLE-
PPTP-PEFGMPEMLDSWKVIVAPEDR-PTKKMN-DID-IENLMSVTLR------DAGEIA
LIDGNTYDIREVI-KTGYAVHISR---------ISA-S----GRYLFVIGRDARVNMIDL
WMEHPSS-VAEIKIGMEARSVETSKMEG----WEDKYAIAGAYWPPQYVIMDGDTLEPKK
IVSTRGNI-YDE-QTYHPEPRVAAILAS---HYRPEFIINVKETGKILMVDYTD--LK--
NLKT--TEI-EAERFLHDGGL-----DSTHRYFITAANARGKLVVIDTKE-GKLVA----
---ITET---G-G-ETPHPGRGANF----VHPDYG-PVWATSHLGDDSVALIGTDPE---
--GHPEQ-AWKIADSFY--ALGGGSLFIKTHPNSDNLYVDATLNPDAETSASVAVF---K
ISDMKES--VEP-EYTTLPIGEWAGIA------D-G------------------------
-------------------QPRV---------------VQPEFNKEGTEVWFSVWNA-K-
---DKV-S--AIVVVDDKTLELKKVIKDPRLITPT-GKFNV-------------------
------YNTQKDVY----------------------------------------------
-----------------------------------
>refKO_35
------------------------------------------------------------
---------------------------MKHQRSHATHV----L-----------------
--------------------------------LSSAALALA-------------------
------------------------------------------------------------
------------------------------------------------------------
-----------------------------------------LLAGPALAQ-DK-P-----
-----------------KD-----HTDGPAAA-------YE----PSMTTLGQI--KVEI
PGRK----------------------------------------------------EGDP
VMTQEEFQRGTTIYFERCAGCHGVLRKGATGKPLTT--------D-------------IT
R--ENG--YDYLHSFITYG-SPAGMPNWGTSG----D-----M-TEDDVDLMARYLLLE-
PPVP-PEFGMPEMLASWKVIVKPEDR-PKEKMN-DID-IDNLFSTTLR------DSGEIA
LIDGATYEIKTII-NTGYAVHISR---------ISA-S----GRYLFVIGRDARIVMIDL
WMETPGP-VAEIKIGAEARSIETSKFEG----FEDKYAIAGAYWPPQFVIMDGDTLEPKK
IVSTRGNI-YDE-QVYHPEPRVAAILAS---HFKPEFIVNVKETGKILMVDYTD--LK--
NLKT--TEI-EAERFLHDGGL-----DGSHRYFITAANARNKLVVIDTKE-SKLVA----
---ITDT---G-G-ATPHPGRGANF----IHPEFG-PVWATSHLGDESVALIGTDPE---
--GHPDQ-AWQIVDSFS--ALGGGSLFIKTHPNSDHLYADATLNPDAETSASVAVF---K
ISEMTAG--ADP-EFVTLPIGEWAGIT------D-G------------------------
-------------------QPRV---------------VQPEFNKEGTEVWFSVWNA-K-
---DKE-S--AIVIVDDKTLELKKVIKDPRLITPT-GKFNV-------------------
------YNTRSDVY----------------------------------------------
-----------------------------------
>refKO_48
------------------------------------------------------------
---------------------------MKPRATKARTI----L-----------------
--------------------------------WGSAALALG-------------------
------------------------------------------------------------
------------------------------------------------------------
-----------------------------------------LLAGPVLAQ-DK-P-----
--------------ADVED-----HTTGPAAM-------YE----PSMTTLGEL--RVEI
PGRR----------------------------------------------------EGDP
VMTQEEFQRGTKIYFERCAGCHGVLRKGATGKALTT--------D-------------LT
R--ENG--YEYLHSFITYG-SPAGMPNWGTSG----D-----L-SEDDVDLMARYLLLE-
PPAP-PEWGMPEMMETWKVLIKPEDR-PTEKMN-DID-IENLMSVTLR------DAGEIA
LIDGATYEIHSII-KTGYAVHISR---------ISA-S----GRYLMVIGRDGLVNMIDL
WMENPET-VASVKIGIEARSVETSKFEG----WEDKLAIAGAYWPPQFVIMDGDTLEPKK
IVSTRGMV-YDE-QTYHPEPRVAAILSS---HYKPEFIVNVKETGKILMVDYTD--LV--
NLKI--TEV-EAERFLHDGGL-----DSTKRYFITAANARNKLVVIDTKE-SKLVA----
---ITDT---E-G-MTPHPGRGANF----THPTYG-PVWASSHLGDESVALIGTDPE---
--GHPDL-AWQIVDTFS--ALGGGSLFVKSHPNSEHLYVDATLNPDAETSGSVAVF---K
IGDMAAE--GEP-DFTTLPLVEWAGIT------D-G------------------------
-------------------QPRV---------------VQPEFNKEGTEVWFSIWNA-K-
---DKE-S--AIVVVDDKTLELKKVIKDPRLITPT-GKFNV-------------------
------YNTGKDVY----------------------------------------------
-----------------------------------
>refSch_14
------------------------------------------------------------
---------------------------MKRQPNSVRSG----L-----------------
--------------------------------LASAALAIV-------------------
------------------------------------------------------------
------------------------------------------------------------
-----------------------------------------LATGPALAQ-DK-P-----
--------------AG--------HGDTPAAA-------YE----PSMTTLGQI--KVEI
PGRR----------------------------------------------------ADDP
VMTADEFQRGAQIYFERCAGCHGVLRKGATGKALTP--------D-------------IT
R--PLG--YEHLHNFITYG-SPAGMPNWGTSG----E-----L-SEADIDLMARYVLME-
PPAP-PEFGMPEMKASWKVLVKPEDR-PTSKMN-DID-IDNIFSVTLR------DSGQVA
LIDGKTYDIHAII-DTGYAVHISR---------ISA-S----GRYLLVIGRDAKVNMIDL
WMETPGT-VAEIKIGSEARSVETSKFEG----YEDRYAIAGAYWPPQYVIMDGDTLEPLK
IVSTRGNI-YDE-QTYHPEPRVASILAS---HYNPEFIVNVKETGKILLVDYSD--LK--
NLKT--TEI-EAERFLHDGGL-----DSTHRYFLVAANARNKIAVVDTKE-GKLTA----
---LIDT---E-G-QTPHPGRGANF----THPVFG-PVWATSHLGDESVALIGTDPE---
--GHPDN-AWKLLDSFY--ALGGGSLFIKTHPNSNHLYVDATLNPDAETSASVAVF---K
IDEMTAD--ADP-DYVTLPIGEWAGIA------D-G------------------------
-------------------QPRV---------------VQPEFNKEGTEVWFSVWNA-K-
---DKE-S--ALVVVDDKTLELKKVIKDPRLITPT-GKFNV-------------------
------YNTRGDVY----------------------------------------------
-----------------------------------
>refKO_30
------------------------------------------------------------
---------------------------MRLPYFKAAPS----L-----------------
--------------------------------FASAAMATV-------------------
------------------------------------------------------------
------------------------------------------------------------
-----------------------------------------LGLGGALAQ-DK-P-----
--------------QG--------HGDTPAAA-------YK----PSMTTLGEI--KVEI
PGRK----------------------------------------------------ADDP
VISGEEFQRAATIYFERCAGCHGVLRKGATGKPLTP--------D-------------IT
R--ELG--YDHLINFITYG-SPAGMPNWGTSG----Q-----L-SEQDVDLMARYVLME-
PPAP-PEFGMPQMKESWKVVVAPEDR-PTKKMN-DID-IDNLFSVTLR------DAGQVA
LIDGKTYDIHAII-DTGYAVHISR---------ISA-S----GRYLFVIGRDAKVNMIDL
WMNPPAT-VAEIKVGSEARSVETSKFEG----FEDKYAIAGSYWPPQYVIMDGDTLEPLK
VVSTRGNI-YDE-QTYHPEPRVASILAS---HYHPQFIVNVKETGKILLIDYSD--LK--
NLTT--TEI-EAERFLHDGGL-----DSTHRYFLVAANARNKIAVVDTKE-EKLIA----
---LIES---K-G-ATPHPGRGANF----VHPVYG-PVWATSHLGDDSVALVGTDPE---
--GHPDQ-AWKVVQSFY--ALGGGSLFIKTHPNSKNLYVDAPLNPDAEVSASIAVF---D
TSTMT-E--AEP-EFKTLPVGEWAGIP------E-G------------------------
-------------------QPRV---------------VQGEFNREGTEIWFSVWNS-K-
---DKV-S--AIVVVDDKTLQPKKVIKDPRLITPT-GKFNV-------------------
------FNTRSDVY----------------------------------------------
-----------------------------------
>refSch_39
------------------------------------------------------------
------------------------------------------------------------
-------------------------------------MATV-------------------
------------------------------------------------------------
------------------------------------------------------------
-----------------------------------------LGLGGALAQ-DK-P-----
--------------QG--------HGDTPAAA-------YK----PSMTTLGEI--KVEI
PGRK----------------------------------------------------ADDP
VISGEEFQRAATIYFERCAGCHGVLRKGATGKPLTP--------D-------------IT
R--ELG--YDHLINFITYG-SPAGMPNWGTSG----Q-----L-SEQDVDLMARYVLME-
PPAP-PEFGMPQMKESWKVVVAPEDR-PTKKMN-DID-IDNLFSVTLR------DAGQVA
LIDGKTYDIHAII-DTGYAVHISR---------ISA-S----GRYLFVIGRDAKVNMIDL
WMNPPAT-VAEIKVGSEARSVETSKFEG----FEDKYAIAGSYWPPQYVIMDGDTLEPLK
VVSTRGNI-YDE-QTYHPEPRVASILAS---HYHPQFIVNVKETGKILLIDYSD--LK--
NLTT--TEI-EAERFLHDGGL-----DSTHRYFLVAANARNKIAVVDTKE-EKLIA----
---LIES---K-G-ATPHPGRGANF----VHPVYG-PVWATSHLGDDSVALVGTDPE---
--GHPDQ-AWKVVQSFY--ALGGGSLFIKTHPNSKNLYVDAPLNPDAEVSASIAVF---D
TSTMT-E--AEP-EFKTLPVGEWAGIP------E-G------------------------
-------------------QPRV---------------VQGEFNREGTEIWFSVWNS-K-
---DKV-S--AIVVVDDKTLQPKKVIKDPRLITPT-GKFNV-------------------
------FNTRSDVY----------------------------------------------
-----------------------------------
>refKO_276
------------------------------------------------------------
---------------------------MKTQAQKARTT----L-----------------
--------------------------------LASAALALT-------------------
------------------------------------------------------------
------------------------------------------------------------
-----------------------------------------FGVSGAWAE-EK-P-----
--------------AD--------HGDTPAAA-------YE----PSMTTLAEI--QVEL
PGRK----------------------------------------------------PGDP
VMTADEFNTAKKIYFQRCAGCHGVLRKGATGKPLTP--------D-------------IT
R--ELG--YDHLNAFITYG-SPAGMPNWGTSG----E-----L-SEEQVDLMARYVLLE-
PPAP-PEFGMPEMKDSWKVIVAPEDR-PTQKMN-DID-ITNLMSVTLR------DSGQVA
LIDGATYEIHAVI-DTGYAVHISR---------LSA-S----GRYLFVIGRDAKVNMIDL
WMEKPDT-VAEIKVGSEARSIETSKFEG----WEDKYAIAGSYWPPQYVIMDGETLEPLK
IVSTRGNV-YDE-QTYHPEPRVASIVAS---HYNPEFIVNVKETGKILLVDYTD--LK--
NLKT--VEI-EAERFLHDGGF-----DSTHRYFLVAANARGKVAIVDTKE-DKLVG----
---IVET---D-G-QTPHPGRGANF----NHPVFG-PVWATSHLGDETVALIGTDPE---
--GHADN-AWKLVDTFY--ALGGGSLFIKTYPGSNHLYVDAPLNPEADISGSVAVF---N
IDSMTAD--ADP-EFKVLPIVEWSGIT------D-G------------------------
-------------------QPRV---------------VQPEFNKEGTEVWFSVWNA-K-
---DKE-S--AIVVVDDKTLELKQVIKDPRLITPT-GKFNV-------------------
------TNTQKDIY----------------------------------------------
-----------------------------------
>refKO_121
------------------------------------------------------------
---------------------------MTTLAPKARRT----L-----------------
--------------------------------LASAALGLA-------------------
------------------------------------------------------------
------------------------------------------------------------
-----------------------------------------LGVSMAWAE-DK-P-----
--------------AG--------HADGPAAA-------YE----PSMTTLAQI--NVEI
PGRK----------------------------------------------------ADDP
VMTQDEYNEAKTIYFQRCAGCHGVLRKGATGKPLTP--------D-------------IT
R--EHG--YDYLQSFITYG-SPAGMPNWGTSG----E-----L-TEAQVDMMARYVMLD-
PPAP-PEFGMPEMKESWKVIVKPEDR-PTKKMN-DLD-LDNLMSVTLR------DAGQVA
LIDANSYEIKTVI-DTGYAVHISR---------ISA-S----GRYLFVIGRDAKVDMIDL
WMEVPAT-VAEIKVGSEARSIETSKFEG----WEDKYAIAGSYWPPQYVIMDGETLEPLK
IVSTRGNV-YDE-QTYHPEPRVASIVAS---HYHPEFIVNVKETGKILMVDYTD--LK--
NLKT--TEI-EAERFLHDGGF-----DSTKRYFLVAANARGKVAVVDTKE-DKLVA----
---LIET---G-G-QTPHPGRGANF----VHPVFG-PVWATSHLGDDSVALIGTDPE---
--GHPDQ-AWKLVDSFL--ALGGGSLFIKTHPSSTHLYVDAPLNPEAEVSASVAVF---D
ISKMTGDTEADP-EFTTLPIGEWAGIP------E-G------------------------
-------------------QPRV---------------VQPEFNKDGSEVWFSVWNA-K-
---DKQ-S--AIVVVDDKTLELKTVIKDPRLITPT-GKFNV-------------------
------LNTRTDTY----------------------------------------------
-----------------------------------
>refKO_5
------------------------------------------------------------
---------------------------MNTQAHKARKT----L-----------------
--------------------------------LASAALALT-------------------
------------------------------------------------------------
------------------------------------------------------------
-----------------------------------------LGVTGAWAE-DK-P-----
--------------AS--------HADGPAAA-------YE----PSMTTLAEI--SVEI
PGRK----------------------------------------------------PGDP
VMTQEEYDAAKTIYFQRCAGCHGVLRKGATGKPLTP--------D-------------IT
R--ELG--YDHVQSFITYG-SPAGMPNWGTSG----E-----L-SEQEVDMMARYVMLD-
PPAP-PEFGMPEMKDSWKVLVKPEDR-PTQKMN-DID-LDNLMSVTLR------DAGQIA
LIDGGTYEIRAII-DTGYAVHISR---------ISA-S----GRYLFVIGRDAKVNMIDL
WMETPAT-VAEIKVGSEARSIETSKFEG----WEDKYAIAGSYWPPQYVIMDGETLEPLK
IVSTRGNI-YDE-QTYHPEPRVASIVAS---HYNPEFIVNVKETGKILLVDYTD--LK--
NLKT--VEI-EAERFLHDGGF-----DSTHRYFLVAANARGKVAVVDTKE-DKLTA----
---LIET---G-G-QTPH------------------------------------------
------------------------------------------------------------
------------------------------------------------------------
------------------------------------------------------------
------------------------------------------------------------
------------------------------------------------------------
-----------------------------------
>refKO_141
------------------------------------------------------------
---------------------------MTRRATRARTI----L-----------------
--------------------------------WTSAALALG-------------------
------------------------------------------------------------
------------------------------------------------------------
-----------------------------------------LIAAPALAQ-DK-P-----
--------------KE--------HADGPAAA-------YE----PSMTTLGQL--QVEI
PGRK----------------------------------------------------PDDP
VMSQEEFQQATQIYFERCAGCHGVLRKGATGKPLTT--------D-------------IT
R--ANG--YDYLHSFITYG-SPAGMPNWGTSG----E-----L-SEAQVDLMARYLLLE-
PPSP-PEWGMPDMKASWQVLVKPEDR-PKQKEN-DID-IENLMSVTLR------DAGQIA
LIDGGTYDIRAVI-DTGYAVHISR---------ISA-S----GRYLFVIGRDGLVNMIDL
WMKEPAS-VAQIKIGIEARSVETSKFEG----WEDKLAIAGAYWPPQYVIMDGETLEPLK
IVSTRGNI-YDE-QVYHPEPRVASILAS---HYKPEFIVNVKETGKILFVDYTD--LK--
NLKT--VEI-EAERFLHDGGF-----DSTHRYFLVAANQRGKIAVVDTKE-DKLTA----
---LIET---G-G-QTPHPGRGANF----THPVYG-PVWATSHLGDESVALIGTDPE---
--GHPDQ-AWKIVDNFF--GLGGGSLFIKTHPNSTHLYVDAPLNPDAEVSANVAVF---D
ITAMGGDPDVDP-EFTTLPIGEWAGIA------D-G------------------------
-------------------QPRV---------------VQPEFNKEGTEVWFSVWNA-K-
---DKE-S--AIVVVDDTTLELKQVIKDPRLITPT-GKFNV-------------------
------LNTQKDIY----------------------------------------------
-----------------------------------
>refSch_30
------------------------------------------------------------
---------------------------MTRRATRARTL----L-----------------
--------------------------------WTSAALALG-------------------
------------------------------------------------------------
------------------------------------------------------------
-----------------------------------------LMVAPAQAQ-DK-P-----
--------------KE--------HADGPAAA-------YE----PSMTTLGQL--KVEI
PGRK----------------------------------------------------PDDP
VMTQEEFQKATQIYFERCAGCHGVLRKGATGKPLTT--------D-------------IT
R--ENG--YDYLHSFITYG-SPAGMPNWGTSG----E-----L-SEADVDLMARYLLLE-
PPAP-PEWGMPEMKGSWQVLVKPEDR-PKQKEN-NID-IENLMSVTLR------DAGQIA
LIDGGTYDIRAVI-DTGYAVHISR---------ISA-S----GRYLFVIGRDGLVNMIDL
WMKEPAS-VAQIKIGIEARSVETSKFEG----WEDKLAIAGAYWPPQYVIMDGETLEPLK
IVSTRGNI-YDE-QVYHPEPRVASILAS---HYKPEFIVNVKETGKILFVDYTD--LK--
NLKT--VEI-EAERFLHDGGF-----DSTHRYFLVAANQRGKIAVVDTKE-DKLTA----
---LIET---G-G-QTPHPGRGANF----THPVYG-PVWATSHLGDESVALIGTDPE---
--GHPDQ-AWKIVDNFF--ALGGGSLFIKTHPNSTHLYVDAPLNPDAEVSANVAVF---D
IPAMGGDPAVDP-EFRTLPIGEWAGIA------D-G------------------------
-------------------QPRV---------------VQPEFNKEGTEVWFSVWNA-K-
---DKE-S--AIVVVDDKTLELKTVIKDPRLITPT-GKFNV-------------------
------LNTQKDIY----------------------------------------------
-----------------------------------
>refKO_162
------------------------------------------------------------
---------------------------MTSRANRVRSV----L-----------------
--------------------------------LSSAALTLA-------------------
------------------------------------------------------------
------------------------------------------------------------
-----------------------------------------LIAGPVLAQ-EK-P-----
--------------KE--------HADGPAAA-------YE----PSMTTLSQI--QVEI
PGRR----------------------------------------------------ADDP
VMTQEEFQKGTQIYFERCAGCHGVLRKGATGKPLTT--------D-------------LT
R--ENG--YDYLQSFITYG-SPAGMPNWGTSG----E-----L-SEEDVDLMARYLLLE-
PPAP-PEWGMPEMRESWKVVIAPEDR-PTEKMN-DID-IDNLMSVTLR------DAGQVA
LIDGGTYEIKAVI-DTGYAVHISR---------ISA-S----GRYLFVIGRDGLVNMIDL
WMETPAT-VASLKIGIEARSVETSKFEG----YEDTYAIAGAYWPPQYVIMDGNTLEPLK
IMSTRGMI-YDE-QTYHPEPRVASIVAS---HYKPEFIVNVKETGKILFVDYSD--IK--
NLKV--TEI-EAERFLHDGGF-----DSTKRYFLVAANARGKVAVVDTKE-DKLTA----
---LIET---G-G-QTPHPGRGANF----THPVFG-PVWSTSHLGDETVTLIGTDPE---
--GHPDQ-AWKAVDTFY--ALGGGSLFIKTHPNSDHLYVDAPLNPDAETSASVAVF---K
ISDMTADA--DP-EFTTLPIGEWAGIA------E-G------------------------
-------------------QPRV---------------VQPEFNKEGTEVWFSVWNG-K-
---EQE-S--AIVIVDDKTLELKHVIKDPRLVTPT-GKFNV-------------------
------LNTREDVY----------------------------------------------
-----------------------------------
>refKO_279
------------------------------------------------------------
---------------------------MRTQAQSARTV----L-----------------
--------------------------------LGSAALALG-------------------
------------------------------------------------------------
------------------------------------------------------------
-----------------------------------------LLAAPVFAQ-EK-P-----
--------------KD--------HADGPAAA-------YE----PSMTTLAEI--QVEI
PGRK----------------------------------------------------EGDP
VMTQEEFQRGTEIYFQRCAGCHGVLRKGATGKPLTP--------D-------------LT
R--ENG--YDYIKSFITYG-SPAGMPNWGTSG----E-----L-TEEDVDLMARYVLLD-
PPQP-PEWGMPEMKNSWKVLIEPADR-PTEKMN-DID-IDNLMSVTLR------DAGQIA
LIDGGTYEIKAVI-DTGYAVHISR---------ISA-S----GRYLFVIGRDGLVNMIDL
WMETPQT-VAQIKIGIEARSVETSKYEG----YEDKYAIAGSYWPPQYVIMDGDTLEPLK
IVSTRGMI-YDE-QVYHPEPRVASILSS---HYKPEFIVNVKETGKILFVDYTD--LK--
NLKS--TEI-EAERFLHDGGF-----DSTHRYFLVAANARGKIAVVDTKE-DKLTA----
---LIET---G-G-ATPHPGRGANF----THPVFG-PVWATSHLGDETVALVGTDPE---
--GHPDQ-AWKIVDSFY--ALGGGSLFIKTHPNSTHLYVDAPLNPDAEVSGSVAVF---D
IPAMGGDTEVDP-EYKTLPIAEWAGIP------E-G------------------------
-------------------QPRV---------------VQPEFNKEGTEVWFSVWNG-K-
---EQE-S--AIVVVDDKTLELKKVIKDERLITPT-GKFNV-------------------
------LNTRDDVY----------------------------------------------
-----------------------------------
>refKO_234
------------------------------------------------------------
---------------------------MITSPRLRKTA----M-----------------
--------------------------------LAGFVLPVT-------------------
------------------------------------------------------------
------------------------------------------------------------
-----------------------------------------MAANALYAQEEK-P-----
--------------AG--------HGDSPANE-------YV----FSATTLGQI--EVEI
PGLK----------------------------------------------------PDDP
VITQEEFNQAATIYFERCAGCHGVLRKGATGKPLTT--------D-------------IT
R--SNG--YDYLKDFITYG-SPAGMPNWGTSG----E-----L-SEDQVDLMARYLLIE-
PPAP-PEFGMADMRASWDLVVPPEDR-PTKQMN-DLK-LDNLFSVTLR------DAGQVA
LIDGATYEIVRVF-DTGYAVHISR---------ISA-S----GRYLFVIGRDGKVNMIDL
WMEEPST-VAEIKVGSEARSIETSKFEG----FEDTYAIAGSYWPPQYVIMDGATLEPLK
IVSTRGMI-YDE-QEYHPEPRVASIVAS---HFRPEFIVNVKETGKIQLVDYSD--IR--
NLKV--TEI-EAERFLHDGGF-----DSTKRYFLVAANARNKVAVIDTKE-GKLAG----
---LVET---G-G-LTPHPGRGANI----DHPVYG-PVWATSHLGDETISLIGTDPE---
--GHPDN-AWKVVQHLY--GLGGGSLFIKTHPTSNHIYVDTPLNPDAEISASVAVF---N
VSDLTQE---EP-EYTVLPIGEWAGIA------E-G------------------------
-------------------QPRV---------------VQGEFNEEGNEIWFSVWNS-K-
---DRE-S--AIVVVDDKTLEMKKVIKDERLITPT-GKFNV-------------------
------YNTRADVY----------------------------------------------
-----------------------------------
>refKO_178
------------------------------------------------------------
---------------------------MKTIRETRSLK----L-----------------
--------------------------------LASIALPLA-------------------
------------------------------------------------------------
------------------------------------------------------------
-----------------------------------------LAATGAAAQ-EK-P-----
--------------KG--------HGDSPAAK-------YV----YSATSIGEI--GVEI
PGLK----------------------------------------------------PDDP
VITQEEFNTAATIYFERCAGCHGVLRKGATGKALTP--------D-------------IT
R--KNG--YEYLRDFMTYG-SPAGMPNWGTSG----Q-----L-SEEQIDMLARYLLIE-
PPAP-PEFGMPEMLKTWKVLVAPEDR-PTEKMN-DID-IDNLFSVTLR------DSGQIA
LIDGATYEIHTVI-DTGYAVHISR---------ISA-S----GRYLYVIGRDAKVNMIDL
WMETPAT-VAEIKIGAEARSVETSKMEG----WEDKYAIAGAYWPPQYVIMDGDTLEPKK
VVSTRGMI-YDT-QEYHPEPRVAAIVAS---HYRPEFIVNVKETGKILLVDYSD--IK--
NLKV--TEI-EAERFLHDGGF-----DSTKRYFLTAANARGKVAVIDTKE-GELTA----
---LLET---G-G-QTPHPGRGANL----NHPVYG-PVWVTSHLGDETIALIGTDPE---
--GHPDN-AWKLVQQLE--GLGGGSLFVKSHPTSNHLYVDAPLNPDAEVTASVAVF---N
VDELGKE---EP-EYTVLPIVEWAGIA------E-G------------------------
-------------------QPRV---------------VQGEFNKAGDEIWFSVWNA-K-
---DLE-S--AIVVVDDKTLELKHVIKDPRLITPT-GKFNV-------------------
------FNTRQDVY----------------------------------------------
-----------------------------------
>refKO_74
------------------------------------------------------------
---------------------------MKPITAIRRAL----L-----------------
--------------------------------LTSTALAIG-------------------
------------------------------------------------------------
------------------------------------------------------------
-----------------------------------------AVVP-AMAQ-DK-P-----
--------------KD--------HGDTPAAA-------YE----PSMSTLGQL--KIEI
PGRK----------------------------------------------------PDDP
VMTQEEYDTANKIYFERCAGCHGVLRKGATGKPLTP--------D-------------IT
R--ENG--YEYLRDFITYG-SPAGMPNWGTSG----E-----L-TEEEVDIMARYILLD-
PAQP-PEFGMAEMRESWKLIVPPEDR-PTKKMN-DID-IDNLFSVTLR------DSGQVA
LIDGSSYEIKAII-DTGYAVHISR---------LSK-S----GRYLFTVGRDGLVNMIDL
WMETPAT-VAQIKIGTEARSIETSKMDG----WDDRYAVAGSYWPPQYVIMDGDTLEPLK
IKSTRGMI-YDE-QSYHPEPRVASIVAS---HYRPEFIINVKETGKILLVDYSD--IK--
NLKV--TEI-EAERFLHDGGF-----DSTKRYFLVAANARGKVAVVDTKE-GKLTA----
---LIET---G-G-QTPHPGRGANI----VHPKYG-PVWATSHLGDETVALIGTDPE---
--GHPDH-AWKVVQTLY--ALGGGSLFVKSHPESNHLYVDAPLNPDAEISGSVAVF---K
IDELNQE---EP-EFVTLPIVEWSGIT------E-G------------------------
-------------------QPRV---------------VQGEFNKAGNEIWFSVWNG-K-
---DLP-S--AIVVVDDKTLKLKAVIKDERLITPT-GKFNV-------------------
------YNTRNDVY----------------------------------------------
-----------------------------------
>refKO_47
------------------------------------------------------------
---------------------------MKPTPAIRRTL----L-----------------
--------------------------------LTSAAMALG-------------------
------------------------------------------------------------
------------------------------------------------------------
-----------------------------------------LAAPMVAAQ-D--------
---------------S--------HGSDAGAA-------YQ----PSMTTLGAL--NLEI
PGRR----------------------------------------------------EGDP
VMTQEEYNIGNKIYFERCAGCHGVLRKGATGKPLTT--------D-------------IT
R--DVG--YEYLRDFITYG-SPAGMPNWGTSG----E-----M-SEEEIDIMARYILLD-
PASP-PEFGMAEMRETWKVLVAPEDR-PTEKMN-DID-IDNLFSVTLR------DSGQVA
LIDGANYKIHAVI-DTGYAVHISR---------ISA-S----GRYLFVIGRDALVNMIDL
WMETPAT-VAQIKVGSEARSIETSKFKG----FEDKYAIAGSYWPPQYVIMDGDTLEPLK
IKSTRGMV-YDD-QSYHPEPRVASIVAS---HFNPEFIVNVKETGKILMIDYSD--IK--
NLKV--TEI-EAERFLHDGGF-----DSSKRYFLVAANARGKVAVVDTKD-STLTA----
---LVET---G-G-QTPHPGRGANL----MHPTYG-PVWATSHLGDETVALIGTDPE---
--GHPDN-AWKVVQTLY--AQGGGSLFVKSHPTSEHLYVDAPLNPDAEISGSVAVF---K
LGDLAQE---EP-EYTVLPIVEWAEIG------E-G------------------------
-------------------QPRV---------------VQGEFNQEGNEIWFSVWNA-K-
---DLE-S--AIVVVDDKTLELKAVIKDPRLITPT-GKFNV-------------------
------YNTRSDVY----------------------------------------------
-----------------------------------
>refSch_33
------------------------------------------------------------
---------------------------MRPTTAIRRSL----L-----------------
--------------------------------LTSAAMALG-------------------
------------------------------------------------------------
------------------------------------------------------------
-----------------------------------------LTAPMVAAQ-D--------
---------------S--------HGSDAGAA-------YQ----PSMTTLGQL--NLEI
PGRR----------------------------------------------------EGDP
VMTQEEYNIGNKIYFERCAGCHGVLRKGATGKPLTT--------D-------------IT
R--ANG--YEYLRDFITYG-SPAGMPNWGTSG----E-----M-TEAEIDIMARYILLD-
PASP-PEFGMAEMRETWKVLVAPEDR-PTEKMN-DID-IDNLFSVTLR------DSGQVA
LIDGANYKIHAVI-NTGYAVHISR---------ISA-S----GRYLFVIGRDALVNMIDL
WMETPAT-VAQIKVGSEARSIETSKFKG----FEDKYAIAGSYWPPQYVIMDGDTLEPLK
IKSTRGMV-YDE-QSYHPEPRVASIVAS---HFNPEFIVNVKETGKILMIDYSD--IK--
NLKV--TEI-EAERFLHDGGF-----DSSKRYFLVAANARGKVAVVDTKD-STLTA----
---LVET---G-G-QTPHPGRGANL----MHPTYG-PVWATSHLGDETVALIGTDPE---
--GHPDN-AWKVVQTLY--AQGGGSLFVKSHPTSEHLYVDAPLNPDAEISGSVAVF---K
LGDLTQE---EP-EYTVLPIVEWAEIG------E-G------------------------
-------------------QPRV---------------VQGEFNQEGNEIWFSVWNA-K-
---DLE-S--AIVVVDDKTLELKAVIKDPRLITPT-GKFNV-------------------
------YNTRADVY----------------------------------------------
-----------------------------------
>refKO_283
------------------------------------------------------------
---------------------------MTSTRAIRRSA----L-----------------
--------------------------------LVSAAMALG-------------------
------------------------------------------------------------
------------------------------------------------------------
-----------------------------------------LSALGAAAQ-DK-P-----
--------------KD--------HADGPAAA-------YE----PSMTTLGQL--QVEI
PGRK----------------------------------------------------EGDP
VMTADEYQKANQIYFERCAGCHGVLRKGATGKPLTT--------D-------------IT
R--ENG--FEYLRDFINYG-SPAGMPNWGTSG----D-----M-TEEEVHMMARYILLD-
PAAP-PEFGMPEMRESWNLIVAPEDR-PKEKMN-DID-IDNLMSVTLR------DSGQIA
LIDGATYEIHGII-DTGYAVHISR---------ISA-S----GRYLFVIGRDALVNMIDL
WMETPAT-VAQIKVGSEARSIETSKFEG----YEDKYAIAGSYWPPQYVIMDGDTLEPLK
IKSTRGMI-YDE-QTFHPEPRVAAIVAS---HYKPEFIVNVKETGKILMVDYSD--IK--
NLKV--TEI-EAERFLHDGGF-----DSSKRYFLTAANARGKVAVIDTKE-SALTA----
---ILET---D-G-ETPHPGRGANL----NHPTFG-PVWATSHLGDETVALIGTDPE---
--GHPDQ-AWKVVQQLY--ALGGGSLFVKSHPDSNHLYVDAPLNPDAETSGSIAVF---K
VDELTAE---EP-EYITLPIVEWAEIA------E-G------------------------
-------------------QPRV---------------VQGEFNKEGTEIWFSVWNA-K-
---DLE-S--AIVVVDDKTLELKHVIKDERLITPT-GKFNV-------------------
------YNTRSDVY----------------------------------------------
-----------------------------------
>refKO_232
------------------------------------------------------------
---------------------------MISTRAIRRNA----L-----------------
--------------------------------LMSVAFTLG-------------------
------------------------------------------------------------
------------------------------------------------------------
-----------------------------------------LSAVGVSAQ-DK-P-----
--------------AD--------HGSGPSAA-------YE----PSMSTLGQL--KVEI
PGRK----------------------------------------------------EGDP
VMTPDEYQNANQIYFERCAGCHGVLRKGATGKPLTT--------D-------------IT
R--ENG--YEYLRDFITYG-SPAGMPNWGTSG----E-----L-TDEQVDMMARYILLE-
PASP-PEFGMDEMRKSWKVLVAPEDR-PKEKMN-AID-IDNLFSVTLR------DSGQVA
LIDGETYAIHAVI-NTGYAVHISR---------ISA-S----GRYLYVIGRDALVNMIDL
WMEEPAT-VAQIKVGTEARSIETSKMKG----WEDKYAIAGSYWPPQYVIMDGDTLEPLK
IKSTRGMV-YDD-QTYHPEPRVASIVAS---HYNPEFIVNVKETGKILLVDYSD--IK--
NLKT--TEI-EAERFLHDGGF-----DSTKRYFLVAANARGKVAVVDTKE-GKLTA----
---LLET---G-G-QTPHPGRGANL----IHPTYG-PVWVTSHLGDETVALIGTDPE---
--GHPDN-AWKVVQTLY--GLGGGSLFVKSHPKSNHLYVDAPLNPDAEVSGAIAVF---N
VDDLTQE---EP-EYKVLPIVEWANVG------E-G------------------------
-------------------QPRV---------------VQGEFDQAGEEIWFSVWNA-K-
---DKE-S--AIVVVDDKTLELKHVIKDERLITPT-GKFNV-------------------
------FNTRADVY----------------------------------------------
-----------------------------------
>refKO_57
------------------------------------------------------------
---------------------------MTSTRAIRSSA----L-----------------
--------------------------------MLSAAMALG-------------------
------------------------------------------------------------
------------------------------------------------------------
-----------------------------------------LTALGAAAQ-DK-P-----
--------------KD--------HADGPAAA-------YE----PSMTTLGQL--QVEI
PGRR----------------------------------------------------EGDP
VMTQDEYQNANQIYFERCAGCHGVLRKGATGKPLTT--------D-------------IT
R--ENG--YEYLRDFINYG-SPAGMPNWGTSG----E-----L-TEEQVDMMARYILLD-
PAAP-PEFGMDKMRESWKVLVAPEDR-PTEKLN-DID-IDNIFSVTLR------DSGQVA
LIDGESYEIHAVI-DTGYAVHISR---------ISA-S----GRYLFVIGRDAKVNMIDL
WMETPAT-VAEIKVGTEARSIETSKMEG----YEDRYAIAGSYWPPQYVIMDGDTLEPLK
IKSTRGMI-YDE-QTFHPEPRVASIVAS---HYNPEFIVNVKETGKILLVDYSD--IK--
NLKV--TEI-EAERFLHDGGF-----DSTKRYFLVAANARGKVAVVDTKE-GKLTA----
---LVET---E-G-ETPHPGRGANI----MHPTYG-PVWVTSHLGDETVALIGTDPE---
--GHPDN-AWKMVQQLY--ALGGGSLFVKSHPTSNHLYVDAPLNPDAETSGSIAVF---K
IDELDQE---EP-EYTVLPIVEWAEIG------E-G------------------------
-------------------QPRV---------------VQGEFDQAGEEIWFSVWNA-K-
---DKE-S--AIVVVDDKTLDLKTVIKDERLITPT-GKFNV-------------------
------FNTRADVY----------------------------------------------
-----------------------------------
>refKO_115
------------------------------------------------------------
---------------------------MRPKFASRRIS----L-----------------
--------------------------------LASAAVVLG-------------------
------------------------------------------------------------
------------------------------------------------------------
-----------------------------------------LAGGGVWAQ-DD-ATEQDE
SSQSVEEQAREDALKE--------HATTAGGM-------YV----PSMTTLAEI--DVEI
PGRR----------------------------------------------------PDDP
VMSDEEFQASTKIYFERCAGCHGVLRKGATGKALTP--------D-------------IT
R--ENG--FEYLRDFITYG-SPAGMPNWGTSG----D-----L-TEDEVDMMARYVLLE-
PPAP-PEFGMKEMQETWVVHVAPEDR-PTEKMN-DWD-IDNLFSVTLR------DSGEIA
LIDGATYEIKKIL-ETGYAVHISR---------ISA-S----GRYLFVIGRDAKINMIDL
WMEDPDT-VAEIKIGSEARSVETSKMEG----FEDRYAIAGGYWPPQYVIMDGATLEPLR
IQSTRGMT-YDE-QEYHPEPRVAAILGS---HYNPEFVVNIKETGKIHLVDYSD--LD--
SLKI--TEV-NAERFLHDGGL-----DASKRYFLTAANARNKIVVLDTKE-GTVDA----
---IVES---E-G-LTPHPGRGANI----NHPTYG-PVWATSHMGDETVALIGTDPE---
--GHPDS-AWKVVQQLE--ALGGGSLFVKTHPESEHLYVDATLNPDAEISGSVAVF---K
VPDLAGE---EP-EFTTLPIVEWAGIA------E-G------------------------
-------------------QPRI---------------VQGEFNKDGNEIWFSVWNA-K-
---DLE-S--AIVVVDDKTLEMKHVIKDERLVTPT-GKFNV-------------------
------YNTRADVY----------------------------------------------
-----------------------------------
>refKO_256
------------------------------------------------------------
----------------------------MTRSAIRRTS----L-----------------
--------------------------------LASAAFFAV-------------------
------------------------------------------------------------
------------------------------------------------------------
-----------------------------------------LTAGGAIAQ-DK-P-----
--------------ED--------HANSPAGA-------YE----PSMTTLGQL--NIEI
PGRK----------------------------------------------------PGDP
VISQAEYDKANTIYFERCAGCHGVLRKGATGKALTT--------D-------------LT
R--EGG--YEYLRDFITYG-SPAGMPNWGTSG----E-----M-TEEDVDLMARYLLLE-
PAQP-PEFGMAEMRETWKVLVAPEDR-PKEKMN-DID-IDNLFSVTLR------DSGQIA
LIDGATYEIHSII-ETGYAVHISR---------ISA-S----GRYLMVIGRDALINMIDL
WMEEPAT-VATIKIGTEARSVETSKMEG----YEDKYAIAGAYWPPQYVIMDGDTLEPLK
IQSTRGMI-FDE-QTYHPEPRVAAILSS---HYRPEFIVNVKETGKILLVDYSD--IR--
NLKV--TEI-EAERFLHDGGL-----DSTKRYFLTAANARNKIAVIDTKE-GELTA----
---LLDS---D-G-LTPHPGRGANL----NHPVHG-PVWATSHLGDETVALIGTDPE---
--GHPDE-AWTVVQQLY--AMGGGSLFVKSHPTSEHLYVDAPLNPDAEVSGSVAVF---K
VSELGQE---EP-EYTVLPIVEWAGIT------E-G------------------------
-------------------QPRV---------------VQGEFNKAGNEIWFSVWNA-A-
---DLT-S--AIVVVDDKTLQPKHVIKDERLITPT-GKFNV-------------------
------YNTRADVY----------------------------------------------
-----------------------------------
>refKO_253
------------------------------------------------------------
---------------------------MSLSILTRSVA----V-----------------
------------------------------------SALLS-------------------
------------------------------------------------------------
------------------------------------------------------------
-----------------------------------------LSATLAFAQ-DK-P-----
--------------AD--------HGDDASAA-------YQ----PSLTTLGQI--QVEI
PGRK----------------------------------------------------PGDP
VMTPSEYQDANTIYFQRCAGCHGVLRKGATGKALTT--------D-------------IT
R--PNG--FEYLRDFITYG-SPAGMPNWGTSG----D-----M-TEEQVDAMARYLLLE-
PAVP-PEWGMAEMRDSWKVIVAPEDR-PTEKMN-DID-IDNLFSVTLR------DAGEIA
LIDGASYEIKTII-ETGYAVHISR---------ISA-S----GRYLFVIGRDAKVVMIDL
WMETPGP-VAEIKVGSEARSVETSKFEG----YEDQYAIAGAYWPPQFVIMDGDTLEPLR
IKSTRGMT-YDE-QDFHPEPRVAAILGS---HYKPEFLVNVKETGKIMMVDYSD--ID--
ALKI--TEI-NAERFLHDGGL-----DSTQRYFLTAANARGKIVVIDTKE-SKKVA----
---VIET---E-G-ETPHPGRGANI----NHPTYG-PVWATSHLGDDTVALIGTDPE---
--GNPDH-AWKMVQQLY--ALGGGSLFVKSHPTSNHLYVDATLNPDAETSGSVAVF---K
IDELGQE---EP-EYTVLPLVEWAGIA------E-G------------------------
-------------------QPRV---------------VQGEFNQAGNEIWFSIWNA-A-
---DLE-S--AIVVVDDKTLEMKHVIKDERLVTPT-GKFNV-------------------
------FNTRADVY----------------------------------------------
-----------------------------------
>refKO_198
------------------------------------------------------------
---------------------------MKPRQASWRAT----L-----------------
--------------------------------ISGAAIAMA-------------------
------------------------------------------------------------
------------------------------------------------------------
-----------------------------------------LASTGAMAQ-D--------
--------------AS--------HAEGPSAA-------YE----PSMTTLGQL--KVEI
PGRK----------------------------------------------------PGDP
VMTQEEYQKANTIYFERCAGCHGVLRKGATGKALTP--------D-------------LT
R--ENG--YEYLRDFITYG-SPAGMPNWGTSG----D-----L-SEEEVDMMARYILLD-
PAVP-PEFGMPEMKASWKVHIAPEDR-PKEKMN-DID-IDNLFSVTLR------DAGQIA
LIDGASYEIKAII-ETGYAVHISR---------ISA-S----GRYLFVIGRDAKINMIDL
WMETPAT-VAEIKVGAEARSVETSKMEG----YEDKYAIAGAYWPPQFVIMDGDTLEPLK
IKSTRGMI-YDE-QTFHPEPRVAAILSS---HYRPEFIVNVKETGMILMVDYSD--IK--
NLKV--TEI-EAERFLHDGGL-----DSTKRYFLTAANARNKVAVIDTKE-GDLEA----
---IIET---E-G-LTPHPGRGANI----NHPVHG-PVWATSHLGDDTVALIGTDPE---
--GHPDQ-AWKMVQQLY--AMGGGSLFVKTHPNSNHLYVDAPLNPDAEISGAVAVF---K
IDELGQE---EP-QFTVLPLVEWAGIT------E-G------------------------
-------------------QPRV---------------VQGEYNKAGDEIWFSVWNA-K-
---DLQ-S--AIVVVDDKTLELKHVIKDERLITPT-GKFNV-------------------
------YNTRADVY----------------------------------------------
-----------------------------------
>refKO_61
------------------------------------------------------------
---------------------------MKPKNATWRVT----L-----------------
--------------------------------LSSAAIALG-------------------
------------------------------------------------------------
------------------------------------------------------------
-----------------------------------------LAAAGAIAQ-EK-P-----
--------------AD--------HGDDASAA-------YQ----PSMTTLGQI--QVEI
PGRK----------------------------------------------------PGDP
VMTPSEYQKANTIYFERCAGCHGVLRKGATGKALTP--------D-------------VT
R--ENG--FEYIKDFITYG-SPAGMPNWGTSG----D-----L-TEEEVDMMARYILLD-
APAP-PEFGMPEMKASWKVHVAPEDR-PTEKMN-DWD-IDNLFSVTLR------DSGEIA
LIDGASYEIKSVL-KTGYAVHISR---------ISA-S----GRYLFVIGRDAKVNMIDL
WMENPDT-VAEIKVGAEARSVETSKFEG----YEDKYAIAGAYWPPQFVIMDGDTLEPLR
IKSTRGMT-YDE-QNYHPEPRVAAILGS---HYKPEFLVNVKETGKILMVDYSD--IE--
ALKV--TEI-NAERFLHDGGL-----DSTQRYFLTAANARGKVVVIDTKE-SSLVS----
---VIET---E-G-QTPHPGRGANL----IHPTYG-PVWATSHLGDDTIALIGTDPE---
--GHSDQ-AWKMVQQLY--GLGGGSLFVKTHPTSEHLYVDAPLNPDAEVSGSVAVF---K
LADLAEE---EP-EFTVLPIVEWAGIA------E-G------------------------
-------------------QPRV---------------VQGEFNKAGNEIWFSVWNA-K-
---DLE-S--AIVVIDDKTLELKHVIKDPRLITPT-GKFNV-------------------
------YNTRADVY----------------------------------------------
-----------------------------------
>refKO_1
------------------------------------------------------------
---------------------------MKSTTAIRRAT----L-----------------
--------------------------------MTSAAVALG-------------------
------------------------------------------------------------
------------------------------------------------------------
-----------------------------------------LAVSGASAQ-DK-P-----
--------------KD--------HADSAADM-------YV----PSMTTLGEI--QVEI
PGRK----------------------------------------------------PDDP
VLTDEEFQRATKIYFERCAGCHGVLRKGATGKALTP--------D-------------IT
R--EKG--FEYLRDFITYG-SPAGMPNWGTSG----D-----M-TEADVDMMARYVLLE-
PPAP-PEFGMDDMRATWKVHVAPEDR-PTEKMN-DWD-IDNLFSVTLR------DSGEIA
LIDGASYEIKKIL-KTGYAVHISR---------ISA-S----GRYLFVIGRDAKVNMIDL
WMESPDT-VAEIKIGAEARSVETSKFEG----YEDKYAIAGAYWPPQFVIMDGDTLEPLR
IKSTRGMT-YDE-QTYHPEPRVAAILGS---HYKPEFLVNVKETGKIMMVDYSD--IE--
ALKI--TEI-NAERFLHDGGL-----DSTQRYFLTAANARGKVAVVDTKE-SKLVA----
---VVET---E-G-QTPHPGRGANI----DHPTYG-PVWATSHLGDDTVALIGTDPE---
--GHPEN-AWKMVQQLY--GLGGGSLFVKTHPESEHLYVDATLNPDAETSGSVAVF---K
VADLVEE---EP-EFTVLPIVEWAGIA------E-G------------------------
-------------------QPRV---------------VQGEFNQAGDEIWFSVWNA-K-
---DLE-S--AIVIVDDKTLELKHVIKDPRLITPT-GKFNV-------------------
------YNTRADVY----------------------------------------------
-----------------------------------
>refKO_153
------------------------------------------------------------
---------------------------MNPTKAKRRTA----L-----------------
--------------------------------LASAAVALG-------------------
------------------------------------------------------------
------------------------------------------------------------
-----------------------------------------LAVGPVWAQ-DS-TAEQAE
NSD----------IKE--------HATTPGDM-------YV----PSMTTLGEI--RVEI
PGRK----------------------------------------------------PGDP
VMTPAEFQKATTLYFERCAGCHGVLRKGATGKALTP--------D-------------IT
R--ERG--FEYLRDFITFG-SPAGMPNWGTSG----D-----L-SEEEVDMMARYVLLE-
PPAP-PEFGMNEMRASWKVHVAPENR-PTEKMN-DWD-IDNLFSVTLR------DAGEIA
LIDGSTYEIKTVI-QTGYAVHISR---------ISA-S----GRYLFVIGRDAKINMIDL
WMENPDT-VAEIKIGAEARSVETSKYEG----YEDKYAIAGAYWPPQFVIMDGDTLEPLR
IKSTRGMT-YDE-QTYHPEPRVAAILGS---HYKPEFLVNVKETGKIMMVDYSD--IE--
ALKI--TEI-NAERFLHDGGL-----DLSKRYFLTAANARGKVAVVDTKE-SKLIA----
---VVET---D-G-ETPHPGRGANI----NHPTYG-PVWATSHLGDDTVALIGTDPE---
--GHPEN-AWKMVHQLY--ALGGGSLFVKTHPESEHLYVDATLNPDAETSGSVAVF---K
VADLAQE---EP-EYTVLPIVEWAGIA------E-G------------------------
-------------------QPRV---------------VQGEFNREGNEIWFSVWNS-A-
---DLE-S--AIVVVDDKTLELKHVIKDERLVTPT-GKFNV-------------------
------YNTRTDTY----------------------------------------------
-----------------------------------
>refKO_125
------------------------------------------------------------
---------------------------MTQRTTKWRAS----L-----------------
--------------------------------ISSAAIALA-------------------
------------------------------------------------------------
------------------------------------------------------------
-----------------------------------------LAAPGAMAE-EK-P-----
--------------AG--------HGDSPAAA-------YE----PSMTTLGQI--RVEI
PGRK----------------------------------------------------PGDP
IMTPSEYQKANTIYFERCAGCHGVLRKGATGKALTP--------D-------------IT
R--ENG--FEYLRDFITYG-SPAGMPNWGTSG----D-----L-SEEEVDMMARYILLD-
PAAP-PEFGMPEMQESWKVYVAPEDR-PTEKMN-DWD-IDNLFSVTLR------DSGQIA
LIDGSTYEIKSIL-DTGYAVHISR---------ISA-S----GRYLYVIGRDAKVNMIDL
WMESPDT-VAEIKIGSEARSVETSKMEG----WEDKYAIAGAYWPPQYVIMDGDTLEPLR
IKSTRGMI-YDD-QTYHPEPRVAAILGS---HYNPEFIVNIKETGKIHLVDYSD--IN--
SLKI--TEV-DAERFLHDGGL-----DSSKRYFLTAANARNRIVVLDTKE-GDVEA----
---VIDT---D-G-LTPHPGRGANV----EHPVYG-PVWATSHLGDETVALIGTDPE---
--GHPDN-AWKVVQQLY--ALGGGSLFVKSHPNSGHLYVDATLNPDAEVSGSVAVF---N
VADLGQE---EP-QFTVLPIVEWAGIA------E-G------------------------
-------------------QPRV---------------VQGEFNKDGDEIWFSVWNA-K-
---DLE-S--AIVVVDDKTLELKQVIKDPRLITPT-GKFNV-------------------
------YNTRADVY----------------------------------------------
-----------------------------------
>refKO_180
------------------------------------------------------------
---------------------------MKSKTAIRRAS----L-----------------
--------------------------------LTSAAVALG-------------------
------------------------------------------------------------
------------------------------------------------------------
-----------------------------------------LAVTGASAQ-EK-P-----
--------------KD--------HGDDAAAA-------YQ----PSMTTLGQI--QVEI
PGRK----------------------------------------------------PGDP
VMTPSEFQKATTIYFERCAGCHGVLRKGATGKALTT--------D-------------IT
R--ENG--FEYLRDFITYG-SPAGMPNWGTSG----D-----F-TEEDVDLMARYLLLE-
PPAP-PEYGMPQMRESWKVLIAPEDR-PTEKMN-DWD-IDNLFSVTLR------DAGQIA
LIDGASYEIKSVI-DTGYAVHISR---------ISA-S----GRYLLVIGRDAKINMIDL
WMENPAT-VAEIKVGAEARSVETSKMEG----FEDKYAIAGSYWPPQYVIMDGNTLEPLK
IKSTRGMI-YDE-QTYHPEPRVAAIISS---HYKPEFIVNVKETGKILLVDYSD--IK--
NLKV--TEI-EAERFLHDGGL-----DSTKRYFLTAANARNKVAVIDTKE-GSLTA----
---MVET---E-G-ATPHPGRGANI----NHPTYG-PVWATSHLGDDTVALIGTDPE---
--GHPDH-AWKMVQQLY--AMGGGSLFVKTHPTSEHLYVDAPLNPDAEVSGSVAVF---K
IADLAQE---EP-EFTVLPIVEWAGIA------D-G------------------------
-------------------QPRV---------------VQGEYNQAGNEIWFSVWNA-A-
---DLE-S--AIVVVDDKTLELKHVIKDERLITPT-GKFNV-------------------
------YNTRADVY----------------------------------------------
-----------------------------------
>refKO_86
------------------------------------------------------------
---------------------------MKPRNARWHTA----L-----------------
--------------------------------LSGAAMALS-------------------
------------------------------------------------------------
------------------------------------------------------------
-----------------------------------------LAASGVSAQ-EK-P-----
--------------KD--------HGDDASAA-------YQ----PSMTTLGQI--QVEI
PGRK----------------------------------------------------PGDP
VMTPSEYQKANTIYFERCAGCHGVLRKGATGKALTP--------D-------------VT
R--ENG--FEYIKDFITYG-SPAGMPNWGTSG----D-----L-TEEEVDMMARYILLE-
PAAP-PEFGMPEMRASWKVHVAPADR-PTKKMN-DID-IDNLFSVTLR------DAGQIA
LIDGATYEILSVI-DTGYAVHISR---------ISA-S----GRYLFVIGRDAKVNMIDL
WMEEPAT-VAEIKVGTEARSIETSKMHG----WEDKYAIAGSYWPPQYVIMDGDTLEPLK
IKSTRGMI-FDE-QTYHPEPRVAAILSS---HFRPEFIVNVKETGKILLVDYSD--IK--
SLKV--TEI-EAERFLHDGGL-----DSTKRYFLTAANARNKVAVIDTKE-GDLEA----
---IIET---D-G-QTPHPGRGANI----NHPTYG-PVWVTSHLGDDTVAIIGTDPE---
--GHPEH-AWKMVQQLY--AMGGGSLFVKTHPTSEHLYVDAPLNPDAEVSGSVAVF---K
VADLAQE---EP-EFTVLPITEWSGIA------E-G------------------------
-------------------QPRV---------------VQGEFNKDGNEIWFSVWNA-A-
---DLE-S--AIVVVDDKTLELKHVIKDERLVTPT-GKFNV-------------------
------YNTRADVY----------------------------------------------
-----------------------------------
>refKO_155
------------------------------------------------------------
---------------------------MKTPKAIRATL----L-----------------
--------------------------------MTGAALTLG-------------------
------------------------------------------------------------
------------------------------------------------------------
-----------------------------------------LAAPMAVAQ-DK-P-----
--------------KD--------HADGPAAA-------YE----PSMTTLGQI--QVEI
PGRK----------------------------------------------------PGDP
VMTPSEFQKATTIYFERCAGCHGVLRKGATGKALTP--------D-------------VT
R--ENG--FEYLRDFITYG-SPAGMPNWGTSG----E-----M-TEEEIDMMARYVLLE-
PPAP-PEFGMPEMKASWKVHVAPEDR-PAEKMN-DWD-IDNLFSVTLR------DAGQIA
LIDGASYEIKKVI-DTGYAVHISR---------ISA-S----GRYLFVIGRDAKINMIDL
WMESPDT-VAEIKIGSEARSVETSKMEG----WEDKYAIGGSYWPPQYVIMDGDTLEPLR
IKSTRGMI-FDE-ETYHPEPRVAAILSS---HYNPEFIVNIKETGKIHLVDYSD--IN--
SLKI--TEV-DAERFLHDGGL-----DSTKRYFLTAANARNKVVVMDTKE-GDVEA----
---VIDT---D-G-LTPHPGRGANI----NHPTYG-PVWVTSHLGDDTVAVIGTDPE---
--GNPDH-AWKMVQQLY--AMGGGSLFVKTHPESDNLYVDAPLNPDAEISGSVAVF---K
VADLAQE---EP-EFTVLPIVEWAGIA------E-G------------------------
-------------------QPRV---------------VQGEFNKEGNEIWFSVWNA-K-
---DLE-S--AIVVVDDKTLELKTVIKDERLVTPT-GKFNV-------------------
------YNTRADVY----------------------------------------------
-----------------------------------
>refKO_202
------------------------------------------------------------
---------------------------MTAKISKWRTT----L-----------------
--------------------------------LSSAAIAMG-------------------
------------------------------------------------------------
------------------------------------------------------------
-----------------------------------------LAVSAANAQEEK-P-----
--------------KD--------HADGPAAA-------YE----PSMTTLGQL--QVEI
PGRK----------------------------------------------------PGDP
VMTPSEYQKANTIYFERCAGCHGVLRRGATGKALTP--------D-------------IT
R--ENG--FEYLRDFITFG-SPAGMPNWGTSG----D-----L-TDEEVDMMARYILLD-
PAEP-PEFGMPEMKASWKVHVAPEDR-PTEKMN-DID-IDNLFSVTLR------DAGQIA
LIDGSSYEIKSII-NTGYAVHISR---------ISA-S----GRYLFVIGRDAKVNMIDL
WMEEPAT-VAEIKVGSEARSVETSKMEG----WEDKYAIAGSYWPPQYVIMDGNTLEPLK
IKSTRGMI-YDE-QTYHPEPRVAAILSS---HYNPEFIVNIKETGKIHLVDYSD--IK--
SLKI--TEV-EAERFLHDGGL-----DSSKRYFLTAANARNKVVVMDTKE-GDVEA----
---VIDT---E-G-LTPHPGRGANI----NHPTYG-PVWVTSHLGDDTVAMIGTDPE---
--GHPDH-AWKMVQQVY--AMGGGSLFVKTHPESEHLYVDATLNPDAEVSGSVAVF---K
IADLAQE---EP-EFTVLPLVEWAGIA------D-G------------------------
-------------------QPRV---------------VQGEFNKAGNEIWFSLWNA-K-
---DKE-S--AIVVVDDKTLELKTVIKDERLITPT-GKFNV-------------------
------YNTRADVY----------------------------------------------
-----------------------------------
>refSch_42
------------------------------------------------------------
------------------------------------------------------------
--------------------------------------MLI-------------------
------------------------------------------------------------
------------------------------------------------------------
-----------------------------------------GLAFAQTAI-AAEA-----
----------APDAKK--------HDSSPAGQ-------YQ----PSLQGIDAA--SLAQ
PGTR----------------------------------------------------PGDP
VLTKEEFTRANQIYFERCAGCHGVLRKGATGKPLTT--------D-------------IT
R--QNG--YDYLRDFITYG-SPAGMPNWGTSN----E-----L-SKADIDLMARYLLNE-
PAQP-PEFGMTEMKATWKVVLPVDKR-PTRQMN-KLD-LDNIFSVTLR------DTGEVA
LIDGASKQIVTRI-KTGYAVHISR---------ISA-S----GRYLFVIGRDAKINLIDL
WLETPAT-VAELKVGNEARSVETSKYKG----FEDKYAIAGSYWPPQYVIMDGATLEPLK
IVSTRGMV-YDE-QTYHPEPRVASIVAS---HFKPEFLVNIKETGKIRLVDYSD--IK--
NLRE--TEI-EAERFLHDGGF-----DSTKRYFIVAANARNKVAVVDMKE-SKLVK----
---VIET---K-G-DKPHPGRGANF----VHPKFG-PVWATSHLGDETVSLIGTDPE---
--KHPKE-AWTVVQTLA--GQGGGSLFIKTHPKSHYLYVDTTLNPEPEISSSVAVF---D
IDQLGQD---KP-KYKVLPIGEWSGIK------E-G------------------------
-------------------QRRV---------------VQGEFNKDGTEVWFSVWNG-K-
---AQE-S--AIVVVDDKTLTLKKVIKDKNMITPT-GKFNV-------------------
------LNTRDDIY----------------------------------------------
-----------------------------------
>refKO_209
------------------------------------------------------------
---------------------------------MKPSQ----L-----------------
--------------------------------LVTGATVLL-------------------
------------------------------------------------------------
------------------------------------------------------------
-----------------------------------------LALGAATAA-EKTP-----
----------AEKLKG--------HQTTPSGK-------YQ----PSLDVLKDE--DVQR
L-TS----------------------------------------------------PGAP
EMTQAEFNEARAIYFERCAGCHGVLRKGATGKPLTT--------K-------------IT
K--ELG--FDYLKDFITYG-SPAGMPNWGVPG----G-----L-SESQIDVMTRYLLNE-
PPQP-PEFGLKEIKASWKVLVPVEQR-PTQQEN-DLD-LDNIFAVTLR------DTGEVA
LIDGASKKIILII-KTGYAVHISR---------YSA-S----GRYLFTIGRDAKIVIIDL
WMKVPGT-VAEIKVGMEARSVETSKMKG----WEDKYAIAGAYWPPQYVIMDGATLEPLK
VVSTRGMT-VDT-QEYHPEPRVAAIVAS---HFHPEFVVNVKETGRILMVNYED--IE--
NLKV--TSI-AAERFLHDGGF-----DSSGRYFLVAANARDKVVVVDTKT-NKRVA----
---IIE----T-G-PKPHPGRGANF----VHPKYG-PVWVTSHLGDETVALIGTDPE---
--GHAQH-AWKVVQSLE--GQGGGALFVKTHPKSTNLWVDTPLNPEAAIASSVAVF---D
INNL------EA-GYEVVPIGEMSGIS------E-G------------------------
-------------------VKRV---------------VQGEYNKAGDEIWFSVWNA-K-
---KQQ-S--AIVVIDDKTRKLKAVIKDKRLVTPT-GKFNL-------------------
------YNTAKDVY----------------------------------------------
-----------------------------------
>refKO_217
------------------------------------------------------------
----------------------------------MKPN----L-----------------
--------------------------------WKAVAATIL-------------------
------------------------------------------------------------
------------------------------------------------------------
-----------------------------------------LLVATSALA-EAPK-----
----------PEDLKK--------HETTPARR-------HV----PSLDVLKEM--PVEA
PAAK----------------------------------------------------PGVP
AMTDEEFTRANKTYFERCAGCHGVLRKGATGKALTV--------D-------------LT
R--ERG--FEYLRNFIKYG-SPGGMPNWGTSG----E-----F-SPDEVDLMARYLLND-
PAQP-PEYGLMEIKDSWKVMVPVAKR-PTKQMN-KLD-LDNLFSVTLR------DSGEVA
LIAGDSKKIVSVI-STGYAVHISR---------PSA-S----GRYLFTIGRDAKLNLIDL
WMDPPQT-VAEIKVGLEARSVETSKFKG----FEDKYAIAGAYWPPQYVIMDGASLEPLK
VVSTRGMT-YDT-QEYHPEPRVASIAAS---QYKPEFIVNVKETGHILMVNYED--IK--
NLTV--TDI-EAERFLHDGGF-----DSTGRYFLVAANARDKIAVVDTKT-DQLVA----
---LIDS---E-G-AKPHPGRGANL----KHSKFG-PVWVTSHLGDETISLIGTDPK---
--GHPEQ-AWKVVQTLE--GQGGGSLFVKSHPNSKNLYVDTPLNPEAELASSVAVF---D
VDNL------EK-GYEVLPIGEWSGIT------E-G------------------------
-------------------FRRV---------------VQGEYNKAGTEVWFSVWNG-K-
---DQE-S--AIVVVDDKTRKLKAVIKDKRLITPT-GKFNV-------------------
------YNTGKDVY----------------------------------------------
-----------------------------------
>refSch_60
------------------------------------------------------------
------------------------------------------------------------
------------------------------------------------------------
------------------------------------------------------------
------------------------------------------------------------
------------------------------------------------------------
-------------------------------------------------MLSDI--PTEQ
PGAK----------------------------------------------------PGVP
QLSQAEFEKAKKIYFERCAGCHGVLRGGATGKALTP--------D-------------LT
R--ELG--FDYLRDFITYG-SPGGMPNWGTSG----D-----L-PKEDVELMAKYLLND-
PPTP-PEFGMKEMRETWKVIIPPEQR-PTRKMN-DIN-VENLFSVTLR------DTGEIA
LIDGGSYKIVSVL-PTGYAVHISR---------ISA-S----GRYLFVIGRDGKINLIDL
WMEKPDT-VAEVKIGLEARSVETSKFKG----FEDKYAIAGAYWPPQFVIMNGDTLEPMK
ITSTRGMI-VDT-QDYHPEPRVAAIVAS---HFSPTFIVNVKETGKIMVVNYDD--LT--
NLKI--TNI-EAERFLHDGGF-----DRTGRYFMVAANARNKVGVVDTKE-NKLMA----
---LVE----T-S-TTPHPGRGANF----IHPKFG-PVWSTSHLGSEAISLIGTDPE---
--KHPDQ-AWKVVQELE--GQGGGSLFIKTHPNSKNLWVDTPLNPEAEIAASVAVF---D
IDNL------DK-GYEVLPIGEWSGIT------E-G------------------------
-------------------TRRV---------------VQPEYNKDGTEVWFSVWNA-K-
---DQQ-S--AIVIVDDKTRKLKHVIKDPKLVTPT-GKFNV-------------------
------YNTQKDVY----------------------------------------------
-----------------------------------
>refKO_33
------------------------------------------------------------
-----------------------------MTISMKDYS----T-----------------
--------------------------------GALVAFALA-------------------
------------------------------------------------------------
------------------------------------------------------------
-----------------------------------------FSPVTAFSA-DAPA-----
----------KTDLKK--------HQTSPGAQ-------YT----PKLDVLRDQ--QVEQ
PGRQ----------------------------------------------------PGVP
NLSAADYQKTNQIYFERCAGCHGVLRKGATGKPLTT--------K-------------VT
R--ENG--FEYLRDFITYG-SPGGMPNWGEGG----G-----L-SKVEIDNMASYLLMD-
PAQP-PEFGMKEITASWKVHVPVSDR-PKTKMN-DLD-LDNLFSVTLR------DTGQIA
LIAGASKKIVSII-DTGYAVHISR---------MSA-S----GRYLFVIGRDAKVNLIDM
YMDPPAT-VAEIKVGSEARSVETSKMKG----WEDKYAVAGAYWPPQFVIMDGDTLKPRK
VVSTRGMT-VDT-QEFHPEPRVAAIVAS---HYHPDFIINVKETGKVLMVDYSN--LK--
ALNV--TTI-DAERFLHDGGM-----DSTGRYFLVAANARNKVAIIDTKR-RKLVK----
---IVE----T-G-NKPHPGRGANF----IHPKYG-PVWATSHLGDETIALIGTDPK---
--MHPQY-AWKVVQKLE--GQGGGSLFVKTHPTSKNFYVDTPLNPEAEVSSSIAVF---D
LNDL------DK-EYEVLPIGEWSGIT------E-G------------------------
-------------------VRRV---------------VQGEYNKTGDEVWFSVWNS-A-
---SQE-S--AIVIVDDKTRKLKHVIRDKRLVTPT-GKFNF-------------------
------YNTRKDVY----------------------------------------------
-----------------------------------
>refKO_177
------------------------------------------------------------
-----------------------------MSLSIAKLS----T-----------------
--------------------------------GALVAVALS-------------------
------------------------------------------------------------
------------------------------------------------------------
-----------------------------------------FGSIAGHAA-DAPS-----
----------KADLKK--------HESSPGGK-------YQ----PRMDVLRDE--KVEQ
PGST----------------------------------------------------PGMP
TLSAADYQKANQIYFERCAGCHGVLRKGATGKPLTT--------K-------------VT
R--ENG--FEYLRDFITYG-SPGGMPNWCDGG----G-----L-SKAQIDMMAAYLLMD-
PAQP-PEFGMKEIMATWKVHVPVNKR-PSKQMN-KLD-LDNLFSVTLR------DTGQIA
LIDGATKEITQII-DTGYAVHISR---------ISA-S----GRYLFVIGRDAKVNLIDM
YMDPPTS-VAEIKVGSEARSVETSKMKG----WEDTYAIAGAYWPPQFVIMNGDDLKPRK
VVSTRGMT-VGT-QEYHPEPRVAAIVGS---HYHPDFLVNVKETGKVMMVDYSS--LK--
ALKI--TTI-DAARFLHDGGF-----DSTGRYFMAAANASNIISVIDTKR-RKLVK----
---NIT----V-G-TTPHPGRGANF----NHPKYG-PVWATSHLGDETIALIGTDPD---
--GHPQY-AWKLVQSLE--GQGGGSLFVKTHPKSKNLYVDTPLNPEAEVSSSIAVF---D
LNDP------SK-EYEVLPIGEWSGIT------E-G------------------------
-------------------VRRV---------------VQGEYNFAGDEVWFSVWNS-A-
---SQE-S--AIVIVDDKTRKLKHVIRDKRLVTPT-GKFNF-------------------
------YNTRKDVY----------------------------------------------
-----------------------------------
>refKO_17
------------------------------------------------------------
---------------------------------MNRFI----F-----------------
--------------------------------GALVTTALA-------------------
------------------------------------------------------------
------------------------------------------------------------
-----------------------------------------VAAIPGFAA-EKPN-----
----------PADIKK--------HGTTPGGK-------YE----PSLDVMKDQ--PMEQ
PGAK----------------------------------------------------PGEP
TLTKAEFDHAKEIYFQRCAGCHGVLRKGATGKALTT--------D-------------LT
K--KLG--YEYLRDFITYG-SPGGMPNWGTSG----D-----L-SKADIELMAKYLLIE-
PPQP-PEFGMKEMKATWKVFIPVSQR-PKKKMN-KID-IDNLFSVTLR------DSGEIA
LIDGNSKKIVEVI-KTGYAVHISR---------LSA-S----GRYLFTIGRDAKLDLIDL
WMDPPKT-VAEIKIGAEARSVETSKRKG----YEDKYAIGGAYWPPQYVIMSGDTLEPLK
IVSTRGMT-VDT-QEFHPEPRVASIVAS---HFHPEFVVNVKETGKILLVNYRD--LK--
NLSV--ATI-DAERFLHDGGF-----DSTGRYFLVAANARNKVAVVDTKD-RKLVK----
---LIE----T-G-DKPHPGRGANF----KHPKFG-PVWATSHLGDETIALIGTDPK---
--DHPDN-AWKVVQKLS--GQGGGSLFIKTHPKSTNLYVDTPLHPEAEISSSVAVF---D
INAL------EN-PFKVLPIGQWSGLK------E-G------------------------
-------------------VRRV---------------VQGEFNKAGDEIWFSVWNS-K-
---DQE-S--AIVVVDDKMLKLKSVIRDKRLITPT-GKFNV-------------------
------YNTRKDVY----------------------------------------------
-----------------------------------
>refKO_128
------------------------------------------------------------
---------------------------------MKRFV----A-----------------
--------------------------------SLLLPLALG-------------------
------------------------------------------------------------
------------------------------------------------------------
-----------------------------------------FVSSTSFAE-TP-K-----
----------PADLKK--------HQTTPGQK-------YE----PTLDVLRDQ--KVDQ
PGNK----------------------------------------------------PGAP
VISAADYQHANQIYFERCAGCHGVLRKGATGKPLTT--------K-------------IT
K--ELG--FEYLRDFINYG-SPAGMPNWGASG----G-----L-SKNDIDLMARYLLIE-
PAQP-PEFGMAQIKATWKVYVPVDKR-PKKKMN-NLN-LDNLFSVTLR------DTGQVA
LIDGDSKKIVEII-ETGYAVHITR---------VSA-S----GRYLLVIGRDAKVNLIDL
FMKHPAT-VAEVKIGAEARSVESSKMKG----YEDTYAIAGAYWPPQYVIMDGHTLEPKK
VVSTRGMT-VDT-QEYHPEPRVAAIVAS---HYHPEFIVNVKETGKILFVNYSD--LN--
NFQV--SSI-SAERFLHDGGF-----DSTGRYFLVAANARNTVAVVDTKE-RKLVK----
---LIK----T-G-TKPHPGRGANF----IHPTYG-PVWATSHLGDETIALIGTDPV---
--KHPKN-AWKMVQSLE--GQGGGSLFVKTHPKSKHLYIDTPLNPEAEVSSSIAVF---K
IADMANK---EP-KYKVLPIGEWSGIT------E-G------------------------
-------------------VRRV---------------VQGEFNKAGDEIWFSVWNS-K-
---SQQ-S--AIVVVDDKTLTKKAVIKDKRLVTPT-GKFNV-------------------
------YNTRADIY----------------------------------------------
-----------------------------------
>refKO_52
------------------------------------------------------------
---------------------------------MRRVI----L-----------------
--------------------------------SVSLTAALV-------------------
------------------------------------------------------------
------------------------------------------------------------
-----------------------------------------LGAHTAWAG-DPPT-----
----------AADLKK--------HETTPGEK-------YE----PSLDVLRDQ--DVTQ
PGEV----------------------------------------------------PGVP
LLAGADFQRASQIYFERCAGCHGVLRKGATGKPLTT--------D-------------IT
R--ELG--YEYLHDFINYG-SPGGMPNWGSSG----E-----L-TESDIDIMARYLLHE-
PPQP-PEFGMADIRKSWKVFVPVDKR-PTKQMN-NLD-LDNLFSVTLR------DTGQIA
LIDGASKEIVKII-TTGYAVHISR---------MSA-S----GRYLFTIGRDAKVDLIDL
WMETPTK-VAEVKVGAEARSVETSKMKG----WEDKYAIAGAYWPPQYVIMDGASLEPLR
VESTRGMT-YDT-QEFHPEPRVAAIVAS---HYHPEFVVNVKEIGKILLVNYED--LD--
NLQV--TTI-NAERFLHDGGF-----DSTGRYFLVAANARNKVAVVDTKE-RKLIA----
---LIE----T-G-AKPHPGRGANF----VHPKYG-PVWATSHLGDETIALIGTDPE---
--GHPDY-AWKVVQHLE--GQGGGALFVKTHPKSKNFYVDTPLNPEAELASSVAVF---K
IADMNKD---EP-EYTVLPIGDWSGIT------E-G------------------------
-------------------VRRV---------------VQGEYNKAGDEIWFSVWNS-K-
---SQE-S--AIVVVDD-------------------------------------------
------------------------------------------------------------
-----------------------------------
>refKO_238
------------------------------------------------------------
---------------------------------MKRIL----L-----------------
--------------------------------SAVTATALM-------------------
------------------------------------------------------------
------------------------------------------------------------
-----------------------------------------FGAADASAA-EP-------
--------------KK--------HGTTPADR-------YE----PSLDILQKE--KMEQ
PGVK----------------------------------------------------PGET
PLTSEEFAKAKQIYFERCAGCHGVLRNGATGPALTT--------K-------------IT
K--DRG--FEALRDFITFG-SPGGMPNWGTSG----D-----M-TKNDIDVMARYLLLE-
PPQP-PEFGLKDIKATWKVHVPPEKR-PTKKES-TFD-IDNLFSVTLR------DSGEIA
LIDGASKKIVKVI-TAGYAVHISR---------ISA-S----GRYLFTIGRDAKINLIDL
WMKDPVT-VAEIKVGAEARSVETSKMKG----WEDKYAIAGAYWPPQYVIMDGLTLEPIK
VVSTRGMT-YDT-QEYHPEPRVAAIVAS---HFNPEFVVNVKETGHILMVNYSD--IK--
NLKV--TAI-EAERFLHDGGF-----DASGRYFLVAANARNKVAVVDTKT-GQLVK----
---LIE----T-G-NRPHPGRGANF----VHPTFG-PVWATSHLGDETIALIGTDPK---
--GHPKE-AWTVVQSLS--GQGGGSLFIKTHPKSGHVYVDTPLNPEAELASSVAVF---N
IKDMAGK---EP-KYTVLPIGQWSGIT------E-G------------------------
-------------------VRRV---------------VQGEFNKAGDEIWFSVWNA-K-
---NQE-S--AIVVVDDKTLKKKAVIRDKRLVTPT-GKFNV-------------------
------YNTRKDVY----------------------------------------------
-----------------------------------
>refKO_118
------------------------------------------------------------
---------------------------------MKRSI----L-----------------
--------------------------------SAAVATALM-------------------
------------------------------------------------------------
------------------------------------------------------------
-----------------------------------------VGAAAAMAA-EP-------
--------------KK--------HGTTPGDR-------YE----PSLDVLRDQ--PLEQ
PGTK----------------------------------------------------PGEV
ALSGAQFQKAKNIYFERCAGCHGVLRNGATGPNLTT--------K-------------VT
K--ERG--FETLRDFITYG-SPGGMPNWGTSG----D-----L-TKDDIDLMARYLLQE-
PPQP-PEFGMKEMRATWKVHVPLDKR-PTRKEN-NLD-IDNLFSVTLR------DSGQVA
LIDGASKKIVKII-EAGYAVHISR---------MSA-S----GRYLFTIGRDAKINLIDL
WMKEPGT-VAEIKIGAEARSVETSKMKG----WEDKFAIAGAYWPPQYVIMDGATLEPHK
IVSTRSMT-YDT-QEFHPEPRVASIAAS---HYHPEFVVTVKETGHILMVNYED--IK--
NLKV--TAI-EAERFLHDGGF-----DSTGRYFLVAANARDKVAVVDTKE-SKLVA----
---LVE----T-G-IKPHPGRGANI----NHPKYG-PVWATSHLGDETIALIGSDPK---
--GHPEH-AWKVVQVLE--GQGGGSLFIKTHPKSKHVYVDTPLNPEAEIASSVAVF---N
IADLAKD---KP-AFKILPIGEWSGVT------E-G------------------------
-------------------VRRV---------------VQGEYNQAGDEIWFSVWNA-K-
---DQE-S--AIVIVDDKTLKKKAVIRDKRLVTPT-GKFNV-------------------
------YNTRNDVY----------------------------------------------
-----------------------------------
>refKO_81
------------------------------------------------------------
------------------------------AGLMKRTI----F-----------------
--------------------------------SVAVAATLT-------------------
------------------------------------------------------------
------------------------------------------------------------
-----------------------------------------FGLATAMAA-ES-------
--------------KK--------HGATPGDR-------YE----PSLDVLGDQ--PMEQ
PGTK----------------------------------------------------PGEM
PLSVTQFEQAKQIYFERCAGCHGVLRNGATGPNLTT--------Q-------------IT
K--ERG--FEALRDFITYG-SPGGMPNWGTSG----D-----L-TADQIDLMARYLLVE-
PPQP-PEFGMPEILATWKLIVPVDKR-PTKQMN-KLD-LDNLFVVTLR------DSGEIA
LIDGGTKKIVKII-KTGYAVHISR---------PSA-S----GRYVFTIGRDAKISLVDL
WMPEPTT-VAEIKVGAEARSVETSKMKG----WEDKYAIAGAYWPPQYVLMDGVTLEPKK
IVSTRGMT-YDT-QEYHPEPRVAAIVAS---HYHPEFVVNVKETGHILMVNYSD--LK--
NLKV--TDI-EAERFLHDGGF-----DSTGRYFLVAANARNKVAVVDTKE-NKLVA----
---LIE----T-G-IKPHPGRGANF----VHPKFG-PVWATSHLGDETIALIGTDPV---
--GHPDQ-AWKVVQTLE--GQGGGALFVKTHPKSKHLYIDTPLNPEAELASSVAVF---N
IADMAKD---EP-KYTVLPIGDWSGIT------E-G------------------------
-------------------VRRV---------------VQGEYNVAGDEVWFSVWNA-K-
---NQE-S--AIVIVDDKTLKKKAVIRDKRLVTPT-GKFNV-------------------
------FNTRNDVY----------------------------------------------
-----------------------------------
>refKO_273
------------------------------------------------------------
--------------------------------NMKRTI----F-----------------
--------------------------------SVAVAATLS-------------------
------------------------------------------------------------
------------------------------------------------------------
-----------------------------------------MGLTTAMAA-EP-------
--------------KK--------HGTTPGDR-------YE----PSLNILSDQ--PMDQ
PGVK----------------------------------------------------PGET
PLGGAEFQKAKQIYFERCAGCHGVLRNGATGPALTT--------K-------------VT
K--ERG--FEALRDFINFG-SPGGMPNWGTSG----D-----L-TADDINLMARYLLEE-
PPQP-PEFGLPEMKATWKVHVPVDQR-PTKPMN-DLD-LDNLFSVTLR------DSGEVA
LIDGGTKEIVKII-HTGYAVHISR---------ISA-S----GRYVFTIGRDAKINLIDL
WMKEPTT-VAEIKIGAEARSVETSKMKG----WEDKYAIAGAYWPPQYVIMDGVTLEPKK
IVSTRSMT-YDT-QEFHPEPRVAAIVAS---HYHPEFVVNVKETGHILMVNYED--IK--
NLKV--TAI-EAERFLHDGGF-----DSSGRYFLVAANARNKVAVVDTKE-NKLVA----
---LIE----T-G-TKPHPGRGANF----VHPKFG-PVWATSHLGDETIALIGTDPK---
--GHPDQ-AWKVVQVLE--GQGGGSLFIKTHPKSKHIYVDTPLNPEAELASSVAVF---N
VDELGQK---EP-KYKVLPIGEWSGIT------E-G------------------------
-------------------VRRV---------------VQGEYNKMGDEIWFSVWNA-R-
---DQE-S--AIVVVDDKTLTKKAVIRDKRLVTPT-GKFNV-------------------
------FNTRNDVY----------------------------------------------
-----------------------------------
>refKO_60
------------------------------------------------------------
--------------------------MEKTSKCVRAGW----L-----------------
--------------------------------QSAALAGVL-------------------
------------------------------------------------------------
------------------------------------------------------------
-----------------------------------------VLGMAGYSA-AGDT-----
----------ENEQVK--------------------------------------------
-GDS----------------------------------------------------AAPW
AMSSEEFDAAKEIFFQRCAGCHGVLRKGATGKALTP--------D-------------LT
R--ELG--LDYLESFITYG-SPAGMPNWGTSG----D-----L-TEEQINMMARYIMNT-
PPQP-PEFGMPKIMASWKVIIPVDER-PTKQMN-KLN-IDNLFSTTLR------DSGEVA
LIAGDSKKIVTII-KTGYAVHISR---------ISS-S----GRYLFVIGRDAKVTLIDL
WMKTPAA-VAEIKIGSEARSVETSKFKG----YEDKYAIAGAYWPPQFVIMDGETLEPKK
IVSTRGMT-YDT-QVYHPEPRVASIVAS---HYKPEFIVTVKETGHILMVDYSD--IE--
NLKT--TDI-AAERFLHDGGF-----DSTGRYFIVAANARNKVAVVDTKE-DKLVA----
---LIE----T-G-IKPHPGRGANF----IHPTYG-PVWATSHLGDETIAVIGTDPV---
--NHPDY-AWKVVQKLE--GQGGGALFIKSHPKSKHIYVDTALNPDEEISQSVAVF---N
IADTAEA---DP-SYKVLPIAKWADLK------E-G------------------------
-------------------ARRV---------------VQAEYNMAGDEVWFSVWNA-K-
---NQQ-S--AIVVVDDKTLKLKSVIKDKRLITPT-GKFNV-------------------
------YNTRKDVY----------------------------------------------
-----------------------------------
>refKO_159
------------------------------------------------------------
---------------------------MNNDKKIGKIL----L-----------------
--------------------------------STIVATTLV-------------------
------------------------------------------------------------
------------------------------------------------------------
-----------------------------------------IGGSFAASA-ANVS-----
----------KSKIQD--------HKTTPAGK-------YQ----PTMDSVGGG--KQI-
--KT----------------------------------------------------EGSP
ELSAAEYKTATKIYFERCAGCHGVLRKGATGKPLTT--------K-------------IT
Q--EHG--YEYLRDFITYG-SPGGMPNWGADG----G-----L-TKSEIDIMARYLLNE-
PSSP-PEWGMAEMKGSWKVIVPVEKR-PTKKMN-RLD-LENLFSVTLR------DAGQIA
LIDGASKEIVEII-DTGYAVHISR---------ISA-S----GRYLFVIGRDGRINLIDL
WMEHPNN-VAEIKIGMEARSVETSKYHG----YEDKYAIAGAYWPPQFVIMDGATLEPKK
IVSTRGNT-VDT-QEYHPEPRVAAIVSS---HYKPEFLVNVKETGKVLMVDYSD--LE--
NLKI--TTI-NAERFLHDGGF-----DSTGRYFMDAANARDTIVVIDTKE-SKLVA----
---KVK----V-S-TTPHPGRGANL----MHPKYG-PVWVTSHLGDEMISLIGTDPV---
--NYPQH-AWKVVQELE--GQGGGSLFVKTHPKSTNLWVDSPLNPDGAIASSIAVF---D
VNNL------DK-EYEVLPIGEWSGIS------E-G------------------------
-------------------VKRV---------------VQGEYNKEGTEIWFSVWNG-A-
---KQT-S--AIVVVNDKTRKLVKVIKDKRLVTPT-GKFNV-------------------
------RNTKDDVY----------------------------------------------
-----------------------------------
>refKO_266
------------------------------------------------------------
------------------------------MANAVNRI----L-----------------
--------------------------------PAVVITAAL-------------------
------------------------------------------------------------
------------------------------------------------------------
-----------------------------------------AIGSAWAAD-APKP-----
-----------EDLKK--------HDTTPGER-------YQ----PSLDVLKDA--PIDQ
PGVK----------------------------------------------------PGGP
VLSAEQFDHAKQIYFQRCAGCHGVLRNGATGKPLTT--------K-------------VT
K--ELG--FDHLKAFITYG-SPAGMPNWGEGG----G-----L-TEAEIDLMANYLLLE-
PPVP-PEFGMAAVQASWKLLVPVADR-PTKKLN-NLD-IDNLFAVTLR------DTGEIA
LIDGATKKITQVI-KTGYAVHISR---------PSA-S----GRYLYTIGRDAKIVMVDL
YMDPPQP-VAEVKIGLEARSVETSKMKG----WEDKIAIAGAYWPPQFVVMDGPTLEPVK
IVSTRGMT-VDT-QEYHPEPRVAAIVAS---HYHPEFVVNVKETGQVLMVDYSD--LA--
NMKI--TTI-GAERFLHDGGF-----DSSGRYFLVAANARNTVAVVDTKD-DVLVK----
---LIK----T-G-VTPHPGRGANF----LHPKFG-PVWATSHLGDETIALIGTDPK---
--GHPEH-AWKMVQSLE--GQGGGSLFIKTHPKSKNLWVDTPLNPEAEIASSVAVF---N
IDSL------DK-GFDVIPIGEWSGIT------E-G------------------------
-------------------VRRI---------------VQGEYNKDGTEIWFSVWNG-K-
---EQE-S--AIVVIDDKTRKLKAVIKDKRLVTPT-GKFNI-------------------
------FNTRKDVY----------------------------------------------
-----------------------------------
>refSch_44
------------------------------------------------------------
------------------------------------------------------------
------------------------------------------------------------
------------------------------------------------------------
------------------------------------------------------------
------------------------------------------------------------
-----------------------------------------------MDTLGKA--QMEQ
GGAK----------------------------------------------------AGVP
TLTAAEFEEGKQIYFERCAGCHGVLRKGATGKPLTT--------D-------------KT
R--ELG--FDYLHDFITYG-SAAGMPNWGTSG----Q-----L-TERQVDLMTRYLLNE-
PPQP-PEWGLAEMRGSWKLIVPVAQR-PTKQMN-KLD-LDNLFSVTLR------DTGEIA
LIDGASKQIIKVI-ETGYAVHISR---------MSA-S----GRYLYVIGRDGRIDLVDL
WMPEPTT-VAELKIGIEARSIETSKFHG----WEDKLAIAGAYWPPQYVIMDGPTLEPIK
VVSTRGMT-VDT-QEYHPEPRVASIVAS---HFNPEFVVNVKETGQILMVNYED--LK--
NLKV--TTI-GAERFLHDGGF-----DSTGRYFLVAANARHKVAVVDTKL-NLLSA----
---LVDT---E-G-LTPHPGRGANF----IHPKFG-PVWATSHLGDDTISFIGTDPE---
--KHPAQ-AWKIVDSVR--GQGGGSLFIKTHPKSTNLWVDTPLNPDEDMRASVAVF---D
IKDL------AK-GYTVLPIAEWSGIK------E-G------------------------
-------------------ARRV---------------VQGEYNKGGDEVWFSVWNA-K-
---DQE-S--AIVVVDDKTRTLKHVIRDKRLITPT-GKFNT-------------------
------YNTKMDVY----------------------------------------------
-----------------------------------
>refKO_27
------------------------------------------------------------
------------------------------MLFKRMGA----S-----------------
--------------------------------ALAVGCSLV-------------------
------------------------------------------------------------
------------------------------------------------------------
-----------------------------------------LFGYSAAFA-ADKP-----
----------HTKNMQ--------VPSGPTPD-------MK----------------LEQ
PGVK----------------------------------------------------PGVP
VMSPQEFEKAKDIYFQRCAGCHGVLRKGATGKPLTP--------D-------------IT
R--EHG--YDYLKSFITYG-SPAGMPSWGTSG----V-----L-TDDQIDLMARYIMQD-
PATP-PEFGLEEMKATWKVEVPVDKR-PTKKMN-DLD-LDNLFSVTLR------DTGEIA
LISGNDYQIKAII-KTGYAVHISR---------MSA-S----GRYLMVIGRDARVNLIDL
WMKTPET-VAEIKVGMEARSVESSKFKG----WEDKYAIAGTYWPPQFVIMDGATLEPKK
IVATRGNV-VGT-QTYHPEPRVAAIVSS---HYNPEFVVNVKETGKVLLVDYSD--LA--
NLTI--TSI-DAAPFLHDGGL-----DSTGRYFMDAANASNKIAVIDLKD-RKLAS----
---LIE----V-G-TTPHPGRGANF----KHPKFG-PVWATSHLGDETISLIGTDPK---
--GHPKS-AWKVVQTIE--GQGGGSLFIKTHPKSKNLWVDTPLNPDEETSQSIAVF---N
IDAL------DK-GFKTLPIGEWSGIK------E-G------------------------
-------------------ARRV---------------VQAEYNKDGSEVWFSVWNA-K-
---NQT-S--AIVVVDDKTRKLKKVIKDERLVTPT-GKFNV-------------------
------YNTKHDVY----------------------------------------------
-----------------------------------
>refKO_32
------------------------------------------------------------
------------------------------MGWHITNG----R-----------------
--------------------------------WIMAGILAA-------------------
------------------------------------------------------------
------------------------------------------------------------
-----------------------------------------VMAVPAGAA-EKPT-----
----------AKNLEK--------HQTSPGGK-------YQ----PSLDVM--P--NVDR
PGVK----------------------------------------------------DGAP
IMSNEEYTRANKIYFERCAGCHGVLRKGATGKPLTT--------K-------------IT
K--ELG--FDYIKDFINYG-SPSGMPNWGTSG----A-----L-SEEQMDLMTRYLLNE-
PAVP-PEWGMAEIKKSWKVIIPPKDR-PTKKMN-NID-IDNLFSVTLR------DTGEVA
LIDGGTYKIHTII-KTGYAVHISR---------ISA-S----GRYLFVVGRDALVNVIDL
WMKTPAT-VASIKVGMEARSVETSKTKG----YEDKYAIAGAYWPPQYVIMDGNTLEPLK
VVSTRGMT-VDT-QEYHPEPRVAAIISS---HYRPEFIVNVKETGKILLVNFED--IK--
NLKV--TTI-DAERFLHDGGL-----DSTGRYFLTAANARNTIVVIDTKE-GKLVK----
---LITEDDGV-G-KTPHPGRGANF----MHPKFG-PVWATSHLGDDTIALIGTDPK---
--GHPKS-AWKVVQSLE--GQGGGSLFVKSHPKSKHLYVDSPLNPEAEISSSIAVF---D
INDL------DK-PYKVLPIGELSGIS------E-G------------------------
-------------------VRRV---------------VQGEFNKAGTEIWFSVWNG-K-
---EQE-S--AIVVIDDKTLKVKKVIKDKRLVTPT-GKFNV-------------------
------YNTREDVY----------------------------------------------
-----------------------------------
>refKO_206
------------------------------------------------------------
-------------------------------MLRSKIL----A-----------------
--------------------------------SLFGATFFT-------------------
------------------------------------------------------------
------------------------------------------------------------
-----------------------------------------VAIMSVNDA----------
------------------------------------------------------------
----------------------------------------------------------NA
ALTTEQFKRAKAVYFKRCAGCHGVLRKGATGKPLTT--------D-------------IT
E--ELG--LDYLRDIITYG-SPAGMPNWGTSG----E-----L-STKEIDIIAQYLLET-
PPQP-PEFGFKEIKRTWNILVPPEKR-PTRKMN-DLD-IDNLFSVTLR------DVGKIA
LIDGHSKKIVTII-KTGYAVHISR---------ISA-S----GRYIFVIGRDARINMIDL
WAKIPAT-VAEIKIGMEARSVETSKMKG----WEDKYAIAGAYWPPQFVIMDGDTLEPIK
IVSTRGYT-VDT-KEYHPEPRVAAIVAS---HFHPEFVVNVKETGKILLVNYED--VT--
NLRV--TTI-DAELFLHDGGL-----DSTKRYFLTAANARNTVAVIDMKE-GKLVR----
---LVRESDGI-G-ETPHPGRGANL----IHPKYG-PVWATSHLGDDTVVLIGTDPK---
--GHPQF-AWKVVETLE--GLGGGSLFVKTHPKSTNLYVDAPLHPEPEISQSVAVF---D
INNL------DK-GYETLPIGKWSGIS------E-G------------------------
-------------------ARRV---------------VQGEFNKSGDEIWFSVWNG-K-
---DQQ-S--AIVVVDDKTRKLKTVIKDKRLITPT-GKFNV-------------------
------YNTKNDVY----------------------------------------------
-----------------------------------
>refKO_225
------------------------------------------------------------
-------------------------------MKIDRLW----R-----------------
--------------------------------PAIGLAVLT-------------------
------------------------------------------------------------
------------------------------------------------------------
-----------------------------------------GVALAWGPA----------
------------------------------------------------------------
--PV----------------------------------------------------YGKA
ELSEKELKEASNLYFDLCGGCHGSLRKGATGPDLEP--------K-------------RT
K--ELG--EEHLKTFITYG-SGGGMPNWGTSG----E-----L-SEKQIDLMVKFLLND-
PPQP-PEFGMNTIKASWNVLVPEKNR-PSKPMN-DWD-IDNLFSVTLR------DAGQVA
LIDGNTYKIRTII-NTGYAVHISR---------LSA-S----GRYLFTIGRDARVNLIDL
WMSPPTT-VAEIDLGIEARSVETSKMKG----WEDEFAIGGTYWPPQYVIMDGRTLEPLR
VVSTRGVT-FDE-QEYHPEPRVASIVAS---HFNPEFIVTVKETGKVLMVDYSD--LA--
SFSV--TTI-DAERFLHDGGF-----DSTGRYFLVAANARDSVAIIDTKE-RIL------
------------------------------------------------------------
------------------------------------------------------------
------------------------------------------------------------
------------------------------------------------------------
------------------------------------------------------------
------------------------------------------------------------
-----------------------------------
>refKO_193
------------------------------------------------------------
---------------------------------MSNTF----I-----------------
--------------------------------KSVGIAVIA-------------------
------------------------------------------------------------
------------------------------------------------------------
-----------------------------------------ASSMMIASA-YGAE-----
----------KSDTKK--------HKSTPSGK-------YQ----PNLDSLNKG--DLDA
PGVI----------------------------------------------------QGIP
ALSKAEFNKANQIYFERCAGCHGVLRKGATGKPLTT--------K-------------IT
R--ERG--LEAIRDFITFG-SPGGMPNWGDSG----E-----L-SKADINLMAKYLLNE-
PPVP-PEFGMKEVKASWKVMVPVSKR-PTKKMN-KLD-IDNLFSVTLR------DTGEIA
LINGKTKKIEQVI-KTGFAVHISR---------ISA-S----GRYLFTIGRDAKIDLIDL
YMDPPQR-VAEIKVGLEARSVETSKMKG----WEDKYAIAGDYWPPQYVIMKGDTLEPLK
IIGTRGMT-VGT-QEYHPEPRVAAIIGS---HFKPEFIVNVKETGKVLMVDYSD--LV--
NLKV--TTI-DTERFLHDGGV-----DSTGRYFLTAANAKNTIVVIDTKE-GKLVK----
---LIK----V-G-ATPHPGRGANF----VHPKYG-PVWATSHLGDDTISLIGTDPK---
--GHPKQ-AWTVVQTLE--GQGGGSLFIKTHPKSKNLWVDTPLNPDAEIASSVAVF---D
LNDL------SK-EYKVLPIGEWSGIT------E-G------------------------
-------------------VRRI---------------VQGEYNKEGTEIWFSVWNA-K-
---NQE-S--AIVVVDDKTRKLVKVIKDKRLITPT-GKFNV-------------------
------FNTRNDVY----------------------------------------------
-----------------------------------
>refKO_244
------------------------------------------------------------
------------------------------------------------------------
------------------------------------------------------------
------------------------------------------------------------
------------------------------------------------------------
---------------------------------------------MIASA-YGAE-----
----------KADIKK--------HKTTPAGK-------YQ----PNLDSL-KG--DHEA
PGVI----------------------------------------------------QGIP
ALSKAEFNKANRIYFERCAGCHGVLRKGATGKPLTT--------K-------------IT
R--ERG--LEAIRDFITFG-SPGGMPNWGDSG----E-----M-SKADINLMAKYLLNE-
PPVP-PEYGMKKIKSSWKVLVPVGKR-PTKQMN-KLD-LDGLFSVTLR------DTGEIA
LIDGKTKKIEQVI-KTGFAVHISR---------ISA-S----GRYLFTIGRDAKIDLIDL
YMNPPTR-VAEIKIGLEARSVETSKMKG----WEDKYAIAGDYWPPQYVIMKGDTLEPLK
VIGTRGMT-VGT-QEYHPEPRVAAIVAS---HYKPEFIVNVKETGKVLMVNYSD--LT--
NLKV--TSI-DTERFLR-------------------------------------------
------------------------F----V------------------------------
-----------------------GSLL-----------------PDSG------------
------------------------------------------------------------
------------------------------------------------------------
------------------------------------------------------------
------------------------------------------------------------
-----------------------------------
>refKO_174
------------------------------------------------------------
--------------------------------MKKRNF----I-----------------
--------------------------------GVMVTAVLI-------------------
------------------------------------------------------------
------------------------------------------------------------
-----------------------------------------AAGSFAVSA-AETP-----
----------KDKLKK--------HETSPAGK-------YQ----PSLDSMKGG--QQL-
--IT----------------------------------------------------KGGP
ALTEAEFAEARQIYFERCAGCHGVLRKGATGKPLTT--------K-------------IT
K--ELG--FDYLKDFITYG-SPAGMPNWGAEG----G-----L-TAKQITLMANYLLNE-
PSQP-PEWGMKETKASWKVFVPVDKR-PKSQQN-KLD-LDNIFSVTLR------DAGQVA
LIDGGTKKIVEVI-DTGYAVHISR---------LSA-S----GRYLLVIGRDAKVNLIDL
WMKHPNT-VAEIKVGIEARSVETSKFKG----WEDKYAIAGSYWPPQFVIMEGNTLEPKK
IVATRGMT-VDT-QEYHPEPRVAAIVAS---HYKPEFLVNVKETGQVMMVDYSD--LD--
NLKI--TTI-AAERFLHDGGF-----DSTGRYFLAAANARNTIVVIDTKT-DKLVA----
---KII----T-G-TTPHPGRGANF----VHPKYG-PVWATSHLGDETIALIGTDPI---
--KHPQY-AWKKVVELE--GQGGG------------------------------------
------------------------------------------------------------
------------------------------------------------------------
------------------------------------------------------------
------------------------------------------------------------
-----------------------------------
>refKO_262
------------------------------------------------------------
------------------------------------------------------------
------------------------------------------------------------
------------------------------------------------------------
------------------------------------------------------------
------------------------------------------------------------
------------------------------------------------------------
------------------------------------------------------------
------------------------------------------------------------
------------------------------------------------------------
------------------------------------------------------------
------------------------------------------------------------
---PPTT-VAEIDTGIEARSVETSKMKG----WEDKYAISGTYWPPQFVIMDGDTLEPLK
IVGTRGMT-VGT-QEYHPEPRVAAIVAS---HFKPEFVVNVKETGQVLMVDYSD--LK--
NLKI--TTI-EAARFLHDGGF-----DSTGRYFLVAANASNKVAVIDTKE-GKLAA----
---LVE----T-G-PTPHPGRGANF----VHPKYG-PVWGTSHLGDDTVALIGTDPV---
--KHPKN-AWKLVQTLE--GQGGGSLFIKTHKKSHHLYVDSPLNPDDDIMRSIAVF---D
INNL------DK-EYKVLPIAEWAGLK------E-G------------------------
-------------------AQRV---------------VQGEFNKQGTEIWFSVWNA-K-
---NQE-S--AIVVVDDATLKPKKIIKDKRLITPT-GKFNV-------------------
------FNTQNDVY----------------------------------------------
-----------------------------------
>refKO_165
--------------------------------------MRYISHFQIKALTFVGLWLPAL
CLSADLTFENSKDEYFVGDSVTITLKTPEPTKAGPIGL----W-----------------
--------------------------------LGMALPSGD-------------------
------------------------------------------------------------
------------------------------------------------------------
-----------IKFITGGIANPTINVELQAFMENLPSTSEEVTWQMATDDLPTGDY----
---------TFYALYV--------DPGHGLVSNAPPVKLLD----HSRSNLAEWH----I
TLKE----------------------------------------------------LAAP
SMTTEEFEQGRQLYFERCAGCHGVLRKGATGKALTP--------D-------------LT
L--KKG--TAILAWTIENG-TSAGMPSF--DG----D-----L-DQGEIDIVARYIQQE-
PPIP-PEFGMDDMMATWKVMVEPDKR-PTKQEN-AYN-INNVFSVTLR------DAGQVA
LIDGDTKKIINLV-ETGYAVHISR---------FSS-S----GRYLYIIGRDAKTTLVDL
WMDPPQA-VAEIKVGIEARSIETSKYTG----WEDKYAIVGDYWPPQYTIMKGDTLEPLK
IVSTRGMTAMEP-QKYHPEPRVAAIVAS---HQRPEFIVNVKETGKILLVDYSD--LV--
NFKV--TTI-ATAPFLHDGGW-----DSTHRYFLTAANNANKIVIINAQE-GKLEA----
---IRE----V-G-IRPHPGRGTNF----VHPKYG-PVWATAHLGDNKIVLIGTDPE---
--NHPEN-AWEVVQTLE--GKATGSLFLKTHPESTNLYVDTALNPSTEEIQTVAVF---D
ITNL------DA-GYKVLPIAEWSGL-T-----E-G------------------------
-------------------NQRV---------------VHPEYNKEGDEVWFSVWNN-Q-
---VQE-S--AIVIVDDKTLELKEVIKDERLITPT-GKFNV-------------------
------YNTTHDIY----------------------------------------------
-----------------------------------
>refKO_24
---------------------------------------MKTTSKRSAWRKPVWFSATAA
GIMLAISGYAGTAAAADMDAGKKSYERHCAACHRPDGS----G-----------------
--------------------------------MRGAFPPLA-------------------
------------------------------------------------------------
--------------------------------------NNPNLKAEPARVVDSILKGVSG
PLEVGGVTYNAVMPAMAHLDDTEIANISNYVLNSWGNSGPQVTAAQVKNVRDGG------
---------GLTDRAS--------GQAHSTAT-AAEVG-YK-GA-PSPVEGGK------M
VITP-----------------------------------------------------GAP
DMTEEEFASSQQIYFERCAGCHGVLRKGATGLPLTT--------D-------------LT
Q--AKG--TDFLKALIAYG-SPAGMPNWGTSG----E-----L-TDAQIDAMARFLQHE-
PPMP-PEWGMKEMRDSWIVHVKPEDR-PAQPQH-KYN-VDNMFAVTLR------DAGEVA
IIDGDSYEVISYV-PTGYAVHISR---------ASS-S----GRYFSTIGRDGKVDLIDL
YMDPPQV-VAEIKIGMEARSVENSRYKG----YEDKIAIAGAYWPPHYVLMDGESLEPHK
IVSTRGYV-TGT-QEYHPEPRVAAIVGS---HKHPEFIVNVKETGKILLVNYEN--ID--
ALQV--TTI-DAAPFLHDGGW-----DRSGRYFLTAANESDKIAVIDAQE-RTLKA----
---LVP----A-E-RIPHPGRGANI----EHPKYG-PVWITSALGNADITLIGTDPD---
--NYPEH-AFKAVEVLQ--GQGGGSLFVKSHPKSTNLWVDTTFHPEASISQSVAVF---D
INNL------DA-GYEVLPIAEWADL-G-----P-G------------------------
-------------------PKRI---------------VQPEYNMAGDEVWFSVWSG-M-
---EEE-S--AIVIVDDKTRTLRHVIKGPRMITPT-GKFNN-------------------
------YNTRNEVY----------------------------------------------
-----------------------------------
>refKO_100
--------------------------------------------MGQKISSKLALLSLSI
GLLF----QTDIVQAKGLEEGKKAYQSSCQACHQATGQ----G-----------------
--------------------------------LTGAFPPLA-------------------
------------------------------------------------------------
--------------------------------------GNENLKANKTYVIETILAGKSG
PIEVNGKKYNAVMPSMQHLTDKEVADISNYVLNTWGNDYGKVTVAEVAKLRKKE------
---------GKEDRAQ--------GKPHPGTT-MAEAK-YK-SA-SSAIEGGK------Q
VVSP-----------------------------------------------------GAP
NMTEDEFAFAQKTYFQRCAGCHGVLRKGATGLPLTT--------D-------------IT
Q--KKG--TDYLKSLIKFG-SPGGMPNWGTSG----E-----L-TDAQIDIMARFLQHE-
PPTP-PEWGMPEMKNSWKVLVKPEDR-LKEPEH-DYD-IDNIFAVTLR------DAGEVA
IIDGDSKKVLNYV-PTGYAVHISR---------ASS-S----GRYFTTIGRDGKIDLIDL
YMKKPDV-VASIKIGLEARSVENSRYKG----YEDKIAIAGAYWPPHYVLMDGQTLEPKK
IVSTRGMT-VDT-QEYHPEPRVAAIVGS---HKHPEFIVNVKETGQIKLVDYSD--ID--
NLQV--TTI-DAAPFLHDGGW-----DSSRRYFMTAANENDRIAVVDALE-RKLEA----
---LIP----V-E-RIPHPGRGANF----IDPKYG-PVWATSALGNANITLIGTDPE---
--NHKEH-AFKVARILE--GQGGGSLFIKTHPKSKNLWVDTPLNPDPAISQSVAVF---D
IDNL------DA-GFKTLPIAEWADL-G-----P-G------------------------
-------------------PKRI---------------VQPEYNKAGDEVWFSVWSG-M-
---NEK-S--AIVIVDDKTRKLKHVIKGDKIVTPT-GKFNN-------------------
------YNTRNEIY----------------------------------------------
-----------------------------------
>refKO_54
--------------------------------------MYPNLSSQTKWRISPLVLFGGL
AALF----FSI-QPAVADESGKEAYAKHCQACHQPTGT----G-----------------
--------------------------------LPGAFPPLA-------------------
------------------------------------------------------------
--------------------------------------NNPNVNNNPEYVIATILQGKSG
PLEVNGKTYNAVMPPMQHLSDETVAAITNYVLSSWDNSGTTVDDDDVEAIRAKS------
---------GQGDRSA--------GKPHSEAT-AAELS-YK-GA-PSAVKGGK------Q
VVSP-----------------------------------------------------GAP
PMTEGEFALAQDLYFQRCAGCHGVLRKGATGLPLTP--------D-------------IT
Q--EKG--TDYLKALINYG-SPGGMPNWGTSG----E-----L-SAEEIDILARFIQHE-
PPTP-PEWGMPEMMASWEVHVAPEDR-PDEPQH-DYD-VDNMFAVTLR------DAGEVA
IIDGASKKVLNYV-ETGYAVHISR---------ASS-S----GRYFTTIGRDGKIDLIDL
YMSPPQV-VAEVKVGLEARSVENSRYKG----YEDEIAIAGAYWPPHFVLMDGKTLEPRK
IVSTRGMT-VDT-QEYHPEPRVAAIVGS---HKHPEFIVNVKETGQIKLVNYSD--ID--
NLQI--TTI-DAAPFLHDGGW-----DRSGRYFLTAANENDTIAVVDALE-RELEA----
---LIP----V-D-RIPHPGRGANF----IDPEHG-PVWATSALGNANITLIGTDPE---
--NYPDN-AFKVVRILE--GQGGGSLFIKTHPKSTNLWVDTPLNPDSDIAQSVAVF---D
INNF------AA-GFDVLPIAEWADL-G-----P-G------------------------
-------------------PKRI---------------VQPEYNRAGDEVWFSVWSG-M-
---EEE-S--AIVIVDDKTRKLKHVIKGDKIVTPT-GKFNN-------------------
------YNTRNEVY----------------------------------------------
-----------------------------------
>refKO_91
--------------------------------------MLKKKLINTQLNVASLALLSGI
TALA----FSI-APAFADEDGQAAYAKNCQACHQPNGK----G-----------------
--------------------------------LPGAFPPLA-------------------
------------------------------------------------------------
--------------------------------------ENPNVDGQPAYVVQTILQGKSG
PLEVNGQKYNAMMPPMQHLDDDTIAAITNYVLSSWGNSGAKVDDDDVEDVRVEL------
---------GLKDRAA--------GKPHADAT-VAEVK-YK-GA-PSAVKGGK------Q
VVTP-----------------------------------------------------GAP
SMTEEEFALAQEIYFQRCAGCHGVLRKGATGLPLTP--------D-------------IT
Q--EKG--TDYLKALINYG-SPGGMPNWGTSG----E-----L-TEEEIELMAHFIQHE-
PPTP-PEWGMPEMKDSWVVHVAPEDR-PTEPQH-DYD-VDNMFAVTLR------DAGQVA
IIDGASKKVLNYV-ETGYAVHISR---------ASS-S----GRYFTTIGRDGKIDLIDL
FMFPPQV-VAEIKIGLEARSVENSRYKG----YEDKIAIAGAYWPPHYVLMDGQTLEPHK
IVSTRGMT-VDT-QEYHPEPRVAAIVGS---HKHPEFIVNVKETGQIKLVNYAD--ID--
NLQV--TTI-DAAPFLHDGGW-----DRSGRYFMTAANENDTIAVVDALE-RELEA----
---LVP----V-E-RIPHPGRGANF----VDPEFG-PVWATSALGNANITLIGTDPE---
--NYPDQ-AFKVVRILE--GQGGGSLFIKTHPKSNNLWVDTPLNPSSDIAQSVAVF---D
TRDF------SK-GYEILPIAEWADL-G-----P-G------------------------
-------------------PKRI---------------VQPEYNMAGDEVWFSVWSG-M-
---EEE-S--AIVIVDDKTRKLKHVIKGEKIVTPT-GKFNN-------------------
------YNTRNEVY----------------------------------------------
-----------------------------------
>refKO_195
--------------------------------------MTTESIKHKQWRLSPLAVCCGL
TALL----FTFQSHTVLADDGKDDYSANCQACHQATGA----G-----------------
--------------------------------LPGAFPPLA-------------------
------------------------------------------------------------
--------------------------------------NNPNVNGNPNYVITTILQGKSG
PLEVNGQAYNAMMPPMQHLSDEVVANITNYVLSNWGNSGAEVDEDDVEDVRVEL------
---------GLKDRAG--------GKPHSGAT-ASEMK-YK-GA-PSAIENAK------Q
VVTP-----------------------------------------------------GAP
SMTEDEFAQAQEIYFQRCAGCHGVLRKGATGLPLTP--------D-------------IT
Q--KKG--TDYLKALINYG-SPGGMPNWGTSG----E-----L-SDAEVDMMARFIQHE-
PPTP-PEWGMPEMMASWEVHVAPEDR-PTEPQH-DYD-VDNMFAVTLR------DAGQVA
IIDGDSKEVLNYV-ETGYAVHISR---------ASS-S----GRYFTTIGRDGKIDLIDL
YMFPPQV-VAEIKIGLEARSVENSRYKG----YEDKIAIAGAYWPPHYVLMDGQTLEPHK
IVSTRGMT-VDT-QEYHPEPRVAAIVGS---HKHPEFIVNVKETGQIKLVNYSD--ID--
NLQV--TTI-DAAPFLHDGGW-----DRSGRYFFTAANENDTIAVVDALE-RELEA----
---LIP----V-E-RIPHPGRGANF----VDPEHG-PVWATSALGNANITLIGTDPE---
--GHPEQ-AFKVVRILE--GQGGGSLFIKTHPKSTNLWVDTPLHPESDIAQSVAVF---D
INDL------DA-GYEVLPIAEWADL-G-----P-G------------------------
-------------------PKRI---------------VQPEYNMAGDEVWFSVWSG-M-
---EEE-S--AIVIVDDKTRKLKHVIKGEKIVTPT-GKFNN-------------------
------YNTRNEVY----------------------------------------------
-----------------------------------
>refKO_140
----------------------------------------MKTKVVTKLYPKLSILAAAT
GLLL----TAVSPVASASDDGKKAYEANCQACHQPNGK----G-----------------
--------------------------------LAGAFPPLA-------------------
------------------------------------------------------------
--------------------------------------GNPNVTGDKLHVVRTILKGMSG
PLEVNGQKFNAVMPPMQHISDEDIADIASYVLSSWGNTGGKVTEDEVEGVRVEL------
---------GLKDRAE--------GQPHQGST-AAEVS-YK-GA-PSAVKGGK------M
MKTP-----------------------------------------------------GAP
DISEEEFAKAQEIYFQRCAGCHGVLRKGATGLPLTT--------D-------------IT
Q--QKG--TDYLKALINFG-SPGGMPNWGTSG----E-----L-TAEQIDMMARFLQHE-
PPTP-PEWGMKEMKDSWVVHVKPEDR-PKKPQH-NYD-VDNMFAVTLR------DAGEVA
IIDGASKKILNYV-KTGYAVHISR---------ASS-S----GRYFTTIGRDGKIDLIDL
YMNPPQV-VAEIKIGLEARSVENSRFKG----YEDKIAIAGAYWPPHYVLMDGQTLEPNK
IVSTRGMT-VDT-QEYHPEPRVAAIVGS---HKHPEFIVNVKETGQIKLVNYSD--ID--
NLQV--TTI-DAAPFLHDGGW-----DRSGRYFMTAANENDTIAVVDAQD-RELEA----
---LIP----V-K-RIPHPGRGANF----VDPEYG-PVWATSALGNADITLIGTDPD---
--NHKDN-AFKVVRVLE--GQGGGSLFIKTHPKSNNLWVDTPFNPDAKISQSVAVF---N
IDNL------DA-GYEVLPIGEWADL-G-----P-G------------------------
-------------------PKRI---------------VQPEYNMAGDEVWFSVWSG-Q-
---EEE-S--AIVVVDDKTRKLKHVIKGEKMVTPT-GKFNN-------------------
------YNTRNEVY----------------------------------------------
-----------------------------------
>refKO_89
--------------------------------------------MNQSLSVKLSLVSSAL
ALML----FT-SNTAQASDDGKKAYEANCQACHQPTGQ----G-----------------
--------------------------------LAGAFPPLA-------------------
------------------------------------------------------------
--------------------------------------DNPNLS--PAYVVETILKGKSG
PLEVKGQKYNAVMPPMQHLSDEDIKDIANYVLSSWGNDLGKVSEDDVKKVRSGA------
---------GLGDRSA--------GKPHAEAT-AAEVA-YK-GA-PSTVDGSK------M
VVTP-----------------------------------------------------GAP
PITEDEFETAQKIYFQRCAGCHGVLRKGATGLPLTT--------D-------------IT
Q--KKG--TDYLKALINFG-SPRGMPNWGTSG----E-----L-TEKEIDLMARFIQHE-
PPVP-PEWGMPEMKGSWKVVVKPEDR-PKKPQH-NYD-VDDMFAVTLR------DAGEVA
IIDGKSKKVLNYV-KTGYAVHISR---------ASS-S----GRYFTTIGRDGKIDLIDL
YMKKPDV-VATIKIGLEARSVENSRYKG----YEDKIAIAGAYWPPHYVLMDGETLEPKK
IVSTRGMT-VDT-QEYHPEPRVAAIVGS---HKHPEFIVNVKETGQIKLVNYSD--ID--
NLQV--TTI-DAAPFLHDGGW-----DSTQRYFLTAANENDTIAVVDAED-RELEA----
---LVP----V-D-RIPHPGRGANF----IDPENG-PVWATSALGNANITLIGTDPE---
--NHKDN-AFKVVRILE--GQGGGSLFIKTHPKSKNLWVDTPLNPDTNVSQSVAVF---D
INNL------DA-GFETLPIAEWADL-G-----P-G------------------------
-------------------PKRI---------------VQPEYNKAGDEVWFSVWSG-M-
---KEE-S--AIVVVDDKTRKLKHVIKGPKIVTPT-GKFNN-------------------
------YNTRNEIY----------------------------------------------
-----------------------------------
>refKO_29
--------------------------------------MRTHPIRTPLTFAALSLALAAM
ALSGCAPNSATAGESGADLAAGKAKAATCFACHGVDGN----S-----------------
--------------------------------VNPLYPSLA-------------------
------------------------------------------------------------
------------------------------------------------------------
-----SQQADYLSKQLTAFRDGTRQDPMMSPMAAPLSDADIVNVSAYFASM---------
---------------A--------AKGAPAAGAHPTNTAYE-GA-PSGIDASAAI----D
PSLP-----------------------------------------------------EAQ
RLTDEQFASAKQIYFERCAGCHGVLRKGATGKPLTT--------D-------------IT
R--KVG--LDYLKTFITYG-SAGGMPNWGTSG----A-----L-TDDEIDMMAKYVMHE-
PPVP-PEWGMKELMGTWDLIVAPEDR-PKKQMN-KLD-IENLFSVTLR------DAGKVA
LIDGKTKKIALVL-DTGYAVHISR---------MSA-S----GRYLYTVGRDAKLTLVDL
WMDPPTT-VATLKAGMEARSVETSKYTG----YEDKLGIVGTYWPPQYVIMDGDTLKPKK
IVSTRGLT-VDT-QEYHPEPRVAAIVAS---HERPEFIVNVKETGKVLLVDYSD--ID--
NLKE--TTI-NAAPFLHDGGW-----ESTHRYFMSAANKSNKIAVIDSKE-GKLVK----
---LVE----V-G-AIPHPGRGANF----KTAEHG-QVWATSHLGDDTISLINTEAG---
--T--ER-AWTVVATLK--GQGGGSLFIKTHPKSRNLWVDTPLHPEAKISQSIAVY---D
LDNL------KD-GFKVLPIAEWAGI-G-----E-G------------------------
-------------------AMRV---------------VQPEYNKAGDEVWFSVWNA-K-
---DQT-S--AIVVVDDKKRKLKKVIKDPALVTPT-GKFNV-------------------
------YNTTHDVY----------------------------------------------
-----------------------------------
>refKO_40
MKAI-TCFRILL-----------------LG-FGALAINACAQ-----DSEQA----SVT
AVHDAEVA-SGEI-SEVMARGEAVYLGNCAACHQADGQ----G-----------------
--------------------------------LTGAFPPLA-------------------
------------------------------------------------------------
--------------------------------------QSDYLEGNRRDVMAGALFGMSG
PITVNGVDYNGVMPSAGFLSDQALADVLTYVFNAWGNSGAAVSAEEVASLRAELG-----
---------EAGEMVA--------GERHTGAT-EGELR-YR-GT-PSAVSAEDTR----Q
VMGA-----------------------------------------------------GGP
ELTEDEYAVATQLYFERCAGCHGVLRKGATGKPLTP--------D-------------IT
A--ERG--TDYLKALITYG-SPAGMPNWGTSG----E-----M-SDEQIDIMARFLQQE-
PPAP-PEFGMVDMLDTWEVIIPPEDR-PTKPQH-GRN-IDNFMSVTLR------DSGQVA
IIDGDTKEVFSIL-DTGYAVHISR---------VSA-S----GRYVFTIGRDALINMVDL
YMNPPQT-VAQIKVGLEARSVETSKYKG----YEDQYAIAGSYWPPQYVIMDGDTLEPVK
IVSTRGMT-VDT-QEYHPEPRVAAIVAS---HEHPEFIVNVKETGHILLVNYED--VE--
NLSV--TDI-GAAKFLHDGGW-----DSTKRYFLTAANQSDKIAIVDSRD-RDLEA----
---LVD----V-E-KIPHPGRGANI----VDPEYG-PVWVTSALGNANITFLGTDPV---
--NYPDN-AWKVVRVLQ--GMGGGSLFVKSHPNSTNLWVDAPLNPEEIPSQSIAVF---D
INDL------EA-GYERLPIGEWADL-G-----P-G------------------------
-------------------PKRI---------------VQPEYNKAGDEVWFSVWSG-Q-
---EEE-S--AIVVVDDKTRELKAVIKGPEIITPT-GKFNV-------------------
------YNTLNDVY----------------------------------------------
-----------------------------------
>refKO_181
MKASGNKLAALL-----------------TGLFVIFAMTGCPQ-----NGNSAQQTGSDT
AVHDAETA-AGTM-DEIMARGESVYNANCSACHQPTGQ----G-----------------
--------------------------------LPGAFPPLA-------------------
------------------------------------------------------------
--------------------------------------QSDFLDGDRREVMQAALFGLSG
PITVNGVDYNGVMPSLGYLSDQELADALTYVFNSWGNAYAAVSVGEVAALRAELG-----
---------EAGEQVA--------GERHTGAT-EGEIR-YR-GT-PSAISAEDTR----Q
VMAA-----------------------------------------------------GGP
ILTEEEFGVATQLYFERCAGCHGVLRKGATGKPLTP--------D-------------IT
T--EKG--TDYLKALITYG-SPAGMPNWGTSG----D-----M-TEEQIDIMARFLQQE-
PPAP-PEFGMPEMRATWNVIVPPEDR-PSEPQH-DRN-IQNFMSVTLR------DSGQVA
IIDGDTKEVVNIV-ETGYAVHISR---------VSA-S----GRYVFTIGRDALINMVDL
YMDPPQT-VAQIKVGLEARSVETSKHKD----FPDKYAVAGSYWPPQYVIMDGDTLEPIQ
IVSTRGMT-VDT-QEYHPEPRVAAIVAS---HEHPEFIINVKETGHILLVNYED--VE--
NLSV--TDI-HAAKFLHDGGW-----DSTKRYFLTAANQSDKIAIIDSKD-RELEA----
---LVD----V-T-KIPHPGRGANF----VDPEYG-PVWVTSALGNANITFIGTDPE---
--GHPDN-AWKVVRTLE--GMGGGSLFVKSHPNSTNLWVDATLNPDESASQSIAVF---D
INNL------DA-GFERLPIAEWAEL-G-----E-G------------------------
-------------------PKRV---------------VQPEYNMAGDEVWFSVWSG-Q-
---DQE-S--AIVVVDDKTRELKHVIKGPEIITPT-GKFNV-------------------
------YNTLNDIY----------------------------------------------
-----------------------------------
>refKO_220
--MTVRNIGPLL-----------------IFAALGFSTTACSS----EDQAVAANSTGDA
AVHTAEVAAASKD--ELIAKGEAVYLANCAACHQPTGQ----G-----------------
--------------------------------LAGAFPPLA-------------------
------------------------------------------------------------
--------------------------------------GSDFLQGERKAVMSAALFGLSG
PITVNGVEYNGVMPSMGHLPDEDLAAALTYVLNAWGNSGSAVSVDEVAALRVELG-----
----------QEDRAA--------GERHQGAT-EAELS-YS-GA-PLAISGENTE----Q
IITA-----------------------------------------------------DSP
VLTDAQFATATKLYFERCAGCHGVLRKGATGKPLTP--------D-------------IT
R--EKG--TEYLKALITYG-SPAGMPNWGTSG----D-----L-TPEQIDIMAQFLQQE-
PPAP-PEFGMADMQASWKLLVKPDDR-PDSPQH-DRD-VDNFFAVTLR------DAGKMA
IIDGDTKEVVSIL-PTGYAVHISR---------PSA-S----GRYVYTIGRDAKIDMIDM
WMDPPQI-VAEIKVGLEARSVETSKYKG----FEDKYAIAGAYWPPQFTIMDGDTLEPLK
IVSTRGMT-VDT-QEYHPEPRVAAIVAS---HEHPEFIVNVKETGHILLVDYSN--ID--
ALSV--TDI-EAAKFLHDGGW-----DSTKRYFLTAANQSDKIAVVDSRD-RKLVA----
---LTD----V-T-KTPHPGRGANI----TDPEHG-PVWVTSALGNANVSFLGTDPE---
--GNPDK-AWKNVRTID--GMGGGSLFVKSHPKSSNLWVDAPLHPDEAFSQSVAVF---D
IANL------DA-GFEVLPIAEWADL-G-----E-G------------------------
-------------------PKRV---------------VQPEFNKAGDEVWFSVWNG-K-
---EQN-S--AIVVVDDKTRELKAVIKGPEIVTPT-GKFNI-------------------
------YNTLHDIY----------------------------------------------
-----------------------------------
>refKO_221
--MSFRKTGFAC-----------------LSAVMAIAVVAC-S----DNAATANAATDDT
VVHAAEVSVASKA--DLIAKGEKVYLANCAACHQPSGK----G-----------------
--------------------------------LAGAFPPLA-------------------
------------------------------------------------------------
--------------------------------------NSDFLKGDRKAVMSAALFGLSG
PITVNGVEYNGVMPSLGHLPDEDLAAALTYVFNTWGNEGAAVSVAEVAALRVELG-----
----------QVDRST--------GQRHPGAT-EAELQ-YQ-GA-PSAMSGDLTR----Q
ILTA-----------------------------------------------------DSP
ALTEAEFATATQVYFERCAGCHGVLRKGATGKPLTP--------D-------------IT
K--EKG--TEYLKALITYG-SPAGMPNWGTSG----D-----L-TAEQIDIMARFLQQE-
PPAP-PEFGMPEMQASWKLLVKPEDR-PKSPQH-KRN-IDNFFAVTLR------DAGKVA
LIDGDTKEIVTTV-PTGYAVHISR---------PSA-S----GRYILTIGRDAKVDMIDL
WMDPPQI-VAEIKIGLEARSVETSKYKG----YEDKYTIAGAYWPPQFVIMDGDTLAPQK
IISTRGMT-VDT-QEYHPEPRVAAIVAS---HEHPEFIVNVKETGHILLVNYSD--ID--
SLSI--TDI-EAAKFLHDGGW-----DSSKRYFLTAANQSDKVAVVDSKD-RKLVA----
---LVD----V-T-KTPHPGRGANI----IDPEFG-PVWVTSALGNANISFLGTDPK---
--GHPEH-AWKNVRTID--GMGGGSLFVKSHPKSSNLWVDAPLNPDESFSQSIAVF---D
INKL------DA-GFEVLPIGEWAEL-G-----E-G------------------------
-------------------PKRI---------------VQPEYNMAGDEVWFSVWSG-K-
---EQE-S--AIVVVDDKTRKLKAVIKGPDIVTPT-GKFNI-------------------
------YNTLHDIY----------------------------------------------
-----------------------------------
>refKO_132
-----MITGRFT-----------------TALAAGTWSALLAA----------TTAWGAP
QVHQAEVA-QAEM-QARLAAGKEGYASYCQSCHQPDGS----G-----------------
--------------------------------MAAVFPPLA-------------------
------------------------------------------------------------
--------------------------------------GSDYLLEDPQRAIEVVLQGLSG
PIEVNGKTYDAVMPHLAYLSDEQIADVLSYVLNAWGNDGGYVSAAEVAATREQVA-----
----------GTAGAE--------GGPHPGVD-TPRLQ-YEGGA-SSPVGEARMG----R
MVST-----------------------------------------------------EGP
DMTQTEFDQATQLYFERCAGCHGVLRKGATGLPLTA--------D-------------IT
R--AKG--TQYLETIINYG-TPAGMPNWGTSG----E-----L-SKEQISVLARFLQHP-
PPEP-PEWGMAEMRETWKVLVAPEDR-PEVPQH-DYD-VENFFAVTLR------DSGEVA
IIDGDSKDIVSIV-PTGYAVHISR---------PSA-S----GRYIYTIGRDARIDMIDL
YADPPSR-VAEIKIGLEARSVETSKYKG----YEDELAIAGAYWPPQYVLMDGPTLEPKK
IVSTRGMT-VDT-QEYHPEPRVAAIVSS---HQHPEFIVNVKETGLIKLVNYRD--IN--
NLQE--TTI-EAARFLHDGGW-----DRTQRYFLTAANQSDKVAVVDAKD-RNLEA----
---LVD----V-T-SIPHPGRGANL----IDPEYG-PVWVTSALGSDEVTFIGTDPE---
--RHPEH-AWKAVRVLK--GMGGGSLFVKTHPDSDNLWVDAPLNPDEDISQSVAVF---D
INDP------EA-GYEVLPIAEWAGI-E-----E-G------------------------
-------------------ARRV---------------VQPEYNKGGDEVWFSIWNA-L-
---DQE-S--AIVVVDDKTRKLKKVIKHPKLITPT-GKFNV-------------------
------YNTVHEVY----------------------------------------------
-----------------------------------
>refKO_92
-----MFSRLLT-----------------MTLLAGFAVAGCEARGQQDAAATPAARDTAT
AVHAAEVASAGQGLEQRVAAGRKVYQNVCQACHGPEGK----G-----------------
--------------------------------LPGAFPPVA-------------------
------------------------------------------------------------
--------------------------------------ASDWIERNPDLLVGAILNGLSG
PIEVNGQAFNAVMPPMAYLSDEDVANVLTFVLNSWDNPGGEVQSAQVAQARGGDA-----
---------PAAAATG--------PADHPVQS-APALK-YE-GA-PLGMDPDTAR----R
LVDS-----------------------------------------------------EGP
PITHAEWARSTELYFERCAGCHGVLRHGATGKPLTP--------D-------------IT
R--QKG--TDYLKALITYG-SPAGMPNWGTSG----D-----L-SEAEIQAMAHFLQHE-
PPAP-PEFGMAEMRATWKVLVPPEAR-PTKPQH-GRN-IDNFFAVTLR------DAGQIA
IIDGDTKEIVSVV-ETGYAVHITR---------PSA-S----GRYAITIGRDAKIDMIDL
WANPPNR-VAEIKIGLEARSVETSKYKG----YEDRYAIAGAYWPPQYVVMDGDTLEPLK
IVSTRGMT-VDT-QEYHPEPRVAAIVSS---HEHPEFIVNVKETGQILLVDYSD--VN--
ALKT--TTI-GAARFLHDGGW-----DSSKRYFLTAANQSDKIAVVDARE-QQLEA----
---LID----V-E-RIPHPGRGANV----NDPKYG-PVWITSALGNADISFIATDPQ---
--KRPEH-AWKVVRVLQ--GQGGGSLFVKTHPKSRNLWVDTPLHPDEKVSQSIAVF---S
IDDF------EA-GYQVLPIAEWANL-G-----P-G------------------------
-------------------PKRV---------------VQPEYNKAGDEVWFSVWNT-M-
---DAR-S--AIVVVDDKTRKLKHVIDDERIVTPT-GKFNI-------------------
------YNTMHDVY----------------------------------------------
-----------------------------------
>refKO_2
--MISHPSAKIP-----------------IALLAISVMTACGA----------QETDSAL
AVHNAEVA-GATSIADQVSAGKSVYETHCIACHQASGT----G-----------------
--------------------------------LPGAFPPLA-------------------
------------------------------------------------------------
--------------------------------------GADYLLEDPDRAVMIVLSGKSG
PITVNGTDYNAVMPNFSYLSDEEIANLLTYALNSWGNDGGSIAPAQVTALRGGQA-----
----------EVSDSA--------PVDHPVD--EGSMA-YS-GT-PSAIAADQTK----D
IVDS-----------------------------------------------------TGP
EMTKAEFSDAKQLYFERCAGCHGVLRKGATGKPLTT--------D-------------IT
R--EKG--VDYLKTLISYG-SPAGMPNWGTSG----E-----L-SAAQIDMMARYLLHE-
PPEP-PEFGMPEMRKTWNVLVAPEDR-PTKPQH-DRN-IDNFFSVTLR------DSGEVA
IIDGDTKEIVSIL-KTGYAVHISR---------LSA-S----GRYVFTIGRDAKVDMIDL
WMDPPQR-VAEIKIGLEARSVETSKYKG----YEDTFAIAGAYWPPQYVIMDGATLEPIK
IVSTRGTT-VDT-QEYHPEPRVAAIVAS---HEHPEFIINVKETGRILLVNYED--LE--
NLTV--TTI-NAARFLHDGGW-----DRSKRYFLTAANQSDKIAIVDSKE-RKLAA----
---LVD----V-D-KIPHPGRGANL----DDPDFG-PVWVTSALGNDKITFIGTDPV---
--NHPDH-AWKVVRVLH--GQGGGSLFVKSHPESSNLWVDTPLNPSEAISQSVAVY---D
VNNL------EA-GFEVLPIGQWADL-G-----E-G------------------------
-------------------PKRI---------------VQPEFNKAGDEVWFSVWSG-Q-
---DQE-S--AIVVVDDRSRELKAVIKGPRVITPT-GKFNV-------------------
------HNTIHDVY----------------------------------------------
-----------------------------------
>refKO_114
MKNLIKVQHGFAQLGKVLNAIGSLKAPLLMVFAVASMLGSTAA----------YSQASDT
AVHDAEVS-AAQM-DERIANGKTVYMGNCSACHQANGE----G-----------------
--------------------------------LKGAFPPLA-------------------
------------------------------------------------------------
--------------------------------------GSDYLTGDRKKVLEAAMFGLSG
PITVNGTEWNSVMPSMGYLSDQDLADVLTYVLNSWGNKGSAVSVDEVAALRTQLG-----
----------QTDRAS--------GERHKGAS-EGELR-YQ-GA-PSAIAMDDVR----Q
HSAA-----------------------------------------------------DDL
ALSDTELQESTQLYFERCAGCHGVLRKGATGKPLTA--------D-------------LM
K--EKG--TDYIKALITYG-SPAGMPNWGTSG----D-----L-TTEQIDAMARFLQRE-
PPLP-PEFGMPDMMASWKLIVEPKDR-PKKPQH-KRN-VDNFFAVTLR------DAGQVA
IIDGDTKEIVSIL-KTGYAVHISR---------PSA-S----GRYVFTIGRDAKIDMIDM
WMNPPAI-VAEVKIGLEARSVETSKYKG----YEDKLAIAGAYWPPQYVIMDGDTLEPKK
IVSTRGMT-VDT-QEYHPEPRVAAIVAS---HEHPEFIVNIKETGHILLVNYED--ID--
NLTV--TDI-EAAKFLHDGGW-----DRSLRYFLTAANQSNKIAVIDSKE-RKLEA----
---MID----V-E-KTPHPGRGANL----DDPKYG-PVWVTSALGNGNITFIATDPK---
--NHPEH-AWKAVRVLQ--GQGGGSVFAKSHPKSKNLWVDSPLNPDEAISQSIAVF---N
VDNL------EA-GYDVLPIAEWAEL-G-----E-G------------------------
-------------------PKRV---------------VQPEYNKAGDEVWFSVWSG-K-
---EQE-S--AIVVVDDKTRTLKHVIKGIEMVTPT-GKFNI-------------------
------YNTVHDVY----------------------------------------------
-----------------------------------
>refKO_76
-----MKLSKVW-----------------LGSLMAGVMLPIAT----------QAASQGE
QVHNAEMA-MG-G-----VDGRQVYESVCAACHQPDGS----G-----------------
--------------------------------LSGAFPPLK-------------------
------------------------------------------------------------
--------------------------------------DSDYLQADVDRAITTVLQGLSG
EITVNGNTYNAVMPPMNYLSDEKVASVLTYVLREW-NDGGEVTPAQVASLRMA-------
----------TADTA---------KATHPAAS-EGSLR-YQ-GT-PSPIPSDSAE----N
YISS-----------------------------------------------------NGP
LMTEVEFDEAKQLYFERCAGCHGVLRKGATGKPLTP--------D-------------IT
R--EKG--GDYLKSLITYG-SPAGMPNWGTSG----D-----L-TDRQIDILARFLQHP-
PPAP-PEFGLAKMRETWKVTVPPEDR-PNKPQH-KRD-VGNFFAVTLR------DSGEVA
VIDGDTKEIVNII-KTGYAVHISR---------PSA-S----GRYFYTIGRDAKIDMIDM
WMDPPQR-VAEIKVGLEARSVETSKYHG----YEDKFAIAGAYWPPQYVFMEGDTLEPLK
VVSTRGMT-VDT-QEYHPEPRVAAIVAS---HNHPEFIINVKETGKILLANYED--LD--
NLSV--TTI-DAARFLHDGGW-----DSSLRYFLTAANQSDKIAVIDARD-RALEA----
---LVD----V-E-KIPHPGRGANF----VDPEFG-PVWATSALGNGNITFIGTDPE---
--NHPEH-AWQVVRVIQ--GQGGGSLFVKTHPNSNNLWVDTALNPKEDVSQSVAVF---D
TRNP------EG-GFEVLPIARWAGI-D-----E-G------------------------
-------------------PARV---------------VHPEYNKDGTEVWVSVCNG-Q-
---DQE-S--AIVVVDDKTRELKTVIKDPRLITPT-GKFNI-------------------
------HNTLEDVY----------------------------------------------
-----------------------------------
>refKO_18
----MKIKKLII-----------------SSLTALAMSAAYSV----------SLAESST
QSHQAEMK-KG-S-----VDGEQVYQSVCAACHQPNGK----G-----------------
--------------------------------LRGAFPPLL-------------------
------------------------------------------------------------
--------------------------------------DSDYLQADVDRAIRVVLNGLVG
EIMVNGESYNAVMPPMGYLSDEQIASAMTFILSEW-NEGGTVTAAQVAALRSP-------
----------EL------------KSEHPVPA-KESIA-YQ-GA-PSAISADSAV----T
MIGS-----------------------------------------------------DGP
AISVEEFDEAKQIFFERCAGCHGVLRKGATGKPLTT--------E-------------VT
R--AKG--TEYLKTLITYG-SPAGMPNWGTSG----D-----L-TKPQIDALARFLQHP-
PPAP-PEFGMPEIRASWNVLVAPEDR-VKKPQH-KRD-IQNFFAVTLR------DSGEVA
IIDGDNYDIVSIV-KTGYAVHISR---------PSV-S----GRYIYTIGRDGRIDMIDL
WMKKPGR-VAEIKVGLEARSVETSKYHG----FEDKFAVAGAYWPPQYVFMDGDTLEPLK
VVSTRGMT-VDT-QEYHPEPRVAAIVAS---HEHPEFIINVKETGKILLANYED--LD--
NLAV--TTI-DAARYLHDGGW-----DASKRYFLTAANQSDKVAVIDSRD-RALEA----
---LVD----V-E-KIPHPGRGANF----VDPQYG-PVWVTSALGNADITFIGTDPE---
--NHPDR-AWTVVRKLQ--GQGGGSLFVKTHPNSNNLWVDAALNPDESISQSIAVF---D
TQNL------EA-GFEVLPIAKWADV-G-----V-G------------------------
-------------------PARV---------------VHPEYNADGTEVWFSVWNG-K-
---DQV-S--AIVVVDDKTRTLKKVIKDKRLITPT-GKFNI-------------------
------LNTVKDVY----------------------------------------------
-----------------------------------
>refKO_67
--MIVRKKNKIA-----------------IGLAVLAMTLMHGT----------ALAADAT
QAHKAEMK-QG-G-----YDGKETYLSVCAACHQPKGT----G-----------------
--------------------------------LRGAFPPLL-------------------
------------------------------------------------------------
--------------------------------------NSDYLQADLDRSIKAVLNGLNG
EIKVNGETYNSVMPAMGYLTDDQIAAAFSYVLAEW-NGGGVVTAAQVKALRAA-------
----------QL------------KPEHPVPT-KESLA-YQ-GA-PSAIPADAAV----S
MIGS-----------------------------------------------------DGP
AISVAEFDESKQIFFERCAGCHGVLRKGATGKPLTT--------E-------------VT
R--AKG--TDYLKTLITYG-SPAGMPNWGTSG----D-----L-TERQIDSLARFLQHP-
PPAP-PEFGLPEIRASWHMLVKPEDR-VKKPQH-NRN-IENFFAVTLR------DSGEVA
IIDGDNYDIVNIV-KTGYAVHISR---------PSV-S----GRYIYTIGRDARIDMIDL
WMKKPER-VAEIKVGLEARSVETSKYHG----YEDKYAIAGAYWPPQYVFMDGDTLEPLK
VVSTRGMT-VDT-QEYHPEPRVAAIVAS---HEHPEFIVNVKETGKILLVNYED--LD--
NLAV--TTI-DAARYLHDGGW-----DSSKRYFLTAANQSDKIAVIDSRD-RELEA----
---LVD----V-D-KIPHPGRGANF----VDPEFG-PVWVTSALGNSEVTFIGTDPE---
--GHPQH-AWKVVRELN--GQGGGSLFVKTHPNSDNLWVDSALNPDENISQSIAVF---D
TKNP------EG-GFEVLPIAKWADV-G-----E-G------------------------
-------------------AARV---------------VHPEYNAAGTEVWFSVWNG-K-
---DQV-S--AIVVVDDRTRTLKKVIKDKRLITPT-GKFNI-------------------
------LNTVKDVY----------------------------------------------
-----------------------------------
>refKO_28
MNFRLCGNRFRR-----------------LTGTLLLSGLTVLA----------AAQSDGI
SVHAAEMS-GDVA-----AQGKAVYDKVCTACHQASGE----G-----------------
--------------------------------IPGAFPPLK-------------------
------------------------------------------------------------
--------------------------------------NSDYLKADVERSIRAVVKGLTG
PIEVNGKKYNGAMPPMAYLSDNDIAAVFTYVLKEW-NGGGAVTTAQVVAARGD-------
----------AAA-----------KARHPLPSGDVQIA-YE-GA-PSPIPLDETR----N
MIES-----------------------------------------------------SGP
PMTVAEFDGAKKIFFERCAGCHGVLRKGATGKPLTT--------D-------------IT
R--EKG--TDYLKTMISYG-SPAGMPNWGTSG----D-----L-TAAEIDALARYLQHP-
PPQP-PEWGLPEMNASWKLLVPPEKR-PTAPQH-KRN-IENFFAVTLR------DSGEVA
IIDGDTKEIVNII-KTGYAVHISR---------PSA-S----SRYVFTIGRDGKIDLIDL
WMGPPDR-VAEIKIGLEARSVETSKFHG----YEDKYAIAGAYWPPQFVFMDGATLKPLK
VVSTRGMT-VDT-QEYHPEPRVAAIVAS---HEHPEFIINVKETGKILLANYSD--LD--
NLSV--TTI-NAARFLHDGGW-----DSTHRYFMTAANQSNKIAVIDSKD-RALEA----
---LVD----V-E-KIPHPGRGANF----VDPEHG-PVWVTSALGNANITFVATDPE---
--KHPDK-AWKVVRVLQ--GQGGGSLFVKTHPKSSNLWVDSPLNPDEGISQSVAVF---D
IGNL------DK-GFEVLPIAAWAEL-G-----E-G------------------------
-------------------AKRV---------------VQPEYNVDGTEVWFSVWNG-K-
---DQS-S--AIVVVDDATRKLKAVIKDKRLITPT-GKFNI-------------------
------RNTVSDIY----------------------------------------------
-----------------------------------
>refKO_59
------------------------------------------------------------
------------------------------------------------------------
------------------------------------------------------------
------------------------------------------------------------
------------------------------------------------------------
------------------------------------------------------------
------------------------------------------------------------
------------------------------------------------------------
------------------------------------------------------------
-----------LKTMITYG-SPAGMPNWGTSG----D-----L-TDAEIDALARYLQHP-
PPEP-PEFGLPEMRASWNLIVPPEKR-PSKPQH-SRN-IDNFFAVTLR------DTGEVA
IIDGDTKEIVSFI-KTGYAVHISR---------PSA-S----SRYVYTIGRDAKIDMIDL
YASPPNK-VAEIKIGLEARSVETSKYHG----YEDKFAVAGAYWPPQYVFMDGPTLEPLK
VVSTRGMT-VDT-QEYHPEPRVAAIVAS---HQHPEFIINVKETGKVLLANYED--LD--
NLSV--TTI-NAARFLHDGGW-----DASKRYFLTAANQSDKVAVIDSKD-RSLAA----
---MID----V-E-KIPHPGRGANI----MDPEYG-PVWVTSALGNPNVTYIATDPG---
--KHPQH-AWKVVRVLQ--GMGGGSLFVKTHPKSKNLWVDAPLNPDEKISQSIAVF---D
VNKP------KK-GYKILPIAKWADL-G-----E-G------------------------
-------------------PKRV---------------VQPEYNADGTEVWFSVWNG-K-
---DQN-S--ALVVVDDKTRKLKKVIKHPRLITPT-GKFNI-------------------
------KNTVTDTY----------------------------------------------
-----------------------------------
>refKO_183
MKLLAGIVHSFS-----------------LTLVFLFSLSTFAA----------NA-----
PVHKAEML-SGSA-----ADGKQVYESVCAACHRNDGM----G-----------------
--------------------------------MAGAFPPVN-------------------
------------------------------------------------------------
--------------------------------------NSDYLKADIDRAISAVVNGLSG
KIKVNGKQYNAAMPPMGYLSDSDIAAAFSYVLQSW-NGGGEVSAEQVAAVRAK-------
----------AAADEP--------KSKHPVGT-DVEHA-YR-GA-PSGIPADQTA----N
MIES-----------------------------------------------------SGP
PMTEDEFTHAKEIFFQRCAGCHGVLRKGATGKPLTT--------D-------------IT
R--EKG--TAYLKTMITYG-SPAGMPNWGTSG----D-----L-TDAEIDALARYLQHP-
PPEP-PEFGLPEMQASWNLIIPPEKR-PTKPQH-NRN-IDNFFAVTLR------DTGEVA
IIDGDTKEIVSFI-KTGYAVHISR---------PSA-S----SRYVYTIGRDAKIDMIDL
YASPPNK-VAEIKIGLEARSVETSKYHG----YEDKFAVAGAYWPPQYVFMDGPTLEPLK
VVSTRGMT-VDT-QEYHPEPRVAAIVAS---HQHPEFIINVKETGKVLLANYED--LD--
NLSV--TTI-NAARFLHDGGW-----DSSKRYFLTAANQSDKVAVIDSKD-RSLAA----
---MID----V-E-KIPHPGRGANI----VDPEFG-PVWVTSALGNPNVTYIATDPG---
--THPHH-AWKVVRVLQ--GMGGGSLFVKTHPKSKNL-----------------------
------------------------------------------------------------
------------------------------------------------------------
------------------------------------------------------------
------------------------------------------------------------
-----------------------------------
>refKO_75
------------------------------------------------------------
----------------------------------MKNT----L-----------------
--------------------------------GRLSALSLV-------------------
------------------------------------------------------------
------------------------------------------------------------
-----------------------------------------IATLSAGALY---------
---------AQEDEKK--------KTDHPGTT-EGERR-YM-GA-PHMTDAGEMT-----
-LHP-----------------------------------------------------NGP
EITSAEWAESTKIYFERCAGCHGVLRKGATGKPLTP--------D-------------VT
Q--PKG--TAYLKVMIDMG-TPGGMPNWGSSG----D-----M-TAKQIDAMARYLQHI-
PSPP-PEFGMKEIRDSWKVYVKPEDR-PKKPQH-QYD-IDNIFAVTLR------DSGQVA
LIDGDSKDIIAIV-DTGYAVHISR---------PSS-S----GRYIFTIGRDAKINMIDL
FMKVPKT-VAEIKIGTEARSVETSKYKG----YEDKLAIAGAYWPPQYVIMDGDDLEPKK
IVSTRGMT-VDT-QEYHPEPRVAAIVAS---HQHPEFIVNVKETGKVLLVDYSK--PD--
ALTE--TTL-EAARFLHDGGW-----DSTHRYFLTAANQSNKIAVVDSKD-REMEA----
---LVD----V-T-KIPHPGRGANL----NTAKYG-PVWATSALGSNEITLIGTDPE---
--KHPQQ-AWKAVKVLE--GQGGGSLFVKTHPKSKNLWVDTTLNPDAKISQSVAVF---N
ADDL------DA-GYEVLPIAEWAGVAD-----K-G------------------------
-------------------PARV---------------VQPEYNKAGDEVWFSVWSG-I-
---DQP-S--AIVVVDDKTRKLKKVINDPRIKTPT-GKFNV-------------------
------YNTKHDIY----------------------------------------------
-----------------------------------
>refKO_150
------------------------------------------------------------
-----------------------------------MKY----Q-----------------
--------------------------------QKLTASILA-------------------
------------------------------------------------------------
------------------------------------------------------------
-----------------------------------------LTATFACSFS---------
---------MAAEE----------KSDHPGTA-GAEVR-YM-GA-PTALGDGNMS-----
-LHP-----------------------------------------------------NGP
KITPEEWAATTKTYFERCAGCHGVLRKGATGKPLTP--------D-------------VT
Q--PKG--NDYLKAMIAFG-TPGGMPNWGSSG----D-----M-TDAQIDAMARYLQHN-
PSVP-PEFGMKEMKESWKLVVAPKDR-PKKPQG-TFD-LENVFSVTLR------DSGQVA
LIDGDTKKIISVV-DTGYAVHISR---------PSS-S----GRYMFVIGRDARINMIDM
YMKVPKT-VAEIKIGSEARSVETSKYKG----FEDKYAIAGSYWPPQFTIMDGETLEPLK
IVSTRGYT-VDT-QEYHPEPRVAAIVAS---HEHPEFIVNVKETGKILLVNYEN--IN--
ALQI--TEL-EAARFLHDGGW-----DASKRYFMTAANKSNKIAVVDSKE-REMVA----
---LVD----V-T-EIPHPGRGANL----NTKAYG-PVWVTSALGSDEITLIGTDPV---
--NHKEH-AWKVPKVLK--GQGGGSLFVKTHPKSKNLWVDAPLNPDTKISQSIAVF---N
VDDL------DA-GYEVLPIAEWAGVAD-----Q-G------------------------
-------------------PARV---------------VQPEYNKAGDEVWFSVWNG-S-
---DAE-S--AIVVVDDKTRKLKTVIKDKRLITPT-GKFNA-------------------
------TNTKDDIY----------------------------------------------
-----------------------------------
>refKO_233
------------------------------------------------------------
-------------------------------------M----N-----------------
--------------------------------CKSCFSILA-------------------
------------------------------------------------------------
------------------------------------------------------------
-----------------------------------------LAIT--ASFY---------
---------VAAEE----------QSDHPDTS-GSEIR-YM-GA-PTMATDVEMT-----
-LHA-----------------------------------------------------DGP
EITPEEWAQSTQIYFERCAGCHGVLRKGATGKPLTP--------D-------------IT
L--KQG--TEYLKALISYG-TPAGMPNWGSSG----D-----M-TDAEIDAMARYLQHN-
PSAP-PEYGMAEMRASWKVLVAPEDR-PKKPQG-SFD-IDNLFSVTLR------DSGQVA
LIDGDSKEIVSVV-DTGYAVHISR---------PSS-S----GRYMFVIGRDAKVNMIDM
YMEKPDT-VAEIKIGSEARSVETSKYKG----YEDKYAIAGSYWPPQYVIMDGETLEPKK
IVSTRGYT-VDT-QEYHPEPRVAAIVAS---HEHPEFIVNVKETGKILLVNYED--VN--
ALQV--TEL-EAARFLHDGGW-----DASHRYFLTAANKSNKIAVVDSKD-REMEA----
---LVD----A-T-EIPHPGRGANL----DTKAYG-PVWVTSALGSDEITLIGTDPK---
--RHKKN-AWKVVRVLK--GQGGGSLFVKTHPKSNNLWVDTTLNPDKAISQSIAVF---D
ANNL------DA-GYEVLPIAEWAGVAD-----L-G------------------------
-------------------PARV---------------VQPEYNKQGDEVWFSVWNG-A-
---EVA-S--AIVVVDDKTRKLKKVIKDPRLITPT-GKFNV-------------------
------TNTKEDIY----------------------------------------------
-----------------------------------
>refKO_231
------------------------------------------------------------
------------------------------------------M-----------------
--------------------------------KTLLNATLA-------------------
------------------------------------------------------------
------------------------------------------------------------
-----------------------------------------ITGL-LFTSI---------
---------AFSATDD--------AVDHPGTE-GAELR-YK-GA---PIPMAEVD----M
RLSP-----------------------------------------------------NGP
KITDAEYQQSSRIFFERCAGCHGVLRRGATGKPLTP--------D-------------IT
Q--TRG--TEYLKVLISFG-TPAGMPNWGTSG----D-----M-SAEEIDTMARFLQHE-
PPMP-PEFGMKEIMASWNQIVLPADR-PTKKQH-KYD-TDNFFAVTLR------DAGQVA
IIDGDSKKIVSMV-NTGYAVHISR---------PSN-S----GRYVYTIGRDAKIVLIDL
FMNPPAK-VAEIKIGMEARSVETSKYPG----YEDKLAIAGAYWPPQFVLMEGDTLEPKK
IVSTRGMT-VDT-QEYHPEPRVAAIVAS---HEHPEFIVNVKETGKVLLVNYKD--ID--
ALSV--ATL-EAARYLHDGGW-----DSTHRYFLTAANKSNKVAVIDSKD-RNMEA----
---LVD----V-T-EIPHPGRGANF----VDPTYG-PVWVTSALGNANVSAIGTDPE---
--KHPNS-AWKVVRTLK--GMGGGSLFVKTHPNSTNLWADATLNPDKAVSQSVAVY---D
INNL------DQ-GFEVLPIAQWAGVAD-----E-G------------------------
-------------------PARV---------------VQPEYNKQGDEVWFSVWNA-V-
---DKT-S--ALVVVDDKTRKLKKVIKDKRLKTPT-GKFNI-------------------
------YNTRKDVY----------------------------------------------
-----------------------------------
>refKO_252
------------------------------------------------------------
------------------------------------------M-----------------
--------------------------------KRILRSSVV-------------------
------------------------------------------------------------
------------------------------------------------------------
-----------------------------------------AVGL-LFAGS---------
---------IYAA--E--------AVDHPDTE-GAELR-YK-GA---PVPISAAD----M
RLTA-----------------------------------------------------GGP
QISEEEYARSSQLYFERCAGCHGVLRKGATGKPLTP--------D-------------VT
S--ERG--TEYLKVLIAFG-TPAGMPNWGSSG----D-----M-TDAEVDAMARFLQHE-
PPMP-PEFGMKEMLETWNQIVPPEDR-PTKKQH-KYD-TDNMFSVTLR------DSGQVA
IIDGDSKKILSIV-DTGYAVHISR---------PSN-S----GRYVYTIGRDAKIVLIDL
WMNPPAK-VAEIKIGMEARSVETSKFPG----YEDQLAIGGAYWPPQYVIMDGPSLEPRK
IVSTRGMT-VDT-QEYHPEPRVAAIVAS---HEHPEFIVNIKETGKILLINYSN--VD--
ALSV--TTL-EAARFLHDGGW-----DSTHRYFLTAANKSNKIAVVDSKE-RKMEA----
---LID----A-T-EIPHPGRGANL----KDPTYG-PVWITSALGNANITAIGTDPK---
--GHPDS-AWKVVRTLK--GMGGGSLFVKTHPKSKNLWVDAPLNPDKGFSQSIAVF---D
INNL------DA-GFEVLPIAKWAGVES-----E-G------------------------
-------------------PARV---------------VQPEYNADGDEVWFSVWNG-I-
---DQT-S--ALVVVDDKTRKLKKVIKDKRLKTPT-GKFNV-------------------
------KNTRHDVY----------------------------------------------
-----------------------------------
>refKO_146
------------------------------------------------------------
-------------------------------MKLTS------------------------
---------------------------------KLGLSSVI-------------------
------------------------------------------------------------
------------------------------------------------------------
-----------------------------------------AVGLGLLAGV---------
---------SLAQ--D--------KVDHPNTT-AGEVA-YK-GA---PVATADLK----R
VISP-----------------------------------------------------GAP
DMSEAEFEEATKLYFERCAGCHGVLRKGATGKPLTT--------D-------------IT
Q--ARG--TEFLKVLINFG-TPAGMPNWGTSG----A-----F-TEAQVDMMARFLQHE-
PPVP-PQWGMKEMMETWKVIVPVADR-PTKPQH-KRD-IDNMFAVTLR------DSGEVA
IIDGDSKDIIAVI-TTGYAVHISR---------PSD-S----GRYVYTIGRDAKIDMIDL
FMDPPIV-VASIKIGLEARSVETSKYKG----YEDKVAIAGAYWPPQYVLMDGPTLEPKK
IVSTRGMT-VDT-QEYHPEPRVAAIVAS---HEHPEFIVNVKETGKILLVNYSN--MD--
ALTV--TTL-EAARFLHDGGW-----DSSHRYFMTAANKSNKIAVVDSKE-RTIAA----
---LVD----A-T-KIPHPGRGANI----TDPKYG-PVWVTSALGNENVTFIGTDPE---
--NHKDS-AWKAVRVIK--AQGGGSLFVKSHPKSTNLWIDNTLHPQTAVSQSIAVY---D
VNNL------DA-GYEVLPIAEWADLG------E-G------------------------
-------------------PKRV---------------VQPEYNVRGDEVWFSVWSG-Q-
---EEE-S--AIVVVDDKTRKLKHVIKDKRLITPT-GKFNI-------------------
------YNTRKDVY----------------------------------------------
-----------------------------------
>refKO_72
------------------------------------------------------------
-------------------------------MKKSNNC----W-----------------
--------------------------------GNLLPMAAV-------------------
------------------------------------------------------------
------------------------------------------------------------
-----------------------------------------IAGFTLS-GA---------
---------TFAQ--N--------KTEHPGVT-PGEMA-YK-GA---PVPAGDLK----R
VITP-----------------------------------------------------GAP
DMTQAEFDIATKLYFERCAGCHGVLRKGATGKPLTP--------D-------------IT
Q--ERG--TEFLKILINYG-SPGGMPNWGTSG----D-----F-SEEQIDIMARFLQHE-
PPTP-PEWGMKEMKETWKVYVPVEDR-PTRKEN-KYD-IDNIFAVTLR------DSGEVA
LIDGDSKEIIAIL-KTGYAVHISR---------SSD-S----GRYVFTIGRDAKVDMIDL
FMNPPQI-VATIKIGLEARSVETSKYKG----YEDKIAIAGAYWPPQYVLMDGATLEPTK
IMSTRGMT-VDT-QEYHPEPRVAAIVAS---HEHPEFIVNVKETGKILLVNYSN--LD--
AITV--TTL-EAARFLHDGGW-----DSTHRYFMTAANQSNKIAVVDSKD-REIEA----
---LVD----A-E-KIPHPGRGANI----IDPEFG-PVWVTSGLGNENINLIGTDPK---
--GHKDN-AWKVVRIIP--SQGGGSLFVKTHPKSTNLWVDNPLHPDAKVSQSVAVY---D
INNL------EG-GYEILPIAEWADVG------E-G------------------------
-------------------PARV---------------VQPEYNAAGDEVWFSVWNG-K-
---EQV-S--AIVVVDDKTRKLKHVIKDERLVTPT-GKFNV-------------------
------YNTRKDIY----------------------------------------------
-----------------------------------
>refKO_45
------------------------------------------------------------
-------------------------------MKRQASM----W-----------------
--------------------------------KRRAGAGLV-------------------
------------------------------------------------------------
------------------------------------------------------------
-----------------------------------------SMTLGLAAAA---------
---------VVAQ--D--------TTDHPGVT-PGEMA-YK-GA---PVPSGEMK----R
VISP-----------------------------------------------------GAP
DMTQTEYEVATKLYFERCAGCHGVLRKGATGKPLTT--------D-------------IT
Q--QRG--TEFLKALINYG-SPAGMPNWGTSG----D-----F-TPEQVDLMARFLQHE-
PPQP-PEWGMAEMMETWEVLVPESER-PKKPQH-NYD-IDNIFSVTLR------DSGEVA
LIDGKSKKIIEVI-KTGYAVHISR---------SSH-S----GRYMYTIGRDAKIDMIDL
FMSPPKR-VATVKIGLEARSVETSKFEG----YEDQIAIAGAYWPPQFVMMNGADLKPTK
IVSTRGMT-VGT-QEYHPEPRVAAIVAS---HEHPEFIVNVKETGKILLVDYSN--ID--
ALSV--TTL-EAAQFLHDGGW-----DSTHRYFLTAANQSDKIAVVDSKE-RKIVA----
---LVD----A-T-KIPHPGRGANI----VDPEFG-PVWITSALGNENMTFIGTDPE---
--GHPKH-AWKVVRTLK--AQGGGSLFVKTHPKSRNLWVDNTLHPQESVSQSVAVY---N
IDDL------DA-GYEVLPIAKWAGIT------E-G------------------------
-------------------PARV---------------VQPEYNSAGDEVWFSVWNG-M-
---EQQ-S--AIVVVDDKTRKLKHVIKDPRLVTPT-GKFNV-------------------
------YNTRKDIY----------------------------------------------
-----------------------------------
>refKO_65
------------------------------------------------------------
-------------------------------MRTSGND----W-----------------
--------------------------------KQRAGACLL-------------------
------------------------------------------------------------
------------------------------------------------------------
-----------------------------------------SAALGLGVAA---------
---------AVAQ--E--------ETDHPGVT-PGEMA-YK-GA---PTTMGDVK----R
VISP-----------------------------------------------------GAP
DMTQEEYDHATQLYFERCAGCHGVLRKGATGKPLTP--------D-------------IT
Q--ERG--TEFLKVLINYG-SPAGMPNWGTSG----D-----F-TDEQIDIMARFLQHE-
PPAP-PEWGMAEMLDSWEVLVPEAER-PDKPQH-DYD-TDNIFAVTLR------DSGEIA
LIDGDSKDIIAVL-QTGYAVHISR---------ASH-S----GRYVYTIGRDAKIDMIDL
WMNPPRQ-VATVKIGLEARSVETSKFEG----YEDKIAIAGAYWPPQYVLMDGADLKPRK
IVSTRGMT-VDT-QEYHPEPRVAAIVAS---HEHPEFIVNVKETGKILLVDYSN--LD--
ALSV--TTL-EAARFLHDGGW-----DSSHRYFLTAANQSDKIAVVDSKE-RKIEA----
---LVD----V-T-KIPHPGRGANL----EDPEFG-PVWVTSALGNENVTFIGTDPS---
--GHPEH-AWKVVRTLS--AQGGGSLFVKTHPKSRNLWIDNTLHPQESVSQSVAVY---N
IDDL------GA-GYEVLPIAEWAEVG------D-G------------------------
-------------------PARV---------------VQPEFNAAGDEVWFSVWNG-M-
---EQV-S--AIVVVDDRTRTLKHVIKDPRLVTPT-GKFNV-------------------
------HNTRKDVY----------------------------------------------
-----------------------------------
>refKO_112
------------------------------------------------------------
------------------------------MMKTKANR----W-----------------
--------------------------------KQRAGAGLF-------------------
------------------------------------------------------------
------------------------------------------------------------
-----------------------------------------SVTLGLSAAA---------
---------ALSQ--D--------KTDHPGVT-PGEMA-YK-GA---PVTAGDMK----R
VISP-----------------------------------------------------GAP
DMTQAEFELATKLYFERCAGCHGVLRKGATGKPLTP--------D-------------IT
Q--ERG--TEFLKVLINYG-SPGGMPNWGTSG----D-----F-TEEQIDIMARFLQHE-
PPAP-PEWGMAEMMDTWEVLVPESER-PSKPQH-SYD-VDNIFSVTLR------DSGEIA
LIDGDSKDIITIL-KTGYAVHISR---------ASH-S----GRYVYTIGRDAKIDMIDL
YMNPPQR-VATVKIGLEARSVETSKFPG----YEDKIAIAGAYWPPQYVMMDGATLEPTK
IMSTRGMT-VDT-QEYHPEPRVAAIVAS---HEHPEFIVNVKETGKILLVDYSN--LD--
ALSV--TTL-EAARFLHDGGW-----DASHRYFLTAANQSDKIAVVDSRD-RNIEA----
---LVD----V-T-KIPHPGRGANL----VDPEFG-PVWVTSALGNENMTFIGTDPE---
--NHPQH-AWKVVRTLK--AQGGGSLFVKTHPTSRNLWVDNTLHPQESVSQSAAVY---N
IDDF------EA-GYEVLPIAEWAGIK------E-G------------------------
-------------------PARV---------------VQPEYNAAGDEVWFSVWNG-M-
---EQV-S--AIVVVDDKTRKLKHVIKDPRLVTPT-GKFNV-------------------
------YNTRKDIY----------------------------------------------
-----------------------------------
>refSch_86
------------------------------------------------------------
-------------------------------MKTKANR----W-----------------
--------------------------------KQRAGAGLF-------------------
------------------------------------------------------------
------------------------------------------------------------
-----------------------------------------SVTLGLSAAA---------
---------ALSQ--D--------KTDHPGVT-PGEMA-YK-GA---PVMAGDMK----R
VISP-----------------------------------------------------GAP
DMTQAEFELATKLYFERCAGCHGVLRKGATGKPLTP--------D-------------IT
Q--ERG--TEFLKVLINYG-SPGGMPNWGTSG----D-----F-TEEQIDIMARFLQHE-
PPAP-PEWGMAEMMDTWEVLVPESER-PTKPQH-SYN-VDNIFSVTLR------DSGEIA
LIDGDSKDIVTIL-KTGYAVHISR---------ASH-S----GRYVYTIGRDAKIDMIDL
YMNPPQR-VATVKIGLEARSVETSKFPG----YEDKIAIAGAYWPPQYVLMDGATLEPTK
IMSTRGMT-VDT-QEYHPEPRVAAIVAS---HEHPEFIVNVKETGKILLVDYSN--LD--
ALSV--TTL-EAARFLHDGGW-----DASHRYFLTAANQSDKIAVVDSRD-RNIEA----
---LVD----V-T-KIPHPGRGANL----VDPEFG-PVWVTSALGNENMTFIGTDPE---
--NHPQH-AWKVVRTLK--AQGGGSLFVKTHPKSRNLWVDNTLHPQESVSQSAAVY---N
IDDF------EA-GYEVLPIAEWAGIE------E-G------------------------
-------------------PARV---------------VQPEYNAAGDEVWFSVWNG-M-
---EQV-S--AIVVVDDKTRKLKHVIKDPRLVTPT-GKFNV-------------------
------YNTRKDIY----------------------------------------------
-----------------------------------
>refKO_179
------------------------------------------------------MNKYKL
IFPVALFIPFLISTSIQAGKVSPGKANQCFACHGVNGV----S-----------------
--------------------------------LNPAFPSLA-------------------
------------------------------------------------------------
-------------------------------------GQNQNYLVSQLKAFKNGDRKN--
-----------------------------------------QIMKPMASGLSDKDMEQ--
---------VAAY--F--------ASKKAGAG-EQISKGYE-GA-PSGIDVGEVK----S
KAKL-----------------------------------------------------TGV
ALSDKEFESSKEIYFQRCAGCHGVLRKGATGKPLTT--------D-------------IT
T--QRG--TEYLKTFITYG-SAGGMPAWGETN----I-----L-SEKEIDVMAKYLQNE-
PPVP-PEYGMKELTASWKVVIPVSER-PTSKLN-DYN-IENIFSVTLR------DDGKIA
LIDGDSKEIISVI-KTGYAVHISR---------MSY-S----GRYMFVIGRDARVNLIDL
WMKHPET-VAEIKVGLEARSVETSKFEG----YEDKYAIAGTYWPPQFVIMDGDTLKPIK
VVSTRGIA-VET-GEYHPEPRVAAIIAS---HEKPEFIVNVKETGKVLMVDYSD--LT--
NLKI--TNI-DAARFLHDGGW-----DSSHRYFMSAANQSNKIAVIDSKT-STLTK----
---LVD----V-G-KIPHPGRGANF----IDPKYG-KVWATGHLGDESVSVISTDAS---
--K--AY-AWSVVRTLK--GQGGGSLFIKTHPESKNLWVDTTLNPDKSKSQSIAVF---D
IDHP------DK-GYKVVPIAEMAGL-G-----D-G------------------------
-------------------SKLV---------------VQPEYNKAGDEVWFSVWSG-A-
---SEE-S--AIVVIDDKTRKLKKVIKDKRLITPT-GKFNL-------------------
------YNTQHDIY----------------------------------------------
-----------------------------------
>refKO_168
------------------------------------------------------------
-------------MKHHSHRLLRVLTLFVGLWLPAFGT----S-----------------
--------------------------------AELGFNPLN-------------------
------------------------------------------------------------
-------------------------------------AEHISGDTLELVLETPALSPGEA
VDLWVALFYNGEFLFASGSPAKPVFGTGKQPLV--------KGITPTDAGITLKIATDDL
EAGDYAFYALYVN--S--------LHGLTGDY-PPEKL-LE-HARSELAKGQTTL----K
KLTP-------------------------------------------------------P
PLTKSEFDRGQQIYFERCAGCHGVLRKGATGKAITP--------D-------------IT
L--KLD--LEYLRWIIANG-TSAGMQNF--DG----D-----L-TAEEIDLIARYIQHE-
PPMP-PEYSMEDMKATWKVFVPPEQR-PTKKMN-NYN-IDNIFSVTLR------DAAQVA
LIDGDTKEIINII-DSGYAVHISR---------MSA-S----GRYVYVIGRDAKLNLIDL
WMEKPDN-VAEIKVGIEARSVETSKYPG----WEDKYAIVGDYWPPQYVIMKGDTLEPLM
IVSTRGVT-VDT-QEYHPEPRVATIVAS---HQRPEFIINVKETGKIQLVNYED--LT--
NLKV--TTI-ATARFLHDGGW-----DSTRRYFLTAANNVNKIVVIDAKE-GKLKK----
---IIE----V-G-TRPHPGRGANF----THPTYG-PVWLTSHLGDATISLIGTDPQ---
--NRPEN-AWKVVETLE--GKASGSLFIKTHPKSTNLYVDTPLNPDIEERQTVAVF---D
INNL------GK-GYEVLPIAEWAGL-T-----E-G------------------------
-------------------PQRV---------------VHPEFNKDGDEVWFSVWNA-K-
---DQI-S--AIVVVDDKTRTLKQVIKDPRLITPT-GKFNV-------------------
------YNTTHDIY----------------------------------------------
-----------------------------------
>refSch_88
------------------------------------------------------------
------------------------------------------------------------
--------------------------------MNCVTKKFI-------------------
------------------------------------------------------------
------------------------------------------------------------
-----------------------------------------TGTATALSLM---------
---------SLSI--A--------SALADTKV-SDPEAAYM-GA-ATPEVLKDAT----I
IRTT-----------------------------------------------------GAP
DLTDAEFQQAREIYFQRCAGCHGVLRKGATGKPLTP--------D-------------IT
Q--ARG--QQYLEALITYG-SPAGMPNWGTSG----E-----L-NAEQITLMANYIQHT-
PPTP-PEWGMAEMQDSWKVIVPPEKR-PKKQLN-KLD-LSNLFSVTLR------DDGKIA
LIDGNSKKIVKLI-ETGYAVHISR---------ISA-S----GRYLMVIGRDAKVDMIDL
WMKSPGV-VATIKIGIEARSVETSKYEG----YEDKYAIAGAYWPPQFAIMDGETLEPLQ
IMSTRGMT-ADT-LEYHPEPRVAAIIAS---HEHPEFIVNVKETGRVMLVNYED--IE--
NLTV--TNI-ATSLFLHDGGW-----DSSHRYFMTAANESNQIVVVDSRD-RKLAA----
---VVD----V-G-RTPHPGRGANF----VHPEFG-PVWATSHLGDDTISLIGTDPE---
--GHPEQ-AWKVVQTLK--GQGGGSLFIKTHPKSSNLYLDTTFNPVESVSQSAAVF---D
INNL------DA-GYKVLPIAEWANI-D-----G-G------------------------
-------------------VKRV---------------LQPEYNKAGDEVWFSVWSQ-Q-
---DEV-S--AIVVVDDKTLKLKKVIKDKRLITPT-GKFNV-------------------
------NNTQHDVY----------------------------------------------
-----------------------------------
>refKO_0
------------------------------------------------------------
------------------------------------------------------------
---------------------------------MPFGKPLV-------------------
------------------------------------------------------------
------------------------------------------------------------
-----------------------------------------GTLLASLTLL---------
---------GLA---T--------AHAKDDMK---AAEQYQ-GA-ASAVDPAH------V
VRTN-----------------------------------------------------GAP
DMSESEFNEAKQIYFQRCAGCHGVLRKGATGKPLTP--------D-------------IT
Q--QRG--QQYLEALITYG-TPLGMPNWGSSG----E-----L-SKEQITLMAKYIQHT-
PPQP-PEWGMPEMRESWKVLVKPEDR-PKKQLN-DLD-LPNLFSVTLR------DAGQIA
LVDGDSKKIVKVI-DTGYAVHISR---------MSA-S----GRYLLVIGRDARIDMIDL
WAKEPTK-VAEIKIGIEARSVESSKFKG----YEDRYTIAGAYWPPQFAIMDGETLEPKQ
IVSTRGMT-VDT-QTYHPEPRVAAIIAS---HEHPEFIVNVKETGKVLLVNYKD--ID--
NLTI--TSI-GAAPFLHDGGW-----DSSHRYFMTAANNSNKVAVIDSKD-RRLSA----
---LVD----V-G-KTPHPGRGANF----VHPKYG-PVWSTSHLGDGSISLIGTDPK---
--NHPQY-AWKKVAELQ--GQGGGSLFIKTHPKSSHLYVDTTFNPDARISQSVAVF---D
LKNL------DA-KYQVLPIAEWADL-G-----E-G------------------------
-------------------AKRV---------------VQPEYNKRGDEVWFSVWNG-K-
---NDS-S--ALVVVDDKTLKLKAVVKDPRLITPT-GKFNV-------------------
------YNTQHDVY----------------------------------------------
-----------------------------------
>refUni_0
------------------------------------------------------------
------------------------------------------------------------
---------------------------------MPFGKPLV-------------------
------------------------------------------------------------
------------------------------------------------------------
-----------------------------------------GTLLASLTLL---------
---------GLA---T--------AHAKDDMK---AAEQYQ-GA-ASAVDPAH------V
VRTN-----------------------------------------------------GAP
DMSESEFNEAKQIYFQRCAGCHGVLRKGATGKPLTP--------D-------------IT
Q--QRG--QQYLEALITYG-TPLGMPNWGSSG----E-----L-SKEQITLMAKYIQHT-
PPQP-PEWGMPEMRESWKVLVKPEDR-PKKQLN-DLD-LPNLFSVTLR------DAGQIA
LVDGDSKKIVKVI-DTGYAVHISR---------MSA-S----GRYLLVIGRDARIDMIDL
WAKEPTK-VAEIKIGIEARSVESSKFKG----YEDRYTIAGAYWPPQFAIMDGETLEPKQ
IVSTRGMT-VDT-QTYHPEPRVAAIIAS---HEHPEFIVNVKETGKVLLVNYKD--ID--
NLTV--TSI-GAAPFLHDGGW-----DSSHRYFMTAANNSNKVAVIDSKD-RRLSA----
---LVD----V-G-KTPHPGRGANF----VHPKYG-PVWSTSHLGDGSISLIGTDPK---
--NHPQY-AWKKVAELQ--GQGGGSLFIKTHPKSSHLYVDTTFNPDARISQSVAVF---D
LKNL------DA-KYQVLPIAEWADL-G-----E-G------------------------
-------------------AKRV---------------VQPEYNKRGDEVWFSVWNG-K-
---NDS-S--ALVVVDDKTLKLKAVVKDPRLITPT-GKFNV-------------------
------YNTQHDVY----------------------------------------------
-----------------------------------
>refKO_123
------------------------------------------------------------
------------------------------------------M-----------------
--------------------------------LTRNKTPF--------------------
------------------------------------------------------------
------------------------------------------------------------
----------------------------------------------VLTLA---------
---------RLSC--A-------------------LALALS-TQ-AFAAAPAPAAA---M
VKSP-----------------------------------------------------GAP
DLSQAEFDASKQIYFERCAGCHGVLRKGATGKPLTP--------D-------------IT
Q--ARG--QAYLEALITYG-SPAGMPNWGTSN----A-----L-TKAQITSMATFIQHT-
APTP-PEWGMAETLKTWKLLVKPEDR-PKKQLN-QLN-LENLFSVTLR------DDGKIA
LIDGDSKKIVKLI-DTGYAVHISR---------ISA-S----GRYLLVIGRDAKIDMIDL
WPAEPTK-VAEIKVGIEARSVETSKFKG----YEDKYAIAGSYWPPQFTIMDGETLEPKQ
IVSTRGMT-VDK-QEYHPEPRVAAIIAS---HEWPEFIVNVKETGKVMLVNYQD--IK--
NLTI--TTI-DAAPFLHDGGW-----DSTHRYFMTAANNSNKVAVIDSKE-RKLTA----
---LVD----V-G-KTPHPGRGANF----VHPQYG-PVWATSHLGDGGVSVIGTDPV---
--KHPQY-AWKQVTSLN--GQGGGSLFIKTHPNSRHLYVDTTLNPDTKLSQSVAVF---N
IDKL------DA-GYTVLPIAEWSGI-K-----Q-G------------------------
-------------------ALRV---------------VQPEYNKAGDEVWFSVWNG-Q-
---EEE-S--ALVVVDDKTLKLKNVIRDKRLITPT-GKFNV-------------------
------YNTQFDIY----------------------------------------------
-----------------------------------
>refKO_205
------------------------------------------------------------
------------------------------------------M-----------------
--------------------------------LISNRKTF--------------------
------------------------------------------------------------
------------------------------------------------------------
----------------------------------------------ALTRA---------
---------ALCS--S-------------------LALAVG-HA-ASAEEPAAAVANLPM
VKTA-----------------------------------------------------GAP
DMSQAEFDSSKEIYFQRCAGCHGVLRKGATGKPLTP--------D-------------IT
Q--SRG--QPYLEALITYG-SPAGMPNWGTSN----A-----L-TKDQITVMAKFIQHT-
PPTP-PEWGMAETLKTWKVLVKPEDR-PKKQLS-KLN-LPNLFSVTLR------DDGKIA
LIDGDSKKIVKLI-ETGYAVHISR---------ISA-S----GRYLLVIGRDARIDMIDL
WPVEPTK-VAEVKVGIEARSVETSKFKG----YEDKYTIAGSYWPPQFTIMDGETLEPKQ
IVSTRGMT-VDK-QEYHPEPRVAAIIAS---HEWPEFIVNVKETGKVMLVNYQD--IK--
NLTV--TYI-DAAPFLHDGGW-----DSTHRYFMTAANNSNKVAVIDSKE-RKLTA----
---LVD----V-G-KTPHPGRGANF----NHPTYG-PVWATSHLGDDGISLIGTDPT---
--KHPQY-AWKQVASLK--GQGGGSLFIKTHPNSRHLYVDTTLNPDTKLSQSVAVF---N
LDKL------DA-GYTVLPIAEYAGI-K-----Q-G------------------------
-------------------AMRV---------------VQPEYNKAGDEVWFSVWSG-Q-
---ADE-S--ALVVIDDKTLKLKSVIKDKRLITPT-GKFNV-------------------
------YNTQHDIY----------------------------------------------
-----------------------------------
>refKO_257
------------------------------------------------------------
------------------------------------------------------------
--------------------------------MKYWKHPL--------------------
------------------------------------------------------------
------------------------------------------------------------
----------------------------------------------CLAIA---------
---------ALSL--A--------VHAVPNPE-N-AASAYQ-GE-ASAIDPASAK----V
VRSP-----------------------------------------------------GAP
DLTEAEFEKAKKIYFQRCAGCHGVLRKGATGKPLTP--------D-------------IT
Q--QKG--QAYLEALIGYG-SPAGMPNWGSSG----Q-----F-SPEEVTLMAKYVMHE-
PPTP-PEWGMKEMLNTWEVFVKPEDR-PKKQMN-DLN-LDNLFSVTLR------DDGKIA
LIDGDTKKIVKTI-ETGYAVHISR---------ISA-S----GRYLLVIGRDARIDMIDL
WMKSPGK-VAEIKIGIEARSVETSKYEG----YEDKYAIAGAYWPPQYTIMDGETLEPLK
IVSTRGMT-VDK-QEYHPEPRVAAIIAS---HEHPEFIVNIKETGKVQLVNYQD--VD--
NLTV--TTI-GTAPFLHDGGW-----DVTHRYFMTAANQSNKIAVIDSKE-RKMTA----
---LVD----V-G-KIPHPGRGANF----VHPEFG-PVWVTSHLGDETISLIGTDPE---
--NHPDH-AWKVVQTLK--GQGGGSLFIKTHPKSNHLYLDTTFNPDAKVSQSVAVF---D
IKNL------AK-GYTVLPIAEWSGI-K-----E-G------------------------
-------------------AKRI---------------VQPEYNAAGNEVWFSVWNG-Q-
---EEP-S--AIVVVDDKTLKLKKVIKDKRLITPT-GKFNV-------------------
------KNTQHDIY----------------------------------------------
-----------------------------------
>refKO_120
------------------------------------------------------------
------------------------------------------------------------
--------------------------------MYIKKRPL--------------------
------------------------------------------------------------
------------------------------------------------------------
------------------------------------------ALAIGLLLL---------
---------NTAM--L--------AQAVPAPE-D-ASSAYQ-GG-ASEVDPASVG----V
VRSP-----------------------------------------------------GAP
DLTEAEFEYAQKTYFERCAGCHGVLRKGATGKPLTP--------D-------------IT
Q--PRG--QAYLEALISYG-SPGGMPNWGAAG----G-----L-TADEIRVMASYVQHA-
PPVP-PEWGMSDMLDTWKVLVKPEDR-PTKQMN-KLD-LGNLFSVTLR------DDGKIA
LIDGDSKKIIKTI-ETGYAVHISR---------MSA-S----GRYLLVIGRDARIDMIDL
WAKEPTK-VAEIKVGIEARSVETSKFEG----YEDKYVIAGDYWPPQYVIMDGESLKPLK
IVSTRGMV-VGT-QEYHPEPRVAAIIAS---HEHPEFIVNVKETGKVLLVNYED--ID--
NLTT--TSI-GTAPFLHDGGW-----DVTHRYFMTAANNSNKVAVIDSKE-RKMTA----
---LVD----V-G-KIPHPGRGANF----VHPQFG-PVWATSHLGDETISLIGTDPQ---
--AYPDQ-AWKVVETLK--GQGGGSLFIKTHPKSNHLYLDTTFNPDEKISQSVAVF---A
IDDL------DA-GYKVLPIAEWAGV-T-----D-G------------------------
-------------------AKRV---------------VQPEYNQAGDEVWFSVWSG-Q-
---EEQ-S--AIVVVDDKSLKLKHVIKDKRLITPT-GKFNV-------------------
------NNTQHDVY----------------------------------------------
-----------------------------------
>refKO_4
------------------------------------------------------------
------------------------------------------------------------
-----------------------------------MSKPIL-------------------
------------------------------------------------------------
------------------------------------------------------------
-----------------------------------------AGIIAGFSLL---------
---------GLA---V--------AQAAMNPE-N-ADAAYK-GQ-ASAIDPASAQ----V
VHSP-----------------------------------------------------GAP
DLNAAEFEQAKEIYFQRCAGCHGVLRKGATGKALTP--------D-------------IT
Q--ERG--QAYLEALITYG-SPAGMPNWGTSN----A-----L-SKDEITLMAKYIQHT-
PPTP-PEWGMVEMKDSWKVLVKPEDR-PKKQMN-KLD-LPNLFSVTLR------DDGKIA
LIDGKSKEIIKTI-DTGYAVHISR---------MSA-S----GRYLFVIGRDAKIDMIDL
WAKEPLK-VAEIKVGIEARSVETSKFEG----YEDKYVIAGDYWPPQYTIMDGETLEPLQ
IVSTRGMT-VGT-QEYHPEPRVAAIIAS---HEHPEFIVNVKETGKVLLVNYED--ID--
NLTT--TMI-GTAPLMHDGGW-----DVSHRYFMTAANNSNKVAVIDSKE-RKMAA----
---LVD----V-G-KIPHPGRGANF----VHPKFG-PVWATSHLGDETISLIGTDPD---
--KHPDQ-AWKVVETLK--GQGGGSLFIKTHPKSNHIYLDTTFNPDAKISQSAAVF---N
IDDL------GA-GFTVLPIAEWAGV-T-----D-G------------------------
-------------------AKRV---------------VQPEYNEAGDEVWFSVWSG-Q-
---DEQ-S--AIVVVDDKTLKLKKVIKDKRLITPT-GKFNV-------------------
------HNTQHDVY----------------------------------------------
-----------------------------------
>refKO_240
------------------------------------------------------------
------------------------------------------------------------
-----------------------------------MKKPLL-------------------
------------------------------------------------------------
------------------------------------------------------------
-----------------------------------------AGFVAGFSLL---------
---------ALG---I--------AQAQNNPE-DKAEAAYK-GQ-ASAVDPASAQ----V
VHSP-----------------------------------------------------GAP
DLTSAEFEHAKEIYFQRCAGCHGVLRKGATGKPLTP--------D-------------IT
Q--ERG--QAYLEALITYG-SPAGMPNWGTSN----A-----L-TKDQITLMAKYIQHT-
PPTP-PEWGMAEMKNSWNVLVKPEDR-PKKQMN-KLN-LPNLFSVTLR------DDGKIA
LVDGDSKKIVKTI-DTGYAVHISR---------MSA-S----GRYLLVIGRDAKIDMIDL
WGKEPVK-VAEIKVGIEARSVETSKFKG----YEDKYVIAGDYWPPQYTIMDGETLEPLQ
IVSTRGMT-VGT-QEYHPEPRVAAIIAS---HEHPEFIVNVKETGKVLLVNYED--IN--
NLTT--TMI-GTAPFLHDGGW-----DVSHRYFMTAANNSNKVAVIDSKE-RKMAA----
---LVD----V-G-KIPHPGRGANF----VHPKFG-PVWATSHLGDETISLIGTDPQ---
--KHPEN-AWKVVDTLK--GQGGGSLFIKTHPKSKHLYLDTTFHPDAKISQSAAVF---D
INNL------AA-GYKVLPIGEWSGL-K-----E-G------------------------
-------------------AKRV---------------VQPEYNEAGDEVWFSVWNG-Q-
---EEE-S--AIVVVDDKTLELKTVIKDKRLITPT-GKFNV-------------------
------HNTQYDVY----------------------------------------------
-----------------------------------
>refKO_213
------------------------------------------------------------
------------------------------------MR----S-----------------
--------------------------------LKKQTQTVG-------------------
------------------------------------------------------------
------------------------------------------------------------
----------------------------------------AIALCLVLGAC---------
---------AASS--M--------KKSGKDQS-KTESN-YE-GA-ASTVKGSDVK----A
VITP-----------------------------------------------------SAP
KLSTGEFKQAQNIYFQRCAGCHGVLRKGATGKPLTP--------D-------------IM
K--TRG--SAFIKTFITYG-SPAGMPNWGTSG----D-----L-TEKEIDIMVKYLQHE-
PPVP-PEFGLKEMNASWKVVIPVNKR-PKRKMN-KYN-IQNIFSVTLR------DAGQIA
LIDGGTKKIINVI-KTGYAVHISR---------LSH-S----GRYLYVIGRDARLNLIDL
WMKTPET-VAEIKIGLEARSVETSKYKG----YEDKFAVAGSYWPPQFVIMDGDTLKPRK
IVSTRGLT-VGT-QEYHPEPRVAAIVAS---HQKPEFIVNVKETGKVLMVDYSD--LK--
NMKI--TSI-DTARFLHDGGW-----DSTQRYFLTAANKSNKIAVIDSKK-GTLEK----
---LVD----V-G-QIPHPGRGANF----VLKGKG-PVWATSHLGDASISIIGTDPR---
--RHKKN-AWNVVKTID--GQGGGSLFIKTHPKSKNLWVDSPLNPDAGISQSLAVF---D
IRNL------DK-GFEVIKIAEMANL-G-----K-G------------------------
-------------------PKRV---------------VQPEYNKAGDELWISVWNG-K-
---TQE-S--AIVVLDDKTRKLKHVIKDKRLVTPT-GKFNV-------------------
------YNTQHDVY----------------------------------------------
-----------------------------------
>refKO_157
-----------M-----------------KSIKLLHTPYRLPAAGVAML-LVLTGSVRAQ
DSAEVHQAEAAKGAATGAEPSQALYQAHCGACHQASGK----G-----------------
--------------------------------LAGAFPPLA-------------------
------------------------------------------------------------
--------------------------------------GNPNILDDPGIIIENILSGRTG
ELTVNGQTYNGVMPPMQHLTDQEVAQTVNYVLTAWGNEGDTVTVEQVGEKRNELGL----
---------TDRA--Q--------GQRHPQTT-EAEMA-YR-GA-PSTIEDGEM------
VITP-----------------------------------------------------GAP
SLTQQEFEHARELYFQRCAGCHGVLRKGATGKPLTP--------D-------------IT
Q--DKG--TEYLKALINYG-SPAGMPNWGTSG----E-----L-SDAEIDAMARFLQHA-
PPTP-PEFGLPEMMATWKVIVAPEDR-PTAKMN-DYN-IDNFFAVTLR------DAGEVA
LIDGDTKEIAAII-ETGYAVHISR---------TSS-S----GRYIYTIGRDGKIDLIDL
FFEKPTK-VAEIKIGLEARSVESSKYKG----YEDKFAIAGAYWPPQFILMDGLTLEPKK
IVSTRGMT-VDT-QEYHPEPRVAAIVSS---HQHPEFIVNVKETGKILLVDYSN--ID--
SLKV--TTI-DAARFLHDGGW-----DSTNRYFMTAANESDRIAVVDALE-QELEA----
---LIP----V-E-RIPHPGRGANF----NHPEYG-PVWTTSALGNANITLIGTDPE---
--GHPKH-AWKVVDVLE--GQGGGSLFVKTHPHSTNLWVDSPLNPEAKISQSVAVF---D
INKL------DA-GYEVLPIAQWADL-G-----P-G------------------------
-------------------PKRV---------------VQPEYNKAGDEVWFSVWSG-M-
---EEE-S--AIVVVDDKTRQLKHVIKGDDIVTPT-GKFNV-------------------
------YNTVHEVY----------------------------------------------
-----------------------------------
>refKO_122
-----------M-----------------KRASSLFRRRMIVSITGAVL-MALGGTACSQ
Q-AEVHQAEAAKGAATGAEPSQALYQTNCGACHQATGQ----G-----------------
--------------------------------LTGAFPPLA-------------------
------------------------------------------------------------
--------------------------------------GNQRVIDDPDRVIENVLNGLTG
ELVVDGVTYNGVMPPMQHLTDQHIAQSVNYVMTAWGNDGETVTVDQVADKRVELGL----
---------ADRA--E--------GQRHPNVT-EGEMK-YR-GT-PSPIEGGKM------
VTTP-----------------------------------------------------GAP
ALSQEEFDHSQQLYFERCAGCHGVLRKGATGKPLTT--------D-------------IT
Q--EKG--TEYLKALINYG-SPAGMPNWGTSG----E-----L-SESEIDAMARFLQHE-
PPDP-PEFGMPEMLATWNVIVPVDER-PTEKMN-DYN-IDNFFAVTLR------DAGEIA
LIDGDSKDIAAII-ETGYAVHISR---------TSS-S----GRYIYTIGRDGKIDLIDL
YFEQPTK-VAEIKIGLEARSVESSKYKG----YEDQIAIAGAYWPPQFVLMDGLTLEPKK
IVSTRGMT-VDT-QEYHPEPRVAAIVSS---HEHPEFIVNVKETGKILLVDYSD--IE--
NLQI--TTI-DAARFLHDGGW-----DRTNRYFMTAANESDRIAVVDARD-QELEA----
---LIP----V-E-RIPHPGRGANF----IHPEYG-PVWTTSALGNANITMIGTDPE---
--NHPEH-AWKVVDVLQ--GQGGGSLFVKTHPESTNLWVDTPLHPEAKVSQSIAVF---D
INNL------DA-GFEVLPIAEWADL-G-----P-G------------------------
-------------------PKRV---------------VQPEYNKAGDEVWFSVWSG-M-
---EEE-S--AIVVVDDETRKLKHVIKGEPIITPT-GKFNV-------------------
------YNTVHEVY----------------------------------------------
-----------------------------------
>refKO_36
-----------M-----------------IGSRRFQRFARLKTLGGIAL-LTCALPVAAQ
Q-AEVHQAETARGMATGSEPSEAAYQVNCGACHQATGQ----G-----------------
--------------------------------LRGAFPPLA-------------------
------------------------------------------------------------
--------------------------------------GNARVIGDPMRVVTIALEGLTG
ELEVDGVTYNAVMPPMQHLSDTDIAGAVNHIMSAWGNEGEFVSVEQVAEARTRLGQ----
---------TDPA--E--------GQRHPGVT-EGQMQ-YQ-GT-PSTVPPGQM------
ITTP-----------------------------------------------------GAP
DISEAEFAQSQQIYFERCAGCHGVLRQGATGKPLTP--------E-------------IT
Q--EKG--TAYLEALINYG-SPAGMPNWGSSG----E-----L-SMDEINAMARFLQHE-
PPAP-PEFGMPEMMETWNLIVPVEDR-PTEPQS-ERN-INNFFAVTLR------DAGQVA
LIDGDNYEIAAII-ETGYAVHISR---------TSS-T----GRYIYTIGRDGKIDLIDL
YFETPTK-VAEIKIGLEARSVESSKYPG----YEDEIAIAGAYWPPQYVLMDGLTLEPRR
IVSTRGMT-VDT-QEYHPEPRVAAIVSS---HQHPEFIVNVKETGQILLVNYSD--LE--
HLQV--TTI-DAARFLHDGGW-----DRSQRYFMTAANESDRIAVVDALD-RELEA----
---LIP----V-E-RIPHPGRGANI----EHPEFG-PVWITSALGNDNITLIGTDPE---
--NHPDH-AWQVVDVLE--GQGGGSLFVKSHPASSNLWVDTPLNPDPAISQSIAVF---D
INNL------EA-GYEVLPIAEWADL-G-----P-G------------------------
-------------------PKRV---------------VQPEYNEAGDEVWFSVWSG-M-
---EEE-S--AIVVVDDRTRTLKHVIKGDFMITPT-GKFNV-------------------
------NNTVHEVY----------------------------------------------
-----------------------------------
>refKO_167
-----------------------------MNIRKTRSMSRGWTVTAAALTLALAGPAWAQ
D-AAVHEAEVAKGSATGSEASEAAYSAYCSACHQPTGQ----G-----------------
--------------------------------LSGAFPPLA-------------------
------------------------------------------------------------
--------------------------------------GNP--------------NGRQG
ELVVDGVTYDGVMPPMQHLTDEEVAGAVNHVLTAWGNDAEPVTVDQVAAQRAQLGQ----
---------TDRA--Q--------GQRHPSVT-EGQMK-YQ-GT-PTTVPPGEM------
ITTP-----------------------------------------------------GAP
DISEQEFAQSQQLYFERCAGCHGVLRKGATGKPLTP--------D-------------IT
Q--ERG--TAYLEALINYG-SPAGMPNWGTSG----E-----L-TAGEINAMARFLQHQ-
PPDP-PEFGMPEMMETWTLIVPVEDR-PTEPQT-ERN-FQNFFAVTLR------DAGQVA
LIDGDTKEIAAII-ETGYAVHISR---------TSS-S----GRYIYTIGRDGKIDLIDL
YYETPTK-VAEIKIGLEARSVESSKFEG----YEDEIAIAGAYWPPQYVLMDGLTLEPRR
IVSTRGMT-VDT-QEYHPEPRVAAIVSS---HEHPEFIVNVKETGKILLVNYAD--LD--
NLQV--TTI-DAARFLHDGGW-----DRTNRYFLTAANESDRIAVVDARD-RELEA----
---LIP----V-E-RIPHPGRGANI----IHPEYG-PVWVTSALGNANITMIATDPE---
--GHPEH-AWKVVEVLQ--GQGGGSLFVKSHPESSNLWVDTPLHPEAEVSQSVAVF---D
VNDL------DA-GYEVLPIAEWADL-G-----P-G------------------------
-------------------PKRV---------------VQPEYNQAGDEVWFSVWSG-M-
---EEE-S--AIVIVDDRTRELKHVIKGVDIVTPT-GKFNV-------------------
------YNTVHEVY----------------------------------------------
-----------------------------------
>refKO_107
------------------------------------------------------------
------------------------------------------------------------
------------------------------------------------------------
------------------------------------------------------------
------------------------------------------------------------
------------------------------------------------------------
------------------------------MA-KYGLR-LA-GVGMAAVIAASFS----V
SMAQ----------------------------------------------------AAEG
KLSAEEKTTADKIYFERCAGCHGVLRKGATGKNLEP--------K-------------RT
K--DLG--IEHLRDFITYG-SPGGMPNWGTSG----D-----L-SEAEISIMARYLLED-
PVAP-PEWGLKEMKDSWTLYYPPKKR-PTKQMN-KLN-LDNLFSVTLR------DAGQVA
LISGDDYKIKTII-ETGYAVHISR---------LSA-S----GRYLFVVGRDALVNMVDL
WMDPPAT-VSQIKLGLEARSVETSKMKG----FEDKYAIGGTYWPPQYVIMNGDTLEPIK
VVSTRGTT-WDT-QEYHPEPRVAAIVAS---HYRPEFVVNVKETGKILLVNYED--ID--
NLSV--TTI-DAERFLHDGGF-----DSTDRYFMSAANARDTIVVIDTKT-GKLVK----
---KISEG--V-G-ATPHPGRGANF----MHPKFG-PVWSASHLGDDSIAMIGTDPK---
--GHPKS-AWKVVESID--GHGGGSLFIKTHPKSTNLWVDAPLNSDEEVYQSVSVF---D
VNNL------AK-GPEILPIAKWAKL-G-----E-G------------------------
-------------------AKRV---------------VQPEYNKAGTEVWFSVWNG-K-
---AQT-S--AIVVVDDKTRKLKKVIKDKRLVTPT-GKFNV-------------------
------YNTQHDIY----------------------------------------------
-----------------------------------
>refKO_201
------------------------------------------------------------
------------------------------------------------------------
------------------------------------------------------------
------------------------------------------------------------
------------------------------------------------------------
------------------------------------------------------------
------------------------------MS-ISGLR-LI-GVGLAAAMAVSMT----A
GTAQ----------------------------------------------------AA-G
KLSAEEKTTADKIYFERCAGCHGVLRKGATGKNLET--------N-------------RT
K--DLG--YEHLRDFITYG-SPGGMPNWGTSG----E-----L-SEGQIDIMARYLLEE-
PVSP-PEWGMKQMKDTWTLFVPPNKR-PSKQMN-KLD-LDNLFSVTLR------DAGEVA
LISGSDYKIKTII-QTGYAVHISR---------ISA-S----GRYLFTVGRDALVNMVDL
WMDPPAT-VAQIKLGLEARSVETSKMKG----YEDKYAIGGTYWPPQYTIMDGDTLEPLK
IVSTRGTT-WDT-QEYHPEPRVAAIVAS---HYRPEFVVNVKETGKILLVNYAD--IE--
NLSV--TTI-DAERFLHDGGF-----DSTDRYFLTAANARDTIVVIDTKT-GKLVK----
---KITEG--V-G-VKPHPGRGANF----MHPKFG-PVWSTSHLGDDSIAMIGTDPK---
--GHPDS-AWKVVSSID--GHGGGSLFIKTHPKSKNLWVDAPLNSDEEVYQSVSVF---D
INNL------DK-GPEVIPVAKWANL-K-----E-G------------------------
-------------------AQRV---------------VQGEYNKAGTEIWFSVWNG-K-
---VQE-S--AIVVIDDKTRKLKKVIKDKRLVTPT-GKFNV-------------------
------YNTKNDVY----------------------------------------------
-----------------------------------
>refKO_241
----------------------------------MRKAMKLSLLASICLACWPLASPAAD
ALAEHKAEVAQGGKAAQLERGKALYEKYCSGCHQANGA----G-----------------
--------------------------------LPGAFPPLA-------------------
------------------------------------------------------------
--------------------------------------KSDYFAKDRSKLVASIIHGLSG
EITVNGQKYNNVMPNFAYLKDEEVADVVAYVLNSWGNKGGQVTVKEIAAVRAGD------
---------GSKQ--A--------AGPHPGAS-VPEMT-YQ-SG-SSTIKPEETK----T
FVNG-----------------------------------------------------TGP
KIATDEFAHASQIYFERCAGCHGVLRKGATGKPLTT--------D-------------IT
R--NRG--TDYLKALIAYG-SPAGMPNWGSSG----Q-----L-SDQEIDQLARFLQHE-
PPQP-PEWGMKEMRESWQLHVPVDKR-PKKKEN-NYN-IKNVFAVTLR------DSGEVA
LIDGDTKQIINII-KTGYAVHISR---------ISA-S----GRYCFTIGRDGRVDMIDM
WMKKPDK-VATIKVGLEARSVETSKYKG----FEDKYAIAGAYWPPQYVVMDGNTLEPFK
IVSTRGMT-VST-QEYHPEPRVAAIVAS---HEHPEFIVNVKETGKILLVDYRD--LT--
NINV--KTI-DAAEFLHDGGW-----DASHRYFLTAANKSDKIAVVDSKE-RELEA----
---LID----V-D-SIPHPGRGANI----TDPKFG-PVWITSALGNDKITFIGTDPD---
--KHPKN-AWKVVRVLN--GQGGGSLFVKSHPKSKNLWVDTPLHPDTKVSQSVAVF---D
VNNL------EA-GFTVLPIAEMADL-G-----E-G------------------------
-------------------PKRV---------------VQPEYNLEGDEVWFSVWNG-Q-
---DQK-S--AIVVIDDKTRKLKHVIKDPRLITPT-GKFNV-------------------
------HNTVADIY----------------------------------------------
-----------------------------------
>refKO_131
------------------------------------------------------------
-----------------------------------MMK----R-----------------
--------------------------------KRVTVAVVS-------------------
------------------------------------------------------------
------------------------------------------------------------
-----------------------------------------ALAALSLLSG---------
---------AAMA--Q--------SKPVHPAT-PEEDL-RY-KG-APSTAPEDLK----Q
SITP-----------------------------------------------------GAP
AVSAEEFERAKQVYFERCAGCHGVLRKGATGKPLTP--------D-------------IT
L--PKG--TDYLKVFINYG-TPQGMPNWGTSG----E-----L-TEQDIDIMARFLQHE-
PPTP-PEFGLAEMKATWKVVVPPEKR-PSKQMN-KLN-LENLFSVTLR------DAGQIA
LIDGDSKKIVSLI-DTGYAVHISR---------MSA-S----GRYLMVIGRDAKVDMIDL
WMEKPGV-VATIKVGLEARSVETSKFKG----FEDKFAVAGTYWPPQFVIMDGDTLEPLK
IVGTRGQT-VGT-QEYHPEPRVAAIVAN---HHRPEFVVNVKETGKVLMVDYSD--LV--
NLKM--TEI-ATARFLHDGGW-----ESSGRYVMMAANQSNQIVVVDTKE-GKLTA----
---IVD----V-G-AIPHPGRGANF----VHPKHG-PVWATSHLGDETISLIGTDPE---
--KHPDN-AWKVVDTLK--GQGGGSLFIKTHPKSTNLWVDTTLNPDADMSQSIAVF---D
INNL------DK-GFEVLPIGEWAGVGE-------G------------------------
-------------------AKRV---------------VQPEYNKAGDEVWFSVWSA-T-
---NHQ-S--AIVVVDDKTRKLKAVIKDKELITPT-GKFNV-------------------
------FNTQKDIY----------------------------------------------
-----------------------------------
>refSch_2
------------------------------------------------------------
------------------------------------------------------------
------------------------------------------------------------
------------------------------------------------------------
------------------------------------------------------------
------------------------------------------------------------
-----------------------------------------------------MH----Q
DINP-----------------------------------------------------KAP
KMSHDEFEKAKKIFFERCAGCHGVLRKGATGKPLTP--------D-------------IT
L--DKS--LEYLKAFIKYG-SPAGMPNWGTAG----I-----L-TDDEVDLMARYVQQT-
PPAP-PEFGMPEMMASWKVTVPVDKR-PKKKMN-NLN-LENLFSVTLR------DAGEIA
LIDGDSKKIVSIL-NTGYAVHISR---------MSA-S----GRYMFVIGRDAKINLIDL
WMEHPDT-VAEIKIGMEARSVESSKFKG----YEDKYAIAGAYWPPQFVIMDGDTLKPRK
IVSTRGMT-VDK-QVYHPEPRVAAIVSS---HFNPEFYVNVKETGQVYAVNYED--LN--
NLKI--KMI-DAAPFLHDGGF-----ESTHRYFMDAANASNKIAVIDTKE-GKLTK----
---LVE----V-G-KTPHPGRGANF----IDPEFG-PVWATGHLGDEKITLIGTDPL---
--KHPKQ-AWKVVRTLK--GQGGGSLFLKTHPKSRNLWVDTTLNPDPKISQSIAVW---D
INNM------NK-GYEALPIGEWAGLKD-------G------------------------
-------------------PKRV---------------VEPEYNKAGDEVWFSVWNG-K-
---DQE-S--AIVVVDDKTRKLKAVIKDKRLVTPT-GKFNV-------------------
------YNTQHDIY----------------------------------------------
-----------------------------------
>refKO_263
------------------------------------------------------------
------------------------------------MI----S-----------------
--------------------------------RKTGVRTLV-------------------
------------------------------------------------------------
------------------------------------------------------------
-----------------------------------------SLPVLALLTQ---------
---------LAFA--E--------TPAEHGSG-TMRDY-QA-GG-GSPLAAVPMH----Q
DINP-----------------------------------------------------KAP
KMTEVEFEKAKRIYFERCAGCHGVLRKGATGKPLTP--------D-------------IT
L--DKG--MDYLKVFIKYG-SAGGMPNWGTSG----V-----L-NDAEVDLMARYVQQT-
PPAP-PEYGLKDMEASWKVIVPVDKR-PTKKMN-NLN-LENLFSVTLR------DAGEIA
LIDGDTKKIVSIL-NTGYAVHISR---------MSA-S----GRYLFVIGRDAKINLIDL
WMEKPDT-VAEIKVGMEARSVESSKAKG----YEDKYAIAGTYWPPQAVIMDGDTLKPRK
IVPTRGMT-VDS-QEYHPEPRVAAIVAS---HYNPEFFLNVKETGMVYSVDYRD--LK--
NLRI--KMI-EAAPFLHDGGF-----ESSHRYFMDAANASNKIAVIDTKE-GKLEK----
---LVE----V-G-KTPHPGRGANF----IDPKFG-PVWATGHLGDESISLIGTDPK---
--KHPDN-AWKVVRTLK--GLGGGSLFLKTHPKSKNLWVDTTLNPEANISQSVAVY---D
VNSL------DK-GYELIPIGEWSGIKE-------G------------------------
-------------------PKRV---------------VQPEYNKAGDEVWFSVWNG-K-
---DQE-S--AIVVVDDKTRKLKAVIRDKRLVTPT-GKFNV-------------------
------FNTQHDVY----------------------------------------------
-----------------------------------
>refSch_94
------------------------------------------------------------
------------------------------------------------------------
------------------------------------------------------------
------------------------------------------------------------
------------------------------------------------------------
------------------------------------------------------------
------------------------------------------------MADVPMH----H
DINP-----------------------------------------------------LAP
RMSEPEFDKAKRIFFERCAGCHGVLRKGATGKALTP--------D-------------IT
L--EKG--LEYLKVFIKYG-SPGGMPNWGTSG----V-----L-SDDEVDLMARYIQQT-
PPAP-PEYGLKEMEASWKVVVPVEKR-PTKKMN-DLN-LENLFSVTLR------DDGKIA
LIDGDSKKIVSVL-ETGYAVHISR---------MSA-S----GRYLFVIGRDAKINLIDL
WMEKPDT-VAEIKVGLEARSVESSKAKG----WEDKYAIAGTYWPPQFVIMDGDTLQPRK
IVSTRGMV-TGT-QDYHPEPRVAAIVSS---HFNPEFFVNVKETGMVYSVDYRD--LE--
NLSI--KMI-EAAPFLHDGGF-----ESTHRYFMDAANASDKIAVIDTKE-GKLEK----
---LVD----V-G-KVPHPGRGANF----VDPKFG-PVWATGHLGDETISLIGTDPH---
--QHPDN-AWKVVRTLK--GLGGGSLFLKTHPTSKNLWADTTLNPDEKISQSVAVW---D
IDNI------DK-GYELIPVGEWSGVKA-------G------------------------
-------------------PKRV---------------VQPEYNKAGDEVWFSVWNG-A-
---DQE-S--AIVVVDDRTRKLKAVIRDPRLITPT-GKFNV-------------------
------YNTQHDVY----------------------------------------------
-----------------------------------
>refKO_119
------------------------------------------------------------
------------------------------MKDKRIAK----L-----------------
--------------------------------VALAAAAVV-------------------
------------------------------------------------------------
------------------------------------------------------------
-----------------------------------------SATALTAVAQ---------
---------QPAE--P--------GAPTTDVK-SPEAQ-FR-GA-PYSMSGEEMH----R
ADDP-----------------------------------------------------KMP
AMTQAEFDRARQIYFERCAGCHGVLRKGATGKALTP--------D-------------IT
L--ERG--TEYLKTFIAYG-SPAGMPNWLTSG----D-----F-DEATVDLMARYVQHT-
PPTP-PEFSLEDMEKTRKEYIPVAER-PTKKMN-KYN-IENIFSVTLR------DDGTIA
LIDGDTKEIINIV-KTGYAVHISR---------MGA-N----GRYLYVIGRDARVNLIDL
WMEKPDN-VAEIKVGLEARSIETSKFKG----WEDKIAIAGTYWPPQFVLMDGDTLKPRK
VVGTRGMD-IDN--VYHPEPRVAAIVSS---HEKPEFLVNAKETGKIWMVDYTD--LT--
NLKM--TKI-ATSKFLHDGGF-----DSTQRYFLTAANSSNQIVVIDTKK-SKLEA----
---IVD----V-G-KIPHPGRGANF----KHPKFG-PVWATSGLGDESIAIIGTDPK---
--GHKSN-AWKVVQTLE--GQGGGSLFIKTHPKSNNLWVDTTLNPDPKLSQSVAVF---D
IRDL------TK-APQIIDIAACANIKD-----D-G------------------------
-------------------AKRV---------------VQPEYNKAGDEVWFSVWSA-K-
---DKQ-S--AIVVVDDKTRTCKTVLDDKRLVTPT-GKFNV-------------------
------YNTQHDVY----------------------------------------------
-----------------------------------
>refSch_28
------------------------------------------------------------
--------------------------MKNIKRKSKLSP----L-----------------
--------------------------------VAILATTLL-------------------
------------------------------------------------------------
------------------------------------------------------------
-----------------------------------------LGT--QAMAQ---------
---------DKAA--A--------TGHKGDVT-SAEQK-YQ-GA-PSPLATEPMH----Q
TSNP-----------------------------------------------------KAP
PLTQAEFDRARQIYFERCAGCHGVLRKGATGKALTP--------D-------------LT
V--PKG--TEYLKVFIGYG-SPAGMPNWLTSG----D-----F-DEKTVDLMARYIQHD-
PPTP-PEFSLEDMEKSRKEYVAVSKR-PTKKLN-NYN-INNIFSVTLR------DAGEIA
LIDGDTKQIINIV-KTGYAVHISR---------TSA-S----GRYLYVIGRDARLNLIDL
WMEKPDN-VAEIKVGLEARSVETSKFKG----WEDKIAIAGTYWPPQFVLMDGDTLKPHK
VVSTRGMS-VDN--EYHPEPRVAAIVSS---HQKPEFLVNAKETGKIWMVDYTD--LK--
NLKT--TQI-DAAKFLHDGGF-----DSTRRYFMTAANASDKIAVVDTKT-SKLAA----
---LVD----V-G-KIPHPGRGANF----KHPKFG-PVWATSGLGDESIAIIGTDPA---
--GHKAQ-AWKVVQTLK--GQGGGSLFIKTHPNSTNLWVDTTLNPDPKISQSVAVY---D
IKDL------SK-APQVIDIAGCAGIKD-----D-G------------------------
-------------------AKRV---------------VQPEYNRKGDEVWFSVWSA-K-
---DKE-S--AIVVVDDKTRTCKTVIKDAKLVTPT-GKFNI-------------------
------YNTQHDVY----------------------------------------------
-----------------------------------
>refSch_22
------------------------------------------------------------
------------------------------------------------------------
------------------------------------------------------------
------------------------------------------------------------
------------------------------------------------------------
------------------------------------------------------------
-----------------------------------------------------MH----Q
NINP-----------------------------------------------------KAP
SMTEAEFTRGKEIFFQRCAGCHGVLRKGATGKPLTP--------D-------------IT
L--ERG--TDYLKVFINYG-SPAGMPNWGTSG----E-----L-TEAEVDLMARYVQQE-
PPTP-PEFGMKEMEATWKVLVPPEKR-PARQMN-KLN-LKNIFSVTLR------DAGKIA
LIDGDTKKIIKTI-KTGYAVHISR---------ISA-S----GRYLFVIGRDARIDLIDL
WMDTPTT-VAEIKIGLEARSVETSKYKG----YEDKLAIAGAYWPPQFVIMDGDTLKPLK
IVSTRGMT-VDP-QEYHPEPRVASIVAS---HFKPEFLVNAKETGKIYMVNYSD--LT--
NLKM--TVI-DAARFLHDGGF-----DSTGRYMMVAANASNKIAVVDTKE-DKLAA----
---MVD----V-G-KTPHPGRGANF----IDPKFG-PVWATGHLGDESISLIGTDPV---
--KHKQN-AWKVVRTIT--GQGGGSLFIKTHPKSTNLWVDTPLNPDAALSQSVAVF---D
IRHL------EK-GYITLPIGAWAGL-G-----E-G------------------------
-------------------AKRI---------------VQPEYNAAGDEVWFSVWSA-K-
---DKE-S--AIVVVDDKTRTLKAVIKDPEIITPT-GKFNV-------------------
------YNTQHDIY----------------------------------------------
-----------------------------------
>refSch_5
------------------------------------------------------------
------------------------------------------------------------
------------------------------------------------------------
------------------------------------------------------------
------------------------------------------------------------
------------------------------------------------------------
-----------------------------------------------------MH----Q
NINP-----------------------------------------------------KAP
AMSKAEFDKAKNIYFERCAGCHGVLRKGATGKPLTT--------D-------------KT
L--AGG--TEYLKVFIKYG-SAGGMPNWGTSG----E-----M-TDDEVDMMARYIQQE-
PPVP-PEWGMKEMEASLKVIVPPDQR-PKKKMN-DID-INNLFSVTLR------DSGQVA
LIDGKSKKIVTIL-PTGYAVHISR---------MSK-S----GRYLYVIGRDARVNLIDL
WMPVPGN-VAEIKVGLEARSVETSKYKG----YEDKYAIAGTYWPPQFVIMEGDTLKPLK
IESTRGTT-VDS-QDYHPEPRVASIVAS---HYNPEFIVNAKETGKIMAVNYSD--LN--
NLKI--TTI-GAARFLHDGGF-----DSTGRYFLVAANASNKIAVVDTKE-DKLAA----
---LID----V-G-KIPHPGRGANF----MHPKFG-PVWATSDLGDDGISIIGTDPV---
--KHKAQ-AWKVVQTLK--GNGSGSLFIKTHPKSTNLWVDAPLNPDAKISQTIAVF---D
IKNL------DK-GFEVLPIGEWSGITD-----D-G------------------------
-------------------ARRV---------------VQPEYNQAGDEVWFSVWSA-K-
---DKQ-S--AVVVVDDKTRKLKAVIKDPKLITPT-GKFNV-------------------
------HNTQHDVY----------------------------------------------
-----------------------------------
>refSch_8
------------------------------------------------------------
--------------------------------MSFAAW----R-----------------
--------------------------------KAGLTMLAA-------------------
------------------------------------------------------------
------------------------------------------------------------
-----------------------------------------LPL--ALALS---------
---------NASA--Q--------DRAKPGVT-DTEMK-YQ-AG-DSPMGKVEMH----Q
NINP-----------------------------------------------------KAP
PMTKAEFEQAKEIYFQRCAGCHGVLRKGATGKPLTT--------D-------------KT
L--ASG--TEYLKVFIKYG-SPAGMPNWGTSG----E-----L-NDAQVDLMARYVQQE-
PPTP-PEWGMKEMLASLKVTVPPSQR-PTRKMN-NLD-LANLFSVTLR------DAGEIA
LIDGATKKIVKVL-KTGYAVHISR---------MSK-S----GRYLYVIGRDARINLIDL
WMTEPTN-VAEIKVGLEARSVETSKYKG----YEDKYAIAGTYWPPQFVIMEGDTLKPLK
IESTRGMT-VDT-QEYHPEPRVAAIVGS---HYNPEFIVNAKETGKILVVNYKD--LN--
NLKI--TSI-NAARFLHDGGF-----DSTGRYFMVAANASNKIGVVDTKE-DKLAA----
---LID----V-G-KIPHPGRGANF----VHPKFG-PVWATSHLGDETVSLIGTDPK---
--KHKDQ-AWKVVQTIK--AQGGGSLFIKTHPKSKNLWVDTPLNPEANVSQSIAVF---D
INNL------EK-GFEVLPIGEWAGIKD-----D-G------------------------
-------------------AKRI---------------VQPEYNKAGDEVWFSVWSA-K-
---DKT-S--ALVIVDDKTRKLKAVIKDPKLITPT-GKFNV-------------------
------HNTQHDVY----------------------------------------------
-----------------------------------
>refSch_24
------------------------------------------------------------
----------------------------------MRHT----L-----------------
--------------------------------NPLVRSLAW-------------------
------------------------------------------------------------
------------------------------------------------------------
-----------------------------------------AMP--LLAAA---------
---------SLAT--A--------ADGKSVSQ-TDMAY--Q-AG-GSPLAKEAMH----Q
NINP-----------------------------------------------------KAP
PMTAAEFERAKQIYFERCAGCHGVLRKGATGKALTP--------D-------------IT
L--GKG--TDYLKVFIAYG-SPAGMPNWQTSG----E-----M-SEQDVDLMARYIQQE-
PPTP-PEFSLADIEKTRKIYVPVEQR-PTRKMN-HYN-LDNLFSVTLR------DSGEVA
LIDGDTKQIINIV-KTGYAVHISR---------LSK-S----GRYLYVIGRDARLNLIDL
WMAKPDN-VAEIKVGLEARSVETSKFKG----FEDKIAVAGTYWPPQFVIMDGDTLKPRK
VVSTRGMT-VDN--EYHPEPRVASIVAS---HYRPEFVINAKETGKIMMVDYSD--LN--
NLKT--TTI-DSAKFLHDGGF-----DSTGRYFLVAANASNKIAVVDTKE-DKLAA----
---LVD----V-G-KTPHPGRGANF----THPKYG-PVWATSHLGAEDVTLIGTDPV---
--KHKPY-AWKAVEVLK--GQGGGSLFIKTHPKSSNLWVDTPLNPDAKMSQSVAVF---D
IKNL------NK-PPQIVDVAACAQL-G-----D-G------------------------
-------------------AKRV---------------VQPEYNKAGTEVWFSVWSA-K-
---DKE-S--AIVVVDDKTRQCKQVIKDKRLITPT-GKFNV-------------------
------YNTQHDVY----------------------------------------------
-----------------------------------
>refSch_62
------------------------------------------------------------
--------------------------------MPKMHR----K-----------------
--------------------------------LKHAVVVLS-------------------
------------------------------------------------------------
------------------------------------------------------------
-----------------------------------------ALP--FAISL---------
---------ALAE--T--------PAAKKGVS-EAEVK-YQ-AG-GSPMANEPMH----Q
NVDP-----------------------------------------------------KAP
AMKEVEFDRGKQIYFQRCAGCHGVLRKGATGKPLTT--------D-------------KT
L--ATG--TEYLKTFIKYG-SPAGMPNWGTSG----E-----L-TDEEVDLMARYIQQE-
PPTP-PEFGLKEMEATWKLVVPADKR-PTKKMN-HYN-IENVVSVTLR------DSGQIA
LIDGDTKKIINII-PTGYAVHISR---------LSA-S----GRYLYVIGRDARINLIDL
WMEKPET-VAEIKIGLEARSVETSKYKG----YEDKYAIAGSYWPPQYVIMEGDTLKPLK
IVSTRGTT-VDN--EYHPEPRVASIVAS---HFHPEFVVNAKETGKIMMVNYED--LN--
NLKT--TTI-EGAKFLHDGGF-----DSTGRYFLVAANASNKIAVVDTKE-NKLAA----
---LVD----V-G-KTPHPGRGANF----VDPQFG-PVWATGHLGDESISLIGTDPE---
--KHKDN-AWKVVRTLK--GQGGGSLFIKTHSKSGNLWVDTALNPDPKISQSVAVW---N
IKDI------DK-PYEVIPIAEWAGL-G-----E-G------------------------
-------------------AKRV---------------VQPEYNKAGDEVWFSVWSA-K-
---DKE-S--AIVVVDDKTRKLKTVIKDPKLITPT-GKFNV-------------------
------YNTQHDVY----------------------------------------------
-----------------------------------
>refKO_228
------------------------------------------------------------
------------------------------------------------------------
------------------------------------------------------------
------------------------------------------------------------
------------------------------------------------------------
-------------------------------------------M--KAK-----------
----------SWM--F--------PALAAMPL--------F-FW-SAHGSAQ-TA----P
TQNP-----------------------------------------------------E-P
KLTAEEFNHARQIYFERCAGCHGVLRKGATGKPLTP--------D-------------IT
R--ARG--TEYLKTFIKYG-SPAGMPNWGTSG----D-----L-TDPEVDLMARYIQLD-
PPTP-PEFSLADIEKSRKDIVPVAKR-PTRKMN-NYN-LQNLFSVTLR------DSGEVA
LIDGDSKQIINIV-KTGYAVHISR---------MSA-S----GRYLYVIGRDARLNLIDL
WLPKPDN-VAEVKIGLEARSVETSKYKG----YEDKYAVAGSYWPPQYVIMEGDTLKPLK
VVSTRGMT-VDN--EYHPEPRVASIVAS---HFRPEFVINAKETGKILMVDYSD--LK--
NLKT--TTI-DSAKFLHDGGF-----DSTGRYFLVAANASNKIAVVDTKE-DKLAA----
---LVD----V-G-KTPHPGRGANF----EHPKFG-PVWATSHLGDETISLIGTDPI---
--NHKAQ-AWKVVETLK--GQGGGSLFIKTNPKSHNLWVDTPLNPDAKLNQSVAVF---D
TQKL------ED-GYKVLPIAEWANLKG-----E-G------------------------
-------------------AKRV---------------VQAEYNQAGDEVWFSVWGT-K-
---DGE-S--ALVVVDDKTRKLKAVIKDPRLITPT-GKFNA-------------------
------HNTQHDVY----------------------------------------------
-----------------------------------
>refSch_91
------------------------------------------------------------
------------------------------------------------------------
------------------------------------------------------------
------------------------------------------------------------
------------------------------------------------------------
-------------------------------------------M--KARRF---------
---------PRWI--L--------PALALLPL--------V-VG-QAYAADDGLH----K
NANP-----------------------------------------------------KAP
KMTEAEFTKARQIYFERCAGCHGVLRKGATGKPLTP--------D-------------IT
L--ERG--SEYLKTFIKYG-SPAGMPNWGTSG----D-----F-TDEEVDLMARYVQQE-
PPTP-PEYSLADMEKSYKELVPVSKR-PTRKMN-KLN-LDNLFSVTLR------DAGEVA
LIDGDSKKIINII-KTGYAVHISR---------MSA-S----GRYLFVIGRDAKIDLIDL
WMPVPDR-VAEVKVGLEARSVETSKFKG----YEDKYAIAGTYWPPQYVIMEGSTLKPLK
IVSTRGMT-VDG--EYHPEPRVASIAAS---HYRPEFVVNAKETGKIMMVDYTD--LK--
NLKT--TTI-DSAKFLHDGGF-----DSTGRYFLVAANASNKVAVVDTKE-DKLAA----
---LVD----V-G-KTPHPGRGANF----VHPKFG-PVWATSHLGDDTISLIGTDPV---
--KHKAS-AWKVVETLK--GQGGGSLFIKTNPKSKNLWVDTPLNPDAKLNQSVAVF---D
ISKL------QS-GYEVLPIVEWAQLKG-----A-G------------------------
-------------------AKRV---------------VQAEYNQAGDEVWFSVWGT-K-
---DQE-S--ALVVVDDKTRKLKAVIKDPKLITPT-GKFNV-------------------
------HNTQHDVY----------------------------------------------
-----------------------------------
>refSch_87
------------------------------------------------------------
--MSPFQLKYLAATLAVVGISVAGCSNKQDAAPTAASA----A-----------------
--------------------------------SAVSAAPAA-------------------
------------------------------------------------------------
------------------------------------------------------------
-----------------------------------------SAQ--APAEN---------
---------AAAK--S--------DAASHGDT-TAATY-AN-AG-SSPVGAAALH----Q
NINP-----------------------------------------------------KAP
QMTQAEFERGKEIYFQRCAGCHGVLRKGATGKPLTT--------D-------------IT
L--ERG--TEYLKTFIAYG-SPAGMPNWQTSG----E-----M-TAQDVDLMARYIQQE-
PPTP-PEFSLADIESSRKEYIPVDKR-PTKKMN-NYN-IDNLFSVTLR------DSGEVA
LIDGDTKQIINIV-KTGYAVHISR---------MSK-S----GRYLYVIGRDARLNLIDL
WMEKPDN-VAEVKVGLEARSVETSKFKG----FEDKLAIAGTYWPPQFVIMDGDTLKPRK
VVSTRGMT-VDN--EYHPEPRVAAIVAS---HYRPEFLVNAKETGKIYMVDYTD--LA--
NMKM--TVL-DSAKFLHDGGF-----DSTGRYFMTAANASNKIAVVDTKE-DKLAA----
---LVD----V-G-KTPHPGRGANF----KHPKFG-PVWATSHLGDESISLIGTDPV---
--KNKAN-AWKVVQTIK--GQGGGSLFIKTHPKSKNLWVDTPLHPDAKISQSVAVY---D
INKL------DG-APQIIDIAACAKLAD-----D-G------------------------
-------------------AKRV---------------VQPEYNKAGDEVWFSVWSA-L-
---NKE-S--AIVVVDDKTRACKTVIKDKRLVTPT-GKFNV-------------------
------YNTQNDVY----------------------------------------------
-----------------------------------
>refSch_25
------------------------------------------------------------
------------------------------------------------------------
------------------------------------------------------------
------------------------------------------------------------
------------------------------------------------------------
--------------------------------------------------M---------
---------SVWA--A--------GDSTSINA-PQARY--Q-GA-SSPLGNEPMH----Q
NINL-----------------------------------------------------KAP
KMTETEFVHAKQVYFERCAGCHGVLRKGATGKPLTP--------D-------------IT
L--ERG--TAYLETFIKYG-SPAGMPNWGTSG----E-----L-DDTQVNLMARYVQQE-
PPTP-PEFGMKDMLGTWKVLIPTEKR-PKNKEN-NLD-ISNLFSVTLR------DAGQIA
LIDGNSKQIIAIL-NTGYAVHISR---------LSK-S----GRYLYVIGRDGKINLIDL
WMARPDS-VAEIRIGLEARSVETSKYKG----FDDKLAVAGAYWPPQYVIMDGSTLKPLK
IVGTRGMD-VDN--EYHPEPRVASIVAS---HFKPEFVVNAKETGKIMMVDYSD--LA--
NLRT--TSI-DAAKFLHDGGF-----DSTGRYFMVAANASDKVAVVDTKL-DKLAA----
---VVD----V-G-KTPHPGRGANF----VDPQYG-PVWATGHLGDETISLVGTDPD---
--RHKAQ-AWKVVRTLK--GQGGGSLFIKTHPKSRNLWVDTALNPDNGVSQSIAVF---D
IDHF------DK-GFVTLPIAEWAGL-D-----D-G------------------------
-------------------AKRV---------------LQPEYNKDGSEVWFSVWSA-K-
---DKQ-S--AIVVVDDRTRKLKAVIKDPRLVTPT-GKFNV-------------------
------FNTQHDIY----------------------------------------------
-----------------------------------
>refSch_31
------------------------------------------------------------
------------------------------------------------------------
------------------------------------------------------------
------------------------------------------------------------
------------------------------------------------------------
--------------------------------------------------M---------
---------QAWA--D--------TAATSPSA-PEAKY--Q-GA-ASPLAAEPMH----Q
NINP-----------------------------------------------------KAP
PMTEAEFGHAKQIYFERCAGCHGVLRKGATGKPLTP--------D-------------IT
L--GRG--TEYLKTFIKYG-SPAGMPNWGTSG----E-----L-TDAQVDLMARYVQQE-
PPTP-PEFGMKDMLGTWKVLIPPEKR-PTHKEN-NLD-VANLFSVTLR------DAGQIA
LIDGNSKQIVSVL-KTGYAVHISR---------LSQ-S----GRYLYVIGRDGKINLIDL
WMAKPDT-VAEIRIGLEARSVETSKFKG----FEDKLAVAGAYWPPQYVIMDGNSLKPLK
IVGTRGMT-VDN--EYHPEPRVASIVAS---HYKPEFVINAKETGKIMMVNYSD--LS--
NLKT--TTI-DAAKFLHDGGF-----DTTGRYFMVAANASNKVAVVDTKL-DKLAA----
---LVD----V-G-KTPHPGRGANF----VDPQYG-PVWATGHLGDDSISLIGTDPD---
--KHKAL-AWKVVRVLK--GQGGGSLFIKTHPKSHNLWVDTALNPDAAVSQSAAVF---D
INHL------DK-GFVTLPIGEWSGL-G-----D-G------------------------
-------------------AKRV---------------LQPEYNKDGSEVWFSVWSG-K-
---DKQ-S--AIVVVDDKTRKLKAVIKDPRLVTPT-GKFNV-------------------
------FNTQHDIY----------------------------------------------
-----------------------------------
>refSch_18
------------------------------------------------------------
------------------------------------------------------------
------------------------------------------------------------
------------------------------------------------------------
------------------------------------------------------------
------------------------------------------------------------
-----------------------------------------------------MH----Q
NINP-----------------------------------------------------KAP
PMTKAEFERAKQIYFERCAGCHGVLRKGATGKPLTP--------D-------------IT
L--AKG--TDYLKVFIAYG-SPAGMPNWQTSG----D-----L-TEKEVDMMARYVQQE-
PPTP-PEYGIKDMQSTWKEYIPVAKR-PTKKMN-NYN-IANIFSTTLR------DSGEVA
LIDGDTKKIINIV-KTGYAVHISR---------MSA-S----GRYLYVIGRDARINLIDL
WMEKPDN-VAEIKVGLEARSVETSKFKG----YEDKYAVAGTYWPPQFVMMEGDTLKPLK
IVSTRGMT-VDN--EYHPEPRVASIVAS---HYNPEFVVNAKETGKIYIVNYKD--LN--
NLKT--TTL-DAAKFLHDGGF-----DSTGRYFLVAANASNKIAVVDTKE-DKLAA----
---LVD----V-G-KTPHPGRGANF----VHPKFG-PVWATSHLGDDSISMIGTDPV---
--KHKAQ-AWKVVATVK--GQGGGSLFIKTHPKSKNLWVDTPLNPDAKVSQSVAVY---D
INNL------DK-GFEVLPIAEWANL-G-----E-G------------------------
-------------------AKRV---------------VQPEYNKAGDEVWFSVWNA-K-
---DKT-S--AVVVVDDKTRKLKTVIKDPKLVTPT-GKFNV-------------------
------NNTQHDIY----------------------------------------------
-----------------------------------
>refSch_69
------------------------------------------------------------
------------------------------------MK----M-----------------
--------------------------------NSLARGAVL-------------------
------------------------------------------------------------
------------------------------------------------------------
-----------------------------------------AAL--PLAVM---------
---------TAWA--A--------PVGSSGSS-PEVAY--Q-AG-GSPLSKEEMH----Q
NLNP-----------------------------------------------------KAP
PMTKAEFARGKQIYFERCAGCHGVLRKGATGKPLTP--------D-------------IT
L--ERG--TEYLKTFIKYG-SPAGMPNWGTSG----E-----M-SDSDVDLMARYVQQE-
PPTP-PEFGLKEMMATWKVIIPPEKR-PTRKMN-GYN-LDNIFSTTLR------DTGEVA
LIDGDTKKIINVV-KTGYAVHISR---------ISK-S----GRYLYVIGRDGKINLIDL
WLEKPDN-VAEIRTGLEARSVETSKFKG----YEDKLAVAGSYWPPQFVIMEGDTLKPLK
IVATRGMT-VDN--EYHPEPRVASIVAS---HFKPEFVVNAKETGKIMMVDYSD--LK--
NLKT--TTI-DAAKFLHDGGF-----DSTGRYFLVAANASNKVAVVDTKE-DKLAA----
---LVD----V-G-KTPHPGRGANF----VDPQFG-PVWATGHLGDDSITLIGTDPL---
--KHKAQ-AWKVVRTLK--GQGGGSLFIKTHPKSHNLWVDTALNPEAGISQSIAVY---D
IAHL------DK-GFATLPIGEWSGL-G-----E-G------------------------
-------------------AKRV---------------LQPEYNKTGDEVWFSVWSA-K-
---DKQ-S--AIVVVDDKTRKLKTVIKDPRLITPT-GKFNV-------------------
------FNTQHDVY----------------------------------------------
-----------------------------------
>refKO_19
------------------------------------------------------------
-----------------------------------MSK----Q-----------------
--------------------------------RKWLSGAIV-------------------
------------------------------------------------------------
------------------------------------------------------------
-----------------------------------------LAS--LPLAI---------
---------AQA---F--------AEEPKHIG-EAEAK-YQ-AG-GSPLADADLY----K
DSNP-----------------------------------------------------DAP
KMSKAEFDKARNIYFQRCAGCHGVLRKGATGKPLTP--------D-------------IT
L--ARG--SEYLKVFIKYG-SPAGMPNWGTSG----E-----L-SDDEVDLMARYIQQT-
APTP-PEFGMADMKQTWKVIIPPEKR-PTKKMN-NFN-ISNIFSTTLR------DSGEVA
LIDGDTKKIISII-KTGYAVHISR---------ISA-S----GRYLFVIGRDARVNMIDL
WMEKPDN-VAEIRIGLEARSVDTSKFKG----YEDKLAIAGAYWPPQFVIMNGDTLEPLK
IVSTRGLT-VDT-QEYHPEPRVASIVAS---HFKPEFVVNVKETGKTLMVDYSD--IT--
NLKM--TEI-GSARFLHDGGW-----DLSKRYFMVAANQSNKIAAIDAKD-GKLAG----
---LVE----V-G-KIPHPGRGANF----VHPKYG-PVWATGHLGDDSIALVGTDPK---
--NHKQY-AWKLVENLK--SQGGGSLFIKTHPKSNHLYVDNPLHPEAKVSQSVAVY---D
LKNL------QA-GYKVLPIGEWAGLKD-----E-G------------------------
-------------------AKRV---------------VQPEYNKDGNEVWFSVWSA-K-
---DKE-S--AIVVVDDKTLQLKTVIKDPKLITPT-GHFNV-------------------
------YNTQHDVY----------------------------------------------
-----------------------------------
>refSch_54
------------------------------------------------------------
------------------------------------------------------------
------------------------------------------------------------
------------------------------------------------------------
------------------------------------------------------------
------------------------------------------------------------
-----------------------------------------------------MY----Q
DINP-----------------------------------------------------DAP
KMTKVEFDKARNIYFQRCAGCHGVLRKGATGKPLTP--------D-------------IT
L--PKG--SEYLKVFIKYG-SPAGMPNWGTSG----E-----L-SDDDVDLMARYIQQS-
PPQP-PEFGMAQMKETWKVIVPPEQR-PNKKMN-DYN-ISNIFSTTLR------DTGEIA
LIDGDTKKIINIV-KTGYAVHISR---------ISA-S----GRYLFVIGRDAKINMIDL
WMEKPDN-VAEIRIGLEARSVDTSKYKG----YEDKYAIAGAYWPPQFVIMNGDTLEPQK
IVSTRGLT-VDT-QEYHPEPRVAAIVAS---HFKPEFVVNVKETGKTLMVDYSD--IQ--
NLKT--TEI-GSAPYLHDGGW-----DASKRYFMVAANQSNKVAAIDAKD-GKLAG----
---LVD----V-G-KIPHPGRGANF----THPKYG-PVWATGHLGDDTIALIGTDPV---
--KHKQY-AWKMVDTLK--SQGGGSLFIKTHPKSKHLYVDNPLHPEAKVSQTVAVY---D
LSNL------QA-GSKVLPIAEWAGLKD-----D-G------------------------
-------------------AKRV---------------VQPEYNKDGNEVWFSVWSA-K-
---DKE-S--AIVVVDDKTLELKTVIKDPKLITPT-GHFNI-------------------
------YNTQHDVY----------------------------------------------
-----------------------------------
>refKO_190
------------------------------------------------------------
----------------------------------MKAL----R-----------------
--------------------------------MMTMLRLVS-------------------
------------------------------------------------------------
------------------------------------------------------------
-----------------------------------------IAA--VLAGA---------
---------GMA---A--------LAAEKAVT-ESELK-YQ-AG-ASPLAGEAMY----Q
SSNP-----------------------------------------------------KAP
PMTQAEFDKARQIYFERCAGCHGVLRKGATGKPLTP--------D-------------LT
Q--EKG--TDYLKVFIAYG-SPAGMPNWQTSG----E-----M-TEAEVDLMARYIQHD-
APVP-PEFGMADMKATWKVIVPPAQR-PKKKMN-DYN-IANIFSTTLR------DAGEVA
LIDGDTKKIINIV-KTGYAVHISR---------LSA-S----GRYLFVIGRDARINMIDL
WMAQPDN-VAEIRIGLEARSVDTSKFKG----FEDKLAIAGAYWPPQFVIMDGDTLEPKR
IVSTRGMT-VDT-QEYHPEPRVAAIVAS---HFKPEFIVNVKETGKSLLVDYSD--LK--
ALKI--TEI-GSARYLHDGGW-----DASKRYFMVAANNSNKIAAIDAKD-GKLQA----
---LID----V-G-KIPHPGRGANF----THPKYG-PVWATSHLGDEQIALISTDPK---
--R--KH-GFTVVQMLK--GQGGGSLFIKTHPKSNHLYVDTPLNPDAGISQSVAVF---D
IKNL------DK-GFTVLPIAEWAGLKD-----D-G------------------------
-------------------AKRV---------------VQPEYNKAGDEVWFSVWSA-K-
---DKE-S--ALVVVDDKTLKLKAVIKDPKLITPT-GHFNV-------------------
------NNTQHDVY----------------------------------------------
-----------------------------------
>refSch_32
------------------------------------------------------------
----------------------MKLNRTHLPRPLRYPS----H-----------------
--------------------------------LSLLGQLAL-------------------
------------------------------------------------------------
------------------------------------------------------------
[truncated: 82,001 more chars]
