# Supplementary material for: Picoplankton nitrogen guilds in the tropical and subtropical oceans: From the surface to the deep
Source: PLoS One. 2025 Nov 5;20(11):e0335222. doi: 10.1371/journal.pone.0335222 (PMC12588538; doi:10.1371/journal.pone.0335222)
Supplement: S1 File — (ZIP) [file pone.0335222.s001.zip › supplementary info/N_cycle/G_nirS_nitrite reductase d-cytocrome type/tree/ref_database.log]

IQ-TREE multicore version 2.1.4-beta COVID-edition for Linux 64-bit built Jun 24 2021
Developed by Bui Quang Minh, James Barbetti, Nguyen Lam Tung,
Olga Chernomor, Heiko Schmidt, Dominik Schrempf, Michael Woodhams.

Host:    zobel1 (AVX, 251 GB RAM)
Command: iqtree -s /media/disk5/nfernandez/TRAITS/genes/nirS/results/ref_database.faln -st AA -nt AUTO -m TEST -bb 1000 -mset raxml -nm 1000 -pre /media/disk5/nfernandez/TRAITS/genes/nirS/results/ref_database -redo
Seed:    935461 (Using SPRNG - Scalable Parallel Random Number Generator)
Time:    Wed Jun 29 17:23:20 2022
Kernel:  AVX - auto-detect threads (24 CPU cores detected)

Reading alignment file /media/disk5/nfernandez/TRAITS/genes/nirS/results/ref_database.faln ... Fasta format detected
Alignment most likely contains protein sequences
Alignment has 363 sequences with 1295 columns, 1145 distinct patterns
825 parsimony-informative, 203 singleton sites, 267 constant sites
           Gap/Ambiguity  Composition  p-value
   1  refKO_108   56.06%    passed     41.76%
   2  refKO_280   55.83%    passed     58.21%
   3  refKO_49    55.91%    passed     75.45%
   4  refKO_235   55.91%    passed     87.51%
   5  refKO_124   58.22%    passed     90.70%
   6  refKO_50    57.92%    passed     37.23%
   7  refKO_139   57.92%    passed     22.70%
   8  refKO_44    57.84%    passed     82.30%
   9  refKO_186   57.84%    passed     74.59%
  10  refKO_69    57.84%    passed     69.87%
  11  refKO_79    57.84%    passed     71.80%
  12  refSch_26   59.31%    passed     18.14%
  13  refKO_21    59.54%    passed     33.21%
  14  refKO_152   59.85%    passed     18.81%
  15  refKO_116   59.23%    passed     60.62%
  16  refSch_7    59.31%    passed     33.46%
  17  refKO_70    59.38%    passed     67.23%
  18  refKO_224   59.23%    passed     20.23%
  19  refKO_214   58.84%    passed     54.23%
  20  refSch_85   58.92%    passed     15.66%
  21  refSch_27   52.12%    failed      0.00%
  22  refSch_36   52.59%    failed      0.00%
  23  refSch_58   59.54%    passed     85.01%
  24  refKO_137   49.11%    passed     26.84%
  25  refKO_154   57.99%    passed     77.13%
  26  refSch_89   57.99%    passed     41.48%
  27  refKO_68    58.69%    passed     10.78%
  28  refKO_261   38.69%    failed      0.00%
  29  refKO_173   58.61%    passed      5.76%
  30  refKO_194   57.22%    passed     79.46%
  31  refKO_43    57.92%    passed     52.08%
  32  refKO_109   58.61%    passed     98.15%
  33  refKO_258   67.03%    passed     73.72%
  34  refKO_166   58.69%    passed     88.44%
  35  refKO_63    68.34%    passed     98.36%
  36  refKO_102   58.53%    passed     70.95%
  37  refKO_196   58.61%    passed     68.23%
  38  refKO_96    58.61%    passed     94.12%
  39  refKO_239   58.61%    passed     64.84%
  40  refKO_158   57.53%    passed     78.09%
  41  refKO_51    57.68%    passed     46.09%
  42  refKO_90    57.61%    passed     99.58%
  43  refKO_9     56.68%    passed     61.77%
  44  refKO_243   57.14%    passed     76.07%
  45  refKO_12    56.83%    passed     79.06%
  46  refKO_87    56.91%    passed     96.42%
  47  refKO_272   56.91%    passed     62.77%
  48  refKO_62    56.91%    passed     56.15%
  49  refKO_129   56.91%    passed     93.54%
  50  refKO_219   56.91%    passed     55.03%
  51  refKO_242   49.58%    passed     46.07%
  52  refKO_130   56.91%    passed     66.61%
  53  refKO_208   56.99%    passed     97.26%
  54  refKO_249   56.91%    passed     79.81%
  55  refKO_268   56.91%    passed     97.93%
  56  refKO_31    56.91%    passed     53.41%
  57  refSch_11   56.91%    passed     83.77%
  58  refKO_66    54.90%    passed     69.95%
  59  refKO_136   54.13%    passed     84.56%
  60  refKO_170   53.98%    passed     90.09%
  61  refSch_40   58.38%    passed     89.40%
  62  refKO_111   76.22%    passed     32.68%
  63  refKO_227   57.99%    passed     99.80%
  64  refKO_160   58.07%    passed     91.19%
  65  refKO_156   58.15%    passed     59.82%
  66  refKO_106   58.15%    passed     49.14%
  67  refKO_175   58.07%    passed     53.07%
  68  refSch_43   58.15%    passed     55.50%
  69  refKO_83    58.15%    passed     80.11%
  70  refSch_15   59.92%    passed     69.63%
  71  refKO_254   58.07%    passed     86.15%
  72  refKO_282   58.15%    passed     98.31%
  73  refKO_10    58.15%    passed     97.73%
  74  refKO_187   58.15%    passed     97.27%
  75  refKO_248   58.15%    passed     89.20%
  76  refKO_41    58.15%    passed     98.77%
  77  refKO_39    58.15%    passed     84.92%
  78  refKO_274   58.07%    passed     96.68%
  79  refKO_22    58.07%    passed     88.35%
  80  refKO_138   58.07%    passed     92.85%
  81  refKO_16    58.15%    passed     97.20%
  82  refKO_135   58.15%    passed     41.76%
  83  refKO_77    74.75%    passed     47.34%
  84  refKO_126   57.14%    passed     27.38%
  85  refKO_211   57.76%    passed     97.68%
  86  refKO_222   57.07%    passed     99.67%
  87  refKO_133   56.22%    passed     92.67%
  88  refSch_65   58.61%    passed     96.43%
  89  refKO_255   60.46%    passed     90.40%
  90  refKO_204   56.60%    passed     87.79%
  91  refKO_23    69.88%    passed     80.17%
  92  refKO_103   56.60%    passed     96.64%
  93  refKO_278   56.60%    passed     58.90%
  94  refKO_26    71.66%    passed     96.46%
  95  refKO_88    57.61%    passed     97.94%
  96  refKO_212   58.15%    passed     90.33%
  97  refKO_226   58.15%    passed     82.61%
  98  refKO_145   58.15%    passed     88.58%
  99  refKO_210   66.41%    passed     69.07%
 100  refSch_12   49.34%    passed     54.64%
 101  refKO_267   58.38%    passed     32.46%
 102  refKO_117   57.61%    passed     38.96%
 103  refKO_188   57.61%    passed     20.63%
 104  refSch_4    57.14%    passed     35.50%
 105  refKO_215   57.30%    passed     33.54%
 106  refKO_264   57.37%    passed      8.64%
 107  refSch_19   57.45%    passed     31.98%
 108  refKO_191   57.76%    failed      3.89%
 109  refKO_237   57.76%    passed     20.75%
 110  refKO_277   57.76%    passed     22.96%
 111  refKO_223   56.37%    passed     20.32%
 112  refSch_9    56.45%    failed      3.35%
 113  refKO_104   57.30%    passed     34.78%
 114  refKO_260   71.97%    passed     42.08%
 115  refKO_247   57.61%    passed     42.16%
 116  refKO_172   57.45%    passed     86.02%
 117  refKO_3     57.68%    passed     83.34%
 118  refSch_68   57.53%    passed     11.19%
 119  refKO_203   56.99%    passed     36.63%
 120  refKO_171   57.37%    passed     44.36%
 121  refKO_236   57.37%    passed     33.86%
 122  refKO_99    57.53%    passed      8.61%
 123  refKO_147   57.68%    passed     33.16%
 124  refKO_78    58.53%    passed     15.52%
 125  refKO_192   59.15%    passed     36.12%
 126  refSch_61   46.87%    failed      0.08%
 127  refKO_34    47.57%    failed      2.88%
 128  refKO_281   48.57%    failed      1.40%
 129  refKO_71    42.16%    failed      0.25%
 130  refKO_94    38.53%    failed      0.03%
 131  refKO_250   39.00%    failed      0.18%
 132  refSch_90   46.72%    failed      1.88%
 133  refSch_63   46.72%    failed      0.00%
 134  refSch_67   46.87%    failed      0.33%
 135  refSch_95   46.80%    failed      0.22%
 136  refKO_14    66.87%    passed     12.65%
 137  refKO_56    58.92%    passed      8.71%
 138  refKO_80    67.34%    passed     15.64%
 139  refKO_265   56.06%    passed     72.51%
 140  refKO_200   56.99%    passed     55.77%
 141  refKO_270   62.32%    passed     79.95%
 142  refSch_77   54.67%    passed     26.26%
 143  refSch_72   59.15%    passed     57.27%
 144  refSch_45   56.37%    passed     23.51%
 145  refKO_149   56.68%    passed     50.17%
 146  refSch_76   56.76%    passed     31.03%
 147  refSch_41   56.83%    passed     85.02%
 148  refSch_46   56.76%    passed     98.23%
 149  refKO_113   56.76%    passed     99.86%
 150  refSch_49   56.53%    passed     99.99%
 151  refKO_105   56.99%    passed     99.34%
 152  refSch_23   57.84%    passed     56.49%
 153  refSch_35   57.84%    passed     52.23%
 154  refKO_134   75.44%    passed     34.41%
 155  refKO_176   55.14%    passed     99.34%
 156  refKO_85    55.60%    passed     79.07%
 157  refSch_3    59.07%    passed     89.72%
 158  refKO_6     55.60%    passed     98.85%
 159  refKO_199   55.68%    passed     99.86%
 160  refSch_53   60.39%    passed     99.24%
 161  refSch_66   55.14%    passed     99.99%
 162  refKO_25    55.44%    passed     94.74%
 163  refKO_8     53.28%    passed     21.80%
 164  refKO_64    53.90%    passed     91.82%
 165  refUni_1    53.98%    passed     75.53%
 166  refKO_97    55.83%    passed     96.96%
 167  refKO_53    54.83%    passed     99.46%
 168  refKO_98    54.83%    passed     81.64%
 169  refKO_269   54.83%    passed     89.24%
 170  refKO_164   54.21%    passed     91.83%
 171  refKO_35    54.83%    passed     80.95%
 172  refKO_48    54.59%    passed     57.60%
 173  refSch_14   54.83%    passed     94.58%
 174  refKO_30    54.90%    passed     99.66%
 175  refSch_39   56.22%    passed     99.94%
 176  refKO_276   54.83%    passed     99.87%
 177  refKO_121   54.67%    passed     97.97%
 178  refKO_5     68.57%    passed     89.10%
 179  refKO_141   54.67%    passed     92.52%
 180  refSch_30   54.67%    passed     98.50%
 181  refKO_162   54.83%    passed     89.08%
 182  refKO_279   54.67%    passed     91.79%
 183  refKO_234   54.83%    passed     82.71%
 184  refKO_178   54.90%    passed     88.57%
 185  refKO_74    54.98%    passed     95.90%
 186  refKO_47    55.14%    passed     94.17%
 187  refSch_33   55.14%    passed     91.94%
 188  refKO_283   54.90%    passed     77.81%
 189  refKO_232   54.90%    passed     99.37%
 190  refKO_57    54.90%    passed     80.12%
 191  refKO_115   53.44%    passed     29.50%
 192  refKO_256   54.98%    passed     46.54%
 193  refKO_253   55.21%    passed     89.45%
 194  refKO_198   55.06%    passed     76.64%
 195  refKO_61    54.90%    passed     98.72%
 196  refKO_1     54.90%    passed     81.01%
 197  refKO_153   54.21%    passed     57.28%
 198  refKO_125   54.90%    passed     78.08%
 199  refKO_180   54.90%    passed     96.10%
 200  refKO_86    54.90%    passed     98.33%
 201  refKO_155   54.90%    passed     91.53%
 202  refKO_202   54.83%    passed     95.18%
 203  refSch_42   55.91%    passed     99.48%
 204  refKO_209   55.37%    passed     99.06%
 205  refKO_217   55.29%    passed     96.43%
 206  refSch_60   59.00%    passed     97.96%
 207  refKO_33    54.98%    passed     99.22%
 208  refKO_177   54.98%    passed     97.02%
 209  refKO_17    55.29%    passed     82.39%
 210  refKO_128   55.14%    passed     94.26%
 211  refKO_52    57.45%    passed     99.70%
 212  refKO_238   55.52%    passed     99.08%
 213  refKO_118   55.52%    passed     99.96%
 214  refKO_81    55.29%    passed     99.91%
 215  refKO_273   55.44%    passed     99.92%
 216  refKO_60    56.37%    passed     99.65%
 217  refKO_159   55.06%    passed     82.24%
 218  refKO_266   55.14%    passed     99.51%
 219  refSch_44   58.76%    passed     98.89%
 220  refKO_27    55.83%    passed     99.79%
 221  refKO_32    54.90%    passed     87.40%
 222  refKO_206   57.84%    passed     72.08%
 223  refKO_225   72.12%    passed     68.15%
 224  refKO_193   55.29%    passed     54.30%
 225  refKO_244   72.74%    passed     66.44%
 226  refKO_174   64.79%    passed     98.05%
 227  refKO_262   74.29%    passed     94.62%
 228  refKO_165   48.19%    passed     58.30%
 229  refKO_24    46.02%    passed     50.46%
 230  refKO_100   46.72%    passed     96.49%
 231  refKO_54    46.33%    passed     67.55%
 232  refKO_91    46.33%    passed     90.45%
 233  refKO_195   46.25%    passed     70.74%
 234  refKO_140   46.41%    passed     99.38%
 235  refKO_89    46.95%    passed     99.34%
 236  refKO_29    48.57%    passed     46.67%
 237  refKO_40    45.10%    passed     11.68%
 238  refKO_181   44.63%    passed     24.70%
 239  refKO_220   44.79%    passed     38.76%
 240  refKO_221   44.86%    passed     78.42%
 241  refKO_132   45.41%    passed      8.37%
 242  refKO_92    44.48%    failed      2.11%
 243  refKO_2     45.25%    passed     62.84%
 244  refKO_114   43.78%    passed     95.25%
 245  refKO_76    46.18%    passed     89.10%
 246  refKO_18    46.33%    passed     88.40%
 247  refKO_67    46.18%    passed     99.47%
 248  refKO_28    45.79%    passed     93.83%
 249  refKO_59    63.86%    passed     86.76%
 250  refKO_183   54.36%    passed     56.43%
 251  refKO_75    55.29%    passed     99.00%
 252  refKO_150   55.52%    passed     99.98%
 253  refKO_233   55.83%    passed     99.08%
 254  refKO_231   55.68%    passed     99.89%
 255  refKO_252   55.83%    passed     99.85%
 256  refKO_146   55.60%    passed     99.95%
 257  refKO_72    55.37%    passed     99.85%
 258  refKO_45    55.29%    passed     98.77%
 259  refKO_65    55.29%    passed     87.39%
 260  refKO_112   55.21%    passed     99.69%
 261  refSch_86   55.29%    passed     99.82%
 262  refKO_179   50.19%    passed     14.17%
 263  refKO_168   48.26%    passed     50.20%
 264  refSch_88   55.68%    passed     99.52%
 265  refKO_0     56.14%    passed     90.32%
 266  refUni_0    56.14%    passed     89.95%
 267  refKO_123   56.76%    passed     86.03%
 268  refKO_205   56.53%    passed     97.13%
 269  refKO_257   56.22%    passed     99.60%
 270  refKO_120   55.91%    passed     99.85%
 271  refKO_4     56.06%    passed     99.47%
 272  refKO_240   55.98%    passed     99.75%
 273  refKO_213   55.44%    passed     14.67%
 274  refKO_157   45.25%    passed     70.97%
 275  refKO_122   45.33%    passed     38.28%
 276  refKO_36    45.33%    failed      0.00%
 277  refKO_167   46.41%    failed      0.13%
 278  refKO_107   57.76%    passed     99.37%
 279  refKO_201   57.84%    passed     98.84%
 280  refKO_241   45.64%    passed     97.50%
 281  refKO_131   55.44%    passed     98.96%
 282  refSch_2    59.54%    passed     82.75%
 283  refKO_263   55.52%    passed     98.22%
 284  refSch_94   59.15%    passed     98.20%
 285  refKO_119   55.06%    passed     97.70%
 286  refSch_28   54.90%    passed     81.26%
 287  refSch_22   59.54%    passed     99.69%
 288  refSch_5    59.46%    passed     93.96%
 289  refSch_8    55.29%    passed     95.01%
 290  refSch_24   55.68%    passed     97.37%
 291  refSch_62   55.44%    passed     98.51%
 292  refKO_228   57.61%    passed     98.66%
 293  refSch_91   57.22%    passed     93.10%
 294  refSch_87   53.05%    passed     25.54%
 295  refSch_25   57.30%    passed     97.61%
 296  refSch_31   57.30%    passed     97.40%
 297  refSch_18   59.61%    passed     65.50%
 298  refSch_69   55.83%    passed     99.39%
 299  refKO_19    55.60%    passed     92.58%
 300  refSch_54   59.46%    passed     78.00%
 301  refKO_190   55.68%    passed     77.31%
 302  refSch_32   54.59%    passed     90.57%
 303  refSch_21   56.83%    passed     88.21%
 304  refSch_83   59.15%    passed     93.41%
 305  refKO_169   55.29%    passed     92.59%
 306  refSch_0    59.46%    passed     95.33%
 307  refSch_16   59.07%    passed     93.28%
 308  refSch_82   57.45%    passed     97.95%
 309  refKO_84    55.68%    passed     79.79%
 310  refSch_48   55.75%    passed     95.29%
 311  refSch_52   59.46%    passed     79.77%
 312  refKO_110   78.30%    passed     43.54%
 313  refSch_20   59.46%    passed     77.93%
 314  refKO_38    76.83%    passed     70.94%
 315  refSch_1    55.83%    passed     96.04%
 316  refSch_73   57.14%    passed     93.61%
 317  refSch_84   55.68%    passed     99.32%
 318  refKO_275   55.68%    passed     99.72%
 319  refKO_127   54.90%    passed     27.87%
 320  refKO_11    55.60%    passed     96.74%
 321  refKO_101   44.94%    passed     92.53%
 322  refKO_185   44.79%    passed     92.69%
 323  refKO_216   45.10%    passed     33.67%
 324  refKO_42    46.33%    passed     95.73%
 325  refKO_251   46.72%    passed     70.97%
 326  refSch_70   59.15%    passed     94.31%
 327  refKO_144   55.29%    passed     99.90%
 328  refSch_6    57.07%    passed     99.77%
 329  refKO_271   55.60%    passed     82.40%
 330  refKO_151   45.87%    passed     46.77%
 331  refKO_95    45.33%    passed     96.82%
 332  refKO_93    57.99%    passed      9.26%
 333  refKO_58    74.59%    passed     83.15%
 334  refKO_229   46.10%    passed     68.84%
 335  refKO_55    65.33%    passed     86.26%
 336  refKO_218   66.10%    passed     88.50%
 337  refKO_148   50.42%    passed      7.29%
 338  refSch_56   55.44%    passed     99.32%
 339  refKO_143   75.98%    passed     93.50%
 340  refKO_13    44.79%    passed     79.47%
 341  refKO_142   65.87%    passed     32.02%
 342  refKO_46    55.83%    passed     99.31%
 343  refSch_64   55.60%    passed     76.01%
 344  refKO_161   54.13%    passed     99.51%
 345  refKO_163   68.03%    passed     58.91%
 346  refKO_246   55.29%    passed     95.33%
 347  refKO_184   55.68%    passed     25.60%
 348  refKO_37    55.44%    passed     26.98%
 349  refKO_230   55.68%    failed      3.36%
 350  refKO_15    55.52%    passed     65.96%
 351  refSch_79   55.60%    passed     50.58%
 352  refKO_245   54.13%    passed     70.37%
 353  refKO_197   68.03%    passed     55.01%
 354  refKO_7     55.68%    passed     94.24%
 355  refKO_82    55.68%    passed     91.47%
 356  refKO_20    55.60%    passed     99.89%
 357  refKO_259   55.60%    passed     99.45%
 358  refKO_182   55.60%    passed     99.62%
 359  refKO_284   55.60%    passed     97.40%
 360  refKO_189   55.68%    passed     99.39%
 361  refKO_207   55.60%    passed     97.03%
 362  refKO_73    55.44%    passed     99.47%
 363  refKO_285   55.68%    passed     99.84%
WARNING: 313 sequences contain more than 50% gaps/ambiguity
****  TOTAL       56.10%  19 sequences failed composition chi2 test (p-value<5%; df=19)


Create initial parsimony tree by phylogenetic likelihood library (PLL)... 1.206 seconds
Measuring multi-threading efficiency up to 24 CPU cores
5 trees examined
Threads: 1 / Time: 27.722 sec / Speedup: 1.000 / Efficiency: 100% / LogL: -300923
Threads: 2 / Time: 14.614 sec / Speedup: 1.897 / Efficiency: 95% / LogL: -300923
Threads: 3 / Time: 10.107 sec / Speedup: 2.743 / Efficiency: 91% / LogL: -300923
Threads: 4 / Time: 8.631 sec / Speedup: 3.212 / Efficiency: 80% / LogL: -300923
Threads: 5 / Time: 7.690 sec / Speedup: 3.605 / Efficiency: 72% / LogL: -300923
Threads: 6 / Time: 7.732 sec / Speedup: 3.585 / Efficiency: 60% / LogL: -300923
Threads: 7 / Time: 17.668 sec / Speedup: 1.569 / Efficiency: 22% / LogL: -300923
BEST NUMBER OF THREADS: 5

Perform fast likelihood tree search using LG+I+G model...
Estimate model parameters (epsilon = 5.000)
Perform nearest neighbor interchange...
Estimate model parameters (epsilon = 1.000)
1. Initial log-likelihood: -163207.823
Optimal log-likelihood: -163207.284
Proportion of invariable sites: 0.011
Gamma shape alpha: 0.886
Parameters optimization took 1 rounds (4.223 sec)
Time for fast ML tree search: 50.603 seconds

NOTE: ModelFinder requires 266 MB RAM!
ModelFinder will test up to 144 protein models (sample size: 1295) ...
 No. Model         -LnL         df  AIC          AICc         BIC
  1  LG            175368.090   723 352182.179   354015.636   355917.389
  2  LG+I          174863.915   724 351175.830   353017.585   354916.207
  3  LG+G4         163259.700   724 327967.401   329809.155   331707.777
  4  LG+I+G4       163207.267   725 327864.535   329714.623   331610.078
  8  LG+F+I+G4     162700.133   744 326888.266   328903.830   330731.968
 12  WAG+I+G4      163107.842   725 327665.684   329515.772   331411.227
 16  WAG+F+I+G4    162977.057   744 327442.114   329457.677   331285.816
 20  JTT+I+G4      165538.954   725 332527.908   334377.996   336273.451
 24  JTT+F+I+G4    165403.263   744 332294.525   334310.089   336138.227
 28  JTTDCMut+I+G4 165438.798   725 332327.596   334177.684   336073.139
 32  JTTDCMut+F+I+G4 165304.641   744 332097.282   334112.845   335940.984
 36  DCMut+I+G4    165241.669   725 331933.339   333783.427   335678.881
 40  DCMut+F+I+G4  165151.919   744 331791.838   333807.402   335635.540
 44  VT+I+G4       164093.656   725 329637.312   331487.400   333382.854
 48  VT+F+I+G4     163871.556   744 329231.112   331246.675   333074.814
 52  PMB+I+G4      165264.010   725 331978.019   333828.107   335723.562
 56  PMB+F+I+G4    164385.073   744 330258.146   332273.710   334101.848
 60  Blosum62+I+G4 165003.575   725 331457.150   333307.238   335202.693
 64  Blosum62+F+I+G4 164334.006   744 330156.013   332171.576   333999.714
 68  Dayhoff+I+G4  165247.073   725 331944.146   333794.234   335689.689
 72  Dayhoff+F+I+G4 165160.469   744 331808.937   333824.501   335652.639
 76  mtREV+I+G4    173184.396   725 347818.791   349668.879   351564.334
 80  mtREV+F+I+G4  167470.605   744 336429.211   338444.774   340272.913
 84  mtART+I+G4    176393.936   725 354237.872   356087.960   357983.415
 88  mtART+F+I+G4  169762.889   744 341013.778   343029.342   344857.480
 92  mtZOA+I+G4    171808.279   725 345066.558   346916.646   348812.101
 96  mtZOA+F+I+G4  167144.223   744 335776.447   337792.010   339620.149
100  mtMAM+I+G4    179229.782   725 359909.564   361759.651   363655.106
104  mtMAM+F+I+G4  173516.019   744 348520.038   350535.602   352363.740
108  HIVb+I+G4     171630.201   725 344710.403   346560.491   348455.946
112  HIVb+F+I+G4   170533.297   744 342554.595   344570.158   346398.297
116  HIVw+I+G4     179660.376   725 360770.752   362620.840   364516.295
120  HIVw+F+I+G4   176957.849   744 355403.698   357419.262   359247.400
124  FLU+I+G4      169363.244   725 340176.487   342026.575   343922.030
128  FLU+F+I+G4    167945.828   744 337379.655   339395.219   341223.357
132  rtREV+I+G4    164554.681   725 330559.361   332409.449   334304.904
136  rtREV+F+I+G4  163439.081   744 328366.162   330381.725   332209.863
140  cpREV+I+G4    165780.955   725 333011.909   334861.997   336757.452
144  cpREV+F+I+G4  164716.314   744 330920.627   332936.191   334764.329
Akaike Information Criterion:           LG+F+I+G4
Corrected Akaike Information Criterion: LG+F+I+G4
Bayesian Information Criterion:         LG+F+I+G4
Best-fit model: LG+F+I+G4 chosen according to BIC

All model information printed to /media/disk5/nfernandez/TRAITS/genes/nirS/results/ref_database.model.gz
CPU time for ModelFinder: 4636.758 seconds (1h:17m:16s)
Wall-clock time for ModelFinder: 1273.270 seconds (0h:21m:13s)
Generating 1000 samples for ultrafast bootstrap (seed: 935461)...

NOTE: 266 MB RAM (0 GB) is required!
Estimate model parameters (epsilon = 0.100)
Thoroughly optimizing +I+G parameters from 10 start values...
Init pinv, alpha: 0.000, 0.882 / Estimate: 0.011, 0.881 / LogL: -162700.134
Init pinv, alpha: 0.023, 0.882 / Estimate: 0.011, 0.882 / LogL: -162700.136
Init pinv, alpha: 0.046, 0.882 / Estimate: 0.011, 0.881 / LogL: -162700.134
Init pinv, alpha: 0.069, 0.882 / Estimate: 0.011, 0.881 / LogL: -162700.137
Init pinv, alpha: 0.092, 0.882 / Estimate: 0.011, 0.881 / LogL: -162700.141
Init pinv, alpha: 0.115, 0.882 / Estimate: 0.011, 0.881 / LogL: -162700.134
Init pinv, alpha: 0.137, 0.882 / Estimate: 0.011, 0.881 / LogL: -162700.134
Init pinv, alpha: 0.160, 0.882 / Estimate: 0.011, 0.881 / LogL: -162700.135
Init pinv, alpha: 0.183, 0.882 / Estimate: 0.011, 0.881 / LogL: -162700.136
Init pinv, alpha: 0.206, 0.882 / Estimate: 0.011, 0.881 / LogL: -162700.136
Optimal pinv,alpha: 0.011, 0.881 / LogL: -162700.134

Parameters optimization took 254.065 sec
Computing ML distances based on estimated model parameters...
Computing ML distances took 9.655763 sec (of wall-clock time) 38.482789 sec(of CPU time)
Computing RapidNJ tree took 21.737438 sec (of wall-clock time) 32.290847 sec (of CPU time)
Log-likelihood of RapidNJ tree: -164530.113
--------------------------------------------------------------------
|             INITIALIZING CANDIDATE TREE SET                      |
--------------------------------------------------------------------
Generating 98 parsimony trees... 121.754 second
Computing log-likelihood of 98 initial trees ... 255.224 seconds
Current best score: -162700.134

Do NNI search on 20 best initial trees
Estimate model parameters (epsilon = 0.100)
BETTER TREE FOUND at iteration 1: -162680.446
Estimate model parameters (epsilon = 0.100)
BETTER TREE FOUND at iteration 2: -162593.146
Iteration 10 / LogL: -162695.558 / Time: 0h:19m:28s
Iteration 20 / LogL: -162728.717 / Time: 0h:23m:51s
Finish initializing candidate tree set (20)
Current best tree score: -162593.146 / CPU time: 1113.448
Number of iterations: 20
--------------------------------------------------------------------
|               OPTIMIZING CANDIDATE TREE SET                      |
--------------------------------------------------------------------
Iteration 30 / LogL: -162642.451 / Time: 0h:30m:19s (1h:15m:17s left)
Estimate model parameters (epsilon = 0.100)
BETTER TREE FOUND at iteration 37: -162571.889
Iteration 40 / LogL: -162583.062 / Time: 0h:39m:18s (1h:37m:46s left)
Estimate model parameters (epsilon = 0.100)
BETTER TREE FOUND at iteration 41: -162569.470
Estimate model parameters (epsilon = 0.100)
BETTER TREE FOUND at iteration 46: -162564.265
Iteration 50 / LogL: -162581.200 / Time: 0h:47m:44s (1h:33m:31s left)
Log-likelihood cutoff on original alignment: -162734.643
Iteration 60 / LogL: -162643.492 / Time: 0h:54m:18s (1h:19m:10s left)
Estimate model parameters (epsilon = 0.100)
BETTER TREE FOUND at iteration 65: -162559.152
Iteration 70 / LogL: -162575.640 / Time: 1h:1m:38s (1h:24m:52s left)
Estimate model parameters (epsilon = 0.100)
BETTER TREE FOUND at iteration 73: -162556.378
Iteration 80 / LogL: -162580.808 / Time: 1h:12m:46s (1h:25m:40s left)
Estimate model parameters (epsilon = 0.100)
BETTER TREE FOUND at iteration 87: -162553.749
Iteration 90 / LogL: -162582.844 / Time: 1h:41m:43s (1h:50m:51s left)
Iteration 100 / LogL: -162571.002 / Time: 1h:54m:23s (1h:40m:31s left)
Log-likelihood cutoff on original alignment: -162734.643
NOTE: Bootstrap correlation coefficient of split occurrence frequencies: 0.985
NOTE: UFBoot does not converge, continue at least 100 more iterations
NOTE: 7.348 seconds to dump checkpoint file, increase to 147.000
Iteration 110 / LogL: -162750.005 / Time: 1h:57m:11s (1h:36m:45s left)
Estimate model parameters (epsilon = 0.100)
BETTER TREE FOUND at iteration 117: -162545.077
Iteration 120 / LogL: -162545.216 / Time: 2h:1m:49s (1h:39m:18s left)
Iteration 130 / LogL: -162590.271 / Time: 2h:6m:11s (1h:25m:6s left)
Iteration 140 / LogL: -162553.213 / Time: 2h:10m:26s (1h:12m:15s left)
Iteration 150 / LogL: -162563.839 / Time: 2h:14m:26s (1h:0m:27s left)
Log-likelihood cutoff on original alignment: -162734.643
Iteration 160 / LogL: -162574.713 / Time: 2h:18m:25s (0h:49m:37s left)
Iteration 170 / LogL: -162554.721 / Time: 2h:21m:1s (0h:39m:13s left)
Iteration 180 / LogL: -162548.612 / Time: 2h:37m:48s (0h:32m:37s left)
Iteration 190 / LogL: -162567.627 / Time: 3h:8m:18s (0h:26m:54s left)
Estimate model parameters (epsilon = 0.100)
BETTER TREE FOUND at iteration 196: -162544.353
Iteration 200 / LogL: -162774.497 / Time: 3h:13m:47s (1h:33m:29s left)
Log-likelihood cutoff on original alignment: -162734.643
NOTE: Bootstrap correlation coefficient of split occurrence frequencies: 0.993
Estimate model parameters (epsilon = 0.100)
BETTER TREE FOUND at iteration 210: -162543.202
Iteration 210 / LogL: -162543.202 / Time: 3h:19m:58s (1h:35m:40s left)
Iteration 220 / LogL: -162596.719 / Time: 3h:39m:11s (1h:30m:4s left)
Iteration 230 / LogL: -162563.074 / Time: 4h:5m:21s (1h:25m:42s left)
Estimate model parameters (epsilon = 0.100)
BETTER TREE FOUND at iteration 239: -162541.608
Iteration 240 / LogL: -162727.274 / Time: 4h:9m:28s (1h:43m:20s left)
Iteration 250 / LogL: -162616.031 / Time: 4h:12m:45s (1h:30m:20s left)
Log-likelihood cutoff on original alignment: -162734.643
Iteration 260 / LogL: -162565.812 / Time: 4h:16m:22s (1h:18m:11s left)
Iteration 270 / LogL: -162587.986 / Time: 4h:20m:46s (1h:6m:53s left)
Iteration 280 / LogL: -162581.855 / Time: 4h:32m:3s (0h:57m:31s left)
Iteration 290 / LogL: -162621.411 / Time: 5h:9m:39s (0h:52m:30s left)
Iteration 300 / LogL: -162598.382 / Time: 5h:19m:14s (0h:41m:38s left)
Log-likelihood cutoff on original alignment: -162734.643
NOTE: Bootstrap correlation coefficient of split occurrence frequencies: 0.998
Iteration 310 / LogL: -162557.110 / Time: 5h:22m:17s (1h:33m:52s left)
Iteration 320 / LogL: -162557.187 / Time: 5h:24m:57s (1h:21m:29s left)
Iteration 330 / LogL: -162561.846 / Time: 5h:35m:31s (1h:11m:23s left)
Iteration 340 / LogL: -162572.783 / Time: 5h:49m:42s (1h:1m:53s left)
TREE SEARCH COMPLETED AFTER 340 ITERATIONS / Time: 5h:49m:42s

--------------------------------------------------------------------
|                    FINALIZING TREE SEARCH                        |
--------------------------------------------------------------------
Performs final model parameters optimization
Estimate model parameters (epsilon = 0.010)
1. Initial log-likelihood: -162541.608
Optimal log-likelihood: -162541.608
Proportion of invariable sites: 0.011
Gamma shape alpha: 0.874
Parameters optimization took 1 rounds (13.827 sec)
BEST SCORE FOUND : -162541.608
Creating bootstrap support values...
Split supports printed to NEXUS file /media/disk5/nfernandez/TRAITS/genes/nirS/results/ref_database.splits.nex
Total tree length: 98.348

Total number of iterations: 340
CPU time used for tree search: 67636.728 sec (18h:47m:16s)
Wall-clock time used for tree search: 20665.058 sec (5h:44m:25s)
Total CPU time used: 68884.495 sec (19h:8m:4s)
Total wall-clock time used: 21000.237 sec (5h:50m:0s)

Computing bootstrap consensus tree...
Reading input file /media/disk5/nfernandez/TRAITS/genes/nirS/results/ref_database.splits.nex...
363 taxa and 1719 splits.
Consensus tree written to /media/disk5/nfernandez/TRAITS/genes/nirS/results/ref_database.contree
Reading input trees file /media/disk5/nfernandez/TRAITS/genes/nirS/results/ref_database.contree
Log-likelihood of consensus tree: -162551.144

Analysis results written to: 
  IQ-TREE report:                /media/disk5/nfernandez/TRAITS/genes/nirS/results/ref_database.iqtree
  Maximum-likelihood tree:       /media/disk5/nfernandez/TRAITS/genes/nirS/results/ref_database.treefile
  Likelihood distances:          /media/disk5/nfernandez/TRAITS/genes/nirS/results/ref_database.mldist

Ultrafast bootstrap approximation results written to:
  Split support values:          /media/disk5/nfernandez/TRAITS/genes/nirS/results/ref_database.splits.nex
  Consensus tree:                /media/disk5/nfernandez/TRAITS/genes/nirS/results/ref_database.contree
  Screen log file:               /media/disk5/nfernandez/TRAITS/genes/nirS/results/ref_database.log

Date and Time: Wed Jun 29 23:36:10 2022
