# Supplementary material for: Picoplankton nitrogen guilds in the tropical and subtropical oceans: From the surface to the deep
Source: PLoS One. 2025 Nov 5;20(11):e0335222. doi: 10.1371/journal.pone.0335222 (PMC12588538; doi:10.1371/journal.pone.0335222)
Supplement: S1 File — (ZIP) [file pone.0335222.s001.zip › supplementary info/N_cycle/G_nirS_nitrite reductase d-cytocrome type/tree/ref_database.newick]

(refKO_108:0.1774634083,(refKO_280:0.3012992622,(refKO_49:0.0811163938,refKO_235:0.0730509598)100:0.0811559801)100:0.1397982738,(refKO_124:0.2752148681,(((refKO_50:0.1264904663,((refKO_44:0.0654352032,refKO_186:0.0962164502)100:0.0516803026,(refKO_69:0.0408367772,refKO_79:0.1472689489)100:0.0912096124)100:0.0793278429)98:0.0313531495,refKO_139:0.0811923153)99:0.1080460540,(((refSch_26:0.4136651409,(((refSch_7:0.1874597162,(refKO_214:0.0690898063,refSch_85:0.0913679076)100:0.0827883917)43:0.0387762046,refKO_224:0.1097030975)82:0.0561286044,refKO_70:0.1312856534)38:0.0241504468)48:0.0450506315,((refKO_21:0.1508339183,refKO_152:0.0932822168)92:0.0530664923,refKO_116:0.0899279353)60:0.0000022615)100:2.1999985708,((((refSch_27:0.5508236734,refSch_36:0.6718852083)100:1.5432118745,((((((((((((((((((((((refKO_261:1.5438723456,(((refKO_95:0.1098100198,refKO_93:0.1070520256)100:0.1136396193,refKO_58:0.1657950440)97:0.0514548672,(refKO_229:0.1015108443,(refKO_55:0.0421616526,refKO_218:0.0297106994)77:0.0494349361)100:0.1437847043)100:0.0533046124)65:0.0350213361,refKO_151:0.2198952423)68:0.1123393820,((((refKO_75:0.1625926484,(refKO_150:0.1517282782,refKO_233:0.1209884028)100:0.1374589192)100:0.1425330887,(refKO_231:0.1625950555,refKO_252:0.1403500292)100:0.1550111473)100:0.0836542925,((refKO_146:0.1906779289,refKO_72:0.1416876569)83:0.0458549819,((refKO_45:0.1169993840,refKO_65:0.1088552706)100:0.0132118794,(refKO_112:0.0073710558,refSch_86:0.0073240241)100:0.0508390333)100:0.0881177289)100:0.1184059714)75:0.0439786064,refKO_11:0.2860855847)100:0.0974687555)49:0.0255137709,(((refKO_24:0.2003258608,(((refKO_100:0.1637264273,refKO_89:0.0840307635)100:0.0560582787,refKO_140:0.0967026157)88:0.0190747943,((refKO_54:0.1102551544,refKO_91:0.0670974416)94:0.0248072644,refKO_195:0.0732912995)100:0.0863132911)99:0.0775473839)100:0.1203147625,((refKO_157:0.1343405263,refKO_122:0.0722364794)100:0.0468970930,(refKO_36:0.1393835115,refKO_167:0.0857656355)100:0.0640006352)100:0.1503037126)93:0.0794670356,(refKO_42:0.0852764840,refKO_251:0.0646076341)100:0.1970648039)66:0.0622664902)61:0.0369834253,refKO_132:0.3115574900)74:0.0404320551,(((refKO_40:0.1145207461,refKO_181:0.0843636533)100:0.1257871039,((refKO_220:0.1045627088,refKO_221:0.0872324404)100:0.0541289213,refKO_216:0.2475712627)100:0.0425524368)100:0.0331575204,refKO_114:0.1877011307)100:0.0880982198)74:0.0324456486,refKO_92:0.2805082002)76:0.0227062313,((refKO_76:0.1622649348,(refKO_18:0.0937197322,refKO_67:0.0890302046)100:0.1121982502)100:0.0560069769,(refKO_28:0.1811757337,(refKO_59:0.0275089290,refKO_183:0.0173075068)100:0.1410526320)100:0.0754663344)100:0.0750632927)83:0.0357518594,refKO_2:0.2084683950)83:0.0495431517,(refKO_101:0.1116618902,refKO_185:0.0876522784)100:0.1394639715)86:0.0890096651,refKO_241:0.2759310332)76:0.0595565969,(refKO_13:0.0412662857,refKO_142:0.0685286753)100:0.1533607074)100:0.1324529627,refKO_271:0.3179560873)98:0.1172821619,(((refKO_29:0.3929687286,refKO_148:0.3355365823)99:0.1068406654,(refKO_179:0.3494879734,refKO_213:0.3060094284)98:0.0685150651)83:0.0342197262,refKO_143:0.3098222440)81:0.0576677844)81:0.0643860245,(refSch_70:0.2315904863,(refKO_144:0.0000024328,refSch_6:0.0000025076)100:0.2401891949)98:0.1032620632)72:0.0259170266,((((refKO_165:0.5063704731,refKO_168:0.3551699907)100:0.3066636201,refKO_46:0.1883622989)87:0.1142145524,(refSch_56:0.2487996482,(((refKO_184:0.2108273868,((refKO_37:0.1333259920,(refKO_15:0.0919456354,refSch_79:0.0678521279)97:0.0303525009)92:0.0277099879,refKO_230:0.0810729661)94:0.0645262184)100:0.0888572075,refKO_245:0.1768066085)100:0.0787964824,((((((refKO_197:0.1236866774,refKO_7:0.0314371845)100:0.0362497184,refKO_82:0.1049606337)100:0.0597556354,(refKO_20:0.0936381214,refKO_259:0.0504696460)100:0.0323076093)100:0.0595764140,refKO_284:0.0500943250)100:0.0354177482,refKO_182:0.0811008440)100:0.0537843418,((refKO_189:0.1287936925,refKO_207:0.0975631277)89:0.0229268292,(refKO_73:0.1028526455,refKO_285:0.0956258009)92:0.0218729967)98:0.0238433465)99:0.0561064458)100:0.0904729720)97:0.0789291695)40:0.0173194497,((((refSch_88:0.2937488670,(refKO_257:0.1657840662,(refKO_120:0.1715492161,(refKO_4:0.0746041521,refKO_240:0.0677799030)100:0.0521215966)100:0.0457156106)99:0.0289510211)99:0.0310580099,((refKO_0:0.0022343023,refUni_0:0.0000025076)100:0.1877797595,(refKO_123:0.0968825542,refKO_205:0.0724309913)100:0.1750372689)97:0.0542016825)100:0.2118787241,(refKO_161:0.3466072900,(refKO_163:0.1540541381,refKO_246:0.1717045498)100:0.0503593744)83:0.0414715410)70:0.0344060009,refSch_64:0.3705844017)43:0.0321043167)84:0.0490428667)86:0.0713398953,(((((((((refKO_134:0.5205934858,((((refKO_85:0.0000021064,refSch_3:0.0000025076)100:0.1900687711,(refKO_6:0.0947971147,refKO_199:0.0651047851)100:0.1312086016)100:0.0851415434,(refSch_53:0.2272041832,refSch_66:0.2056098378)100:0.1709050050)99:0.0963425305,(refKO_225:0.4913233939,(refKO_107:0.1320369222,refKO_201:0.0697748934)100:0.2371108621)98:0.1095053037)97:0.0609105245)62:0.0315591847,(refKO_25:0.2848785944,refKO_32:0.2269045965)94:0.0586222974)92:0.0318609962,refKO_206:0.3314325193)94:0.0652541582,((refKO_209:0.2509546995,((((refKO_33:0.0908481914,refKO_177:0.1406959589)100:0.1377762879,refKO_128:0.1849944868)93:0.0582115859,refKO_17:0.2112345700)84:0.0309347116,(refKO_52:0.2008233361,((refKO_238:0.1690302609,refKO_118:0.1081078500)99:0.0135044284,(refKO_81:0.1056763006,refKO_273:0.0842324609)100:0.0386367302)100:0.0726719185)85:0.0386538889)100:0.0615661405)56:0.0130315604,(((refKO_159:0.2154049018,refKO_174:0.1900001090)100:0.1188533442,(refKO_193:0.0408427548,refKO_244:0.0740329729)100:0.2120097506)98:0.0670229073,refKO_266:0.2695754458)63:0.0466639203)61:0.0388916763)66:0.0362507894,(((((refKO_176:0.2868593230,((((((((refKO_8:0.0740329464,(refKO_64:0.0715390002,refUni_1:0.0893359526)99:0.0486123564)100:0.2632810778,(refKO_164:0.1538621071,(refKO_35:0.0798263056,refKO_48:0.1529454299)100:0.0347638603)100:0.0299356207)89:0.0524432058,((refKO_53:0.2074516292,((refKO_276:0.1210775804,refKO_5:0.0317068470)85:0.0376323490,refKO_121:0.0817627305)100:0.0544028540)86:0.0316566923,(((refKO_98:0.0890855823,refKO_269:0.1095227745)100:0.1221776384,(refKO_141:0.0173925166,refSch_30:0.0241206880)100:0.0791278505)78:0.0226714069,(refKO_162:0.0821486423,refKO_279:0.1021692477)99:0.0334249975)100:0.0332707574)80:0.0171179316)73:0.0240150789,(refSch_14:0.0937287688,(refKO_30:0.0000027100,refSch_39:0.0000025076)100:0.1575826997)98:0.0501215742)100:0.1071115706,((refKO_74:0.1280482609,((refKO_47:0.0184916470,refSch_33:0.0092396913)100:0.1115189612,(refKO_283:0.0853335541,(refKO_232:0.0976946708,refKO_57:0.0458266220)100:0.0285569779)72:0.0259796934)81:0.0274568945)100:0.0368759151,(((((((((refKO_115:0.1800370460,refKO_153:0.0783387273)93:0.0346640586,refKO_1:0.0603285030)96:0.0504145343,refKO_253:0.1534529936)95:0.0204089562,refKO_61:0.0582448246)96:0.0523043222,refKO_180:0.0718134636)94:0.0204444117,refKO_86:0.0695432838)92:0.0154731678,((refKO_125:0.1085831524,refKO_155:0.0887328191)93:0.0224677987,refKO_202:0.0557845146)96:0.0390168154)97:0.0318505666,refKO_198:0.0922644957)100:0.0444564511,refKO_256:0.1383688813)94:0.0353434294)93:0.0383769263)50:0.0416976846,refKO_178:0.1268029268)89:0.0262644315,refKO_234:0.1827356469)100:0.0741217561,refKO_97:0.2427681604)99:0.0730011497)100:0.1030446739,refKO_60:0.3606026308)93:0.0455317822,refSch_42:0.2960597947)96:0.0456880226,refKO_217:0.2863864821)87:0.0327575223,refSch_44:0.3274179760)45:0.0192301443)76:0.0531145638,refSch_60:0.2702930885)96:0.0836240076,(refKO_27:0.3069259525,refKO_262:0.2896686232)79:0.0519903678)93:0.1132303462,((refSch_2:0.1196118695,(refKO_263:0.0910071701,refSch_94:0.1394531464)100:0.0738862210)100:0.1752404638,((((((((refKO_119:0.1919364379,refSch_28:0.1260099836)100:0.1526340410,refSch_87:0.1705931064)66:0.0358365354,refSch_24:0.1633420145)100:0.0823495000,(refKO_228:0.1409378874,refSch_91:0.1256660823)100:0.1656552968)60:0.0329333868,refSch_18:0.1180058802)100:0.0341569794,((refSch_22:0.1842193777,((refSch_25:0.1417902256,refSch_31:0.0510042945)100:0.1313450347,refSch_69:0.0963642899)100:0.0740054944)96:0.0457933033,refSch_62:0.2017142346)49:0.0250004752)63:0.0386018707,((((refKO_19:0.0797667074,refSch_54:0.0918592822)100:0.1324056370,((refKO_190:0.1815741902,(((((refSch_21:0.2163849200,refSch_82:0.0853969760)87:0.0395214348,refSch_48:0.1126973170)86:0.0232989359,((refKO_110:0.0000025076,refSch_20:0.0074123465)100:0.1118509581,(refKO_38:0.0345641967,refSch_1:0.0062699842)100:0.0801801450)90:0.0449632196)80:0.0326993869,(refKO_84:0.1675542661,refSch_52:0.0639692432)100:0.0961903886)86:0.0193566263,refSch_16:0.1243958187)97:0.0466153373)82:0.0267084928,((refSch_32:0.1539828978,refKO_169:0.1988219466)98:0.0682695012,(refSch_83:0.1423572376,refSch_0:0.1389770090)84:0.0219406300)83:0.0309396016)97:0.0469400358)100:0.0597410301,refSch_73:0.1200646863)99:0.0317201468,(refSch_84:0.1127160215,refKO_275:0.1127675924)100:0.0762756822)100:0.1083989731)59:0.0395962057,(refSch_5:0.1649566369,refSch_8:0.1375693819)100:0.1040996608)94:0.0479751373)92:0.0525486445)38:0.0220432957,refKO_131:0.3163062996)63:0.0480838181)58:0.0745097310,refKO_127:0.3719538749)100:0.2315229511,((((refSch_72:0.1777572352,refSch_45:0.1168609203)92:0.0329705072,(refKO_149:0.0369384721,refSch_76:0.0497858658)99:0.0244832601)100:0.1578215433,((refSch_41:0.0759634487,refSch_46:0.0956367206)100:0.0612443195,(refKO_113:0.0424564093,refSch_49:0.1893253024)100:0.0987980253)100:0.2163966692)100:0.1861098586,(refKO_105:0.3900466165,(refSch_23:0.1275409309,refSch_35:0.1427267680)100:0.0982425084)100:0.1298772384)100:0.2207978873)100:0.4205028680,(((refKO_78:0.4690146532,refKO_192:0.4250175543)100:0.3393378260,((refKO_14:0.1226614713,refKO_56:0.1053500490)100:0.6936326087,refSch_77:0.6883857873)56:0.1161783860)38:0.0485690993,((refSch_61:0.2342229947,((refKO_34:0.1950337969,refKO_281:0.0995653449)100:0.1039823535,(((refKO_71:0.1082756844,(refKO_94:0.0803909111,refKO_250:0.1166540876)100:0.0578144553)100:0.2062088857,refSch_90:0.2420379715)100:0.0406394734,((refSch_63:0.2961023082,refSch_67:0.2128925852)83:0.0307602857,refSch_95:0.1502637824)100:0.0828603006)100:0.1194795502)100:0.0762028206)100:0.3468580148,(refKO_80:0.2792252822,(refKO_265:0.0816711792,(refKO_200:0.1007590671,refKO_270:0.0536673868)89:0.0429690604)98:0.0783251931)100:0.3979680826)88:0.1457805188)82:0.1089543273)39:0.0830160453,(((refSch_12:1.3929383364,((refKO_223:0.0388529680,refSch_9:0.0593157454)100:0.4030182648,(refKO_104:0.3736244683,(((((refKO_260:0.2346341380,refKO_247:0.2828896445)100:0.0558518733,refKO_3:0.2084888536)100:0.0678346129,((refKO_203:0.1792971358,(refKO_171:0.1155117116,refKO_236:0.1193067914)86:0.0509909641)96:0.0368440889,(refKO_99:0.1274566850,refKO_147:0.1026316517)99:0.0201389581)100:0.1232560457)100:0.0728009053,refSch_68:0.1944661312)99:0.0645369303,refKO_172:0.1680891030)100:0.3767021120)100:0.2363045101)100:0.1534702832)72:0.1102163363,(refKO_117:0.5328070546,(((refKO_188:0.4967857867,(refKO_215:0.0748179424,refKO_264:0.0999221222)100:0.1600938694)100:0.1761237619,refSch_4:0.2305938830)100:0.2128060766,(refSch_19:0.3946636108,(refKO_191:0.2174188616,(refKO_237:0.1738158158,refKO_277:0.0738778898)100:0.0917813867)100:0.1605405896)71:0.0606227846)71:0.0523539964)53:0.0604046099)49:0.1057130614,refKO_267:0.8557040692)98:0.1390838313)100:0.5776687113,(refKO_173:0.5040935335,((((((refKO_194:0.3103244647,refKO_158:0.3491716238)98:0.0936185292,(refKO_211:0.3057026608,(refKO_133:0.0000020084,refSch_65:0.0000025076)100:0.1395856191)98:0.0821060852)68:0.0354290561,(((refKO_51:0.1542440285,refKO_90:0.1587713098)100:0.2171459396,refKO_126:0.3246595096)95:0.0866138198,(refKO_222:0.2155265404,((((((refKO_255:0.2394244443,(refKO_103:0.0772685928,refKO_278:0.0948232696)55:0.0326621313)67:0.0242918363,refKO_204:0.1243456589)67:0.0806495805,(refKO_145:0.0512956557,refKO_210:0.1297601886)100:0.0450098707)77:0.0391196215,refKO_212:0.0746355281)94:0.0409055399,((refKO_26:0.1274615277,refKO_88:0.0990953855)100:0.0551272454,refKO_226:0.0416396535)100:0.0510607633)94:0.0288303730,refKO_23:0.1877612962)93:0.0456331448)89:0.0462042410)75:0.0359026385)47:0.0351472644,(((refKO_66:0.1830457773,(refKO_136:0.1747779568,refKO_170:0.1074169656)100:0.0669668776)100:0.1070231993,((refKO_111:0.1347631286,refKO_227:0.1622801735)100:0.1610052514,((refKO_160:0.1326536515,((((refKO_156:0.1043775438,refKO_106:0.0926621791)95:0.0377281999,(refKO_175:0.0000025076,refSch_43:0.0000025076)100:0.0778624069)95:0.0234018820,(((refKO_254:0.1060894723,refKO_10:0.0681221114)44:0.0228937141,(refKO_187:0.0779706115,refKO_248:0.0829092710)77:0.0215285599)37:0.0105375603,refKO_282:0.0851889611)82:0.0214931077)85:0.0357508167,(refKO_83:0.0000025131,refSch_15:0.0000025076)100:0.1016780840)93:0.0557812861)100:0.0596619782,(((refKO_41:0.1443216926,(refKO_22:0.0801685157,refKO_138:0.1072027583)100:0.0787438458)96:0.0429824585,refKO_39:0.0549744424)96:0.0796491486,refKO_274:0.0476284364)96:0.0338806055)100:0.1120687700)98:0.0483188940)98:0.0342921582,(refKO_16:0.1596132062,(refKO_135:0.2272751916,refKO_77:0.2476184174)59:0.0570983613)98:0.0513100495)99:0.0676239573)90:0.0466177793,((refKO_9:0.2265134725,(((((((((refKO_243:0.1819961281,refKO_87:0.0544376368)100:0.0861132044,refKO_242:0.0520916907)99:0.0233038629,refKO_12:0.1956148544)60:0.0573586832,((refKO_129:0.0953142448,refKO_249:0.0742436273)77:0.0283353089,refKO_268:0.0655855224)77:0.0241329524)45:0.0124910071,(refKO_219:0.0800344455,refKO_208:0.0777599590)90:0.0401354696)37:0.0141651927,refSch_11:0.0264358517)38:0.0247630644,refKO_31:0.0501743441)51:0.0318270559,(refKO_272:0.1036070396,refKO_130:0.0697142311)98:0.0300824388)57:0.0281565558,refKO_62:0.0760279036)96:0.0846136457)100:0.1760226441,refSch_40:0.2079313912)100:0.0517883703)100:0.1442616215,(((refKO_43:0.3350341552,(refKO_258:0.1952256991,refKO_166:0.1692062257)83:0.0546465830)83:0.0218463162,refKO_63:0.1152870887)83:0.0409016965,(refKO_109:0.2125291097,(refKO_102:0.0830210523,(refKO_196:0.0882999129,(refKO_96:0.0774765588,refKO_239:0.0890738593)100:0.0403824255)99:0.0603606358)100:0.0940191671)71:0.0347429713)100:0.1466801524)99:0.1419265440)99:0.2463139663)100:1.0756002815)100:0.5283991538,refKO_68:1.1206569233)89:0.1958976030,(refSch_58:0.6924060519,(refKO_137:0.5688096109,(refKO_154:0.5669433721,refSch_89:0.4471416053)100:0.1263762326)100:0.6922101924)100:0.6035792626)94:0.3951535305)100:1.9474374684)97:0.0735734102)100:0.3408221502);
