# Supplementary material for: Picoplankton nitrogen guilds in the tropical and subtropical oceans: From the surface to the deep
Source: PLoS One. 2025 Nov 5;20(11):e0335222. doi: 10.1371/journal.pone.0335222 (PMC12588538; doi:10.1371/journal.pone.0335222)
Supplement: S1 File — (ZIP) [file pone.0335222.s001.zip › supplementary info/N_cycle/G_nirS_nitrite reductase d-cytocrome type/clusters/clusters_nirS_for_labelplaments.tsv]

id	cluster
refKO_108	cl_nirS
refKO_280	cl_nirS
refKO_49	cl_nirS
refKO_235	cl_nirS
refKO_124	cl_nirS
refKO_50	cl_nirS
refKO_44	cl_nirS
refKO_186	cl_nirS
refKO_69	cl_nirS
refKO_79	cl_nirS
refKO_139	cl_nirS
refSch_26	cl_nirS
refSch_7	cl_nirS
refKO_214	cl_nirS
refSch_85	cl_nirS
refKO_224	cl_nirS
refKO_70	cl_nirS
refKO_21	cl_nirS
refKO_152	cl_nirS
refKO_116	cl_nirS
refSch_27	cl_nirS
refSch_36	cl_nirS
refKO_261	cl_nirS
refKO_95	cl_nirS
refKO_93	cl_nirS
refKO_58	cl_nirS
refKO_229	cl_nirS
refKO_55	cl_nirS
refKO_218	cl_nirS
refKO_151	cl_nirS
refKO_75	cl_nirS
refKO_150	cl_nirS
refKO_233	cl_nirS
refKO_231	cl_nirS
refKO_252	cl_nirS
refKO_146	cl_nirS
refKO_72	cl_nirS
refKO_45	cl_nirS
refKO_65	cl_nirS
refKO_112	cl_nirS
refSch_86	cl_nirS
refKO_11	cl_nirS
refKO_24	cl_nirS
refKO_100	cl_nirS
refKO_89	cl_nirS
refKO_140	cl_nirS
refKO_54	cl_nirS
refKO_91	cl_nirS
refKO_195	cl_nirS
refKO_157	cl_nirS
refKO_122	cl_nirS
refKO_36	cl_nirS
refKO_167	cl_nirS
refKO_42	cl_nirS
refKO_251	cl_nirS
refKO_132	cl_nirS
refKO_40	cl_nirS
refKO_181	cl_nirS
refKO_220	cl_nirS
refKO_221	cl_nirS
refKO_216	cl_nirS
refKO_114	cl_nirS
refKO_92	cl_nirS
refKO_76	cl_nirS
refKO_18	cl_nirS
refKO_67	cl_nirS
refKO_28	cl_nirS
refKO_59	cl_nirS
refKO_183	cl_nirS
refKO_2	cl_nirS
refKO_101	cl_nirS
refKO_185	cl_nirS
refKO_241	cl_nirS
refKO_13	cl_nirS
refKO_142	cl_nirS
refKO_271	cl_nirS
refKO_29	cl_nirS
refKO_148	cl_nirS
refKO_179	cl_nirS
refKO_213	cl_nirS
refKO_143	cl_nirS
refSch_70	cl_nirS
refKO_144	cl_nirS
refSch_6	cl_nirS
refKO_165	cl_nirS
refKO_168	cl_nirS
refKO_46	cl_nirS
refSch_56	cl_nirS
refKO_184	cl_nirS
refKO_37	cl_nirS
refKO_15	cl_nirS
refSch_79	cl_nirS
refKO_230	cl_nirS
refKO_245	cl_nirS
refKO_197	cl_nirS
refKO_7	cl_nirS
refKO_82	cl_nirS
refKO_20	cl_nirS
refKO_259	cl_nirS
refKO_284	cl_nirS
refKO_182	cl_nirS
refKO_189	cl_nirS
refKO_207	cl_nirS
refKO_73	cl_nirS
refKO_285	cl_nirS
refSch_88	cl_nirS
refKO_257	cl_nirS
refKO_120	cl_nirS
refKO_4	cl_nirS
refKO_240	cl_nirS
refKO_0	cl_nirS
refUni_0	cl_nirS
refKO_123	cl_nirS
refKO_205	cl_nirS
refKO_161	cl_nirS
refKO_163	cl_nirS
refKO_246	cl_nirS
refSch_64	cl_nirS
refKO_134	cl_nirS
refKO_85	cl_nirS
refSch_3	cl_nirS
refKO_6	cl_nirS
refKO_199	cl_nirS
refSch_53	cl_nirS
refSch_66	cl_nirS
refKO_225	cl_nirS
refKO_107	cl_nirS
refKO_201	cl_nirS
refKO_25	cl_nirS
refKO_32	cl_nirS
refKO_206	cl_nirS
refKO_209	cl_nirS
refKO_33	cl_nirS
refKO_177	cl_nirS
refKO_128	cl_nirS
refKO_17	cl_nirS
refKO_52	cl_nirS
refKO_238	cl_nirS
refKO_118	cl_nirS
refKO_81	cl_nirS
refKO_273	cl_nirS
refKO_159	cl_nirS
refKO_174	cl_nirS
refKO_193	cl_nirS
refKO_244	cl_nirS
refKO_266	cl_nirS
refKO_176	cl_nirS
refKO_8	cl_nirS
refKO_64	cl_nirS
refUni_1	cl_nirS
refKO_164	cl_nirS
refKO_35	cl_nirS
refKO_48	cl_nirS
refKO_53	cl_nirS
refKO_276	cl_nirS
refKO_5	cl_nirS
refKO_121	cl_nirS
refKO_98	cl_nirS
refKO_269	cl_nirS
refKO_141	cl_nirS
refSch_30	cl_nirS
refKO_162	cl_nirS
refKO_279	cl_nirS
refSch_14	cl_nirS
refKO_30	cl_nirS
refSch_39	cl_nirS
refKO_74	cl_nirS
refKO_47	cl_nirS
refSch_33	cl_nirS
refKO_283	cl_nirS
refKO_232	cl_nirS
refKO_57	cl_nirS
refKO_115	cl_nirS
refKO_153	cl_nirS
refKO_1	cl_nirS
refKO_253	cl_nirS
refKO_61	cl_nirS
refKO_180	cl_nirS
refKO_86	cl_nirS
refKO_125	cl_nirS
refKO_155	cl_nirS
refKO_202	cl_nirS
refKO_198	cl_nirS
refKO_256	cl_nirS
refKO_178	cl_nirS
refKO_234	cl_nirS
refKO_97	cl_nirS
refKO_60	cl_nirS
refSch_42	cl_nirS
refKO_217	cl_nirS
refSch_44	cl_nirS
refSch_60	cl_nirS
refKO_27	cl_nirS
refKO_262	cl_nirS
refSch_2	cl_nirS
refKO_263	cl_nirS
refSch_94	cl_nirS
refKO_119	cl_nirS
refSch_28	cl_nirS
refSch_87	cl_nirS
refSch_24	cl_nirS
refKO_228	cl_nirS
refSch_91	cl_nirS
refSch_18	cl_nirS
refSch_22	cl_nirS
refSch_25	cl_nirS
refSch_31	cl_nirS
refSch_69	cl_nirS
refSch_62	cl_nirS
refKO_19	cl_nirS
refSch_54	cl_nirS
refKO_190	cl_nirS
refSch_21	cl_nirS
refSch_82	cl_nirS
refSch_48	cl_nirS
refKO_110	cl_nirS
refSch_20	cl_nirS
refKO_38	cl_nirS
refSch_1	cl_nirS
refKO_84	cl_nirS
refSch_52	cl_nirS
refSch_16	cl_nirS
refSch_32	cl_nirS
refKO_169	cl_nirS
refSch_83	cl_nirS
refSch_0	cl_nirS
refSch_73	cl_nirS
refSch_84	cl_nirS
refKO_275	cl_nirS
refSch_5	cl_nirS
refSch_8	cl_nirS
refKO_131	cl_nirS
refKO_127	cl_nirS
refSch_72	cl_nirS
refSch_45	cl_nirS
refKO_149	cl_nirS
refSch_76	cl_nirS
refSch_41	cl_nirS
refSch_46	cl_nirS
refKO_113	cl_nirS
refSch_49	cl_nirS
refKO_105	cl_nirS
refSch_23	cl_nirS
refSch_35	cl_nirS
refKO_78	cl_nirS
refKO_192	cl_nirS
refKO_14	cl_nirS
refKO_56	cl_nirS
refSch_77	cl_nirS
refSch_61	cl_nirS
refKO_34	cl_nirS
refKO_281	cl_nirS
refKO_71	cl_nirS
refKO_94	cl_nirS
refKO_250	cl_nirS
refSch_90	cl_nirS
refSch_63	cl_nirS
refSch_67	cl_nirS
refSch_95	cl_nirS
refKO_80	cl_nirS
refKO_265	cl_nirS
refKO_200	cl_nirS
refKO_270	cl_nirS
refSch_12	cl_nirS
refKO_223	cl_nirS
refSch_9	cl_nirS
refKO_104	cl_nirS
refKO_260	cl_nirS
refKO_247	cl_nirS
refKO_3	cl_nirS
refKO_203	cl_nirS
refKO_171	cl_nirS
refKO_236	cl_nirS
refKO_99	cl_nirS
refKO_147	cl_nirS
refSch_68	cl_nirS
refKO_172	cl_nirS
refKO_117	cl_nirS
refKO_188	cl_nirS
refKO_215	cl_nirS
refKO_264	cl_nirS
refSch_4	cl_nirS
refSch_19	cl_nirS
refKO_191	cl_nirS
refKO_237	cl_nirS
refKO_277	cl_nirS
refKO_267	cl_nirS
refKO_173	cl_nirS
refKO_194	cl_nirS
refKO_158	cl_nirS
refKO_211	cl_nirS
refKO_133	cl_nirS
refSch_65	cl_nirS
refKO_51	cl_nirS
refKO_90	cl_nirS
refKO_126	cl_nirS
refKO_222	cl_nirS
refKO_255	cl_nirS
refKO_103	cl_nirS
refKO_278	cl_nirS
refKO_204	cl_nirS
refKO_145	cl_nirS
refKO_210	cl_nirS
refKO_212	cl_nirS
refKO_26	cl_nirS
refKO_88	cl_nirS
refKO_226	cl_nirS
refKO_23	cl_nirS
refKO_66	cl_nirS
refKO_136	cl_nirS
refKO_170	cl_nirS
refKO_111	cl_nirS
refKO_227	cl_nirS
refKO_160	cl_nirS
refKO_156	cl_nirS
refKO_106	cl_nirS
refKO_175	cl_nirS
refSch_43	cl_nirS
refKO_254	cl_nirS
refKO_10	cl_nirS
refKO_187	cl_nirS
refKO_248	cl_nirS
refKO_282	cl_nirS
refKO_83	cl_nirS
refSch_15	cl_nirS
refKO_41	cl_nirS
refKO_22	cl_nirS
refKO_138	cl_nirS
refKO_39	cl_nirS
refKO_274	cl_nirS
refKO_16	cl_nirS
refKO_135	cl_nirS
refKO_77	cl_nirS
refKO_9	cl_nirS
refKO_243	cl_nirS
refKO_87	cl_nirS
refKO_242	cl_nirS
refKO_12	cl_nirS
refKO_129	cl_nirS
refKO_249	cl_nirS
refKO_268	cl_nirS
refKO_219	cl_nirS
refKO_208	cl_nirS
refSch_11	cl_nirS
refKO_31	cl_nirS
refKO_272	cl_nirS
refKO_130	cl_nirS
refKO_62	cl_nirS
refSch_40	cl_nirS
refKO_43	cl_nirS
refKO_258	cl_nirS
refKO_166	cl_nirS
refKO_63	cl_nirS
refKO_109	cl_nirS
refKO_102	cl_nirS
refKO_196	cl_nirS
refKO_96	cl_nirS
refKO_239	cl_nirS
refKO_68	cl_nirS
refSch_58	cl_nirS
refKO_137	cl_nirS
refKO_154	cl_nirS
refSch_89	cl_nirS
