# Supplementary material for: Picoplankton nitrogen guilds in the tropical and subtropical oceans: From the surface to the deep
Source: PLoS One. 2025 Nov 5;20(11):e0335222. doi: 10.1371/journal.pone.0335222 (PMC12588538; doi:10.1371/journal.pone.0335222)
Supplement: S1 File — (ZIP) [file pone.0335222.s001.zip › supplementary info/N_cycle/G_nirS_nitrite reductase d-cytocrome type/iTol/datasetColStrip_nirS_ref_taxonomy.txt]

DATASET_COLORSTRIP

SEPARATOR SPACE

DATASET_LABEL taxonomy-phylum
COLOR #8dd3c7

COLOR_BRANCHES 1


LEGEND_TITLE phylum/Class
LEGEND_SHAPES 1 1 1 1 1 1 1 1 1 1 1 1 1 1 1
LEGEND_COLORS #a6cee3 #b2df8a #1f78b4 #fb9a99 #33a02c #e31a1c #fdbf6f #ff7f00 #cab2d6 #7F5DB1 #e6ab02 #b15928 #666666 #bc80bd #f781bf
LEGEND_LABELS Alphaproteobacteria Gammaproteobacteria Myxococcota Bacteroidota Chloroflexota Campylobacterota SAR324 Planctomycetota Aquificota UBP17 Bdellovibrionota Deinococcota Verrucomicrobia Spirochaetota Halobacteriota

#width of the colored strip
STRIP_WIDTH 45
#left margin, used to increase/decrease the spacing to the next dataset. Can be negative, causing datasets to overlap.
MARGIN 0
#border width; if set above 0, a border of specified width (in pixels) will be drawn around the color strip 
BORDER_WIDTH 1
#border color; used when BORDER_WIDTH is above 0
BORDER_COLOR #000000
#if set to 1, border will be drawn completely around each colored strip box
COMPLETE_BORDER 1


DATA
CONTAINS==Alphaproteobacteria #a6cee3
CONTAINS==Gammaproteobacteria #b2df8a
CONTAINS==Myxococcota #1f78b4
CONTAINS==Bacteroidota #fb9a99
CONTAINS==Chloroflexota #33a02c
CONTAINS==Campylobacterota #e31a1c
CONTAINS==SAR324 #fdbf6f
CONTAINS==Planctomycetota #ff7f00
CONTAINS==Aquificota #cab2d6
CONTAINS==UBP17 #7F5DB1
CONTAINS==Bdellovibrionota #e6ab02
CONTAINS==Deinococcota #b15928
CONTAINS==Verrucomicrobia #666666
CONTAINS==Spirochaetota #bc80bd
CONTAINS==Halobacteriota #f781bf
