# Supplementary material for: Picoplankton nitrogen guilds in the tropical and subtropical oceans: From the surface to the deep
Source: PLoS One. 2025 Nov 5;20(11):e0335222. doi: 10.1371/journal.pone.0335222 (PMC12588538; doi:10.1371/journal.pone.0335222)
Supplement: S1 File — (ZIP) [file pone.0335222.s001.zip › supplementary info/N_cycle/G_nosZ_nitrous_oxide_reductase/tree/ref_database.faln]

>ref_0_296
---------------------------------------------MTTDPNASDERTART
----DEHTDERSADETAGGAETASPAGEGSGSADDEPEIVDGRTIEHLLTDHERDIASTA
EGTDATAAKRPTLDLPRLELGRRDFM---K------------------------------
-----------------------------------AGA-----------AVGAMSG----
--LA------GC-------------TSILA--DEE-----SDDSGNAAAS----------
---------------------------------GEHKVAPG--EHDEYYGFLSGGHTGEI
RVVGIPSMRELM-RIPVFQAESARGFGH--DAKTSRML-EE--------------EGD--
---GHTWGDTHHPRVSQTDNDYDGRWLFVNDKANGRMARVDLEYFETDAITN-VPNCQGV
HGACMQ--------LPDTQLVFGVGEFRVP-----M-----PN------D-GR--DV---
DSP------------DEY---GSVLTAIDP------------------------------
------------------------------------ETMDVE--WQVEVDG---NMDNGD
GGKEGRWFFATGYNS-EE---G--------------------VTESEMAQSDRDYVKAFD
IPAIWDAVE-NG--E-Y-EEIS--G---------------------VPVVDGT----MDS
SLNEGDRPIVRYVATPKSPHGVSVT-PNGDYAIASGKLDPSCTVIDVEAIAEVD------
-------------D-PQ-EAIVGQP--RIGMGPLHTAYDG----RGHAYTTTFIDSE---
-VVKWDY----------EAAVEAE----A---GSE---EPVVDRHDVHYNPGHLIAAESY
TASPQ--GDYLVSLNKLSKDRFLPVGPIHPENDQLFHIG----D-D---DAG----LELI
KDKPS-YPEPHDASIVHKDKI--EP---AKTWD-TD-D---Y--DIDYVAE---------
-----GEESFER---------VDD---G---TVEIEMWARRNEYA-------FPEVT-LQ
EGDEVTLRISNVETTSDVIHSIAIPE--YDINLALAPQDTREVTFTADE-PGVFWAYCAY
FCSALHLEMRSRILVE-PDE----------------------------------------
------------------------------------------------------------
------------------------------------------------------------
------------------------------------------------------------
------------------------------------------------------------
------------------------------------------------------------
------------------------------------------------------------
------------------------------------------------------------
------------------------------------------------------------
------------------------------------------------------------
-----------------
>refHal_83
---------------------------------------------MTTDPNASDERTART
----DEQRDEQSANANAGDAKTAGSAADGTETADDGPEIVDGRTIEHLLTDHERDIAATA
EGTEATAAKRPSLDLPRLELGRRDFM---K------------------------------
-----------------------------------AGA-----------AVGAMSG----
--LA------GC-------------TSILA--DEE-----SNDSGDAAAS----------
---------------------------------GEHSVAPG--EHDEYYGFLSGGHTGEI
RVVGLPSMRELM-RIPVFQAESARGFGH--DAKSSQML-EE--------------EGG--
---GYTWGDTHHPRVSQTDNDYDGRWLFVNDKANGRMARVDLEYFETDAITN-VPNCQGV
HGACMQ--------LPDTQLVFGVGEFRVP-----M-----PN------D-GR--DV---
QSP------------DEY---GSVLSAINP------------------------------
------------------------------------ETMDVE--WQVEVDG---NMDNGD
GGKEGRWFFATGYNS-EE---G--------------------VTESEMARSDRDYVKAFD
IPAIWDAVE-AG--N-Y-EEIS--G---------------------VPVVDGT----MDS
SLNEGDRPIVRYVATPKSPHGISVT-PDGNYAIASGKLDPSCTVIDIDAIAEVD------
-------------D-PQ-ESIVGQP--RIGMGPLHTAYDG----RGHAYTTLFIDSQ---
-VAKWDY----------EAAVEAE----A---GSE---EPVIEKHDVHYNPGHLIASESY
TASPQ--GDYLVSLNKLSKDRFLPVGPIHPENDQLFHIG----D-D---DAG----MELI
KDKPS-YPEPHDASIVHKDKI--EP---AKTWD-TD-D---Y--EIDYVAE---------
-----GEESFER---------VDD---S---TVEIEMWARRNEYA-------FPEVT-LQ
EGDEVTLRISNVETTSDVIHSIAIPE--YDINLALAPQDTREVTFTADQ-PGVFWAYCAY
FCSALHLEMRSRILVE-PDE----------------------------------------
------------------------------------------------------------
------------------------------------------------------------
------------------------------------------------------------
------------------------------------------------------------
------------------------------------------------------------
------------------------------------------------------------
------------------------------------------------------------
------------------------------------------------------------
------------------------------------------------------------
-----------------
>ref_0_126
---------------------------------------------MSNDTQRSTDAGESG
---------DQTTDSTDG------------------------------------------
------------FDSMLPGVRRRDFM---K------------------------------
-----------------------------------AGA-----------AAGGLSG----
--LA------GC-------------TSILS--EDD------VQGTASASG----------
---------------------------------VDNSVPPG--EHDEYYALLSGGQAGDV
RVYGLPSMRELI-RIPVFNRDASRGYGF--DDESKQML-ED--------------AGG--
----YTWGDTHHPRISQTDGDYDGRFAYVNDKANGRMARIDLTYFETDAIVN-IPNQQGT
HGACAQ--------LPDTDLIFGVGEFRTP-----V-----PN------D-GS-GNL---
EDP------------DSYDQRGGVLAAINP------------------------------
------------------------------------ESMNVE--WEVLIDG---NMDNGD
GSKEGRYFFTSAYNT-EE---A--------------------ATESGMTRADRDDVKAFD
IPRIEAAVE-AG--N-Y-EMLN--G---------------------VPVVDGR----KDS
PLNQGDEPIVHYIPTPKSPHGVSVT-PDNEYVIVSGKLDPTASVIDIDKIDEVD------
-------------D-PT-DAIVGQP--KLGLG-LDRLLD-------VPLDDLRVDEQRRV
RVAAAVV----------GGVERAE----A---RSE---SPVIEKIDVHYNPGHLIAAESY
TEDPA--GDWLVSLNKLSKDRFLPVGPQHPENDQLIYIG----D-D---ENG----MELV
KDSPA-QAEPHDASICHKSKI--DP---KEVYD-PE-D---L--ELSHTAE---------
-----GESTMER---------VSE---D---RVEIEMYSTRNHYG-------FQEMV-VR
EGDEVEMQVTNIETTSDMLHSVAIPD--HDVHMRVAPQETRKATFTADD-PGVYWVYCAH
FCSALHLEMRSRLIVK-PEE----------------------------------------
------------------------------------------------------------
------------------------------------------------------------
------------------------------------------------------------
------------------------------------------------------------
------------------------------------------------------------
------------------------------------------------------------
------------------------------------------------------------
------------------------------------------------------------
------------------------------------------------------------
-----------------
>ref_0_554
---------------------------------------------MTRHTQQPANEEEPD
---------EQQNESPDG------------------------------------------
------------FDSLLPGLRRRDFM---K------------------------------
-----------------------------------AGA-----------AVGGLSG----
--LA------GC-------------TSLLS--DEG------DGTVSAAPG----------
-----------------------------------HSVPPG--EMDEYYAFLGGGQSGDV
RVVGLPSMRELI-RIPVFQRDSGRGYGH--DDESREML-EE--------------AGG--
----YTWGDTHHPRISQTDGDYDGRFAYVNDKANGRMARIDLTYFETDAIVD-IPNQQGT
HGSCAQ--------LPDTDLIFGVGEFRTP-----I-----PN------D-GT-GDL---
HDP------------DEY---GAVLAAIEP------------------------------
------------------------------------ESMNVE--WEVLVDG---NMDNGD
GSKEGRYFFTTGYNS-EG---A--------------------VTEKGMTRSDRDNVKAFD
IPRIEAAVE-AG--D-Y-EMIN--E---------------------VPVVDGR----KDS
PLNQGDDPVVHYIPTPKSPHGISVT-PDNKYAIASGKLDPTASVIQIDKIDEVD------
-------------D-PT-DAIVGQP--KLGLGPLHTAYDG----RGHAYTSLFIDSQ---
-VVKWDI----------EKAVEAD----A---RSE---SPVIEKIDVHYNPGHLIASESY
TEDPA--GDWLISLNKLSKDRFLPVGPQHPENDQLIYIG----D-D---EAG----MEHV
KDSPA-HAEPHDASICHRSKL--DP---AKTYD-PD-D---L--ELEYTDE---------
-----GEESMER---------VAD---D---RVEIEMYSTRNHYG-------FQEMT-VT
EGDTVEMQVTNIETTSDMLHSVAIPD--HDVHMRVAPQETRKVTFTADE-PGVYWVYCAH
FCSALHLEMRSRLIVE-PEE----------------------------------------
------------------------------------------------------------
------------------------------------------------------------
------------------------------------------------------------
------------------------------------------------------------
------------------------------------------------------------
------------------------------------------------------------
------------------------------------------------------------
------------------------------------------------------------
------------------------------------------------------------
-----------------
>ref_0_15
---------------------------------------------MTANTDDSIAEHEQE
LDALRGERDGDEAGEGTS------------------------------------------
------------LELPRLSVDRRDFM---K------------------------------
-----------------------------------AAG-----------ALGAVSA----
--SA------GC-------------LGVLD--GGDGG--AGGQGTGTGGK----------
---------------------------------GEHHVGPG--ELDQYYGILSGGHSGEI
RILGIPSMRELM-RVPVFNEESATGYGH--DNRTSEML-AN--------------EGG--
---DYRWGDTHHPRVSQTDNDYDGRWAFVNDKANGRMARIDLKYFETDAIVD-IPNQQGT
HGACCL--------LPDTKYVFGVGEFRVP-----M-----QN------D-GR--DL---
DDP------------EAY---SSTIAAIDP------------------------------
------------------------------------ESMNVE--WEVAVDG---NMDNGD
GGKEGRWFFTTGYNS-EH---G--------------------TTEAEMTKSDRDWVKAFD
VPAIEEAVE-AG--D-Y-EEIN--G---------------------VPVVDGT----RES
PLNQGDRPIVKYVPTPKSPHGVSVT-PDGKYAIASGKLDPTCAVIDIEQLPEVD------
-------------D-PA-DAIVGRP--RVGMGPLHTAYDG----RGHAYTTLFIDSQ---
-VAKWDI----------EAAVDAE----E---GSE---DPIVEKIDVHYNPGHLIASESY
TADPA--GDYLISLNKLSKDRFLNVGPLKPENDQLIYIG----D-D---EGG----MELI
KDKPS-FPEPHDASIVAADKI--EP---ADVYD-PE-D---Y--DAEYVDE---------
-----DSAEVER---------IDD---S---TVHVKTYVKRNEYA-------FPEIR-VQ
EGDEVTITATNVETTSDIVHGMAIPE--YDIDLALVPQDTREVTFTADQ-PGVYWAYCSY
FCSALHLEMRSRLIVE-PSD----------------------------------------
------------------------------------------------------------
------------------------------------------------------------
------------------------------------------------------------
------------------------------------------------------------
------------------------------------------------------------
------------------------------------------------------------
------------------------------------------------------------
------------------------------------------------------------
------------------------------------------------------------
-----------------
>ref_0_79
---------------------------------------------MTRTHDSDDGRTEPS
----RSTDAAIATESESE------------------------------------------
------------RDPLFARIPRRDFV---K------------------------------
-----------------------------------AGA-----------ATGAMAS----
--LA------GC-------------TDLLS--GGD-------S--VSLED----------
---------------------------------VRTDVKPG--EHDDYYAFLSGGHTGEI
RVYGLPSMRQLM-RIPVFQSESARGYGY--DDRTSEML-EE--------------SGG--
----YTWGDAHHPRVSQTDNDYDGRWAFVNDKANGRMARINLTYFETDAIVD-IPNQQGT
HGACCL--------LPDTKYVFGVGEFRVP-----M-----PN------D-GQ--DL---
TDP------------DNY---TSTIAAINP------------------------------
------------------------------------ETMNVE--WEVLVDG---NMDNGD
GGKEGRWFFATGYNS-EH---A--------------------TSQSEMSSSDTDWVKAFD
VPAIEEAVE-AG--E-Y-EEID--G---------------------VPVVDGT----RDS
SLNEGDRPVVRYVDVSKSPHGVSVT-PDGKYAIASGKLDPTATVIDIETLAEAD------
-------------D-PN-ESIVGRP--RLGMGPLHTAYDG----RGHAYTTLFIDSQ---
-VVKWDI----------EAAVEAS----E---EST---DPVVEKIDVHYNPGHLIAAESY
TADPQ--GDWLISLNKLSKDRFLPVGPMHPENDQLIYIG----D-D---DEG----MALV
KDTPS-YAEPHDASIVSADKI--DP---AKVYD-PD-D---Y--DAEFVSP---------
-----DANDIVR----------ED---G---RVHVKMHSQRNEFG-------FEEVT-VT
EGDEVTMTVTNIEETSDILHSLAIPE--HDINIKLAPQETREVTFTADE-PGVYWMYCAF
FCSALHLEMRSRLIVE-PAE----------------------------------------
------------------------------------------------------------
------------------------------------------------------------
------------------------------------------------------------
------------------------------------------------------------
------------------------------------------------------------
------------------------------------------------------------
------------------------------------------------------------
------------------------------------------------------------
------------------------------------------------------------
-----------------
>refHal_82
------------------------------------------------------MTDEPT
----SPTQDSSETDAGTE------------------------------------------
------------REPLFDRIPRRDFM---K------------------------------
-----------------------------------AGA-----------AAGAMGS----
--LA------GC-------------TGLLS--DQD-------DGLASASD----------
---------------------------------VDASVPPG--EHDDYYAFLSGGHSGEI
RVYGVPSMRQLM-RIPVFGRESARGYGF--DDRTSEML-ED--------------AGG--
----YSWGDTHHPRVSQTDNDYDGRWAFVNDKANGRMARINLKYFETDAIVD-IPNQQGT
HGACCL--------LPDTKYVFGVGEFRVP-----M-----PN------D-GR--DL---
TDP------------DSY---TSTIAAIDP------------------------------
------------------------------------ETMNVE--WEVLVDG---NMDNGD
GGKEGRWFFATGYNS-EN---A--------------------TTESEMSSSDTDWLKAFD
VPAIEEAVE-NG--Q-Y-EEIG--G---------------------VPVVDGT----RDS
DLNGGDRPIVRYIDVAKSPHGVSVT-PDNKYAIASGKLDPTCSVIDIEQLAEVD------
-------------D-PN-DAIVGRP--SLGMGPLHTAYDG----RGHAYTTLFIDSQ---
-VVKWDI----------EAAVEAE----A---QSE---DPVVEKIDVHYNPGHLIASESY
TADPQ--GDWLISLNKLSKDRFLNVGPQKPENDQLIYIG----D-D---EEG----MQLV
KDTPS-YAEPHDASIVSADKI--QP---ADIYD-PA-D---Y--EEEYVDH---------
-----GESEVVR----------ED---G---RAHVKMYSTRNEFG-------LHEVT-VQ
EGDEVTMTVTNIEQTPDILHSLAIPE--HDINIKLAPQETREVTFTADE-PGVYWMYCAF
FCSALHLEMRSRLIVE-PADE---------------------------------------
------------------------------------------------------------
------------------------------------------------------------
------------------------------------------------------------
------------------------------------------------------------
------------------------------------------------------------
------------------------------------------------------------
------------------------------------------------------------
------------------------------------------------------------
------------------------------------------------------------
-----------------
>ref_0_202
--------------------------------------------MTDTEPDAGEMPEPDP
AEKLLREHEAQLDELIADVEPPEDDATDDGVT----------------------------
------------LDLPGLTLGRRDLM---K------------------------------
-----------------------------------TGA-----------AVGVATS----
--LA------GC-------------S------FGGTG--GGNGNGNGAST----------
---------------------------------TDHKVPPG--EHDDYYGFWSGGHSGEV
RVVGIPSMRELR-RIPVFQKDGAVGYGH--DEQTKEVL-RE--------------GGDVG
SVAGHEWGDTHHPILSESGGDYDGRYLWINDKVSGRLARINLKYFETDAITD-IPNMQAC
HGCSVQ--------SPDTKYVYGVGEFRVP-----V-----PN------D-GT-TDP---
DDA------------DSY---WSVFAALDP------------------------------
------------------------------------ESMEVV--WQVRVSG---NLDNAD
SDKEGNWAFATGYNK-EE---A--------------------FEIDGMTHDDRDNLKAFD
IEAIEAALD-AG--E-A-EEIN--G---------------------VPVLDGR----QDS
PLTSGSDPIVHYIPTPKGPHGCDVE-PSGTYVTASGKLSPTVTMVEIDKIKEVD------
-------------D-PE-DAIVGQP--RVGMGPLHTTWDG----RGHGYTTLFIDSQ---
-IAKWDI----------EQAVEAE----K---GSE---EPVVGTIDVHYNPGHLQAVEAE
TTDPA--GDWLVTLNKLSKDRFISVGPIHPDNDQLIAIG----E-D---AETETGGMELV
ADHPV-HPEPHDCVFASRDKI--SP---NNIWD-RE-D---YEGEKEYVTE---------
-----DNSRVER---------TGD---R---SVEVYTSVKRSEYG-------LRDFT-VK
EGDEVTITVTNIESSRDIIHGLAIPQ--YAINLSIAPQDTRKVTFTADE-PGIYWAYCTY
FCSALHLEMRSRMIVE-PRD----------------------------------------
------------------------------------------------------------
------------------------------------------------------------
------------------------------------------------------------
------------------------------------------------------------
------------------------------------------------------------
------------------------------------------------------------
------------------------------------------------------------
------------------------------------------------------------
------------------------------------------------------------
-----------------
>ref_0_512
-----------------------------------------MSSHDTSEGEETDTKTERS
AETLLSEHEAQLNALIADVQGP--DADPVETQ----------------------------
------------LPNLGLGLGRRDFM---K------------------------------
-----------------------------------AGA-----------AVGVLGS----
--VA------GC-------------AGQG---DSQGG--TATPSSSHGDV----------
---------------------------------PDHFVPPG--EHDKYYGFWSGGHSGEV
RVMGIPSMRELT-RIPVFNRECAKGYGF--DDGTGEML-KD--------------AGD--
----YTWGDSHHPSLSETDGKYDGEYLFVNDKANGRVARVNLKYFETDAILD-VPNVQSV
HGCCIQ--------SPDTEYVFANGEFRAP-----L-----PN------D-G--RDV---
DDP------------SKY---VSLFSAIDP------------------------------
------------------------------------ESMDVL--WQVKVSG---NLDIAD
SDKDGRWLLSSSYND-EE---G--------------------VEIEEMTRDDRDSVKAFD
VPAIQKAVD-AG--K-Y-EEVN--G---------------------VPVVDGT----RES
SLNKGDNPLVRYIPTPKSPHCVEVT-PDGKYGIVAGKLSPTVSIIDIEKLGTEP------
-------------D-PA-KTIVGQP--KLGLGPLHTTYDD----RGHGYTSLFIDSQ---
-VVKWDI----------EKAVESP----K---GSE---EAILGKIDVHYNPGHIQAVQAM
SVEPT--GDWLVVLNKLSKDRFLPVGPIHPDNDQLIYIG----N-D---KDNETGGMELV
SDHPV-YPEPHDAIMVHKDKL--DP---AKIWD-AK-D---YEGEREYISE---------
-----KNSGIER---------LDD---S---TVEVNMSSKRSEFG-------LREFT-VK
EGDEVQMTVTNIEKSPDIIHGVAIPE--HDINLALAPQDTREVTFAADD-PGVYWIYCTY
FCSALHLEMRSRMIVE-PRD----------------------------------------
------------------------------------------------------------
------------------------------------------------------------
------------------------------------------------------------
------------------------------------------------------------
------------------------------------------------------------
------------------------------------------------------------
------------------------------------------------------------
------------------------------------------------------------
------------------------------------------------------------
-----------------
>ref_0_534
------------------------------------------MSTNEPTEDDASGTEPKD
SEELFEEHEAQLNELLADVEGP--DAPEAEST----------------------------
------------LPSLGGGATRRDVM---K------------------------------
-----------------------------------AGA-----------AVGAIGG----
--LA------GC-------------AGTGA--LGNNT--DTESNSG-GDV----------
---------------------------------PDHKVPPG--EHDEYYGFWSGGHAGDI
RVYGIPSMRQLT-RIPVFNREPAKGYGF--DDGTDEML-EE--------------AGD--
----YTWGDSHHPSLSETDGKYDGEYIYVNDKANGRVARVNLTYFETDAIVD-IPNVQSV
HGCCIQ--------SPDTDYVFANSEFRTP-----I-----PN------D-G--RDV---
NNP------------EEY---VSVFTALDP------------------------------
------------------------------------ESMDVL--WQVEVDG---QLDIVD
SDKDGRWVLSSSYND-EE---G--------------------VEVEEMTKDDRDDLKAFD
VPAIQELVD-AG--E-Y-EEVN--G---------------------VPVVDGT----KES
PHNEGDDPIVRYIPTPKSPHCVEVT-PDGNYGMVAGKLSPTVSIIDIEKLGTAD------
-------------D-PA-DTIVGQP--KVGLGPLHTTYDD----RGHAYTSLFIDSQ---
-VVKWDI----------EQAVNAE----K---GSE---EPILGKIDVHYNPGHIQAVQAM
STEPE--GNWLVALNKLSKDRFLPVGPIYPDNDQLIYIG----N-D---EDNETGGMELV
ADHPV-YPEPHDAIFAHKDKI--EP---ATTWN-KE-D---Y--EEEYVTQ---------
-----ENSRVER---------VDD---S---TVEVYASVKRSEYG-------LRDFT-VK
EGDEVTLTATNIEGTQDIVHGLAIPE--HDVNLALAPQDTRQVTFTADE-PGVYWIYCTY
FCSALHLEMRSRMIVE-PSE----------------------------------------
------------------------------------------------------------
------------------------------------------------------------
------------------------------------------------------------
------------------------------------------------------------
------------------------------------------------------------
------------------------------------------------------------
------------------------------------------------------------
------------------------------------------------------------
------------------------------------------------------------
-----------------
>ref_0_77
------------------------------------------MTHDSSATDGATDETHTD
T---ISEYEAQLNAVLEDIDET--PADESDVS----------------------------
------------LELPTLGLNRRDFM---K------------------------------
-----------------------------------AGA-----------AAGMMGS----
--LA------GC-------------TSLAGS-TNSGS--ENTPHSSSGDV----------
---------------------------------PSHFVPPG--EHDEYYGFWSGGHSGDI
RIYGLPSMRELT-RIPVFNPEQAKGYGF--DKKTSDML-EE--------------AGD--
----YTWGDSHHPSLSETDGKYDGEYLYVNDKAHGRVARVNLTYFETDAITN-VPNVQSV
HGCCIQ--------SPDTEYVFANSEFRTP-----L-----PN------D-G--RDI---
NNP------------DKY---VSLFTALDP------------------------------
------------------------------------ESMEVL--WQVEVDG---NLDILD
TDKDGRWAIASAYND-EE---G--------------------LEIEEMTKNDRDFVKAFD
VPAIQKAVD-AG--N-Y-KEVN--G---------------------VPVVDGT----RES
SLNKGDNPIVRYIPTPKSPHCVEVE-PNGKYAMVAGKLSPTVSIIDIEKLGSAS------
-------------D-PK-DTIVGQP--KLGLGPLHTTYDG----RGHAYTSLFIDSQ---
-VVKWDI----------ETAVNSP----K---KSE---DAILGKIDVHYNPGHIQAIQAM
STEPT--GDWLVVLNKLSKDRFLPVGPIYPDNDQLLYIG----N-D---KDNETGGMELV
SDHPV-YPEPHDAIFASKDKI--SP---AKTWD-AA-D---YEGEKEYVKE---------
-----SNSRVER---------IDD---E---TVEVYTSVKRSEYG-------LRDFT-VK
QGDEVTLTATNVEGSQDIVHGIAIPE--HNVHLALAPQDTRQATFTADK-PGVYWIYCTY
FCSALHLEMRSRMIVE-PRE----------------------------------------
------------------------------------------------------------
------------------------------------------------------------
------------------------------------------------------------
------------------------------------------------------------
------------------------------------------------------------
------------------------------------------------------------
------------------------------------------------------------
------------------------------------------------------------
------------------------------------------------------------
-----------------
>refHal_79
------------------------------------------MSHNTSTPDDESNESQQD
P---LSEYEAQLDAVLEKVDET--AGEETDVS----------------------------
------------LELPTLGLSRRDFM---K------------------------------
-----------------------------------AGA-----------AVGAMGS----
--IA------GC-------------TSLAGN-DGAGG--TTTPHSNSGDV----------
---------------------------------PDHFVPPG--EHDEYYGFWSGGHSGDI
RIYGLPSMRELT-RIPVFNPEQAKGYGF--DNQTTEML-ES--------------AGD--
----YTWGDSHHPSLSETDGKYDGKYLFVNDKAHGRVARVNLKYFETDAITN-IPNVQSV
HGCCIQ--------SPDTEYVFANSEFRTP-----L-----PN------D-G--RDI---
NNP------------DKY---VSLFTALDP------------------------------
------------------------------------DSMEVL--WQVEVDG---NLDILD
TDKDGRWAISSAYND-EE---G--------------------VEIEEMTKNDRDFVKAFD
VPAIQKAVD-AG--N-Y-KKVN--G---------------------IPVVDGT----KES
SLNKGDNPIVRYVPTPKSPHCVEVE-PNGKYAMVAGKLSPTVSIIDIEKLGTAS------
-------------D-PK-DTIVGQP--KLGLGPLHTTYDG----RGHAYTSLFIDSQ---
-VVKWDI----------ETAINSP----K---KSE---DAILGKIDVHYNPGHIQAIQAM
STEPT--GDWLVVLNKLSKDRFLPVGPIYPDNDQLIYIG----N-D---KDDETGGMELV
SDHPV-YPEPHDAIFAAKDKI--QP---AKTWD-AA-D---YEGEKEYVKE---------
-----SNSRVER---------IDE---E---TVEVYTSVKRSEYG-------LRDFT-VK
EGDEVTLTATNIEGSQDIVHGLAIPE--HNVHLALAPQDTREATFTADK-PGVYWIYCTY
FCSALHLEMRSRMIVE-PRT----------------------------------------
------------------------------------------------------------
------------------------------------------------------------
------------------------------------------------------------
------------------------------------------------------------
------------------------------------------------------------
------------------------------------------------------------
------------------------------------------------------------
------------------------------------------------------------
------------------------------------------------------------
-----------------
>ref_0_277
------------------------------------------MTNTASEPTET-----DE
S---VTEYEAQLNKVLADTDET--AAGEDEVS----------------------------
------------LQLPSLGLSRRDFM---K------------------------------
-----------------------------------AGA-----------AVGTIGS----
--LA------GC-------------AGVMNNGEGNSG--GSQNHSGSGDV----------
---------------------------------PEHFVPPG--EHDEYYGFWSGGHSGDI
RVYGLPSMRELT-RVPVFNREPAKGYGF--DDGSSQML-ED--------------AGG--
----YTWGDSHHPSLSETDGKYDGRYIYVNDKANGRVARVNLKYFETDAITD-VPNVQSV
HGCCIQ--------SPDTDYIFANSEFRTP-----L-----PN------D-G--RDI---
DNP------------DKY---VSLFTALDP------------------------------
------------------------------------ESMEVL--WQVEVDG---NLDILD
TDKDGKWALASAYND-EE---G--------------------VEIEEMTKNDRDFVKAFN
VPAIQEAVD-AG--N-Y-REVN--G---------------------VPIVDGT----KGS
SLNQGDEPAVRYIPTPKSPHCVEVT-PDGKYGMVAGKLSPTVSIIDIEKLSTEP------
-------------D-SS-KVIVGQP--KVGLGPLHTTYDD----RGHAYTSLFIDSQ---
-VVKWDI----------ETAVNSP----K---QSE---EAILGKIDVHYNPGHIQAVQAM
STEPT--GDWLVVLNKLSKDRFLPVGPIYPDNDQLIYIG----N-D---KDDEQGGMELV
SDHPV-YPEPHDAIFATKDKI--EP---AKTWD-KS-D---YKGEKEYVTE---------
-----SNSRVDR---------VDD---E---TVEVYTSVKRSEYG-------LRDFR-VK
EGDEVTITATNVEGSQDIVHGLVVPE--YDINIALAPQDTREVTFTADK-PGVYWVYCTY
FCSALHLEMRSRMLVE-PRD----------------------------------------
------------------------------------------------------------
------------------------------------------------------------
------------------------------------------------------------
------------------------------------------------------------
------------------------------------------------------------
------------------------------------------------------------
------------------------------------------------------------
------------------------------------------------------------
------------------------------------------------------------
-----------------
>ref_0_63
---------------------------------------------MSKNETP------RD
PNEVLEEYEETLDSVLVEVESPDESTADDDLS----------------------------
------------LGLPGLSLGRRDFM---K------------------------------
-----------------------------------AGV-----------AAGAMGS----
--VA------GC-------------SA--LTGGGDGS--AGSQSTPSGSG----------
---------------------------------ASHTVEPG--EHDEYYGFWSGGHSGEL
RVIGIPSMRELT-RIPVFNTDCASGYGF--TDGTQEML-EE--------------GGG--
----YSWGDNHHPNLSETDGDYDGEYLYVNDKANGRIARVNLTYFETDAITD-VPNMQAI
HGCCVL--------SPDTKYVLGNGEFRVP-----L-----PN------D-G--TDA---
KNP------------DNY---TSLFVAVDP------------------------------
------------------------------------ESMETQ--WQVKVDG---NLDIVD
TGKEGRWAISSAYNS-EE---A--------------------TDIQGMTKDDRDNVKAFD
IPAIEQAVE-NG--N-Y-EEVN--G---------------------IPVVDGT----QGS
SLNQGDRPIVKYIPTPKSPHCVEVG-PNGDYAFVAGKLSPTVTMIDLNALADSS------
-------------D-PE-DVVAGRP--RVGLGPLHTTFDG----NGHAYTSLFIDSQ---
-AVKWDI----------EAAVEAE----E---GSE---DPIIEKQDVHYNPGHIQALEAM
TTDPD--GEWLVSLNKLSKDRFLPVGPIMPDNDQLIHIG----Q-G---EEE----MELV
ADHPA-YPEPHDCVFAHKDKI--DA---KKVYD-KD-D---Y--EETYITE---------
-----EDSGVER---------TGE---N---SVHVKMTTKRSEFG-------LPDFT-VQ
EGDEVKLSTTNIEGVQDIIHGVAIPE--HDINYAVAPQDTREVTFTADD-PGVYWIYCTY
FCSALHLEMRSRMIVE-PAEG---------------------------------------
------------------------------------------------------------
------------------------------------------------------------
------------------------------------------------------------
------------------------------------------------------------
------------------------------------------------------------
------------------------------------------------------------
------------------------------------------------------------
------------------------------------------------------------
------------------------------------------------------------
-----------------
>refHal_77
---------------------------------------------MSKHETP------RD
PNEVLEEYEETLDSVLAEVESPDEATTDDDIS----------------------------
------------LGLPGLSLGRRDFM---K------------------------------
-----------------------------------AGV-----------AAGAMGS----
--VA------GC-------------SA--LS-GGDSS--AGSQSTPSSSG----------
---------------------------------ASHTVEPG--EHDEYYGFWSGGHSGEL
RVIGIPSMRELT-RIPVFNTDCASGYGF--TDGTQEML-EE--------------GGG--
----YSWGDNHHPNLSETDGDYDGEYLYVNDKANGRIARVNLTYFETDAITD-VPNMQAI
HGCCVL--------SPDTKYVLGNGEFRAP-----L-----PN------D-G--TDA---
KNP------------DNY---TSLFVAVDP------------------------------
------------------------------------DSMETQ--WQVKVDG---NLDIVD
TGKEGRWAISSAYNS-EE---A--------------------TDIQGMTKDDRDNVKAFD
IPAIEQAVE-NG--N-Y-EEVN--G---------------------IPVVDGT----QGS
SLNQGDRPVVKYIPTPKSPHCVEVG-PNGDYAFIAGKLSPTVTMLDLNALADSS------
-------------D-PD-EVVAGRP--RVGLGPLHTTFDG----NGHAYTSLFIDSQ---
-TVKWDI----------QAAVEAE----E---GSE---DSIIEKQDVHYNPGHIQALEAM
TTDPD--GEWLVSLNKLSKDRFLPVGPIMPDNDQLIHIG----Q-G---EKE----MELV
ADHPA-YPEPHDCVFAHKDKI--DA---KKVYD-KD-D---Y--EETYITE---------
-----EDSGVER---------TGE---N---SVHVKMTTKRSEFG-------LPDFT-VQ
EGDEVKLSTTNIEGVQDIIHGVAIPE--HDINYAVAPQDTREVTFTADD-PGVYWIYCTY
FCSALHLEMRSRMIVE-PAEG---------------------------------------
------------------------------------------------------------
------------------------------------------------------------
------------------------------------------------------------
------------------------------------------------------------
------------------------------------------------------------
------------------------------------------------------------
------------------------------------------------------------
------------------------------------------------------------
------------------------------------------------------------
-----------------
>ref_0_508
---------------------------------------------MSDSTSSADS---TD
PERVVEEYENQLEDVLADVEETT-PRTDDDLS----------------------------
------------LELAGLQLDRRDFL---K------------------------------
-----------------------------------AGA-----------VAGAMTG----
--LA------GC-------------AGSLPTGGDG----SNAANTGSDDV----------
---------------------------------PEHRVPPG--EHDEYYGFWSGGHSGEI
RVLGIPSMRELT-RIPVFNTEGARGYGY--DDQTDEML-EE--------------AGD--
----YTWGDNHHPNLSETDGKYDGEYLYVNDKANGRIARVNLKYFETDAITD-VPNVQAV
HGTCVL--------SPDTKYILGNGEFRTP-----L-----PN------D-G--RDL---
DNP------------ENY---TSLLSAVDP------------------------------
------------------------------------ESMETK--WQVKVDG---NLDIID
SGKEGRWAISSAYNS-EE---A--------------------VEIEGMSHDDRDYVKAFD
IPAIEQAVE-RG--K-Y-EEVN--G---------------------VPIVDGT----QSS
TLNKGDRPIVRYVPTPKSPHCVEVE-PNGDYAMIAGKLSPTVTILDIDKLGEVS------
-------------D-PA-DAVVGRP--KVGLGPLHTTFDG----NGHAYTSLFIDSQ---
-AVKWDI----------EKAVEAE----E---GST---DPVIEKIDVHYNPGHIQAVKAM
TTDPD--GEWLISLNKLSKDRFLPVGPIHPDNDQLIHIG----Q-G---EKE----MELV
ADHPA-YPEPHDCVFADAETI--SP---ATTWD-KE-D---YAGEKPFVTE---------
-----KDSGVER---------TGE---Q---SVHVKSSVKRSEYG-------MSEFT-VK
EGDEVTLTVTNIEDVRDVIHGVAIPE--HDVNLAIAPQDTREVTFTADE-PGVYWIYCTY
FCSALHLEMRSRMLVE-PRE----------------------------------------
------------------------------------------------------------
------------------------------------------------------------
------------------------------------------------------------
------------------------------------------------------------
------------------------------------------------------------
------------------------------------------------------------
------------------------------------------------------------
------------------------------------------------------------
------------------------------------------------------------
-----------------
>ref_0_141
---------------------------------------------MTNTPSDSDDDV-LD
PDALVERHEKELQDLLAEVDEPT-P-SDDSPS----------------------------
------------LNLAGLELDRRDFM---K------------------------------
-----------------------------------AGA-----------ATGVMSG----
--LA------GC-------------TGSLMNGGQS----GSNQQSSGGST----------
---------------------------------PEHLVEPG--EHDEYYGFWSGGQSGEI
RVMGIPSMRVLM-RIPVFNKDASRGYGY--DDETRQML-ED--------------AGD--
----YTWGDNHHPVLSETDGDYDGEYLWVNDKANGRLARVNLTYFETDAITD-VPNMQAI
HGCTVQ--------SPDTKYIFGNGEFRTP-----L-----PN------D-G--RDV---
HSP------------ENY---ESLFAAINP------------------------------
------------------------------------ETMETE--WQVKVDG---NLDIVD
TDKDGRWAISSAYNS-EE---A--------------------VEVSGMTHDDRDYVKAFD
VPAIEQAVE-NG--N-Y-EEVN--G---------------------VPIVDGT----QES
SLNQGDNPIVRYIPTPKSPHCVEVE-PNGDYAMVAGKLSPTVTMLDIDALDESS------
-------------D-PE-DVVAGRP--KVGLGPLHTTFDG----NGHAYTSLFIDSQ---
-AVKWDI----------EAAVEAE----N---NST---EPILEKQDVHYNPGHIQAVEAM
TTDPD--GEWLVSLNKLSKDRFLPVGPIHPDNDQLIHIG----Q-G---EKE----MELV
ADHPA-YPEPHDCVFAHKDKL--DP---ATTWD-KS-D---YRTDKEFVTQ---------
-----QNSGVER---------TGE---Q---SVDVKMSSMRSEYG-------LSEFT-VK
EGDEVTLTVTNIEGVRDIIHGLAIPE--YDIHLAIAPQDTQKVTFTADK-PGVYWFYCTY
FCSALHLEMRSRMIVE-PRDG---------------------------------------
------------------------------------------------------------
------------------------------------------------------------
------------------------------------------------------------
------------------------------------------------------------
------------------------------------------------------------
------------------------------------------------------------
------------------------------------------------------------
------------------------------------------------------------
------------------------------------------------------------
-----------------
>refHal_78
---------------------------------------------MTETPSDGTDSTDLD
PEAVVERHERQIEDLLAEVDEPT-PRDDDSPT----------------------------
------------LELAGLELNRRDFV---K------------------------------
-----------------------------------AGV-----------ATGAMAG----
--LA------GC-------------SGDIINRGGSGG--GSGGGSKSGSA----------
---------------------------------PDHKVPPG--EHDEYYGFWSGGQSGEI
RVVGIPSMRELM-RIPVFNKEASRGYGF--DDETREML-EG--------------AGD--
----YTWGDNHHPVLSETDGDYDGEYLWVNDKANGRIARVSLKYFETDAITD-VPNVQSV
HGCAVQ--------SPDTGYIFGNGEFRVP-----L-----PN------D-G--RDV---
HSP------------ENY---ASLFSAVNP------------------------------
------------------------------------ETMETE--WQVRVDG---NLDIVD
TDKDGRWAIASAYNS-EE---A--------------------TEASGMTHDDRDFVKAFD
VPRIEKAVE-AG--E-Y-EEVN--G---------------------VPVVDGT----KDS
PLNSGGSPIVRYIPTPKSPHCVEVG-PNGKYAFIAGKLSPTVTMLDIEALDSSS------
-------------D-PD-DVVAGRP--KVGLGPLHTTFDG----NGHAYTSLFIDSQ---
-AVKWDI----------EAAVDAD----A---GST---DPVMEKVDVHYNPGHIQAVEAM
TTDPD--GEWLVSLNKLSKDRFLPVGPIHPDNDQLIHIG----Q-G---ETE----MEVV
ADHPA-YPEPHDCVFAHRDKL--DP---ATTYD-KA-D---YEGEKPFVKQ---------
-----SDSGIER---------TGE---R---SVDVKMSSMRSEFG-------LKEFT-VT
EGDEVTFTVTNIEGVRDIIHGVAIPE--YDIHLAIAPQDTREVTFTADE-PGVYWFYCTY
FCSALHLEMRSRMIVE-PRE----------------------------------------
------------------------------------------------------------
------------------------------------------------------------
------------------------------------------------------------
------------------------------------------------------------
------------------------------------------------------------
------------------------------------------------------------
------------------------------------------------------------
------------------------------------------------------------
------------------------------------------------------------
-----------------
>ref_0_131
------------------------------------------------------------
------------------------------------------------------------
------------------MSSLRPLTISIA------------------------------
-----------------------------------AAA----------------MS----
---------------------------------LSLA-CGGATPDGGQEA----ESPY--
---------------------------------AAHEVAPG--EYDDYYGFSSGGHSGEV
RIVGIPSMRVLK-RIPVWNIDPGSGWGI--TNESKAMM-GG-------------------
----KWVGDTHHVQGSYVDGTYDGKWLFVNDKANNRLARIRIDIFEVDATVE-IPHTQGT
HGVFPQR-------APTTEWVILNSEFRTP-----L-----VN------D-GSGDML---
DA-------------STY---GGVHTIVDA------------------------------
------------------------------------ERMEVV--AQVQTEV---NLDLAA
TDYSGRYSFATSYNS-EG---G--------------------ATISEMLASDLDYLVVFS
WDNIKAALA-NN--D-Y-RTVD--G---------------------VPILDGT-------
----EGTGLTAYIPVPKNPHGVNVS-PDGNYAVVSGKVSPTASVIDITMLDDVF-AGN--
-------I-----E-PR-DAVVAEP--EIGLGPLHTTFDG----RGNAYTSLFIDSQ---
-EVKWNI----------QRAIDLQANPQE---GE----TAVVDRLDIHYQVGHTMASMAE
TNEAD--GRYLISLNKISKDRFLNVGPLKPENDQLIDIS----G-E---S------MVLL
KDESA-YIEPHDIILVRRDII--EP----HVVD-R---------VRLEEHP------EAV
-----TQSSITR---------D-G---N---RVTVRLTATAPVFG-------LQEVE-VN
EGDEVTFIVTNTDEIPDLAHGFAISN--YNIQMVVGPFQTKSVTFTADK-PGVYWIYCTN
FCHALHLEMRLRFIVR-PRS----------------------------------------
------------------------------------------------------------
------------------------------------------------------------
------------------------------------------------------------
------------------------------------------------------------
------------------------------------------------------------
------------------------------------------------------------
------------------------------------------------------------
------------------------------------------------------------
------------------------------------------------------------
-----------------
>ref_0_138
------------------------------------------------------------
------------------------------------------------------------
------------------MISSRSLATWIA------------------------------
-----------------------------------IVA----------------AG----
---------------------------------LSLNYCGAPPPMNISEA----ESPY--
---------------------------------AAHEVAPG--ELDDYYGFSSGGQSGEV
RVLGIPSMRMLK-RIPVWNLDSATGWGI--TNESKTMM-GG-------------------
----MVVGDTHHVQGSYVDGTYDGKWFFVNDKANNRLARIRVDIMEVDATLE-IPHAQGT
HGLFPQR-------GPKTEWLILNSEFRTP-----L-----VN------D-GRGALL---
DE-------------STY---GGVHTIVNA------------------------------
------------------------------------ETMEIV--AQVQTRV---NLDLAA
TDYNGKYSFATSYNS-EG---G--------------------ATISEMLASDLDYLVVFN
WERIKNALA-SN--D-Y-QTVD--G---------------------IPILDGS-------
----EGSALTAYIPVPKNPHGVNVS-PDGNYAVVSGKVSPTASVIDITQLDQVF-AGQ--
-------L-----T-PR-DAVVAEP--ELGLGPLHTTFDG----RGNAYTSLFIDSQ---
-EVKWNL----------QRAIELQANPQE---GE----TAVVDRLDIHYQVGHTMASMAE
TNEAD--GRYLISLNKISKDRFLNVGPLKPENDQLIDIS----G-E---S------MVLL
KDESA-YVEPHDIIIVRRDII--EN----KVLH-R---------VRLEDHP------EAV
-----TQSSVER---------D-G---N---KVTARVTATAPMYG-------LQEVV-VN
EGDEVTFIVTNTDEIPDLSHGFAISN--YNIQLIVSPFQTKSVTFTADK-PGVYWIYCTT
FCHALHLEMRMRFVVR-ARST---------------------------------------
------------------------------------------------------------
------------------------------------------------------------
------------------------------------------------------------
------------------------------------------------------------
------------------------------------------------------------
------------------------------------------------------------
------------------------------------------------------------
------------------------------------------------------------
------------------------------------------------------------
-----------------
>refHal_95
----------------------------------------------------MSLKAQ--
-----------------DSHGEKEP-----------------------------------
-----------------AGIGRRRFL-N-A------------------------------
-----------------------------------AAA-------LGIG----SVA----
--LA------GC-------------KE---DSPKNAPADAAGAPAGAPPEHDAHVGGA--
---------------------------------GTTEVKPG--QLDTHYGLWSSGHSGDA
RILGIPSGRELA-RMPCFVTDHLTGWGL--TNESKAIM-GTNPDGSLQ------------
----YTVGDTHHIQASYKDGIYDGKYCWVNDKINARLARFRLDYMVCDKITK-LPNVQGF
HGIFPDKRDPVDPAINYTTRVFCGQEFRVP-----L-----PN------H-GK--DI---
EDA------------TKY---GALFTCVNA------------------------------
------------------------------------LTMEVK--WQARIDG---NCDLVA
TSFDGKLAATNQYNL-EE---G--------------------EYYTDMMSFERDACLFFN
VARIEQAVK-EG--K-F-TTIGDSK---------------------VPVVEGR-----IE
FNKDPKTALVCRVSVPKNPHGVNAS-PDGKYFVCSGKLSPTCTVIELQKVLDWF-DGK--
-------L-----DDPD-KAIVAEP--EVGLGPLHTTFDG----RGNAYTTLFLDSQ---
-VCKWNV----------EKAIKKY----A---GDKTI-NPIVHKIDVMYQPGHINATCAE
TRAAD--GIWMAVGNKFSKDRFLPVGPLHAENDQLLDIT----G-E---Q------MILA
HDNAV-RPEPHDFVIFPRDWL--HP---KQVYN-MD-D---FPMATKDASE------AGV
----------TR---------N-G---N---KVTVKMVSFAPSYE-------PSDVK-LK
VGDEVTWYLTNIDKVEDLTHGFAIPE--YNIQFIVNPQETVSVTFKVDK-PGLFWFYCTN
FCHALHLEMRGRMMVE-P------------------------------------------
------------------------------------------------------------
------------------------------------------------------------
------------------------------------------------------------
------------------------------------------------------------
------------------------------------------------------------
------------------------------------------------------------
------------------------------------------------------------
------------------------------------------------------------
------------------------------------------------------------
-----------------
>ref_0_491
----------------------------------------------------MDSSKD--
-----------------NNKNGSAT-----------------------------------
----------------AVEHGRRGFL-G-K------------------------------
-----------------------------------GAA-------LGL--AGVTLG----
--LA------AC-------------KE---------------QGAGAKPADAKPHQAG--
---------------------------------GGSEIAPG--QLDEYYAFISAGHAGEA
RILGIPSGRTLK-RIPVFNVDCMVGWGI--TNESKAII-GTKPDGSLL------------
----YNTGDTHHVHGSYKDGTYDGRWLFVNDKIHSRLARIRMDTMECDKITQ-LPNVMGF
HGIFTDKRDPVDPKIDYTTRVFCGAEFHIP-----L-----PN------D-GH--DL---
DDP------------SKW---GALFSCVSA------------------------------
------------------------------------ETMEVL--WQCRVDG---NMDLVA
TSYDGKLAASNQYNV-EN---A--------------------ADLNGMMSAERDACVFFH
VERIERLVK-EG--K-F-TTIGASK---------------------VPVIDGR-----KA
ANPDPKTAVTCYVPVSKNPHGVNAS-PDGKYFVCSGKLSPTATVIELAKVLQWF-DGG--
-------L-----KDAR-DAVVAEP--EIGLGPLHTAFDG----RGNAYTSLFLDSQ---
-CVKWNV----------DAAIAQF----K---GDKNA-KVILEKMDVHYQPGHNYASMGE
TREAD--GKYLNSGNKFSKDRFLPVGPLHVETEQLIDIS----G-D---K------MRLI
ADHTA-YSEPHDGIIVKRDLV--KT---RQIYN-MD-D---FPNAVK-PEN------AGI
----------ER---------H-G---N---KVHVRLMSQAPSYS-------MPVIK-VR
KGDEVTITLTNHDKVEDLTHGLALPT--YNINFIVNPQETKSVTFKADH-AGAFWMYCTH
FCHALHLEMRSRFLVE-A------------------------------------------
------------------------------------------------------------
------------------------------------------------------------
------------------------------------------------------------
------------------------------------------------------------
------------------------------------------------------------
------------------------------------------------------------
------------------------------------------------------------
------------------------------------------------------------
------------------------------------------------------------
-----------------
>ref_0_521
-------------------------------------------------------MNT--
-----------------PNNKIAIP-----------------------------------
-----------------RDLGRRNFL-N-K------------------------------
-----------------------------------TAI-------AGLAGAGLSAG----
--LV------AC-------------NK--TAGPAAT---GSPAVAASEPAK-SGAVDY--
---------------------------------SAYEVHPG--QLDTYYSFSSGGHSGEV
RIYGLPSGRLFK-RIPVFNIDCLVGWGI--TNESKKIM-GTNADGSLK------------
----YFTGDTHHVHPSYTDGTYNGKHLFVNDKIHGRIARVRLDTMECDKITE-LPNVQGF
HGIFPDKRDPVDEKINYTTRVFCGNEFHIP-----Q-----PN------D-GR--DL---
NDP------------TKY---FCLFTCIDA------------------------------
------------------------------------ETLEPR--WQVKVDG---NMDLVA
TSYDGKLACSNQYNM-EN---G--------------------AHYEDMMSLERDSCIFFN
IARIEAAVK-AG--K-T-FFIGKSK---------------------VPVVDGT-----KS
ANADPKTALTCYVPTPKNPHGVNAS-PDGKYYACSGKLSPTATLIEHALVLKWF-DGE--
-------L-----KEPR-DTVVAEP--EIGLGPLHTGFDN----KGNAYTTLFLDSQ---
-IVKWNL----------EAAIKSF----K---GDKAA-KPVVDRIDVQYQPGHGFTSMGE
TKNAD--GKFFLSDNKFSKDRFLPVGPLHPETAQLIDIS----G-D---K------MKLV
ADHSV-YSEPHDSIIIPRELI--RT---RQVYD-IN-E---FPNAVKDAKE------CRV
----------ER---------K-G---K---KVTVYLTSQAPTFG-------LREWT-VK
KGDEVTIILTNLDKVEDLTHGFAIPN--YNINFIVNPQETKSVTFKADK-PGVYWCYCTN
FCHALHLEMRSRMLVE-A------------------------------------------
------------------------------------------------------------
------------------------------------------------------------
------------------------------------------------------------
------------------------------------------------------------
------------------------------------------------------------
------------------------------------------------------------
------------------------------------------------------------
------------------------------------------------------------
------------------------------------------------------------
-----------------
>refHal_144
------------------------------------------------------------
------------------------------------------------------------
------------------------------------------------------------
------------------------------------------------------------
------------------------------------------------------------
------------------------------------------------------------
----------------------MVGWGI--TNESKKIM-GTKPDGSLK------------
----YFTGDTHHVHMSYKDGTYDGKYIFVNDKINGRLARVRLDTMECDHILE-LPNVQGF
HGVFPDKRDPLDQGINHTTRVFCGSEFHIP-----H-----PN------D-GR--DL---
ESP------------EKY---GALFTCVDS------------------------------
------------------------------------ETMEVR--WQCKVDG---NMDLVA
TSYDGKLTCSNQYNT-ES---G--------------------VHYEDMMSAERDSCVFFN
VARIEAAVK-AG--K-V-FHIGDSK---------------------VPVVDGT-----KA
ANKDPKTALTCYVPVPKNPHGVNVS-PDGKYYVCSGKLSPTATLIQHDLVLKWF-DGQ--
-------L-----KEPR-DTVVAEP--EIGLGPLHTGFDG----KGNAYTTLFLDSQ---
-IVKWNL----------DAAMKAF----K---GDKSA-KPVLDRIDVHYQPGHGFTSMGE
TKEPD--GKFFLSDNKFSKDRFLPVGPLHPETAQLIDIS----G-E---K------MQLV
SDHSA-YPEPHDSIMVRRDII--KT---RQIYN-LD-E---FPLAVKNVKD------SRV
----------ER---------K-G---K---KVTVYLTSQAPAYG-------LREWR-VK
KGDEVTIIVTNLDKVEDLTHGFAIPK--YNINFVIHPQDTKSVTFIADK-PGVFWCYCTN
FCHALHLEMRSRMLVE-A------------------------------------------
------------------------------------------------------------
------------------------------------------------------------
------------------------------------------------------------
------------------------------------------------------------
------------------------------------------------------------
------------------------------------------------------------
------------------------------------------------------------
------------------------------------------------------------
------------------------------------------------------------
-----------------
>refHal_39
----------------------------------------------------MANSKE--
-----------------NTEAAAAP-----------------------------------
-----------------QDARRRKFL-A-S------------------------------
-----------------------------------SAV-------AGLAGASLSLG----
--LA------GC-------------NKGGDASTAAA---G-GASAASGANP-APAIDF--
---------------------------------SKYEVHPG--KLDTYYAFSSGGHSGDL
RVHGLPSGREIR-RIPVYNIDCMSGWGI--TNESRKII-GTKANGQLE------------
----YFTGDTHHVHMSYTDGTYDGKYIFVNDKINARIARVRLDTMECDAITP-LPNVQGF
HGIFPDKRDPLDDKINYTTRVFCGNEFHIP-----H-----PN------D-GR--DL---
NDP------------KKY---YCLFTCVDA------------------------------
------------------------------------KTMQPR--WQVKIDG---NMDLVA
TSYDGKLACSNQYNT-EN---G--------------------VHYEEMMAAERDACVFFH
VARIEEAVK-NG--R-F-FKIGNSP---------------------VPVVDGT-----RA
ANADPKTALTCYVPVPKNPHGVNAS-PDGKYYACSGKLSPTATLISHELMLKWF-AGE--
-------L-----KEPR-DAVVAEP--EIGLGPLHTGFDG----KGYAYTTLFLDSQ---
-IVKWSV----------DEAIKAY----K---GDKAA-KVVVDRIDVHYQPGHGFTSMGE
TKEPD--GQFFISDNKFSKDRYLPVGPLHPDSAQLIDIS----G-E---K------MQLV
ADHPT-YPEPHDSIVVRRDII--KT---RQIYT-LD-E---FPLAVKNAKD------SRV
----------ER---------H-G---R---KVTVYLTSQAPTFG-------LREWT-VK
KGDEVTIILTNLDKVEDLTHGFAIPF--YNINFVVHPQQTQSVTFIADK-PGVFWCFCTN
FCHALHLEMRSRMLVE-A------------------------------------------
------------------------------------------------------------
------------------------------------------------------------
------------------------------------------------------------
------------------------------------------------------------
------------------------------------------------------------
------------------------------------------------------------
------------------------------------------------------------
------------------------------------------------------------
------------------------------------------------------------
-----------------
>refHal_37
----------------------------------------------------MANSKE--
-----------------NTEAAAAP-----------------------------------
-----------------QDARRRRFL-A-S------------------------------
-----------------------------------SAV-------AGLAGASLSLG----
--LA------GC-------------NKGGDAPAAAS---GAGASAASGAAA-APAIDF--
---------------------------------GKYEVHPG--KLDTYYTFSSGDHSGDI
RVHGLPSGREIR-RIPVYNIDCMSGWGI--TNESRKII-GTKANGQLE------------
----YFTGDTHHVHMSYTDGTYDGKYIFVNDKINARIARVRLDTMECDAITP-LPNVQGF
HGIFPDKRDPLDQTINYTTRVFCGNEFHIP-----H-----PN------D-GR--DL---
NDP------------KKY---YCLFTCVDA------------------------------
------------------------------------KTMQPR--WQVKIDG---NMDLVA
TSYDGKLACSNQYNT-EN---G--------------------VHYEEMMAAERDACVFFN
VARIEEAVK-NG--K-F-FKVGNSP---------------------VPVVDGT-----RA
ANADPKTALTCYVSVPKNPHGVNAS-PDGKYYACSGKLSPTATLISHELMLKWF-AGE--
-------L-----KEPR-DAVVAEP--EIGLGPLHTGFDG----KGYAYTTLFLDSQ---
-IVKWSL----------EEAIKAY----K---GEKAA-KVVVDRIDVHYQPGHGFTSMGE
TKEPD--GQFFISDNKFSKDRYLPVGPLHPDSAQLIDIS----G-E---K------MLLV
ADHPT-YPEPHDSIVVRRDII--KT---RQIYN-LD-E---FPLAVKNAKD------SRV
----------ER---------H-G---R---KVTVYLTSQAPTFG-------LREWT-VK
KGDEVTIILTNLDKVEDLTHGFAIPF--YNINFVVHPQQTQSVTFIADK-PGVFWCFCTN
FCHALHLEMRSRMLVE-A------------------------------------------
------------------------------------------------------------
------------------------------------------------------------
------------------------------------------------------------
------------------------------------------------------------
------------------------------------------------------------
------------------------------------------------------------
------------------------------------------------------------
------------------------------------------------------------
------------------------------------------------------------
-----------------
>refHal_38
----------------------------------------------------MANSKE--
-----------------NTEAAAAP-----------------------------------
-----------------QDARRRRFL-A-S------------------------------
-----------------------------------SAV-------AGLAGASLSLG----
--LA------GC-------------NKGGDAPAAAS---GAGASAASGAAA-APAIDF--
---------------------------------GKYEVHPG--KLDTYYTFSSGGHSGDI
RVHGLPSGREIR-RIPVYNIDCMSGWGI--TNESRKII-GTKANGQLE------------
----YFTGDTHHVHMSYTDGTYDGKYIFVNDKINARIARVRLDTMECDAITP-LPNVQGF
HGIFPDKRDPLDQTINYTTRVFCGNEFHIP-----H-----PN------D-GR--DL---
NDP------------KKY---YCLFTCVDA------------------------------
------------------------------------KTMQPR--WQVKIDG---NMDLVA
TSYDGKLACSNQYNT-EN---G--------------------VHYEEMMAAERDACVFFN
VARIEEAVK-NG--K-F-FKVGNSP---------------------VPVVDGT-----RA
ANADPKTALTCYVSVPKNPHGVNAS-PDGKYYACSGKLSPTATLISHELMLKWF-AGE--
-------L-----KEPR-DAVVAEP--EIGLGPLHTGFDG----KGYAYTTLFLDSQ---
-IVKWSL----------EEAIKAY----K---GEKAA-KVVVDRIDVHYQPGHGFTSMGE
TKEPD--GQFFISDNKFSKDRYLPVGPLHPDSAQLIDIS----G-E---K------MLLV
ADHPT-YPEPHDSIVVRRDII--KT---RQIYN-LD-E---FPLAVKNAKD------SRV
----------ER---------H-G---R---KVTVYLTSQAPTFG-------LREWT-VK
KGDEVTIILTNLDKVEDLTHGFAIPF--YNINFVVHPQQTQSVTFIADK-PGVFWCFCTN
FCHALHLEMRSRMLVE-A------------------------------------------
------------------------------------------------------------
------------------------------------------------------------
------------------------------------------------------------
------------------------------------------------------------
------------------------------------------------------------
------------------------------------------------------------
------------------------------------------------------------
------------------------------------------------------------
------------------------------------------------------------
-----------------
>ref_0_543
----------------------------------------------------MSQDHN--
-----------------KDQKLDGQ-----------------------------------
-----------------PDPSRRKFL-N-T------------------------------
-----------------------------------AAF-------AGLAGAGLSVG----
--LS------AC-------------KQ--EQAPAPA----AAPAAHPAAEA-A---EV--
---------------------------------GKYEVAPG--QLDTYYSFSSGGHSGNV
RIYGLPSGRELK-AIPVFNTDCLVGWGI--TNESKAIL-GTKPDGSLK------------
----YTTGDTHHVHPSYKDGTYDGKYLFVNDKIHGRIARVRLDTMECDKITE-LPNMQGY
HGTFPDKRDPVDPAINYTTRVFCGAEFSIP-----L-----PN------N-GS--NM---
DKV------------DQY---RSLFTCVDS------------------------------
------------------------------------ESMQVR--WQVLIDG---NCDLVA
TSYDGKIAATNQYNT-EM---G--------------------VHYPETMAAERDACLFFN
VARIEEAVK-AG--K-V-TYIGDSK---------------------IPVVDGR-----LA
SNADPKTALTCYVPIPKNPHGVNIS-PDGKYYACSGKLSPTASVIAHELVLKWF-DGD--
-------L-----KEPR-DAVVAEP--EIGLGPLHTGFDN----KGNAYTTLFLDSQ---
-IVKWNV----------EAAIKAY----Q---GDKNV-TVVVDRIDVHYQPGHGFTSMGE
TKEAD--GKFFISDNKFSKDRFLPVGPLHAETAQMIDIS----G-D---K------MKLV
ADHSV-LSEPHDSIVIRRDII--KT---RQIYN-MD-E---FPNAVKDFKD------SGV
----------FR---------D-G---K---KVTIKLTSQAPAYS-------LGEFK-VK
KGDEVTIILTNHDKVEDLTHGFAIPK--YDINFIVNPQETKSVTFKADK-PGVYWCYCTH
FCHALHLEMRSRLMVE-A------------------------------------------
------------------------------------------------------------
------------------------------------------------------------
------------------------------------------------------------
------------------------------------------------------------
------------------------------------------------------------
------------------------------------------------------------
------------------------------------------------------------
------------------------------------------------------------
------------------------------------------------------------
-----------------
>refHal_20
----------------------------------------------------MSQDQN--
-----------------QDQKLDGQ-----------------------------------
-----------------PDPSRRKFL-N-T------------------------------
-----------------------------------AAF-------AGLAGAGLSVG----
--LS------AC-------------KQ--EQAPSAA---PAAPAAAAPAEA-VPVEHV--
---------------------------------GKYEVAPG--QLDTYYSFSSGGHSGDV
RIYGLPSGRQLK-SIPVFNTDCMVGWGI--TNESKAII-GTKPDGSMK------------
----YRTGDTHHVHPSYTDGTYDGKYLWVNDKIHGRLARVRLDTMECDKITE-LPNVQGF
HGTFPDKRDPVDPAINHTTRVFCGTEFSIP-----L-----PN------D-GH--GL---
DDV------------AAY---RSVFSCVDA------------------------------
------------------------------------ESMEVR--WQVLIDG---NCDLVA
SSYDGKLACTNQYNV-EM---G--------------------VHYEETMAAEWDACLFFN
IARIEEAVK-AG--K-V-TYIGDSK---------------------VPVVDGL-----RA
SNADPKTALTCYVPIPKNPHGVNTS-PDGKYYACSGKLSPTATVISHEQVLKWF-DGG--
-------V-----KEAR-ECVVAEP--EIGLGPLHTGFDN----KGNAYTTLFLDSQ---
-IVKWNV----------EAAIKSY----Q---GDKTA-TPVVDRLDVHYQPGHGFTSMGE
TKEAD--GKFFISDNKFSKDRFLPVGPLHPETAQMIDIS----G-D---K------MVLV
ADHSV-TSEPHDSIVIRRDII--KT---RQVYT-LE-D---FPHAVKDPKE------SGV
----------FR---------E-G---K---KVTVKLTSQAPAYS-------LREFR-VK
KGDEVTIILTNHDKVEDLTHGFAIPK--HDINFAVSPQETKSVTFIADK-PGVYWCYCTH
FCHALHLEMRSRMIVE-A------------------------------------------
------------------------------------------------------------
------------------------------------------------------------
------------------------------------------------------------
------------------------------------------------------------
------------------------------------------------------------
------------------------------------------------------------
------------------------------------------------------------
------------------------------------------------------------
------------------------------------------------------------
-----------------
>ref_0_542
-----------------------------------------------------MNEAK--
-----------------M-KPAGEM-----------------------------------
-----------------PDPGRRKFL-N-T------------------------------
-----------------------------------AAF-------AGLAGAGLSVG----
--LS------AC-------------NK--ETAPAPA-------ASTAPMAA-AEHLEV--
---------------------------------GKYEVAPG--QLDEYYAFSSGGHSGEC
RIYGLPSGRELK-RIPVFNMDCLVGWGT--TNESKAIL-GTKPNGTPK------------
----YTTGDTHHVHPSYTDGTYDGKYMFVNDKIHGRLARIRMDTMETDKITE-IPNIQGF
HGTFPDKRDPVDAAINHTTRVFCGAEFSIP-----L-----PN------D-GR--DM---
EDG------------SKY---KSLFTCVDA------------------------------
------------------------------------ETMEVR--WQALIDG---NCDLVA
SSYDGKLAATNQYNT-EM---G--------------------IHYEGMMGAEMDACLFFN
VARIEEAVK-AG--K-F-TTIGSSK---------------------VPVVDGT-----RA
SNADPKTALTCYVPIPKNPHGVNIS-PDGKYYACSGKLSPTASVIEHALVLKWF-DGE--
-------L-----PEAR-EAVVAEP--EIGLGPLHTGFDN----KGNAYTTLFLDSQ---
-IVKWNV----------EAAIKSF----K---GDTAA-KVVLDRIDVHYQPGHGFTSMGE
TKESD--GRYFVSDNKFSKDRFLPVGPLHAETAQLIDIS----G-D---K------MKLV
ADHSV-YSEPHDSIIIRRDII--KT---RQIYN-LD-D---FPHAVKDPKE------SGV
----------FR---------D-G---K---KVTVKLTSQAPAFS-------LREFK-VK
KGDEVTIILTNLDKVEDLTHAMAIPK--YDINFIVNPQQTQSVTFVADQ-PGVYWCYCTN
FCHALHLEMRSRMIVE-A------------------------------------------
------------------------------------------------------------
------------------------------------------------------------
------------------------------------------------------------
------------------------------------------------------------
------------------------------------------------------------
------------------------------------------------------------
------------------------------------------------------------
------------------------------------------------------------
------------------------------------------------------------
-----------------
>refHal_216
----------------------------------------------------MTQDDN--
-----------------T-KSLDAQ-----------------------------------
-----------------PDLGRRKFL-N-T------------------------------
-----------------------------------AAL-------VGLSGAGLSVG----
--LS------AC-------------NK--DTVPAAT-------SGGEKAGA-AP--AH--
---------------------------------GKYEVPPG--QLDEYYSFSSGGHSGEV
RIYGLPSGRELK-RIPVFNMDCLVGWGV--TNESKAIL-GTKPNGTPK------------
----YTTGDTHHVHQSYRDGTYDGKYMFVNDKIHGRLARIRMDTMECDKIIE-LPNVQGF
HGTFTDKRDPVDASINHTTRVFCGGEFGIP-----L-----PN------D-GR--DL---
EDV------------SKY---KSVFSCVDA------------------------------
------------------------------------ESMEMR--WQVLIDG---NCDLVA
SSYDGKLAATNQYNT-EN---G--------------------ARYEDMMSAEMDACLFFN
IARIEEAVK-AG--K-V-TYIAGSK---------------------VPVVDGT-----RA
ANADPKTALTCYVPVSKNPHGVNIS-PDGKYYACSGKLSPTATVIEHALVLKWF-DGA--
-------L-----AKPR-DAVVAEA--EIGLGPLHTGFDN----KGNAYTTLFLDSQ---
-IVKWNV----------EAAIKSF----K---GDKTA-KVVLDRIDVHYQPGHGFTSMGE
TKESD--GKYFISDNKFSKDRFLPVGPLHAETAQMIDIS----G-D---K------MKLV
ADHSV-YSEPHDSIIVRRDII--KT---RQVYD-MD-E---FPLAVKDPKD------SGV
----------FR---------N-G---K---KVTVKLISQAPAFS-------LREFK-VK
KGDEVTIILTNHDKVEDLTHALAIPK--YDINFIVNPQQTQSVTFVADK-PGVYWCYCTN
FCHALHLEMRTRMIVE-A------------------------------------------
------------------------------------------------------------
------------------------------------------------------------
------------------------------------------------------------
------------------------------------------------------------
------------------------------------------------------------
------------------------------------------------------------
------------------------------------------------------------
------------------------------------------------------------
------------------------------------------------------------
-----------------
>refHal_210
-----------------------------------------------------MNDAK--
-----------------MNPVEAMP-----------------------------------
------------------DPSRRKFL-N-T------------------------------
-----------------------------------AAL-------AGLAGAGMSVG----
--LS------AC-------------NK--ETAPAPAA--APAAAPAAAPAA-AHAASG--
---------------------------------LKLHMAPG--ELDTYYGIWSGGHSGEC
RVLGLPSGREIK-RVPTFNIDCMSGWGI--TNESKKVI-GTRADGQLK------------
----YKTGDTHHIHGSYTDGTYDGKYFWVNDKIHGRLGRIRGDVFECDAITE-IPNIQGF
HGIFSDKRDPVDKAINHTTRVFCGNEFHIP-----Q-----PN------D-GR--DL---
DDP------------TKY---FCLFTCVDA------------------------------
------------------------------------ETMEVR--WQCKVDG---NMDLVA
TSYDGRFAAANQYNT-EG---G--------------------ARYEDMMSAEMDACVFFD
VARIEKAIK-DG--K-S-FTVGTSK---------------------VPVVDGT-----KA
ANPDPKTALTAYVPVPKNPHGVNAS-PDGKYMICSGKLSPTCTVIEVAKVADFL-DGK--
-------L-----DDIR-KSVVAEV--EVGLGPLHTTYDG----RGNAFTTLFLDSQ---
-IVKWNI----------DAAIKFH----N---GDKAA-QYVVDRIDVHYQPGHISADMGE
TKEAS--GQFLAVGCKFSKDRFLPVGPMHPENEQLIDIR----G-E---K------MVLL
ADHPV-HPEPHDFIIVKRELI--KT---RQVGV-LD-A---HPLAIKDAKE------SGV
----------FR---------D-G---N---KVTVRIASQAPAYS-------LREFE-LK
VGDEVTLILTNLDKVEDLSHGFAIPK--YDINFVVNPLETKSVTFKADK-PGVFWCYCTH
FCHALHLEMRTRMLVR-P------------------------------------------
------------------------------------------------------------
------------------------------------------------------------
------------------------------------------------------------
------------------------------------------------------------
------------------------------------------------------------
------------------------------------------------------------
------------------------------------------------------------
------------------------------------------------------------
------------------------------------------------------------
-----------------
>refHal_214
----------------------------------------------------MNEDAK--
-----------------MNQVDAMP-----------------------------------
------------------DPSRRKFL-N-S------------------------------
-----------------------------------AAL-------AGLAGAGLSVG----
--LS------AC-------------NK--ESAPAPSA--APAAAPAAAPKA---AASD--
---------------------------------LHLHMKPG--ELDTYYGVWSGGHSGEC
RILGLPSGREIK-RIPTFNIDPMSGWGI--TNESKKVI-GTRPDGQLK------------
----YKTGDTHHIHGSYTDGTYDGKYFWVNDKIHGRVARIRGDRFECDAITE-IPNIQGF
HGIFSDKRDPVDPAINYTTRVFCGNEFHIP-----Q-----PN------D-GR--DL---
DDP------------TKY---YCLFTCVDA------------------------------
------------------------------------ETMEVR--WQCKVDG---NMDLVA
SSYDGRFACSNQYNT-EG---G--------------------ARYEDMMSAEMDACVFFD
IARIEQAIK-DG--K-S-FTVGDSK---------------------VPVVDGT-----KA
ANPDPKTALTAYVPVPKNPHGVNAS-PDGKYMICSGKLSPTCTVIEVTKVADFL-DGK--
-------L-----DDIR-KAVVSEV--EVGLGPLHTTYDG----RGNAFTTLFLDSQ---
-IVKWNI----------DAAIKFY----N---GDKAV-QYVVDRIDVHYQPGHISSDMGE
TKEAG--GQFLAVGCKFSKDRFLPVGPMHPENEQLIDIR----G-E---K------MVLL
ADHPV-HPEPHDFVIVRRDII--KT---FQVAE-LD-W---HPLALRDAKE------SGV
----------FR---------E-G---N---KVTVKIASQAPAYS-------LREFT-IK
QGDEVTIILTNLDKVEDLTHGWAMPK--YDINFTVNPQETKSVTFTADK-PGVFWCYCTH
FCHALHLEMRTRMIVE-PA-----------------------------------------
------------------------------------------------------------
------------------------------------------------------------
------------------------------------------------------------
------------------------------------------------------------
------------------------------------------------------------
------------------------------------------------------------
------------------------------------------------------------
------------------------------------------------------------
------------------------------------------------------------
-----------------
>ref_0_185
-----------------------------------------------------MSQDL--
-----------------TKPLDAQP-----------------------------------
------------------DPSRRKFL-N-T------------------------------
-----------------------------------AAV-------VGLSGAGLSIG----
--LA------GC-------------KQ--EQAAAPAAAPAPAPAAAPAPAA-VTKSVQ--
---------------------------------DAIHLKPG--ELDTYYGLWSGGHTGDF
RVLGLPSGRELH-RVPCFVPDALVGWGV--TNESKQVM-GTKPDGSLQ------------
----FTVGDTHHTHASYKDGNYDGRYAWINDKINSRIARIRLDYFVCDKITK-LPNVQGF
HGIFPDKRDPVDQAINYTTRVFCGGEFHIP-----L-----PN------D-GR--DV---
NEP------------EKY---RALFSCVDA------------------------------
------------------------------------ETMEVR--WQVLIDG---NCDLVA
TSFDGKLAASNQYNT-EN---G--------------------IHYEDMMSAERDACIFFN
IARIEQAVK-EG--R-Y-TTYGSSR---------------------VPVVDGT-----RA
ANTDPATALTATVSVPKNPHGVNAS-PDGKYFICAGKLSPTATVIELQKVLDWF-DGK--
-------L-----ADID-GSIVAEV--ELGLGPLHTAFDG----RGNAYTTLFLDSQ---
-VVKWNV----------DAAIKFH----S---GDTSA-QYVVDRLDVHYQPGHINASQSE
TMFAD--GKYLAVGCKFSKDRYLPVGPLHAENEQLIDIS----G-D---K------MVLL
ADHPV-RPEPHDFIIFKRELL--NP---KKIYS-HD-E---FPLAITDPKE------AGV
----------YR---------D-G---N---KVTVKITSLAPAFD-------PREFK-LQ
RGDEVTLILTNLDRIEDLTHGFAIPE--YNINFIVNPQETKSVSFVADK-PGVFWCYCTH
FCHALHLEMRSRMIVE-A------------------------------------------
------------------------------------------------------------
------------------------------------------------------------
------------------------------------------------------------
------------------------------------------------------------
------------------------------------------------------------
------------------------------------------------------------
------------------------------------------------------------
------------------------------------------------------------
------------------------------------------------------------
-----------------
>refHal_212
-----------------------------------------------------MQETK--
-----------------MNTVEAMP-----------------------------------
------------------DPSRRKFL-N-T------------------------------
-----------------------------------AAF-------AGLAGAGLSVG----
--LS------AC-------------NK--ESAPA-----AGAPAAAGAPVA-AAKAAY--
---------------------------------NDPHLKPG--ELDTYYGLWSGGHTGDF
RVLGLPSGRELH-RVPCFVPDALVGWGH--TNESKKIM-GTKADGSLR------------
----YTVGDTHHTHASYKDGNYDGRYAWINDKINSRIARIRLDYFICDKITE-LPNVQGF
HGIFPDKRDPVDPAINYTTRVFCGAEFHVP-----L-----PN------D-GR--DV---
DSP------------EKY---RTLFSCVDA------------------------------
------------------------------------ETMEVR--WQALIDG---NCDLVA
TSFDGKLAATNQYNT-EG---G--------------------YHYEGMMSAERDACLFFN
IARIEQAVK-DG--K-Y-TTYGTSR---------------------VPVVDAT-----KA
ANTDPKTALVCSVSVPKNPHGVNAS-PDGKYFICAGKLSPTATVIELSKVLDWF-DGK--
-------V-----DDED-KTIVAEV--ELGLGPLHTAFDG----RGNAYTTLFLDSQ---
-IVKWNV----------DAAIKFH----S---GDKSA-QYVVDRLDVHYQPGHINASQSE
TMFAD--GKWLCVGCKFSKDRFLPVGPLHAETEQFVDIS----G-E---K------MVLV
ADHPV-RPEPHDFIIFKRELL--QP---KQVYD-IN-E---FPLAVKDPKE------AGV
----------FR---------D-G---N---KVTVKITSLAPAFE-------PREFK-LQ
LGDEVTIILTNLDKIEDLTHGFAIPK--YNVNFIVNPQETASVTFIADK-PGVFWCYCTH
FCHALHLEMRSRMIVE-A------------------------------------------
------------------------------------------------------------
------------------------------------------------------------
------------------------------------------------------------
------------------------------------------------------------
------------------------------------------------------------
------------------------------------------------------------
------------------------------------------------------------
------------------------------------------------------------
------------------------------------------------------------
-----------------
>refHal_213
-----------------------------------------------------MQETK--
-----------------MNTVEAMP-----------------------------------
------------------DPSRRKFL-N-T------------------------------
-----------------------------------AAF-------AGLAGAGLSVG----
--LS------AC-------------NK--ESAPA-----AGAPAAAGAPVA-AAKAAY--
---------------------------------NDPHLKPG--ELDTYYGLWSGGHTGDF
RVLGLPSGRELH-RVPCFVPDALVGWGH--TNESKKIM-GTKADGSLR------------
----YTVGDTHHTHASYKDGNYDGRYAWINDKINSRIARIRLDYFVCDKITE-LPNVQGF
HGIFPDKRDPVDPAVNYTTRVFCGAEFHIP-----L-----PN------D-GR--DV---
DSP------------EKY---RTLFSCVDA------------------------------
------------------------------------ETMEVR--WQALIDG---NCDLVA
TSFDGKLAATNQYNT-EG---G--------------------YHYEGMMSAERDACLFFN
IARIEQAVK-DG--K-Y-TTYGTSR---------------------VPVVDAT-----RA
ANTDPKTALVCSVSVPKNPHGVNAS-PDAKYFICAGKLSPTATVIELSKVLDWF-DGK--
-------L-----DDED-KAIVAEV--ELGLGPLHTAFDG----RGNAYTTLFLDSQ---
-IVKWNV----------DAAIKFH----S---GDKSA-QYVVDRLDVHYQPGHINASQSE
TMFAD--GKWLCVGCKFSKDRFLPVGPLHAETEQFVDIS----G-E---K------MVLV
ADHPV-RPEPHDFIIFKRELL--QP---KQVYD-IN-E---FPLAVKDPKE------AGV
----------FR---------D-G---N---KVTVKITSLAPAFE-------PREFK-LQ
LGDEVTIILTNLDKIEDLTHGFAIPK--YNVNFIVNPQETASVTFIADK-PGVFWCYCTH
FCHALHLEMRSRMIVE-A------------------------------------------
------------------------------------------------------------
------------------------------------------------------------
------------------------------------------------------------
------------------------------------------------------------
------------------------------------------------------------
------------------------------------------------------------
------------------------------------------------------------
------------------------------------------------------------
------------------------------------------------------------
-----------------
>ref_0_283
-------------------------------------------------------MTK--
-----------------QDSLTTSQ-----------------------------------
-------------DNAPSVLGRRRFM-N-T------------------------------
-----------------------------------AAL------------AGLAT-----
--VV------AC-------------TD--KGTPSAG---ASAQAAGAAAPA-AAGHEI--
---------------------------------AGLHPKPG--ELDTYYGLWSGGHTGDM
RVFGMPSGREIH-RIPCFVPDALVGWGI--TNESRKVM-GTKPDGTLR------------
----YTVGDTHHVHASYKDGNYDGRYAWINDKINARLARVRLDYFICDKITE-LPNVQGF
HGIFPDKRDPVDPKINYTTRVFCGGEFSIP-----L-----PN------VP-T--E----
-DG------------SKY---HSLFTCVDA------------------------------
------------------------------------ETMEVR--WQVLIDG---NCDLVA
TSYDGKLAATNQYNT-EM---G--------------------VHYEDMMSAERDACLFFN
VARIEEAVK-AG--K-F-KTIGDSK---------------------VPVVDGT-----RA
SNADPITALTGYVSVPKNPHGVNAS-PDGKYFICSGKLSPTGTVIELAKILDWF-DGK--
-------L-----TKID-DAIVAEV--ELGLGPLHTAFDG----RGNAYTTLFLDSQ---
-IVKWNV----------DSAIKFH----K---GDKSA-KYVVDRLDVQYQPGHLSASQSE
TMAAD--GKFLAVGCKFSKDRFLPVGPLHPENEQFIDIS----G-E---K------MMLL
QDHPV-RSEPHDFIIFKRELL--HP---KQVYA-LD-D---FPLAIKDPKE------SGV
----------FR---------N-G---K---KVTVKITSQAPAFS-------LREFK-LK
KGDEVTLILTNLDKIEDLTHGFAIPK--YNVNFIVNPQETASVTFVADK-PGVFWCYCTH
FCHALHLEMRSRMIVE-A------------------------------------------
------------------------------------------------------------
------------------------------------------------------------
------------------------------------------------------------
------------------------------------------------------------
------------------------------------------------------------
------------------------------------------------------------
------------------------------------------------------------
------------------------------------------------------------
------------------------------------------------------------
-----------------
>refHal_172
-----------------------------------------------------MMSKH--
-----------------PHSPSTPQ-----------------------------------
-------------DETPSVPGRRRFM-N-S------------------------------
-----------------------------------AAL------------AGLAT-----
--VV------AC-------------TD--KGAPAGS---AAATG---VAAT-AEEHTV--
---------------------------------AGLHPKPG--QLDTYYGLWSGGHTGDM
RVMGMPSGREIH-RIPMFVPDALVGWGI--TNESKKVM-GTRPDGRLK------------
----YTVGDTHHVHASYKDGNYDGRYAWINDKINSRLGRVRLDYFICDKITE-LPNVQGF
HGIFPDKRDPVDPQINYTTRVFCGGEFAIP-----L-----PN------TAGI--D----
-DP------------AKY---RSLFTCVDA------------------------------
------------------------------------ESMEVR--WQVLIDG---NCDLVA
TSYDGKLAATNQYNT-EM---G--------------------AHYEDMMSAERDACLFFN
VARIEAAVK-AG--R-F-KTIGDSK---------------------VPVVDGT-----HA
ANQDPKTALTAYVSVPKNPHGVNAS-PDQKYFICAGKLSPTATVIELARVLDWF-DGK--
-------L-----AKID-DAIVAEV--ELGLGPLHTAFDG----RGNAYTTLFLDSQ---
-IVKWNI----------DAAIRFH----K---GDKNA-KYVVDRLDVHYQPGHLNASQSE
TVAAD--GKFLAVGCKFSKDRFLPVGPLHPENEQFIDIS----G-D---K------MVLL
QDHPI-RSEPHDFIIFKRELL--HP---KQIYS-LD-D---FPLATKDPKQ------SGV
----------VR---------N-G---K---KVTVRLTSQAPSYS-------LREFK-LK
KGDEVTLILTNLDKVEDLTHGFAIPK--YDINFIVNPQETASVTFIADK-PGVFWCYCTH
FCHALHLEMRSRMIVE-A------------------------------------------
------------------------------------------------------------
------------------------------------------------------------
------------------------------------------------------------
------------------------------------------------------------
------------------------------------------------------------
------------------------------------------------------------
------------------------------------------------------------
------------------------------------------------------------
------------------------------------------------------------
-----------------
>ref_0_214
-----------------------------------------------------MMTKH--
-----------------QQSPSTQQ-----------------------------------
-------------EEALSVPGRRRFM-N-S------------------------------
-----------------------------------AAL------------AGLAT-----
--VV------AC-------------TD--KGTPAAA---PAASASAPTATA-AGEHVI--
---------------------------------AGMHPKPG--ELDTYYGLWSGGHTGDM
RVMGMPSGREIH-RIPMFVPDALVGWGI--TNESKKVM-GTKPDGSLR------------
----YTVGDTHHVHASYKDGNYDGRYAWINDKINSRLGRVRLDYFICDKITE-LPNVQGF
HGIFPDKRDPLDPKINYTTRVFCGGEFAIP-----L-----PN------TAGI--D----
-DP------------SKY---RSLFTCVDA------------------------------
------------------------------------ETMEVR--WQVLIDG---NCDLVA
TSYDGKLAATNQYNT-EM---G--------------------VHYEDMMSAERDACLFFN
VARIEAAVK-AG--K-F-KTIGDSK---------------------VPVVDGT-----HA
ANQDPKTALTAYVSVPKNPHGVNAS-PDQKYFICAGKLSPTGTVIELSRVLDWF-DGK--
-------L-----AKID-DAIVAEV--ELGLGPLHTAFDG----RGNAYTTLFLDSQ---
-IVKWNI----------DAAIKFH----N---GDKNA-KYVVDRLDVHYQPGHLSASQSE
TMAAD--GKFLAVGCKFSKDRFLPVGPLHPENEQFIDIS----G-D---K------MVLL
QDHPI-RSEPHDFIIFKRELL--HP---KQVYS-LD-D---FPLATKDPKQ------SGV
----------VR---------N-G---K---KVTVRLTSQAPAYS-------LREFK-LK
KGDEVTLILTNLDKVEDLTHGFAIPK--YNINFIVNPQETASVTFIADK-PGVFWCYCTH
FCHALHLEMRSRMIVE-A------------------------------------------
------------------------------------------------------------
------------------------------------------------------------
------------------------------------------------------------
------------------------------------------------------------
------------------------------------------------------------
------------------------------------------------------------
------------------------------------------------------------
------------------------------------------------------------
------------------------------------------------------------
-----------------
>refHal_173
-----------------------------------------------------MMTKH--
-----------------QQSPSTQQ-----------------------------------
-------------EEALSVPGRRRFM-N-S------------------------------
-----------------------------------AAL------------AGLAT-----
--VV------AC-------------TD--KGTPAAA---PAASASAPAATA-AGEHVI--
---------------------------------AGLHPKPG--ELDTYYGLWSGGHTGDM
RVMGMPSGREIH-RIPMFVPDALVGWGI--TNESKKVM-GTKPDGTLR------------
----YTVGDTHHVHASYKDGNYDGRYAWINDKINSRLGRVRLDYFICDKITE-LPNVQGF
HGIFPDKRDPLEPKINYTTRVFCGGEFAIP-----L-----PN------TAGI--D----
-DP------------SKY---RSLFMCVDA------------------------------
------------------------------------ETMEVR--WQVLIDG---NCDLVA
TSYDGKLAATNQYNT-EM---G--------------------VHYEDMMSAERDACLFFN
VARIEAAVK-AG--K-F-KTIGDSK---------------------VPVVDGT-----HA
ANQDPKTALTAYVSVPKNPHGVNAS-PDQKYFICAGKLSPTGTVIELSRVLDWF-DGK--
-------L-----AKID-DAIVAEV--ELGLGPLHTAFDG----RGNAYTTLFLDSQ---
-IVKWNI----------DAAIKFH----N---GDKNA-KYVVDRLDVHYQPGHLSASQSE
TMAAD--GKFLAVGCKFSKDRFLPVGPLHPENEQFIDIS----G-D---K------MVLL
QDHPI-RSEPHDFIIFKRELL--HP---KQVYS-LD-D---FPLATKDPKQ------SGV
----------VR---------N-G---K---KVTVRLTSQAPAYS-------LREFK-LK
KGDEVTLILTNLDKVEDLTHGFAIPK--YNINFIVNPQETASVTFIADK-PGVFWCYCTH
FCHALHLEMRSRMIVE-A------------------------------------------
------------------------------------------------------------
------------------------------------------------------------
------------------------------------------------------------
------------------------------------------------------------
------------------------------------------------------------
------------------------------------------------------------
------------------------------------------------------------
------------------------------------------------------------
------------------------------------------------------------
-----------------
>refHal_192
-----------------------------------------------------MQHDK--
-----------------TPEAAADV-----------------------------------
-------------------PARRRFL-N-T------------------------------
-----------------------------------AAL------------SGLAVA----
--VG------AC-------------TD--KSGAAGA---AAPASAAAG----SHAGAA--
---------------------------------NATHLAPG--ELDSYYGLWSGGHTGDM
RVLGLPSGREIH-RIPVFNPDALVGWGI--TNESKKVM-GTKPDGSLR------------
----YTVADTHHTHASYKDGNYDGRYAWINDKINARIARIRLDYFVCDKITQ-LPNVQGF
HGIFPDKRDPVDPAINYTTRVFCGGEFAIP-----L-----PN------A-GT--E----
-DG------------SKY---RSIFSCVDA------------------------------
------------------------------------ETMEVR--WQALIDG---NCDLVA
TSYDGKLAATNQYNT-EG---G--------------------VHYEDMMSAERDACLFFH
VARVEAAVK-AG--K-F-KTIGDSK---------------------VPVVDAT-----RE
ANKDPKTALAGYVSVPKNPHGVNAS-PDGKYFICSGKLSPTGTVIELAKVLDWF-DGK--
-------L-----EKLD-DVIVAEV--ELGLGPLHTAFDG----RGNAYTTLFLDSQ---
-VVKWNV----------DAAIKFH----Q---GDKSA-KYVVDRLDVHYQPGHLSATHSE
TAAAD--GKYLAVGCKFSKDRFLPVGPLHPENEQFIDIS----G-D---K------MVLL
ADHPV-RGEPHDFIIFKRDIV--KP---KQVYS-LD-E---SPIAVKDPKE------SGV
----------TR---------N-G---R---KVTVKLTSQAPAFS-------LREFK-VK
SGDEVTLILTNLDKVEDLTHGFAIPN--HNVNFIVNPQETKSVTFTAGK-PGVYWCYCTH
FCHALHLEMRTRMIVE-A------------------------------------------
------------------------------------------------------------
------------------------------------------------------------
------------------------------------------------------------
------------------------------------------------------------
------------------------------------------------------------
------------------------------------------------------------
------------------------------------------------------------
------------------------------------------------------------
------------------------------------------------------------
-----------------
>ref_0_442
------------------------------------------------------PTDTAR
VPHRHARRLTTFDQPEVRESMKDDDNNKIATN----------------------------
------------SSATPQGLARRRFI-N-S------------------------------
-----------------------------------AAI------------AGLTLG----
--AA------AC-------------AE--KKADGSA---AAPAASGAAP---GAHAEA--
---------------------------------NATHLKPG--QLDTYYGLWSGGHTGDM
RVLGLPSGRELL-RIPCFVPDALVGWGI--TNESKKVM-GTKADGSLR------------
----YTVGDTHHTHASYKDGNYDGRYAWINDKINSRIARIRLDYFVCDKITQ-LPNVQGF
HGIFPDKRDPVDPAINYTTRVFCGAEFATP-----L-----PN------A-GI--E----
-DG------------SKY---RSMFTCVDA------------------------------
------------------------------------ETMEVR--WQVMIDG---NCDLTA
TSYDGKLAATNQYNT-EM---G--------------------AHYEDMMSAERDACLFFN
IARIEAAVK-AG--K-F-KTIGSSK---------------------VPVVDGT-----RE
SNKDPKTALTAYVSVPKNPHGVNAS-PDQKYFICAGKLSPTATVIELAKVLDWF-DGK--
-------L-----DKID-GAIAAEV--EIGLGPLHTAFDG----RGNAYTTLFLDSQ---
-VVKWNL----------EKAIAFH----K---GDKNA-KYVVDRLDVQYQPGHINGSQSE
TIAAD--GKYLAVGCKFSKDRFLPVGPLHAENEQIIDMS----G-D---K------MVLL
ADHPV-RGEPHDFIIFKRELV--KP---KQVYS-LD-D---FPNAVKDPKE------SGV
----------TR---------N-G---K---KVTVKMTSQAPAFS-------LREFK-VK
KGDEVTLILTNLDKIEDLTHGFAIPN--HNVNFIVNPQETASVTFIAGE-PGVYWCYCTH
FCHALHLEMRTRMIVE-A------------------------------------------
------------------------------------------------------------
------------------------------------------------------------
------------------------------------------------------------
------------------------------------------------------------
------------------------------------------------------------
------------------------------------------------------------
------------------------------------------------------------
------------------------------------------------------------
------------------------------------------------------------
-----------------
>refHal_7
------------------------------------------------------MSNK--
-----------------RE-ATPET-----------------------------------
-----------------IGLGRRRFI-N-T------------------------------
-----------------------------------AAL------------AGLTAG----
--VA------AC-------------TE--KPASAPA---TTASGPVAAPAA-AHSAAA--
---------------------------------NAVHLKPG--ELDTYYGIWSGGHTGDM
RILGLPSGREIH-RIPCFVPDALVGWGI--TNESKAIM-GTKADGSLR------------
----YTVADTHHTHASYKDGNYDGRYAWINDKINSRIARVRLDYFVCDKITQ-LPNVQGF
HGIFPDKRDPVDPAINYTTRVFCGAEFGIP-----L-----PN------T-GS--E----
-DH------------TKY---RSMFTCVDA------------------------------
------------------------------------ETMEVR--WQVLIDG---NCDLTA
TSYDGKLAATNQYNV-EM---G--------------------AKYEDMMSAERDACLFFN
IARIEEAVK-AG--K-F-KTIGSSK---------------------VPVVDGT-----HE
ANKDPKTALTAYVSVPKNPHGVNAS-PDQKYFICAGKLSPTATVIELAKVLDWF-DGK--
-------M-----EKLD-DAIVAEV--EIGLGPLHTAFDG----RGNAYTTLFLDSQ---
-VVKWNV----------EAAIKFH----A---GDKSA-KYVVDRLDVHYQPGHINASQSE
TIAAD--GKYLAVGCKFSKDRFLPVGPLHPENEQLIDIS----G-D---K------MVLL
ADHPV-RGEPHDFIIFKRDLV--KP---KQVYD-LD-E---SPLAIKDPKE------SGV
----------FR---------N-G---K---KVTVKITSQAPAFS-------LREFK-LK
KGDEVTLILTNLDKIEDLTHGFAIPN--YNVNFIVNPLETKSVSFVADQ-PGVFWCYCTH
FCHALHLEMRTRMIVE-A------------------------------------------
------------------------------------------------------------
------------------------------------------------------------
------------------------------------------------------------
------------------------------------------------------------
------------------------------------------------------------
------------------------------------------------------------
------------------------------------------------------------
------------------------------------------------------------
------------------------------------------------------------
-----------------
>ref_0_183
------------------------------------------------------MIDK--
-----------------KE-QQLAS-----------------------------------
-----------------GGLGRRSFI-N-T------------------------------
-----------------------------------AAL------------VGLTAG----
--VA------AC-------------TE--KPGT--A---A-APAAPAAPAS-SHAGAG--
---------------------------------ANVHLKPG--ELDTYYGLWSGGHTGDM
RVLGLPSGREIT-RIPCFVPDALVGWGI--TNESKAVM-GTKPDGSLK------------
----YTVADTHHTHASYKDGNYDGRYAWINDKINSRIARIRLDYFVCDKITE-LPNVQGF
HGIFPDKADPVDPAVNYTTRVFCGGEFAIP-----M-----PN------T-GT--E----
-DS------------SKY---RSMFSCVDA------------------------------
------------------------------------ETMEVR--WQVLIDG---NCDLVA
TSYDGKLAATNQYNV-EN---G--------------------IHYEDMMSAERDACLFFN
VARIEEAVK-AG--K-F-KTIGSSK---------------------VPVVDGS-----RE
SNKDPKTALVAYVSVPKNPHGVNAS-PDGKYFICAGKLSPTATVIELAKVLEWF-DGK--
-------L-----EKLD-DAIAAEV--ELGLGPLHTAFDG----RGNAYTTLFLDSQ---
-VVKWNV----------EKAIAFH----K---GDKNA-KYVVDRLDVQYQPGHVNASQSE
TKAAD--GKILAVGCKFSKDRFLPVGPLHPENEQLIDIS----G-E---K------MVLL
ADHPV-RGEPHDFIIFKRDLV--RP---KQVYT-LD-E---FPLAVKDPKE------SGV
----------FR---------N-G---K---KVTVKMTSQAPAFS-------LREFK-LK
KGDEVTLILTNLDKIEDLTHGFAIPN--YNVNFIVNPLETKSVTFIADK-PGVFWCYCTH
FCHALHLEMRTRMIVE-A------------------------------------------
------------------------------------------------------------
------------------------------------------------------------
------------------------------------------------------------
------------------------------------------------------------
------------------------------------------------------------
------------------------------------------------------------
------------------------------------------------------------
------------------------------------------------------------
------------------------------------------------------------
-----------------
>refHal_5
------------------------------------------------------MTER--
-----------------KD-SSLPT-----------------------------------
-----------------AGLGRRSFI-N-T------------------------------
-----------------------------------AAL------------VGLTAG----
--VA------AC-------------NE--KPSA--A---TPAAPAPAAPAA-GHSATG--
---------------------------------ANPHLKPG--ELDTYYGLWSGGHTGDM
RVLGLPSGREIT-RIPCFVPDALVGWGI--TNESKAIM-GTKPDGSLK------------
----YTVADTHHTHASYKDGNYDGRYAWINDKINSRIARIRLDYFICDKITE-LPNVQGF
HGIFPDKADPVDPAINYTTRVFCGGEFAIP-----L-----PN------T-GT--E----
-DS------------GKY---RSMFSCVDA------------------------------
------------------------------------ETMEVR--WQVLIDG---NCDLVA
TSYDGKLAATNQYNV-EM---G--------------------AKYEDMMSAERDACLFFN
VGRIEAAVK-AG--K-F-KTIGTSK---------------------VPVVDGT-----HE
ANKDPKTALTAYVSVPKNPHGVNAS-PDGKYFICAGKLSPTGTVIELAKVLDYF-EGK--
-------L-----EKLD-SAIVAEV--ELGLGPLHTAFDG----RGNAYTTLFLDSQ---
-VVKWNV----------EAAIKFH----A---GDKTA-KYVVDRLDVQYQPGHLNASQSE
TKAAD--GKFLAVGCKFSKDRFLPVGPLHPENEQLIDIS----G-E---K------MVLM
ADHPV-RGEPHDFIIFKRDLV--RP---KQVYT-LD-E---FPLAVKDPKE------SGV
----------FR---------S-G---K---KVTVKMTSQAPAFS-------LREFK-LK
KGDEVTLILTNLDKIEDLTHGFAIPN--YNVNFIVNPLETKSVSFVADK-PGVFWCYCTH
FCHALHLEMRTRMIVE-G------------------------------------------
------------------------------------------------------------
------------------------------------------------------------
------------------------------------------------------------
------------------------------------------------------------
------------------------------------------------------------
------------------------------------------------------------
------------------------------------------------------------
------------------------------------------------------------
------------------------------------------------------------
-----------------
>refHal_3
------------------------------------------------------MSDK--
-----------------RE-VNPET-----------------------------------
-----------------VGMGRRRFI-N-T------------------------------
-----------------------------------AAL------------AGLTVG----
--VA------AC-------------ND--KPASAPA---AAASGPVAAPAA-AHSGAA--
---------------------------------NSTHLKPG--ELDTYYGLWSGGHNGDM
RVLGLPSGREIH-RIPCFVPDALVGWGI--TNESKQVM-GTKPDGSLR------------
----YNVADTHHTHASYKDGNYDGRYAWINDKINARVARIRLDYFVCDKITD-LPNVQGF
HGIFPDKADPVDPAINYTTRVFCGGEFAIP-----L-----PN------N-GK--DV---
DSP------------EKY---RSLFSCVDA------------------------------
------------------------------------ESMEVR--WQVLIDG---NCDLVA
SSYDGKLAATNQYNV-EG---G--------------------VHYEDMMSAERDACAFFN
IARIEEAVK-AG--K-F-KTYGDSK---------------------VPVVDGT-----HE
ANKDPKTALVAYVSVPKNPHGVNAS-PDGKYFICAGKLSPTCSVIELSKVLDWF-DGK--
-------S-----EKLD-NAIVAEV--EVGLGPLHTAFDG----RGNAYTTLFLDSQ---
-MVKWNI----------EAAIKFH----A---GDKNS-KYVVDRLDVQYQPGHVNASQSE
TKAAD--GKYLAVGCKFSKDRFLPVGPLHPENEQLIDIS----G-E---K------MVLL
ADHPV-RGEPHDFIIFKRDLV--RP---KQVYS-HD-D---FPLAIKDAKE------SGV
----------FR---------N-G---K---KVTVKLTSQAPAFS-------LREFK-LK
KGDQVTLILTNLDKVEDLTHGIAIPK--YNVQFVVNPLQTASVDFVADK-PGVFWIYCTN
FCHALHLEMRTRMIVE-A------------------------------------------
------------------------------------------------------------
------------------------------------------------------------
------------------------------------------------------------
------------------------------------------------------------
------------------------------------------------------------
------------------------------------------------------------
------------------------------------------------------------
------------------------------------------------------------
------------------------------------------------------------
-----------------
>refHal_15
-------------------------------------------------------MSK--
-----------------KEDLGTET-----------------------------------
-----------------VGMGRRRFI-N-T------------------------------
-----------------------------------AAL------------AGLTVG----
--VA------AC-------------ND--KPAASPA---ASGT-PASAPAPAAHAGSG--
---------------------------------ANVHLKPG--ELDTYYGLWSGGHNGDV
RVLGLPSGREIH-RIPCFVPDALVGWGI--TNESKAVM-GTKPDGNLR------------
----YTVADTHHLHASYKDGNYDGRYAWVNDKINARIARIRLDYFVCDKITD-LPNVQGF
HGIFPDKADPVDPAINYTTRVFCGGEFAIP-----L-----PN------D-GK--DV---
NAP------------EKY---RSLFTCVDA------------------------------
------------------------------------ETMEVR--WQVLIDG---NCDLVA
TSYDGKLAATNQYNT-EN---G--------------------IHYEDMMSAERDACLFFN
VARIEEAVK-AG--K-F-KTYG-NK---------------------VPVVDGT-----HE
ANKDPKTALVAYVSVPKNPHGVNAS-PDGKYFICAGKLSPTTTTIELAKVLDWF-DGK--
-------M-----EKLD-DAIVAEV--EVGLGPLHTAFDG----RGNAYTTLFLDSQ---
-IVKWNV----------EKAIAFH----K---GDKNA-KYVVDRIDVHYQPGHINASQSE
TKAAD--GKFLAVGCKFSKDRFLPVGPLHPENEQLIDIS----G-E---K------MVLL
ADHPV-RGEPHDFIIFKRDLL--KP---KQVYE-LD-E---FPLAVKDAKE------SGV
----------FR---------N-G---K---KVTVKLTSQAPAFS-------MREFT-VK
KGDEVTLILTNLDKIEDLTHGFALPK--YNIQFVINPLETKSVTFVADK-PGVFWAYCST
FCHALHLEMRTRMIVE-A------------------------------------------
------------------------------------------------------------
------------------------------------------------------------
------------------------------------------------------------
------------------------------------------------------------
------------------------------------------------------------
------------------------------------------------------------
------------------------------------------------------------
------------------------------------------------------------
------------------------------------------------------------
-----------------
>refHal_4
------------------------------------------------------MSDK--
-----------------RESLNPET-----------------------------------
-----------------VGMGRRRFI-N-T------------------------------
-----------------------------------AAL------------AGLTVG----
--VA------AC-------------ND--KPAAAPA---ASGT-PAPAPAP-AAAHAG--
---------------------------------ANVHLKPG--ELDTYYGLWSGGHNGDV
RVLGLPSGRELL-RIPCFVPDALVGWGI--TNESKAVM-GTKPDGSLR------------
----YTVADTHHLHGSYKDGNYDGRYAWVNDKINSRIARIRLDYFICDKITE-LPNVQGF
HGIFPDKRDPVDPNINYTTRVFCGAEFGIP-----L-----PN------D-GK--DV---
NAT------------EKY---RSMFTCVDA------------------------------
------------------------------------ETMEVR--WQVLIDG---NCDLTA
TSFDGKLAATNQYNT-EN---G--------------------VHYEDMMSAERDACLFFN
IARIEEAVK-AG--K-F-KTYGSSK---------------------VPVVDGT-----RE
ANKDAKTALTAYVSVPKNPHGVNAS-PDQKYFICAGKLSPTVTVIELAKVLDWF-DGK--
-------S-----EKLD-DAIVAEV--EVGLGPLHTAFDG----RGNAYTTLFLDSQ---
-IVKWNI----------DKAIAFH----K---GDKNA-TYVVDRLDVHYQPGHVNATHSE
TVAAD--GKFLSVGCKFSKDRFLPVGPFHSENEQLIDIS----G-D---K------MVLL
ADHPV-RGEPHDFIIFKRDIV--KP---KQVYD-LD-E---FPLAVKDAKE------SGV
----------FR---------N-G---K---KVTVKLTSQAPAFS-------LREFT-VK
KGDEVTLILTNLDKIEDLTHGFAVPK--YNIQFVINPLETKSVTFIADK-PGVFWAYCST
FCHALHLEMRTRMIVE-A------------------------------------------
------------------------------------------------------------
------------------------------------------------------------
------------------------------------------------------------
------------------------------------------------------------
------------------------------------------------------------
------------------------------------------------------------
------------------------------------------------------------
------------------------------------------------------------
------------------------------------------------------------
-----------------
>ref_0_330
------------------------------------------------------MSDK--
-----------------RESLNPET-----------------------------------
-----------------VGMGRRRFI-N-T------------------------------
-----------------------------------AAL------------AGLTVG----
--VA------AC-------------ND--KPAAAPA---ASGT-PAPAPAP-AAAHAG--
---------------------------------ANVHLKPG--ELDTYYGLWSGGHNGDV
RVLGLPSGRELL-RIPCFVPDALVGWGI--TNESKAVM-GTKPDGSLR------------
----YTVADTHHLHGSYKDGNYDGRYAWVNDKINSRIARIRLDYFICDKITE-LPNVQGF
HGIFPDKRDPVDPNINYTTRVFCGAEFGIP-----L-----PN------D-GK--DV---
NAT------------EKY---RSMFTCVDA------------------------------
------------------------------------ETMEVR--WQVLIDG---NCDLTA
TSFDGKLAATNQYNT-EN---G--------------------VHYEDMMSAERDACLFFN
IARIEEAVK-AG--K-F-KTYGTSK---------------------VPVVDGT-----RE
ANKDAKTALTAYVSVPKNPHGVNAS-PDQKYFICAGKLSPTATVIELAKVLDWF-DGK--
-------S-----EKLD-DAIVAEV--EIGLGPLHTAFDG----RGNAYTTLFLDSQ---
-IVKWNI----------DKAIAFH----K---GDKNA-TYVVVRLDVHYQPGHSNATHSE
TAAAD--GKFLAVGCKFSKDRFLPVGPFHPENEQLIDIS----G-D---K------MVLL
ADHPV-RGEPHDFIIFKRDIV--KP---KQVYD-LD-E---FPLAVKDAKE------SGV
----------FR---------N-G---K---KVTVKLTSQAPAFS-------LREFT-VK
KGDEVTLILTNLDKIEDLTHGFAVPK--YNIQFVINPLETKSVTFIADK-PGVFWAYCST
FCHALHLEMRTRMIVE-A------------------------------------------
------------------------------------------------------------
------------------------------------------------------------
------------------------------------------------------------
------------------------------------------------------------
------------------------------------------------------------
------------------------------------------------------------
------------------------------------------------------------
------------------------------------------------------------
------------------------------------------------------------
-----------------
>refHal_6
------------------------------------------------------MSDK--
-----------------RESLNPET-----------------------------------
-----------------VGMGRRRFI-N-T------------------------------
-----------------------------------AAL------------AGLTVG----
--VA------AC-------------ND--KPAAAPA---ASGT-PAPAPAPAAAAHAG--
---------------------------------ANVHLKPG--ELDTYYGLWSGGHNGDV
RVLGLPSGRELL-RIPCFVPDALVGWGI--TNESKAVM-GTKPDGSLR------------
----YTVADTHHLHGSYKDGNYDGRYAWVNDKINSRIARIRLDYFICDKITE-LPNVQGF
HGIFPDKRDPVDPNINYTTRVFCGAEFGIP-----L-----PN------D-GK--DV---
NAT------------EKY---RSMFTCVDA------------------------------
------------------------------------ETMEVR--WQVLIDG---NCDLTA
TSFDGKLAATNQYNT-EN---G--------------------VHYEDMMSAERDACLFFN
IARIEEAVK-AG--K-F-KTYGTSK---------------------VPVVDGT-----RE
ANKDAKTALTAYVSVPKNPHGVNAS-PDQKYFICAGKLSPTATVIELAKVLDWF-DGK--
-------S-----EKLD-DAIVAEV--EIGLGPLHTAFDG----RGNAYTTLFLDSQ---
-IVKWNI----------DKAIAFH----K---GDKNA-TYVVDRLDVHYQPGHINATHSE
TVAAD--GKFLAVGCKFSKDRFLPVGPFHPENEQLIDIS----G-D---K------MVLL
ADHPV-RGEPHDFIIFKRDIV--KP---KQVYD-LD-E---FPLAVKDAKE------SGV
----------FR---------N-G---K---KVTVKLTSQAPAFS-------LREFT-VK
KGDEVTLILTNLDKIEDLTHGFAVPK--YNIQFVINPLETKSVTFIADK-PGVFWAYCST
FCHALHLEMRTRMIVE-A------------------------------------------
------------------------------------------------------------
------------------------------------------------------------
------------------------------------------------------------
------------------------------------------------------------
------------------------------------------------------------
------------------------------------------------------------
------------------------------------------------------------
------------------------------------------------------------
------------------------------------------------------------
-----------------
>ref_0_263
-----------------------------------------------MTDEIDDQDHN--
------------TE----------------------------------------------
------------------NEQRRSFL-KAS------------------------------
-----------------------------------VFA-----------GIAGTGS----
--AL----------------------G------------LVPTLAH-AKS----------
---------------------------------GSPHVPPG--DLDDYYGFWSGGHSGEV
RVLGIPSARELK-RIPVFNYDAAYGWGT--TNFSKSLL-KGKLS----------------
-------GDTHHVHLSYKNGTYDGKYAFVNDKAQARLARIRLDMFVTDKITD-IPNCQGT
HGIFPSR-------N-KLDAVYCNSEFRNP-----L-----PN------D-GR--DM---
DDP------------KKY---GALHTCIDA------------------------------
------------------------------------KTMEVR--WQVQVDG---NMDLCA
TDYDGKYSMACSYNS-EG---G--------------------TTLAEMMGKDRDWLVVFN
LERIEAAIK-AG--K-G-HTIGG-S--------------------QVPVLDGR-------
----HGSPYTIYIPIPKSPHGVNVD-PTGRYAVCAGKLSPTVSLVDIKKLKDAF-NGR--
-------I-----K-PR-KCVVAEP--EVGIGPLHTAFDD----RGNAYTSIFIDSV---
-VTKWNI----------AKAV-------A---GK----NPIIQKLDIHYQVGHINASMSE
TKNAD--GKWVISLNKFSKDRFLPVGPFRNENEQLIDIS----G-R---K------MKLV
HDTAT-HPEPHDALIVNRNLI--RP---KKVWS-MN-DER-FAFEHGLAKR------YGI
KDLA-TAANVIR---------D-G---T---HVYVFMNGIAPSFS-------LTEFR-VK
QGDTVTIILTNADKVEDLSHGICVSH--HDINFGVSPQEIASATFKVNN-KGVFWYYCPW
FCHAL-------------------------------------------------------
------------------------------------------------------------
------------------------------------------------------------
------------------------------------------------------------
------------------------------------------------------------
------------------------------------------------------------
------------------------------------------------------------
------------------------------------------------------------
------------------------------------------------------------
------------------------------------------------------------
-----------------
>ref_0_210
------------------------------------------------------------
------------------------------------------------------------
------------------------------------------------------------
------------------------------------------------------------
------------------------------------------------------------
------------------------------------------------------------
--------------------------GV--TNHSKRLL-ADAETG---------------
--EQTKVGDTHHVHLSYTDGTYDGKYSWVNDKARGRLARVRLDYMEVDAITD-LPHCQGT
HGIFPSR-------D-RINAVYCNSEFRNP-----M-----PN------D-GS--LL---
DEP------------KKY---GCLHTCVDA------------------------------
------------------------------------ESMKVR--WQVWVDG---QLDICA
TDYHGKYSMATCYNS-EE---G--------------------VNLDQMTAADRDHLTVFN
LERIEEAVK-SG--KDV-IHIGDRK--------------------DIPVIDGR-------
---GKDNRYVLYIPVPKNPHGVNID-PTGTYAIASGKLSPTVSVIPLAKIDDAF-AGK--
-------I-----KTPR-DCVVAEP--EVGLGPLHTAFDG----RGNAYTSIFIDSV---
-CTKWNI----------ATAV-------A---GK----DPVLQKIDVMYQPGHVNATMSE
TKDAD--GKWLMSLNKFSKDRFLSVGPMFPDNDQFIDIS----S-T---KEKN---MVLV
HDAPA-YPEPHDAILAWRSIF--HP---KQIWD-PK-DRK-FDWERNLVAELSKRNGKKL
-ELG-KTNEVIR---------E-G---N---KLYAIMTSLAPVYG-------LQEIR-AK
KGDEVTVIVTNINAVEDLTHGFCLSG--HDINFGVAPQETASVTFTADK-KGVWWFYCTW
FCHALHLEMRSRFIVS--------------------------------------------
------------------------------------------------------------
------------------------------------------------------------
------------------------------------------------------------
------------------------------------------------------------
------------------------------------------------------------
------------------------------------------------------------
------------------------------------------------------------
------------------------------------------------------------
------------------------------------------------------------
-----------------
>ref_0_274
------------------------------------------MAKDSENNTKEESQSV--
------------KG----------------------------------------------
------------------GINRRQLL-QMG------------------------------
-----------------------------------VAT-----------GVSAAAA----
--IA------V--------------GK------------APSAEAA-EQG----------
---------------------------------NSVHVGPG--ELDEYYGFWSGGQSGEV
RLLGLPSMRELK-RIPVFNRDCTYGHGF--TNYTKDLL-KGKIS----------------
-------GDTHHLHLSYKDGTYDGKYGFVNDKAQARLARIRLDYMECDKIIE-IPNCQGT
HGIFPSR-------H-KIDGVYCNAEFRIP-----V-----D---------GA--DP---
EDP------------TQY---TCLHTCVDA------------------------------
------------------------------------ESMEVR--WQVKVNG---NLDLCA
TDYQGRYSMACCYNS-EG---G--------------------VILSEMMANDRDWLAVFN
LEAIEKDVK-AG--KGT-TTIGD-S--------------------KVPVIDGT-------
---AEGNPYVLYIPVPKSPHGVNVD-PTGKYAVCSGKLSPTCTVVELDKVADAF-AGK--
-------I-----K-PR-DCVVAEP--EVGVGPLHTAFDD----KGNAYTSIFIDSV---
-VTKWNI----------AKAI-------K---GE----NPVIQKLDVHYQVGHINASMSE
TKDAD--GKWVISLNKFSKDRFLPTGPFHPENEQLIDIS----G-D---V------MVNR
HDGSA-HPEPHDALIVKRELI--RP---NKIWD-PA-DRK-FEFERKLAAK------HGV
-NLG-KENKIFR---------E-G---N---KVTVFMTSMAPAFG-------FPRID-AK
VGDEVTIVITNIDMVEDLCHGFCLSH--HDLNVGIAPQETVSVTFTADQ-KGLFWYYCPW
FCHALHLEMRGRFIVT--------------------------------------------
------------------------------------------------------------
------------------------------------------------------------
------------------------------------------------------------
------------------------------------------------------------
------------------------------------------------------------
------------------------------------------------------------
------------------------------------------------------------
------------------------------------------------------------
------------------------------------------------------------
-----------------
>ref_0_424
--------------------------------------------------MENSEQDQ--
------------QD----------------------------------------------
------------------GLSRRDML-KIG------------------------------
-----------------------------------GLG-----------GLALTAT----
--GM------IG-------------ST------------SSSAETQ--GG----------
---------------------------------LSTHVAPG--ELDEYYGFWSGGQSGEV
RIMGLPSMRVLK-RIPVFNFDCTYGHGV--TNYTKGLL-NGKKT----------------
-------GDTHHFHLSYKDGWYDGQYGFVNDKAQGRLARIRLDFMETDAICE-IPNCQGT
HGIFPSR-------H-TLKDVYCNSEFATP-----I-----DN------N-GK--TA---
DDI------------ANY---VALHTCIDA------------------------------
------------------------------------RKMVPK--WQVAVKG---NLDLCA
TDYDGKYSMGTCYNS-EK---G--------------------TNLAEMMGNDRDWLAVFN
IAAIEKAVA-DG--K-T-ITIGD-S--------------------DVPVLDGR-------
---VDDNPYVLYIPIPNSPHGVNVD-PTGRYAICSGKLSPTCSVIDLQKIDSAF-GGS--
-------I-----K-PR-DCVVAEP--EVGLGPLHTAFDG----RGNAYTSLFLDSA---
-VVKWDI----------AKAV-------A---GE----NPIVDKIDIHYQIGHINASNSE
TKRAD--GQWLISLNKFSKDRFLSVGPFHPENEQLIDIS----G-D---K------MRIV
HDSAT-HSEPHDAVIASPEPF--KP---KKRWD-PA-DAK-FEFERKLAAK------HGV
-QLG-AANQVIR---------D-G---S---KVTVFMTSVAPAFG-------LTEIR-VQ
QGDEVTLVLTNLDQVDDLCHGFCLSH--HDINFGVAPSETVSTTFTADT-AGVFWYYCPW
FCHALHLEMRGRFIVS--------------------------------------------
------------------------------------------------------------
------------------------------------------------------------
------------------------------------------------------------
------------------------------------------------------------
------------------------------------------------------------
------------------------------------------------------------
------------------------------------------------------------
------------------------------------------------------------
------------------------------------------------------------
-----------------
>ref_0_255
--------------------------------------------------MDKQNQEQ--
------------QE----------------------------------------------
------------------GLSRRDML-KIG------------------------------
-----------------------------------GLG-----------GLALTAT----
--GM------I--------------GG------------ALPVEGQ-AGH----------
---------------------------------QSVDIAPG--ELDEYYGFWSGGQSGEV
RILGLPSMRVLK-RIPVFNFDCTYGHGV--SNYTKALL-KGKKT----------------
-------GDSHHFHLSYQDGWYDGQYGFVNDKAQARLARIRLDYMETDAICE-IPNSQGT
HGIFPSR-------H-TLKDVYCNSEFATP-----I-----DN------N-GL--TA---
DDM------------DAY---VALHTCIDA------------------------------
------------------------------------KKMTPK--WQVAVNG---NLDLCA
TDYEGKYSMGTCYNS-EK---G--------------------ATLPEMMGNDRDWLAVFN
IAAIEKAVA-AG--K-G-FTIGT-S--------------------KVPVLDGR-------
---VEGNPYVIYIPIPNNPHGVNVD-PTGRYAICSGKLSPTCSIVDLQKIDAAF-AGT--
-------I-----Q-PR-DTVVAEP--EVGLGPLHTAFDG----RGNAYTSLFLDSA---
-VVKWSI----------AKAV-------A---GE----NPILDKLDIHYQIGHINASNSE
TRRAD--GKWLISLNKFSKDRFLSVGPMHPENEQLVDIS----G-E---K------MRIA
HDSAA-HPEPHDAVIASPEPF--KP---KKVWD-RA-DRK-FDFERKLAAK------HGV
-ELE-TTNEIFR---------E-G---T---KVTVFMTSVAPTYG-------MTEIR-VK
KGDEVTIVQTNIDQVADLSHGFCLSH--YDINVGVAPQETVSVTFKADK-VGVYWYYCPW
FCHALHLEMRGRFIVS--------------------------------------------
------------------------------------------------------------
------------------------------------------------------------
------------------------------------------------------------
------------------------------------------------------------
------------------------------------------------------------
------------------------------------------------------------
------------------------------------------------------------
------------------------------------------------------------
------------------------------------------------------------
-----------------
>ref_0_348
MKTRTILRQKSSVSVYARVRLDNENPSEAVAGPAAGRQNPETKFRRGSMGGQEKEQER--
------------HE----------------------------------------------
------------------GLSRRDML-KMG------------------------------
-----------------------------------GLG-----------GIALTAT----
--SM------VG-------------GA------------ASPALGEGAGE----------
---------------------------------LDAHVPPG--ELDEYYGFWSGGQSGEV
RIMGLPSMRVLK-RVPVFNFDCTFGHGV--TNFTKGLL-NGRGT----------------
-------GDTHHFHLSYKDGFYDGQYGFVNDKAQGRLARIRLDFMETDAIVE-LPNCQGT
HGIFPSR-------H-DLLNVYCNSEFATP-----I-----NN------N-GL--TA---
DDA------------SGY---VALHTCVDA------------------------------
------------------------------------KKMTVK--WQVAVNG---NLDLCA
TDYTGKYSMGTCYNS-EM---G--------------------MTLPDMMGNDRDWLAVFN
LAAIEKAVA-AG--K-T-MTIGD-S--------------------DVPVVDGR-------
---ADTNPYVLYIPVPNSPHGVNVD-PTGRYAICSGKLSPTCSVVDLEKVEAAF-AGT--
-------I-----Q-PR-DCVVAEP--EVGLGPLHTAYDG----RGNAYTSLFLDSA---
-VVKWNI----------AKAV-------A---GE----NPIVDKLDIHYQIGHINASNSE
TNRAD--GKWLISLNKFSKDRFLNVGPMHPENEQLIDIS----G-E---K------MRIV
HDSAT-HSEPHDAVIASLEPF--KP---KKRWE-RD-DRK-FEFERKLAAK------HGV
-DLE-TANEVIR---------E-G---N---KVTVYMTSVAPNYG-------LTEIR-VK
KGDEVTVVQTNLDQVEDLSHGFCLSH--HDINFGVAPNETVSATFTADK-VGVYWFYCPW
FCHALHLEMRGRFIVT--------------------------------------------
------------------------------------------------------------
------------------------------------------------------------
------------------------------------------------------------
------------------------------------------------------------
------------------------------------------------------------
------------------------------------------------------------
------------------------------------------------------------
------------------------------------------------------------
------------------------------------------------------------
-----------------
>ref_0_517
---------------------------------MEGQEQ------------DKQQEEK--
------------QE----------------------------------------------
------------------GLSRRDML-KIG------------------------------
-----------------------------------GLG-----------GLALTAG----
--TM------V--------------SA------------ATPVEGQ-SNS----------
---------------------------------LSPHVGPG--ELDEYYGFWSGGQSGEV
RIMGLPSMRVLK-RIPVFNFDCTYGHGV--TNYTKDLL-QGKKT----------------
-------GDTHHFHLSYKDGFYDGQYGFVNDKAQGRLARIRLDFMETDAICE-LPNCQGT
HGIFPSR-------H-TLKDVYCNAEFATP-----I-----NN------N-GL--TA---
DDT------------DEY---VALHSCVDA------------------------------
------------------------------------KKMTVK--WQVAVNG---NLDLCA
TDYEGKYSMGTCYNS-EK---G--------------------MTLPDMMGNDRDWLAVFN
LAEIEKAVA-AG--N-T-MTIGD-S--------------------DVPVIDGR-------
---PEGNPYVLYIPIPNSPHGVNID-PTGKYAICSGKLSPTCSVVELAKIEAAF-AGT--
-------I-----E-PR-DTVVAEP--EVGLGPLHTAFDG----RGNAYTSLFLDSA---
-VVKWNI----------AEAV-------A---GN----NPIVDKLDIHYQIGHINASNSE
TNRAD--GKWLIALNKFSKDRFLSVGPFHPENEQLVDIS----G-E---T------MKIV
HDSPT-HSEPHDAVIASPEPF--KP---KKRWD-RA-DSK-FDFERKLAAK------HGV
-ELE-SANEVIR---------E-G---N---KVTVFMTSVAPTFG-------LTEMR-VK
KGDEVTVVLTNLDQVDDLCHGFCVSH--HDINFGVAPNETASVTFKADT-AGVFWYYCPW
FCHALHLEMRGRLIVS--------------------------------------------
------------------------------------------------------------
------------------------------------------------------------
------------------------------------------------------------
------------------------------------------------------------
------------------------------------------------------------
------------------------------------------------------------
------------------------------------------------------------
------------------------------------------------------------
------------------------------------------------------------
-----------------
>ref_0_145
------------------------------------------------------------
------------------------------------------------------------
------------------------------------------------------------
------------------------------------------------------------
--------------------------------------PAPAKPGAAPAP----AAPA--
--------------------AS--------HAGLDAHVKPG--QIDDYYGFWSGGQSGEI
RILGVPSMRELK-RIPVFNADAATGWGF--TDFSKELL-GG-------------------
----RLTGDTHHVHPSYKDGVYDGRYIFVNDKAQARLARVNCETMEVDLISD-IPNSQGT
HGIFPQR-------H-NLGYVFCNSEFRTP-----M-----PN------N-GQ--DL---
EDP------------TKY---GAMHTAIDG------------------------------
------------------------------------NTMEVK--FQVLIEG---NLDLCA
TDYKGLYSFACCYNL-EG---G--------------------TDLEGMIAGERDCLYVFN
IKAIEKGIA-DG--K-A-ITVGDSK---------------------APVIDAR-------
-GA--DGPYVLRVPVPKSPHGVNID-PTGKYAIVSGKLSPTTSVIDIGMLADAF-AGK--
-------I-----K-PR-DTVVAEP--EVGLGPLHTAFDG----RGNAYTSIFIDSV---
-VTKWNI----------AKAIESF----KAPEGKGP--DPIIQKLDVHYQIGHINASMSE
TKDAD--GKWLIALCKFSKDRFLNVGPLHPENDQLIDIS----G-D---K------MVLV
HDGPT-YPEPHDAVIARKDLY--HP---KKIQP-RT-DAR-FRMYDAWAKE------DGV
-DLK-TDNKVVR---------RPD---G---TLRVYITSLAPKFN-------LGMFK-AK
AGDTVQVIVSNQDNVEDLSHGFCMTQ--HDVNFLVNAQDTQSQTFKVRG-PGVYWYYCPW
FCHALHLEMRGRMIVE-A------------------------------------------
------------------------------------------------------------
------------------------------------------------------------
------------------------------------------------------------
------------------------------------------------------------
------------------------------------------------------------
------------------------------------------------------------
------------------------------------------------------------
------------------------------------------------------------
------------------------------------------------------------
-----------------
>ref_0_321
-------------------------------------------------MTDSHDSKN--
------------QDLTSPDEGTPEGRR---------------------------------
------------------TFLTKMAVIG-G------------------------------
-----------------------------------GVV-----------AATACAE----
---------------------------------KTTAKRAPAAPATKAPP----PPPV--
--------------------AAAAPAEEAGHTGLSAEVKPG--QLDDYYGFWSGGQSGEI
RIVGVPSMRELK-RIPVFNRDAATGWGA--TDFSKKLL-GG-------------------
----RMSGDTHHVHLSYKDGTYDGRYVFVNDKASARLARVSCETMEVDRIVD-IPNCQGT
HGIFPQR-------H-KTGYVFCNSEFRTP-----L-----PN------D-GK--DM---
MDP------------KKY---GTLHTAIDG------------------------------
------------------------------------ETMEVK--WQVMVEG---NMDLCA
TDYQGLYSFAICYNS-EG---G--------------------VTLEEMMGSDRDHLYVFN
IAACEKAVK-EG--K-T-ITIGDSK---------------------VPVVDAR-------
-GK--DGPFVQRVPVPKSPHGVNIS-PDGKYAMCAGKLSPTVTVVQLDKLADVF-AGK--
-------I-----K-PR-DSVVAEP--EVGLGPLHTAFDG----RGNAYTSIFIDSV---
-ITKWNI----------DNAIAAF----KSKDGKTP--NPIVQKIDVHYQVGHTNASMSE
TKDAD--GKWLVALCKFSKDRFLNVGMLHPENDQLIDIS----G-D---K------MLLA
HDGPT-FSEPHDCVIVNKALI--HP---KKIQP-RT-DPR-FREYEAWAKE------DGV
-DLL-KDNKVIR---------RAD---G---TVRVYMTSQAPNYG-------MRDFK-VK
TGETVQVIVTNQDNVEDLSHGFCMSL--HDVNFLVNAKDTNSMTFKVGK-PGVYWYYCPW
FCHALHLEMRGRMIVE-A------------------------------------------
------------------------------------------------------------
------------------------------------------------------------
------------------------------------------------------------
------------------------------------------------------------
------------------------------------------------------------
------------------------------------------------------------
------------------------------------------------------------
------------------------------------------------------------
------------------------------------------------------------
-----------------
>ref_0_129
---------------------------------------------------MSNDRKT--
------------QILDALESEHRDAPE---------------------------------
------------------NSARRGFLSA-A------------------------------
-----------------------------------AAL-----------IGGGAMA----
---------------------------------WGMTGCEGGTTTSAPTG----ATPA--
--------------------HE--------PEGQSIHVGPG--KLDDYYGFWSGGQSGEI
RILGIPSMRELK-RIPVFNRESATGWGR--DDWSKELL-KG-------------------
----TSSGDTHHVHLSYKDGTYDGRYIFVNDKAQARLARVRCSTMEVDAIVD-LPNSQGT
HGIFPQR-------H-KTGYVFCNAEFRIP-----M-----PN------D-GR--DL---
NDP------------SKY---GAMHTAVDG------------------------------
------------------------------------ESMEVK--WQVLVEG---NMDLCA
TDYEGKYSFATCYNS-EG---G--------------------VTLEGMMAADQDWLYVFN
LAACEAAVA-AG--E-T-ITVGKGK---------------------VPVIDGR-------
-AG--DSAVVLRIPVPKSPHGVNVS-PDGKYAVVAGKLSPTCSVIDISRIADAF-AGK--
-------I-----K-PR-DCVVAEP--ELGLGPLHTAFDG----KGNGYTSIFIDSV---
-MTKWNI----------DKAIRQF----A---GEDV--DPIIEKVDVHYQVGHTNASMSE
TKDAD--GKWLVALCKFSKDRFLNVGPLRPENDQLIDMT----M-D---K------LKVV
HDGPA-YSEPHDCVIVKRDLI--NP---LKVMD-RK-DPR-HEYCQAIAAK------DGV
-DLL-TTNKVVR---------E-G---R---KVRVYITSIAPAFG-------LSDFE-VR
SGDEVQVFVTNLDNVEDLSHGFCMVN--HDVNMLVNAQGTNSITFTAGS-PGVYWYYCPW
F-----------------------------------------------------------
------------------------------------------------------------
------------------------------------------------------------
------------------------------------------------------------
------------------------------------------------------------
------------------------------------------------------------
------------------------------------------------------------
------------------------------------------------------------
------------------------------------------------------------
------------------------------------------------------------
-----------------
>ref_0_285
------------------------------------------------------------
------------------------------------------------------------
------------------------------------------------------------
------------------------------------------------------------
------------------------------------------------------------
------------------------------------------------------------
------------------------------------------------------------
------------------------------------------------------------
------------------------------------------------------------
------------------------------------------------------------
------------------------------------------------------------
--YEGRFSFATCYNS-EG---A--------------------VTLEEMMANDLDCLYVFN
HAAIKAAVA-AG--K-T-ITLGNSK---------------------VPVIDAR-------
-GE--NGQYVQRIPVPKSPHGVNVS-PDGKYAIVAGKLSPTCSVIDITKLDDVF-AGK--
-------I-----Q-PR-DVVVAEP--EVGLGPLHTAFDG----RGNAYTSIFIDSV---
-MTKWNI----------ADAIAAH----N---GGGQ--NPIRAKVDVHYQVGHTNASMSE
TKDAD--GKWLVALCKFSKDRFLPVGMLHPENDQLIDIS----G-E---N------LEVV
HDGPT-FSEPHDCVIVRSDYI--ST---LKVQD-RK-DAR-FAMYADWAKE------DGA
-DLM-STNKVIR---------KGG---N---KVRVYLTSQAPKFG-------LGEIR-VK
AGDQVQIIMTNIDNVQDLTHGFAVCQ--HDVSMIVNAQDTQSITFDVSSQPGVYWYYCNW
FCHALHLEMRGRMIVE-A------------------------------------------
------------------------------------------------------------
------------------------------------------------------------
------------------------------------------------------------
------------------------------------------------------------
------------------------------------------------------------
------------------------------------------------------------
------------------------------------------------------------
------------------------------------------------------------
------------------------------------------------------------
-----------------
>ref_0_326
---------------------------------------------------MSKDSK---
------------------DKNRYDNVA---------------------------------
------------------AGSRRRFLVG-A------------------------------
-----------------------------------GTA-----------LGGGALA----
---------------------------------WSMTGCEEGTTT--PSA----APTP--
--------------------AP--------HKGQEVHAAPG--QLDDYYGFWSGGQSGEI
RILGVPSMRELK-RIPVFNRESATGWGA--TDFSKKLL-GG-------------------
----TMSGDTHHVHLSYTDGTYDGRYIYVNDKFSARLARVRIATMEVDKIVD-IPNSQGT
HGIFPQR-------H-KTGLVLCNSEFRIP-----Q-----PN------D-GR--DM---
DDP------------SKY---AAMHTAIDG------------------------------
------------------------------------ETMELK--WQVMVEG---NMDLCA
TDYTGDYSFATCYNS-EG---G--------------------VTLEEMMAADLDHLYVFN
LKAIQAAVD-AG--K-T-IEINGAK-----------------------VVDAR-------
-GA--DSEFVMRVPVPKSPHGVNIT-PDGKYAVVAGKLSPTCSVVQIDMLADAF-AGK--
-------I-----K-PR-DCVVAEP--EVGLGPLHTAFDG----KGNAYTSIFIDSV---
-MTKWNI----------DTAIAQF----K---GGTE--SPILDKVDVHYQVGHTNASMSE
TKEAD--GKWLVALCKFSKDRFLPVGMLHPENDQLIDMT----M-D---K------LEVV
HDGPA-YSEPHDCVIVRRDII--NT---LQVQD-RK-DDR-FAMYDAWAKA------DGI
-DIM-STNKVIR---------N-G---K---KVRVWMTSQAPKFG-------MNEFK-VK
AGDEVQVIVTNIDNVQDLSHGFAVCN--HDTNMLINAQDTQSITFTASSKPGLYWYYCSW
FCHALHLEMRGRMFVE-A------------------------------------------
------------------------------------------------------------
------------------------------------------------------------
------------------------------------------------------------
------------------------------------------------------------
------------------------------------------------------------
------------------------------------------------------------
------------------------------------------------------------
------------------------------------------------------------
------------------------------------------------------------
-----------------
>ref_0_10
----------------------------------------------------MTGYSK--
------------NPG---------------------------------------------
------------------GLSRRQLF-S-S------------------------------
-----------------------------------AGT-----------AAVA-AG----
--AF------A------------------------AT--GGAVLVGAPKA----------
--------------------AN-----------ASANVEPG--QLDEYYGIWSSGQAGEV
RIVGVPSMREMM-RIPVFNRCSATGWGD--TNESRKIM-RDGMLPETKKYLAD--KG---
--ETFLNGDAHHPHMSFTEGTYDGRYIFINDKANTRVARIRYDVMKVDKMIE-IPNAADI
HGLRPQK-------YPRTGYVFCNGEHRVP-----I-----PN------D-GT--VL---
DDP------------TKY---HAVFTAVDG------------------------------
------------------------------------DSMTVA--WQVIVNG---NLDNVD
ADYQGKYAVASCYNG-EE---G--------------------VTLAEMTSNEQDWAVVFD
IGRIEAGIK-AG--D-F-ETIK--G---------------------VKVLDGR-------
-KG---SKYTRYIPVSNSPHGVNSS-PDGKYVMINGKLSPTVTVIEFAKLEDVF-TDK--
-------I-----K-PR-DAVVAEP--ELGLGPLHTAFDG----KGNAYTSIFIDSV---
-MTKWNI----------ADAIAAH----N---GGGQ--NPIRGKVDVH------------
------------------------------------------------------------
------------------------------------------------------------
------------------------------------------------------------
------------------------------------------------------------
------------------------------------------------------------
------------------------------------------------------------
------------------------------------------------------------
------------------------------------------------------------
------------------------------------------------------------
------------------------------------------------------------
------------------------------------------------------------
------------------------------------------------------------
------------------------------------------------------------
------------------------------------------------------------
-----------------
>refHal_49
------------------------------------------------------MSED--
------------N--KL-------------------------------------------
------------------KMKRRGFL-G-A------------------------------
-----------------------------------AVAT----------GG-AVAG----
--GA------GL-------------L---------------------ASS----QTASAE
AA------------------SE-----------PSDHVAPG--DLDQYYVFNSGGQSGEL
RILGMPSMRELM-RIPVFNRDSATGWGQ--TNESRRIM-REKMLPETKKFLED--KG---
--GIYMNGDLHHPHMSFTDGTYDGRYIFVNDKANTRVARIRCDVMKCDAMVE-IPNVSAI
HGLRPQR-------YPKTGYVFANGEHIIP-----W-----PN------D-GK--TILDT
DNPK-----------KDY---WTAFTAVDG------------------------------
------------------------------------DTMDVK--WQVRVDG---NLDNLD
ADYQGKYAFSTCYNS-EK---G--------------------LDVGEMSSSETDWVVVFN
IKRIEEGIK-NG--D-F-KEIN--G---------------------VPVLDGT-------
----HGSKYTRYIPVPNSPHGCNAA-PDGIHIVLNGKLSPTVSVLDVRKLDDYF-DDK--
-------I-----E-AK-DLIVAQP--ELGLGPLHTAFDG----KGNAFTTLFIDSQ---
-MVKWNI----------EKARQAY----Q---GEKV--EPVIEKIDVHYQPGHNHSSMGE
TKEAD--GQWLVSLNKFSKDRFLNVGPLKPENDQLISIS----G-D---H------MRLV
HDGPS-FAEPHDMIIVARNKV--NP---LSVWN-RD-DDF-WKEAREQAKK------DGV
-DLD-TANTVIR---------D-G---D---KVRVYMTATAPAYG-------LSKFE-VN
EGDEVTVYVTNKELIEDLTHGFTLGD--YGIAIEISPQATASVTFKADR-PGVHWYYCQW
FCHALHMEMSGRMLVK-AKA----------------------------------------
------------------------------------------------------------
------------------------------------------------------------
------------------------------------------------------------
------------------------------------------------------------
------------------------------------------------------------
------------------------------------------------------------
------------------------------------------------------------
------------------------------------------------------------
------------------------------------------------------------
-----------------
>refHal_50
------------------------------------------------------MSDE--
------------Q--KA-------------------------------------------
------------------GIKRRGFL-G-G------------------------------
-----------------------------------VAAA----------GGAAVAG----
--GT------GL-------------L---------------------ASS----QTASAE
AA------------------TE-----------PSDHVAPG--DLDQYYVFNSGGQSGEL
RILGMPSMRELM-RIPVFNYCSATGWGR--TNESRRIM-REKMLPGTKKFLED--KG---
--GIYMNGDLHHPHMSFTDGTYDGRYIFVNDKANTRVARIRCDVMKCDAMVE-IPNVSAI
HGLRPQR-------YPKTGYVFANGEHIIP-----W-----PN------D-GK--TILDT
TDAK-----------KDY---WTAFTAIDG------------------------------
------------------------------------DTMDIK--WQVRVDG---NLDNLD
ADYQGKYAFSTCYNS-EK---G--------------------LDVGEMSSSETDWVVVFN
IKRIEEGVK-NG--D-F-KEIN--G---------------------VPVLDGT-------
----HGSKYTRYIPVPNSPHGCNAA-PDGIHIVLNGKLSPTVSVLDVRKLDDFF-DDK--
-------I-----E-AK-ELIVAQP--ELGLGPLHTAFDG----KGNAYTTLFIDSQ---
-MVKWNI----------EKARQAY----Q---GEKV--EPVIEKIDVHYQPGHNHSSMGE
TKEAD--GQWLVSLNKFSKDRFLNVGPLKPENDQLISIS----G-D---H------MRLV
HDGPS-FAEPHDMIIVARNKV--NP---LSIWN-RD-DDF-WKEAREQAKK------DGV
-ELE-TANTVIR---------D-G---D---KVRVYMTATAPAYG-------LSKFE-VN
EGDEVTVYVTNKELIEDLTHGFTLGD--YGIAMEISPQATASVTFKADR-PGVHWYYCQW
FCHALHMEMSGRMLVK-AKA----------------------------------------
------------------------------------------------------------
------------------------------------------------------------
------------------------------------------------------------
------------------------------------------------------------
------------------------------------------------------------
------------------------------------------------------------
------------------------------------------------------------
------------------------------------------------------------
------------------------------------------------------------
-----------------
>ref_0_567
-----------------------------------------MSDNRHGNQGGPNPSEE--
------------QLTRQ-------------------------------------------
------------------GASRRAFL-G-N------------------------------
-----------------------------------SGKL------ASLATVPGLIG----
--GM------GA-------------A-------------------AWALK----PVTATA
AS------------------GE-----------NSGTVAPG--ELDDYYGFYSSGQTGEV
RVYGIPSMRELM-RIPVFNRCSATGWGR--TNESLKIL-RDGLTDQTRAYLDE--YGESR
H-GVWVNGDAHHPHPSYKDGTHDGRYLFIQDKANSRVARIRLDVMKCDKIVE-VPNATAM
HGMRPQK-------VPHTKYVFVNGEHRIP-----L-----PN------D-GT--NM---
DAT------------DDY---RAVFSAVDA------------------------------
------------------------------------ETMTVA--WQVIVDG---NLDNND
CDYLGKYTFSTCYNS-EG---G--------------------VTLREMTANEQDWVVVFN
IKRIEEAVK-NG--N-A-KMMN--G---------------------VPVVDGR-------
----HGSKLTAYIPVSKSPHGINTA-PDKNHVAINGKLSPTVSLMDVRKLDDVF-AGK--
-------I-----E-PR-EAIVAEP--ELGLGPLHTAYDG----RGNAYTTVFIDSQ---
-IVKWDM----------EKAIRAY----N---GEEV--NPIIQKLDVHYQPGHNHTSMGE
TLEAD--GKWMVSLNKFSKDRFLNVGPLKPENDQLIDIS----G-D---E------MKLV
HDGPT-FAEPHDISIVRADIV--QP---SRVWD-RD-DPI-FAPAREMAEA------DGL
-ELR-GASKIVR---------D-G---N---KVRVYMFSVAPAFS-------MNEFR-VK
QGDEVTVIVTNMDSIGDLTHGFTLEN--YGLAMEISSQQTSSITFTAHR-PGVHWYYCQW
FCHALHMEMRGRMLVE-PKEA---------------------------------------
------------------------------------------------------------
------------------------------------------------------------
------------------------------------------------------------
------------------------------------------------------------
------------------------------------------------------------
------------------------------------------------------------
------------------------------------------------------------
------------------------------------------------------------
------------------------------------------------------------
-----------------
>refHal_91
------------------------------------------------------MSEN--
------------K-----------------------------------------------
-------------------ISRRSFL-G-T------------------------------
-----------------------------------AAAS-----GVGLVGLAACGG----
--GT------QQ-------------SADKVASAAHAG--AS------VAA----DTATHA
AA------------------GG-----------QTSHIAPG--ELDQYYGWLSGGQSGEC
RVVGVPSMRELM-RIPVFNMDSATGWGR--TNESRRIL-NEHITEDTRKFLKA--TN---
Q-PVLPNGDLHHPHMSFTDGTYDGRYVFVNDKANTRVARIRCDVMKTDKIID-IPNASAV
HGLRLQR-------YPKTGYVFANGEHIVP-----V-----PN------N-GT--ML---
DDPK-----------QNW---WAIYTAIDG------------------------------
------------------------------------DTMEIA--WQVMVDG---NLDNGD
ADYQGKYSFATCYNS-EK---G--------------------LTVGDASSAEQDWCVVFD
IEAIEAGVK-AG--D-F-KEIN--G---------------------VKVLDGR-------
--AQANSKYTRYIPVPNSPHGCNAS-PDGKYIMLNGKLSPTVTVLDVSKMPDLF-AGK--
-------I-----K-ER-DTVVAEP--KLGLGPLHTAFDG----RGNAYTTLFIDSQ---
-MCKWDI----------QKAIDAY--AAK---SDKD--DYIIQKLDVHYQPGHNHTTMGE
TKEAD--GKWLVSLNKFSKDRFLNVGPLKPECDQLIDIS----G-D---E------MKLV
HDNPT-FAEPHDMMLVAASKM--NP---AKSWD-RK-DPWMWKAAVEQAEK------DGV
-KLE-TAANVIR---------D-G---N---KVRVYMTAVAPAFS-------VPYFE-VH
EGDEVTVYVTNMETTEDLTHGFTLEG--NGIAIEIGPQATASVTFTAAR-LGVNWFYCQW
FCHALHMEMSGVMIVR-KKGEAL------KDKPDAPVAAQKASEPAKAEAAS--------
--------SASAAK----------------------------------------------
------------------------------------------------------------
------------------------------------------------------------
------------------------------------------------------------
------------------------------------------------------------
------------------------------------------------------------
------------------------------------------------------------
------------------------------------------------------------
------------------------------------------------------------
-----------------
>refHal_90
------------------------------------------------------MSEN--
------------K-----------------------------------------------
-------------------ISRRSFL-G-T------------------------------
-----------------------------------AAAS-----GVGLVGLAACGG----
--GT------QQ-------------PAGKVASAAHAG--AS------VAA----DTATHA
AA------------------GG-----------QTSHIAPG--ELDQYYGWLSGGQSGEC
RVVGVPSMRELM-RIPVFNMDSATGWGR--TNESRRIL-NEHITEDTRKFLKA--TN---
Q-PVLPNGDLHHPHMSFTDGTYDGRYVFVNDKANTRVARIRCDVMKTDKIID-IPNASAV
HGLRLQR-------YPKTGYVFANGEHIVP-----V-----PN------D-GT--ML---
DDPK-----------QNW---WAIYTAIDG------------------------------
------------------------------------DTMEIA--WQVMVDG---NLDNGD
ADYQGKYSFATCYNS-EK---G--------------------LTVGDASSAEQDWCVVFD
IEAIEAGVK-AG--D-F-KEIN--G---------------------VKVLDGR-------
--AQADSKYTRYIPVPNSPHGCNAS-PDGKYIMLNGKLSPTVTVLDVSKMPDLF-AGK--
-------I-----K-ER-DTVVAEP--KLGLGPLHTAFDG----RGNAYTTLFIDSQ---
-MCKWDI----------QKAIDAY--AAK---SDKD--DYIIQKLDVHYQPGHNHTTMGE
TKEAD--GKWLVSLNKFSKDRFLNVGPLKPECDQLIDIS----G-D---E------MKLV
HDNPT-FAEPHDMMLVAASKM--NP---AKSWD-RK-DPWMWKEAVEQAEK------DGV
-KLE-TAANVIR---------D-G---N---KVRVYMTAVAPAFS-------VPYFE-VH
EGDEVTVYVTNMETTEDLTHGFTLEG--NGIAIEIGPQATASVTFTAAR-LGVNWFYCQW
FCHALHMEMSGVMIVR-KKGEAL------KDKPDAPVAAQKASEPAKAEAAS--------
--------SASAAK----------------------------------------------
------------------------------------------------------------
------------------------------------------------------------
------------------------------------------------------------
------------------------------------------------------------
------------------------------------------------------------
------------------------------------------------------------
------------------------------------------------------------
------------------------------------------------------------
-----------------
>refHal_92
------------------------------------------------------MSEN--
------------K-----------------------------------------------
-------------------ISRRSFL-G-T------------------------------
-----------------------------------AAAS-----GVGLVGLAACGG----
--GT------QQ-------------PAGKVASAAHAG--AS------VAA----DTATHA
AA------------------GG-----------QTSHIAPG--ELDQYYGWLSGGQSGEC
RVVGVPSMRELM-RIPVFNMDSATGWGR--TNESRRIL-NEHITEDTRKFLKA--TN---
Q-PVLPNGDLHHPHMSFTDGTYDGRYVFVNDKANTRVARIRCDVMKTDKIID-IPNASAV
HGLRLQR-------YPKTGYVFANGEHIVP-----V-----PN------D-GT--ML---
DDPK-----------QNW---WAIYTAIDG------------------------------
------------------------------------DTMEIA--WQVMVDG---NLDNGD
ADYQGKYSFATCYNS-EK---G--------------------LTVGDASSAEQDWCVVFD
IEAIEAGVK-AG--D-F-KEIN--G---------------------VKVLDGR-------
--AQANSKYTRYIPVPNSPHGCNAS-PDGKYIMLNGKLSPTVTVLDVSKMPDLF-AGK--
-------I-----K-ER-DTVVAEP--KLGLGPLHTAFDG----RGNAYTTLFIDSQ---
-MCKWDI----------QKAIDAY--AAK---SDKD--DYIIQKLDVHYQPGHNHTTMGE
TKEAD--GKWLVSLNKFSKDRFLNVGPLKPECDQLIDIS----G-D---E------MKLV
HDNPT-FAEPHDMMLVAASKM--NP---AKSWD-RK-DPWMWKEAVEQAEK------DGV
-KLE-TAANVIR---------D-G---N---KVRVYMTAVAPAFS-------VPYFE-VH
EGDEVTVYVTNMETTEDLTHGFTLEG--NGIAIEICPQATASVTFTAAR-LGVNWFYCQW
FCHALHMEMSGVMIVR-KKGEAL------KDKPDAPVAAQKASEPAKAEAAS--------
--------SASAAK----------------------------------------------
------------------------------------------------------------
------------------------------------------------------------
------------------------------------------------------------
------------------------------------------------------------
------------------------------------------------------------
------------------------------------------------------------
------------------------------------------------------------
------------------------------------------------------------
-----------------
>refHal_112
------------------------------------------------------MSDE--
------------KLEQN-------------------------------------------
------------------GLSRRSFL-G-T------------------------------
-----------------------------------AAASGAGIAGAGLLGLAGCSK----
--DG------EQ-------------A--------A----ASGAAPA-AKE----HGE--A
KP------------------GQ-----------LSSEVGPG--ELDQYYGFLSGGQSGEM
RLIGLPSMRELM-RIPVFNMDSATGWGR--TNESLKVL-NGNITEETRKFLQD--SG---
L-RCYPNGDLHHPHLSFTDQTYDGRYAYANDKANTRVCRVRLDVMKTDKIID-IPNASGI
HGLRPQR-------YPKTGYVFANGEHITP-----V-----SG------V-GK---L---
DDA------------KTW---NAVYTAIDG------------------------------
------------------------------------ETMEIA--WQVLVDG---NLDNGD
ADYQGKYSFATCYNS-ER---A--------------------LTVQGASSNEQDWCVVFN
LKAIEEGIK-AG--D-F-KEVN--G---------------------VKMLDGR-------
--AEAKSKYTRYIPVPNSPHGCNAS-PDGKYIMLNGKLSPTVTVLDVSKLDDLF-AGK--
-------I-----K-ER-DVVVAEP--QLGLGPLHTAFDG----RGNAYTTLFIDSQ---
-MVKWNI----------DDAIKAY----K---GEKI--DPIKQKLDVHYQPGHNHTTMGE
TKEAD--GQWLVSLNKFSKDRFLNAGPLKPECDQLIDIS----G-D---E------MRLV
HDNPT-FAEPHDFCLVSAAKL--NP---SKTWD-RK-DPWFWQDALEQAKK------DGV
-ELE-KAAKVVR---------E-G---N---KVRVYMTAVAPAFS-------IPQFE-VN
QGDEVTVYVTNVETIEDLTHGFTLEG--YGIAMEIGPQATSSVTFKAVR-PGVHWYYCQW
FCHALHMEMSGQMIVH-PK-----------------------------------------
------------------------------------------------------------
------------------------------------------------------------
------------------------------------------------------------
------------------------------------------------------------
------------------------------------------------------------
------------------------------------------------------------
------------------------------------------------------------
------------------------------------------------------------
------------------------------------------------------------
-----------------
>refHal_115
------------------------------------------------------MSDE--
------------KLEQN-------------------------------------------
------------------GLSRRSFL-G-T------------------------------
-----------------------------------AAASGAGIAGAGLLGLAGCSK----
--DG------EQ-------------A--------AAN--ASGAAPV-AKA----QGE--S
KP------------------GQ-----------LSSEVGPG--ELDQYYGFLSGGQSGEM
RLIGLPSMRELM-RIPVFNMDSATGWGR--TNESLKVL-NGNITEETRKFLQD--SG---
L-RCYPNGDLHHPHLSFTDQTYDGRYAYANDKANNRVCRVRLDVMKTDKIID-IPNASGI
HGLRPQR-------YPKTGYVFANGEHITP-----V-----SG------V-GK---L---
DDA------------KTW---NAVYTAIDG------------------------------
------------------------------------ETMEIA--WQVLVDG---NLDNGD
ADYQGKYSFATCYNS-ER---A--------------------LTVQGASSNEQDWCVVFD
LKAIEEGIK-AG--D-F-KEVN--G---------------------VKMLDGR-------
--AEAKSKYTRYIPVPNSPHGCNAS-PDGKYIMLNGKLSPTVTVLDVSKLDDLF-AGK--
-------I-----K-ER-DVVVAEP--QLGLGPLHTAFDG----RGNAYTTLFIDSQ---
-MVKWNI----------DDAIKAY----K---GEKI--DPIKQKLDVHYQPGHNHTTMGE
TKEAD--GQWLVSLNKFSKDRFLNAGPLKPECDQLIDIS----G-D---E------MRLV
HDNPT-FAEPHDFCLVSAAKL--NP---SKTWD-RK-DPWFWQDALEQAKK------DGV
-ELE-KAAKVVR---------E-G---N---KVRVYMTAVAPAFS-------IPQFE-VN
QGDEVTVYVTNVETIEDLTHGFTLEG--YGIAMEIGPQATSSVTFKAVR-PGVHWYYCQW
FCHALHMEMSGQMIVH-PK-----------------------------------------
------------------------------------------------------------
------------------------------------------------------------
------------------------------------------------------------
------------------------------------------------------------
------------------------------------------------------------
------------------------------------------------------------
------------------------------------------------------------
------------------------------------------------------------
------------------------------------------------------------
-----------------
>refHal_114
------------------------------------------------------MSDE--
------------KLEQN-------------------------------------------
------------------GLSRRSFL-G-T------------------------------
-----------------------------------AAASGAGIAGAGLLGLAGCSK----
--NG------EP-------------A--------AAN--ASGAAPV-AKA----QGE--S
KP------------------GQ-----------LSSEVGPG--ELDQYYGFLSGGQSGEM
RLIGLPSMRELM-RIPVFNMDSATGWGR--TNESLKVL-NGNITEETRKFLKD--SG---
L-RCYPNGDLHHPHLSFTDQTYDGRYAYANDKANNRVCRVRLDVMKADKIID-IPNASGI
HGLRPQR-------YPKTGYVFANGEHITP-----V-----SG------V-GK---L---
DDA------------KTW---NAVYTAIDG------------------------------
------------------------------------ETMEIA--WQVLVDG---NLDNGD
ADYQGKYSFATCYNS-ER---A--------------------LTVQGASSNEQDWCVVFD
LKAIEEGIK-AG--D-F-KEVN--G---------------------VKMLDGR-------
--AEAKSKYTRYIPVPNSPHGCNAS-PDGKYIMLNGKLSPTVTVLDVSKLDDLF-AGK--
-------I-----K-ER-DVVVAEP--QLGLGPLHTAFDG----RGNAYTTLFIDSQ---
-MVKWNI----------DDAIKAY----K---GDKV--DPIKQKLDVHYQPGHNHTTMGE
TKEAD--GQWLVSLNKFSKDRFLNAGPLKPECDQLIDIS----G-D---E------MRLV
HDNPT-FAEPHDLCLVAASKL--NP---GKTWD-RK-DPWFWQDALEQAKK------DGV
-ELE-KAAKVVR---------E-G---N---KVRVYMTAVAPAYS-------IPQFE-VN
QGDEVTVYVTNVETIEDLTHGFTLEG--YGIAMEIGPQATSSVTFKAVR-PGVHWYYCQW
FCHALHMEMSGQMIVH-PK-----------------------------------------
------------------------------------------------------------
------------------------------------------------------------
------------------------------------------------------------
------------------------------------------------------------
------------------------------------------------------------
------------------------------------------------------------
------------------------------------------------------------
------------------------------------------------------------
------------------------------------------------------------
-----------------
>refHal_118
------------------------------------------------------MSDE--
------------KLEQN-------------------------------------------
------------------GLSRRSFL-G-T------------------------------
-----------------------------------AAASGAGIAGAGLLGLAGCSK----
--DG------EQ-------------A--------AAN--ASGAAPV-AKE----HGE--A
KP------------------GQ-----------LSSEVGPG--ELDQYYGFLSGGQSGEM
RLIGLPSMRELM-RIPVFNMDSATGWGR--TNESLKVL-NGNITEETRKFLQD--SG---
L-RCYPNGDLHHPHLSFTDQTYDGRYAYANDKANNRVCRVRLDVMKADKIID-IPNASGI
HGLRPQR-------YPKTGYVFANGEHITP-----V-----SG------V-GK---L---
DDA------------KTW---NAVYTAIDG------------------------------
------------------------------------ETMEIA--WQVLVDG---NLDNGD
ADYQGKYSFATCYNS-ER---A--------------------LTVQGASSNEQDWCVVFD
LKAIEEGIK-AG--D-F-KEVN--G---------------------VKMLDGR-------
--AEAKSKYTRYIPVPNSPHGCNAS-PDGKYIMLNGKLSPTVTVLDVSKLDDLF-AGK--
-------I-----K-ER-DVVVAEP--QLGLGPLHTAFDG----RGNAYTTLFIDSQ---
-MVKWNI----------DDAIKAY----K---GDKV--DPIKQKLDVHYQPGHNHTTMGE
TKEAD--GQWLVSLNKFSKDRFLNAGPLKPECDQLIDIS----G-D---E------MRLV
HDNPT-FAEPHDLCLVAASKL--NP---GKTWD-RN-DPWFWQDALEQAKK------DGV
-ELE-KAAKVVR---------E-G---N---KVRVYMTAVAPAFS-------IPQFE-VN
QGDEVTVYVTNVETIEDLTHGFTLEG--YGIAMEIGPQATSSVTFKAVR-PGVHWYYCQW
FCHALHMEMSGQMIVH-PK-----------------------------------------
------------------------------------------------------------
------------------------------------------------------------
------------------------------------------------------------
------------------------------------------------------------
------------------------------------------------------------
------------------------------------------------------------
------------------------------------------------------------
------------------------------------------------------------
------------------------------------------------------------
-----------------
>refHal_113
------------------------------------------------------------
------------------------------------------------------------
------------------------------------------------------------
------------------------------------------------------------
------------------------------------------------------------
-----------------------------------------------------------M
RLIGLPSMRELM-RIPVFNMDSATGWGR--TNESLKVL-NGNITEETRKFLQD--SG---
L-RCYPNGDLHHPHLSFTDQTYDGRYAYANDKANNRVCRVRLDVMKADKIID-IPNASGI
HGLRPQR-------YPKTGYVFANGEHITP-----V-----SG------V-GK---L---
DDA------------KTW---NAVYTAIDG------------------------------
------------------------------------ETMEIA--WQVLVDG---NLDNGD
ADYQGKYSFATCYNS-ER---A--------------------LTVQGASSNEQDWCVVFD
LKAIEEGIK-AG--D-F-KEVN--G---------------------VKMLDGR-------
--AETKSKYTRYIPVPNSPHGCNAS-PDGKYIMLNGKLSPTVTVLDVSKLDDLF-AGK--
-------I-----K-ER-DVVVAEP--QLGLGPLHTAFDG----RGNAYTTLFIDSQ---
-MVKWNI----------DDAIKAY----K---GEKI--DPIKQKLDVHYQPGHNHTTMGE
TKEAD--GQWLVSLNKFSKDRFLNAGPLKPECDQLIDIS----G-D---E------MRLV
HDNPT-FAEPHDLCLVAASKL--NP---GKTWD-RK-DPWFWQDALEQAKK------DGV
-ELE-KAAKVVR---------E-G---N---KVRVYMTAVAPAFS-------IPQFE-VN
QGDEVTVYVTNVETIEDLTHGFTLEG--YGIAMEIGPQATSSVTFKAVR-PGVHWYYCQW
FCHALHMEMSGQMIVK-PK-----------------------------------------
------------------------------------------------------------
------------------------------------------------------------
------------------------------------------------------------
------------------------------------------------------------
------------------------------------------------------------
------------------------------------------------------------
------------------------------------------------------------
------------------------------------------------------------
------------------------------------------------------------
-----------------
>refHal_117
------------------------------------------------------MSDE--
------------KLEQN-------------------------------------------
------------------GLSRRSFL-G-T------------------------------
-----------------------------------AAASGAGIAGAGLLGLAGCSN----
---G------EG-------------D--------KAA--ASGAAPA-EKA----AAH-SA
EP------------------GK-----------QTSEVGPG--ELDQYYGFLSGGQSGEM
RLIGVPSMRELM-RIPVFNMDSATGWGR--TNESLRIL-NEKITPETRKFLQD--SG---
L-RCYPNGDLHHPHLSFTDQTYDGRYAYANDKANTRVCRIRLDVMKTDKIID-IPNASGI
HGLRPQR-------YPKTGYVFANGEHIVP-----V-----DG------V-GK---W---
DDP------------KTW---NAVYTAIDG------------------------------
------------------------------------ETMDIA--WQVLVDG---NLDNGD
ADYQGKYSFSTCYNS-ER---A--------------------LTVQGASSNEQDWCVVFN
LAAIEEGIK-KG--D-F-KEVN--G---------------------VKMLDGR-------
--AEANSPYTRYIPVPNSPHGCNAS-PDGKYIMLNGKLSPTVTVLDVSKLDDLF-SGK--
-------I-----K-ER-DVVVAEP--QLGLGPLHTAFDG----RGNAYTTLFIDSQ---
-MVKWNI----------DDAIKAY----K---GEKI--DPIKQKLDVHYQPGHNHTTMGE
TKEAD--GKWLVSLNKFSKDRFLNAGPLKPECDQLIDIS----G-D---E------MRLV
HDNPT-FAEPHDLCLVAASKV--NP---SKTWD-RK-DPWFWQEALEQAQK------DGV
-ELE-KAAKVVR---------E-G---N---KVRVYMTAVAPAYS-------VPQFE-VN
QGDEVTVYVTNVETIEDLTHGFTLEG--YGIAMEIGPQATSSVTFKAVR-PGVHWYYCQW
FCHALHMEMSGQMIVK-PK-----------------------------------------
------------------------------------------------------------
------------------------------------------------------------
------------------------------------------------------------
------------------------------------------------------------
------------------------------------------------------------
------------------------------------------------------------
------------------------------------------------------------
------------------------------------------------------------
------------------------------------------------------------
-----------------
>refHal_122
------------------------------------------------------MSDE--
------------KLEQN-------------------------------------------
------------------GLSRRSFL-G-T------------------------------
-----------------------------------AAASGAGIAGAGLLGLAGCSN----
---G------EG-------------D--------KAA--ASGAAPA-EKA----AAH-SA
EP------------------GK-----------QTSEVGPG--ELDQYYGFLSGGQSGEM
RLIGVPSMRELM-RIPVFNMDSATGWGR--TNESLRIL-NEKITPETRKFLQD--SG---
L-RCYPNGDLHHPHLSFTDQTYDGRYAYANDKANTRVCRIRLDVMKTDKIID-IPNASGI
HGLRPQR-------YPKTGYVFANGEHIVP-----V-----DG------V-GK---W---
DDP------------KTW---NAVYTAVDG------------------------------
------------------------------------ETMDIA--WQVLVDG---NLDNGD
ADYQGKYSFSTCYNS-ER---A--------------------LTVQGASSNEQDWCVVFN
LAAIEEGIK-KG--D-F-KEVN--G---------------------VKMLDGR-------
--AEANSPYTRYIPVPNSPHGCNAS-PDGKYIMLNGKLSPTVTVLDVSKLDDLF-AGK--
-------I-----K-ER-DVVVAEP--QLGLGPLHTAFDG----RGNAYTTLFIDSQ---
-MVKWNI----------DDAIKAY----K---GEKI--DPIKQKLDVHYQPGHNHTTMGE
TKEAD--GKWLVSLNKFSKDRFLNAGPLKPECDQLIDIS----G-D---E------MRLV
HDNPT-FAEPHDLCLVAASKV--NP---SKTWD-RK-DPWFWQEALEQAQK------DGV
-ELE-KAAKVVR---------E-G---N---KVRVYMTAVAPAYS-------VPQFE-VN
QGDEVTVYVTNVETIEDLTHGFTLEG--YGIAMEIGPQATSSVTFKAVR-PGVHWYYCQW
FCHALHMEMSGQMIVK-PK-----------------------------------------
------------------------------------------------------------
------------------------------------------------------------
------------------------------------------------------------
------------------------------------------------------------
------------------------------------------------------------
------------------------------------------------------------
------------------------------------------------------------
------------------------------------------------------------
------------------------------------------------------------
-----------------
>refHal_116
------------------------------------------------------MSDE--
------------KLEQN-------------------------------------------
------------------GLSRRSFL-G-T------------------------------
-----------------------------------AAASGAGIAGAGLLGLAGCSK----
---E------GG-------------D--------KAA--ASGAAPA-SKA----EAQAPA
EP------------------GK-----------QTSEVGPG--ELDQYYGLLSGGQSGEM
RLIGVPSMRELM-RIPVFNMDSATGWGR--TNESLRIL-NEKNTPETNKFLKD--AG---
L-LCLPNGDLHHPHLSFTDQTYDGRYAYANDKANNRVCRVRLDFMKTDKITE-IPNASGI
HGLRPQR-------YPKTGYVFANGEHIVP-----V-----SG------V-GT---W---
NDP------------KTW---NAVYTAIDG------------------------------
------------------------------------ETMDIA--WQVLVDG---NLDNGD
ADYQGKYSFATCYNS-ER---A--------------------LTVAGASSNEQDWCVVFN
LAAIEEGIK-NG--D-F-KEVN--G---------------------VKMLDGR-------
--AEANSKYTRYIPVPNSPHGCNAS-PDGKYIMLNGKLSPTVTVLDVSKLDDLF-AGK--
-------I-----K-ER-DVVVAEP--QLGLGPLHTAFDG----RGNAYTTLFIDSQ---
-MVKWNI----------DEAIKAY----K---GEKI--DPIKQKLDVHYQPGHNHTTMGE
TKDAD--GKWLVSLNKFSKDRFLNAGPLKPECDQLIDIS----G-D---E------MRLV
HDNPT-FAEPHDLCLVNASVI--NP---KKTWD-RN-DPWFWQDALEQAKK------DGV
-ELE-KAAKVIR---------E-G---N---KVRVYMTAIAPAYS-------VPQFE-VN
QGDEVTVYVTNVETIEDLTHGFTLEG--YGIAMEIGPQATQSVTFKALR-PGVHWYYCQW
FCHALHMEMSGQMIVK-PR-----------------------------------------
------------------------------------------------------------
------------------------------------------------------------
------------------------------------------------------------
------------------------------------------------------------
------------------------------------------------------------
------------------------------------------------------------
------------------------------------------------------------
------------------------------------------------------------
------------------------------------------------------------
-----------------
>refHal_119
------------------------------------------------------MSDE--
------------KLEQN-------------------------------------------
------------------GLSRRSFL-G-T------------------------------
-----------------------------------AAASGAGIAGAGLLGLAGCSK----
---E------GG-------------D--------KAA--ASGAAPA-SKA----ETRSSA
EP------------------GK-----------QTSEVGPG--ELDQYYGLLSGGQSGEM
RLIGLPSMRELM-RIPVFNMDSATGWGR--TNESLRIL-NEKNTPETNKFLKD--AG---
L-RCLPNGDLHHPHLSFTDKTYDGRYAYANDKANNRVCRVRLDFMKTDKITE-IPNASGI
HGLRPQR-------YPKTGYVFANGEHIVP-----V-----SG------V-GT---W---
NDP------------KTW---NAVYTAIDG------------------------------
------------------------------------ETMDIA--WQVLVDG---NLDNGD
ADYQGKYSFATCYNS-ER---A--------------------LTVQGASSNEQDWCVVFN
LAAIEEGIK-NG--D-F-KEVN--G---------------------VKVLDGR-------
--AEANSKYTRYIPVPNSPHGCNAS-PDGKYIMLNGKLSPTVTVLDVSKLDDLF-AGK--
-------I-----K-ER-DVVVAEP--QLGLGPLHTAFDG----RGNAYTTLFIDSQ---
-MVKWNI----------DDAIKAY----K---GEKI--DPIKQKLDVHYQPGHNHTTMGE
TKDAD--GKWLVSLNKFSKDRFLNAGPLKPECDQLIDIS----G-D---E------MRLV
HDNPT-FAEPHDLCLFNASSI--NP---KKTWD-RN-DPWFWQDALEQAKK------DGV
-ELE-KTSKVIR---------E-G---N---KVRVYMTAIAPAFS-------IPQFE-VN
QGDEVTVYVTNVETIEDLTHGFTLEG--YGIAMEIGPQATQSVTFKALR-PGVHWYYCQW
FCHALHMEMSGQMIVK-PR-----------------------------------------
------------------------------------------------------------
------------------------------------------------------------
------------------------------------------------------------
------------------------------------------------------------
------------------------------------------------------------
------------------------------------------------------------
------------------------------------------------------------
------------------------------------------------------------
------------------------------------------------------------
-----------------
>refHal_120
------------------------------------------------------MSDE--
------------KLEQN-------------------------------------------
------------------GLSRRSFL-G-T------------------------------
-----------------------------------AAVSGAGIAGAGLLGLAGCSK----
---E------GG-------------D--------KAA--ASGAAPA-AKT----ESHASA
EP------------------GK-----------QTSEVGPG--ELDQYYGFLSGGQSGEM
RLIGVPSMRELM-RIPVFNMDSATGWGR--TNESLRIL-NEKNTPETNQFLKD--SG---
L-RCYPNGDLHHPHLSFTDQTYDGRYAYANDKANNRVCRVRLDFMKTDKITE-IPNVSGV
HGLRPQR-------YPKTGYVFANGEHIVP-----V-----SG------V-GT---W---
NDA------------KTW---NAVYTAIDG------------------------------
------------------------------------ETMDIA--WQVLVDG---NLDNGD
ADYQGKYSFSTCYNS-ER---A--------------------LTVQGASSNEQDWCVVFN
LAAIEEGIK-KG--D-F-KEVN--G---------------------VKMLDGR-------
--AEANSPYTRYIPVPNSPHGCNAS-PDGKYIMLNGKLSPTVTVLDVSKLDDLF-AGK--
-------I-----K-ER-DVVVAEP--QLGLGPLHTAFDG----RGNAYTTLFIDSQ---
-MVKWNI----------DDAIKAY----K---GEKV--DPIKQKLDVHYQPGHNHTTMGE
TKEAD--GKWLVSLNKFSKDRFLNAGPLKPECDQLIDIS----G-D---E------MRLV
HDNPT-FAEPHDLCLVAASKV--NP---KKTWD-RK-DPWFWQDAVEQAKK------DGV
-ELE-KAAKVIR---------E-G---N---KVRVYMTAVAPAYS-------IPQFE-VN
QGDEVTVYVTNVETIEDLTHGFTLEG--YGIAMEIGPQATQSVTFKAVR-PGVHWYYCQW
FCHALHMEMSGQMIVK-PR-----------------------------------------
------------------------------------------------------------
------------------------------------------------------------
------------------------------------------------------------
------------------------------------------------------------
------------------------------------------------------------
------------------------------------------------------------
------------------------------------------------------------
------------------------------------------------------------
------------------------------------------------------------
-----------------
>refHal_121
------------------------------------------------------MSDE--
------------KLEQN-------------------------------------------
------------------GLSRRSFL-G-T------------------------------
-----------------------------------AAASGAGLAGAGLLGLAGCSK----
--NE------GG-------------D--------KGA--ASGAASA-AKT----ESH--G
KP------------------GE-----------QTSEVGPG--ELDQYYGFLSGGQSGEM
RLIGVPSMRELM-RIPVFNMDSATGWGR--TNESLKIL-NATNTPETNQFLKD--SG---
L-RCYPNGDLHHPHLSFTDQTYDGRYAYANDKANNRVCRIRLDFMKTDKITE-IPNVSGV
HGLRPQR-------YPKTGYVFANGEHIVP-----V-----SG------V-GT---W---
NDP------------KTW---NAVYTAIDG------------------------------
------------------------------------ETMNIA--WQVLVDG---NLDNGD
ADYQGKYSFSTCYNS-ER---A--------------------LTVQGASSNEQDWCVVFN
LAAIEEGIK-KG--D-F-KEVN--G---------------------VKMLDGR-------
--AEAKSPYTRYIPVPNSPHGCNAS-PDGKYIMLNGKLSPTVTVLDVSKLDDLF-AGK--
-------I-----K-ER-DVVVAEP--QLGLGPLHTAFDG----RGNAYTTLFIDSQ---
-MVKWNI----------DDAIKAY----K---GEKI--DPVKQKLDVHYQPGHNHTTMGE
TKEAD--GKWLVSLNKFSKDRFLNAGPLKPECDQLIDIS----G-D---Q------MRLV
HDNPT-FAEPHDLCLVAASKV--HP---KKTWD-RK-DPWFWEDAVEQAKK------DGV
-ELE-KASKVIR---------E-G---N---KVRVYMTAVAPAFS-------VPQFE-VN
QGDEVTVYVTNVETIEDLTHGFTLEG--YGIAMEISPQATQSVTFKAVR-PGVHWYYCQW
FCHALHMEMSGQMIVK-PK-----------------------------------------
------------------------------------------------------------
------------------------------------------------------------
------------------------------------------------------------
------------------------------------------------------------
------------------------------------------------------------
------------------------------------------------------------
------------------------------------------------------------
------------------------------------------------------------
------------------------------------------------------------
-----------------
>refHal_93
------------------------------------------------------MSDN--
------------K-----------------------------------------------
-------------------LSRRKFL-G-T------------------------------
-----------------------------------AAAS-----GVGLMGLAACSG----
--GT------QS-------------GGNAPASAAHAG--ASNAAPA-ASV----AASTAS
AE------------------GG-----------LNYHVGPG--ELDQYYGFLSGGQSGEM
RIIGVPSMRELM-RVPVFNMDSATGWGR--TNESRKIL-NANLTEGTREFLKK--SN---
L-PCYPNGDLHHPHMSFTDGTYDGRYVYANDKANNRVCRIRCDVMKTDKITE-IPNASGI
HGLRPQR-------YPKTGYVFANGEHIVP-----V-----PN------N-GT--ML---
DDPA-----------KNY---WAIYTALNG------------------------------
------------------------------------ETMEIA--WQVMVDG---NLDNGD
ADYQGKYSFATCYNS-EK---G--------------------GTVTEASANEQDWCVVFD
LKAIEAGIE-AG--D-F-KEIN--G---------------------VKVLDGR-------
--FQAKSKYTRYIPVPNSPHGCNAS-PDGNYIMLNGKLSPTVTVLDVRKLDDLF-AGK--
-------I-----K-ER-DVVVAEP--KLGLGPLHTAFDG----RGNAYTTLFIDSQ---
-MVKWNI----------DKAIAAY--AEK---SDKD--DYIVQKLDVHYQPGHNHTTMGE
TKEAD--GKWLVSLNKFSKDRFLNVGPLKPECDQLIDIS----G-D---E------MKLV
HDNPT-FAEPHDLMLVATSKL--NP---NKTWD-RK-DPWMWEDAVEQAKK------DGV
-ELE-KAKNVIR---------D-G---N---KVRVYMTAIAPAYS-------LPAFE-VH
EGDEVTVYVTNMETIEDLTHGFTLEE--HGIAMEISPQATASVTFTANR-VGVYWYYCQW
FCHALHMEMSGRMVVH-KKGEAFLGDEALTKNSTPVNIFHPEGAPAAAASAPAAASKPAE
ASKPAEASAASAAK----------------------------------------------
------------------------------------------------------------
------------------------------------------------------------
------------------------------------------------------------
------------------------------------------------------------
------------------------------------------------------------
------------------------------------------------------------
------------------------------------------------------------
------------------------------------------------------------
-----------------
>refHal_89
------------------------------------------------------MSEN--
------------K-----------------------------------------------
-------------------ISRRSFL-G-T------------------------------
-----------------------------------AAAS-----SVGLMGLAACSG----
--GA------QG-------------G--KAASAAHAG--ASAAADAGASA----AASSHE
VA------------------GG-----------LSPHVGPG--ELDKYYGFLSGGQSGEM
RIVGVPSMRELM-RIPVFNMDSATGWGR--TNESRAIL-NAHLTEQTRDFLKK--SG---
M-PCMPNGDLHHPHMSFTDGTYDGRYVYANDKANNRVCRIRCDVMKADKIVE-IPNASGI
HGLRPQR-------YPKTGYVFANGEHIVP-----V-----PN------N-GT--ML---
DDPA-----------KNY---WAVYTAIDG------------------------------
------------------------------------ETMEIA--WQVMVDG---NLDNGD
ADYQGKYSFSTCYNS-EK---G--------------------VTVTEASANEQDWCVVFN
LKAIEEGIK-AG--D-F-KEIE--G---------------------VKVLDGR-------
-KTNAAKNYTRYIPVPNSPHGCNAS-PDGNYIMLNGKLSPTVTVLDVRKLDDLF-AGK--
-------I-----K-ER-DVVVAEP--ELGLGPLHTAFDG----RGNAYTTLFLDSQ---
-MVKWNI----------QKAIDAY--ASQ---SKTS--DYIVQKLDVSYQPGHNHTTMGE
TKEAD--GQWLVSLNKFSKDRFLNVGPLKPECDQLIDIS----G-E---E------MRLV
HDNPT-FAEPHDMMLVAASKI--NP---KKAWD-RK-DPWMWQGALDQAKK------DGI
-ELE-KAANVIR---------E-G---N---KVRVYMTAVAPAFS-------LPSFE-VY
EGDEVTVTVTNMETIEDLTHGFTLEG--HGIAMEMSAQATSSVTFTANR-LGVYWYYCQW
FCHALHMEMSGRMIVH-KKGEPLLGDAA-NKSSSAASAASAPAAPAASAAAAS-------
--------SASAAK----------------------------------------------
------------------------------------------------------------
------------------------------------------------------------
------------------------------------------------------------
------------------------------------------------------------
------------------------------------------------------------
------------------------------------------------------------
------------------------------------------------------------
------------------------------------------------------------
-----------------
>refHal_199
------------------------------------------------------MNNN--
------------K-----------------------------------------------
-------------------ISRRHFL-G-T------------------------------
-----------------------------------AAAS-----SVGLMGLAACSG----
--GT------QG-------------G--QSASAAHAG--AS------NST----AHTTET
AS------------------SG-----------LSSHVAPG--ELDKYYGFLSGGQSGEM
RVLGVPSMRELM-RIPVFNMDSATGWGR--TNESREIL-NAGLTADTREFLRK--SN---
M-PVMPNGDLHHPHMSFTDGTYDGRYVYANDKANNRVCRVRCDMMKVDKITE-IPNASGI
HGLRPQR-------YPKTGYVFANGEHIVP-----I-----PN------N-GT--ML---
DDPA-----------QNY---WAVYTALDG------------------------------
------------------------------------ETMQIA--WQVMVDG---NLDNGD
ADYQGKYSFSTCYNS-EK---G--------------------VTVTEASANEQDWCVVFN
LAEIENGIK-NG--D-F-KEIN--G---------------------VKVLDGR-------
-KTNAAKNYTRYIPVPNSPHGCNAS-PDGKYIMLNGKLSPTVTVLDVSKLDDLF-AGK--
-------I-----K-ER-DVVVAEP--ELGLGPLHTAFDG----RGNAYTTLFIDSQ---
-MVKWNI----------QKAIDAY--ASK---TKTS--DYIIQKLDVHYQPGHNHTTMGE
TKEAD--GQWLVSLNKFSKDRFLNVGPLKPECDQLIDIS----G-D---E------MKLV
HDNPT-FAEPHDLMLVSANKI--NP---KKTWD-RK-DPWMWQTTLEQATK------DGI
-TLE-KDSKIIR---------Q-G---N---KVRVYMTAVAPAFS-------MPFFE-VY
EGDEVTVIITNNETIEDLTHGFTLEG--HGIAIEISAQATASVTFTANR-LGVYWYYCQW
FCHALHMEMSGRMIVH-KKGEPFLGDKA-NKAPD--------ANPANTASAPA-------
--------AASGSK----------------------------------------------
------------------------------------------------------------
------------------------------------------------------------
------------------------------------------------------------
------------------------------------------------------------
------------------------------------------------------------
------------------------------------------------------------
------------------------------------------------------------
------------------------------------------------------------
-----------------
>ref_0_201
------------------------------------------------------MSEN--
------------KQDKQ-------------------------------------------
------------------GLSRRAFL-G-T------------------------------
-----------------------------------AALS----------GAA-VVS----
--AT------HI-------------G---------------------NAL----A-DTKK
VP------------------NG-----------QNAHIEPG--ELDQYYVFNSGGQSGEI
RIMGLPSMRELM-RIPIFNICSATGWGI--TNESRQIM-RANLTPETLAFADT--LG---
--GILPNGDAHHPHMSFTDGTYDGRFIFINDKANNRVARVRCDVMKCDKIIE-IPNADGV
HGLRPQR-------YPRTGYVFCNGEHIVP-----L-----PN------N-GT--IF---
GNPK-----------ENY---FSVFTAIDG------------------------------
------------------------------------DTMEIA--WQVIVDG---NLDNCD
ADYQGKYAFSTCYNS-EK---G--------------------VDVGEMSANEQDWAVVFN
LKAIEDGVK-KG--D-F-KEIQ--G---------------------VKVLDGR-------
----KGSRYTRYIPVPNSPHGCNAC-PDGIHVVFNGKLSPTVTMIDVRRLDDLF-ADK--
-------I-----K-AR-DCVVAEP--QLGLGPLHTAYDG----RGNAYTTLFIDSQ---
-IVKWNI----------AKAIEAY----Q---GKDV--DPIIQKLDVHYQPGHNHTTMGE
TKEAD--GKWLVSLNKFSKDRFLNVGPLKPENDQLIDIS----G-D---E------MKLV
HDGPS-FAEPHDMLLVAAEKV--RP---KRVWT-RD-DPW-WDGARKMAEK------DGV
-TLE-GASKVIR---------D-G---N---KVRVYMTAVAPVFS-------VPSFE-VN
QGDEVTVVVTNMEMIEDLTHGFTLSG--YGVAMEIGPQQTSSVTFTASR-PGVHWYYCQW
FCHALHMEMSGQMNVK-PKA----------------------------------------
------------------------------------------------------------
------------------------------------------------------------
------------------------------------------------------------
------------------------------------------------------------
------------------------------------------------------------
------------------------------------------------------------
------------------------------------------------------------
------------------------------------------------------------
------------------------------------------------------------
-----------------
>refHal_12
------------------------------------------------------MSEN--
------------KQDKQ-------------------------------------------
------------------GLSRRAFL-G-T------------------------------
-----------------------------------AALS----------GAA-VVS----
--AT------HI-------------G---------------------SAL----A-DTKK
AP------------------DG-----------QSAHIEPG--ELDQYYAFNSGGQSGEI
RIMGLPSMRELM-RIPIFNICSATGWGI--TNESREIM-RANLTPETLAYADT--LG---
--GILPNGDAHHPHMSFTDGTYDGRFIFINDKANNRVARVRCDVMKCDKIIE-IPNADGI
HGLRPQR-------YPRTGYVFCNGEHIVP-----L-----PN------N-GS--IF---
GNPK-----------ENY---FSVFTAIDG------------------------------
------------------------------------DTMEIA--WQVIVDG---NLDNCD
ADYQGKYAFSTCYNS-EK---G--------------------LDVGEMSANEQDWAVVFN
LKAIEDGVK-KG--D-F-KEMQ--G---------------------VKVLDGR-------
----KGSRYTRYIPVPNSPHGCNAS-PDGIHVVFNGKLSPTVTMIDVRRLDDLF-ADK--
-------I-----K-PR-DCVVAEP--QLGLGPLHTAFDG----RGNAYTTLFIDSQ---
-IVKWNM----------AKAIEAF----Q---GKDV--DPIIQKLDVHYQPGHNHTTMGE
TKEAD--GKWLVSLNKFSKDRFLNVGPLKPENDQLIDIS----G-D---V------MKLV
HDGPS-FAEPHDMLLVAAGKV--RP---KRVWT-RD-DPW-WNSARKMAEK------DGV
-TLE-GASKVIR---------D-G---N---KVRVYMTAVAPVFS-------VPSFE-VN
QGDEVTVVVTNMEMIEDLTHGFTLSG--YGVAMEIGPQQTSSVTFTASR-PGVHWYYCQW
FCHALHMEMSGQMNVK-PKA----------------------------------------
------------------------------------------------------------
------------------------------------------------------------
------------------------------------------------------------
------------------------------------------------------------
------------------------------------------------------------
------------------------------------------------------------
------------------------------------------------------------
------------------------------------------------------------
------------------------------------------------------------
-----------------
>refHal_13
------------------------------------------------------------
------------------------------------------------------------
------------------------------------------------------------
------------------------------------------------------------
------------------------------------------------------------
------------------------------------------------------------
------------------------------------------------------------
------------------------------------------------------------
------------------------------------------------------------
------------------------------------------------------------
------------------------------------------------------------
-----------------------------------------------MSANEQDWAVVFN
LKAIEDGVK-KG--D-F-KEMQ--G---------------------VKVLDGR-------
----KGSRYTRYIPVPNSPHGCNAS-PDGIHVVFNGKLSPTVTMIDVRRLDDLF-ADK--
-------I-----K-PR-DCVVAEP--QLGLGPLHTAYDG----RGNAYTTLFIDSQ---
-IVKWNM----------AKAIEAY----Q---GKDV--DPIIQKLDVHYQPGHNHTTMGE
TKEAD--GKWLVSLNKFSKDRFLNVGPLKPENDQLIDIS----G-D---V------MKLV
HDGPS-FAEPHDMLLVAADKV--RP---KRVWT-RD-DPW-WDGARKMAEK------DGV
-TLE-GASKVIR---------D-G---N---KVRVYMTAVAPVFS-------VPSFE-VN
QGDEVTVVVTNMEMIEDLTHGFTLSG--YGVAMEIGPQQTSSVTFTASR-PGVHWYYCQW
FCHALHMEMSGQMNVK-PKA----------------------------------------
------------------------------------------------------------
------------------------------------------------------------
------------------------------------------------------------
------------------------------------------------------------
------------------------------------------------------------
------------------------------------------------------------
------------------------------------------------------------
------------------------------------------------------------
------------------------------------------------------------
-----------------
>refHal_0
------------------------------------------------------MSEK--
------------TPEKT-------------------------------------------
------------------GLTRRGFL-G-T------------------------------
-----------------------------------AAIT----------GAAGLVA----
--GA------HI-------------P---------------------TAH----GKEGKA
GA-------------------G-----------VLGHVAPG--ELDEYYAFNSSGQSGEV
RVLGLPSMRELV-RIPVFNHCSATGWGR--TNESRKIL-TEGLTPETREFLKD--KG---
--GVFPNGDAHHPHLSFTDQTYDGRYLFINDKANNRVARIRLDVMKTDKITE-LPNVSGV
HGLRPQR-------YPRTGYVFANGEHIVP-----L-----PN------D-GK--LI---
DDPK-----------KNF---FAIYSAIDG------------------------------
------------------------------------DTMKVA--WQVLVDG---NLDNGD
ADYQGKYSFATCYNS-EK---G--------------------VTVEEMSANEQDWVVVFN
IKRIEQAIK-DG--D-F-KTMG--G---------------------VPVVDGR-------
----HGSKYTRYIPVPNSPHGCNAA-PDGIHLMLNGKLSPTVTVIDVRKLDDLF-ADK--
-------I-----K-PR-DCVVAEP--QLGLGPLHTAFDG----RGNAYTTLFIDSQ---
-MVKWNI----------DKAKRAY----K---GEKV--DPIIQKLDVHYQPGHNHSTMGE
TKEAD--GKWLVSLNKFSKDRFLNVGPLKPENDQLIDIS----G-D---E------MKLV
HDGPS-FAEPHDMCLVHRSKV--NP---VSVWK-RD-DPM-WEDARQIAKK------DGV
-SLE-DAAKVVR---------D-G---N---KVRVYMMAVAPMFS-------IKKFE-VN
QGDEVTVFVTNMEVIEDLTHGFTLEG--HGIAMEIGPQATSSVTFKADR-PGVYWYYCQW
FCHALHMEMSGQMIVH-PKKSA--------------------------------------
------------------------------------------------------------
------------------------------------------------------------
------------------------------------------------------------
------------------------------------------------------------
------------------------------------------------------------
------------------------------------------------------------
------------------------------------------------------------
------------------------------------------------------------
------------------------------------------------------------
-----------------
>refHal_1
------------------------------------------------------MSDK--
------------NPDKA-------------------------------------------
------------------GLTRRSFL-G-T------------------------------
-----------------------------------AAIT----------GAAGLVA----
--GA------QI-------------S---------------------TAH----GKDAKG
GA------------------NG-----------VLGHVAPG--ELDEYYAFNSSGQSGEV
RVLGLPSMRELV-RIPVFNHCSATGWGR--TNESRKIL-TEGLTPETREYLKD--KG---
--GVFINGDAHHPHLSFTDRTYDGRYLYINDKANNRVARIRLDVMKTDKITE-LPNVSGV
HGLRPQR-------YPRTGYVFANGEHIIP-----L-----PN------D-GK--VT---
DDPK-----------KNF---FAIYTALDG------------------------------
------------------------------------DTMKVA--WQVLVDG---NLDNGD
ADYQGKYSFSTCYNS-EK---G--------------------VTVEEASANEQDWVVVFN
IKRIEEAVK-KG--D-F-KTMG--G---------------------VPVIDGR-------
----HGSKYTRYIPVPNSPHGCNAA-PDGIHLVLNGKLSPTVTVLDVRTLDDLF-DDK--
-------I-----K-PR-DCVVAEP--QLGLGPLHTAFDG----RGNAYTTLFIDSQ---
-MVKWNI----------DKAKRAF----K---GEKV--DPIIQKLDVHYQPGHNHSTMGE
TREAD--GKWLVSLNKFSKDRFLNVGPLKPENDQLIDIS----G-D---E------MKLV
HDGPS-FAEPHDMCLVHRSKV--HP---ISVWK-RD-DPM-WEDARQMAKK------DGV
-SLD-DAAKVVR---------D-G---N---KVRVYMMAVAPMFS-------IKKFE-VN
QGDEVTVVVTNMEVIEDLTHGFTLEG--HGIAMEIGPQATASVTFTADR-LGVYWYYCQW
FCHALHMEMSGQMVVH-PKKTV--------------------------------------
------------------------------------------------------------
------------------------------------------------------------
------------------------------------------------------------
------------------------------------------------------------
------------------------------------------------------------
------------------------------------------------------------
------------------------------------------------------------
------------------------------------------------------------
------------------------------------------------------------
-----------------
>ref_0_557
------------------------------------------------------MSDK--
------------NPDKT-------------------------------------------
------------------GLSRRSFL-G-T------------------------------
-----------------------------------AAIT----------GAAGLVG----
--GA------QL-------------S---------------------TAH----GKDAKA
GA------------------AG-----------QTGHVAPG--ELDEYYAFNSSGQSGEV
RVLGLPSMRELV-RIPVFNHCSATGWGR--TNESRRIL-TEGLTPETREYLKD--KG---
--GVFLNGDAHHPHLSFTDRTYDGRYLFINDKANNRVARIRLDVMKTDKITE-LPNVSGV
HGLRPQR-------YPRTGYVFANGEHIIP-----L-----PN------D-GK--VT---
DDPK-----------KNF---FAIYTALDG------------------------------
------------------------------------DTMKVA--WQVLVDG---NLDNGD
ADYQGKYSFSTCYNS-EK---G--------------------LTVEEASANEQDWVVVFN
IKRIEEAVK-KG--D-F-KMMG--G---------------------VPVIDGR-------
----HGSKYTRYIPVPNSPHGCNAA-PDGIHLVLNGKLSPTVTVLDVRTLDDLF-DDK--
-------I-----K-PR-DCVVAEP--QLGLGPLHTAFDG----RGNAYTTLFIDSQ---
-MVKWNI----------DLAKRAY----K---GEKV--DPISQRLDVHYQPGHNHSTMGE
TREAD--GKWLVSLNKFMKDRFLNVGPLKPENDQLIDIS----G-D---T------MKLV
HDGPS-FAEPHDMCLVHRSKV--HP---ISIWK-RD-DPM-WEEARQMAKK------DGV
-SLE-DAAKVVR---------D-G---N---KVRVYMMAVAPMFS-------LKRIE-VN
QGDEVTVVVTNMEVIEDLTHGFTLEG--HGIAMEIGPQATASVTFTADR-PGVHWYYCQW
FCHALHMEMSGQLVVL-PKKTA--------------------------------------
------------------------------------------------------------
------------------------------------------------------------
------------------------------------------------------------
------------------------------------------------------------
------------------------------------------------------------
------------------------------------------------------------
------------------------------------------------------------
------------------------------------------------------------
------------------------------------------------------------
-----------------
>refHal_2
------------------------------------------------------MSDK--
------------NPDKT-------------------------------------------
------------------GLSRRSFL-G-T------------------------------
-----------------------------------AAIT----------GAAGLVG----
--GA------QL-------------S---------------------TAH----GKDAKA
GA------------------AG-----------QSGHVAPG--ELDEYYAFNSSGQSGEV
RVLGLPSMRELV-RIPVFNHCSATGWGR--TNESRKIL-TEGLTPETREYLKD--KG---
--GVFLNGDAHHPHLSFTDRTYDGRYLFINDKANNRVARIRLDVMKTDKITE-LPNVSGV
HGLRPQR-------YPRTGYVFANGEHIIP-----L-----PN------D-GK--VT---
DDPK-----------KNF---FAIYTALDG------------------------------
------------------------------------DTMKVA--WQVLVDG---NLDNGD
ADYQGKYSFSTCYNS-EK---G--------------------VTVEEASANEQDWVVVFN
IKRIEEAVK-KG--D-F-KMMG--G---------------------VPVIDGR-------
----HGSKYTRYIPVPNSPHGCNAA-PDGIHLVLNGKLSPTVTVLDVRTLDDLF-DDK--
-------I-----K-PR-DCVVAEP--QLGLGPLHTAFDG----RGNAYTTLFIDSQ---
-MVKWNI----------DLAKRAY----K---GEKV--DPIIQKLDVHYQPGHNHSTMGE
TREAD--GKWLVSLNKFSKDRFLNVGPLKPENDQLIDIS----G-D---T------MKLV
HDGPS-FAEPHDMCLVHRSKV--HP---VSVWK-RD-DPM-WEDARQMAKK------DGV
-TLE-DAAKVVR---------D-G---N---KVRVYMMAVAPMFS-------LKRIE-VN
QGDEVTVVVTNMEVIEDLTHGFTLEG--HGIAMEIAPQATASVTFTADR-PGVHWYYCQW
FCHALHMEMSGQLVVL-PKKTA--------------------------------------
------------------------------------------------------------
------------------------------------------------------------
------------------------------------------------------------
------------------------------------------------------------
------------------------------------------------------------
------------------------------------------------------------
------------------------------------------------------------
------------------------------------------------------------
------------------------------------------------------------
-----------------
>refHal_21
----------------------------------------------------MSSETN--
------------NTA---------------------------------------------
------------------GVNRRALL-G-G------------------------------
-----------------------------------TAK-----------AAAL-AG----
--LT------GA-------------VGGAA--AGGIA--GNALFGASAAL----AATPQA
--------------------GH-----------QSVEVKPG--DLDEYYVFHSGGHSGEV
RIMGLPSMRELM-RIPVFNRCSATGWGL--TNESRKIL-TSNLTEETKAFLAK--RG---
--GEYLNGDLHHPHMSFTDGTYDGRYIFANDKANSRVTRIRCDIMKPDVIVE-IPNASAI
HGLRLQK-------YPRTGYVFCNGEQRVP-----T-----PN------D-GK--IL---
DEP------------KKY---RSHFTAIDG------------------------------
------------------------------------DTMKIA--WQVWVDG---NLDNTD
ADYQGKYVFSTCYNS-EE---G--------------------VTTAEMTANEQDWLVVFN
IKRIEEAVK-AG--K-V-EVIH--G---------------------VPVVDGR-------
-HG---SAYTRYIPIPNSPHGVNTA-PDGIHVTVNGKLSPTVSVMDVRKLDELF-EDK--
-------I-----K-PR-DVIVAEP--QVGLGPLHTAYDG----RGNAYTTLFLDSQ---
-VVKWNI----------DKAKRAF----K---GEKV--DPIIQKLDVHYQPGHLHTSMGQ
TKEAD--GKWLIVLNKFSKDRFLNVGPMKPENDQLIDIS----G-D---E------MKLV
HDGPT-FAEPHDTLIVHRSKV--NP---KSIYT-RD-DKM-WEDARIQAKK------DGV
-DLD-NDTKVIR---------D-G---N---KVRVYMWSRAPAFG-------IEEFT-VK
QGDEVTVYISNMDDVDDLTHGFTMTN--HGVCMEISPQQTASVTFTADR-PGVHWYYCQW
FCHALHMEMGGRMLVE-PRST---------------------------------------
------------------------------------------------------------
------------------------------------------------------------
------------------------------------------------------------
------------------------------------------------------------
------------------------------------------------------------
------------------------------------------------------------
------------------------------------------------------------
------------------------------------------------------------
------------------------------------------------------------
-----------------
>refHal_183
----------------------------------------------------MDDSNE--
------------KTE---------------------------------------------
------------------GLNRRALL-G-G------------------------------
-----------------------------------TAK-----------AAAL-AG----
--F-------GA-------------LGGAAVTAGGLV--APA------------PAAAAS
--------------------GR-----------SVTEVKPG--DLDEYYVFHSGGHSGEI
RIMGLPSMRELI-RIPVFNRCSATGWGL--TNESRKIL-TDGLLPETRRFLES--RG---
--GSYLNGDLHHPHMSFTDGTYDGRYIFCNDKANTRIARIRCDIMRADRIIE-IPNASAI
HGLRLQK-------YPRTGYIFANGEQRVP-----T-----PN------D-GK--GL---
TDT------------KRY---RSHFTAVDG------------------------------
------------------------------------DTMKVA--WQVWVDG---NLDNTE
ADYQGKYAFSTCYNS-EE---G--------------------VTLAEMTAKEQDWLVVFN
LKRIEEAVR-SG--K-A-QVIN--G---------------------VPVVDGR-------
-HG---SPYTRYVPIPNSPHGVNMA-PDGIHLTANGKLSPTVTVMDVRRFDDLF-DDR--
-------I-----K-PR-DVVVAEP--QLGLGPLHTAYDG----RGNAYTTLFLDSQ---
-VVKWNI----------DKARRAY----T---GENV--SPIVQKLDVHYQPGHLHSSMGQ
TREAD--GKWLITLNKFSKDRFLNVGPLKPENDQLIDIS----G-D---E------MKLV
HDGPT-FAEPHDTLIVHHSKV--NP---RSVYD-RA-DPM-WEDARRQAAA------DGV
-TLE-TDAKVIR---------D-G---D---KVRVYMYSNAPVFA-------LDEFT-VR
EGDEVTVYVTNIDDVDDLTHGFTLTN--HGIAMEIGPQQTSSVTFTADR-PGVFWYYCQW
FCHALHMEMGGRMIVE-PKSA---------------------------------------
------------------------------------------------------------
------------------------------------------------------------
------------------------------------------------------------
------------------------------------------------------------
------------------------------------------------------------
------------------------------------------------------------
------------------------------------------------------------
------------------------------------------------------------
------------------------------------------------------------
-----------------
>ref_0_416
-----------------------------------------MPNDKKENPNTGHEKDK--
------------AL----------------------------------------------
------------------TISRRGLL-G-G------------------------------
-----------------------------------TAG-----------GAAL-AG----
--LA------GV-------------GG------LTFG--EGGYLLSSAQA----AEGV--
----------------------------------EGAVMPG--QLDEYYGFWSSGQSGEV
RIFGVPSMRELM-RIPVFNIDGARGWGF--TNASKRIM-TEGLLPETKEFLKN--RG---
--GMFMNGDLHHPHMSFTDGTYDGRYIFAQDKANSRVCRIRCDIMRVDKVIE-VPNGSDM
HGLRLQR-------YPRTGYVFVNAEHRVP-----M-----PN------D-GS--VL---
EDS------------SKY---KCVFTAIDG------------------------------
------------------------------------DKMEVA--WQVLVDG---NLDNCD
ADYEGKYAFSTCYNS-EE---A--------------------TNLAGMTANEQDWAVMFD
IKAIEEGVK-KG--D-Y-KVMN--G---------------------VKVLDGR-------
-KK-ANSPYTRYVPISSSPHGCNMA-PDGIHLCINGKLSPTVTVIDVRRLPDLF-ANK--
-------I-----K-PR-DVVVAEP--ELGLGPLHTAFDG----KGNAFTTLFIDSQ---
-VAKWNI----------EKAKQAY----A---GKKV--DPIIEKLDVHYQPGHNHTSMGE
TKEAD--GKWLVSLNKFSKDRFINVGPMKPENDQLISIS----G-D---K------MKLV
HDGPT-YAEPHDCIIVRRDIV--NP---KAVFD-RD-DPL-FEVERQWAKE------DGI
-ILE-EDAKVIR---------K-G--PN---KVRVYMYSLAPQFG-------LEEFK-VK
QGDEVTIILTNIDEVDDLSHGFTLGG--YGIAVEIAPQETVSVTFTADR-PGVHWYYCQF
FCHALHMEMRGRMLVE-PRNT---------------------------------------
------------------------------------------------------------
------------------------------------------------------------
------------------------------------------------------------
------------------------------------------------------------
------------------------------------------------------------
------------------------------------------------------------
------------------------------------------------------------
------------------------------------------------------------
------------------------------------------------------------
-----------------
>ref_0_540
----------------------------------------------------MSKDER--
------------T-----------------------------------------------
------------------GFSRRSLL-S-G------------------------------
-----------------------------------TAK-----------TATL-AG----
--LA------GA---------------------GGFG--GLAALRNVSVV----KEAQA-
--------------------AE-----------NEAAVGPG--ELDEYYGFWSSGQSGEI
RIMGVPSMRELI-RIPVFNRCGATGWGQ--TNESLKVL-TEGLLPETKEFLKS--RG---
--GVYQNGDAHHPHMSFTDGTYDGRYLFINDKANSRVARIRMDVMRTDKIIE-VPNASDM
HGMRPQK-------YPRTGYVFVNAEHRVP-----I-----PN------D-GR--DL---
DKP------------ENY---KSVFTAIDG------------------------------
------------------------------------ESMTVA--WQVLVDG---NLDNCD
ADYQGKYAFSTCYNS-EE---G--------------------TELAGMMANEQDWAVFFD
IARIEKAVA-DG--D-Y-EEIS--G---------------------VPVIDGR-------
-HG---SPYTRYIPVSTSPHGINTA-PDGIHVVINGKLSPTCTVVDVRKLPDVF-DDK--
-------I-----E-PR-GAVVAEP--ELGLGPLHTAFDG----RGNAFTTLFIDSQ---
-SVMWNL----------DQARRQY----S---GEDV--DPVIERTDVHYQPGHNHTSMGE
TKEAD--GKWLVSLNKFSKDRFLNVGPLKPENDQLIDIS----G-G---S------MELV
HDGPT-FAEPHDCIIVRTDLV--NP---RHLWD-RN-DPF-FEDARNQAEA------DGI
-DLT-SAADVIR---------D-G---N---KVRVYMFSVAPQFS-------LSEFK-VK
QGDEVTIYVTNIDEIQDLTHGLTLTN--YGIAMEIAPQATASVTFTADR-PGVHWYYCQF
FCHALHMEMRGRMLVE-PRSA---------------------------------------
------------------------------------------------------------
------------------------------------------------------------
------------------------------------------------------------
------------------------------------------------------------
------------------------------------------------------------
------------------------------------------------------------
------------------------------------------------------------
------------------------------------------------------------
------------------------------------------------------------
-----------------
>ref_0_23
-------------------------------------------------------MKT--
------------EK----------------------------------------------
------------------KISRRSVL-T-F------------------------------
-----------------------------------PIK-----------ASAAVVLS---
--SL------A-------------------------V--GGLSGLIPKAA----MAKN--
----------------------------------KTHVKPG--ELDEYYGFWSSGQAGEL
RIMGLPSMRELM-RVPVFNHCSATGWGT--TNESKKIL-TEGLLPKTKKFLKQ--KG---
EGITYLNGDLHHPHMSFTKGTYDGRYIFVNDKANTRVARIRCDIMKCDKIIE-IPNAADM
HGLRPQK-------YPRTGYIFANGEHRIP-----L-----IN------D-GS--IL---
DEP------------KKY---SAIFSAIDG------------------------------
------------------------------------DTMQVK--WQVIVDG---NLDNVD
ADYQGKYAISSCYNS-EE---A--------------------TNLEGMMSSEQDWCVVFN
IKRIEKAVA-KG--D-Y-KTYE--G--------------------KVPVIDGR-------
-KG---SKYTRYIPIPNSPHGVNAS-PDGKYMMINGKLSPTVSVIGLSKLDDLF-DDK--
-------I-----K-PR-DAVVAEP--ELGLGPLHTAFDG----RGNAYTTLFIDSQ---
-IAKWNI----------DKAIRKF----S---GEEV--NPIVDKIDVHYQPGHNHTSMGE
TKDAD--GKWLISLNKFSKDRFLNVGPLKPENEELIDIS----G-E---K------MKIV
HEGAA-FAEPHDCVIVKSSKV--NP---IHIYK-RN-DPM-FADAIKQAKA------DGV
-DLMT-AEHVIR---------V-G---F---KVRVYMYSTAPVFG-------LEKFT-VK
EGNEVTVYITNIDDVEDLTHGFTLTN--FGVAMEIGPQATASVTFTANR-PGVHWYYCQW
FCHALHMEMRGRMLVK-PK-----------------------------------------
------------------------------------------------------------
------------------------------------------------------------
------------------------------------------------------------
------------------------------------------------------------
------------------------------------------------------------
------------------------------------------------------------
------------------------------------------------------------
------------------------------------------------------------
------------------------------------------------------------
-----------------
>ref_0_281
------------------------------------------------------MTEQ--
------------KS----------------------------------------------
------------------QISRRGLL-G-A------------------------------
-----------------------------------TAG-----------GVAI-GGI---
--GL------GG-------------TA-------ALL--AGGGAIVPAAA----QAATEG
---------------------------------ASWHLKPG--DLDEYYGFWSSGQTGEM
RILGIPSMRELM-RVPVFNRCSATGWGQ--TNESLKVL-TETMLPQTKAFLEA--NG---
K-KVHDNGDLHHVHMSYTDGKYDGKYLFMQDKANTRIARVRCDVMKCDKILE-IPNAKAM
HGMRPQK-------VPSSKYIFCNGEDEAP-----L-----VN------D-GK--TM---
EDA------------ASY---VNLFTAVDS------------------------------
------------------------------------ESMTVA--WQIIVSG---NLDNTD
ADYDGKYAFSTSYNS-EM---G--------------------MTQADMTSAELDHVVVFN
LAAIEAGIA-AG--D-F-QELN--G---------------------AKILDGR-------
-KENAAKKYTTYIPVPNNPHGCNMA-PDKKHLCVAGKLSPTVTVIDVTKLDAVF-NDG--
-------A-----A-AD-SVIVAQP--ELGLGPLHTAFDG----SGNAFTSLFLDSQ---
-VVKWNI----------EKAIAAH----N---GEKV--DPIISKVDVQYQPGHLKTTMGE
TLEAD--GKWLVCLSKFSKDRFLNVGPLKPENDQLIDIS----S-D---Q------MVVV
HDGPN-FAEPHDAIAVHASKMG-NI---KSVWD-RQ-DPM-WADTRKQAEA------DGV
-NLDEWQDMVIR---------D-KDDPK---KVRVYMSSQAPNFA-------LETFE-VN
QDDEVTVIVTNLDDIDDLTHGFTMGN--HGVAMEIGPQATASVTFVAAK-PGVYWYYCQW
FCHALHMEMRGRMFVR-PKSA---------------------------------------
------------------------------------------------------------
------------------------------------------------------------
------------------------------------------------------------
------------------------------------------------------------
------------------------------------------------------------
------------------------------------------------------------
------------------------------------------------------------
------------------------------------------------------------
------------------------------------------------------------
-----------------
>ref_0_473
-----------------------------------------------------MSDKE--
------------RG----------------------------------------------
------------------SISRRGLL-G-A------------------------------
-----------------------------------TAG-----------GAAL--G----
--AL------GP-------------RA-------AML--AGGAGLATAAA----TGPAAA
---------------------D-----------AKFALAPG--ELDEYYGFWSSGQTGEL
RILGIPSMRELM-RVPVFNRCSATGWGQ--TNESLRIM-TENMSDKTRAFLQA--NG---
K-KVHDNGDLHHVHMSFTEGKYDGRFLFMNDKANTRVARVRCDVMKTDAILE-IPNAKGI
HGLRPQK-------WPRTNYVFANGEDEAP-----M-----VN------D-GK--VL---
DDP------------SQY---VNFFTAVDA------------------------------
------------------------------------DKMKVA--WQVLVSG---NLDNTD
ADYEGKYAFSTSYNS-EM---G--------------------TNLGEMMAAEMDHVVVFN
IPEIEKGIA-AG--D-F-QELN--G---------------------VKVIDGR-------
-KG-QNKNYTRYIPVANNPHGCNMA-PDKIHLCINGKLSPTVTVIDVRKLDAVF-YEG--
-------A-----E-PR-STVVAEP--ELGLGPLHTAFDG----AGNCYTSLFLDSQ---
-VVKWNI----------DKAIRAY----N---GEKV--DPILQKLDVQYQPGHLKTSMGE
TLEAD--GKWLVALCKFSKDRFLNVGPLKPENDQLIDIS----G-D---K------MVLV
HDGPT-FAEPHDAIAVHASKM--NI---RSVWD-RN-DPM-WAETRKQAEA------DGV
-DIDDFSGEVIR---------D-G---N---KVRVYLSGVAPSYS-------LEKFT-VT
EGDEVTVIVTNLDDVDDLTHGFTMGN--HGVAMEIGPQATASVTFVAAQ-PGVYWYYCQW
FCHALHMEMRGRMFVE-PKAA---------------------------------------
------------------------------------------------------------
------------------------------------------------------------
------------------------------------------------------------
------------------------------------------------------------
------------------------------------------------------------
------------------------------------------------------------
------------------------------------------------------------
------------------------------------------------------------
------------------------------------------------------------
-----------------
>ref_0_53
-----------------------------------------------------MDKTE--
------------QK----------------------------------------------
------------------GLSRRSLF-G-A------------------------------
-----------------------------------TAG-----------SVAL-AG----
--SL------PG-------------RL-------ALG--IGGIGAVTAAT----SGAALA
AG------------------AD-----------GS--IAPG--QLDDYYGFWSSGQAGEL
RILGIPSMRELM-RVPVFNRCSATGWGQ--TNESLHIH-QRTMSEKTKKHLAA--NG---
K-KIHDNGDLHHVHMSFTEGKYDGRFLFMNDKANTRVARVRCDVMKTDAILE-IPNAKGI
HGLRPQK-------WPRSNYVFCNGEDEAP-----L-----IN------D-GS--TM---
RDV------------STY---VNIFTAVDA------------------------------
------------------------------------DAWQVA--WQVQVSG---NLDNCD
ADYTGKWAFSTSYNS-EM---G--------------------MTLAEMTESEMDHVVVFN
IEEIEKAIA-AG--Q-Y-EEIN--G---------------------VKVVDGR-------
-KE-AKSQFTRYIPIANNPHGCNMA-PDKKHLCVAGKLSPTVTVLDITKFDAIF-YEG--
-------A-----D-LR-SAVVAEP--EVGLGPLHTAFDG----RGNAYTSLFLDSQ---
-VVKWNI----------EDAIRAY----A---GEKV--DPIKHKLDVHYQPGHLKTVMGE
TLDAT--NDWMVCLCKFSKDRFLNVGPLKAENDQLIDIS----G-D---E------MKLV
HDGPT-FAEPHDAIAVHPSIMS-GI---KSVWE-RQ-DPM-WAETRKQAEA------DGI
-NLDDWCETVIR---------D-G---N---KVRVYMSSVAPSFS-------LSEFT-VQ
EGDEVTVIVTNMDEIDDLTHGFTMGN--HGVAMEVGPQQTSSVTFVAAN-AGVYWYYCQW
FCHALHMEMRGRMFVE-PKKG---------------------------------------
------------------------------------------------------------
------------------------------------------------------------
------------------------------------------------------------
------------------------------------------------------------
------------------------------------------------------------
------------------------------------------------------------
------------------------------------------------------------
------------------------------------------------------------
------------------------------------------------------------
-----------------
>ref_0_254
--------------------------------------------------IPTMEKKE--
------------TK----------------------------------------------
------------------GLSRRELF-S-A------------------------------
-----------------------------------TAG-----------GAVL-AG----
--SM------GA---------------------GALG--LGAAVVATPAL----A----A
AE------------------GD-----------GS--VAPG--KLDDYYGFWSSGQTGEM
RILGIPSMRELM-RVPVFNRCSATGWGQ--TNESIRIH-QRTMTEKTKKQLAA--NG---
K-KIHDNGDLHHVHMSFTEGKYDGRYLFMNDKANTRVARVRCDVMKTDAILE-IPNAKGI
HGLRPQK-------WPKTNYVFCNGEDEAP-----L-----VN------D-GS--TM---
TDV------------STY---VNVFTAVDA------------------------------
------------------------------------EKWDVA--WQVKVSG---NLDNCD
ADYEGKWAFSTSYNS-EM---G--------------------VNLEEMTKSEMDHVVIFN
LAEIEKAIA-AG--Q-Y-EEIN--G---------------------VKVLDGR-------
-KE-AKSLFTRYIPIANNPHGCNMA-PDKKHLCINGKLSPTVTVLDVTKFDALF-YDN--
-------A-----E-PR-SAVVAEP--ELGLGPLHTAFDG----RGNAYTSLFLDSQ---
-VAKWNI----------EDAIKAY----A---GEKV--DPIKDKIDVQYQPGHLKTVMGE
TLDAS--NDWLVCLCKFSKDRFLNVGPLKPENDQLIDIS----G-D---K------MKLV
HDGPT-FAEPHDAIAVAPSILP-NI---RSTWD-RN-DPM-WAETRKQAEA------DGV
-NIDEWTDAVVR---------D-G---N---KVRVYMTSVAPAFS-------LESFT-VK
EGDEVTVIVTNLDDIDDLTHGFTMGN--HGVAIEIGPQQTSSVTFVAAN-AGVYWYYCQW
FCHALHMEMRGRMFVE-PKGA---------------------------------------
------------------------------------------------------------
------------------------------------------------------------
------------------------------------------------------------
------------------------------------------------------------
------------------------------------------------------------
------------------------------------------------------------
------------------------------------------------------------
------------------------------------------------------------
------------------------------------------------------------
-----------------
>ref_0_405
-----------------------------------------------------MESKQ--
------------NK----------------------------------------------
------------------GLSRRAML-G-A------------------------------
-----------------------------------TAS-----------GAVA-AS----
--AL------GG-------------RLALG--PAALG--LGAAGVATAAA----TGAARA
AG------------------AD-----------GA--VAPG--QLDDYYGFWSSGQTGEL
RILGIPSMRELL-RVPVFNRCSATGWGH--TNESIRIH-ERTMTERTRKHLAA--NG---
R-RIHDNGDLHHVHMSFTEGKYDGRYLFMNDKANTRAARVRADVMKCDAILE-IPNAKSI
HGLRPQK-------WPRSNYVFCNGEDEAP-----L-----IN------D-GT--TM---
DDV------------STY---VNIFTAIDA------------------------------
------------------------------------DEWQVA--WQVMVSG---NLDNCD
ADYEGKWAFSTSYNS-EM---G--------------------MTLAEMTEAEMDHVVVFN
IAEIEKAIE-AG--N-Y-QEVN--G---------------------VKVLDGR-------
-KE-ANSQLTRYIPIANNPHGCNMA-PDRRHLCVAGKLSPTVTVLDVTKFDAIF-DED--
-------A-----D-PR-SAVVAEP--ELGLGPLHTAFDG----RGNAYTSLFLDSQ---
-VVKWNI----------EDAIRAY----A---GENV--DPIKDKIDVHYQPGHLKTVMGE
TLDAT--NDWLVCLCKFSKDRFLNVGPLKPENDQLIDIS----G-D---K------MVLV
HDGPT-FAEPHDAIAVHPSILS-GI---KSVWD-RD-DPM-WAETRAQAEA------DGV
-DIDNWTEEVIR---------D-G---N---KVRVYMSSVAPSFS-------IESFT-VQ
EGDEVTVIVTNLDEIDDLTHGFTMGN--HGVAMEVGPQQTASITFVAAN-PGVYWYYCQW
FCHALHMEMRGRMFVE-PKAA---------------------------------------
------------------------------------------------------------
------------------------------------------------------------
------------------------------------------------------------
------------------------------------------------------------
------------------------------------------------------------
------------------------------------------------------------
------------------------------------------------------------
------------------------------------------------------------
------------------------------------------------------------
-----------------
>refHal_130
-----------------------------------------------------MESKQ--
------------EK----------------------------------------------
------------------GLSRRALL-G-A------------------------------
-----------------------------------TAG-----------GAAV-AG----
--AF------GG-------------RLALG--PAALG--LGTAGVATVAG----SGAALA
AS------------------GD-----------GS--VAPG--QLDDYYGFWSSGQSGEM
RILGIPSMRELM-RVPVFNRCSATGWGQ--TNESLRIH-ERTMSERTKKFLAA--NG---
K-RIHDNGDLHHVHMSFTEGKYDGRFLFMNDKANTRVARVRCDVMKCDAILE-IPNAKGI
HGLRPQK-------WPRSNYVFCNGEDETP-----L-----VN------D-GT--NM---
EDV------------ANY---VNVFTAVDA------------------------------
------------------------------------DKWEVA--WQVLVSG---NLDNCD
ADYEGKWAFSTSYNS-EK---G--------------------MTLPEMTAAEMDHIVVFN
IAEIEKAIA-AG--D-Y-QELN--G---------------------VKVVDGR-------
-KE-ASSLFTRYIPIANNPHGCNMA-PDKKHLCVAGKLSPTVTVLDVTRFDAVF-YEN--
-------A-----D-PR-SAVVAEP--ELGLGPLHTAFDG----RGNAYTSLFLDSQ---
-VVKWNI----------EDAIRAY----A---GEKV--DPIKDKLDVHYQPGHLKTVMGE
TLDAT--NDWLVCLSKFSKDRFLNVGPLKPENDQLIDIS----G-D---K------MVLV
HDGPT-FAEPHDAIAVHPSILS-DI---KSVWD-RN-DPM-WAETRAQAEA------DGV
-DIDNWTEEVIR---------D-G---N---KVRVYMSSVAPSFS-------IESFT-VK
EGDEVTVIVTNLDEIDDLTHGFTMGN--YGVAMEIGPQMTSSVTFVAAN-PGVYWYYCQW
FCHALHMEMRGRMLVE-PKEA---------------------------------------
------------------------------------------------------------
------------------------------------------------------------
------------------------------------------------------------
------------------------------------------------------------
------------------------------------------------------------
------------------------------------------------------------
------------------------------------------------------------
------------------------------------------------------------
------------------------------------------------------------
-----------------
>refHal_131
-----------------------------------------------------MESKH--
------------EK----------------------------------------------
------------------GLSRRALL-G-A------------------------------
-----------------------------------TAG-----------SAAI-AG----
--AF------GG-------------RLALA--PAAVG--LGTAGVASVGG----AGAAMA
AA------------------GD-----------GA--VAPG--QLDSYYGFWSSGQTGEV
RILGIPSMRELM-RVPVFNRCSATGWGV--TNESIRVH-ERSMTERTKKQLAA--NG---
K-RIHDNGDLHHVHMSFTEGKYDGRYLFMNDKANTRVARVRCDVMKCDAILE-VPNAKAI
HGLRPQK-------WPRTNYVFCNGEDEAP-----L-----IN------D-GT--TM---
EDL------------STY---VNVFTAVDA------------------------------
------------------------------------DKWDVA--WQVLVSG---NLDNCD
ADYEGKWAFSTSYNS-EM---G--------------------MTLAEMTEAEMDHVVVFN
IAEIEKAIA-AG--N-Y-QELN--G---------------------VKVLDGR-------
-KE-AGSLFTRYIPIANNPHGCNMA-PDKKHLCVAGKLSPTVTVLDVTRFDALF-YEN--
-------A-----D-PR-SAVVAEP--ELGLGPLHTAFDG----RGNAYTSLFLDSQ---
-VVKWNI----------EDAIRAY----A---GEKV--DPIKDKIDVHYQPGHLKTVMGE
TLDAS--NDWLVCLCKFSKDRFLNVGPLKPENDQLIDIS----G-D---K------MVLV
HDGPT-FAEPHDAIAVHPSVLS-NV---RSVWD-RN-DPM-WAETRKQAEA------DGV
-NLDEWTDTIIR---------D-G---N---KVRVYMTSVAPSFS-------VESFT-VN
EGDEVTIIVTNLDEIDDLTHGFTMGN--HGVAMEISPQQTSSVTFVAAN-PGVYWYYCQW
FCHALHMEMRGRMMVK-PKAG---------------------------------------
------------------------------------------------------------
------------------------------------------------------------
------------------------------------------------------------
------------------------------------------------------------
------------------------------------------------------------
------------------------------------------------------------
------------------------------------------------------------
------------------------------------------------------------
------------------------------------------------------------
-----------------
>ref_0_564
-----------------------------------------------------MTEET--
------------KA----------------------------------------------
------------------GISRRMLL-G-A------------------------------
-----------------------------------SAG-----------GAAL-AG----
--TL------GG-------------RL-------ALG--TGFAG-ATLAA----TGAARA
EG------------------AS-----------GGFEVPPG--QLDEYYGFWSSGQTGEM
RILGIPSMRELM-RVPVFNRCSATGWGQ--TNESIRVH-QRSMLPETKKFLEA--NG---
K-KIHDNGDLHHVHMSFTEGKYDGRFLYMNDKANTRVARVRCDVMKCDAILE-VPNAHAI
HGLRPQK-------WPRTNYVFCNGEDETP-----L-----VN------D-GS--TM---
DDV------------STY---VNIFTAVDA------------------------------
------------------------------------DKWDVA--WQVIVSG---NLDNTD
ADYEGKWAFSTSYNS-EM---G--------------------MNTADMTGAEMDHVVVFN
IAEIEKGIA-AG--D-Y-QELN--G---------------------VKVIDGR-------
-KG-SNKKYTRYIPVANNPHGCNMA-PDKIHLCVAGKLSPTVTVIDVTKLDTIF-ETD--
-------A-----D-PR-SVVVAEP--ELGLGPLHNAFDG----KGNVYTSLFLDSQ---
-VVKWNI----------DLAKRLY----A---GEKV--DPILDKCDVQYQPGHLKTSMGE
TLEAD--GKWLVCLCKFSKDRFLNVGPLKPENDQLIDIS----G-E---R------MKVI
HDGPN-FAEPHDAIAVHASKMT-GI---KSIWD-RN-DPF-WAETRAQAEA------DGV
-DLDDEQAIVIR---------D-KADPG---KVRVYMSAIAPNYA-------MESFE-VT
EGDEVTVVITNLDDIDDLTHGFTMGG--HGVAMEIGPQATSSVTFVAAN-PGVYWYYCQW
FCHALHMEMRGRMFVR-PKA----------------------------------------
------------------------------------------------------------
------------------------------------------------------------
------------------------------------------------------------
------------------------------------------------------------
------------------------------------------------------------
------------------------------------------------------------
------------------------------------------------------------
------------------------------------------------------------
------------------------------------------------------------
-----------------
>ref_0_261
-----------------------------------------------------MTTEP--
------------KS----------------------------------------------
------------------GLSRRSLL-G-A------------------------------
-----------------------------------TAG-----------GAAL-AS----
--TL------GG-------------RL-------ALG--AGASGLATMAA----TSAARA
---------------------------------AGIEVAPG--QLDEYYGFWSSGQTGEM
RILGIPSMRELM-RVPVFNRCSATGWGQ--TNESIRIH-QRTMSDSTKKLLEA--NG---
K-KIHDNGDLHHVHMSYTEGKYDGRYLYMNDKANTRVARVRGDVMKCDAILE-IPNAKGI
HGMRPQK-------WPRSNYVFCNGEDEAP-----L-----VN------D-GS--TM---
KDV------------GSY---VNIFTAVDA------------------------------
------------------------------------DKWDVA--WQVMVSG---NLDNCD
ADYEGKWAFSTSYNS-EM---G--------------------MNLADMTASEMDHVVVFN
IAEIEKAIA-AG--Q-Y-QEVN--G---------------------VKVLDGR-------
-KE-ANSQFTRYIPVANNPHGCNMA-PDKRHLCIGGKLSPTVTVIDVTLLDAVF--AG--
-------A-----E-PR-SCVVAEP--ELGLGPLHNAFDG----QGNVYTSLFLDSQ---
-VVKWNI----------DKAIAAY----K---GEKV--DPILDKVDVQYQPGHLKTSMGE
TLEAD--GKWMVCLCKFSKDRFLNVGPLKPENDQLIDIS----G-D---K------MVVV
HDGPT-FAEPHDAIAVHASKMT-NI---KSVWD-RN-DPM-WAETRKQAEA------DGV
-NLDDYQDTVIR---------D-G---N---KVRVYMSSQAPQFA-------LEEFT-VT
QGDEVTVTITNLDDIDDLTHGFTMGN--HGVAMEIGPQQTSSVTFVAAN-PGVYWYYCQW
FCHALHMEMRGRMFVE-PK-----------------------------------------
------------------------------------------------------------
------------------------------------------------------------
------------------------------------------------------------
------------------------------------------------------------
------------------------------------------------------------
------------------------------------------------------------
------------------------------------------------------------
------------------------------------------------------------
------------------------------------------------------------
-----------------
>ref_0_119
----------------------------------------------------MSDEKE--
------------NK----------------------------------------------
------------------GISRRTLL-G-T------------------------------
-----------------------------------SAA-----------GGAA-LA----
--GL------GG-------------AR------IAAI--GGVTGVAATAA----GTSR--
SY------------------AQ-----------DAAHVGPG--DLDEYYGFWSSGQTGEV
RILGVPSMREFM-RIPVFNRCSATGWGQ--TNESIRIH-QENMLPATREYLAA--NG---
K-QIHDNGDLHHVHMSFTEGRYNGEFLFMNDKANTRVARVRCDIMKCDKILE-IPNAKAI
HGLRPQK-------WPRTNYVFANGEDETP-----M-----VN------D-GS--VL---
DDP------------SQY---VNFFTAVDA------------------------------
------------------------------------DEMQVA--WQVMVSG---NLDNTD
ADYDGKYAFSTSYNS-EM---G--------------------MNLYDMTGNDMDHVVIFN
IAEIEAGIE-RG--D-Y-VELN--G---------------------VKVLDGR-------
-KD-ANSQYTRYVPIPNNPHGINMA-PDRVHLCVAGKLSPTVSVLDVTRFDALFEDDD--
-------M-----D-PR-DVVVAEP--ELGLGPLHTCFDG----QGNAFTTLFLDSQ---
-VVKWNI----------ARAIELY----N---GADV--DPIIAKNDVHYQPGHNSTTMGE
TLDAD--GRYYLTMNKFSKDRFLNVGPLKPENEQLFAIN----G-D---E------LELL
HDGPT-FAEPHDSILVHRSVV--NP---LNVYE-RN-DPM-WAETRAQAEA------DGV
-NIDDFMDTVIR---------D-G---N---RVRVYMSSQAPNFS-------LESFE-VN
QGDEVTVIVTNLDDIDDLTHGFCMGD--HGVAMEVGPQATASVTFTAAK-AGVYWYYCQW
FCHALHMEMRGRMFVN-PTA----------------------------------------
------------------------------------------------------------
------------------------------------------------------------
------------------------------------------------------------
------------------------------------------------------------
------------------------------------------------------------
------------------------------------------------------------
------------------------------------------------------------
------------------------------------------------------------
------------------------------------------------------------
-----------------
>ref_0_108
----------------------------------------------------MSDHKE--
------------HS----------------------------------------------
------------------GISRRGLL-G-A------------------------------
-----------------------------------TAT-----------G-TA-LG----
--AI------GL-------------PR------AAML--AGTAATLTAAS----TRSA-S
AS------------------AV-----------EDAHVAPG--QLDEYYGFWSSGQAGEM
RILGIPSMRELM-RVPVFNRCSATGWGS--TNESIAIH-KENMLPATAEYLAA--NG---
K-EIHDNGDLHHVHMSFTEGRYDGRFLYMNDKANTRVARVRCDIMKCDKILE-IPNAKAI
HGLRPQK-------WPRTNYVFANGEDETP-----M-----VN------D-GT--IL---
DDP------------SQY---VNFYTAVDA------------------------------
------------------------------------DEMQVA--WQVMVSG---NLDNTD
CDYDGKYAFSTSYNS-EM---G--------------------MDLPDMTAADMDHVVVFN
IAEIEAGIA-AG--D-Y-IELN--G---------------------VKVIDGR-------
-KG-NNKKYTRYIPVPNNPHGCNMA-PDKIHLCIAGKLSPTVTVIDVRLLDNLFEDDS--
-------LVDNSED-MR-ACVVAEP--ELGLGPLHTAFDG----QGNAYTTLFLDSQ---
-IAFWNI----------ERAIEAH----N---GADV--DYLISKTDVHYQPGHNSTTMGE
TLDAD--GKYFISMNKFSKDRFLNVGPLKPENEQLFAID----G-D---N------LHLV
HDGPT-FAEPHDSILVHRSLI--NP---RNAYD-RA-DPS-FDAVRAQAEA------DGV
-DIDDWMDTVIR---------D-G---D---KVRVYMTSIAPAFS-------LDKFT-VR
QGDEVTIIITNLDDIDDLSHGFTMGD--HGVAMEISPQQTASITFKATK-PGVYWYYCQW
FCHALHMEMRGRMLVE-PA-----------------------------------------
------------------------------------------------------------
------------------------------------------------------------
------------------------------------------------------------
------------------------------------------------------------
------------------------------------------------------------
------------------------------------------------------------
------------------------------------------------------------
------------------------------------------------------------
------------------------------------------------------------
-----------------
>ref_0_117
----------------------------------------------------MSDRIE--
------------KP----------------------------------------------
------------------GISRRGLL-G-A------------------------------
-----------------------------------TAS-----------G-AM-LT----
--SL------GL-------------PR------AAML--AGTAATLTAAS----TSAA-A
AA------------------TI-----------ADAHVAPG--QLDEYYGFWSSGQSGEV
RILGVPSMRELM-RVPVFNRCSATGWGQ--TNESIRIH-QENMLPQTKAYLAA--NG---
K-KIHDNGDLHHVHMSFTEGRYDGRFLFMNDKANTRVARVRCDIMKCDKIPE-IPNAKAI
HGLRPQK-------WPRTNYVFANGEDEVP-----M-----VN------D-GK--IL---
DEP------------AQY---VNFFTAINA------------------------------
------------------------------------DEMKVA--WQVMVSG---NLDNTD
ADYEGKWAFSTSYNS-EK---G--------------------MNLADMTSADMDHVVVFN
LAEIEKGIA-EG--D-Y-IELQ--G---------------------VKVIDGR-------
-KG-ANKKYTRYIPIPNNPHGCNMA-PDKIHLCIAGKLSPTVSVIDVRKLDEYFENDA--
-------L-----D-PR-FPIVAEP--ELGLGPLHTAFDG----KGNAYTTLFLDSQ---
-IVFWNI----------ERAIQLF----N---GENV--DPIISKTDVHYQPGHNSTSMGE
TLDAD--GKYFVSMNKFSKDRFLNVGPLKPENEQLFVID----G-D---E------LILA
HDGPT-FAEPHDSIIVHRSAV--NP---LHVYD-RN-DSS-WAATRAQAEA------DGV
-DIDDWMDTVVR---------D-G---N---KVRIYMSSSAPNFS-------LESFT-VK
EGNEVTVIITNIDDIGDLSHGFCVGD--HGVAMEISAQQTSSVTFVAAK-PGIYWYYCQW
FCHALHMEMRGRMFVE-PREG---------------------------------------
------------------------------------------------------------
------------------------------------------------------------
------------------------------------------------------------
------------------------------------------------------------
------------------------------------------------------------
------------------------------------------------------------
------------------------------------------------------------
------------------------------------------------------------
------------------------------------------------------------
-----------------
>ref_0_350
---------------------------------------------------MSDDIKT--
------------KS----------------------------------------------
------------------GISRRDVL-T-G------------------------------
-----------------------------------PGK-----------GAIL-AG----
--TI------A-----------------------AVG--GGAALMASPAA----AAAK--
-----------------------------------NEVAPG--ELDDYYGFWSSGQAGEL
RILGIPSMRELM-RIPVFNRCSATGWGS--TNESIKIM-RDGMMQETKDFLAL--TG---
D-EVYDNGDLHHPHMSFTDGTYDGRYVFVNDKANTRVARVDCKFMKCDKMIE-IPNASSI
HGLRPQK-------FPRTGYVFANGEHRVP-----L-----IN------D-GT--NM---
DDV------------ENY---VSIFTAVDG------------------------------
------------------------------------DSMEIS--WQIMVTG---NLDNVD
CDYQGKYAMSSSYNS-EG---A--------------------TDLAGMMEAEMDHVVVFN
IARIEAAVA-AG--K-Y-EVHN--G---------------------VKVLDGR-------
-KG-SD--LTVYIPIPNSPHGVNTA-PDGKYVMVNGKLSPTVSVIQWDKIEAVF--QG--
-------A-----E-PR-SCIVAEP--ELGLGPLHTAFDG----QGHAFTTLFLDSQ---
-MVKWDI----------DKAIRLY----N---GEDV--DPIMAKTDVMYQPGHNHTSMGE
TKEAD--GKWLISLNKFSKDRYINVGPLKPESEQLIDIT----K-D---V------PEVV
HDSPT-FAEPHDCVIVRRDIV--NP---DSIWK-RD-NPM-WDDARKQAEA------DGV
-VLEDGHDEVIR---------D-G---N---KVRVYMYSSAPVFS-------MDQFT-VK
QGDEVTVYVTNIDDVDDLTHGFSLGN--YGVCMEVGPQATASITFIAGR-PGVHWYYCQW
FCHALHMEMRGRMLVE-PA-----------------------------------------
------------------------------------------------------------
------------------------------------------------------------
------------------------------------------------------------
------------------------------------------------------------
------------------------------------------------------------
------------------------------------------------------------
------------------------------------------------------------
------------------------------------------------------------
------------------------------------------------------------
-----------------
>ref_0_488
----------------------------------------------------MSTVET--
------------KK----------------------------------------------
------------------GISRRDVL-T-G------------------------------
-----------------------------------PVK-----------GAAL-IG----
--AL------A-----------------------VAG--GG-TLLGSPAS----AAGV--
-----------------------------------AEVGPG--ELDEYYGFWSSGQAGEV
RIMGVPSMRELM-RIPVFNRCSATGWGS--TNESKKIM-RDGMMQETKDFLAK--SG---
K-DVYDNGDLHHPHMSFTDGTYDGRYLFMNDKANTRVARIDCKTMKCDKMIE-IPNASDI
HGLRPQK-------FPRTGYVFANGEHRIP-----L-----VN------D-GS--NM---
DDV------------KNY---VSIFTAIDG------------------------------
------------------------------------DTMEIA--WQVMVSG---NLDNVD
ADYQGKYAISSCYNS-EE---A--------------------TNLSGMTEAEMDHAVVFN
LARIEAAVA-AG--N-Y-KVYN--G---------------------VKVLDGR-------
-KG-SD--LTVYIPIPNSPHGVNSS-PDGKYVMINGKLSPTVSVIQFDKIQAVF--DG--
-------A-----E-PR-SCIVAEP--ELGLGPLHTAFDG----KGNAFTTLFLDSQ---
-IVNWNI----------DKAIRLY----A---GEDV--NPIIQKTDVMYQPGHNHTSMGE
TNEAD--GKWLVSLNKFSKDRFLNVGPLKPENDQLIDIS----G-G---K------LEVV
HDGPT-FAEPHDCIIVHRSKV--TP---DSIWK-RD-NPM-WDDARAQAAA------DGV
-VLEDGAEEPIR---------D-G---N---KVRVYMYSSAPTFS-------MEQFR-VK
QGDEVTIYVTNVDDVDDLTHGFTLGN--HGVCMEVGPQATASITFTADR-PGVHWFYCQW
FCHALHMEMRGRMLVE-PA-----------------------------------------
------------------------------------------------------------
------------------------------------------------------------
------------------------------------------------------------
------------------------------------------------------------
------------------------------------------------------------
------------------------------------------------------------
------------------------------------------------------------
------------------------------------------------------------
------------------------------------------------------------
-----------------
>ref_0_344
----------------------------------------------------MSEKFK--
------------KL----------------------------------------------
------------------VMTRRGML-G-A------------------------------
-----------------------------------TAT-----------G-AV-LA----
--ST------G-------------------------V--GSTMLGARSAS---------A
QA------------------NG-----------QKFELAPG--ELDDYYCIASSGQTGEV
RILGFPTMRELV-RIPVFNRCSATGWGQ--TNESLKVL-TEGLLPETREFLAK--QG---
K-KTYDNGDLHHPHMSFTDGVYDGRYIFVNDKANTRIARIRCDVMKCDKIIE-IPNAATI
HGLRVQR-------YPRTGYVIGNGEFETP-----I-----VN------D-GS--VL---
DEP------------EKY---VSFFTAVDG------------------------------
------------------------------------DEMKVA--WQVIVSG---NLDNTS
TDYQGKYFFSTSYND-QN---G--------------------MNLAEMSEQEVNHVVVFN
VKEIEKGVE-SG--D-V-EVLN--G---------------------VPVIDGR-------
-KG-QNKKYTRYIPVPNSPHGCNTS-PDGNYVIAAGKLSPTCSVIDVRKLDALF-EED--
-------A-----D-PS-SAIVAEP--QLGLGPLHTAFDG----RGNAYTTLFIDSQ---
-IVKWNI----------DAAIRAH----A---GEDV--DPIIQKLDVHYQPGHNHSSMGE
TKDAD--GKWLLSLNKFSKDRFLNVGPLKPENDQLIDIS----G-D---E------MKLV
HDGPS-FAEPHDVTIVRADII--NP---VDVWD-RE-DPM-FEEARKQAEA------DGV
-DLDWGHDELIR---------D-G---N---KVRVYMSSVAPQFS-------LEKFT-VK
QGDEVTVYITNMDDIDDLTHGFTINN--YGVAMEVGPQATASVTFTADR-PGVHWYYCQW
FCHALHMEMRGRMLVE-PAEA---------------------------------------
------------------------------------------------------------
------------------------------------------------------------
------------------------------------------------------------
------------------------------------------------------------
------------------------------------------------------------
------------------------------------------------------------
------------------------------------------------------------
------------------------------------------------------------
------------------------------------------------------------
-----------------
>ref_0_302
----------------------------------------------------MSDKMG--
------------KS----------------------------------------------
------------------GISRRGLL-G-A------------------------------
-----------------------------------TAG-----------GAAL--G----
--TL------GV-------------SG------SAML--GGAT--GAAFL----GSATPA
RA------------------AS-----------EAGHVAPG--ELDEYYGFWSSGQTGEM
RILGVPSMRELM-RVPVFNICSATGWGI--TNESKKIL-TEGLTQKTKDYLAA--NG---
L-EFPRNGDLHHVHMSFTEGKYDGRFLFMNDKANTRVARVRCDVMKCDKIIE-IPNAKGI
HGLRPQK-------WPRTNYVFANGEDEAP-----M-----VN------D-GM--IL---
DDP------------SKY---VNFYTAINA------------------------------
------------------------------------DDMTIA--WQVMVTG---NLDNTD
ADYDGKYAFSTSYNS-EM---G--------------------MNLADMTAADMDHVVVYN
IAEIEKGIE-AG--D-F-VELN--G---------------------VKVIDGR-------
-KG-SEKNYVRYIPIPNNPHGCNMA-PDRVHLCIGGKLSPTVSVIDVRKLDAVF-YDG--
-------A-----E-PR-SAVVAEP--ELGLGPLHTCFDG----QGNAFTTLFLDSQ---
-VVKWNI----------EKAVQAY----A---GESV--DPIISKTDVHYQPGHNSTAEGE
TLDAA--PKYYISMNKFSKDRFINVGPLKPENEQLFVID----G-D---N------LTLI
HDGPT-FAEPHDSILVHRSKV--NP---LHAWN-RD-DPM-WEDARQQAAA------DGV
-DLDWGHDEIIR---------D-G---N---KVRVYMSSVAPQFS-------LEKFT-VK
QGDEVTVYVTNMDDIDDLTHGFTMGN--HGVAMEVGPQQTASVTFTAAQ-PGVYWYYCQW
FCHALHMEMRGRMFVE-PQGA---------------------------------------
------------------------------------------------------------
------------------------------------------------------------
------------------------------------------------------------
------------------------------------------------------------
------------------------------------------------------------
------------------------------------------------------------
------------------------------------------------------------
------------------------------------------------------------
------------------------------------------------------------
-----------------
>ref_0_78
-----------------------------------------------------MSDDK--
------------KM----------------------------------------------
------------------PITRRGLL-G-A------------------------------
-----------------------------------TAG-----------GTAL-AG----
--AF------G---------------T------RAIL--AGGA-IGAATL----GTAT-S
AR------------------AA-------------ADVGPG--QLDEYYGFWSSGQCGEM
RILGIPSMRELM-RVPVFNICSATGWGI--SNESKKIL-TEGLTEKTKKYLAS--NG---
H-EFPPNGDLHHPHMSFTEGTYDGRYLFMNDKANTRVARVRCDVMKCDKIIE-IPNAKAI
HGLRPQK-------WPRTNYVFCNGEDETP-----M-----VN------D-GS--VL---
DEP------------EKY---VNFYTAVNA------------------------------
------------------------------------DEMTVA--WQVMVSG---NLDNTD
CDYEGKYAFSTSYNS-EM---G--------------------MTLADMTEADMDHVVVFN
IAEIEKGIE-AG--D-F-IELN--G---------------------VKVLDGR-------
-KG-LDNKYTRYIPIPNNPHGCNMA-PDKIHLCIGGKLSPTVSVIDVRKLDAVF-NDG--
-------A-----E-PR-SVIVAEP--ELGLGPLHTCFDG----KGGAYTTLFLDSQ---
-VVKWNI----------EDAIKLY----N---GEDV--DPIRTKKDVHYQPGHNSTVMGE
TLEAT--DKYYLTMNKFSKDRFLNVGPLKPENEQLFTID----G-D---E------MTLI
HDGPT-FAEPHDSIIVDPSKL--SP---RSVWD-RN-DPI-WADARAQAEA------DGI
-DLDDYQDTVIR---------D-G---N---KVRVYMSSQAPAFA-------IESFT-VQ
EGNEVTVIVTNLDDIDDLTHGFTMGN--HGVAMEIGAQATSSVTFVAAQ-PGVFWYYCQW
FCHALHMEMRGRMFVE-PKPS---------------------------------------
------------------------------------------------------------
------------------------------------------------------------
------------------------------------------------------------
------------------------------------------------------------
------------------------------------------------------------
------------------------------------------------------------
------------------------------------------------------------
------------------------------------------------------------
------------------------------------------------------------
-----------------
>ref_0_358
-----------------------------------------------------MSEEK--
------------KL----------------------------------------------
------------------AISRRALL-G-A------------------------------
-----------------------------------TAG-----------GAAV-AG----
--TW------G---------------G------RAML--TGGAVAG-ATL----ASTT-S
AR------------------AA-----------AGAEVGPG--QLDEFYGFWSSGQCGEM
RILGIPSMRELM-RVPVFNTCSATGWGI--SNESKKIL-TEGLLPKTKEYLAA--NG---
H-EFPPNGDLHHPHMSFTEGKYDGRYLFMNDKANTRVARVRGDVMKCDKIIE-IPNAKAI
HGLRPQK-------WPRTNYVFCNGEDEVP-----M-----VN------D-GQ--IL---
DEP------------EKY---VNFYTAINA------------------------------
------------------------------------DEMTVA--WQVMVTG---NLDNTD
CDYEGKYAFSTSYNS-EM---G--------------------MNLADMTEADMDHVVVFN
IAEIEKGIA-AG--D-F-IELN--G---------------------VKVLDGR-------
-KG-TTNKYTRYIPIPNNPHGCNMA-PDKIHLCIAGKLSPTVSVIDVRKLEAVF-NDE--
-------A-----E-PR-SVVVAEP--ELGLGPLHTCFDG----KGGAYTTLFLDSQ---
-VVKWNI----------ADAIKLY----N---GEDV--DPIITKKDVHYQPGHNSTVMGE
TLDAS--DKYYLTMNKFSKDRFLNVGPLKPENEQLFAID----G-D---E------MTLI
HDGPT-FAEPHDSIIVAPSKL--NP---KSVWD-RN-DPM-WAETRKQAEA------DGV
-DLDDWQEEIIR---------D-G---N---KVRVYMSSNAPSFS-------IETFT-VQ
QGDEVTVIVTNLDDIDDLTHGFTMGN--HGVAMEIGPQATSSVTFKATQ-PGVYWYYCQW
FCHALHMEMRGRMFVE-PKAS---------------------------------------
------------------------------------------------------------
------------------------------------------------------------
------------------------------------------------------------
------------------------------------------------------------
------------------------------------------------------------
------------------------------------------------------------
------------------------------------------------------------
------------------------------------------------------------
------------------------------------------------------------
-----------------
>ref_0_579
-----------------------------------------------------MSEGK--
------------KL----------------------------------------------
------------------PISRRSLL-G-A------------------------------
-----------------------------------TAG-----------GAAL-AG----
--AL------G---------------T------RAML--TGGAVVGAATL----AGTT-S
AR------------------AA-----------AGAEVAPG--QLDEYYGFWSSGQSGEM
RILGIPSMRELM-RIPVFNTCSATGWGI--TNESKKIL-TEGLLPKTKEYLAA--NG---
H-EFPPNGDLHHPHMSFTEGKYDGRYLFMNDKANTRVARVRCDVMKCDKIIE-IPNAKAI
HGLRPQR-------WPRTDYIFCNGEDEVP-----M-----VN------D-GK--IL---
DEP------------EKY---VNFYTAVNA------------------------------
------------------------------------DEMTVA--WQVMVTG---NLDNTD
CDYEGKYAFSTSYNS-EM---G--------------------MNLADMTEADMDHVVVFN
IKEIEKGIE-AG--D-Y-QELN--G---------------------VKVLDGR-------
-KG-QNKKYTRYIPIPNNPHGCNMA-PDKIHLCIAGKLSPTVSVIDVRKLDAVF-NED--
-------A-----D-PR-SVVVAEP--QLGLGPLHTCFDG----KGRAYTTLFLDSQ---
-VVVWDI----------EKAIQLY----N---GEDV--DPIVTKSDVHYQPGHNSTVMGE
TLEAS--DKYYLTMNKFSKDRFLNVGPLKPENEQLFAID----G-D---T------LTLI
HDGPT-FAEPHDAIMVDPSKV--NP---KSVWD-RN-DPM-WSDVREQAEK------DGV
-DLDEWAEEIIR---------D-G---N---KVRVYMTSIAPSFS-------LEKFT-VQ
QGDEVTIIVTNLDDIDDLTHGFTMGN--HGVAMELAPQATASVTFIAAQ-PGVHWYYCQW
FCHALHMEMRGRMLVE-PKSA---------------------------------------
------------------------------------------------------------
------------------------------------------------------------
------------------------------------------------------------
------------------------------------------------------------
------------------------------------------------------------
------------------------------------------------------------
------------------------------------------------------------
------------------------------------------------------------
------------------------------------------------------------
-----------------
>ref_0_536
-----------------------------------------------------MSEGN--
------------KL----------------------------------------------
------------------PITRRGLL-G-A------------------------------
-----------------------------------TAG-----------GAAL-AS----
--AL------G---------------S------RAML--GGSAVFG-ATV----ASTT-S
AR------------------AA-----------AGAEVGPG--QLDEYYGFWSSGQCGEM
RILGVPSMRELM-RVPVFNICSATGWGI--TNESKKIL-TEGLTQKTKDHLAA--NG---
L-EFPPNGDLHHPHMSFTKGTYDGRYLFMNDKANTRVARVRCDVMKCDKIIE-IPNAKAI
HGLRPQK-------WPRTDYVFANGEDEVP-----M-----IN------D-GQ--IL---
DEP------------EKY---VNFYTAINA------------------------------
------------------------------------DEMTVA--WQVMVTG---NLDNTD
CDYDGKYAFSTSYNS-EM---G--------------------MTLPDMTEADMDHVVVFN
IKEIEAGIA-AG--D-Y-TELN--G---------------------VKVLDGR-------
-KG-ANKKYTAYVPIPNNPHGCNMA-PDKIHLCIAGKLSPTVSVIDVRKLDDVF-AGT--
-------I-----E-PR-EAVVAEP--QLGLGPLHTAFDG----KGNGYTTLFLDSQ---
-VVKWNI----------KDAIKLY----N---GEDI--NPIIVKRDVHYQPGHNSTVMGE
TLEAT--DKYYLTMNKFSKDRFLNVGPLKPENEQLFAID----G-D---E------MTLI
HDGPT-FAEPHDSIIVDPAKV--NP---KSVWD-RN-DPM-WADTRMQAEA------DGI
-DLDDWQDSVIR---------D-G---N---KVRVYMSSQAPNFS-------LESFT-VQ
QGDEVTVIVTNLDDIDDLTHGFTMGN--HGVAMEVGPQATSSVTFVAAT-PGVFWYYCQW
FCHALHMEMRGRMFVE-PKAS---------------------------------------
------------------------------------------------------------
------------------------------------------------------------
------------------------------------------------------------
------------------------------------------------------------
------------------------------------------------------------
------------------------------------------------------------
------------------------------------------------------------
------------------------------------------------------------
------------------------------------------------------------
-----------------
>refHal_128
-----------------------------------------------------MSEGK--
------------KL----------------------------------------------
------------------PITRRNLL-G-A------------------------------
-----------------------------------TAG-----------GAAL-AG----
--AF------G---------------S------RAML--TGGAAIGAATV----AGTT-S
AR------------------AA-----------AGAEVGPG--QLDEYYGFWSSGQCGEM
RILGIPSMRELM-RIPVFNIDSATGWGI--TNESKRIL-TEGLTDKTKAYLAA--NG---
L-EFPRNGDLHHPHMSFTEGTYDGRYLFMNDKANTRVARVRCDVMKCDKIIE-IPNAKGI
HGLRPQK-------WPRTNYVFCNGEDEVP-----M-----VN------D-GQ--IL---
DEP------------DKY---VNFYTAINA------------------------------
------------------------------------DEMTIA--WQVMVTG---NLDNTD
CDYDGKYAFSTSYNS-EM---G--------------------MDLAGMTEADMDHVVVFN
IAEIEKGIE-AG--D-Y-QELN--G---------------------VKVLDGR-------
-KG-QNKNYTRYVPIPNNPHGINMA-PDRIHLCVAGKLSPTVSVIDVRKLDALF-ESD--
-------V-----D-PR-SVVVAEP--ELGLGPLHTCYDG----QGNAFTTLFLDSQ---
-VVKWNI----------EKAIRLY----N---GEDV--DPIITKQDVHYQPGHNSTVMGE
TLEAS--GKYYLTMNKFSKDRFLNVGPLKPENEQLFAID----G-D---K------LTLI
HDGPT-FAEPHDSIIVDPSKV--NP---KSVWD-RN-DPM-WAETRRQAEA------DGV
-DLDDWQDTVIR---------D-G---N---KVRVYMSSEAPQFS-------LDSFT-VQ
QGDEVTVIVTNMDDIDDLTHGFTMNN--HGVAMEISPQQTASVTFIAAQ-PGVYWYYCQW
FCHALHMEMRGRMFVE-PKSA---------------------------------------
------------------------------------------------------------
------------------------------------------------------------
------------------------------------------------------------
------------------------------------------------------------
------------------------------------------------------------
------------------------------------------------------------
------------------------------------------------------------
------------------------------------------------------------
------------------------------------------------------------
-----------------
>ref_0_420
-----------------------------------------------------MSEGT--
------------KL----------------------------------------------
------------------PITRRSLL-G-A------------------------------
-----------------------------------SAG-----------GAAL-AG----
--AF------G---------------S------RAML--TGTAAVGAATL----ASTT-S
AR------------------AA-----------AGAEVGPG--QLDEYYGFWSSGQCGEM
RILGVPSMRELM-RIPVFNTCSATGWGI--TNESKKIL-TEGLTEKTKAQLAA--NG---
H-EFPPNGDLHHPHMSFTEGTYDGRFLFMNDKANTRVARVRCDVMKCDKIIE-IPNAKAI
HGLRPQK-------WPRTNYVFCNGEDEVP-----M-----VN------D-GK--IL---
DEP------------EQY---VNFYTAVNA------------------------------
------------------------------------DEMTVA--WQVMVSG---NLDNTD
CDYDGKYAFSTCYNS-EM---G--------------------MTLPDMTEADMDHVVVFN
IKEIEKGIE-AG--D-F-VELN--G---------------------VKVLDGR-------
-KG-QNKKYTRYIPIPNNPHGCNMA-PDKIHLCIAGKLSPTVSVIDVRKLDAVF-NED--
-------A-----D-PR-SAVVAEP--ELGLGPLHTAFDG----EGNAFTTLFLDSQ---
-VVKWNI----------EKAVQLY----N---GEDV--DPIITKQDVHYQPGHNSTVMGE
TLEAS--GKYYLTMNKFSKDRFLNVGPLKPENEQLFAID----G-D---K------MTLI
HDGPT-FAEPHDSIIVDPSKV--NP---KSVWD-RN-DPM-WADARAQAEA------DGV
-DLDDWQDTVIR---------D-G---N---KVRVYMSSQAPNFA-------LESFT-VK
QGDEVTVYVTNLDDIDDLTHGFTMGN--HGVAMEIGPQATSSVTFVAAT-PGVFWYYCQW
FCHALHMEMRGRMFVE-PKDA---------------------------------------
------------------------------------------------------------
------------------------------------------------------------
------------------------------------------------------------
------------------------------------------------------------
------------------------------------------------------------
------------------------------------------------------------
------------------------------------------------------------
------------------------------------------------------------
------------------------------------------------------------
-----------------
>ref_0_247
-----------------------------------------------------MSDDL--
------------RM----------------------------------------------
------------------KLTRRGLL-G-A------------------------------
-----------------------------------TAG-----------GAAL-AG----
--GL------G---------------A------RAIL--AGGA-LGAASV----AATT-A
AN------------------AS-----------EAATVAPG--QLDEYYGFWSSGQCGEM
RILGIPSMRELM-RVPVFNICSATGWGI--TNESKKIL-TEGLLPKTKAYLAA--NG---
L-EFPRNGDLHHVHMSFTEGTYDGRFLFMNDKANTRVARVRCDVMKCDKITE-IPNAKAI
HGLRPQR-------WPRTNYVFCNGEDEVP-----M-----VN------D-GK--IL---
DKP------------EEY---VNFYTALNA------------------------------
------------------------------------DDMTVA--WQVMVTG---NLDNTD
ADYEGKYAFSTSYNS-EM---G--------------------MTLPEMTEADMDHVVVYN
IAEIEAGIA-AG--D-F-IELN--G---------------------VKVIDGR-------
-KG-KNKKYTRYIPIPNNPHGCNMA-PDKIHLCIAGKLSPTVSVIDVRKLEAVF-NDE--
-------A-----E-PR-SVVVAEP--ELGLGPLHTCFDG----QGNAMTTLFLDSQ---
-VVRWNI----------EDAIKAH----N---GEAV--DPIRSKTDVHYQPGHNSTVMGE
TLNAS--GKYYLTMNKFSKDRFLNVGPLKPENEQLFAID----G-D---T------LTLI
HDGPT-FAEPHDSIIVDPSVV--NP---QSIWT-RD-DRM-WADTRKQAEA------DGV
-DLDGYQDTVIR---------D-G---N---KVRVYMSSQAPNFA-------IESFT-VK
QGDEVTVIVTNLDDIDDLTHGFTMGN--HGVAMEISAQATSSVTFIAAQ-PGVFWYYCQW
FCHALHMEMRGRMFVE-PKEA---------------------------------------
------------------------------------------------------------
------------------------------------------------------------
------------------------------------------------------------
------------------------------------------------------------
------------------------------------------------------------
------------------------------------------------------------
------------------------------------------------------------
------------------------------------------------------------
------------------------------------------------------------
-----------------
>ref_0_428
-----------------------------------------------------MSEDL--
------------RL----------------------------------------------
------------------KLTRRGML-G-A------------------------------
-----------------------------------TAG-----------GAAL-AG----
--GL------G---------------S------RAIL--AGGA-LGAATV----ASAS-A
AS------------------AA-----------EGANVEPG--QLDEYYGFWSSGQSGEM
RILGIPSMREFM-RVPVFNICSATGWGI--TNESKKIL-TEGLLPKTKAYLAA--NG---
L-EFPRNGDLHHVHMSFTEGTYDGRFLFMNDKANTRVARVRCDVMKCDKITE-IPNAKGI
HGLRPQK-------WPRTNYVFCNGEDETP-----M-----VN------D-GK--IL---
DEP------------GKY---VNFYTALDA------------------------------
------------------------------------DSMAVA--WQVMVSG---NLDNTD
CDYDGKYAFSTSYNS-EM---G--------------------MNLADMTASDMDHVVVFN
LAEIEKGIA-AG--D-F-IELN--G---------------------VKVIDGR-------
-KG-QNKKYTRYIPVPNNPHGCNMA-PDRIHLCIAGKLSPTVTVIDVRKLDALF-EGE--
-------V-----D-PR-SAVVAEP--ELGLGPLHTCFDG----QGNAMTTLFLDSQ---
-VVRWNI----------EDAVKAH----N---GENV--DPIRSKTDVHYQPGHNSTVMGE
TLDAN--GKYYISMNKFSKDRFLNVGPLKPENEQLFTIE----G-D---K------LTLI
HDGPT-FAEPHDSIIVDPSKV--NP---LSVWD-RN-DRM-WADTRKRAEA------DGI
-DLDDYQDSVIR---------D-G---N---KVRVYMSSQAPNFA-------LESFT-VK
EGDEVTVTVTNLDDIDDLTHGFTMGN--HGVAMEVAAQATSSVTFIAAQ-PGVYWYYCQW
FCHALHMEMRGRMLVE-PKGA---------------------------------------
------------------------------------------------------------
------------------------------------------------------------
------------------------------------------------------------
------------------------------------------------------------
------------------------------------------------------------
------------------------------------------------------------
------------------------------------------------------------
------------------------------------------------------------
------------------------------------------------------------
-----------------
>ref_0_179
----------------------------------------------------MTDKTP--
------------KG----------------------------------------------
------------------GISRRGLL-G-A------------------------------
-----------------------------------TAG-----------GAAL-AG----
--TY------G---------------G------RAML--AGGA-LGAATA----ASTTKA
SA------------------AA-----------ESTHVAPG--QLDEYYGFWSSGQTGEV
RIIGVPSMRELM-RIPVFNICSATGWGI--TNESKKIL-TEGLTEKTKKYLAA--NG---
L-EFPRNGDLHHVHMSFTEGKYDGRFLFMNDKANTRVARIRCDVMKCDKIIE-IPNAKGI
HGLRPQK-------WPRTNYVFANGEDEVP-----I-----VN------D-GQ--IL---
DKP------------EEY---TNFYTALNA------------------------------
------------------------------------DEMTVA--WQVMVTG---NLDNTD
ADYEGKYAFSTSYNS-EM---G--------------------MTLADMTESDMDHVVVFN
IAEIEKGIA-EG--D-Y-IELN--G---------------------VKVIDGR-------
-KG-SNKKYTRYIPIPNNPHGCNMA-PDKVHLCIGGKLSPTVSVIDVRKLDALF-EED--
-------A-----D-PR-SAVVAEP--ELGLGPLHTCFDG----KGRAYTTLFLDSQ---
-VVQWDI----------AKAVEAY----G---GADV--NPILSKTDVHYQPGHNSTAEGE
TLDAS--DKFYITMNKFSKDRFLNVGPLKPENEQVFVID----D-T---K------LTLV
HDGPT-FAEPHDSIIVHPSKV--NP---VSVWD-RN-DPM-WAETRRQAEA------DGI
-DLDDWQEEVIR---------D-G---N---KVRVYMTSQAPNFS-------LETFT-VT
EGDEVTVTVTNLDDIDDLTHGFTMGN--HGVAMELGPQATASVTFTAAQ-PGVYWYYCQW
FCHALHMEMRGRMFVE-PRDA---------------------------------------
------------------------------------------------------------
------------------------------------------------------------
------------------------------------------------------------
------------------------------------------------------------
------------------------------------------------------------
------------------------------------------------------------
------------------------------------------------------------
------------------------------------------------------------
------------------------------------------------------------
-----------------
>ref_0_218
-----------------------------------------------------MSEGS--
------------KT----------------------------------------------
------------------GITRRGML-G-A------------------------------
-----------------------------------TAG-----------SAAL-AG----
--AL------G---------------G------RALV--TGGA-IGAATL----AGTT-A
AR------------------AA-----------EATNVEPG--QLDEYYGFWSSGQTGEM
RILGIPSMRELM-RVPVFNIDSATGWGI--TNESRKIL-TEGLTEKTKKFLAA--NG---
L-EFPRNGDLHHVHMSFTEGRYDGRFLFMNDKANTRVARVRCDVMKTDKIIE-IPNAKGI
HGLRPQK-------WPRTNYVFANGEDEVP-----M-----VN------D-GK--IL---
DDP------------AQY---VNFYTAINA------------------------------
------------------------------------DDMTVA--WQVMVTG---NLDNTD
ADYEGKYAFSTSYNS-EM---G--------------------MTLADMTAADMDHVVVYN
IAEIEKGIE-AG--D-F-IELN--G---------------------VKVIDGR-------
-KG-SEKNYVRYIPVPNNPHGCNMA-PDKVHLCIGGKLSPTVSVIDVTKLEDVF-YNG--
-------A-----D-PR-SVVVAEP--ELGLGPLHTCFDG----QGRAYTTLFLDSQ---
-VVVWDI----------EKAIKAY----A---GEQV--DPIVTKADVHYQPGHNSTAEGE
TLDAS--AKFYITMNKFSKDRFLNVGPLKPENEQVFLID----G-D---K------LTLV
HDGPT-FAEPHDSIIVHASKV--NP---LSVWD-RQ-DRM-WAETRKQAEA------DGV
-DLDDYQDTVIR---------D-G---N---KVRVYMSSQAPQFA-------IESFT-VK
EGDEVTVCVTNLDDIDDLTHGFTMGN--HGVAMEIGPQATSSVTFIAGQ-PGVYWYYCQW
FCHALHMEMRGRMFVE-PRNA---------------------------------------
------------------------------------------------------------
------------------------------------------------------------
------------------------------------------------------------
------------------------------------------------------------
------------------------------------------------------------
------------------------------------------------------------
------------------------------------------------------------
------------------------------------------------------------
------------------------------------------------------------
-----------------
>ref_0_228
----------------------------------------------------MSENRN--
------------DL----------------------------------------------
------------------ALTRRALL-G-A------------------------------
-----------------------------------SAG-----------GAVL-TA----
--TA------G----------------------------GVLSLTSPTPA----RAAA--
---------------------------------KGVELAPG--ELDEYYGFWSSGQCGEL
RIIGMPSMRELM-RVPVFNRCSATGWGQ--TNESLKIL-TQDLLPETREFLAS--RG---
--GTYMNGDLHHPHMSFTDGTYDGRYLFMNDKANTRVARIRCDVMKCDKIIE-IPNASDI
HGLRPQK-------FPRTGYVFANGEHRVP-----L-----PN------D-GM--IL---
DEP------------EKY---VSIFTAIDG------------------------------
------------------------------------DTMKVS--WQVIVSG---NLDNCD
ADYQGKYAFSTCYNS-EE---G--------------------VTLAEMTESETDHVVIFN
IKRIEAAVA-AG--D-Y-KTYN--G---------------------VPVLDGR-------
-KG-S--ELTRYVSVPNSPHGCNTA-PDGKYVVINGKLSPTVSVIDVNKVEAIF--EG--
-------A-----D-PL-SCIVAQP--ELGLGPLHTAFDG----KGNAFTTLFLDSQ---
-MCQWNI----------EKAVRQH----A---GENV--DPIISKVDVQYQPGHNHTSMGE
TKDAD--GKWLVSLNKFSKDRFINVGPLKPENEQLIDIT----Q-D---P------PVVV
HDSPT-FAEPHDCIIVHRSIV--SP---LSIWN-RD-DPM-WEDARKQAAA------DGV
-DLEDGADEPIR---------D-G---N---KVRVYMYSSAPTFS-------LEKFT-VR
QGDEVTIYITNIDDVDDLTHGFTLGN--YGIAFEVGPQATASVTFTADR-PGVHWFYCQW
FCHALHMEMRGRMLVE-PRAA---------------------------------------
------------------------------------------------------------
------------------------------------------------------------
------------------------------------------------------------
------------------------------------------------------------
------------------------------------------------------------
------------------------------------------------------------
------------------------------------------------------------
------------------------------------------------------------
------------------------------------------------------------
-----------------
>ref_0_566
----------------------------------------------------MTDETK--
------------KTGKNS------------------------------------------
------------------GISRRGLL-G-A------------------------------
-----------------------------------TAG-----------GAAL-VG----
--GA------GG-------------AR------LAML--GSAAG-VATAA----STGS-A
SA------------------AA-----------GAASLAPG--ELDEYYGFWSSGQSGEL
RILGVPSMRELM-RIPVFNRCSATGWGQ--TNESLKVM-EEGMLPQTRAYLNA--NG---
K-RVHDNGDLHHPHMSFTEGTYDGRYLFMNDKANTRVARVRCDVMKCDKITE-IPNAKAI
HGLRPQK-------WPRTGYVFANGEDETP-----M-----VN------D-GQ--VL---
DEP------------EKY---VNFFTAIDG------------------------------
------------------------------------DTMKVA--WQVIVSG---NLDNTD
CDYQGKYAFSTSYNS-EM---G--------------------MNLAEMTANEMDHVVIFN
LAEIEKGLA-DG--D-Y-QELN--G---------------------VKVIDGR-------
-KG-QNKKYTRYVPIPNSPHGINTA-PDKKHVCIAGKLSPTVSVLDVRKFDALFEDDS--
-------I-----D-PR-SVVVAEP--ELGLGPLHTCYDG----KGNAFTTLFLDSQ---
-VVKWNI----------EDAIRAY----N---GENV--DPILQKSDVHYQPGHNSTSMGE
TLEAD--GKWYISMNKFSKDRFLNVGPLKPENEQLFSIE----D-G---G------MTLV
HDGPT-FAEPHDSIIVRRDIV--NP---VNIWD-RN-DPT-WADARAQAEA------DGV
-DIDDWMDTVIR---------D-G---N---KVRIYMSSQAPMFS-------MEKFE-VT
QGDEVTVIITNLDDIDDLTHGFCMGD--HGIAMEIGPMATASVTFTAAK-PGVYWYYCQW
FCHALHMEMRGRMLVK-PKAA---------------------------------------
------------------------------------------------------------
------------------------------------------------------------
------------------------------------------------------------
------------------------------------------------------------
------------------------------------------------------------
------------------------------------------------------------
------------------------------------------------------------
------------------------------------------------------------
------------------------------------------------------------
-----------------
>ref_0_125
----------------------------------------------------MSDTNP--
------------KT----------------------------------------------
------------------GITRRGML-G-A------------------------------
-----------------------------------TAG-----------GAAL-LG----
--GA------GG-------------AR------LALL--GGAAGVATAAG----T--S-A
AS------------------AS-----------EALSIAPG--ELDDYYGFWSSGQTGEL
RILGFPSMRELM-RVPVFNRCSATGWGQ--TNESLRIF-EEGMLPETKAFLAA--QG---
K-RVHDNGDLHHPHMSFTDGTYDGRYLFMNDKANTRVARVRCDVMKTDKIVE-IPNAKAI
HGLRPQK-------FPRTGYVFANGEDEVP-----M-----VN------D-GS--VL---
DEP------------DKY---VNFFTALDG------------------------------
------------------------------------DTMEIP--WQVMVSG---NLDNTD
CDYQGKYAFSTSYNS-EM---G--------------------MNLAEMTENEMDHVVIFN
IAEIEKGVA-EG--D-V-QVLN--G---------------------VPVIDGR-------
-KG-QNKNYTRYVPIPNSPHGINTA-PDGNYVCVNGKLSPTVSILDVRKFDAIFADPD--
-------L-----D-PR-SVVVAEP--ELGLGPLHTCYDG----QGNAFTTLFLDSQ---
-VVKWNM----------ESAIRAA----N---GEDV--EYILNKQDVHYQPGHNSTSMGE
TREAD--GKWYVSMNKFSKDRFLNVGPLKPENEQLFDIT----D-G---K------LELV
HDGPT-FAEPHDSIIVRRDIV--NP---VSVWD-RN-DPM-WAETRAQAEA------DGV
-DIDDWADTIIR---------D-G---S---KVRVYMSSQAPTFS-------LEKFE-VT
EGDEVTVVVTNLDDIDDLTHGFTLNN--HGVAFEVGPMATASVTFTAAK-PGVYWYYCQW
FCHALHMEMRGRMLVK-PKGA---------------------------------------
------------------------------------------------------------
------------------------------------------------------------
------------------------------------------------------------
------------------------------------------------------------
------------------------------------------------------------
------------------------------------------------------------
------------------------------------------------------------
------------------------------------------------------------
------------------------------------------------------------
-----------------
>ref_0_13
----------------------------------------------------MSDVDK--
------------K-----------------------------------------------
------------------GLSRRGFI-G-A------------------------------
-----------------------------------SAT-----------GAAL-LG----
--GT------SG--------------R------LGLL--AGGAVAATAAG----TGAA-M
AQ------------------AS-----------DHLSPVPG--ELDDYYGFWSSGQTGEL
RILGFPSMRELM-RVPVFNRCSATGWGQ--TNESLKIL-TQDMMPQTKEYLAA--QG---
K-KVHDNGDLHHPHMSFTDGTYDGRFIFVNDKANTRVARVRCDVMKCDKIVD-IPNAKAI
HGLRPQK-------FPRTGYVFANGEDETP-----M-----VN------D-GS--VL---
DEP------------EKY---VNFFTALDG------------------------------
------------------------------------DTMEIA--WQVMVSG---NLDNTD
CDYQGKYAFSTSYNS-EM---G--------------------MTLPEMMEAERDHAVVFN
LAEIEAGIA-AG--D-Y-IELN--G---------------------VKVIDGR-------
-KG-QNKKYTRYIPVPNSPHGINTA-PDMKHVVIAGKLSPTCTVLDVTKLDALF-EED--
-------A-----D-PR-SAVVAEP--ELGLGPLHTAFDG----KGFAYTTLFLDSQ---
-IVKWDI----------AKAVEAY----A---GADV--DPIVSKVDVHYQPGHNHTTMGE
TKEAD--GNWLISLNKFSKDRFINVGPLKPENEQIIDIS----T-D---D------MKVV
HDGPT-FAEPHDVILVRRDIV--NP---VDVWD-RH-DPM-WADARAQAEI------DGI
-DIDDWQDTVIR---------D-G---N---KVRVWMSSQAPEFS-------LSSFT-VK
EGDEVTVYVTNLDDIDDLTHGFTLGN--HGVAMEIGPQATASVTFIAAK-PGVYWYYCQW
FCHALHMEMRGRMLVE-PKA----------------------------------------
------------------------------------------------------------
------------------------------------------------------------
------------------------------------------------------------
------------------------------------------------------------
------------------------------------------------------------
------------------------------------------------------------
------------------------------------------------------------
------------------------------------------------------------
------------------------------------------------------------
-----------------
>ref_0_435
----------------------------------------------------MSDDTK--
------------KH----------------------------------------------
------------------GISRRGLL-G-A------------------------------
-----------------------------------T-G-----------GAAL-LG----
--GS------GA-------------AR------MALL--GGAAG-AATVA----STGK-A
SA------------------AV-----------QGINLEPG--ELDEYYGFWSSGQTGEL
RILGFPSMRELM-RVPVFNRCSATGWGQ--TNESLAIF-EEGMLPQTKEFLAA--NG---
K-RVHDNGDLHHPHMSFTDGTYDGRYLFMNDKANTRVARVRCDVMKADKIVE-IPNAKAI
HGLRPQK-------FPRTGYVFANGEDEVP-----M-----VN------D-GT--NM---
DDI------------SNY---VNFFTALDG------------------------------
------------------------------------DTMEIA--WQVMVSG---NLDNTD
CDYQGKYAFSTSYNS-EM---G--------------------MNLAEMTEAERDHVVIFN
LKEIEKGIE-NG--D-Y-QEMN--G---------------------VKVIDGR-------
-KG-QNKKYTRYVPIPSSPHGINTA-PDMKHVCVAGKLSPTVSVLDVRKMDALF-DED--
-------A-----D-PR-SVVVAEP--ELGLGPLHTAFDG----KGYAFTTLFLDSQ---
-VVKWNI----------EDAVKLY----N---GEDI--DPIVSKVDVQYQPGHNSTTMGE
TKEAD--GKWLLSLNKFSKDRFLNVGPLKPENEQIIDIS----T-D---D------MKVV
HDGPT-FAEPHDAILVRRDIV--NP---LDVWN-RD-DPM-WAKTREQAEA------DGV
-DIDDYMDTVIR---------D-G---N---KVRVYMSSNAPMFS-------LEKFE-VE
EGNEVTVIITNLDDIDDLSHGFTLNN--HGVAFEISPQQTASVTFTAAK-PGVYWYYCQW
FCHALHMEMRGRMLVK-PKAS---------------------------------------
------------------------------------------------------------
------------------------------------------------------------
------------------------------------------------------------
------------------------------------------------------------
------------------------------------------------------------
------------------------------------------------------------
------------------------------------------------------------
------------------------------------------------------------
------------------------------------------------------------
-----------------
>ref_0_548
----------------------------------------------------MTDEIK--
------------NL----------------------------------------------
------------------SLTRRGML-G-A------------------------------
-----------------------------------AAT-----------GAVV-A-----
-----------------------------------------GTGIGGSMM----TATP-A
RA------------------AG-----------D-VNLEPG--ELDEYYGFWSSGQTGEL
RILGFPSMRELM-RVPVFNRCSATGWGQ--TNESIKIF-EDGMLPETKAFLAA--NG---
K-RVHDNGDLHHPHMSFTDGTYDGRYLFMNDKANTRVARVRCDVMKTDKIVE-IPNAKAI
HGLRPQK-------FPRTGYVFANGEDETP-----I-----VN------D-GS--IL---
DEP------------DKY---VNFFTALDG------------------------------
------------------------------------DTMEIA--WQVMVSG---NLDNTD
CDYQGKYAYSTSYNS-EM---G--------------------MNLAEMTESEMDHVVIFN
LAEIEAGIA-AG--D-F-TEMN--G---------------------VKVIDGR-------
-KG-QNKKYTRYVPIPNSPHGINTA-PDMKHVIINGKLSPTCSVLDVTKMDALF-ESD--
-------V-----D-PR-SIVVAEP--ELGLGPLHTAYDG----QGNAFTTLFLDSQ---
-VVKWNI----------EKAIEAH----N---GADV--DPIISKVDVHYQPGHNSTSMGE
TKEAD--GKWLVSMNKFSKDRFINVGPLKPENEQLIDIS----T-D---D------MKVV
HDGPT-FAEPHDSIIVRRDIV--NP---VEVWD-RN-DPM-WAETRKQAEA------DGV
-DIDDYMDTIIR---------D-G---N---KVRVYMSSQAPTFS-------LESFE-VT
EGDEVTVIITNLDDIDDLTHGFTLNN--HGVAMEIGPQATSSVTFTAAK-PGVYWYYCQW
FCHALHMEMRGRMFVK-PKA----------------------------------------
------------------------------------------------------------
------------------------------------------------------------
------------------------------------------------------------
------------------------------------------------------------
------------------------------------------------------------
------------------------------------------------------------
------------------------------------------------------------
------------------------------------------------------------
------------------------------------------------------------
-----------------
>ref_0_430
----------------------------------------------------MSDRDK--
------------KT----------------------------------------------
------------------GVSRRGLL-G-A------------------------------
-----------------------------------TAG-----------GAAL-L-----
--GA------GG-------------AR------LAMM--GGAAA-GVTAA----TAGS-A
SA------------------AT-----------DAVSLAPG--ELDEYYGFWSSGQTGEL
RILGFPSMRELM-RVPVFNRCSATGWGQ--TNESLAVL-EEGMLPETKAFLAA--QG---
K-RVHDNGDLHHPHMSFTDGTYDGRYLFMNDKANTRVARVRCDVMKCDKIIE-IPNAKAI
HGLRPQK-------VPRTGYIFANGEDEVP-----M-----VN------D-GS--VL---
DEP------------DKY---VNFFTAIDG------------------------------
------------------------------------DTMEIA--WQVIVSG---NLDNTD
CDYQGKYAFSTSYNS-EM---G--------------------MTLAEMTANEMDHVVIFN
LAEIEKGIA-AG--D-Y-TEMN--G---------------------VKVIDGR-------
-KG-QNKKYTRYVPIPNSPHGINTA-PDERHVCVAGKLSPTVSVLDVTKFDALF-DSD--
-------A-----D-PR-SVVVAEP--ELGLGPLHTAFDG----QGNAFTTLFLDSQ---
-VAKWNI----------EKAIRAY----N---GEDV--NPLISKVDVHYQPGHNSTTMGE
TKEAD--GRWLLSLNKFSKDRFLNVGPLKPENEQIIDIS----S-D---E------MQVV
HDGPT-FAEPHDAILVRRDIV--NP---VNVWD-RN-DPM-WAATRAQAEA------DGV
-NIDEWADTVIR---------D-G---N---KVRVYMTSQAPMFS-------LDKFE-VT
EGDEVTVIITNLDDIDDLSHGFTLNN--HGVAMELSPQQTASVTFTAAK-PGVYWYYCQW
FCHALHMEMRGRMLVR-PRGT---------------------------------------
------------------------------------------------------------
------------------------------------------------------------
------------------------------------------------------------
------------------------------------------------------------
------------------------------------------------------------
------------------------------------------------------------
------------------------------------------------------------
------------------------------------------------------------
------------------------------------------------------------
-----------------
>ref_0_57
----------------------------------------------------MSDKTP--
------------KT----------------------------------------------
------------------GLSRRAML-G-A------------------------------
-----------------------------------TAG-----------GAAL-LG----
--GA------SG-------------AR------LALM--GGAAGVAATAA----STTA-A
HA------------------AG-----------DGINLAPG--ELDEYYGFWSSGQTGEM
RILGFPSMRELM-RVPVFNRCSATGWGQ--TNESLKIF-EEGMLPETKAFLNA--NG---
K-RVHDNGDLHHPHMSFTDGTYDGRYLFMNDKANTRVARVRCDVMKCDKIVE-IPNAKAI
HGLRPQK-------FPRTGYVFANGEDETP-----M-----IN------D-GS--VL---
DEP------------DKY---VNFFTALDG------------------------------
------------------------------------DTMEIS--WQVMVSG---NLDNTD
CDYQGKYAFSTSYNS-EM---G--------------------MNLAEMTENEMDHVVIFN
LKEIEKGIE-AG--D-Y-QELN--G---------------------VKVIDGR-------
-KG-QNKKYTRYVPIPNSPHGINTA-PDQRYVVVNGKLSPTCSVLDVTKMDALF-EED--
-------A-----D-PR-SAVVAEP--ELGLGPLHTAFDG----KGMAYTTLFLDSQ---
-MVKWDL----------DKAVRAY----A---GEDV--DPIVSKVDVHYQPGHNHTTMGE
TKEAD--GRWLISLNKFSKDRFLNVGPLKPENEQIIDIS----T-D---D------MKVV
HDGPT-FAEPHDVVLVRRDIV--NP---VNVWD-RN-DPM-WADTRRQAEA------DGV
-DIDDWNEEVIR---------D-G---N---KVRVYMTSVAPTFS-------LEKFE-VT
EGDEVTVIVTNLDDIDDLTHGFTLNN--HGVAMEVGPQATASVTFTAAK-PGVYWYYCQW
FCHALHMEMRGRMLVR-PKGV---------------------------------------
------------------------------------------------------------
------------------------------------------------------------
------------------------------------------------------------
------------------------------------------------------------
------------------------------------------------------------
------------------------------------------------------------
------------------------------------------------------------
------------------------------------------------------------
------------------------------------------------------------
-----------------
>ref_0_143
------------------------------------------------------------
------------------------------------------------------------
------------------------------------------------------------
------------------------------------------------------------
------------------------------------------------------------
------------------------------------------------------------
------------------------------------------------------------
--------------MSFTDGTYDGRYIFVNDKANTRVARVRSDVMKCDRITE-IPNAKAI
HGLRPQK-------FPRTGYVFANGEDETP-----M-----VN------D-GS--VL---
DEP------------EKY---VNFFTALDG------------------------------
------------------------------------DTMEVA--WQVMVTG---NLDNTD
CDYQGKYAFSTSYNS-EM---G--------------------MTLAEMTANEMDHVVIFN
LAEIERGIA-AG--D-Y-VELN--G---------------------VKVIDGR-------
-KG-QNKRYTRYVPIPNSPHGINTA-PDQRHVVVNGKLSPTCSVLDVTKMDALF-EED--
-------A-----D-PR-SIVVAEP--ELGLGPLHTAFDG----QGNAYTTLFLDSQ---
-MVKWNI----------ETAIRAY----R---GASV--DPIVSKVDVHYQPGHNHSTMGE
TKEAD--GRWLVSLNKFSKDRFLNVGPLKPENEQIIDIS----S-D---E------MQVV
HDGPT-FAEPHDVILVRRDIV--NP---VNVWD-RN-DPM-WAETRAQAEA------DGV
-DIDSWADTVIR---------D-G---D---KVRVYMTTRAPVFS-------LDKFE-VT
EGDEVTVIVTNLDDIDDLTHGFTLNN--HGVAMEVSPRQTASVTFTAAK-PGVYWYYCQW
FCHALHMEMRGRMLVK-PRGA---------------------------------------
------------------------------------------------------------
------------------------------------------------------------
------------------------------------------------------------
------------------------------------------------------------
------------------------------------------------------------
------------------------------------------------------------
------------------------------------------------------------
------------------------------------------------------------
------------------------------------------------------------
-----------------
>ref_0_169
---------------------------------------------------MSSSDTP--
------------S-----------------------------------------------
------------------GITRRGLL-G-A------------------------------
-----------------------------------TAG-----------GAAA-LG----
--S----------------------SR------LALL--GGTGAAATAAA----AGQA-S
AA------------------TG-----------GAA-LAPG--ELDEYYGFWSSGQSGEL
RILGVPSMRELM-RVPVFNRCSATGWGQ--TNESLKIL-TEGMLPETKEYLAA--QG---
K-KVHDNGDLHHPHMSFTEGKYDGRYLFMNDKANTRVARVRCDVMKCDKIIE-IPNAKAI
HGLRPQK-------WPRTGYVFANGEDEVP-----M-----VN------D-GS--VL---
DDP------------SKY---VNFYTAIDG------------------------------
------------------------------------DTMEIA--WQVMVSG---NLDNTD
CDYQGKYAFSTSYNS-EM---G--------------------MNLAEMTASEMDHVVIFN
LEEIEKGIA-AG--D-Y-IELN--G---------------------VKVIDGR-------
-KG-QNKNYTRYVPIPNSPHGINTA-PDKKHVCVAGKLSPTVSVLDVTKIDAIFADPD--
-------L-----D-PR-SVVVAEP--QLGLGPLHTAYDG----KGNAFTTLFLDSQ---
-VVKWNI----------EDAIRLY----N---GEEV--DPIIEKIDVAYQPGHNSTSMGE
TLDAD--GKWLISMNKFSKDRFLNTGPLKPENEQLIDIS----G-D---S------MTLV
HDGPT-FAEPHDSIIVHRSVV--NP---VSVWS-RD-DPM-WEDARRQAEA------DGV
-DLDWGHDEPIR---------D-G---N---KVRVYMSSVAPAFS-------MEKFT-VK
QGDEVTIYVTNLDEVDDLTHGFCLNN--HGIAMEVGPQATASVTFTASK-PGVYWYYCQW
FCHALHMEMRGRMLVE-PAEA---------------------------------------
------------------------------------------------------------
------------------------------------------------------------
------------------------------------------------------------
------------------------------------------------------------
------------------------------------------------------------
------------------------------------------------------------
------------------------------------------------------------
------------------------------------------------------------
------------------------------------------------------------
-----------------
>ref_0_188
---------------------------------------------------MMSDKTS--
------------K-P---------------------------------------------
------------------GISRRDLF-G-V------------------------------
-----------------------------------AAG-----------GAAF-AG----
--AA------GA-------------AR------LAAV--GGATAAATALS----IGSA-Q
AS------------------TG-----------AEASLAPG--QLDEYYGFWSSGQTGEM
RILGIPSMRELM-RVPVFNRCSATGWGQ--TNESLNIL-TENMLPKTKEFLAA--NG---
K-KIHDNGDLHHVHMSFTEGKYDGRFLFMNDKANTRVARVRCDVMKADKVLE-IPNAKAI
HGLRPQK-------WPRTNYVFANGEDETP-----M-----VN------D-GK--VL---
DDP------------SQY---VNFYTAIDA------------------------------
------------------------------------DEMQVA--WQVMVSG---NLDNTD
ADYDGKYAFSTSYNS-EM---G--------------------MNLAEMTASELDHVVVFN
IKEIEKGIA-AG--D-Y-IELN--G---------------------VKVIDGR-------
-KG-KNKNYTRYIPIPNSPHGCNMA-PDKKHLCIAGKLSPTVSVIDVTKLDAVFYNGA--
-------------E-PR-SAVVAEP--ELGLGPLHTAFDG----KGNALTTLFLDSQ---
-VVKWNI----------EKAVRAY----A---GENV--DPIIKKVDVHYQPGHNSTSMGE
TLEAD--GKWFISMNKFSKDRFLNVGPLKPENEQLFSMQ----G-D---D------LVLM
HDGPT-FAEPHDSIIVHRSVV--TP---ASVWN-RQ-DPM-WAKTREQAEA------DGV
-DIDDWTETVVR---------D-G---N---KVRVYMSSSAPTFS-------LESFK-VK
EGDEVTVIITNMDDIDDLTHGFTMGD--HGVAFEVGPQATASATFVASK-PGVYWYYCQW
FCHALHMEMRGRMFVE-PRS----------------------------------------
------------------------------------------------------------
------------------------------------------------------------
------------------------------------------------------------
------------------------------------------------------------
------------------------------------------------------------
------------------------------------------------------------
------------------------------------------------------------
------------------------------------------------------------
------------------------------------------------------------
-----------------
>ref_0_496
----------------------------------------------------MSDSNN--
------------T-----------------------------------------------
-------------------ISRRGFM-G-A------------------------------
-----------------------------------TAT-----------GAAL-LG----
--G-------AG-------------GR------LGLL--GGTAAVAAAGT----AGKA-N
AA------------------SG-----------AHAIPGPG--ELDEYYGFWSSGQTGEV
RILGVPSMREFM-RIPVFNRCSATGWGQ--TNESIKIH-KDGMLPATKELLAA--NG---
K-EIHDQGDLHHVHMSFTEGKYDGRFLFMNDKANTRVARVRCDVMKCDSILE-IPNAKAI
HGLRPQK-------WPRTNYVFANGEDETP-----M-----VN------D-GS--VL---
DDP------------SKY---VNFYTAVDA------------------------------
------------------------------------DKMQVA--WQVMVSG---NLDNTD
CDYDGKYAFSTSYNS-EM---G--------------------MNLAEMMEAEMDHVVIFN
LKEIEAGIA-AG--D-F-IELN--G---------------------VKVIDGR-------
-KG-QNKNYTRYVPIPNSPHGCNMA-PDRKHLCIAGKLSPTVSVIDVTKLDSLFESDV--
-------------D-PR-SVIVAEP--ELGLGPLHTAFDG----KGNAITTLFLDSQ---
-VVVWNI----------EDAIKAY----G---GADV--DPIRSKADVHYQPGHNSTSMGE
TLDAD--GKWFISMNKFSKDRYLNVGPLKPENEQLFAMN----G-T---D------LELV
HDSPT-FAEPHDSIIVHHSVV--NP---VSVWD-RQ-DPM-WAETRKQAEA------DGI
-DLDDWQDSVIR---------D-G---N---KVRVYMTSQAPQFS-------LESFT-VQ
QGDEVTVIVTNLDDIDDLTHGFTMGN--HGAAMEVGPQATASITFVAAK-PGVYWYYCQW
FCHALHMEMRGRMLVE-PKA----------------------------------------
------------------------------------------------------------
------------------------------------------------------------
------------------------------------------------------------
------------------------------------------------------------
------------------------------------------------------------
------------------------------------------------------------
------------------------------------------------------------
------------------------------------------------------------
------------------------------------------------------------
-----------------
>ref_0_572
----------------------------------------------------MSETDQ--
------------K-----------------------------------------------
------------------GLSRRGFM-G-A------------------------------
-----------------------------------TAT-----------GAAL-LG----
--G-------TG-------------GR------LGLL--GGTAALTAAGA----RSAA-A
QS------------------GH-----------DAAIPGPG--ELDEYYGFWSSGQTGEM
RILGIPSMREFM-RVPVFNRCSATGWGA--TNESLKVL-TENMLPETKAYLEA--QG---
K-KVHDNGDLHHVHMSFTEGKYDGRFLFMNDKANTRVARVRCDVMKCDKILE-IPNAKAI
HGLRPQK-------WPRTNYVFANGEDETP-----M-----VN------D-GS--VL---
DEP------------EKY---VNFFTAVDA------------------------------
------------------------------------DEMQVA--WQVMVSG---NLDNTD
CDYDGKYAFSTSYNS-EM---G--------------------MNLAEMMAAEMDHVVVFN
LEEIEKGIA-AG--D-F-IELN--G---------------------VKVIDGR-------
-KG-QNKKYTRYIPIPNSPHGVNMA-PDKIHLCINGKLSPTVSVIDVRKLDALFESDV--
-------------D-PR-SAVVGEP--ELGLGPLHTCFDG----KGNALTTLFLDSQ---
-VVMWNI----------EKAVRAY----A---GEDV--DPILTKKDVHYQPGHNSTSMGE
TLEAD--GKWYISMNKFSKDRFLNVGPLKPENEQLFSIN----G-E---E------LELV
HDGPT-FAEPHDSIIVHRSVV--NP---VSVWN-RE-DRF-FADTRNQGLA------DGV
-DMDDWHAEVIR---------D-G---N---KVRVYMSAQAPEFA-------MEKFT-VK
QGDEVTVIVTNLDDIDDLTHGFTLNN--HGVAMEVAPQATASTTFVAEK-PGVYWYYCQW
FCHALHMEMRGRMLVE-PA-----------------------------------------
------------------------------------------------------------
------------------------------------------------------------
------------------------------------------------------------
------------------------------------------------------------
------------------------------------------------------------
------------------------------------------------------------
------------------------------------------------------------
------------------------------------------------------------
------------------------------------------------------------
-----------------
>ref_0_286
---------------------------------------------------MTTDTKK--
------------T-----------------------------------------------
------------------GISRRGLL-G-A------------------------------
-----------------------------------TAG-----------GAAA-LG----
--AM------GA-------------SR------MALL--GGAAGVATTAA---MAPTV-A
NA------------------AS-----------NAASLAPG--ELDEYYGFWSSGQTGEV
RILGIPSMRELM-RIPVFNRCSATGWGQ--TNESLKVL-TQDMMPQTREYLAA--QG---
K-KVHDNGDLHHVHMSFTEGKYDGRYLFMNDKANTRVARVRCDVMKADKIID-IPNAKAI
HGLRPQK-------WPRTNYVFANGEDEVP-----M-----VN------D-GQ--IL---
DDP------------SQY---VNFYTAINA------------------------------
------------------------------------DDMTVA--WQVMVSG---NLDNTD
CDYQGKYAFSTSYNS-EM---G--------------------MNLAEMTEAERDHVVIFN
IAEIEAGIA-AG--D-F-VELN--G---------------------VKVVDGR-------
-KG-QNKKYTRYVPIPNSPHGINTA-PDKRHVCVAGKLSPTVSVLDVTKFDALFEDDS--
-------I-----D-PR-SVVVAEP--ELGLGPLHTCFDG----KGNALTTLFLDSQ---
-VVMWNI----------EDAVRAY----N---GENV--DPIRTKKDVHYQPGHNSTSMGE
TLDAD--GKWYISMNKFSKDRFLNVGPLKPENEQLFSIN----G-T---E------LEIM
HDGPT-FAEPHDSIIVHNSVV--NP---KSVWD-RN-DPM-WADARKQAEA------DGV
-NLDEYQDTVIR---------D-G---N---KVRVYMSSQAPMFS-------LESFT-VT
QGDEVTVYVTNLDDIDDLTHGFCLNN--HGVAMEVGPQATSSITFTAAK-PGVYWYYCQW
FCHALHMEMRGRMFVE-PKGA---------------------------------------
------------------------------------------------------------
------------------------------------------------------------
------------------------------------------------------------
------------------------------------------------------------
------------------------------------------------------------
------------------------------------------------------------
------------------------------------------------------------
------------------------------------------------------------
------------------------------------------------------------
-----------------
>refHal_190
---------------------------------------------------MSTDAKK--
------------T-----------------------------------------------
------------------GISRRGLL-G-A------------------------------
-----------------------------------TAG-----------GAAA-LG----
--AM------GA-------------SR------MALM--GGAAGVATAVA---TAPTQ-A
TA------------------AA-----------ASSHLAPG--ELDEYYGFWSSGQTGEV
RILGIPSMREFM-RIPVFNRCSATGWGQ--TNESLKVL-TDGMSERTKNYLAA--NG---
K-KVHDNGDLHHVHMSFTEGKYDGRFLFMNDKANTRVARVRLDVMKADKILE-IPNAKAI
HGLRPQK-------WPRTNYVFANGEDEGP-----M-----VN------D-GQ--IL---
DDP------------SQY---VNFYTAIDA------------------------------
------------------------------------DKMEVA--WQVMVSG---NLDNTD
ADYDGKYAFSTSYNS-EM---G--------------------ISLAEMTEFERDHVVVFN
LAEIEKGIA-AG--D-F-VELN--G---------------------VKVIDGR-------
-KG-QNKTYTRYIPVPNNPHGCNMA-PDKIHLCIGGKLSPTVTVIDVRKLDAVFFDGA--
-------------D-PR-SVVVAEP--ELGLGPLHTAFDG----KGNALTTLFLDSQ---
-IVVWNI----------EDAVKAY----A---GETV--DPIRSKVDVHYQPGHNSTSMGE
TLDAD--GKWFISMNKFSKDRFLNVGPLKPENEQLFSMD----G-T---N------LTLL
HDSPT-FAEPHDSIIVHRSVV--NP---RNNWD-RN-DPM-WAETRAQAEK------DGV
-NIDDWADTIIR---------D-G---N---KVRVYMSSQAPSFS-------LESFT-VK
EGDEVTVIVTNIDDIDDLTHGFCMGD--HGVAFEIAPQATASATFVAAK-PGVYWYYCQW
FCHALHMEMRGRMFVE-PKGA---------------------------------------
------------------------------------------------------------
------------------------------------------------------------
------------------------------------------------------------
------------------------------------------------------------
------------------------------------------------------------
------------------------------------------------------------
------------------------------------------------------------
------------------------------------------------------------
------------------------------------------------------------
-----------------
>ref_0_86
---------------------------------------------------MSTDAKK--
------------S-----------------------------------------------
------------------GISRRGLL-G-A------------------------------
-----------------------------------TAG-----------GAAA-FG----
--AI------GA-------------SR------MALL--GGAAGVATAAA---TAPTK-A
TA------------------AA-----------ASSHLAPG--ELDEYYGFWSSGQTGEV
RILGIPSMREFM-RIPVFNRCSATGWGQ--TNESLKVL-TEGMSERTKNYLAA--NG---
K-KVHDNGDLHHVHMSFTEGKYDGRFLFMNDKANTRVARVRLDVMKADKILE-IPNAKAI
HGLRPQK-------WPRTNYVFANGEDEGP-----M-----VN------D-GQ--IL---
DDP------------SQY---VNFYTAIDA------------------------------
------------------------------------DKMEVA--WQVMVSG---NLDNTD
ADYDGKYAFSTCYNS-EM---G--------------------ISLPEMTESERDHVVVFN
LAEIEKGIA-AG--D-F-IELN--G---------------------VKVIDGR-------
-KG-QNKDYTRYIPVPNNPHGCNMA-PDKIHLCIAGKLSPTVSVIDVRKLDAVFYEGA--
-------------D-PR-SAVVAEP--ELGLGPLHTAFDG----KGNALTTLFLDSQ---
-VVMWNI----------EDAVRAY----A---GETV--DPIRSKVDVHYQPGHNSTSMGE
TLEAD--GKWFISMNKFSKDRFLNVGPLKPENEQLFSLD----G-T---N------LTLL
HDGPT-FAEPHDSIIVHRSIV--NP---RNNWD-RN-DPM-WADARAQAEK------DGV
-NIDEWTDTIIR---------D-G---N---KVRVYMSSVAPSFS-------IESFT-VK
EGDEVTVIVTNLDDIDDLTHGFCMGD--HGVAMELAPQATASTTFVAAK-PGVYWYYCQW
FCHALHMEMRGRMFVE-PKGA---------------------------------------
------------------------------------------------------------
------------------------------------------------------------
------------------------------------------------------------
------------------------------------------------------------
------------------------------------------------------------
------------------------------------------------------------
------------------------------------------------------------
------------------------------------------------------------
------------------------------------------------------------
-----------------
>refHal_191
---------------------------------------------------MSNDVKK--
------------S-----------------------------------------------
------------------GISRRGLL-G-A------------------------------
-----------------------------------TAG-----------GAAA-LG----
--AM------GA-------------SR------MALL--GGAAGVATAAA---TAPTT-A
KA------------------AA-----------ASSHLAPG--ELDEYYGFWSSGQTGEV
RILGIPSMREFM-RIPVFNRCSATGWGQ--TNESLNVL-TEGMSERTKHYLAA--NG---
K-KVHDNGDLHHVHMSFTEGKYDGRFLFMNDKANTRVARVRLDVMKADKILE-IPNAKAI
HGLRPQK-------WPRTNYVFANGEDEGP-----M-----VN------D-GQ--IL---
DDP------------SQY---VNFYTAIDA------------------------------
------------------------------------DKMEVA--WQVMVSG---NLDNTD
ADYDGKYAFSTSYNS-EM---G--------------------ISLPEMTEAERDHVVVFN
LAEIEKGIA-AG--D-F-IELN--G---------------------VKVIDGR-------
-KG-QNKDYTRYIPVPNNPHGCNMA-PDKIHLCIAGKLSPTVSVIDVRKLDAVFYEGA--
-------------D-PR-SVVVAEP--ELGLGPLHTAFDG----KGNALTTLFLDSQ---
-VVIWNI----------EDAVRAY----A---GENV--DPIRSKVDVHYQPGHNSTSMGE
TLEAD--GKWFISMNKFSKDRFLNVGPLKPENEQLFSLD----G-T---N------LTLL
HDSPT-FAEPHDSIIVHRSVV--NP---RNAWD-RN-DPM-WADARAQAEK------DGV
-NIDEWADTIIR---------D-G---N---KVRVYMSSVAPAFS-------IESFT-VK
EGDEVTVIITNLDDIDDLTHGFCMGD--HGVAMELAPQATASATFVAAK-PGVYWYYCQW
FCHALHMEMRGRMFVE-PKGA---------------------------------------
------------------------------------------------------------
------------------------------------------------------------
------------------------------------------------------------
------------------------------------------------------------
------------------------------------------------------------
------------------------------------------------------------
------------------------------------------------------------
------------------------------------------------------------
------------------------------------------------------------
-----------------
>ref_0_295
----------------------------------------------------MSDKQK--
------------T-----------------------------------------------
------------------GLSRRGFM-G-A------------------------------
-----------------------------------TAT-----------GAAL-LG----
--G-------AG-------------GR------LGLM--GGTAAVATATG-----ATK-A
AA------------------QG-----------AHATPAPG--ELDEYYGFWSSGQTGEM
RILGVPSMRELM-RVPVFNRCSATGWGQ--TNESLKIL-TEGMLPETKEYLAA--QG---
K-KIHDNGDLHHVHMSFTEGRYDGRFLFMNDKANTRIARVRCDVMKCDKIID-IPNAKAI
HGLRPQK-------WPRTDYVFANGEDEVP-----M-----VN------D-GQ--VL---
DEP------------GKY---VNFYTAVNA------------------------------
------------------------------------DEMTVA--WQVMVSG---NLDNTD
CDYDGKYAFSTSYNS-EM---G--------------------MNLAEMTESEVDHVVVFN
IKEIERGVA-DG--D-V-QMLN--G---------------------VPVIDGR-------
-KG-QNKKYTRYIPIPNSPHGINMA-PDRVHLCIAGKLSPTVSVIDVRKLDALFEEDA--
-------------D-PR-SAVVAEP--QLGLGPLHTCFDG----QGNAFTTLFLDSQ---
-VVMWNL----------EKAVAAY----N---GEDV--DPIITKKDVHYQPGHNSTCEGE
TLDAS--AKYYLSMNKFSKDRFLNVGPLKPENEQLFVIE----G-N---E------LTLL
HDGPT-FAEPHDSILVHRSKV--NP---KAIWD-RN-DPM-WAEARAQAEA------DGI
-DLDDWQDSVIR---------D-G---N---KVRVYMTSQAPMFS-------LESFT-VQ
QGDEVTVYVTNLDDIDDLTHGFCLNN--HGVAMEVAPQATASVTFTASK-PGVYWYYCQW
FCHALHMEMRGRMFVE-PRNG---------------------------------------
------------------------------------------------------------
------------------------------------------------------------
------------------------------------------------------------
------------------------------------------------------------
------------------------------------------------------------
------------------------------------------------------------
------------------------------------------------------------
------------------------------------------------------------
------------------------------------------------------------
-----------------
>ref_0_471
----------------------------------------------------MSDHDR--
------------NES---------------------------------------------
------------------GLNRRDFM-G-A------------------------------
-------------------------------------------------GASLGLA----
--G-------GS-------------AR------LGLL--GGASVAAAGAAAGAPSAAR-A
QG------------------AA-----------GHATPAPG--ELDEYYGFWSSGQSGEM
RILGVPSMRELM-RVPVFNRCSATGWGQ--TNESLKIL-TQDMLPATKDYLAA--QG---
K-TVHDNGDLHHVHMSFTEGKYDGRYLFMNDKANTRIARVRCDVMKPDRIID-IPNAKAI
HGLRPQK-------WPRTNYVFANGEDEVP-----M-----VN------D-GK--TL---
DDP------------SKY---VNFYTAINA------------------------------
------------------------------------DEMTVA--WQVMVSG---NLDNTD
ADYDGKYAFSTSYNS-EM---G--------------------MTLPEMMEAEMDHVVIFN
LAEIEKGIE-AG--D-Y-IELN--G---------------------VKVIDGR-------
-KG-SNKNYTRYVPIPNSPHGINMA-PDRKHLCVAGKLSPTVSVLDVTKFDALFEDAS--
-------I-----D-PR-SVVVAEP--ELGLGPLHTCFDG----KGNAFTTLFLDSQ---
-VVMWNL----------EKAIAAY----N---GEAV--DPILTKKDVHYQPGHNSTTMGE
TLEAD--GKWYLSMNKFSKDRFLNVGPLKPENEQLFSID----G-E---E------LSLV
HDGPT-FAEPHDSILVHRSVV--NP---KSVWD-RQ-DPM-WADARAQAEA------DGV
-DLDDWQDTIIR---------D-G---T---KVRVYMTSQAPEFS-------LSQFT-VK
QGDEVTVYVTNLDEIDDLTHGFTLNN--HGVAMEVAPQATASVTFTAAK-PGVYWYYCQW
FCHALHMEMRGRMFVE-PTGA---------------------------------------
------------------------------------------------------------
------------------------------------------------------------
------------------------------------------------------------
------------------------------------------------------------
------------------------------------------------------------
------------------------------------------------------------
------------------------------------------------------------
------------------------------------------------------------
------------------------------------------------------------
-----------------
>ref_0_48
----------------------------------------------------MSDQDK--
------------Q-----------------------------------------------
------------------GLSRRGFM-G-A------------------------------
-----------------------------------TAT-----------GAAL-LG----
--G-------TG-------------GK------LGLL--GGAAAITAAST----SASW-A
-A------------------TG-----------DHATPAPG--ELDEYYGFWSSGQAGEM
RILGVPSMRELM-RVPVFNRCSATGWGQ--TNESLKIL-TQDMLPQTKEYLAA--QG---
K-KVHDQGDLHHVHMSFTEGKYDGRFLFMNDKANTRVARIRCDVMKPDKIID-IPNAKAI
HGLRPQK-------WPRTNYVFANGEDEVP-----M-----VN------D-GS--VL---
NEP------------EKY---VNFFSAINA------------------------------
------------------------------------DEMTVA--WQVMVSG---NLDNTD
ADYEGKWAFSTSYNS-EM---G--------------------MTLPEMMEAEMDHVVIFN
IAEIEAGIA-AG--D-Y-IELN--G---------------------VKVIDGR-------
-KG-QNKKYTRYVPIPNSPHGINMA-PDKKHLCVAGKLSPTVSVLDVTKFDTLFEDDS--
-------V-----D-AREAVLVAEP--ELGLGPLHTCFDG----QGNAFTTLFLDSQ---
-VVKWNI----------EKAIRLY----N---GEDV--DPIIVKKDVHYQPGHNSTTMGE
TLEAD--GKWYLSMNKFSKDRFLNVGPLKPENEQLFALN----G-D---E------MELV
HDGPT-FAEPHDSILVHRSVV--NP---KNVWD-RN-DPM-WADARAQAEI------DGV
-DIDDYQDSVIR---------D-G---N---KVRVWMSSQAPEFS-------LSNFT-VK
QGDEVTVYVTNLDDIDDLTHGFTLNN--HGVAMEVGPQATASVTFTAAK-PGVYWYYCQW
FCHALHMEMRGRMFVE-PAA----------------------------------------
------------------------------------------------------------
------------------------------------------------------------
------------------------------------------------------------
------------------------------------------------------------
------------------------------------------------------------
------------------------------------------------------------
------------------------------------------------------------
------------------------------------------------------------
------------------------------------------------------------
-----------------
>ref_0_409
----------------------------------------------------MPDKVT--
------------K-----------------------------------------------
------------------GVSRRGFL-G-T------------------------------
-----------------------------------TAT-----------GAAY-LG----
--S-------GG-------------GK------LGLL--GGTAALGAAGA----TRAR-A
QA------------------TG-----------HEGLPGPG--ELDEYYGFWSSGQTGEM
RILGVPSMRELM-RVPVFNRCSATGWGQ--TNESLKVL-TEGMLPETKEFLAA--QG---
K-KVHDNGDLHHVHMSFTEGKYDGRFLFMNDKANTRVARVRCDVMKADKIID-IPNAKAI
HGLRPQK-------WPRTNYVFANGEDEVP-----M-----VN------D-GQ--VL---
DDP------------SQY---VNFFTAVNA------------------------------
------------------------------------DEMTVA--WQVMVSG---NLDNTD
ADYDGKYAFSTSYNS-EM---G--------------------MTLPEMMEAEMDHVVIFN
IAEIEKGIA-EG--D-F-IELN--G---------------------VKVIDGR-------
-KG-RNKKYTRYVPIPNSPHGINMA-PDRVHLCIAGKLSPTVSVLDVTKFDALFEDDS--
-------L-----D-PR-SVVVAEP--ELGLGPLHTCFDG----KGNAFTTLFLDSQ---
-VVMWNI----------EDAIRLY----N---GEDV--DPILNKQDVHYQPGHNSTSMGE
TLEAD--GKWYLSMNKFSKDRFLNVGPLKPENEQLFALN----G-T---E------MELL
HDGPT-FAEPHDSIIVHRSVV--NP---KNVWD-RN-DPM-WADARAQAEA------DGI
-DLDDWQDSVIR---------D-G---D---KVRVYMSSQAPEFS-------LPSFT-VK
QGDEVTVYVTNLDDIDDLTHGFCLNN--HGVAMEVAPQATASVTFTASK-PGVYWYYCQW
FCHALHMEMRGRMFVE-PTGT---------------------------------------
------------------------------------------------------------
------------------------------------------------------------
------------------------------------------------------------
------------------------------------------------------------
------------------------------------------------------------
------------------------------------------------------------
------------------------------------------------------------
------------------------------------------------------------
------------------------------------------------------------
-----------------
>ref_0_462
--------------------------------------------------MSEEERKA--
------------QM----------------------------------------------
------------------RLNRRQLM-G-A------------------------------
-----------------------------------TAG-----------G-AA-FA----
--AA------G----------------------------GAGLLGSAGKA----NAAE--
---------------------------------GAFNLAPG--ELDEYYGFWSSGQSGEI
RILGFPSMRELM-RIPVFNRCSATGWGQ--TNESLQVL-TEGLLPETKEMLAK--RG---
M-KTYDNGDLHHPHMSFTDGTYDGRYIFANDKANTRVARIRCDIMKCDKIIE-IPNAQDI
HGMRPQK-------YPRTGYVFANGEHEVP-----L-----VN------D-GQ--IL---
DEP------------DQY---VNIFTAIDG------------------------------
------------------------------------DEMKVA--WQVIVSG---NLDNCD
ADYQGKYAFATSYNS-EM---G--------------------MNLAEMTANETDHCVVFN
IAAIEAAVE-AG--E-G-QILN--G---------------------VRVLDGR-------
-KA-ANSQYTRYIPIPNSPHGCNAA-PDKQHIVINGKLSPTVSVIDVTLVDAVF-E-G--
-------A-----D-PR-SCIVAEP--ELGLGPLHTAFDG----KGNCFTTLFLDSQ---
-VAKWNM----------EKAIAAY----N---GEDV--DPIVSKVDVHYQPGHNSTSMGE
TSEAD--GKWLISMNKFSKDRFLNTGPLKPENEQLIDIS----S-G---E------MKVV
HDGPT-FAEPHDSIIVHASKV--NP---VNIYS-RD-DPG-WEAARQQAAA------DGV
-DLEDGHPEPIR---------D-G---N---KVRVYMYSIAPEFS-------LEKFT-VQ
QGDEVTVYVTNLDDIDDVTHGFCLSN--HGIAMEVGPQQTASITFTADR-PGVHWFYCNW
FCHALHMEMRGRMFVE-PRAT---------------------------------------
------------------------------------------------------------
------------------------------------------------------------
------------------------------------------------------------
------------------------------------------------------------
------------------------------------------------------------
------------------------------------------------------------
------------------------------------------------------------
------------------------------------------------------------
------------------------------------------------------------
-----------------
>refHal_187
--------------------------------------------------MSEEERKA--
------------QM----------------------------------------------
------------------RLNRRQLM-G-A------------------------------
-----------------------------------TAG-----------G-AA-FA----
--AA------G----------------------------GAGLLGSAGKA----NAAS--
---------------------------------GAFNLAPG--ELDEYYGFWSSGQSGEI
RILGFPSMRELM-RIPVFNRCSATGWGQ--TNESLQVL-TEGLLPETKEMLAK--RG---
M-KTYDNGDLHHPHMSFTDGTYDGRYIFANDKANTRVARIRCDIMKCDKIIE-IPNAQDI
HGMRPQK-------YPRTGYVFANGEHEVP-----L-----VN------D-GQ--IL---
DEP------------DQY---VNIFTAIDG------------------------------
------------------------------------DEMKVA--WQVIVSG---NLDNCD
ADYQGKYAFATSYNS-EM---G--------------------MNLAEMTANETDHCVVFN
IAAIEAAVE-AG--E-G-QILN--G---------------------VRVLDGR-------
-KA-ANSQFTRYIPIPNSPHGCNAA-PDKQHIVINGKLSPTVSVIDVTLVDAVF-E-G--
-------A-----D-PR-SCIVAEP--ELGLGPLHTAFDG----KGNCFTTLFLDSQ---
-VAKWNM----------EKAIAAY----N---GEDV--DPIISKVDVHYQPGHNSTSMGE
TAEAD--GKWLISMNKFSKDRFLNTGPLKPENEQLIDIS----G-D---E------MKVV
HDGPT-FAEPHDSIIVHASKV--NP---VNIYS-RD-DPG-WEAARQQAAA------DGV
-SLEDGHPEPIR---------D-G---N---KVRVYMYSIAPEFS-------LEKFT-VQ
QGDEVTVYVTNLDDIDDVTHGFCLSN--HGVAMEVGPQQTASITFTADR-PGVHWYYCQW
FCHALHMEMRGRMFVE-PRAT---------------------------------------
------------------------------------------------------------
------------------------------------------------------------
------------------------------------------------------------
------------------------------------------------------------
------------------------------------------------------------
------------------------------------------------------------
------------------------------------------------------------
------------------------------------------------------------
------------------------------------------------------------
-----------------
>ref_0_559
---------------------------------------------------MTTEKKP--
------------KE----------------------------------------------
------------------GISRRGLL-G-G------------------------------
-----------------------------------TGA-----------GAAL-AT----
--SM------A------------------------VA--GGSMLSSTAPA----AAK---
---------------------------------NSSHLEPG--ELDEYYGFWSSGQCGEM
RILGLPSMRELM-RVPVFNRCSATGWGC--TNESKKIL-TEGLLPETKEFLAK--RG---
M-ETYDNGDLHHPHMSFTDGTYDGRYLFMNDKANTRVARVRCDVMKCDKIIE-IPNASDI
HGLRPQK-------YPRTGYVFANGEHRVP-----L-----VN------D-GS--TL---
DSP------------EDY---VAIFTAIDG------------------------------
------------------------------------DTMEVA--WQVIVDG---NLDNVD
ADYQGRYAVSSCYNS-EN---G--------------------VNLADMTESEMDHVVIFN
IARIEAAVE-AG--E-Y-EVHN--G---------------------VKVLDGR-------
-KG-S--KLTAYIPIPNSPHGVNSS-PDGKYVMVNGKLSPTVSIIEYDKVEAVF-N-G--
-------A-----E-PR-SCVVGEP--ELGLGPLHTAFDG----KGNAYTTLFLDSQ---
-SVKWNI----------DKAIRKY----A---GEDV--DPILSKVDVQYQPGHNHTSMGE
TNEAD--GKWLISLNKFSKDRFLNVGPLKPENEQLIDIS----G-D---E------MKVV
HDGPT-FAEPHDCIIVHRSKV--NP---VSAWK-RD-DPT-WADAQKQAEA------DGV
-DLESGHDEVIR---------D-G---N---KVRVYMYSVAPTFS-------MEKFT-VK
QGDEVTIYITNLDDVDDLTHGFTLGN--HGIAFEIAPQATASVTFTADR-PGVHWFYCQW
FCHALHMEMRGRMLVE-PA-----------------------------------------
------------------------------------------------------------
------------------------------------------------------------
------------------------------------------------------------
------------------------------------------------------------
------------------------------------------------------------
------------------------------------------------------------
------------------------------------------------------------
------------------------------------------------------------
------------------------------------------------------------
-----------------
>ref_0_395
-------------------------------------------------MTGKMNEVK--
------------RK----------------------------------------------
------------------GLSRRQML-G-A------------------------------
-----------------------------------SAA-----------GAVG-T-----
-----------G-------------GL------ALLG--GAASLTATSAL----SPAM-A
SG-------------------------------RGVELQPG--ELDPYYGFWSSGQCGEL
RILGFPSMRELM-RVPVFNRCSATGWGQ--TNESLKVL-TEGLTPETKDFLAK--QG---
K-KTYDNGDLHHPHMSYTDGTYDGRYVFMNDKANTRVARVRVDVMKCDKILE-IPNAHDI
HGLRPQK-------YPRTGYVFANGEHEAP-----L-----IN------D-GT--IL---
DEP------------DKY---VNIFTAIDG------------------------------
------------------------------------DTMEVA--WQVMVSG---NLDNCD
CDYQGKYAYSTSYNS-EM---G--------------------MNLAEMTAGEMDHVVVFN
LAEIEAAVK-SG--D-Y-QELN--G---------------------IPVIDGR-------
-KG-VNKKYTRYIPIPNSPHGINTV-PDQKHVVVNGKLSPTCSVLDVRKFDAMF-EED--
-------V-----D-PR-SVVVAEP--ELGLGPLHTAFDG----KGFCYTTLFLDSQ---
-MVKWNL----------EKAIRKF----N---GEDV--DPIVSKVDVQYQPGHNHTTMGE
TTEAD--GNWLISLNKFSKDRFLNVGPLKPENEQIIDIS----S-D---D------MKVV
HDGPT-FAEPHDCIMVRSDIV--NP---DNFWK-RD-DPM-FADAVAQAKA------DGV
-DPES-DSVVIR---------D-G---N---KVRVYMTSMAPVFG-------LEKFT-VK
EGDEVTIIITNIDDIDDLTHGFTLGN--YGLAMELAPLATSSVTFTADR-PGVHWYYCQW
FCHALHMEMRGRMFVE-PKEA---------------------------------------
------------------------------------------------------------
------------------------------------------------------------
------------------------------------------------------------
------------------------------------------------------------
------------------------------------------------------------
------------------------------------------------------------
------------------------------------------------------------
------------------------------------------------------------
------------------------------------------------------------
-----------------
>ref_0_447
-------------------------------------------------MGDQVNQTK--
------------RK----------------------------------------------
------------------GLNRRQML-S-A------------------------------
-----------------------------------TAA-----------GAAF-TA----
--GS------GG-------------GM------ALLG--GAAGLGVSGGI----SPVQ-A
AT-------------------------------GKVELSPG--ELDPYFGFWSSGQTGEL
RILGFPSMRELM-RVPVFNRCSATGWGQ--TNESLKVM-TEGLLPETKEFLAK--RN---
Q-VTYDNGDLHHPHMSFTDGTYDGRYLFMNDKANTRVARVRCDVMKCDKILE-IPNAHDI
HGMRPQK-------YPRTGYVFANGEHEAP-----L-----VN------D-GS--IL---
DSP------------EEY---VNIFTAIDG------------------------------
------------------------------------DTMEVA--WQVIVSG---NLDNCD
CDYQGKYAFSTSYNS-EM---G--------------------MNLAEMTANEMDHVVVFN
IAEIEKAVQ-SG--D-Y-QELN--G---------------------VPVIDGR-------
-KG-KNKKYTRYIPIPNSPHGINTA-PDQKHVVVNGKLSPTCSVLDVTKFDALF-EGD--
-------V-----D-PR-SAVVAEP--ELGLGPLHTAFDG----KGYAYTTLFLDSQ---
-MVKWDM----------EKAIRAF----N---GEDV--SPIISKVDVHYQPGHNHTTMGE
TKEAD--GTWLISLNKFSKDRFLNVGPLKPENEQIIDIS----T-D---E------MKVV
HDGPT-FAEPHDVILVRSDIV--NP---VSVWD-RA-DPF-FADAVEQAKV------DGI
-ELEY-DNKVIR---------D-G---N---KVRVYMTSMAPVFG-------LEKFT-VK
QGDEVTVIITNIDDIDDLTHGFTLGN--YGVAMELAPQATASVTFTADR-PGVHWYYCQW
FCHALHMEMRGRMLVE-PQGV---------------------------------------
------------------------------------------------------------
------------------------------------------------------------
------------------------------------------------------------
------------------------------------------------------------
------------------------------------------------------------
------------------------------------------------------------
------------------------------------------------------------
------------------------------------------------------------
------------------------------------------------------------
-----------------
>ref_0_292
---------------------------------------------------MSDNKVK--
------------SA----------------------------------------------
------------------GISRRELL-T-G------------------------------
-----------------------------------TGA-----------G-AF-LA----
--GA------L-----------------------ATT--GGAALMATPAA----AAE---
---------------------------------NDHTLAPG--ELDEYYGFWSSGQTGEL
RIMGMPSMRELM-RVPVFNRCSATGWGQ--TNESLKIL-TEGLTDETKQFLAD--SG---
M-KTYDNGDLHHPHMSFTDGTYDGRYIFMNDKANTRVARVRVDVMKCDKIIE-IPNAHDI
HGMRPQK-------YPRTGYVFANSEHEAP-----L-----VN------D-GS--TM---
HDV------------STY---TNIFSAIDG------------------------------
------------------------------------DEMKVS--WQVMVSG---NLDNTD
CDYQGKYAFSTSYNS-EM---G--------------------MNLAEMTESEMDHVVVFN
IKEIEKGVA-NG--D-V-EVLN--G---------------------VPIIDGR-------
-KG-SNKKYTRYIPIPNSPHGINTA-PDKRHVCVAGKLSPTVSVIDVTKLDALF-EED--
-------I-----D-PR-SCIVAEP--QLGLGPLHTAFDG----KGNAFTTLFLDSQ---
-VVKWNI----------EDAVRAY----A---GEDV--DPIISKVDVAYQPGHNSTSMGE
TAEAD--GKWLISLNKFSKDRFLNVGPLKPENEQLIDIS----S-D---E------MKVV
HDGPT-FAEPHDCIIVHRSKV--NP---NAVWD-RN-DPM-FDDAKAQAAA------DGV
-VLEDGHDTVIR---------D-G---N---KVRVYMFSVAPAFS-------LESFT-VK
QGDEVTVYVTNLDEIDDLTHGFCLSN--HNVAMEVAPQATASVTFIAGR-PGVHWFYCQW
FCHALHMEMRGRMFVE-PK-----------------------------------------
------------------------------------------------------------
------------------------------------------------------------
------------------------------------------------------------
------------------------------------------------------------
------------------------------------------------------------
------------------------------------------------------------
------------------------------------------------------------
------------------------------------------------------------
------------------------------------------------------------
-----------------
>ref_0_213
----------------------------------------------------MADDIE--
------------RK----------------------------------------------
------------------GLSRRRML-G-A------------------------------
-----------------------------------TAG-----------GAAM-LG----
--AA------GS-------------SR------LALM--GGTAAVATAAG----ATAA-G
AA------------------E------------QTFELAPG--ELDEYYGFWSSGQTGEM
RVLGFPSMRELL-RVPVFNRCSATGWGQ--TNESLKIL-TEGLLPETREFLAK--RG---
K-VTYDNGDLHHPHMSFTDGTYDGRYLFMNDKANTRVARVRCDVMKCDSILE-IPNANAI
HGLRPQR-------FPRTGYVFANGEDEAP-----L-----IN------D-GR--SL---
DEP------------KDY---VNIFTAVDG------------------------------
------------------------------------DAMKVA--WQVIVSG---NLDNTE
SDYQGKYAFSTSYNS-EM---G--------------------MNLAEMSASETDHVVVFN
LKEIEKGVE-SG--D-V-QVLN--G---------------------VPVIDGR-------
-KE-QNKKYTRYIPIPNSPHGCNAS-PDGNYIIIAGKLSPTCSVIDVRKLDALF-DTD--
-------A-----D-PR-SAIVAEP--QLGLGPLHTAFDG----KGFAYTTLFIDSQ---
-IVKWDI----------AKAVRAY----A---GEDV--DPIVSKVDVHYQPGHNHTTMGE
TKEAD--GKWLISLNKFSKDRFLNVGPLKPENEQLIDIS----T-D---N------MKVV
HDGPA-FAEPHDVILVRSDIV--NP---LSVWK-RD-DPM-WEDARKQAEA------DGV
-DLEEGHEEPIR---------D-G---N---KVRIYMYSTAPIFS-------MEKFT-VK
QGDEVTVYITNIDDVDDLTHGFTISN--YGVAMEVGPQATASVTFTADR-PGVHWFYCQW
FCHALHMEMRGRMLVE-PA-----------------------------------------
------------------------------------------------------------
------------------------------------------------------------
------------------------------------------------------------
------------------------------------------------------------
------------------------------------------------------------
------------------------------------------------------------
------------------------------------------------------------
------------------------------------------------------------
------------------------------------------------------------
-----------------
>ref_0_418
-----------------------------------------------------MTERT--
------------EF----------------------------------------------
------------------RVSRRGVL-G-V------------------------------
-----------------------------------AAG-----------G-AA-LA----
--ST------S-------------------------A--GTALLAGLTGS----AAAA-A
TS------------------V------------ANPHVAPG--ELDEYYGFWSSGHAGEL
RILGVPSMRELM-RVPVFNRCSATGWGQ--TNESLKIL-TEGLLPESKKYLAA--QD---
K-VTYDHGDLHHPHMSFTDGTYDGRYLFMNDKANTRVARVRCDVMKCDKIIQ-IPNAQDI
HGLRPQK-------YPRTGYVFANGEHEVP-----L-----VN------D-GK--IL---
DEP------------DKY---VNIFTAIDG------------------------------
------------------------------------DTMEIA--WQVIVSG---NLDNVD
CDYQGKYAFASSYNS-EM---G--------------------MNLPDMMGSDFDHCVVFN
LKEIEAGIA-AG--D-Y-QVLN--G---------------------VKVVDGR-------
-KG-RNKKYTRYVPIPNSPHGVNAA-PDKRHIMVNGKLSPTVSVIDVTLVDALF-TEN--
-------A-----D-ER-SCIVAEP--ELGLGPLHTAFDG----QGNAFTTLFLDSQ---
-VVKWNI----------DKAIRAY----A---GESV--DPIISKVDVAYQPGHNSTSMGE
TSEAD--GKWLVSMNKFSKDRFLNVGPLKAECEQLIDIT----S-D---D------MKVV
HDGST-FAEPHDSIIVHASKV--NP---LQTWD-RN-DPM-WEDARKQAAA------DGV
-VLEDGAPEPIR---------D-G---N---KVRVYMTSQAPMFS-------MDSFT-VK
EGDEVTVYVTNLDDIDDLTHGFALSN--HNITFEVGPQATASATFIAAS-PGVHWYYCQW
FCHALHMEMRGRMFVE-PA-----------------------------------------
------------------------------------------------------------
------------------------------------------------------------
------------------------------------------------------------
------------------------------------------------------------
------------------------------------------------------------
------------------------------------------------------------
------------------------------------------------------------
------------------------------------------------------------
------------------------------------------------------------
-----------------
>ref_0_159
----------------------------------------------------MSERFK--
------------NL----------------------------------------------
------------------VMTRRGML-G-A------------------------------
-----------------------------------TAT-----------G-AV-LA----
--GT------G-------------------------I--GSTLMSAKTAE----AAG---
---------------------------------SSVNLAPG--ELDDYYGFWSSGQSGEM
RIMGFPSMRELM-RVPVFNRCSATGWGQ--TNESLKVL-TEGQLPETNEFLAK--RG---
R-KTYENGDLHHPHMSFTDGTYDGRYLFMNDKANTRVARVRCDIMKCDKMIE-IPNAGDI
HGLRPQK-------YPRTGYVFANGEHEIP-----L-----VN------D-GS--IL---
DSP------------EEY---VNIFTAIDG------------------------------
------------------------------------DTMEIS--WQVIVSG---NLDNVD
ADYQGKYAFATSYNS-EM---G--------------------VNLAQMTEALMDHVVVFN
IAEIEAGVA-AG--D-Y-QELQ--G---------------------VKVLDGR-------
-KG-KNKKYTRYIPVPNNPHGVNTA-PDKKHVMINGKLSPTVTIIDVDKVAPLF-DAD--
-------A-----D-ER-SCIVGVP--ELGLGPLHTAFDG----KGYAYTTLFLDSQ---
-IVKWDI----------DKAIRAY----A---GEDV--NPILHKTDVQYQPGHNHTSMGE
TLEAD--GNWLVSLNKFSKDRFINVGPLKPENEQLLDIT----D-P---L------MPVV
HDGPT-FAEPHDCIIVRRDIV--NP---VNIYE-RD-DPK-WADATAQAAA------DGV
-DLDWGNDELIR---------D-G---N---KVRVYMSSVAPEFS-------MEKFT-VK
QGEEVTVYITNMDDVEDVTHGFCLSN--YGIAMEISPQETSSVTFTADR-PGVHWFYCQW
FCHALHMEMRGRMLVE-PA-----------------------------------------
------------------------------------------------------------
------------------------------------------------------------
------------------------------------------------------------
------------------------------------------------------------
------------------------------------------------------------
------------------------------------------------------------
------------------------------------------------------------
------------------------------------------------------------
------------------------------------------------------------
-----------------
>ref_0_113
-----------------------------------------------------MTDRK--
------------ET----------------------------------------------
------------------GLSRRALL-G-G------------------------------
-----------------------------------TAK-----------T-AA-VA----
--GL------G----------------------------AVAVAGATGGI----TAAQ-A
AE------------------GN------------DFHVAPG--DLDEYYGFWSSGQAGEL
RILGIPSMRELM-RVPVFNRCSATGWGQ--TNESKKIL-TENLLPETKEFLAA--HN---
M-DTYDNGDLHHPHMSFTDGKYDGRYLFMNDKANTRVARIRLDVMKADKIIE-VPNAHDI
HGLRPQK-------WPRTGYVFANGEHEAP-----L-----VN------D-GK--IL---
DKP------------EEY---TCIFTAIDG------------------------------
------------------------------------DTMEVA--WQVIVSG---NLDNCD
ADYQGKYAFSTSYNS-EM---G--------------------TNLAEMTASEMDHCVVFN
IKRIEEGVK-NG--D-Y-EMLN--G---------------------VPVLDGR-------
-KG-S--KYTAYVPVPNSPHGCNTC-PDKKHVMIAGKLSPTVSVIDVDKLDAVF-D-G--
-------A-----D-PR-SAVVAEP--ELGLGPLHTAFDN----RGFAYTTLFLDSQ---
-MVKWDI----------DKAIRQY----A---GEDI--DPIHSKIDVAYQPGHNHTSMGE
TLDAD--GKWLVSLNKFSKDRFLNVGPLKPENEQLIDIS----G-D---E------MKIV
HDGPT-FAEPHDVIIVHRSLV--NP---ASVWD-RN-DPT-FADAVAQAKA------DGV
-DLEE-AEHVIR---------D-G---N---KVRVYMHSAAPTFS-------LEKFT-VK
QGDEVTVYVTNIDDIDDLTHGFCISN--YGVAMEVAPQATASVTFIAER-PGVHWFYCQW
FCHALHMEMRGRMFVE-PRDA---------------------------------------
------------------------------------------------------------
------------------------------------------------------------
------------------------------------------------------------
------------------------------------------------------------
------------------------------------------------------------
------------------------------------------------------------
------------------------------------------------------------
------------------------------------------------------------
------------------------------------------------------------
-----------------
>refHal_168
------------------------------------------------------------
------------------------------------------------------------
------------------------------------------------------------
------------------------------------------------------------
---M------G----------------------------AVAAAGA-GGF----APAR-A
AE------------------GG-----------LKYHVGPG--ELDEYYGFWSSGQTGEL
RIMGLPSMRELM-RIPVFNRCSATGWGQ--TNESKKIL-QENMLPETKEFLAA--HG---
M-EHYDNGDLHHPHMSFTEGTYDGRYLFMNDKANTRVARVRCDVMKCDKITE-IPNAHDI
HGLRPQK-------YPRTGYVFANGEHEAP-----L-----VN------D-GT--IL---
DEP------------DKY---SCIFTALDG------------------------------
------------------------------------DTMEVA--WQVIVTG---NLDNCD
ADYQGKYAFSTSYNS-EM---G--------------------TNLAEMTASEMDHCVVFN
IKRIEEGVK-NG--D-Y-QMLN--G---------------------VPVLDGR-------
-KG-S--KYTAYIPVPNSPHGCNTC-PDKKHLMINGKLSPTVSVIDVTKLDAVF-D-G--
-------A-----D-PR-SAVVAEP--ELGLGPLHTAFDN----RGFAYTTLFLDSQ---
-MVKWDI----------DKAIRQY----A---GEDV--DPIHSKIDVAYQPGHNHTSMGE
TSEAD--GKWLVSLNKFSKDRFLNVGPLKPENEQLIDIS----G-D---E------MKIV
HDGPT-FAEPHDVIIVHNSVV--NP---ASVWQ-RD-DPM-FADAVAQAKA------DGV
-DLEE-AEHVIR---------D-G---N---KVRVYMHSAAPTFS-------LEKFT-VK
QGDEVTVYVTNIDDIDDLTHGFCISN--YNVAMEIGPQATASVTFIAER-PGVHWFYCQW
FCHALHMEMRGRMFVE-PRDA---------------------------------------
------------------------------------------------------------
------------------------------------------------------------
------------------------------------------------------------
------------------------------------------------------------
------------------------------------------------------------
------------------------------------------------------------
------------------------------------------------------------
------------------------------------------------------------
------------------------------------------------------------
-----------------
>ref_0_219
----------------------------------------------------MSEQDK--
------------PL----------------------------------------------
------------------NLTRRGLL-G-A------------------------------
-----------------------------------TAS-----------G-AV-LA----
--TT------S-------------------------V--GATLMSAKEAS----AA-A--
---------------------------------KA-SLEPG--ELDEYYGFWSSGQTGEL
RIMGVPSMREFM-RVPVFNRCSATGWGQ--TNESKKIL-TEGLLPETKAFLAA--NG---
K-EMYDNGDLHHPHMSFTDGTYDGRFLFMNDKANTRVARVRCDVMKCDKIIE-IPNAMDI
HGLRPQK-------FPRTGYVFANGEHEAP-----L-----IN------D-GK--VL---
DEP------------SQY---VNIFTAIDG------------------------------
------------------------------------DEMEVA--WQVIVSG---NLDNTD
SDYQGKYAFSTSYNS-EM---G--------------------MTLAEMTESEMDHVVVFN
LAEIEAGVA-AG--D-F-QELN--G---------------------VKVLDGR-------
-KG-QNKNYTRYIPIPNSPHGVNAA-PDKKHIMINGKLSPTVSVIDVDKVEALF-ADG--
-------A-----D-ER-SCIVAEP--ELGLGPLHTAFDN----RGNAYTTLFLDSQ---
-VVKWDI----------QKAIDLY----A---GKDV--DPILDKIDVHYQPGHNSTSMGE
TADAD--GQWLISMNKFSKDRFLNVGPLKPENEQLIDIS----G-D---K------MKLV
HDSPT-FAEPHDSIIVRRDIV--NP---VNIWD-RN-DPM-WAETRAQAEA------DGV
-DLDDWVEEVVR---------D-G---N---KVRVYMSSVAPAFS-------MEKFT-VK
QGDEVTVIVTNMDEVDDVTHGFCMAN--FGVAMEIGPQATASVTFVAER-PGVHWFYCQW
FCHALHMEMRGRMLVE-PREA---------------------------------------
------------------------------------------------------------
------------------------------------------------------------
------------------------------------------------------------
------------------------------------------------------------
------------------------------------------------------------
------------------------------------------------------------
------------------------------------------------------------
------------------------------------------------------------
------------------------------------------------------------
-----------------
>ref_0_306
---------------------------------------------------MSEETTQ--
------------KM----------------------------------------------
------------------SVTRRGLL-G-A------------------------------
-----------------------------------TAT-----------G-AA-VA----
--AT------G-------------------------V--GSALLGAGEAK----AATG--
---------------------------------QPWHLAPG--DLDEYYGFWSSGQSGEL
RILGMPSMRELM-RIPVFNRCSATGWGQ--TNESLKIL-TEGLLPETKEFLAA--NG---
K-VTYDNGDLHHPHMSFTDGTYDGRFLFMNDKANTRVARVRCDVMKCDKIIE-IPNAHDI
HGLRPQK-------FPRTGYVFANGEHEAP-----L-----VN------D-GT--IL---
DEP------------EQY---VNIFTAIDG------------------------------
------------------------------------DEMEVA--WQVIVSG---NLDNTD
CDYQGKYAFSTSYNS-EM---G--------------------MTLAEMTEAELDHVVVFN
IKAIEEAVA-NG--D-Y-QELK--G---------------------VKVVDGR-------
-KG-APGKLTRYIPIPNSPHGVNAA-PDKRHICINGKLSPTVSVIDVEKLDALF-DAD--
-------A-----D-PR-SAVVAEP--QLGLGPLHTAFDN----RGNAYTTLFLDSQ---
-VVKWNI----------QDAIASY----G---GSDV--DPIKDKVDVHYQPGHNSTSMGE
TAEAD--GKWLISMNKFSKDRFLNVGPLKPENEQLIDIS----G-D---K------MKVV
HDGPT-FAEPHDSIIVHRSKV--TP---VDVWD-RN-DPM-WEDARVQAAA------DGI
-DLEDGAEEIIR---------D-K---DDPTKVRVYMTSVAPVFS-------WEKFE-VN
QGDEVTVYVTNLDDVDDVTHGFCMAN--FGVAMEVGPQATASVTFVAER-PGVHWFYCQW
FCHALHMEMRGRMFVK-PREA---------------------------------------
------------------------------------------------------------
------------------------------------------------------------
------------------------------------------------------------
------------------------------------------------------------
------------------------------------------------------------
------------------------------------------------------------
------------------------------------------------------------
------------------------------------------------------------
------------------------------------------------------------
-----------------
>ref_0_278
-----------------------------------------QDKSFLKEDIMSEDLKN--
------------TL----------------------------------------------
------------------PVPRRGLL-G-A------------------------------
-----------------------------------TAS-----------G-AV-LA----
--AT------G-------------------------A--GSALLGARPAQ----AA-E--
---------------------------------GV-NLAPG--ELDEYYGFWSSGQTGEL
RILGVPSMREFM-RIPVFNRCSATGWGQ--TNESLKIL-TEGLLPETKEFLAA--NG---
K-VTYDNGDLHHPHMSFTDGTYDGRFIFMNDKANTRVARVRCDVMKCDKIIE-IPNAKDI
HGLRPQK-------FPRTGYVFANGEHEAP-----L-----IN------D-GQ--IL---
DDP------------SQY---VNIFSAIDG------------------------------
------------------------------------DTMEVA--WQVIVSG---NLDNTD
CDYQGKYAYSTSYNS-EM---G--------------------MTLAEMTENELDHVVVFN
IAAIEAAIE-AG--N-Y-EELN--G---------------------AKVVDGR-------
-KD-APGKLTRYIPIPNSPHGINTA-PDKKHVCVNGKLSPTVSVIDVEKLDALF-DAD--
-------A-----D-PR-SAVVAEP--QLGLGPLHTAFDN----RGYAYTTLFLDSQ---
-VVKWDI----------QKAIEAY----A---GADV--DPILDKVDVQYQPGHNSTSMGE
TADAD--GKWLISMNKFSKDRFLNVGPLKPENEQLIDIS----G-D---K------MKVV
HDGPT-FAEPHDSIIVHRSKV--NP---ANLWD-RN-DPM-WSDARAQAEA------DGV
-DLDDWQDTIVR---------D-G---D---KVRVYMSSQAPNFS-------LEKFT-VK
QGDEVTVYVTNLDDIDDLTHGFCLSN--FGVAMEVGPQATASVTFKAER-PGVHWYYCQW
FCHALHMEMRGRMLVE-PRSA---------------------------------------
------------------------------------------------------------
------------------------------------------------------------
------------------------------------------------------------
------------------------------------------------------------
------------------------------------------------------------
------------------------------------------------------------
------------------------------------------------------------
------------------------------------------------------------
------------------------------------------------------------
-----------------
>ref_0_59
---------------------------------------------------MTEETKK--
------------GL----------------------------------------------
------------------SMTRRGMM-G-A------------------------------
-----------------------------------TAT-----------G-AV-LA----
--SA------G-------------------------V--GSTMLSARAAQ----AS-G--
---------------------------------NG-SLEPG--ELDEYYGFWSSGQAGEM
RVLGVPSMRELM-RVPVFNRCSATGWGQ--TNESKKIM-TENLLPETKAMLAA--NG---
K-DNYDNGDLHHPHMSFTDGTYDGRFLFMNDKANTRVARVRVDVMKCDKMIE-IPNAHDI
HGLRPQK-------FPRTGYVFANGEHEAP-----L-----VN------D-GT--IL---
DDP------------SQY---VNIFTAIDG------------------------------
------------------------------------DEMEVA--WQVMVSG---NLDNTD
CDYQGKYAFSTSYNS-EM---G--------------------MNLAEMTESEMDHVVVFN
LKEIEAGVA-AG--D-Y-QELN--G---------------------VKVLDGR-------
-KG-QNKNYTRYIPIPNSPHGVNAA-PDKKHIMIAGKLSPTVSVIDVEKVDALF-SDN--
-------A-----D-ER-SAIVAEP--QLGLGPLHTAFDN----KGNAYTTLFLDSQ---
-VVKWDI----------AKAIEAY----A---GKDV--DPILDKVDVHYQPGHNSTSMGE
TAEAD--GKWLISMNKFSKDRFLNVGPLKPENEQLIDIS----G-D---K------MKVV
HDGPT-FAEPHDSIIVHASKV--NP---SEVWD-RN-DPM-WADARAQAEI------DGI
-DIDDYQDTVIR---------D-G---N---KVRVWMSSQAPNFA-------LESFS-VK
QGDEVTVYVTNLDDIDDLTHGFCMAN--YGVAMEIGPQATASVTFVAER-AGVHWFYCQW
FCHALHMEMRGRMFVE-PR-----------------------------------------
------------------------------------------------------------
------------------------------------------------------------
------------------------------------------------------------
------------------------------------------------------------
------------------------------------------------------------
------------------------------------------------------------
------------------------------------------------------------
------------------------------------------------------------
------------------------------------------------------------
-----------------
>ref_0_322
----------------------------------------------------MTDTND--
------------KL----------------------------------------------
------------------SMTRRGML-G-A------------------------------
-----------------------------------TAT-----------G-AV-FA----
--GT------G-------------------------L--GATLMTAKEAS----AA-A--
---------------------------------NA-SLEPG--ELDDYYGFWSSGQTGEL
RILGVPSMREFM-RVPVFNRCSATGWGQ--TNESLKIL-TEGLLPETKQYLAS--NN---
K-VTYDNGDLHHPHMSFTDGTYDGRYLFMNDKANTRVARVRCDVMKCDKIIE-IPNAMDI
HGLRPQK-------FPRTGYVFANGEHEAP-----L-----VN------D-GK--IL---
DEP------------EQY---VNIFTAIDG------------------------------
------------------------------------DEMKVA--WQVIVSG---NLDNTD
CDYQGKYAFSTSYNS-EM---G--------------------MTLPEMTENELDHVVVFN
LKEIEKAIE-SG--D-Y-QELN--G---------------------VKVVDGR-------
-KG-QNKNYTRYIPIPNSPHGVNAA-PDKQHIMINGKLSPTVSVIDVTKLDDVF-A-G--
-------A-----D-ER-SCIVAEP--ELGLGPLHTAFDN----RGNAYTTLFLDSQ---
-VVKWDI----------AKAIQAY----A---GDDV--DPIVDKVDVHYQPGHNSTSMGE
TADAD--GQWLISMNKFSKDRFLNVGPLKPENEQLIDIS----G-D---K------MKVV
HDGPT-FAEPHDSIIVRRDIV--NP---VNVWD-RN-DVT-WEDARKQAEA------DGV
-NLEDGHDEIIR---------D-K---DDPTKVRVYMYSVAPTFS-------MEKFT-VK
QGDEVTVYVTNLDDVDDVTHGFCMAN--FGVAMEVAPQATASVTFVADR-PGVHWFYCQW
FCHALHMEMRGRMFVE-PREA---------------------------------------
------------------------------------------------------------
------------------------------------------------------------
------------------------------------------------------------
------------------------------------------------------------
------------------------------------------------------------
------------------------------------------------------------
------------------------------------------------------------
------------------------------------------------------------
------------------------------------------------------------
-----------------
>ref_0_51
---------------------------------------------------MSEEIKK--
------------GL----------------------------------------------
------------------SMTRRGML-G-A------------------------------
-----------------------------------TAT-----------G-AV-LA----
--TT------G-------------------------V--GGAMLGATPAQ----AAGA--
---------------------------------KV-NLAPG--ELDEYYGFWSSGQTGEL
RILGMPSMRELM-RVPVFNRCSATGWGQ--TNESLKIL-TEGLLPETKEFLAA--NG---
K-VTYDNGDLHHPHMSFTDGTYDGRYLFMNDKANTRVARVRCDVMKTDKIIE-IPNAHDI
HGLRPQK-------FPRTGYVFANGEHEAP-----L-----VN------D-GK--IL---
DDP------------SQY---VNIFTAIDG------------------------------
------------------------------------DEMEVA--WQVIVSG---NLDNTD
CDYQGKYAFSTSYNS-EM---G--------------------VNLSEMTENEMDHVVVFN
IKAIEEAIA-AG--N-Y-QELK--G---------------------AKVVDGR-------
-KE-AKSNFTRYIPIPNSPHGVNAA-PDKRHICINGKLSPTVSVIDVQKLDALF-NEG--
-------A-----D-ER-SAIVAEP--QLGLGPLHTAFDN----KGNAYTTLFLDSQ---
-VVKWNI----------EDAIAAF----A---GKDV--DPIKDKVDVHYQPGHNSTSMGE
TSEAD--GKWLISMNKFSKDRFLNVGPLKPENEQLIDIS----G-D---K------MKVV
HDGPT-FAEPHDSIIVHRSKV--NP---VDVWD-RN-DPM-WADARAQAEV------DGI
-DLDDWQDTVIR---------D-G---N---KVRVYMSSQAPNFA-------LEQFS-VK
QGDEVTVIVTNLDDIDDLTHGFCMAN--FGVAMEIGPQATASVTFVAER-PGVHWFYCQW
FCHALHMEMRGRMFVE-PREA---------------------------------------
------------------------------------------------------------
------------------------------------------------------------
------------------------------------------------------------
------------------------------------------------------------
------------------------------------------------------------
------------------------------------------------------------
------------------------------------------------------------
------------------------------------------------------------
------------------------------------------------------------
-----------------
>ref_0_203
----------------------------------------------------MSDHEN--
------------KL----------------------------------------------
------------------NVTRRGLL-G-A------------------------------
-----------------------------------TAT-----------G-AV-AA----
--AA------G-------------------------V--GSTLMSAKEAS----AA-A--
---------------------------------KV-ALEPG--ELDDYYGFWSSGQTGEL
RILGVPSMREFM-RVPVFNRCSATGWGQ--TNESRKIL-TEGLLPETKEFLAA--NG---
K-EMYDNGDLHHPHMSFTDGVYDGRFIFMNDKANTRVARVRCDVMKCDKIIE-IPNAMDI
HGMRPQK-------YPRTGYVFANGEHEAP-----L-----VN------D-GK--IL---
DEP------------AEY---VNIFTAIDG------------------------------
------------------------------------DEMEVA--WQVIVSG---NLDNTD
CDYQGKYAFSTSYNS-EM---G--------------------MNLGEMTENEMDHVVVFN
IKAIEAAVA-AG--K-Y-EELN--G---------------------VKVVDGR-------
-KN-AGTNLTRYIPIPNSPHGVNAA-PDKKHIMINGKLSPTVSVIDVTKVDALF-ESD--
-------A-----D-PR-SAIVAEP--QLGLGPLHTAFDN----KGNAYTTLFLDSQ---
-VVKWDI----------AKAIESF----A---GSDV--DPILDKVDVQYQPGHNSTSMGE
TADAD--GKWLISMNKFSKDRFLNVGPLKPENEQLIDIS----G-D---K------MKVV
HDGPT-FAEPHDSIIVRRDIV--NP---VNVWD-RN-DPM-WEEARKQAEA------DGV
-DLEDTPEEPIR---------D-G---N---KVRVYMTSQAPTFS-------MEKFT-VK
QGDEVTVYVTNLDDVDDVTHGFCMAN--FGVAMEVGPMATASVTFIAER-PGVHWFYCQW
FCHALHMEMRGRMLVE-PRAS---------------------------------------
------------------------------------------------------------
------------------------------------------------------------
------------------------------------------------------------
------------------------------------------------------------
------------------------------------------------------------
------------------------------------------------------------
------------------------------------------------------------
------------------------------------------------------------
------------------------------------------------------------
-----------------
>ref_0_415
---------------------------------------------------MSEEVKN--
------------NL----------------------------------------------
------------------SVTRRGLL-G-A------------------------------
-----------------------------------TAT-----------G-AA-LA----
--AT------G-------------------------V--GTSMMSASPAK----ASGN--
---------------------------------EA-SLAPG--ELDEYYGFWSSGQTGEL
RILGVPSMREFM-RIPVFNRCSATGWGQ--TNESMKIL-TEGLLPETKEFLAA--NG---
K-QTYDNGDLHHPHMSFTDGAYDGRFIFMNDKANTRVARVRCDVMKCDKIIE-IPNAHDI
HGMRPQK-------YPRTGYVFANGEHEAP-----L-----VN------D-GK--IL---
DEP------------SEY---VNIFTAIDG------------------------------
------------------------------------DEMEVA--WQVIVSG---NLDNTD
CDYQGKYAFSTSYNS-EM---G--------------------TNLAEMTENEMDHVVVFN
LKEIEKGIE-AG--D-F-QELK--G---------------------VKVVDGR-------
-KG-AGNKYTRYIPIPNSPHGVNAA-PDKRHIMINGKLSPTVSVIDVEKVDALF-NDD--
-------A-----D-PR-SAIVAEP--ELGLGPLHTAFDN----KGRAYTTLFLDSQ---
-VVKWDI----------AKAIEAY----A---GGDA--DPILEKIDVHYQPGHNSTSMGE
TSEAD--GKWLISMNKFSKDRFLNVGPLKPENEQLIDIS----G-D---T------MKIV
HDGPT-FAEPHDSIIVHRSKV--NP---VNVWD-RN-DPM-WADARVQAEA------DGV
-DLDDYQDTIIR---------D-G---N---KVRVYMSSQAPNFS-------LEKFT-VK
QGDEVTVFVTNLDDIDDLTHGFCMAN--FGVAMEVGPQATASVTFVAER-PGVHWYYCQW
FCHALHMEMRGRMFVE-PRGA---------------------------------------
------------------------------------------------------------
------------------------------------------------------------
------------------------------------------------------------
------------------------------------------------------------
------------------------------------------------------------
------------------------------------------------------------
------------------------------------------------------------
------------------------------------------------------------
------------------------------------------------------------
-----------------
>ref_0_316
---------------------------------------------------MSEDTKS--
------------NL----------------------------------------------
------------------SVTRRGLL-G-A------------------------------
-----------------------------------TAT-----------G-AA-LA----
--AT------G-------------------------V--GSAMMGAGPAK----AAGA--
---------------------------------KS-ALAPG--ELDEYYGFWSSGQTGEL
RIMGVPSMRELM-RVPVFNRCSATGWGQ--TNESLKVL-TEGLLPETKEFLAA--NG---
K-VTYDNGDLHHPHMSFTDGSYDGRYLFMNDKANTRVARVRCDVMKCDKIIE-IPNAHDI
HGLRPQK-------YPRTGYVFANGEHEAP-----L-----VN------D-GS--IL---
DKP------------EEY---VNIFTAIDG------------------------------
------------------------------------DSMEVA--WQVIVSG---NLDNTD
CDYQGNYAFSTSYNS-EM---G--------------------MNLAEMTESELDHVVVFN
IKAIEAAIE-AG--E-Y-QELK--G---------------------VKVVDGR-------
-KG-APGKLTRYVPIPNSPHGVNAA-PDKKHIMIAGKLSPTVSVIDVEKLAPVF-DQD--
-------A-----D-PR-SAIVAEP--QLGLGPLHTAFDN----RGHAYTTLFLDSQ---
-VVKWDI----------AKAIQAY----A---GADV--DPILDKVDVQYQPGHNSTSMGE
TAEAD--GKWLISMNKFSKDRFLNVGPLKPENEQLIDIS----G-D---K------MKVV
HDGPT-FAEPHDSIIVHRSKV--NP---VDVWE-RN-DPT-WADARAQAEA------DGV
-DLDDYQDSIIR---------D-G---N---KVRVYMSSQAPNFS-------LESFT-VK
QGDEVTVIVTNLDDIDDLTHGFCMAN--FGVAMEIGPMATASVTFVAER-PGVHWYYCQW
FCHALHMEMRGRMFVE-PRGA---------------------------------------
------------------------------------------------------------
------------------------------------------------------------
------------------------------------------------------------
------------------------------------------------------------
------------------------------------------------------------
------------------------------------------------------------
------------------------------------------------------------
------------------------------------------------------------
------------------------------------------------------------
-----------------
>ref_0_531
------------------------------------------------------------
------------------------------------------------------------
------------------------------------------------------------
------------------------------------------------------------
------------------------------------------------------------
------------------------------------------------------------
------------------------------------------------------------
---------------------------------------------------------HDI
HGLRPQK-------YPRTGYVFANGEHEAP-----L-----VN------D-GS--IL---
DKP------------EEY---VNIFTAIDG------------------------------
------------------------------------DSMEVA--WQVIVSG---NLDNTD
CDYQGNYAFSTSYNS-EM---G--------------------MNLTEMTESEQDHVVVFD
LKAIAAAVA-AG--N-Y-QELK--G---------------------VKVVDGR-------
-KG-SGLNVTKYIPIPNSPHGVNAA-PDKKHIMINGKLSPTVSVIDVTKLPDVF-G-G--
-------A-----D-PR-SAIVAEP--QLGLGPLHTAFDN----KGNAYTTLFLDSQ---
-VVKWNI----------AKAIESF----A---GADV--DPIVDKVDVQYQPGHNSTSMGE
TAEAD--GKWLISMNKFSKDRFLNVGPLKPENEQLIDIS----G-D---K------MKVV
HDGPT-FAEPHDSIIVHRSKV--NP---LNVWN-RN-DPM-WAEARKQAEA------DGV
-DLDDYQDTVIR---------D-G---D---KVRVYMSSQAPNFA-------IEQFT-VK
QGDEVTVIVTNLDDVDDVTHGFCMAN--FGVAMEVGPQATASVTFIAER-PGVHWFYCQW
FCHALHMEMRGRMLVE-PRGA---------------------------------------
------------------------------------------------------------
------------------------------------------------------------
------------------------------------------------------------
------------------------------------------------------------
------------------------------------------------------------
------------------------------------------------------------
------------------------------------------------------------
------------------------------------------------------------
------------------------------------------------------------
-----------------
>ref_0_54
----------------------------------------------------MSEHDK--
------------KL----------------------------------------------
------------------NITRRGML-G-A------------------------------
-----------------------------------TAT-----------G-AV-IA----
--GT------G-------------------------L--GSTLMTAREAS----AA-A--
---------------------------------KI-HLEPG--ELDEYYGFWSSGQTGEL
RILGVPSMRELM-RVPVFNRCSATGWGQ--TNESLKIM-TEGLLPETKEYLAA--NG---
Q-VTYLNGDLHHPHMSFTDGTYDGRYLFMNDKANTRVARVRCDVMKCDKIIE-IPNAMDI
HGLRPQK-------YPRTGYIFANGEHEAP-----L-----VN------D-GQ--IL---
DDP------------SQY---VNIFTAIDG------------------------------
------------------------------------DTMEVA--WQVIVSG---NLDNTD
CDYQGKYAFSTSYNS-EM---G--------------------MNLAEMTENELDHVVVFN
IKAIEEAVA-AG--N-Y-QELN--G---------------------VKVVDGR-------
-KG-VEGDLTRYIPIPNSPHGVNAA-PDKKHIMINGKLSPTVSVIDVEKVDALF-SDN--
-------A-----D-PR-SAVVAEP--QLGLGPLHTAFDN----RGNAYTTLFLDSQ---
-VVKWDI----------AKAIEAY----A---GSDV--DPILDKVDVQYQPGHNSTSMGE
TAEAD--GKWLISMNKFSKDRFLNVGPLKPENEQLIDIS----G-D---K------MKVV
HDGPT-FAEPHDSIIVHRSKV--NP---VNVWD-RN-DPM-WEDARKQAEA------DGV
-DLEYGADEPIR---------D-G---N---KVRVYMTSIAPVFS-------MEKFT-VK
QGDEVTVYVTNLDDVDDVTHGFCLAN--FGLAMEVAPQATASITFIADR-PGVHWYYCQW
FCHALHMEMRGRMFVE-PRSA---------------------------------------
------------------------------------------------------------
------------------------------------------------------------
------------------------------------------------------------
------------------------------------------------------------
------------------------------------------------------------
------------------------------------------------------------
------------------------------------------------------------
------------------------------------------------------------
------------------------------------------------------------
-----------------
>ref_0_38
----------------------------------------------------MSDHDK--
------------NL----------------------------------------------
------------------SVTRRGLL-G-A------------------------------
-----------------------------------TAT-----------G-AV-LA----
--ST------G-------------------------L--GATLMTAREAS----AA-A--
---------------------------------KV-NLEPG--ELDEYYGFWSSGQTGEL
RILGIPSMRELM-RVPVFNRCSATGWGQ--TNESLKIL-TEGLTEDTKRYLAA--NG---
K-VTYDNGDLHHPHMSFTDGTYDGRYLFMNDKANTRVARVRCDVMKCDKIIE-IPNAHDI
HGLRPQK-------YPRTGYVFANGEHEAP-----L-----VN------D-GQ--IL---
DDP------------SQY---VNIFTAIDG------------------------------
------------------------------------DSMEIA--WQVIVSG---NLDNTD
CDYQGKYAFSTSYNS-EM---G--------------------MNLAEMTENELDHVVVFN
LKEIEAGIA-AG--D-Y-QELN--G---------------------VKVVDGR-------
-KG-SGKNYTRYIPIPNSPHGCNAA-PDRRHIMINGKLSPTVSVIDVEKVDALF-SDN--
-------A-----D-PR-SAIVAEP--QLGLGPLHTAFDN----KGNAYTTLFLDSQ---
-VVKWNI----------AKAIEAY----A---GADV--DPILDKVDVQYQPGHNSTSMGE
TAEAD--GKWLISMNKFSKDRFLNVGPLKPENEQLIDIS----G-D---K------MKVV
HDGPT-FAEPHDSIIVHRSKV--NP---LSVWN-RQ-DPM-WAEARKQAEA------DGV
-DLDDWQDTIIR---------D-G---N---KVRVYMSSQAPQFS-------IEKFT-VK
QGDEVTIFVTNLDDVDDVTHGLCMAN--FGIAMEVGPQATASVTFIADR-PGVHWYYCQW
FCHALHMEMRGRMLVE-PRGA---------------------------------------
------------------------------------------------------------
------------------------------------------------------------
------------------------------------------------------------
------------------------------------------------------------
------------------------------------------------------------
------------------------------------------------------------
------------------------------------------------------------
------------------------------------------------------------
------------------------------------------------------------
-----------------
>refHal_193
----------------------------------------------------MSDHDN--
------------NL----------------------------------------------
------------------SVTRRGLL-G-A------------------------------
-----------------------------------TAT-----------G-AV-LA----
--ST------G-------------------------L--GATLMTAREAS----AA-A--
---------------------------------KV-NLEPG--ELDEYYGFWSSGQTGEL
RILGIPSMRELM-RVPVFNRCSATGWGQ--TNESLKVL-TEGLLPETKQFLAS--NG---
K-KTYDNGDLHHPHMSFTDGTYDGRYLFMNDKANTRVARVRCDVMKCDKIIE-IPNAHDI
HGLRPQK-------YPRTGYVFANGEHEAP-----L-----VN------D-GQ--IL---
DDP------------SQY---VNIFTAIDG------------------------------
------------------------------------DSMEIA--WQVIVSG---NLDNTD
CDYQGKYAFSTSYNS-EM---G--------------------MNLAEMTENELDHVVVFN
LKEIEAGIA-AG--D-Y-QELN--G---------------------VKVVDGR-------
-KG-AGNNYTRYIPIPNSPHGVNAA-PDKRHIMINGKLSPTVSVIDVEKVDALF-ADN--
-------A-----D-PR-SAIVAEP--QLGLGPLHTAFDN----KGNAYTTLFLDSQ---
-VVKWNI----------AKAIEAY----A---GADV--DPILDKVDVQYQPGHNSTSMGE
TAEAD--GKWLISMNKFSKDRFLNVGPLKPENEQLIDIS----G-D---K------MKVV
HDGPT-FAEPHDSIIVHRSKV--NP---VNVWD-RN-DPM-WEDARQQAAA------DGV
-DLEEGAEEPIR---------D-G---N---KVRVYMTSVAPTFS-------LEKFT-VK
QGDEVTIYVTNLDDVDDVTHGLCMAN--FGIAMEVAPQATASVTFIADR-PGVHWFYCQW
FCHALHMEMRGRMFVE-PRGA---------------------------------------
------------------------------------------------------------
------------------------------------------------------------
------------------------------------------------------------
------------------------------------------------------------
------------------------------------------------------------
------------------------------------------------------------
------------------------------------------------------------
------------------------------------------------------------
------------------------------------------------------------
-----------------
>ref_0_123
---------------------------------------------------MSEDLKN--
-------------M----------------------------------------------
------------------KVSRRGVM-G-A------------------------------
-----------------------------------AAT-----------G-AV-LA----
--GT------G-------------------------V--GSLVGGASPAA----ASGK--
---------------------------------A--SMAPG--ELDEYYGFWSSGQCGEL
RILGVPSMRELM-RVPVFNRCSATGWGQ--TNESLKVL-TEGLTDKTKEFLAA--NG---
K-VTYDNGDLHHPHMSFTDGTYDGRYLFMNDKANTRVARVRCDVMKCDKIIE-IPNAHDI
HGLRPQK-------FPRTGYVFANGEHEAP-----L-----VN------D-GK--IL---
NEP------------DKY---VNIFSAIDG------------------------------
------------------------------------DTMEVS--WQVIVSG---NLDNTD
CDYQGKYAYSTSYNS-EM---G--------------------MTLAEMTESELDHVVVFN
IAEIEKAIE-SG--D-Y-QELN--G---------------------VKVVDGR-------
-KG-SNKKYTRYIPIPNSPHGINTA-PDGKHVCIAGKLSPTVSVMDVTKLDALF-DED--
-------A-----D-PR-SAIVAEP--QLGLGPLHTAYDG----QGNCFTTLFLDSQ---
-VVKWNL----------EAAVKQY----A---GEDV--DPILEKVDVHYQPGHNSTSMGE
TKEAD--GKWLISMNKFSKDRFLNTGPLKPENEQLIDIT----G-N---E------MKVV
HDGPT-FAEPHDSIIVRRDIV--NP---KNAYD-RN-DPI-WDDARKQAEA------DGV
-DLDDWQDSVIR---------D-G---N---KVRVYMSSQAPNFS-------LEDFT-VK
EGDEVTVYVTNLDDIDDLTHGFCMAN--FGVAMEVGPQATASVTFVASR-PGVHWFYCQW
FCHALHMEMRGRMFVE-PKGA---------------------------------------
------------------------------------------------------------
------------------------------------------------------------
------------------------------------------------------------
------------------------------------------------------------
------------------------------------------------------------
------------------------------------------------------------
------------------------------------------------------------
------------------------------------------------------------
------------------------------------------------------------
-----------------
>ref_0_178
---------------------------------------------------MSDHDRK--
-------------F----------------------------------------------
------------------NVSRRGLL-G-A------------------------------
-----------------------------------TAT-----------G-AV-LA----
--ST------G-------------------------I--GASMMGAKPAS----AAGT--
---------------------------------A--SLAPG--ELDEYYGFWSSGQTGEL
RILGVPSMRELM-RIPVFNRCSATGWGQ--TNESKKIL-TEGLLPETKAFLAA--NG---
K-ETYDNGDLHHPHMSFTDGTYDGRYLFMNDKANTRVARVRCDVMKCDKIIE-IPNAHDI
HGLRPQK-------YPRTGYVFANGEHEAP-----L-----VN------D-GQ--IL---
DEP------------DKY---VNIFSAIDG------------------------------
------------------------------------DTMEIA--WQVMVSG---NLDNTD
CDYQGNYAFSTSYNS-EM---G--------------------MTLAEMTENELDHVVVFN
LKEIEAGIE-AG--D-Y-QELN--G---------------------VKVIDGR-------
-KG-SNKKYTRYIPIPNSPHGINTA-PDGKHVCINGKLSPTVSVMDVTKLDALF-NED--
-------A-----D-PR-SAIVAEP--QLGLGPLHTAYDG----QGNAFTTLFLDSQ---
-VVKWNI----------DKAIEQF----G---GADV--DPILEKVDVHYQPGHNSTSMGE
TKEAD--GKWLISMNKFSKDRFLNTGPLKPENEQLIDIT----G-D---A------MEVV
HDGPT-FAEPHDSIIVRRDIV--NP---ANIWD-RA-DPM-WEDARKQAEA------DGV
-DLDDWQDQVIR---------D-G---N---KVRVYMSSQAPNFS-------LESFT-VK
QGDEVTVHVTNLDDIDDLTHGFCLSN--FGVAMEIGPQATASVTFVAER-PGVHWYYCQW
FCHALHMEMRGRMFVE-PRAT---------------------------------------
------------------------------------------------------------
------------------------------------------------------------
------------------------------------------------------------
------------------------------------------------------------
------------------------------------------------------------
------------------------------------------------------------
------------------------------------------------------------
------------------------------------------------------------
------------------------------------------------------------
-----------------
>ref_0_523
---------------------------------------------------MSEKMKQ--
-------------L----------------------------------------------
------------------AMTRRGML-G-A------------------------------
-----------------------------------TAT-----------G-AV-LA----
--ST------G-------------------------I--GATLGTATPAR----AQSG--
---------------------------------TV-HLEPG--ELDDYYGFWSSGQTGEL
RILGVPSMRELM-RVPVFNRCSATGWGQ--TNESLKVL-TEGLTEETKKYLAA--NG---
K-VTYDNGDLHHPHMSFTDGTYDGRYLFMNDKANTRVARVRCDVMKCDKILE-IPNAHDI
HGLRPQK-------YPRTGYVFANGEHEAP-----L-----VN------D-GS--IL---
DKP------------EEY---TNIYTAIDG------------------------------
------------------------------------DTMEIA--WQVIVSG---NLDNTD
CDYQGKYAFSTSYNS-EM---G--------------------MNLAEMTANEMDHVVVFN
LKEIEAGIA-AG--D-Y-QELN--G---------------------VKVIDGR-------
-KG-QNKNYTRYIPIPNSPHGINTA-PDGKHVCINGKLSPTVSVMDVEKLDAVF-YDG--
-------A-----E-PR-SCIVAEP--QLGLGPLHTAYDG----QGNAFTTLFLDSQ---
-AVKWNI----------ETAIEQY----N---GADV--DPIIEKIDVHYQPGHNSTSMGE
TKEAD--GKWLISMNKFSKDRFLNTGPLKPENEQLIDIS----G-G---S------MKLV
HDGPT-FAEPHDSIIVRRDIV--NP---ANNWE-RD-DPM-WEEARMQAEA------DGV
-DLDWGHEEIIR---------D-G---N---KVRVYMSSVAPEFS-------MEKFT-VK
QGDEVTIYVTNMDDIDDLTHGFCLAN--FGIAMEVAPQATASITFVADR-PGVHWYYCQW
FCHALHMEMRGRMFVE-PRAT---------------------------------------
------------------------------------------------------------
------------------------------------------------------------
------------------------------------------------------------
------------------------------------------------------------
------------------------------------------------------------
------------------------------------------------------------
------------------------------------------------------------
------------------------------------------------------------
------------------------------------------------------------
-----------------
>ref_0_310
---------------------------------------------------MSEETKN--
------------NL----------------------------------------------
------------------NITRRGML-G-A------------------------------
-----------------------------------TAT-----------G-AV-LA----
--TT------G-------------------------V--GASLLGAKPAA----AATA--
---------------------------------SW-HLQPG--DLDEYYGFWSSGQTGEL
RILGVPSMREFM-RVPVFNRCSATGWGQ--TNESLKIL-TEGLTDKTKEFLAA--NG---
K-ETYDNGDLHHPHMSFTDGTYDGRYIFMNDKANTRVARVRCDIMKCDKITE-IPNAHDI
HGLRPQK-------YPRTGYVFANGEHEAP-----L-----VN------D-GK--IL---
DDP------------SQY---TNIYTALDG------------------------------
------------------------------------DTMEVA--WQVMVTG---NLDNTD
CDYQGKYAFSTSYNS-EM---G--------------------MNLAEMTENELDHVVVFN
LKEIEAGIA-AG--D-Y-QELN--G---------------------VKVIDGR-------
-KG-SNKKYTRYIPIPNSPHGINTA-PDGKHVCIAGKLSPTVSVMDVTKLDAIF-ADE--
-------A-----E-PR-SAIVAEP--QLGLGPLHTAYDG----KGNCFTTLFLDSQ---
-VVKWNL----------EAAVKQY----A---GEDV--DPILEKVDVHYQPGHNSTSMGE
TKEAD--GKWLISMNKFSKDRFLNVGPLKPENEQLIDIS----G-G---G------MDLV
HDGPT-FAEPHDSIIVRRDIV--NP---VNAYD-RN-DPM-WADTRKQAEA------DGV
-DLDDYQEEIIR---------D-G---N---KVRVYMSSQAPTFS-------MEKFT-VK
QGDEVTIIVTNLDDIDDLTHGLCMAN--FGVAMEIGPQATASVTFIAER-PGVHWYYCQW
FCHALHMEMRGRMFVE-PRDA---------------------------------------
------------------------------------------------------------
------------------------------------------------------------
------------------------------------------------------------
------------------------------------------------------------
------------------------------------------------------------
------------------------------------------------------------
------------------------------------------------------------
------------------------------------------------------------
------------------------------------------------------------
-----------------
>ref_0_573
---------------------------------------------------MSEESKM--
------------GL----------------------------------------------
------------------SMTRRGML-G-A------------------------------
-----------------------------------TAT-----------G-AV-LA----
--TT------G-------------------------V--GSTLMSAKPAL----AASE--
---------------------------------A--HLAPG--ELDDYYGFWSSGQTGEL
RILGVPSMRELM-RVPVFNRCSATGWGQ--TNESLKIL-TDGLTDKTKEFLAA--NG---
K-ETYDNGDLHHPHMSFTDGTYDGRYLFMNDKANTRVARVRCDVMKCDKILE-IPNAHDI
HGLRPQK-------FPRTGYVFANGEHEAP-----L-----VN------D-GS--VL---
DDP------------SQY---VNIYTAIDG------------------------------
------------------------------------DTMEVA--WQVIVSG---NLDNTD
CDYQGKYAFSTSYNS-EM---G--------------------MNLAEMTEAEMDHVVIFN
LKEIEAGIE-AG--D-Y-QELN--G---------------------VKVVDGR-------
-KG-QNKNYTRYVPIPNSPHGINTA-PDGKHVCVAGKLSPTVSVLDVEKFDAIF-YDG--
-------A-----E-PR-SVVVAEP--QLGLGPLHTAYDG----KGNAFTTLFLDSQ---
-VVKWNI----------ETALKQF----A---GEDV--DPILEKVDVHYQPGHNSTSMGE
TKEAD--GKWLISMNKFSKDRFLNTGPLKPENEQLIDIS----G-N---N------FEVV
HDGPT-FAEPHDSIVVRRDIV--NP---VDVWD-RN-DPM-WAETRAQAEA------DGV
-DIDDWHEAIIR---------D-G---N---KVRVYMSSMAPSFS-------MEKFT-VK
QGDEVTMIITNLDDIDDLTHGLCMAN--FGVAMEIGPQATASVTFVAER-PGVHWFYCQW
FCHALHMEMRGRMFVE-PK-----------------------------------------
------------------------------------------------------------
------------------------------------------------------------
------------------------------------------------------------
------------------------------------------------------------
------------------------------------------------------------
------------------------------------------------------------
------------------------------------------------------------
------------------------------------------------------------
------------------------------------------------------------
-----------------
>ref_0_525
---------------------------------------------------MTDKTTR--
------------GL----------------------------------------------
------------------GVSRRDLL-S-A------------------------------
-----------------------------------SAV-----------G-AV-AA----
--GT------G-------------------------I--GGAMLAGNAIS----PARA-E
TA-------------------------------GAPHLAPG--ELDEYYGFWSSGQTGEL
RILGVPSMRELM-RVPVFNRCSATGWGQ--TNESLKIL-TEGLLPETKAYLAA--QG---
K-VTYDNGDLHHPHMSFTDGTYDGRYLFMNDKANTRVARVRCDVMKCDKIIE-IPNAHDI
HGMRPQK-------YPRTGYIFANGEHEAP-----L-----PN------D-GR--IL---
DDP------------SAY---RCIYTAIDG------------------------------
------------------------------------DTMEVA--WQVIVDG---NLDNTD
CDYQGKYAFSTSYNS-EM---G--------------------VNLAEMTASETDHVVVFN
IKRIEEGVA-AG--D-Y-TEMN--G---------------------VPVLDGR-------
-KG-S--KYTRYIPIPNSPHGINTA-PDKKHVVINGKLSPTVSIMDVEKLDALF-EGD--
-------A-----D-PR-SAIVGEP--ELGLGPLHTAYDG----QGNAFTTLFLDSQ---
-VVKWNI----------GKAIRQY----A---GEEV--DPIISKVDVHYQPGHNSTTMGE
TAEAD--GKWLISMNKFSKDRFLNVGPLKPECEQLIDLS----S-D---E------MKVV
HDGAT-FAEPHDSILVHRSKV--SP---KVVWD-RD-DPM-WEDARKQAEA------DGV
-DLEDGAPEPIR---------D-G---N---KVRVYMHSAAPVFS-------LDKFT-VK
QGDEVTVYVTNIDDIDDLTHGFTLAN--FGVAMEVAPKATASVTFIADR-PGVHWFYCQW
FCHALHMEMRGRMFVE-PRAT---------------------------------------
------------------------------------------------------------
------------------------------------------------------------
------------------------------------------------------------
------------------------------------------------------------
------------------------------------------------------------
------------------------------------------------------------
------------------------------------------------------------
------------------------------------------------------------
------------------------------------------------------------
-----------------
>refHal_137
----------------------------------------------------MTEKTE--
------------DM----------------------------------------------
------------------GLSRRDLL-G-G------------------------------
-----------------------------------TAK-------------TA-VV----
--A-------G-------------------------M--GAVAFAGAQAM----TGAR-A
AE------------------GG-----------GKFELAPG--ELDEYYGFWSSGQTGEL
RIMGIPSMRELM-RVPVFNRCSATGWGQ--TNESLKIL-TEGLLPETKAYLAA--QG---
K-VTYDNGDLHHPHMSFTDGTYDGRYLFMQDKANTRVARIRCDVMKCDKIIE-IPNAHDI
HGMRPQK-------YPRTGYIFANGEHEAP-----L-----IN------D-GK--IL---
DDP------------SQY---VNIFTAIDG------------------------------
------------------------------------DTMEIA--WQVIVSG---NLDNTD
CDYQGKYAFSTSYNS-EM---G--------------------TNLAEMTANELDHVVVFN
IKEIEAGVA-AG--D-Y-QELN--G---------------------VKVIDGR-------
-KG-QNKNYTRYIPIPNSPHGCNTA-PDKKHVVINGKLSPTVSVIDVTKVDALF-DSD--
-------A-----D-PR-SCIVAEP--QLGLGPLHTAFDG----KGYAYTTLFLDSQ---
-VVKWDI----------EKAIRAF----A---GEDV--DPIVSKVDVHYQPGHNSTTMGE
TAEAD--GKWLISMNKFSKDRFLNVGPLKPENEQLIDIS----S-D---E------MKVV
HDGPT-FAEPHDSILVHRSKV--NP---VNVWN-RD-DPM-WEDARRQAEA------DGV
-DLDWGAD-VIR---------D-G---N---KVRVYMHSVAPTFS-------LEKFT-VR
QGDEVTVYITNMDDIDDLTHGFCLSN--FGVAMEVAPQATASVTFVAER-PGVHWYYCQW
FCHALHMEMRGRMFVE-PREA---------------------------------------
------------------------------------------------------------
------------------------------------------------------------
------------------------------------------------------------
------------------------------------------------------------
------------------------------------------------------------
------------------------------------------------------------
------------------------------------------------------------
------------------------------------------------------------
------------------------------------------------------------
-----------------
>ref_0_33
----------------------------------------------------MQDKSE--
------------KS----------------------------------------------
------------------GVSRRDLF-S-G------------------------------
-----------------------------------TAG-------------AA-LV----
--G-------G-------------------------M--GALALGGATGV----GTAN-A
AE------------------GA------------KFELAPG--ELDEYYGFWSSGQTGEM
RILGIPSMRELV-RVPVFNRCSATGWGQ--TNESLKIL-TEGLTEETKKFLAA--RN---
K-VTYDNGDLHHPHMSFTDGTYDGRYLFMNDKANTRVARVRCDVMKCDKILE-IPNAHDI
HGMRPQK-------YPRTGYVFANSEHEAP-----L-----VN------D-GK--IL---
DEP------------SKY---VNIFTAIDG------------------------------
------------------------------------DEMKVA--WQVIVSG---NLDNTD
CDYQGKYAFSTSYNS-EM---G--------------------MNLAEMTANEMDHVVVFN
LKEIEKGIE-AG--D-F-QELN--G---------------------VKIIDGR-------
-KG-QNKKYTRYIPIPNSPHGINTA-PDQKHVVVNGKLSPTCSVIDVEKLDALF-ETD--
-------A-----D-PR-SAVVAEP--QLGLGPLHTAFDG----KGMAYTTLFLDSQ---
-IVKWDI----------DKAVRAY----A---GEKI--DPIISKVDVHYQPGHNHTTMGE
TKEAD--GKWLITLNKFSKDRFLNVGPLKPENEQLIDIS----S-D---A------MKIV
HDGPA-FAEPHDVILVKSSVV--NP---VSIWK-RD-DPM-FADAVEQAKA------DGI
-ELEDAAD-VIR---------D-G---N---KVRVYMYSTAPTFS-------LEKFT-VK
EGDEVTVYITNIDDIDDLTHGFTISN--YGVAMEVAPQATASVTFTADR-PGVHWFYCQW
FCHALHMEMRGRMLVE-PKSA---------------------------------------
------------------------------------------------------------
------------------------------------------------------------
------------------------------------------------------------
------------------------------------------------------------
------------------------------------------------------------
------------------------------------------------------------
------------------------------------------------------------
------------------------------------------------------------
------------------------------------------------------------
-----------------
>ref_0_578
-----------------------------------------MNSDDESKENVMTEKVT--
------------KS----------------------------------------------
------------------GVSRRDLL-G-G------------------------------
-----------------------------------TAK-------------TA-VV----
--A-------G-------------------------M--GAVALGGAN-------PAY-A
AE------------------GG-----------QKFEMSPG--ELDEYYGFWSSGQTGEL
RILGVPSMREFM-RVPVFNRCSATGWGQ--TNESLKIL-TEGLTPETKEFLAA--QG---
K-VTYDNGDLHHPHMSFTDGTYDGRYLFMNDKANTRVARVRCDVMKCDKILE-IPNAHDI
HGMRPQK-------YPRTGYVFANSEHEAP-----L-----VN------D-GK--IL---
DDP------------AQY---VNIFTAIDG------------------------------
------------------------------------DTMEVA--WQVMVSG---NLDNTD
CDYQGKYAFSTSYNS-EM---G--------------------MNLAEMTANELDHVVVFN
LKEIEKGIA-AG--D-Y-QELN--G---------------------VKVVDGR-------
-KG-SNKKYTRYIPIPNSPHGVNTA-PDRKHVVINGKLSPTCTVIDVNKLDALF-ETD--
-------V-----D-PR-SAVVAEP--QLGLGPLHTAYDG----KGNAFTTLFLDSQ---
-VVKWNI----------DKAIRAY----A---GEDV--DPIISKVDVHYQPGHNSTSMGE
TAEAD--GKWLISMNKFSKDRFLNVGPLKPENEQLIDIS----D-D---G------MTVV
HDSPT-FAEPHDSIIVHRSKV--NP---VTVWD-RN-DPM-FADAVEQAKA------DGI
-DLEDAAD-VIR---------D-G---N---KVRVYMHSVAPVFS-------LEKFT-VK
QGDEVTVYVTNIDDIDDLTHGFTISN--YGVAMEVAPQATASVTFTADR-PGVHWFYCQW
FCHALHMEMRGRMFVE-PRGA---------------------------------------
------------------------------------------------------------
------------------------------------------------------------
------------------------------------------------------------
------------------------------------------------------------
------------------------------------------------------------
------------------------------------------------------------
------------------------------------------------------------
------------------------------------------------------------
------------------------------------------------------------
-----------------
>ref_0_211
----------------------------------------------------MTEDSK--
------------VS----------------------------------------------
------------------GFSRRDLL-G-G------------------------------
-----------------------------------TAT-------------TA-LV----
--AV------G-------------------------M--GATTIANPL-------PAK-A
AE------------------GG-----------QKFELSPG--ELDEYYGFWSSGQSGEL
RILGVPSMRELM-RVPVFNRCSATGWGQ--TNESLKIL-TEGLLPETKAYLAA--QG---
K-VTYDNGDLHHPHMSFTDGTYDGRYLFMNDKANTRVARVDCATMKCDKIIE-IPNAHDI
HGMRPQK-------YPRTGYIFANGEHEAP-----L-----VN------D-GK--IL---
DEP------------DKY---SCVFTAIDG------------------------------
------------------------------------DEMKVA--WQVIVSG---NLDNCD
ADYQGKYAFSTSYNS-EM---G--------------------TNLAEMTESELDHVVVYN
IKRIEEGVK-AG--D-F-QMLN--G---------------------VPVLDGR-------
-K---GSKYTRYIPIPNSPHGCNAA-PDKKHIMIAGKLSPTVSIIDVTKLDALF-ESD--
-------A-----D-PR-SAIVGEP--QLGLGPLHTAFDG----KGNAFTTLFLDSQ---
-VVKWNI----------DKAIRAY----A---GEDV--DPIISKVDVHYQPGHNSTSMGE
TAEAD--GKWLISMNKFSKDRFLNVGPLKPENEQLIDIS----S-D---E------MKVV
HDGPT-FAEPHDSIIVHRSKL--NP---KTAWD-RN-HPM-FADAIAQAKA------DGV
-DLEDAAH-VIR---------D-G---N---KVRVYMYSVAPTFS-------LEKFT-VK
QGDEVTVYVTNLDDIDDLTHGFCMSN--FGVAMEVAPQATASVTFIAER-PGVHWYYCQW
FCHALHMEMRGRMFVE-PRAT---------------------------------------
------------------------------------------------------------
------------------------------------------------------------
------------------------------------------------------------
------------------------------------------------------------
------------------------------------------------------------
------------------------------------------------------------
------------------------------------------------------------
------------------------------------------------------------
------------------------------------------------------------
-----------------
>ref_0_90
----------------------------------------------------MKDTQE--
------------QR----------------------------------------------
------------------GVSRRDLL-G-G------------------------------
-----------------------------------SAK-------------TA-IV----
--A-------G-------------------------M--GAVALSGAD-------LAY-A
QG------------------DG-----------QKFELAPG--ELDEYYGFWSSGQSGEL
RILGFPSMRELM-RVPVFNRCSATGWGQ--TNESLKIL-TEGLLPETKAYLAA--QG---
K-VTYDNGDLHHPHMSFTDGTYDGRYIFANDKANTRVARIDCTTMKCDKIIE-IPNAHDI
HGMRPQK-------YPRTGYVFANGEHEAP-----L-----VN------D-GK--IL---
DDP------------SQY---SCLFTAIDG------------------------------
------------------------------------DEMKVA--WQVIVSG---NLDNCD
ADYQGKYAFSTSYNS-EM---G--------------------MNLAEMTESELDHCVVFN
IKAIEEAVA-AG--N-Y-RELN--G---------------------VPIVDGR-------
-KE-ANSQFTRYIPVPNSPHGCNAA-PDKKHIVINGKLSPTCTVIDVTKVDALF-SDN--
-------A-----D-PR-SAVVAEP--QLGLGPLHTAFDG----KGNAFTTLFLDSQ---
-IVKWNV----------DKAIRAY----A---GEEV--DPIISKVDVHYQPGHNSTSMGE
TAEAD--GKWLISMNKFSKDRFLNVGPLKPENEQLIDIS----T-D---D------MKVV
HDGPT-FAEPHDSIIVHASKL--NP---ATVWD-RN-HPW-FDDAKKQAAA------DGV
-ELEYAAD-VIR---------D-G---N---KVRVYMHSVAPTFS-------LEKFT-VK
QGDEVTIYVTNIDDIDDLTHGFCLSN--YGIAMEVGPQATASVTFVAER-PGVHWYYCQW
FCHALHMEMRGRMFVE-PRNA---------------------------------------
------------------------------------------------------------
------------------------------------------------------------
------------------------------------------------------------
------------------------------------------------------------
------------------------------------------------------------
------------------------------------------------------------
------------------------------------------------------------
------------------------------------------------------------
------------------------------------------------------------
-----------------
>refHal_94
----------------------------------------------------MKDTHE--
------------QR----------------------------------------------
------------------GVSRRDLL-G-G------------------------------
-----------------------------------SAK-------------TA-IV----
--A-------G-------------------------M--GAVALSGAD-------LAY-A
QG------------------DG-----------QKFELSPG--ELDEYYGFWSSGQSGEL
RILGFPSMRELM-RVPVFNRCSATGWGQ--TNESLKIL-TEGLLPETKAYLAA--QG---
K-VTYDNGDLHHPHMSFTDGTYDGRYIFANDKANTRVARIDCTTMKCDKIIE-IPNAHDI
HGMRPQK-------YPRTGYVFANGEHEAP-----L-----VN------D-GK--IL---
DDP------------SQY---SCLFTAIDG------------------------------
------------------------------------DEMKVA--WQVIVSG---NLDNCD
ADYQGKYAFSTSYNS-EM---G--------------------MNLAEMTESELDHCVVFN
IKAIEEAVA-AG--N-Y-RELN--G---------------------VPIVDGR-------
-KE-ANSQFTRYIPVPNSPHGCNAA-PDKKHIVINGKLSPTCTVIDVTKVDALF-SDN--
-------A-----D-PR-SAVVAEP--QLGLGPLHTAFDG----KGNAFTTLFLDSQ---
-IVKWNV----------DKAIRAY----A---GEDV--DPIISKVDVHYQPGHNSTSMGE
TAEAD--GKWLISMNKFSKDRFLNVGPLKPENEQLIDIS----T-D---D------MKVV
HDGPT-FAEPHDSIIVHASKL--NP---ATVWD-RN-HPW-FDDAKKQAAA------DGV
-ELEYAAD-VIR---------D-G---N---KVRVYMHSVAPTFS-------LEKFT-VK
QGDEVTIYVTNIDDIDDLTHGFCLSN--YGIAMEVGPQATASVTFVAER-PGVHWYYCQW
FCHALHMEMRGRMFVE-PRNT---------------------------------------
------------------------------------------------------------
------------------------------------------------------------
------------------------------------------------------------
------------------------------------------------------------
------------------------------------------------------------
------------------------------------------------------------
------------------------------------------------------------
------------------------------------------------------------
------------------------------------------------------------
-----------------
>ref_0_392
----------------------------------------------------MSEQDN--
------------TL----------------------------------------------
------------------NVTRRGLM-S-A------------------------------
-----------------------------------TAT-----------G-AV-LA----
--TA------G-------------------------V--GATLMGAKEAN----AS----
---------------------------------SKISLAPG--ELDDYYGFWSSGQSGEL
RILGFPSMRELM-RVPVFNRCSATGWGQ--TNESLKIL-TEGLLPETKEFLAK--RH---
E-KTYTNGDLHHPHMSFTDGTYDGRYLFMNDKANTRVARVRCDVMKTDKIIE-IPNAGDI
HGLRPQK-------FPRTGYVFANGEHEIP-----L-----IN------D-GS--IL---
DEP------------DKY---VNIFTAIDG------------------------------
------------------------------------DSMEIS--WQVMVSG---NLDNTD
CDYQGKYAFSTSYNS-EM---G--------------------MTLPEMTESEMDHVVIFN
LKEIEAGIA-AG--D-Y-QELN--G---------------------VKVIDGR-------
-KG-QNKKYTRYVPIPNSPHGVNTA-PDQKHIMISGKLSPTVSVIDVTKVDALF-DG---
-------A-----D-ER-SCIVAEP--ELGLGPLHTAFDG----KGHAFTTLFLDSQ---
-IVKWDI----------DKAIRAY----A---GEDV--DPIMHKTDVHYQPGHNHTSMGE
TKEAD--GQWLVSLNKFSKDRFINVGPLKPENEQLLDIT----D-P---K------MPVV
HDGPT-FAEPHDVILVRRDIV--NP---VNIWD-RN-DPM-WEDARIQAAA------DGV
-DLEDTPEEPIR---------D-G---N---KVRVYMTSQAPTFS-------MEKFT-VK
EGDEVTIYVTNLDDVDDVTHGLTLSN--YGISMEIGPMATASVTFTADR-PGVHWFYCQW
FCHALHMEMRGRMLVE-PREA---------------------------------------
------------------------------------------------------------
------------------------------------------------------------
------------------------------------------------------------
------------------------------------------------------------
------------------------------------------------------------
------------------------------------------------------------
------------------------------------------------------------
------------------------------------------------------------
------------------------------------------------------------
-----------------
>ref_0_82
----------------------------------------------------MSDTTK--
------------KF----------------------------------------------
------------------NLTRRGML-G-A------------------------------
-----------------------------------TAT-----------S-AI-AA----
--TT------G-------------------------A--GAGLLAGAKPA----QAA---
---------------------------------NQYNLAPG--ELDEYYGFWSSGQTGEL
RIMGFPSMRELM-RVPVFNRCSATGWGQ--TNESLKVL-TEGLTEETKGFLAK--RG---
M-KTYDNGDLHHPHMSFNDGTYDGRYLFMNDKANTRVARIRCDVMKCDKIIE-IPNTGDI
HGLRPQK-------FPRTGYVFANGEHEMP-----I-----VN------D-GS--IL---
DEP------------DEY---VNVFTAIDG------------------------------
------------------------------------DTMEIA--WQVMVSG---NLDNCD
ADYQGKYAFSTSYNS-EM---G--------------------MNLAEMTENEMDHCVIFN
IKEIEAGIE-AG--D-Y-TEYS--G---------------------VKVIDGR-------
-KD-RNKKYTRYVPIPNSPHGCNTA-PDGRHVMLNGKLSPTVSVIDVEKVDALF-NDD--
-------A-----E-ER-SCIVAEP--ELGLGPLHTAFDN----KGFAYTTLFLDSQ---
-IVKWDI----------EKAVRAY----A---GEDV--DPIVTKTDVMYQPGHNHTSMGE
TKEAD--GKWLISLNKFSKDRFINVGPLKPENEQLLDIT----Q-D---D------MPVV
HDGPT-FAEPHDCIIVRRDIV--NP---VNVWS-RD-DPM-FEEARKQAEA------DGV
-VLEDGHPEPIR---------D-G---N---RVRVYMWSIAPTFS-------MEKFT-VR
QGDEVTVYITNLDDVDDVSHGWTLSN--HGIAFEVAPQATASVTFTADR-PGVHWFYCQW
FCHALHMEMRGRMLVE-PRGS---------------------------------------
------------------------------------------------------------
------------------------------------------------------------
------------------------------------------------------------
------------------------------------------------------------
------------------------------------------------------------
------------------------------------------------------------
------------------------------------------------------------
------------------------------------------------------------
------------------------------------------------------------
-----------------
>ref_0_225
----------------------------------------------------MSDQND--
------------KV----------------------------------------------
------------------NVSRRAML-G-A------------------------------
-----------------------------------TAT-----------G-AI-AA----
--TT------G-------------------------A--ATGLFGGTQPA----QAAS--
---------------------------------GDFAPVPG--DLDEYYGFWSSGQTGEM
RIMGFPSMRELM-RVPVFNRCSATGWGQ--TNESLKIL-TENLMPETKEFLAA--RG---
L-KTYDNGDLHHPHMSFTDGTYDGRYLFMNDKANTRVARVRCDVMKCDKVIE-IPNAGDI
HGLRPQK-------FPRTGYVFANGEHEIP-----L-----IN------N-GD--IL---
DKP------------EEY---VNIFTAIDG------------------------------
------------------------------------DTMEIS--WQVIVSG---NLDNCD
ADYQGKYAFSTSYNS-EM---G--------------------TNLAEMTANELDHVVVFN
IAEIEAGVA-AG--D-Y-QELN--G---------------------VKVLDGR-------
-KG-QNKNYTRYIPIPNSPHGVNTA-PDKKHVVINGKLSPTVSVIDVTKVDALF-ADN--
-------A-----D-PR-SCIVAEP--ELGLGPLHTAFDG----KGNGYTTLFLDSQ---
-VVKWNI----------DKALRAY----A---GEDV--DPIISKVDVQYQPGHNHTSMGE
TAEAD--GKWLVSMNKFSKDRFINVGPLKPENEQLIDIT----T-D---D------MKVV
HDGPT-FAEPHDCIIVHRSKV--NP---VSVWN-RD-DPM-WEEARQQAAA------DGV
-DLEEGADEPIR---------D-G---N---KVRVYMWSQAPTFS-------MEKFT-VK
QGDEVTIYVTNLDDVDDVTHGLTISN--HGIAMEVGPQATASVTFTADR-PGVHWFYCQW
FCHALHMEMRGRMFVE-PRSA---------------------------------------
------------------------------------------------------------
------------------------------------------------------------
------------------------------------------------------------
------------------------------------------------------------
------------------------------------------------------------
------------------------------------------------------------
------------------------------------------------------------
------------------------------------------------------------
------------------------------------------------------------
-----------------
>ref_0_239
----------------------------------------------------MSDSHD--
------------KL----------------------------------------------
------------------KLTRRGML-G-A------------------------------
-----------------------------------TAT-----------G-AL-AA----
--TT------G-------------------------A--GAGLFGGATPA----HAA---
---------------------------------NKINLEPG--ELDEYYGFWSSGQSGEL
RILGFPSMRELM-RVPVFNRCSATGWGQ--TNESLKIL-TEGLMPETKEFLAA--RN---
M-KTYDNGDLHHPHMSFTDGTYDGRYLFMNDKANTRVARIRCDVMKCDKIIE-IPNAGDI
HGLRPQK-------FPRTGYVFANGEHEIP-----L-----VN------N-GD--IL---
DKP------------DEY---VNIFTAIDG------------------------------
------------------------------------DTMEIA--WQVIVSG---NLDNCD
ADYQGKYAFSTSYNS-EM---G--------------------VTLAEMTENEMDHCVIFN
IKEIEAGVA-AG--D-Y-QELN--G---------------------VKVLDGR-------
-KG-QNKKYTRYVPIPNSPHGCNTA-PDQKHVVINGKLSPTVSVIDVTKVDALF-DQD--
-------A-----D-PR-SCIVAEP--ELGLGPLHTAFDG----KGDAFTTLFLDSQ---
-IVRWNI----------DKAIEAY----A---GGNV--DPIVSKVDVHYQPGHNHTTMGE
TKEAD--GNWLITLNKFSKDRFINVGPLKPENEQIIDIS----K-P---E------MKVV
HDGPT-FAEPHDVVLVRRDIV--NP---VNVWS-RD-DPM-WEEARQQAAA------DGV
-VLEDGADEPIR---------D-G---N---KVRVYMWSQAPMFS-------LEKFT-VR
QGDEVTIYVTNLDDVDDVTHGLTLSN--HGVAMEVGPQATASVTFTADR-PGVHWYYCQW
FCHALHMEMRGRMLVE-PRNV---------------------------------------
------------------------------------------------------------
------------------------------------------------------------
------------------------------------------------------------
------------------------------------------------------------
------------------------------------------------------------
------------------------------------------------------------
------------------------------------------------------------
------------------------------------------------------------
------------------------------------------------------------
-----------------
>ref_0_315
----------------------------------------------------MSDFKD--
------------SL----------------------------------------------
------------------KLTRRGML-G-A------------------------------
-----------------------------------TAT-----------G-AL-AA----
--TT------G-------------------------A--GAGLFAGAGPA----QAA---
---------------------------------GKYALAPG--ELDEYYGFWSSGQAGEL
RILGFPSMRELM-RVPVFNRCSATGWGQ--TNESLKVL-TEGLMPETKEYLAA--RN---
M-KTYDNGDLHHPHMSFTDGTYDGRYLFMNDKANTRVARVRCDVMKCDKIIE-IPNAGDI
HGLRTQK-------YPRTGYVFANGEHEIP-----L-----VN------D-GS--IL---
DNP------------EEY---VNIFTAIDG------------------------------
------------------------------------DTMEIA--WQVIVSG---NLDNVD
ADYQGKYAFSTSYNS-EM---G--------------------VTLAEMTESETDHCVIFN
IKEIEAGVA-AG--D-Y-QELN--G---------------------VKVLDGR-------
-KG-KNKKYTRYVPIPNSPHGVNTA-PDQKHVVINGKLSPTCSVIDVTKVDALF-DQD--
-------A-----D-PR-SCIVAEP--ELGLGPLHTAFDG----KGNCYTTLFLDSQ---
-VVKWSM----------DKAIRAY----S---GEAV--DPILHKTDVMYQPGHNHTSMGE
TKEAD--GKWLISMNKFSKDRFLNVGPLKPENEQLLDIT----Q-D---D------MPVV
HDGPT-FAEPHDCIIVHRSKV--NP---ASVWS-RD-DPM-WEDARKQAAA------DGV
-VLEDGADEPIR---------D-G---N---KVRVYMWSQAPMFS-------LEKFT-VK
QGDEVTIYVTNLDDVDDVTHGLTLSN--HGVAMEVGPQATASVTFTADR-PGVHWYYCQW
FCHALHMEMRGRMLVE-PREA---------------------------------------
------------------------------------------------------------
------------------------------------------------------------
------------------------------------------------------------
------------------------------------------------------------
------------------------------------------------------------
------------------------------------------------------------
------------------------------------------------------------
------------------------------------------------------------
------------------------------------------------------------
-----------------
>ref_0_167
---------------------------------------------------MSAEETR--
------------SK----------------------------------------------
------------------GFSRRSLM-T-A------------------------------
-----------------------------------TAG-----------G-AL-VA----
--GS------G-------------------------L--GASLLSGGVVS----KAHA-A
S--------------------------------AKLNFEPG--ELDPYYGFWSSGQSGEL
RILGFPSMRELM-RVPVFNRCSATGWGQ--TNESLKVL-TEGLTEETKAFLAA--KG---
M-KTYDNGDLHHPHMSFTDGTYDGRYLFMNDKANTRVARIRCDVMKCDKIIE-IPNANDI
HGMRPQK-------YPRTGYIFANGEHEAP-----L-----VN------D-GT--IL---
DDP------------SQY---VNIFTAIDG------------------------------
------------------------------------DEMKVA--WQVIVSG---NLDNTD
CDYQGKYAFSSSYNS-EM---G--------------------MNLTDMTANEMDHVVVFN
LKSIEEGVA-AG--D-V-QMLN--G---------------------VPVIDGR-------
-KG-QNKKYTRYIPIPNSPHGVNTA-PDKKHIMVAGKLSPTVSIIDVTKVDALF-DDD--
-------A-----D-PR-SCIVGEP--ELGLGPLHTAFDG----KGFAYTTLFLDSQ---
-IVKWDI----------DKAIRAS----A---GEEV--DPIVSKVDVHYQPGHNSTSMGE
TLEAD--GAWLISMNKFSKDRFLNVGPLKPENEQIIDIS----T-D---E------MKVV
HDGPT-FAEPHDSVIVRADIV--NP---VNVWS-RT-DPM-FADAVAQAKA------DGV
-DLEG-DDVVIV---------D-G---D---KVRVYMTSVAPQFG-------LEKFT-VK
QGQEVTVYVTNLDDVDDVTHGFCISN--YGIAMEVAPQATASITFTADR-PGVHWFYCQW
FCHALHMEMRGRMLVE-PRAA---------------------------------------
------------------------------------------------------------
------------------------------------------------------------
------------------------------------------------------------
------------------------------------------------------------
------------------------------------------------------------
------------------------------------------------------------
------------------------------------------------------------
------------------------------------------------------------
------------------------------------------------------------
-----------------
>ref_0_181
---------------------------------------------------MSAEETK--
------------RK----------------------------------------------
------------------GLSRRSLM-T-A------------------------------
-----------------------------------TAG-----------G-AV-LA----
--GS------G-------------------------L--GSELFSGALVT----KAHA-A
S--------------------------------PKLNFEPG--ELDPYYGFWSSGQTGEM
RILGFPSMRELM-RVPVFNRCSATGWGQ--TNESLKVL-TEGLTEETKTFLAA--KG---
M-KTYDNGDLHHPHMSFTDGTYDGRYLFMQDKANTRVARVRCDVMKCDKIIE-IPNAQDI
HGMRPQK-------FPRTGYVFANGEHEAP-----L-----VN------D-GT--IL---
DDP------------SQY---VNIFTAIDG------------------------------
------------------------------------DEMKVS--WQVIVSG---NLDNTD
CDYQGKYAFSTSYNS-EM---G--------------------MNLAEMTANELDHVVVFN
IKAIEEDVA-AG--D-V-QMLN--G---------------------IPVIDGR-------
-KG-QNKKYTRYIPIPNSPHGVNTA-PDGVHVMINGKLSPTVSVIDVTKVDALF-END--
-------A-----D-PR-SCIVAEP--ELGLGPLHTAFDG----KGFAYTTLFLDSQ---
-MVKWDI----------EKAIRAF----A---GEDV--DPIVSKVDVHYQPGHNHTTMGE
TKDAD--GEWLISLNKFSKDRFLNVGPLKPENEQIIDIS----S-D---E------MKVV
HDGPT-FAEPHDVCLVRADIV--NP---VNVWS-RE-DPM-FADAYAQAEA------DGV
-DLDY-DDVVIE---------D-G---N---KVRVYMTSVAPQFG-------LEKFT-VK
QGQEVTVYVTNLDDVDDVTHGFTISN--YGVAMEVAPQATASVTFIANR-PGVHWFYCQW
FCHALHMEMRGRMLVE-PA-----------------------------------------
------------------------------------------------------------
------------------------------------------------------------
------------------------------------------------------------
------------------------------------------------------------
------------------------------------------------------------
------------------------------------------------------------
------------------------------------------------------------
------------------------------------------------------------
------------------------------------------------------------
-----------------
>ref_0_390
---------------------------------------------------MSAEETR--
------------AK----------------------------------------------
------------------GLSRRGLM-T-A------------------------------
-----------------------------------TAA-----------G-TF-AA----
--GS------G-------------------------L--AGGLLSGGVRK----AEAA-G
S--------------------------------PKVNLEPG--ELDPYYGFWSSGQAGEL
RILGFPSMRELM-RVPVFNRCSATGWGQ--TNESLKIL-TEGLTEETKTFLAA--KG---
M-KTYDNGDLHHPHMSFTDGTYDGRFIFANDKANTRVARIRCDVMKCDKIIE-IPNAHDI
HGMRPQK-------FPRTGYIFANGEHEAP-----L-----VN------D-GK--IL---
DEP------------AEY---VNIFTAIDG------------------------------
------------------------------------DEMKVA--WQVMVSG---NLDNTD
CDYQGKYAFSTSYNS-EM---G--------------------MNLAEMTSNEMDHVVVFN
IKAIEAGVK-SG--D-V-QVLN--G---------------------VPVIDGR-------
-KG-KNKKYTRYIPIPNSPHGCNTA-PDKKHVVINGKLSPTVSIIDVTKVDALF-DSD--
-------A-----D-PR-SCIVGEP--ELGLGPLHTAFDG----KGNAFTTLFLDSQ---
-VVKWNM----------DKAIRAF----G---GEDV--DPIISKVDVHYQPGHNSTVMGE
TLEAS--DKYYLTMNKFSKDRFLNVGPLKPENEQLFTID----G-D---E------MTLI
HDGPT-FAEPHDSIIVDPSKL--NP---RSVWD-RN-DPM-WADARKQAEV------DGI
-DIDGYQDTVIR---------D-G---N---KVRVYMSSQAPNFA-------LESFT-VQ
QDDEVTVYVTNLDDIDDLTHGFTVGN--HGVAMEIGPQATSSVTFIAAQ-PGVYWYYCQW
FCHALHMEMRGRMFVE-PKAS---------------------------------------
------------------------------------------------------------
------------------------------------------------------------
------------------------------------------------------------
------------------------------------------------------------
------------------------------------------------------------
------------------------------------------------------------
------------------------------------------------------------
------------------------------------------------------------
------------------------------------------------------------
-----------------
>ref_0_541
---------------------------------------------------MSAEETR--
------------KK----------------------------------------------
------------------GFSRRGVL-T-A------------------------------
-----------------------------------GAA-----------A----AA----
--GA------G-------------------------L--ASGFVPGSAKP----AAAA-G
A--------------------------------SKVNLAPG--ELDPYYGFWSSGQTGEV
RILGFPSMRELM-RIPVFNRCSATGWGQ--TNESLKIL-TEGLMPETKEFLAA--KG---
M-KTYDNGDLHHPHMSFTDGTYDGRYLFANDKANTRVARIRCDVMKCDKIIE-IPNAQDI
HGMRPQK-------YPRTGYVFANGEHEVP-----L-----VN------D-GQ--IL---
NEP------------EKY---VNIFTAIDG------------------------------
------------------------------------DEMKVA--WQVIVSG---NLDNTD
CDYQGKYAFSTSYNS-EM---G--------------------MTLADMTEAEMDHVVVFN
LKAIEEGVK-AG--D-V-QMLN--G---------------------VPVVDGR-------
-KG-QNKKYTRYIPIPNSPHGVNTA-PDKRHVVINGKLSPTVSIIDVEKLDALF-ESD--
-------I-----D-PR-SCIVGEP--ELGLGPLHTAYDG----KGNAFTTLFLDSQ---
-VVKWNI----------DKAIRAF----A---GEDV--DPIISKVDVHYQPGHNSTSMGE
TAEAD--GEWLISMNKFSKDRFINVGPLKPENEQLIDIA----SGD---E------MSVV
HDGPT-FAEPHDSIIVRSDIV--KP---VNVWD-RA-DPV-FADAVKQAAA------DGV
-DLES-DDVVIR---------D-G---N---KVRVYMTSVAPQFG-------LEEFT-VK
QGDEVTVYVTNLDDVDDVTHGFCLSN--HGIAMEVAPQATSSVTFVANR-PGVHWFYCQW
FCHALHMEMRGRMFVE-PRAS---------------------------------------
------------------------------------------------------------
------------------------------------------------------------
------------------------------------------------------------
------------------------------------------------------------
------------------------------------------------------------
------------------------------------------------------------
------------------------------------------------------------
------------------------------------------------------------
------------------------------------------------------------
-----------------
>ref_0_34
---------------------------------------------------MSAEETR--
------------AK----------------------------------------------
------------------GLSRRGLM-T-A------------------------------
-----------------------------------TAA-----------G-TF-AA----
--GS------G-------------------------L--AGGLFSGGVRK----AEAA-G
S--------------------------------PKVNLEPG--ELDPYYGFWSSGQSGEL
RILGFPSMRELM-RVPVFNRCSATGWGQ--TNESLKIL-TEGLTEETKKFLAA--KG---
M-KTYDNGDLHHPHMSFTDGTYDGRYIFANDKANTRVARIRCDVMKCDKIIE-IPNAHDI
HGMRPQK-------FPRTGYVFANGEHEAP-----L-----VN------D-GR--IL---
DDP------------SQY---VNIFTAIDG------------------------------
------------------------------------DEMKVA--WQVMVSG---NLDNTD
CDYQGKYAFSTSYNS-EM---G--------------------MNLAEMTENELDHVVVFN
LKAIEAGVK-SG--D-V-QMLN--G---------------------VPVIDGR-------
-KG-KNKNYTRYIPIPNSPHGCNTA-PDKKHVVINGKLSPTVSIIDVTKVDALF-DSN--
-------A-----D-PR-SCIVGEP--ELGLGPLHTAFDG----KGNAFTTLFLDSQ---
-VVKWNM----------DKAIRAF----A---GEDV--DPIISKVDVHYQPGHNSTSMGE
TAEAD--GEWLISMNKFSKDRFINVGPLKPENEQLIDIS----S-D---E------MKVV
HDGPT-FAEPHDSIIVRSDIV--KP---VNVWD-RK-DPM-FADAVKQAKA------DGV
-DLEA-DDTVIR---------D-G---N---KVRVYMTSVAPQFG-------LEKFT-VK
QGDEVTVYITNLDDVDDVTHGFCLSN--YGIAMEVAPQATASVTFTADR-PGVHWFYCQW
FCHALHMEMRGRMFVE-PSAA---------------------------------------
------------------------------------------------------------
------------------------------------------------------------
------------------------------------------------------------
------------------------------------------------------------
------------------------------------------------------------
------------------------------------------------------------
------------------------------------------------------------
------------------------------------------------------------
------------------------------------------------------------
-----------------
>ref_0_528
-----------------------------------------------------MSEKT--
------------SM----------------------------------------------
------------------KLSRRGML-G-A------------------------------
-----------------------------------TAT-----------G-AL-AA----
--TT------G-------------------------G--AGLFASA--RQ----AHAA--
---------------------------------GTFNPEPG--QLDEYYGFWSSGQTGEL
RILGFPSMRELM-RVPVFNRCSATGWGQ--TNESLKVL-TEGLTEETRAFLAK--RG---
Q-KTYDNGDLHHPHMSFTDGTYDGRYLFMNDKANTRVARVRCDVMKCDKIIE-IPNASDI
HGMRPQK-------YPRTGYVFANGEHEAP-----L-----VN------D-GA--IL---
DKP------------EEY---VNIFSAIDG------------------------------
------------------------------------DTMKVA--WQVIVSG---NLDNTD
CDYQGKYAFSTSYNS-EM---G--------------------MTLAGMTEAERDHVVVFN
LKEIEAGVA-AG--D-Y-REMN--G---------------------VPVLDGR-------
-KG-RNKTYTRYIPIPNSPHGVNTA-PDGQHVVINGKLSPTVSVIDVTRLDALF-DSD--
-------A-----D-PR-SAVVAEP--QLGLGPLHTAFDG----QGNAFTTLFLDSQ---
-VVKWNI----------ARALR----------GE----DPIISKVDVHYQPGHNSTSMGE
TKEAD--GKWLISMNKFSKDRFINVGPLKPENEQLIEIS----T-D---E------MKVV
HDGPT-FAEPHDSIIVRRDIV--NP---VNVWD-RN-DPM-WEDARRQAEA------DGV
-TLEDGADEPIR---------D-G---N---KVRVYMWSMAPTFS-------MEKFT-VR
EGDEVTIYVTNLDDVDDVTHGLTISN--YGVAMEVAPQATASVTFTADR-PGVHWFYCQW
FCHALHMEMRGRMLVE-PRGA---------------------------------------
------------------------------------------------------------
------------------------------------------------------------
------------------------------------------------------------
------------------------------------------------------------
------------------------------------------------------------
------------------------------------------------------------
------------------------------------------------------------
------------------------------------------------------------
------------------------------------------------------------
-----------------
>ref_0_353
-----------------------------------------------------MTDKR--
------------TI----------------------------------------------
------------------GLSRRGLL-G-A------------------------------
-----------------------------------TAG-----------GAAL-LS----
--GA------GA-------------AR------LALM--GGTAAVATTAA----TTKA-G
AQ------------------A------------ARFELAPG--ELDEYYGFWSSGQTGEL
RILGFPSMRELM-RIPVFNRCSATGWGQ--TNESLKIL-TEGLTEETRAFLAK--RG---
M-KTYDNGDLHHPHMSFTDGTYDGRYLFMNDKANTRVARVRCDVMKCDKIIE-IPNASDI
HGMRPQK-------YPRTGYVFANGEHEAP-----L-----VN------D-GQ--IL---
DEP------------DKY---VNIYTAIDG------------------------------
------------------------------------DTMEIA--WQVIVSG---NLDNTD
CDYQGKYAFSTSYNS-EM---G--------------------MNLPEMTESELDHVVVFN
LAEIEAGVA-AG--D-Y-QELN--G---------------------VKVLDGR-------
-KG-SDKKYTRYIPIPNSPHGINTA-PDGQHVVINGKLSPTCSVMDVTKLDAIF-NED--
-------A-----D-PR-SCIVAEP--ELGLGPLHTAYDG----KGNCFTTLFLDSQ---
-VVKWNL----------EKAIQAY----A---GEDV--DPIISKVDVHYQPGHNSTSMGE
TNEAD--GKWLVSMNKFSKDRFLNVGPLKPENEQLIDIS----S-D---E------MRVV
HDGPT-FAEPHDSIIVRADIV--NP---VNVWN-RD-DPT-WEDARRQAEA------DGV
-VLEDGHDEVIR---------D-G---N---KVRIYMWSVAPTFS-------LEKFT-VK
EGDEVTIYITNLDDIDDVTHGFCLSN--YGIAMEIAPQATASVTFTADR-PGVHWFYCQW
FCHALHMEMRGRMLVE-PKAA---------------------------------------
------------------------------------------------------------
------------------------------------------------------------
------------------------------------------------------------
------------------------------------------------------------
------------------------------------------------------------
------------------------------------------------------------
------------------------------------------------------------
------------------------------------------------------------
------------------------------------------------------------
-----------------
>ref_0_262
----------------------------------------------------MSKSFK--
------------EL----------------------------------------------
------------------ALTRRAML-G-A------------------------------
-----------------------------------TAT-----------G-AM-LA----
--GT------G-------------------------I--GGSLMNSAGTA----AQAS--
---------------------------------GKINLEPG--ELDEYYGFWSSGQTGEL
RILGFPSMRELM-RVPVFNRCSATGWGQ--TNESLKVL-TEGLLPETKEFLAA--NG---
K-VTYDNGDLHHPHMSFTDGTYDGRYLFMNDKANTRVARVRCDVMKCDKIIE-IPNAHDI
HGMRPQK-------YPRTGYVFANGEHEAP-----L-----VN------D-GK--VL---
DDP------------SQY---VNIFTAIDG------------------------------
------------------------------------DEMTIS--WQVIVSG---NLDNTD
CDYQGKYAFSTSYNS-EM---G--------------------MNLAEMTSNEMDHVVVFN
IKAIEEGVA-NG--D-V-QVLN--G---------------------VPVIDGR-------
-KG-QNKNYTRYIPIPNSPHGCNTA-PDGKHVMINGKLSPTVSVIDVTKVDALF-ESD--
-------A-----D-PR-SCIVAEP--QLGLGPLHTAFDG----KGNAFTTLFLDSQ---
-IVKWNI----------DKALRAY----A---GEDV--DPIEQKVDVHYQPGHNSTSMGE
TKEAD--GKWLISMNKFSKDRFLNTGPLKPENEQVIDLS----E-S---E------LRVV
HDGPT-FAEPHDSIIVRADIV--NP---VDVWD-RA-DPM-WEDARKQAEA------DGV
-DLDWGHEEIIR---------D-G---N---KVRVYMSSVAPEFS-------MEKFT-VQ
EGDEVTIYVTNMDDVDDVTHGFCLAN--FGVAMEVGPQATASVTFTAAR-PGVHWYYCQW
FCHALHMEMRGRMFVE-PRAS---------------------------------------
------------------------------------------------------------
------------------------------------------------------------
------------------------------------------------------------
------------------------------------------------------------
------------------------------------------------------------
------------------------------------------------------------
------------------------------------------------------------
------------------------------------------------------------
------------------------------------------------------------
-----------------
>ref_0_568
----------------------------------------------------MSEAFK--
------------KL----------------------------------------------
------------------ALTRRGML-G-A------------------------------
-----------------------------------AAT-----------G-GL-MA----
--AT------G-------------------------A--TSTLLSS--TP----AKAA--
---------------------------------GKFALEPG--ELDEYYGFWSSGQTGEL
RILGVPSMRELM-RVPVFNRCSATGWGQ--TNESLKVL-TEGLLPKTKEFLAA--NG---
K-VTYDNGDLHHPHMSFTDGTYDGRYLFMNDKANTRVARVRCDVMKCDKIIE-IPNAHDI
HGMRPQK-------YPRTGYVFANGEHEAP-----L-----VN------D-GE--IL---
DDP------------SQY---TNIFSAIDG------------------------------
------------------------------------DEMKVA--WQVMVSG---NLDNTD
CDYQGKYAFSTSYNS-EM---G--------------------MNLAEMTANEVDHVVVFN
LKEIEAGVA-AG--D-V-QMLQ--G---------------------VPVIDGR-------
-KG-SNKKYTRYIPIPNSPHGINTA-PDGKHVMINGKLSPTVSVMDVTKLDDLF-ADK--
-------I-----E-PR-DCIVAEP--QLGLGPLHTAFDG----KGNCFTTLFLDSQ---
-VVKWNI----------DKAI-------A---GE----DPILEKVDVQYQPGHNSTSMGE
TKEAD--GKWLISMNKFSKDRFLNTGPL--------------------------------
------------------------------------------------------------
------------------------------------------------------------
------------------------------------------------------------
------------------------------------------------------------
------------------------------------------------------------
------------------------------------------------------------
------------------------------------------------------------
------------------------------------------------------------
------------------------------------------------------------
------------------------------------------------------------
------------------------------------------------------------
------------------------------------------------------------
------------------------------------------------------------
-----------------
>ref_0_240
----------------------------------------------------MSEEFK--
------------KL----------------------------------------------
------------------AMTRRGML-G-A------------------------------
-----------------------------------AAT-----------G-GV-FA----
--AS------S-------------------------L--SATLASS--TA----VQAA--
---------------------------------GKATLAPG--ELDEYYGFWSSGQTGEL
RILGVPSMREFM-RVPVFNRCSATGWGQ--TNESLKIL-TEGLLPETKAYLAA--QG---
K-QTYDNGDLHHPHMSFTDGTYDGRFLFMNDKANTRVARVRCDVMKCDKIIE-IPNAHDI
HGMRPQK-------FPRTGYVFANGEHEAP-----L-----VN------D-GM--VL---
DKP------------EEY---VNIFTAIDG------------------------------
------------------------------------DEMKVS--WQVIVSG---NLDNTD
CDYQGKYAFSTSYNS-EM---G--------------------MNLAEMTANEVDHVVVFN
IKAIEEGVA-NG--D-V-QMLK--G---------------------VPVIDGR-------
-KG-SGKNYTRYIPIPNSPHGCNTA-PDGKHVMINGKLSPTVSVIDVEKVDALF-NDD--
-------A-----D-PR-SCIVAEP--QLGLGPLHTAFDG----EGNCFTTLFLDSQ---
-VAKWNI----------DKAIRAY----A---GEDV--DPILEKIDVHYQPGHNSTSMGE
TKEAD--GKWLISMNKFSKDRFLNVGPLKPENEQLIDIT----G-S---Q------MELV
HDGPT-FAEPHDSIIVRRDIV--NP---ANIWE-RD-DPT-WEDARKQAEA------DGV
-DLDWGHDGVIR---------D-G---N---KVRVYMSSVAPEFS-------MEKFT-VT
QGDEVTIYVTNMDDIDDVTHGFCLAN--YGVAMEVAPQATASVTFVAER-PGVHWFYCQW
FCHALHMEMRGRMFVE-PRAS---------------------------------------
------------------------------------------------------------
------------------------------------------------------------
------------------------------------------------------------
------------------------------------------------------------
------------------------------------------------------------
------------------------------------------------------------
------------------------------------------------------------
------------------------------------------------------------
------------------------------------------------------------
-----------------
>ref_0_40
----------------------------------------------------MSEQDN--
------------KL----------------------------------------------
------------------NITRRGML-G-A------------------------------
-----------------------------------TAT-----------G-AV-LA----
--GT------G-------------------------L--GSTLMTA--KQ----ASAA--
---------------------------------ANANLQPG--ELDEYYGFWSSGQTGEL
RILGFPSMRELM-RVPVFNRCSATGWGQ--TNESLKIM-TDGLLPETKEFLAK--RG---
M-KTYDNGDLHHPHMSFTDGTYDGRYLFMNDKANTRVARVRCDVMKCDKITE-IPNAKAI
HGLRPQK-------FPRTGYVFANGEDETP-----L-----VN------D-GT--VL---
DDP------------SQY---VNIFTALDG------------------------------
------------------------------------DTMEVA--WQVIVSG---NLDNTD
CDYQGKYAYSTSYNS-EM---G--------------------MNLAEMTENELDHVVVFN
IAEIEAGIE-AG--D-Y-QELK--G---------------------VKVLDGR-------
-KG-QNKKYTRYIPIPNSPHGINTA-PDGKHVCINGKLSPTVSIMDVTKLDALF-ESD--
-------A-----D-PR-SCIVGEP--QLGLGPLHTAYDG----QGNAFTTLFLDSQ---
-IVKWNI----------EDAIKAY----A---GEDV--DPIISKVDVHYQPGHNSTTMGE
TKEAD--GKWLISMNKFSKDRFLNTGPLKPENEQLIDIS----T-N---E------MKVV
HDGPT-FAEPHDSIMVRADIV--NP---VNVWD-RA-DVT-WEDARKQAEA------DGI
-DLEEGAEEPIR---------D-G---N---KVRVYMTSQAPTFS-------LEKFT-VK
QGDEVTIYVTNLDDVDDVTHGFCLGN--YGIAFEVAPMATASITFTADR-PGVHWFYCQW
FCHALHMEMRGRMLVE-PQGA---------------------------------------
------------------------------------------------------------
------------------------------------------------------------
------------------------------------------------------------
------------------------------------------------------------
------------------------------------------------------------
------------------------------------------------------------
------------------------------------------------------------
------------------------------------------------------------
------------------------------------------------------------
-----------------
>ref_0_250
---------------------------------------------------MSAEETK--
------------WK----------------------------------------------
------------------ALSRRGLL-T-G------------------------------
-----------------------------------SAA-----------G-AV-VA----
--GT------G-------------------------M--GGALLSS--LA----PSKA-M
AQ------------------GG-----------GHYNLEPG--ELDAYYGFWSSGQTGEL
RIMGFPSMREFM-RVPVFNRCSATGWGQ--TNESLKVL-TDGLLPETKEFLAK--RG---
K-VTYDNGDLHHPHMSFTDGTYDGRYLFMNDKANTRVARVRCDVMKCDKIIE-IPNAHDI
HGMRPQK-------YPRTGYVFANGEHEAP-----L-----VN------D-GK--VL---
DDP------------SQY---VNIFTAIDG------------------------------
------------------------------------DEMKVA--WQVIVSG---NLDNTD
CDYQGKYAFSTSYNS-EM---G--------------------MNLADMTANEMDHVVVFN
IKEIEKGIA-EG--D-Y-QELN--G---------------------VKVIDGR-------
-KG-QNKKYTRYIPIPNSPHGCNTA-PDKKHVVINGKLSPTCSVIDVTKVDALF-ESD--
-------A-----D-PR-SAIVAEP--ELGLGPLHTAFDG----KGNAFTTLFLDSQ---
-VVKWNM----------DKAIRAF----A---GEDV--DPIISKVDVHYQPGHNSTSMGE
TAEAD--GQWLISMNKFSKDRFLNVGPLKPENEQVIDIS----S-D---E------MKVV
HDGPT-FAEPHDSIIVRADIV--KP---VNVWD-RN-DPM-FADAVAQAKA------DGV
-TLEED-DVVIR---------D-G---N---KVRVYMTSIAPMFG-------LESFT-VN
QGDEVTVYVTNLDDIEDVTHGFCLSN--YGVAMEVAPQATSSITFTADR-PGVHWFYCQW
FCHALHMEMRGRMFVE-PTGA---------------------------------------
------------------------------------------------------------
------------------------------------------------------------
------------------------------------------------------------
------------------------------------------------------------
------------------------------------------------------------
------------------------------------------------------------
------------------------------------------------------------
------------------------------------------------------------
------------------------------------------------------------
-----------------
>ref_0_535
------------------------------------------------------------
------------------------------------------------------------
------------------------------------------------------------
------------------------------------------------------------
------------------------------------------------------------
------------------------------------------------------------
------------------------------------------------------------
--------------MSFTDGTYDGRYLFMNDKANTRVARVRCDVMKCDKIIE-IPNAHDI
HGMRLQK-------YPRTGYVFANGEHEGP-----L-----VN------D-GS--VL---
DDP------------SQY---VNIFTAIDG------------------------------
------------------------------------DTMEIA--WQVIVSG---NLDNTD
CDYQGKYAFSTSYNS-EM---G--------------------MNLAEMTANEMDHVVIFN
IKEIEKGIA-NG--D-Y-IELN--G---------------------VKVIDGR-------
-KG-KNKNYTRYVPIPNSPHGVNTA-PDGKHVVINGKLSPTCSVIDVTKVDALF-ESN--
-------A-----D-PR-SCVVAEP--ELGLGPLHTAYDG----KGNAYTTLFLDSQ---
-IVKWNI----------DKAIRAY----A---GEDV--DPIISKVDVHYQPGHNSTSMGE
TKEAD--GKWLISMNKFSKDRFLNVGPLKPENEQVIDIS----T-D---E------MKVV
HDGPT-FAEPHDSIIVRADIV--NP---KRVWD-RN-DPM-WEDARKQAEA------DGV
-DLEEGAEEPIR---------D-K---DDPRKVRVYMTSQAPTFS-------LEKFT-VK
EGDEVTIYITNLDDVDDVTHGFTLSN--HGIAFEIAPQATASVTFTADR-PGVHWFYCQW
FCHALHMEMRGRMLVE-PKGA---------------------------------------
------------------------------------------------------------
------------------------------------------------------------
------------------------------------------------------------
------------------------------------------------------------
------------------------------------------------------------
------------------------------------------------------------
------------------------------------------------------------
------------------------------------------------------------
------------------------------------------------------------
-----------------
>ref_0_28
----------------------------------------------------MTNEND--
------------GPK---------------------------------------------
------------------GFDRRELL-S-R------------------------------
-----------------------------------SAK-----------FAT--------
--MA------GL-------------MGG-----SGVA--GGV------GL----VAASSS
---------AQAAS------SH-----------NKAEVGPG--ELDEYYGFFSSGQTGEV
RILGMPSMRELM-RIPVFNRCSATGWGS--TNESRKVL-TEGLTPRTKKFLEN--RG---
--DIYLNGDLHHPHMSFTDGTYDGRYVFVNDKANSRVARIRCDVMKCDKIIE-IPNMLSV
HGLRPQK-------YPRTGYVFANGEDRVP-----L-----VN------D-GS--IL---
DEP------------DKY---HGMFTAVDG------------------------------
------------------------------------DTMKVA--WQVMVDG---NLDNVD
TDYQGKYAFSTCYNS-EG---A--------------------VTLEGMTSAEQDWMVIFD
IERIEQAVK-NG--D-F-KEYN--G---------------------VPVIDGR-------
-HG---SRYTRYVPVPQSPHGINTA-PDGIHVVANGKLSPTCTVFDVRLFPDLF-NDK--
-------I-----K-PR-DTVVAEP--ELGLGPLHTAFDG----RGNAYTTLFIDSQ---
-MCKWDI----------KKAIAKF----K---GEDV--EPILQKLDVHYQPGHNHTSMGE
TAEAD--GKWLLTLNKFSKDRFLNVGPLKPECDQLIDIS----G-D---E------MKLV
HDGPS-FAEPHDAIIVHRSKV--NP---RQTWK-RD-DPM-FADAVKQAEK------DGV
-DLE-DAEHVIR---------D-G---N---KVRVYMSSYAPNFS-------LPKFT-VR
EGDEVTVYVTNIDDVDDLTHGFTIAN--YGVAMEVAPQATASITFTADR-PGVYWYYCQW
FCHALHMEMKGRMLVE-PKSA---------------------------------------
------------------------------------------------------------
------------------------------------------------------------
------------------------------------------------------------
------------------------------------------------------------
------------------------------------------------------------
------------------------------------------------------------
------------------------------------------------------------
------------------------------------------------------------
------------------------------------------------------------
-----------------
>ref_0_9
----------------------------------------------------MKRTEQ--
------------DGK---------------------------------------------
------------------GLSRRDLL-G-G------------------------------
-----------------------------------TAS-----------AAT--------
--LA------GL-------------AGT-----AGFA--GGM------TL----TSRAAQ
---------AAA---------------------GKASVGPG--ELDEYYVFFSSGQTGEM
RIVGLPSMRELM-RVPVFNRCSATGWGD--TNESRKIL-TEGLLPETREFLKD--KG---
--GVYLNGDLHHPHMSFTDGTYDGRYVFMNDKANSRVARVRCDVMKCDKIIE-IPNMEAV
HGLRVQK-------FPKTGYVFANGEDRLP-----L-----PN------D-GS--IL---
DEP------------EKY---HGIFTAIDG------------------------------
------------------------------------DTMEIA--WQVMVDG---NLDNVD
ADYQGKYCFSTCYNS-EG---G--------------------TNLGEMMAAEQDWIVVFN
IARIEEAVR-NG--D-F-TEHK--G---------------------VPVIDGR-------
-HG---SRYTRYIPVPNSPHGINTA-PDGIHVVANGKLSPTVTVFDVRRFDDLF-DDK--
-------I-----K-PR-DAVVAEP--ELGLGPLHTAFDG----RGNAYTTLFIDSQ---
-VCKWDM----------AKAIRRF----Q---GEDV--DPILQKLDVHYQPGHNHTSMGQ
TKEAD--GKWLISLNKFSKDRFLNVGPLKPENDQLIDIS----G-D---E------MKLV
HDGPS-FAEPHDATIVHRSKV--NP---VHVWD-RN-DPM-FEDARKQAAA------DGV
-DLE-DAADVIR---------D-G---N---KVRVYMYSVAPSFS-------LEKFT-VK
EGDEVTVYVTNLDDIEDLTHGFVMVN--HGVCMEVPPQATASITFTAGR-PGVHWFYCQW
FCHALHMEMKGRMLVE-PRAA---------------------------------------
------------------------------------------------------------
------------------------------------------------------------
------------------------------------------------------------
------------------------------------------------------------
------------------------------------------------------------
------------------------------------------------------------
------------------------------------------------------------
------------------------------------------------------------
------------------------------------------------------------
-----------------
>ref_0_76
----------------------------------------------------MVKITE--
------------QPA---------------------------------------------
------------------GVSRRDLL-G-S------------------------------
-----------------------------------TAK-----------AAT--------
--LA------GL-------------AGA-----SGFA--GGA------LL----KPGAAH
---------AAA---------------------QKASVGPG--ELDEYYVFFSSGQCGEM
RIVGLPSMRELM-RVPVFNRCSATGWGD--TNESRKIL-TEGLLPETKDFLAK--RG---
--GVYLNGDLHHPHMSFTDGTYDGRYLFMNDKANSRVARVRCDVMKCDKIIE-IPNMEAV
HGLRVQK-------FPRTGYVFANGEDRLP-----L-----PN------D-GS--IL---
DEP------------AKY---HGIFTAIDG------------------------------
------------------------------------DTMKIA--WQVMVDG---NLDNVD
ADYQGKYCFSTSYNS-EG---G--------------------VTLAEMTAAEQDWVVIFN
IARIEEAVK-KG--D-F-TEHH--G---------------------VPVIDGR-------
-HG---SPYTRYVPIPNSPHGINTA-PDGIHVVANGKLSPTVSVMDVRRFDDLF-DGK--
-------I-----E-PR-GVIVAEP--ELGLGPLHTAFDG----RGNAYTTLFIDSQ---
-ICKWNL----------EKAIQRF----D---GKDV--DPIIQKLDVHYQPGHNHTSMGQ
TKEAD--GKWLISLNKFSKDRFLNVGPLKPECDQLIDIS----G-D---E------MVLV
HDGPS-FAEPHDATIVHRSKV--SP---AHVWD-RN-APT-LDDAKKQAAA------DGV
-VLE-EAADVIR---------D-G---N---KVRVYMYSGAPAFS-------LESFT-VK
QGDEVTVYVTNIDEVEDLTHGFTLTN--HGVAMEVPPQATASITFTAGR-PGVHWFYCQW
FCHALHMEMKGRMLVE-PRAA---------------------------------------
------------------------------------------------------------
------------------------------------------------------------
------------------------------------------------------------
------------------------------------------------------------
------------------------------------------------------------
------------------------------------------------------------
------------------------------------------------------------
------------------------------------------------------------
------------------------------------------------------------
-----------------
>refHal_29
----------------------------------------------------MGREDD--
------------KN----------------------------------------------
------------------TVSRRQVV-G-T------------------------------
-----------------------------------AA-----------------VG----
--AA------GL-------------AGG-----LGLG--RAA------LP----EPAAAQ
-----------AQPKTPARAGS-----------LKTEVAPG--ELDEYYVFFSSGQTGEV
RIIGMPSMRELM-RVPVFNRDSATGWGL--TNESLKIL-TEGLTQETRDRLKG--RL---
N-GVWQNGDCHHPHMSFTDGTYDGRYIFINDKANTRLARIRTDIMKCDKIVE-LPNQYTI
HGMRPQK-------YPRTGYVFCNGEYEVP-----L-----PN------D-GK--VL---
DDK------------SKY---WSMFSAVDG------------------------------
------------------------------------DTMKVA--WQVIVDG---NLDNVD
ADYQGKYAFATCYNS-EK---G--------------------VTLAEMTASEQDWLTIFN
IKRIEEAVK-KG--D-F-KQMN--G---------------------VPVIDGR-------
-HG---SPYTRYVPVSNSPHGINTA-PDGIHAVANGKLAPTVTVFDLRKFDDLF-DDK--
-------I-----K-PR-DVVVAEP--ELGLGPLHTAFDG----KGNAYTTLFLDSQ---
-VCKWNI----------DLAKRAF----K---GEKV--NPIIQKLDVHYQPGHNHSSMGE
TKEAD--GKWLISLNKFSKDRFLNVGPLKPENDQLIDIS----G-D---Q------MKLV
HDGPS-FAEPHDAVIVHRSKL--DGK-IISVWK-RD-DPF-FADAVKQAKA------DGV
-SLE-SDAKVIR---------D-G---N---KVRVYMFSAAPAYG-------LEKFE-VK
QGDEVTVYITNIDDVEDLTHGFCIVN--YGVNMEIGPQQTSSVTFVADK-PGVYWYFCTW
FCHAMHMEMRGRMLVS-PQNV---------------------------------------
------------------------------------------------------------
------------------------------------------------------------
------------------------------------------------------------
------------------------------------------------------------
------------------------------------------------------------
------------------------------------------------------------
------------------------------------------------------------
------------------------------------------------------------
------------------------------------------------------------
-----------------
>refHal_23
----------------------------------------------------MAHDDD--
------------QT----------------------------------------------
------------------KLSRRQIV-G-T------------------------------
-----------------------------------AA-----------------LG----
--AA------GV-------------AGS-----IGLT--KTI------ET----TPAAAQ
-----------PRP------AP-----------GKAEVAPG--QLDDYYVFFSSGQTGEL
RIVGMPSMRELM-RVPVFNRCSATGWGQ--TNESRKIM-TEGLLPETRERLKD--RL---
--GIWMNGDCHHPHMSFTNGTYDGRYVFINDKANTRLARIRTDVMKCDKIIE-LPNQYTI
HGMRPQK-------FPRTGYLFCNGEYEVP-----L-----PN------D-GK--VL---
DDK------------SKY---WSIFSAVDG------------------------------
------------------------------------DTMKVA--WQVIVDG---NLDNTD
CDYQGKYAFATCYNS-EK---G--------------------VTLAEMTASEQDWVTIFN
IKRIEDAVK-KG--D-I-KEMN--G---------------------VPVIDGR-------
-KG---SPYTRYVPVSNSPHGLNTA-PDGIHVVANGKLAPTVTVMDVRLIDSLF-DDK--
-------I-----K-PR-DIIVAEP--ELGLGPLHTAFDG----RGNAYTTLFLDSQ---
-VCKWSL----------DLAKRAF----K---GEKV--NPIIQKLDVHYQPGHNHASMGE
TREAD--GKWLLSLNKFSKDRFLNVGPLKPENDQLIDIS----G-D---K------MELV
HDGPS-FAEPHDAVIVHRSKL--EGR-VTSIWK-RD-DPF-FADARKQAAA------DGV
-TLE-SDAKVIR---------D-G---N---KVRVYMWSSAPAYA-------LEKFE-VK
QGDEVTVYVTNIDDVEDLVHGFCIVN--YGVNMEIDPQQTSSVTFIADK-PGVYWYFCTW
FCHAMHMEMRGRMLVS-PRNA---------------------------------------
------------------------------------------------------------
------------------------------------------------------------
------------------------------------------------------------
------------------------------------------------------------
------------------------------------------------------------
------------------------------------------------------------
------------------------------------------------------------
------------------------------------------------------------
------------------------------------------------------------
-----------------
>refHal_27
----------------------------------------------------MAHDDD--
------------QT----------------------------------------------
------------------KLSRRQIV-G-T------------------------------
-----------------------------------AA-----------------LG----
--AA------GV-------------AGS-----IGLG--KSL------ET----APAAAQ
-----------PRP------GQ-----------NKAEVAPG--QLDEYYVFFSSGQTGEL
RIVGMPSMRELM-RIPVFNRCSATGWGQ--TNESRKIM-TEGLLPETRERLKD--RL---
--GIWMNGDTHHPHMSFTNGTYDGRYIFINDKANTRLARIRTDVMKCDKIIE-LPNQYTI
HGMRPQK-------FPRTGYLFCNGEYEVP-----L-----PN------D-GK--VL---
NDK------------SKY---WSIFSAVDG------------------------------
------------------------------------DTMKVA--WQVIVDG---NLDNTD
CDYQGKYAFATCYNS-EK---G--------------------VTLAEMTASEQDWVTIFN
IKRIEEAVK-KG--D-F-KEMN--G---------------------VPVIDGR-------
-KG---SPYTRYVPVSNSPHGLNTC-PDGIHVVANGKLAPTVTVIDVRLIDGLF-DDK--
-------I-----K-PR-DIVVAEP--ELGLGPLHTAFDG----RGNAYTTLFLDSQ---
-VCKWSI----------DLAKRAF----K---GEKV--NPIIQKLDVQYQPGHNHSSMGE
TREAD--GKWLLSLNKFSKDRFLNVGPLKPENDQLIDIS----G-D---K------MELV
HDGPS-FAEPHDAVIVHRSKL--EGR-VTSIWK-RD-DPF-FADARKQAAA------DGV
-TLE-SDGKVIR---------D-G---N---KVRVYMWSSAPAYA-------LEKFE-VK
QGDEVTVYVTNIDDVEDLVHGFCIVN--YGVNMEIDPQQTSSVTFIADK-PGVYWYFCTW
FCHAMHMEMRGRMLVS-PRNA---------------------------------------
------------------------------------------------------------
------------------------------------------------------------
------------------------------------------------------------
------------------------------------------------------------
------------------------------------------------------------
------------------------------------------------------------
------------------------------------------------------------
------------------------------------------------------------
------------------------------------------------------------
-----------------
>refHal_28
----------------------------------------------------MTHDDD--
------------QT----------------------------------------------
------------------KLSRRQIV-G-T------------------------------
-----------------------------------AA-----------------LG----
--AA------GV-------------AGS-----IGLG--KSL------ET----TPAAAQ
-----------SRP------AQ-----------GKAEVAPG--QLDEYYVFFSSGQTGEL
RIVGMPSMRELM-RIPVFNRCSATGWGQ--TNESRKIM-TEGLLPETRERLKD--RL---
--GIWMNGDTHHPHMSFTNGTYDGRYIFINDKANTRLARIRTDVMKCDKIIE-LPNQYTI
HGMRPQK-------FPRTGYVFCNGEYEVP-----L-----PN------D-GK--VL---
DDK------------SKY---WSMFSAVDG------------------------------
------------------------------------DTMKVA--WQVIVDG---NLDNTD
CDYQGKYVFSTCYNS-EK---G--------------------VTLAEMTASEQDWVTIFN
IKRIEEAVK-KG--D-F-KEMN--G---------------------VPVIDGR-------
-KG---SPYTRYVPVSNSPHGLNTC-PDGIHVVANGKLAPTVTVMDVRLIDGLF-DDK--
-------I-----K-PR-DIVVAEP--ELGLGPLHTAFDG----RGNAYTTLFLDSQ---
-VCKWSI----------DLAKRAF----K---GEKV--NPIIQKLDVQYQPGHNHSSMGE
TKEAD--GKWLLSLNKFSKDRFLNVGPLKPENDQLIDIS----G-D---K------MELV
HDGPS-FAEPHDAVIVHRSKL--EGR-VTSIWK-RD-DPF-FADARKQAAA------DGV
-TLE-SDAKVIR---------D-G---N---KVRVYMWSSAPAYA-------LEKFE-VR
QGDEVTVYVTNIDEVEDLTHGFCIVN--YGVNMEIDPQQTSSVTFIADK-PGVYWYFCTW
FCHAMHMEMRGRMLVA-PRNA---------------------------------------
------------------------------------------------------------
------------------------------------------------------------
------------------------------------------------------------
------------------------------------------------------------
------------------------------------------------------------
------------------------------------------------------------
------------------------------------------------------------
------------------------------------------------------------
------------------------------------------------------------
-----------------
>ref_0_14
-----------------------------------------------------MTEDR--
------------KI----------------------------------------------
------------------RMNRRQLL-G-S------------------------------
-----------------------------------SVV-----------AAG--AGALGS
RAVI------GT-------------GAG-----LTAA--GI-------AA----GQAGAQ
-------------E------GG-----------LSYEVGPG--ELDEYYVLLSGGHSGEV
RILGLPSMRELT-RVPIFNRESGTGWGL--TNESRKVL-TEGLTPQTREFLKD--KG---
--GIYLNGDAHHPHPSFTDGTYDGRYFFINDKANTRVARIRLDVMRCDKIIE-LPNQHTV
HGLRVQK-------YPRTGYVFCNGEDGVP-----L-----PN------D-GT--SL---
DDP------------SAY---YSIFSAVDG------------------------------
------------------------------------DTMEVA--WQVIVDG---NLDNVD
CDYQGKYAFSTCYNS-EG---G--------------------VTLAEMMEKDQDWLTIFN
LQAIEAAVA-AG--E-G-EMMN--G---------------------VRVLDGRG------
-AE---NKLVRYVPIPNSPHGINTA-PDGNYIVANGKLSPTVSVLDVRLFDDLF-AGK--
-------I-----Q-PR-DTVVAEP--ELGLGPLHTAFDG----RGNAYTTLFIDSQ---
-ICKWNI----------EDAVRAQ----K---GEQV--DPIRQKLDVHYQPGHNHTSMGQ
TKEAD--GQWLLSLNKFSKDRFLNVGPLKPECDQLIDIS----G-D---E------MKLV
HDNPT-FAEPHDATIIHASKI--NP---VSIWS-RD-DPF-FADAVAQAEQ------DGI
-DLL-SDSEVIR---------D-G---N---KVRVYMTSSAPVFG-------LESFT-VK
QGDEVTVYVTNIDEVEDLTHGFAIVN--YGINMEVAPQATASVTFTADR-AGVYWYYCSW
FCHAMHMEMKGRMLVE-PA-----------------------------------------
------------------------------------------------------------
------------------------------------------------------------
------------------------------------------------------------
------------------------------------------------------------
------------------------------------------------------------
------------------------------------------------------------
------------------------------------------------------------
------------------------------------------------------------
------------------------------------------------------------
-----------------
>ref_0_501
-----------------------------------------------------MTEDS--
------------DM----------------------------------------------
------------------RLNRRQLL-G-S------------------------------
-----------------------------------T-V-----------AAA--AGGLAP
RAVI------GA-------------GAG-----LAAA--A--------AA----GPALAQ
-----------GSP------GN-----------QEYVVHPG--ELDEYYVFVSGGQSGEI
RIVGLPSMRELM-RIPVFNRDGATGWGQ--TNESRKVL-TEGLTPETVEFLKD--KG---
--GVYLNGDLHHPHPSQTDGTYDGRYLFANDKANTRVCRVRLDVMKCDKIIE-LPNQHTV
HGLRVQK-------YPRTGYVFANGEDGVP-----L-----PN------D-GT--VL---
DDP------------KQY---FSIFSAIDG------------------------------
------------------------------------DTMQVA--WQIKVDG---NLDNVD
ADYQGKYAFATCYNS-EG---G--------------------VTLEETMEKDQDWLTVFN
IQAIEAAVK-AE--E-G-EVMN--G---------------------VRVLDGTG------
-EK---NKLVRYIPVPNGPHGINTA-PDGIHIVAAGKLSPTVTVFDVRKFDDLF-ADK--
-------I-----E-GR-DCVVAEP--ELGLGPLHTAYDG----KGNAYTTLFIDSQ---
-ICKWNI----------EDAIKAY----Q---GEKV--DPIRQKLDVHYQPGHNHSSMGQ
TKEAD--GKWLISLNKFSKDRFLNVGPLKPECDQLIDIS----G-D---E------MKIV
HDNPT-FAEPHDATIVHASKI--NP---VSVWD-RN-DPF-FADAVKQAEA------DGI
-DLT-ADSEVIR---------D-G---D---KVRVYMTSSAPAFG-------LDSFT-VK
QGDEVTVYVTNIDDVEDLTHGFSIIN--YGINMEVAPQATASVTFKADR-PGVYWYYCSW
FCHAMHMEMKGRMLVE-KA-----------------------------------------
------------------------------------------------------------
------------------------------------------------------------
------------------------------------------------------------
------------------------------------------------------------
------------------------------------------------------------
------------------------------------------------------------
------------------------------------------------------------
------------------------------------------------------------
------------------------------------------------------------
-----------------
>ref_0_144
----------------------------------------------------MQNDDR--
------------KST---------------------------------------------
------------------NLTRRDIL-N-R------------------------------
-----------------------------------TTV-----------AAAA-VG----
--VV------GT-------------AGG-----LTLS--GLG------GS----AVPQAQ
--------AAPHGS------AA-----------AHATVAPG--ELDEYYVFSSSGQCGEV
RVIGLPSMRELM-RIPVFNRCSATGWGQ--TNESLKIL-TDGLTPQSREFLKT--RG---
--GTFMNGDLHHPHPSFTDGTYDGRYLYANDKANTRVCRIRLDIMKCDKIVQ-LPNQSTV
HGLRVQK-------YPRTGYVFCNGEDRVP-----V-----PN------D-GT--VL---
DDP------------TQY---MSIFSAVDG------------------------------
------------------------------------ETMEVA--WQVRVDG---NLDNVD
ADYQGKYAWSTCYNS-EE---G--------------------VTLAEMMAKEQDWVVIFD
IERIEEAVK-KG--D-Y-QTLG--G---------------------VPVLDGR-------
-KG---SPYTRYVPVANSPHGINTA-PDGIHFVANGKLSPTCTVFDARKLPDLF-NDK--
-------I-----Q-PR-DVVVAEP--ELGLGPLHTAFDG----KGNCYTTLFLDSQ---
-IVKWDL----------DLAIRAY----K---GEQV--NPILQKLDVHYQPGHNHSSMGQ
TKEAD--GKWLISLNKFSKDRFLNVGPLKPENDQLIDIS----G-D---E------MVIV
HDGPT-FAEPHDATIVHHSKI--NP---LHVWK-RD-DPF-FADAVKQAAA------DGV
-TLE-RDEKVIR---------D-G---N---KVRVYMTSTAPAFG-------LDKFT-VK
QGDEVTVYVTNLDDVEDLTHGFCIVN--YGINMEVGPLQTSSVTFTADK-AGVYWYYCSW
FCHAMHMEMQGRMLVE-PSNT---------------------------------------
------------------------------------------------------------
------------------------------------------------------------
------------------------------------------------------------
------------------------------------------------------------
------------------------------------------------------------
------------------------------------------------------------
------------------------------------------------------------
------------------------------------------------------------
------------------------------------------------------------
-----------------
>ref_0_230
----------------------------------------------------MTNKET--
------------KP----------------------------------------------
------------------GVSRRTIL-G-T------------------------------
-----------------------------------SA-------------AA--AG----
--V-------GL-------------AGG-----ISLA-----------TN----TTAQAQ
STAVP----KAARA------GT-----------QKAEVLPG--ELDEYYTFFSSGQTGEM
RIVGLPSMRELM-RVPVFNRDSATGWGL--TNESLKVL-TEGLLPESKEFLKN--RG---
--GTYVNGDLHHPHLSFTEGTYDGRYAFMNDKANTRVARVRLDVMKCDKIIQ-LPNQHSV
HGLRVQK-------YPRTGYVFCNGEDRVP-----I-----PN------D-GK--IL---
DDK------------AQY---HAIFTAVDG------------------------------
------------------------------------DTMKVA--WQVMVDG---NLDNVD
GDYQGKYAFATCYNS-EG---G--------------------VTSAEMTANEQDWVTIFD
IKRIEEAVK-KG--D-F-KEIG--G---------------------VPVIDGR-------
-HG---SPYTRYVPVSNNPHGINTA-PDGIHICVAGKLSPTVTVMDVRLFEQLF-DDK--
-------I-----K-PR-DVVVAEP--EVGLGPLHTAFDG----RGNAYTTLFLDSQ---
-ICKWNI----------DLAKRAF----K---GDKV--SPIIDKIDVHYQPGHNHSSMGE
TKEAD--GKWLISLNKFSKDRFL-------------------------------------
------------------------------------------------------------
------------------------------------------------------------
------------------------------------------------------------
------------------------------------------------------------
------------------------------------------------------------
------------------------------------------------------------
------------------------------------------------------------
------------------------------------------------------------
------------------------------------------------------------
------------------------------------------------------------
------------------------------------------------------------
------------------------------------------------------------
------------------------------------------------------------
-----------------
>refHal_86
----------------------------------------------------MTSKKE--
------------TK----------------------------------------------
------------------GLTRRDML-G-Q------------------------------
-----------------------------------TSV-----------IAA--AG----
--VT------GI-------------AGG-----IGAS--E--------LV----SRANAQ
--------AAGGAA-------H-----------GNINVAPG--DLDEYYVFFSSGQCGEL
RIVGLPSMRELM-RVPVFNRCSATGWGQ--TNESLKVL-TEHLTPESREFLKN--RG---
--GTYMNGDLHHPHISFTDGTYDGRYAFMNDKANTRVARVRLDVMKCDKIIQ-LPNQHTV
HGLRVQK-------YPRTGYVFCNGEDGVP-----L-----PN------D-GK--VL---
NSP------------KDY---YSIFTAVDG------------------------------
------------------------------------DTMKVA--WQVIVDG---NLDNVD
ADYQGKYAFSTCYNS-EG---G--------------------VTLAEMTAKEQDWLTVFN
IKRIEEAVK-KG--D-F-KEMG--G---------------------VPVIDGR-------
-KG---SPYTRYIPVSNGPHGINTA-PDGIHIIANGKLSPTCTVFDVRKFDDLF-DDK--
-------I-----K-PR-DTVVAEP--ELGLGPLHTAYDG----KGNCYTTLFIDSQ---
-ICKWNL----------DLAKRAY----A---GEKV--NPIIQKLDVQYQPGHNHTSMGQ
TKEAD--GKWLISLNKFSKDRFLNVGPLKPENDQLIDIS----G-D---K------MAIV
HDGPS-FAEPHDATIVHRSKI--NP---VSIWN-RA-DPM-FEDAVKQAKA------DGV
-DLE-NDSKVIR---------D-G---K---KVRVYMTSTAPTFG-------LTDFQ-VK
QGDEVTVYVTNIDAVEDLTHGFTIVN--YGVAMEVAPQATASVTFTADL-AGVHWYYCQW
FCHAMHMEMKGRMLVE-PHGA---------------------------------------
------------------------------------------------------------
------------------------------------------------------------
------------------------------------------------------------
------------------------------------------------------------
------------------------------------------------------------
------------------------------------------------------------
------------------------------------------------------------
------------------------------------------------------------
------------------------------------------------------------
-----------------
>refHal_85
----------------------------------------------------MTSSKD--
------------TK----------------------------------------------
------------------GLTRRDML-G-H------------------------------
-----------------------------------TSV-----------IAA--AG----
--VT------GI-------------AGG-----VGIS--E--------VV----GGANAQ
--------AAGNAS------PH-----------SKIEVAPG--DLDEYYVFFSSGQSGEV
RIIGLPSMRELM-RVPVFNRCSATGWGQ--TNESLKVL-TEGLTPEAREFLKT--RG---
--GTFMNGDLHHPHISFTDGTYDGRYAFMNDKANTRVARIRLDVMKCDKIIQ-LPNQHTV
HGLRVQK-------YPRTGYVFCNGEDGVP-----L-----PN------D-GK--IL---
DKP------------KEY---HSIFSAVDG------------------------------
------------------------------------DTMKVA--WQIIVDG---NLDNVD
ADYQGKYAFATCYNS-EG---G--------------------VTLAEMTANEQDWVTIFN
IKRIEEAVK-KG--D-Y-KEMG--G---------------------VPVLDGR-------
-RG---SPYTRYVPVSNGPHGMNTA-PDGIHVIANGKLSPTCTVFDVRLFDDLF-DDK--
-------I-----K-PR-GVVVAEP--ELGLGPLHTAYDG----KGNAYTTLFIDSQ---
-ICKWNI----------DLAKRAF----K---GEKV--DPIIQKLDVQYQPGHNHTSMGQ
TKEAD--GKWLISLNKFSKDRFLNVGPLKPENDQLIDIS----G-D---K------MVLV
HDGPS-FAEPHDATIVHRSKI--NP---ISIWD-RA-DPF-FADAVKQAKA------DGV
-NLE-ADSKLIR---------D-G---N---KVRVYMTSTAPAYG-------LDHFQ-VK
QGDEVTVYVTNIDAVEDLTHGFCIVN--YGIQMEVAPQATASVTFTADR-AGVYWYYCSW
FCHAMHMEMKGRMLVE-PHGV---------------------------------------
------------------------------------------------------------
------------------------------------------------------------
------------------------------------------------------------
------------------------------------------------------------
------------------------------------------------------------
------------------------------------------------------------
------------------------------------------------------------
------------------------------------------------------------
------------------------------------------------------------
-----------------
>refHal_11
----------------------------------------------------MSNQEG--
------------DK----------------------------------------------
------------------GVSRRALL-G-T------------------------------
-----------------------------------TA-------------AA--AG----
--V-------GL-------------AGG-----A-------G------FT----TIAEAQ
TK-AQPK-APAARP------AV-----------HKTEVAPG--DLDEYYVFFSSGQCGEM
RIVGLPSMRELM-RVPVFNRCSATGWGQ--TNESLKIL-TEGLTPEGREFLKT--RG---
--GTYVNGDLHHPHLSFTDGTYDGRYVFMNDKANTRVARVRLDVMKCDKIIQ-LPNQHTV
HGLRVQK-------YPRTGYVFCNGEDGVP-----L-----PN------D-GK--IL---
DDP------------KQY---RSIFTAVDG------------------------------
------------------------------------DTMKVA--WQVIVDG---NLDNVD
ADYQGKYAFSTCYNS-EG---G--------------------VTLAEMTANEQDWVTIFN
IKRIEEAVK-KG--D-Y-KTMG--G---------------------VPVLDGR-------
-HG---SPYTRYVPVSNSPHGINTA-PDGIHVIANGKLAPTCTVFDVRLFDQLF-DDK--
-------I-----K-PR-DVVVAEP--ELGLGPLHTAYDG----KGNAYTTLFIDSQ---
-ICKWNI----------DLAKRAF----K---GEKV--DPILQKLDVHYQPGHNHTSMGQ
TKEAD--GKWLISLNKFSKDRFLNVGPLKPENDQLIDIS----G-D---K------MLLV
HDGPS-FAEPHDATIVHRSKI--NP---ISIWN-RA-DPF-FADAVKQAKA------DGV
-DLE-SDSKVIR---------D-G---N---KVRVYMTSTAPAFG-------LEQFT-VK
QGDEVTVHVTNIDAVEDLTHGFTIVN--YGIAMEVAPQATASVTFTADQ-AGVYWYYCQW
FCHAMHMEMKGRMLVE-PKSV---------------------------------------
------------------------------------------------------------
------------------------------------------------------------
------------------------------------------------------------
------------------------------------------------------------
------------------------------------------------------------
------------------------------------------------------------
------------------------------------------------------------
------------------------------------------------------------
------------------------------------------------------------
-----------------
>refHal_10
----------------------------------------------------MSENEN--
------------AK----------------------------------------------
------------------GVSRRKLL-G-T------------------------------
-----------------------------------TA-------------AA--AG----
--V-------SL-------------VGG-----VALK--TDG------VI----TAADAQ
TKTAPAKAAPAARP------AV-----------LKAEVHPG--ELDEYYTFFSSGQSGEL
RIVGLPSMRELM-RVPVFNRCSATGWGQ--TNESLKIL-TEGLLPETREFLKT--RG---
--GTYMNGDLHHPHISFTDGTYDGRYAFMNDKSNTRVARVRLDVMKCDKIIQ-LPNQHTV
HGLRVQK-------YPRTGYVFANGEDGVP-----M-----PN------D-GK--IL---
DDP------------KQY---RSIFSAIDG------------------------------
------------------------------------DTMKVA--WQVIVSG---NLDNVD
ADYQGKYAFSTCYNS-EE---G--------------------VTLADMTAKEQDWVTIFN
IKRIEEAVK-KG--D-F-KEIN--G---------------------VPVIDGR-------
-KG---SPYTRYVPVSNSPHGMNTA-PDGIHIVAAGKLSPTVTVMDVRLFDQLF-DDK--
-------I-----Q-PR-DVVVAEP--ELGLGPLHTAYDG----KGNAYTTLFLDSQ---
-VCKWSI----------DLARRAF----K---GEKV--DPILQKLDVHYQPGHNHTSMGQ
TKEAD--GKWLISLNKFSKDRFLNVGPLKPENDQLIDIS----G-D---K------MKLV
HDGPS-FAEPHDATIVHRSKI--NP---VSIWD-RA-DPF-FADAVKQAKA------DGI
-DLE-ADSKVIR---------D-G---N---KVRVYMTSTAPAFG-------LEQFQ-IK
QGDEVTVYVTNIDSVEDLTHGFCIVN--YGINMEVAPMATASVTFTADK-AGVFWYYCSW
FCHAMHMEMKGRMMVE-PKSV---------------------------------------
------------------------------------------------------------
------------------------------------------------------------
------------------------------------------------------------
------------------------------------------------------------
------------------------------------------------------------
------------------------------------------------------------
------------------------------------------------------------
------------------------------------------------------------
------------------------------------------------------------
-----------------
>refHal_26
----------------------------------------------------MSENEQ--
------------AK----------------------------------------------
------------------GVSRRTVL-G-T------------------------------
-----------------------------------TA-------------AA--AG----
--M-------GL-------------AGG-----AMMK--D-G------FV----SSADAQ
TKNPAPK-APAARP------AV-----------QKTEVAPG--ELDEYYVFFSSGQSGEM
RIVGLPSMRELM-RVPVFNRCSATGWGQ--TNESIKVL-TEGLQPATREFLRS--RG---
--ATYMNGDLHHPHISFTDGTYDGRYAFMNDKANSRVARVRLDVMKCDKIIE-LPNQHTV
HGLRVQK-------YPRTGYVFANGEDGVP-----L-----PN------D-GK--VL---
DDP------------KQY---RSMLSAIDG------------------------------
------------------------------------DTMKVA--WQVIVSG---NLDNVD
ADYQGKYAFSTCYNG-EE---G--------------------VTLAEMTAAEQDWVVLFN
IKRIEEAVK-KG--D-F-KEMN--G---------------------VPVIDGR-------
-KG---SPYTRYVPVSNNPHGMNTA-PDGIHIVAAGKLSPTVTVMDVRLFDQLF-DDK--
-------I-----K-PR-DVVVAEP--ELGLGPLHTAYDG----KGNAYTTLFLDSQ---
-ICKWNI----------DLAKRAF----K---GEKV--NPILQKLDVHYQPGHNHSSMGQ
TKEAD--GKWLISLNKFSKDRFLNVGPLKPENDQLIDIS----G-D---Q------MKLV
HDGPS-FAEPHDATIVHRSKI--NP---ISIWD-RA-DPM-FADAVKQAKA------DGI
-NLE-ADSKVIR---------D-G---N---KVRVYMTSTAPAYG-------LEQFQ-VK
QGDEVTVFITNIDAVEDLTHGFCIVN--YGINMEIGPMATSSVTFTADK-PGVYWYYCSW
FCHAMHMEMKGRMLVE-PKSV---------------------------------------
------------------------------------------------------------
------------------------------------------------------------
------------------------------------------------------------
------------------------------------------------------------
------------------------------------------------------------
------------------------------------------------------------
------------------------------------------------------------
------------------------------------------------------------
------------------------------------------------------------
-----------------
>refHal_30
----------------------------------------------------MSENEK--
------------TK----------------------------------------------
------------------GVSRRTVL-G-T------------------------------
-----------------------------------TV-------------AA--AG----
--V-------GL-------------AGG-----VMLK--DGG------FV----APADAQ
TKNAAPK-APAARP------AV-----------HKTEVAPG--ELDEYYVFFSSGQSGEM
RVVGLPSMRELM-RVPVFNRCSATGWGQ--TNESIKVL-TEGMQPATREFLKN--RG---
--GTYLNGDLHHPHISFTDGTYDGRYAFMNDKANSRVARVRLDIMKCDKIIE-LPNQHTV
HGLRLQK-------YPRTGYVFANGEDGVP-----L-----PN------D-GK--IL---
DDP------------KQY---RSIFSAIDG------------------------------
------------------------------------DTMKVA--WQVIVSG---NLDNVD
ADYQGKYCFATCYNG-EE---G--------------------VTLAEMTASEQDWVVIFN
IKRIEEAVK-KG--D-F-KEMN--G---------------------VPVIDGR-------
-KG---SAYTRYVPVSNNPHGMNTA-PDGIHIVAAGKLSPTVTVMDVRKFDDLF-DDK--
-------I-----K-PR-DVVVAEP--ELGLGPLHTAYDG----KGNAYTTLFLDSQ---
-VCKWNI----------DLAKRAF----K---GEKV--NPILQKLDVHYQPGHNHTSMGQ
TKEAD--GKWLISLNKFSKDRFLNVGPLKPENDQLIDIS----G-D---Q------MKLV
HDGPS-FAEPHDATIVHRSKI--NP---VSIYD-RA-DPI-FADAAKQAKA------DGI
-NLE-ADSKVIR---------D-G---N---KVRVYMTSTAPAYG-------LDQFQ-VK
QGDEVTVFVTNIDAVEDLTHGFCIVN--YGINMEIGPMATASVTFTADK-PGVYWYYCSW
FCHAMHMEMKGRMFVE-PKSV---------------------------------------
------------------------------------------------------------
------------------------------------------------------------
------------------------------------------------------------
------------------------------------------------------------
------------------------------------------------------------
------------------------------------------------------------
------------------------------------------------------------
------------------------------------------------------------
------------------------------------------------------------
-----------------
>refHal_24
----------------------------------------------------MSENEQ--
------------AK----------------------------------------------
------------------GVSRRAVL-G-T------------------------------
-----------------------------------TA-------------AA--AG----
--V-------GL-------------AGG-----VALK--DGG------FV----SSADAQ
TKNAAPK-APAARP------AV-----------QKTEVAPG--ELDEYYVFFSSGQSGEM
RIIGLPSMRELM-RVPVFNRCSATGWGQ--TNESLKVL-TEGMQPATREFLKN--RG---
--GTFMNGDLHHPHISFTDGTYDGRYAYMNDKANSRVARVRLDIMKCDKIVE-LPNQHTV
HGLRLQK-------YPRTGYVFANGEDGVP-----L-----PN------D-GK--VL---
DDP------------KQY---HSIFSAIDG------------------------------
------------------------------------ETMKVA--WQVIVSG---NLDNVD
ADYQGKYCFATCYNG-EE---G--------------------VTLAEMTASEQDWVVIFN
IKRIEEAVK-KG--D-F-KEMN--G---------------------VPVIDGR-------
-KG---SAYTRYIPVSNNPHGMNTA-PDGIHIVAAGKLSPTVTVMDVRKFDDLF-DDK--
-------I-----K-PR-DVVVAEP--ELGLGPLHTAYDG----KGNAYTTLFLDSQ---
-VCKWSI----------DLAKRAF----K---GEKV--NPIIQKLDVHYQPGHNHSSMGQ
TKEAD--GKWLISLNKFSKDRFLNVGPLKPENDQLIDIS----G-D---Q------MKLV
HDGPS-FAEPHDATIVHRSKI--NP---ISIYD-RA-DPM-FADAVKQAKA------DGI
-NLE-ADSKIIR---------D-G---N---KVRVYMTSTAPAYG-------LDQFQ-VK
QGDEVTVFITNIDAVEDLTHGFCIVN--YGINMEIGPMATSSVTFTADK-PGVYWYYCSW
FCHAMHMEMKGRMFVE-PKSV---------------------------------------
------------------------------------------------------------
------------------------------------------------------------
------------------------------------------------------------
------------------------------------------------------------
------------------------------------------------------------
------------------------------------------------------------
------------------------------------------------------------
------------------------------------------------------------
------------------------------------------------------------
-----------------
>refHal_25
----------------------------------------------------MSENEQ--
------------AK----------------------------------------------
------------------GVSRRAVL-G-T------------------------------
-----------------------------------TA-------------AA--AG----
--V-------GL-------------AGG-----VALK--DGG------FV----SSADAQ
TKNAAPK-APAARP------AV-----------QKTEVAPG--ELDEYYVFFSSGQSGEM
RIIGLPSMRELM-RVPVFNRCSATGWGQ--TNESLKVL-TEGMQPATREFLKN--RG---
--GTFMNGDLHHPHISFTDGTYDGRYAYMNDKANSRVARVRLDIMKCDKIVE-LPNQHTV
HGLRLQK-------YPRTGYVFANGEDGVP-----L-----PN------D-GK--VL---
DDP------------KQY---HSIFSAIDG------------------------------
------------------------------------ETMKVA--WQVIVSG---NLDNVD
ADYQGKYCFATCYNG-EE---G--------------------VTLAEMTASEQDWVVIFN
IKRIEEAVK-KG--D-F-KEMN--G---------------------VPVIDGR-------
-KG---SAYTRYIPVSNNPHGMNTA-PDGIHIVAAGKLSPTVTVMDVRKFDDLF-DDK--
-------I-----K-PR-DVVVAEP--ELGLGPLHTAYDG----KGNDVSSLFLDSQ---
-VCKWSI----------DLAKRAF----K---GEKV--NPIIQKLDVHYQPGHNHSSMGQ
TKEAD--GKWLISLNKFSKDRFLNVGPLKPENDQLIDIS----G-D---Q------MKLV
HDGPS-FAEPHDATIVHRSKI--NP---ISIYD-RA-DPM-FADAVKQAKA------DGI
-NLE-ADSKIIR---------D-G---N---KVRVYMTSTAPAYG-------LDQFQ-VK
QGDEVTVFITNIDAVEDLTHGFCIVN--YGINMEIGPMATSSVTFTADK-PGVYWYYCSW
FCHAMHMEMKGRMFVE-PKSV---------------------------------------
------------------------------------------------------------
------------------------------------------------------------
------------------------------------------------------------
------------------------------------------------------------
------------------------------------------------------------
------------------------------------------------------------
------------------------------------------------------------
------------------------------------------------------------
------------------------------------------------------------
-----------------
>refHal_181
----------------------------------------------------MTDNTK--
------------DH----------------------------------------------
------------------GVSRRTLL-G-T------------------------------
-----------------------------------TA-------------AA--AG----
--V-------GL-------------AGG-----IAFT--TDGNQ----LI----GTADAQ
[truncated: 1,033,271 more chars]
