# Supplementary material for: Picoplankton nitrogen guilds in the tropical and subtropical oceans: From the surface to the deep
Source: PLoS One. 2025 Nov 5;20(11):e0335222. doi: 10.1371/journal.pone.0335222 (PMC12588538; doi:10.1371/journal.pone.0335222)
Supplement: S1 File — (ZIP) [file pone.0335222.s001.zip › supplementary info/N_cycle/G_nosZ_nitrous_oxide_reductase/tree/ref_database_relabel.newick]

(refdb_Halorubrum_CSM_61_MMP10346711_NZ_0RJJW01000011_1_MMP10346711_81_075780_077879_neg_d_Archaea_p_Halobacterota_c_Halobacteria_o_Halobacteriales_f_Haloferacaceae_g_Halorubrum:0.06294,hallin_Halorubrum_lacusprofundi_ATCC_49239_chromosome_1_NC_012029_1_1_1163_1171472_1173571_neg_OX_416348_d_Archaea_p_Halobacteriota_c_Halobacteria_o_Halobacteriales_f_Haloferacaceae_g_Halorubrum_s_Halorubrum_lacusprofundi:0.02641,((((refdb_Halorubrum_sp_ASP121_MMP10910413_SGXX01000006_1_0MMP10910413_52_047962_049890_pos_d_Archaea_p_Halobacterota_c_Halobacteria_o_Halobacteriales_f_Haloferacaceae_g_Halorubrum_s_Halorubrum_tropicale:0.22484,refdb_Halorubrum_CBA1229_MMP10386377_NZ_RIZC01000001_1_MMP10386377_3112_3133323_3135236_pos_d_Archaea_p_Halobacterota_c_Halobacteria_o_Halobacteriales_f_Haloferacaceae_g_Halorubrum:0.08490)100.00:0.30912,(refdb_Natrinema_salaciae_MDB25_MMP04489841_FOFD01000003_1_0746_0817026_0818945_pos_d_Archaea_p_Halobacterota_c_Halobacteria_o_Halobacteriales_f_Natrialbaceae_g_Natrinema_s_Natrinema_salaciae:0.17099,hallin_Halopiger_xanaduensis_SH_6_NC_015666_1_1_1073_1079119_1081020_pos_OX_797210_d_Archaea_p_Halobacteriota_c_Halobacteria_o_Halobacteriales_f_Natrialbaceae_g_Halopiger_s_Halopiger_xanaduensis:0.09552)100.00:0.12648)75.00:0.09976,refdb_Halomicrobium_zhouii_TBN51_MMP05216559_FOZK01000001_1_0022_0021373_0023331_pos_d_Archaea_p_Halobacterota_c_Halobacteria_o_Halobacteriales_f_Haloarculaceae_g_Halomicrobium_s_Halomicrobium_zhouii:0.26455)80.00:0.07563,((refdb_Haloplanus_aerogenes_CGMCC_1_10124_MMP04488064_NZ_0REFS01000008_1_MMP04488064_45_044380_046407_pos_d_Archaea_p_Halobacterota_c_Halobacteria_o_Halobacteriales_f_Haloferacaceae_g_Haloplanus:0.38940,(((refdb_Halogeometricum_borinquense_MMP00002580_CP001691_1_0075_0079699_0081717_pos_d_Archaea_p_Halobacterota_c_Halobacteria_o_Halobacteriales_f_Haloferacaceae_g_Halogeometricum_s_Halogeometricum_borinquense:0.21397,((refdb_Haloferax_larsenii_CDM_5_MMP04488691_FOAD01000004_1_0022_0021654_0023666_neg_d_Archaea_p_Halobacterota_c_Halobacteria_o_Halobacteriales_f_Haloferacaceae_g_Haloferax_s_Haloferax_larsenii:0.07025,hallin_Haloferax_mediterranei_ATCC_33500_NC_017941_2_3_0087_0096781_0098793_neg_OX_523841_d_Archaea_p_Halobacteriota_c_Halobacteria_o_Halobacteriales_f_Haloferacaceae_g_Haloferax_s_Haloferax_mediterranei:0.05394)100.00:0.08304,refdb_Halofera_Atlit_6N_MMP08382975_NZ_00QEQJ01000008_1_MMP08382975_73_0082692_0084692_neg_d_Archaea_p_Halobacterota_c_Halobacteria_o_Halobacteriales_f_Haloferacaceae_g_Haloferax_s_Haloferax_gibbonsii:0.14146)100.00:0.06247)98.00:0.05143,refdb_Halolamina_sediminis_MMP3451356_NZ_CVUA01000001_1_1752_1742678_1744687_neg_d_Archaea_p_Halobacterota_c_Halobacteria_o_Halobacteriales_f_Haloferacaceae_g_Halolamina_s_Halolamina_sediminis:0.14633)100.00:0.18624,(((refdb_Haloarcula_hispanica_MMP02602960_CP002921_1_1227_1173886_1175868_neg_d_Archaea_p_Halobacterota_c_Halobacteria_o_Halobacteriales_f_Haloarculaceae_g_Haloarcula_s_Haloarcula_hispanica:0.00726,hallin_Haloarcula_marismortui_ATCC_43049_chromosome_I_NC_006396_1_1_0357_0344494_0346473_pos_OX_272569_d_Archaea_p_Halobacteriota_c_Halobacteria_o_Halobacteriales_f_Haloarculaceae_g_Haloarcula_s_Haloarcula_marismortui:0.02918)100.00:0.25848,refdb_Halogranum_gelatinilyticum_TNN44_MMP04487949_FNHL01000005_1_0142_0155258_0157249_pos_d_Archaea_p_Halobacterota_c_Halobacteria_o_Halobacteriales_f_Haloferacaceae_g_Halogranum_s_Halogranum_gelatinilyticum:0.15028)95.00:0.04131,(refdb_Haloplanus_vescus_CGMCC_1_8712_MMP04488065_FNQT01000001_1_0644_0598111_0600108_pos_d_Archaea_p_Halobacterota_c_Halobacteria_o_Halobacteriales_f_Haloferacaceae_g_Haloplanus_s_Haloplanus_vescus:0.09138,hallin_Halobacterium_sp_DL1_chromosome_NZ_CP007060_1_1_0220_0215087_0217093_pos_OX_751944_d_Archaea_p_Halobacteriota_c_Halobacteria_o_Halobacteriales_f_Halobacteriaceae_g_Halobacterium_s_Halobacterium_sp000230955:0.15197)100.00:0.09895)100.00:0.15088)100.00:0.10260)98.00:0.10310,(((((refdb_Acidobacteria_bacterium_UBA11137_MMP08017860_DMLL01000066_1_0MMP08017860_10_008280_010082_pos_d_Bacteria_p_Acidobacteriota_c_Vicinamibacteria_o_Vicinamibacterales_f_UBA823_g_UBA2161_s_UBA2161_sp002328835:0.16321,refdb_OceanDNA_b150_39_009_007915_009723_pos_d_Bacteria_p_Acidobacteriota_c_Vicinamibacteria_o_Vicinamibacterales_f_UBA823_g_UBA11600_s_UBA11600_sp002730735:0.11948)100.00:0.72586,(((hallin_Lautropia_mirabilis_ATCC_51599_SCAFFOLD1_NZ_GL636062_1_1_2520_3115385_3117343_neg_OX_887898_d_Bacteria_p_Proteobacteria_c_Gammaproteobacteria_o_Burkholderiales_f_Burkholderiaceae_g_Lautropia_s_Lautropia_mirabilis:0.50868,((refdb_OceanDNA_b34125_04_094_102379_104343_pos_d_Bacteria_p_Proteobacteria_c_Gammaproteobacteria_o_Burkholderiales_f_Rhodocyclaceae_g_UBA2357_s_:0.13484,(hallin_Thauera_sp_27_Cont1_NZ_AMXB01000001_1_011_034_031813_033762_neg_OX_305700_d_Bacteria_p_Proteobacteria_c_Gammaproteobacteria_o_Burkholderiales_f_Rhodocyclaceae_g_Thauera_s_Thauera_sp000310145:0.01060,hallin_Thauera_sp_28_Cont1_NZ_AMXA01000001_1_026_021_019408_021357_pos_OX_303682_d_Bacteria_p_Proteobacteria_c_Gammaproteobacteria_o_Burkholderiales_f_Rhodocyclaceae_g_Thauera_s_Thauera_sp000310145:0.00421)100.00:0.10191)100.00:0.07092,((refdb_Cupriavidus_UBA2526_MMP06457331_DDNG01000023_1_370_431456_433396_pos_d_Bacteria_p_Proteobacteria_c_Gammaproteobacteria_o_Burkholderiales_f_Burkholderiaceae_g_Cupriavidus_s_Cupriavidus_metallidurans:0.08102,(hallin_Ralstonia_solanacearum_GMI1000_NC_003295_1_2_1328_1720550_1722490_pos_OX_267608_d_Bacteria_p_Proteobacteria_c_Gammaproteobacteria_o_Burkholderiales_f_Burkholderiaceae_g_Ralstonia_s_Ralstonia_pseudosolanacearum:0.06490,(refdb_OceanDNA_b33513_0257_01_00283_02232_pos_d_Bacteria_p_Proteobacteria_c_Gammaproteobacteria_o_Burkholderiales_f_Burkholderiaceae_g_Ralstonia_s_Ralstonia_pickettii_B:0.00485,hallin_Ralstonia_sp_5_2_56FAA_supercont2_1_NZ_JH815236_1_02_0792_0857759_0859708_pos_OX_658080_d_Bacteria_p_Proteobacteria_c_Gammaproteobacteria_o_Burkholderiales_f_Burkholderiaceae_g_Ralstonia_s_Ralstonia_pickettii:0.00521)100.00:0.01816)100.00:0.06684)100.00:0.10146,((hallin_Rubrivivax_gelatinosus_IL144_NC_017075_1_1_1868_2006367_2008289_neg_OX_983917_d_Bacteria_p_Proteobacteria_c_Gammaproteobacteria_o_Burkholderiales_f_Burkholderiaceae_g_Rubrivivax_s_Rubrivivax_gelatinosus_A:0.12917,refdb_OceanDNA_b33393_171_01_00001_002022_pos_d_Bacteria_p_Proteobacteria_c_Gammaproteobacteria_o_Burkholderiales_f_Burkholderiaceae_g_Pelomonas_s_:0.13856)89.00:0.03411,(hallin_Acidovorax_sp_NO_1_contig167_NZ_AGTS01000161_1_003_059_066674_068605_neg_OX_512030_d_Bacteria_p_Proteobacteria_c_Gammaproteobacteria_o_Burkholderiales_f_Burkholderiaceae_g_Acidovorax_s_Acidovorax_sp006715665:0.07676,((refdb_OceanDNA_b33286_103_06_03674_05596_pos_d_Bacteria_p_Proteobacteria_c_Gammaproteobacteria_o_Burkholderiales_f_Burkholderiaceae_g_Acidovorax_D_s_Acidovorax_D_temperans:0.05705,hallin_Acidovorax_radicis_N35_contig00030_NZ_AFBG01000030_1_12_011_012601_014526_pos_OX_999386_d_Bacteria_p_Proteobacteria_c_Gammaproteobacteria_o_Burkholderiales_f_Burkholderiaceae_g_Acidovorax_s_Acidovorax_radicis:0.07579)100.00:0.04661,(hallin_Acidovorax_delafieldii_2AN_ctg00511_NZ_ACQT01000638_1_538_007_004808_006745_pos_OX_573060_d_Bacteria_p_Proteobacteria_c_Gammaproteobacteria_o_Burkholderiales_f_Burkholderiaceae_g_Acidovorax_s_Acidovorax_delafieldii_B:0.08822,(hallin_Alicycliphilus_denitrificans_BC_NC_014910_1_1_3056_3204696_3206630_pos_OX_596153_d_Bacteria_p_Proteobacteria_c_Gammaproteobacteria_o_Burkholderiales_f_Burkholderiaceae_g_Alicycliphilus_s_Alicycliphilus_denitrificans:0.05113,(hallin_Acidovorax_ebreus_TPSY_NC_011992_1_1_1058_1102518_1104455_neg_OX_535289_d_Bacteria_p_Proteobacteria_c_Gammaproteobacteria_o_Burkholderiales_f_Burkholderiaceae_g_Diaphorobacter_s_Diaphorobacter_nitroreducens:0.00894,(refdb_OceanDNA_b33300_008_04_04505_06442_neg_d_Bacteria_p_Proteobacteria_c_Gammaproteobacteria_o_Burkholderiales_f_Burkholderiaceae_g_Diaphorobacter_s_Diaphorobacter_nitroreducens:0.00638,hallin_Acidovorax_sp_JS42_NC_008782_1_1_1154_1198631_1200571_neg_OX_232721_d_Bacteria_p_Proteobacteria_c_Gammaproteobacteria_o_Burkholderiales_f_Burkholderiaceae_g_Diaphorobacter_s_Diaphorobacter_nitroreducens:0.00000)100.00:0.00370)100.00:0.06851)100.00:0.05996)100.00:0.05738)96.00:0.01753)87.00:0.02398)100.00:0.04214)100.00:0.07166)100.00:0.07516)99.00:0.09131,(hallin_Thauera_aminoaromatica_S2_Cont1_NZ_AMXD01000001_1_040_025_018314_020272_pos_OX_1234381_d_Bacteria_p_Proteobacteria_c_Gammaproteobacteria_o_Burkholderiales_f_Rhodocyclaceae_g_Thauera_s_Thauera_aminoaromatica:0.06616,hallin_Thauera_sp_63_Cont1_NZ_AMXC01000001_1_025_020_016907_018865_neg_OX_497321_d_Bacteria_p_Proteobacteria_c_Gammaproteobacteria_o_Burkholderiales_f_Rhodocyclaceae_g_Thauera_s_Thauera_humireducens:0.07308)100.00:0.21559)100.00:0.07611,(refdb_Massilia_sp_MMP09453097_NZ_CP030092_1_MMP09453097_2814_3362237_3364165_pos_d_Bacteria_p_Proteobacteria_c_Gammaproteobacteria_o_Burkholderiales_f_Burkholderiaceae_g_Pseudoduganella_s_Pseudoduganella_sp003293715:0.42065,((refdb_Rhodoferax_ferrireducens_MMP02598320_CP000267_1_3249_3540918_3542870_pos_d_Bacteria_p_Proteobacteria_c_Gammaproteobacteria_o_Burkholderiales_f_Burkholderiaceae_g_Rhodoferax_s_Rhodoferax_ferrireducens:0.17136,(hallin_Pseudogulbenkiania_sp_NH8B_NC_016002_1_1_3481_3827018_3828631_neg_OX_748280_d_Bacteria_p_Proteobacteria_c_Gammaproteobacteria_o_Burkholderiales_f_Chromobacteriaceae_g_Pseudogulbenkiania_s_Pseudogulbenkiania_ferrooxidans_A:0.12684,(hallin_Burkholderia_thailandensis_E264_chromosome_1_NZ_CP008785_1_1_0006_0006582_0008546_pos_OX_271848_d_Bacteria_p_Proteobacteria_c_Gammaproteobacteria_o_Burkholderiales_f_Burkholderiaceae_g_Burkholderia_s_Burkholderia_thailandensis:0.02631,(hallin_Burkholderia_mallei_ATCC_23344_chromosome_1_NC_006348_1_1_0910_1043825_1045792_neg_OX_243160_d_Bacteria_p_Proteobacteria_c_Gammaproteobacteria_o_Burkholderiales_f_Burkholderiaceae_g_Burkholderia_s_Burkholderia_mallei:0.00200,hallin_Burkholderia_pseudomallei_1026b_chromosome_1_NC_017831_1_1_1485_1669132_1671099_neg_OX_884204_d_Bacteria_p_Proteobacteria_c_Gammaproteobacteria_o_Burkholderiales_f_Burkholderiaceae_g_Burkholderia_s_Burkholderia_mallei:0.00000)100.00:0.01592)100.00:0.17748)100.00:0.07304)100.00:0.09124,((refdb_Azoarcus_toluclasticus_MF63_MMP02441344_NZ_0KB899506_1_75_100248_102197_pos_d_Bacteria_p_Proteobacteria_c_Gammaproteobacteria_o_Burkholderiales_f_Rhodocyclaceae_g_Azoarcus_A_s_Azoarcus_A_toluclasticus:0.09001,hallin_Aromatoleum_aromaticum_EbN1_NC_006513_1_1_3524_3712825_3714786_neg_OX_76114_d_Bacteria_p_Proteobacteria_c_Gammaproteobacteria_o_Burkholderiales_f_Rhodocyclaceae_g_Aromatoleum_s_Aromatoleum_aromaticum:0.10246)100.00:0.06778,(refdb_OceanDNA_b34121_28_001_000310_002253_pos_d_Bacteria_p_Proteobacteria_c_Gammaproteobacteria_o_Burkholderiales_f_Rhodocyclaceae_g_Azoarcus_C_s_Azoarcus_C_communis_A:0.10514,hallin_Thiobacillus_denitrificans_ATCC_25259_NC_007404_1_1_1372_1468466_1470406_pos_OX_292415_d_Bacteria_p_Proteobacteria_c_Gammaproteobacteria_o_Burkholderiales_f_Thiobacillaceae_g_Thiobacillus_s_Thiobacillus_denitrificans_B:0.11777)100.00:0.06329)100.00:0.08360)100.00:0.08447)83.00:0.04012)100.00:0.50992)62.00:0.12461,((refdb_OceanDNA_b35966_0108_01_0003_1805_neg_d_Bacteria_p_Proteobacteria_c_Gammaproteobacteria_o_Methylococcales_f__g__s_:0.43498,(refdb_TARA_SAMEA2623390_METAG_MCPAHKBN_092_01_00001_01602_pos_d_Bacteria_p_Myxococcota_c_UBA9160_o_UBA9160_f_UBA9160_g_GCA_2729515_s_GCA_2729515_sp002729515:0.56243,(refdb_Proteobacteria_bacterium_Glo_12_MMP08108703_PIVT01000058_1_012_012424_014280_neg_d_Bacteria_p_Myxococcota_c_UBA9160_o_UBA9160:0.28245,((refdb_OceanDNA_b17766_156_10_11492_13327_pos_d_Bacteria_p_Latescibacterota_c_UBA2968_o_UBA8231_f_UBA8231_g_UBA8231_s_UBA8231_sp002726335:0.14191,(refdb_OceanDNA_b17741_027_023_027928_029919_pos_d_Bacteria_p_Latescibacterota_c_UBA2968_o_UBA8231_f_UBA8231_g_UBA12574_s_UBA12574_sp002712305:0.14611,refdb_OceanDNA_b17739_0024_01_00025_01875_neg_d_Bacteria_p_Latescibacterota_c_UBA2968_o_UBA8231_f_UBA8231_g_UBA12574_s_:0.11739)93.00:0.03289)100.00:0.03989,refdb_OceanDNA_b17764_0444_04_02820_04655_pos_d_Bacteria_p_Latescibacterota_c_UBA2968_o_UBA8231_f_UBA8231_g_UBA8231_s_:0.11946)100.00:0.31635)100.00:0.09652)88.00:0.07357)100.00:0.19900,((refdb_OceanDNA_b20899_0379_01_00002_01792_pos_d_Bacteria_p_Myxococcota_c_Bradimonadia_o_UBA7976_f_UBA1532_g__s_:0.29144,refdb_OceanDNA_b20996_0672_01_00208_02172_pos_d_Bacteria_p_Myxococcota_c_UBA9042_o_UBA9042_f_UBA9042_g_UBA9042_s_:0.20608)100.00:0.16664,(refdb_OceanDNA_b20949_0012_01_00003_01874_neg_d_Bacteria_p_Myxococcota_c_UBA796_o_UBA796_f__g__s_:0.25526,(refdb_OceanDNA_b20975_1192_02_01041_02213_neg_d_Bacteria_p_Myxococcota_c_UBA796_o_UBA9615_f__g__s_:0.27845,refdb_OceanDNA_b20976_292_02_02083_03975_neg_d_Bacteria_p_Myxococcota_c_UBA796_o_UBA9615_f__g__s_:0.16582)98.00:0.08270)100.00:0.10820)100.00:0.20214)100.00:0.14398)98.00:0.12099,(((((((((((refdb_OceanDNA_b30776_358_01_00001_01266_neg_d_Bacteria_p_Proteobacteria_c_Alphaproteobacteria_o_Rhodospirillales_f__g__s_:0.35643,(refdb_OceanDNA_b31525_217_02_00537_02441_pos_d_Bacteria_p_Proteobacteria_c_Alphaproteobacteria_o_Sphingomonadales_f_Kordiimonadaceae_g__s_:0.16484,refdb_OceanDNA_b31512_575_02_0193_01248_neg_d_Bacteria_p_Proteobacteria_c_Alphaproteobacteria_o_Sphingomonadales_f_Emcibacteraceae_g_UBA4441_s_:0.15942)100.00:0.09069)99.00:0.05137,(refdb_OceanDNA_b32902_0952_2_0098_1327_neg_d_Bacteria_p_Proteobacteria_c_Alphaproteobacteria_o_UBA828_f_UBA828_g__s_:0.00000,refdb_OceanDNA_b32928_0012_01_0003_1040_neg_d_Bacteria_p_Proteobacteria_c_Alphaproteobacteria_o_UBA828_f_UBA828_g__s_:0.00000)100.00:0.38118)84.00:0.05157,((refdb_OceanDNA_b24206_001_11_09499_11400_neg_d_Bacteria_p_Proteobacteria_c_Alphaproteobacteria_o_GCA_002720895_f_GCA_002720895_g_GCA_002720895_s_:0.33670,(refdb_Kiloniella_laminariae_LD81_MMP02441694_NZ_KB893134_1_348_374422_376323_neg_d_Bacteria_p_Proteobacteria_c_Alphaproteobacteria_o_Kiloniellales_f_Kiloniellaceae_g_Kiloniella_s_Kiloniella_laminariae:0.10789,refdb_Kiloniella_sp_EL199_MMP104692614_NZ_0OMPU01000001_1_MMP104692614_12_013836_015737_pos_d_Bacteria_p_Proteobacteria_c_Alphaproteobacteria_o_Kiloniellales_f_Kiloniellaceae_g_Kiloniella:0.07036)100.00:0.17224)94.00:0.05200,(refdb_OceanDNA_b32652_0044_03_01402_03315_neg_d_Bacteria_p_Proteobacteria_c_Alphaproteobacteria_o_UBA2966_f__g__s_:0.26338,(refdb_OceanDNA_b31467_55_002_002463_004364_pos_d_Bacteria_p_Proteobacteria_c_Alphaproteobacteria_o_Sneathiellales_f_Sneathiellaceae_g_Sneathiella_s_Sneathiella_sp002706985:0.17520,(refdb_OceanDNA_b31472_117_04_08113_10002_pos_d_Bacteria_p_Proteobacteria_c_Alphaproteobacteria_o_Sphingomonadales_f_Emcibacteraceae_g_Emcibacter_A_s_Emcibacter_A_congregatus:0.16298,refdb_OceanDNA_b26759_0145_02_1002_02903_neg_d_Bacteria_p_Proteobacteria_c_Alphaproteobacteria_o_Rhizobiales_f_OSC116_g_OCS116_s_:0.19532)100.00:0.06155)100.00:0.07168)99.00:0.07626)86.00:0.05351)86.00:0.04607,(refdb_Thalassospira_sp_MCCC_1A01428_MMP02671745_JFJZ01000025_1_0MMP02671745_26_025325_027253_neg_d_Bacteria_p_Proteobacteria_c_Alphaproteobacteria_o_Rhodospirillales_A_f_Thalassospiraceae_g_Thalassospira_s_Thalassospira_sp002115825:0.13468,(refdb_Thalassospira_iamenensis_S27_11_MMP02927982_NZ_0JPWG01000019_1_MMP02927982_13_021661_023577_pos_d_Bacteria_p_Proteobacteria_c_Alphaproteobacteria_o_Rhodospirillales_A_f_Thalassospiraceae_g_Thalassospira_s_Thalassospira_xiamenensis:0.00347,hallin_Thalassospira_xiamenensis_M_5_DSM_17429_NZ_FTON01000032_1_09_020_031286_033202_pos_OX_1123366_d_Bacteria_p_Proteobacteria_c_Alphaproteobacteria_o_Rhodospirillales_f_Thalassospiraceae_g_Thalassospira_s_Thalassospira_xiamenensis:0.00087)100.00:0.14141)100.00:0.13900)84.00:0.04120,((refdb_OceanDNA_b43296_020_04_02866_04782_pos_d_Bacteria_p_Proteobacteria_c_Gammaproteobacteria_o_PS1_f_Thioglobaceae_g_Thioglobus_A_s_:0.40255,((refdb_OceanDNA_b37612_0020_06_05808_07769_neg_d_Bacteria_p_Proteobacteria_c_Gammaproteobacteria_o_Pseudomonadales_f_Halieaceae_g_Halioglobus_s_:0.25781,refdb_OceanDNA_b36670_036_002_003574_005532_pos_d_Bacteria_p_Proteobacteria_c_Gammaproteobacteria_o_Pseudomonadales_f_Cellvibrionaceae_g_GCA_2707785_s_GCA_2707785_sp002707785:0.22729)91.00:0.03129,((refdb_OceanDNA_b35385_263_01_00003_01715_neg_d_Bacteria_p_Proteobacteria_c_Gammaproteobacteria_o_GCA_001735895_f_GCA_001735895_g_GCA_001735895_s_:0.18498,refdb_OceanDNA_b35371_091_03_04217_06133_pos_d_Bacteria_p_Proteobacteria_c_Gammaproteobacteria_o_GCA_001735895_f_GCA_001735895_g__s_:0.17544)100.00:0.06336,refdb_Methylococcaceae_bacterium_UBA2780_MMP06457873_DEIG01000001_1_146_135962_137866_neg_d_Bacteria_p_Proteobacteria_c_Gammaproteobacteria_o_Methylococcales_f_Cycloclasticaceae_g_UBA2780_s_UBA2780_sp002352345:0.13073)100.00:0.09869)94.00:0.04285)55.00:0.03420,(refdb_bacterium_BMS3Bbin10_MMP00081387_BDTT01000052_1_0MMP00081387_19_021000_022934_pos_d_Bacteria_p_Proteobacteria_c_Alphaproteobacteria_o_Rhizobiales_f_Methyloligellaceae_g_UBA2767_s_UBA2767_sp002897995:0.23970,refdb_OceanDNA_b24591_013_073_081806_083761_pos_d_Bacteria_p_Proteobacteria_c_Alphaproteobacteria_o_Kiloniellales_f_Rhodovibrionaceae_g__s_:0.18240)83.00:0.02275)84.00:0.05082)96.00:0.06176,((((((((((((((((((((refdb_Paracoccus_lutimaris_HDM_25_MMP09075496_NZ_0QPJL01000024_1_MMP09075496_24_028920_030869_pos_d_Bacteria_p_Proteobacteria_c_Alphaproteobacteria_o_Rhodobacterales_f_Rhodobacteraceae_g_Paracoccus:0.23960,(refdb_Rhodobacter_sphaeroides_MMP10285752_NZ_00CP033436_1_MMP10285752_90_0099029_0100963_pos_d_Bacteria_p_Proteobacteria_c_Alphaproteobacteria_o_Rhodobacterales_f_Rhodobacteraceae_g_Rhodobacter_A_s_Rhodobacter_A_sphaeroides:0.12091,((((refdb_Gemmobacter_megaterium_CF17_MMP05421774_NZ_00FTOT01000024_1_MMP05421774_6_004930_006873_neg_d_Bacteria_p_Proteobacteria_c_Alphaproteobacteria_o_Rhodobacterales_f_Rhodobacteraceae_g_Gemmobacter_A_s_Gemmobacter_A_megaterium:0.11542,refdb_OceanDNA_b26795_557_02_00323_02260_neg_d_Bacteria_p_Proteobacteria_c_Alphaproteobacteria_o_Rhizobiales_f_Rhizobiaceae_g_Allorhizobium_s_:0.12144)98.00:0.02445,(refdb_Paracoccus_siganidrum_DSM_26381_MMP08783578_NZ_0QNRC01000010_1_MMP08783578_78_084909_086867_neg_d_Bacteria_p_Proteobacteria_c_Alphaproteobacteria_o_Rhodobacterales_f_Rhodobacteraceae_g_Paracoccus:0.07710,(hallin_Paracoccus_denitrificans_PD1222_chromosome_1_NC_008686_1_2_1404_1380640_1382598_neg_OX_318586_d_Bacteria_p_Proteobacteria_c_Alphaproteobacteria_o_Rhodobacterales_f_Rhodobacteraceae_g_Paracoccus_s_Paracoccus_denitrificans:0.06383,hallin_Paracoccus_sp_TRP_Paracoccus_TRP_Contig_122_NZ_AEPN01000119_1_101_011_012819_014777_pos_OX_412597_d_Bacteria_p_Proteobacteria_c_Alphaproteobacteria_o_Rhodobacterales_f_Rhodobacteraceae_g_Paracoccus_s_Paracoccus_kondratievae:0.08327)98.00:0.02920)98.00:0.02621)100.00:0.11078,refdb_Gemmobacter_YJ_T1_11_MMP09939799_NZ_0QXXQ01000013_1_MMP09939799_54_054938_056866_neg_d_Bacteria_p_Proteobacteria_c_Alphaproteobacteria_o_Rhodobacterales_f_Rhodobacteraceae_g_Gemmobacter:0.08297)100.00:0.04299,refdb_Rhodobacter_maris_JA276_MMP05877831_OBMT01000015_1_0MMP05877831_37_032422_034374_pos_d_Bacteria_p_Proteobacteria_c_Alphaproteobacteria_o_Rhodobacterales_f_Rhodobacteraceae_g_Rhodobacter_s_Rhodobacter_maris:0.14491)100.00:0.08334)91.00:0.04629)100.00:0.12149,((refdb_Marivita_geojedonensis_DPG_138_MMP02671740_JFKC01000013_1_00MMP02671740_7_006622_008565_pos_d_Bacteria_p_Proteobacteria_c_Alphaproteobacteria_o_Rhodobacterales_f_Rhodobacteraceae_g_Marivita_s_Marivita_geojedonensis:0.15829,(refdb_Dinoroseobacter_shibae_MMP02598387_CP000830_1_3248_3358128_3360071_pos_d_Bacteria_p_Proteobacteria_c_Alphaproteobacteria_o_Rhodobacterales_f_Rhodobacteraceae_g_Dinoroseobacter_s_Dinoroseobacter_shibae:0.13133,refdb_Defluviimonas_denitrificans_strain_DSM_18921_MMP05660818_PVEP01000006_1_00MMP05660818_16_0015887_0017824_pos_d_Bacteria_p_Proteobacteria_c_Alphaproteobacteria_o_Rhodobacterales_f_Rhodobacteraceae_g_Defluviimonas_s_Defluviimonas_denitrificans:0.11475)86.00:0.02776)100.00:0.04097,(((((refdb_Sulfitobacter_sp_MMP08329202_NZ_CP025803_1_MMP08329202_3103_3146290_3148221_neg_d_Bacteria_p_Proteobacteria_c_Alphaproteobacteria_o_Rhodobacterales_f_Rhodobacteraceae_g_Sulfitobacter:0.09822,(refdb_Sulfitobacter_pontiacus_3SOLIMAR09_MMP02732283_NZ_0AXZR01000010_1_30_032695_034632_pos_d_Bacteria_p_Proteobacteria_c_Alphaproteobacteria_o_Rhodobacterales_f_Rhodobacteraceae_g_Sulfitobacter_s_Sulfitobacter_pontiacus:0.05953,refdb_Roseovarius_sp_KCTC_62452_MMP09507747_NZ_0QNQP01000015_1_MMP09507747_35_036337_038277_neg_d_Bacteria_p_Proteobacteria_c_Alphaproteobacteria_o_Rhodobacterales_f_Rhodobacteraceae_g_Roseovarius:0.10548)80.00:0.02670)88.00:0.00943,refdb_Phaeobacter_inhibens_MMP03294488_CP010737_1_00MMP03294488_13_0010688_0012625_neg_d_Bacteria_p_Proteobacteria_c_Alphaproteobacteria_o_Rhodobacterales_f_Rhodobacteraceae_g_Phaeobacter_s_Phaeobacter_inhibens:0.11187)88.00:0.02357,refdb_Thalassobius_gelatinovorus_B6_MMP04488043_FOFW01000003_1_349_361769_363709_neg_d_Bacteria_p_Proteobacteria_c_Alphaproteobacteria_o_Rhodobacterales_f_Rhodobacteraceae_g_Thalassobius_s_Thalassobius_gelatinovorus:0.06669)100.00:0.01309,hallin_Oceaniovalibus_guishaninsula_JLT2003_contig00001_NZ_AMGO01000001_1_13_014_020555_022495_pos_OX_1231392_d_Bacteria_p_Proteobacteria_c_Alphaproteobacteria_o_Rhodobacterales_f_Rhodobacteraceae_g_Palleronia_s_Palleronia_guishaninsula:0.07945)100.00:0.04411,(refdb_Pseudorhodobacter_ferrugineus_A7_MMP02441236_NZ_0ATVN01000003_1_48_040090_042027_neg_d_Bacteria_p_Proteobacteria_c_Alphaproteobacteria_o_Rhodobacterales_f_Rhodobacteraceae_g_Pseudorhodobacter_s_Pseudorhodobacter_ferrugineus:0.07559,refdb_OceanDNA_b30033_001_04_02785_04722_neg_d_Bacteria_p_Proteobacteria_c_Alphaproteobacteria_o_Rhodobacterales_f_Rhodobacteraceae_g_Pseudorhodobacter_s_:0.09243)100.00:0.06172)100.00:0.04110)100.00:0.08630)72.00:0.04029,((refdb_Jannaschia_EhC01_MMP04957307_LXYJ01000049_1_026_022410_024356_pos_d_Bacteria_p_Proteobacteria_c_Alphaproteobacteria_o_Rhodobacterales_f_Rhodobacteraceae_g_EhC01_s_EhC01_sp001650845:0.22363,(refdb_Pararhodobacter_sp_AM505_MMP08970161_QDKM01000001_1_MMP08970161_297_340486_342444_neg_d_Bacteria_p_Proteobacteria_c_Alphaproteobacteria_o_Rhodobacterales_f_Rhodobacteraceae_g_Pararhodobacter_s_Pararhodobacter_sp003076755:0.15327,refdb_OceanDNA_b30041_016_11_08755_10704_pos_d_Bacteria_p_Proteobacteria_c_Alphaproteobacteria_o_Rhodobacterales_f_Rhodobacteraceae_g_Pseudorhodobacter_s_:0.13423)100.00:0.05595)99.00:0.06765,(refdb_Thalassospira_xiamenensis_UBA3605_MMP06457104_DFMA01000017_1_004_004677_006626_pos_d_Bacteria_p_Proteobacteria_c_Alphaproteobacteria_o_Rhodospirillales_A_f_Thalassospiraceae_g_Thalassospira_s_Thalassospira_xiamenensis:0.15758,(hallin_Roseovarius_sp_217_1099463000296_NZ_CH902587_1_4_2274_2354358_2356310_neg_OX_314264_d_Bacteria_p_Proteobacteria_c_Alphaproteobacteria_o_Rhodobacterales_f_Rhodobacteraceae_g_Roseovarius_s_Roseovarius_sp000152845:0.03293,(refdb_Roseovarius_mucosus_DFL_24_MMP02708827_NZ_0KN293975_1_73_070496_072448_neg_d_Bacteria_p_Proteobacteria_c_Alphaproteobacteria_o_Rhodobacterales_f_Rhodobacteraceae_g_Roseovarius_s_Roseovarius_mucosus:0.02041,hallin_Roseovarius_sp_TM1035_1101493006640_NZ_ABCL01000015_1_14_299_289103_291055_neg_OX_391613_d_Bacteria_p_Proteobacteria_c_Alphaproteobacteria_o_Rhodobacterales_f_Rhodobacteraceae_g_Roseovarius_s_Roseovarius_mucosus_A:0.02202)100.00:0.02261)100.00:0.11653)98.00:0.04341)52.00:0.01682)98.00:0.06620,(((refdb_Rhodobacteraceae_bacterium_FSX_11_MMP09205228_KZ826481_1_MMP09205228_671_695931_697868_neg_d_Bacteria_p_Proteobacteria_c_Alphaproteobacteria_o_Rhodobacterales_f_Rhodobacteraceae_g_59_46_T64_s_59_46_T64_sp003205515:0.14201,refdb_Celeribacter_neptunius_H_14_MMP04487991_FORH01000003_1_0329_0349956_0351893_neg_d_Bacteria_p_Proteobacteria_c_Alphaproteobacteria_o_Rhodobacterales_f_Rhodobacteraceae_g_Celeribacter_s_Celeribacter_neptunius:0.13135)100.00:0.06216,((refdb_Rhodobacteraceae_bacterium_NAT_33_MMP07619887_NZXQ01000057_1_0MMP07619887_82_085006_086964_pos_d_Bacteria_p_Proteobacteria_c_Alphaproteobacteria_o_Rhodobacterales_f_Rhodobacteraceae_g_Albimonas_s_Albimonas_donghaensis:0.11183,refdb_Phaeobacter_arcticus_20188_MMP02441118_NZ_000KI421507_1_2776_2951565_2953508_pos_d_Bacteria_p_Proteobacteria_c_Alphaproteobacteria_o_Rhodobacterales_f_Rhodobacteraceae_g_Pseudophaeobacter_s_Pseudophaeobacter_arcticus:0.09851)98.00:0.03347,refdb_Rhodobacteraceae_bacterium_O448_MMP09209463_NZ_0QGNX01000003_1_MMP09209463_522_0550565_0552511_neg_d_Bacteria_p_Proteobacteria_c_Alphaproteobacteria_o_Rhodobacterales_f_Rhodobacteraceae_g_O448_s_O448_sp003265325:0.08957)100.00:0.03676)88.00:0.01697,refdb_Ponticoccus_SJ5A_1_MMP04361754_NZ_LPXO01000005_1_214_232481_234421_pos_d_Bacteria_p_Proteobacteria_c_Alphaproteobacteria_o_Rhodobacterales_f_Rhodobacteraceae_g_Ponticoccus_s_Ponticoccus_marisrubri:0.14051)96.00:0.04672)79.00:0.02068,refdb_OceanDNA_b30075_199_02_01132_03087_neg_d_Bacteria_p_Proteobacteria_c_Alphaproteobacteria_o_Rhodobacterales_f_Rhodobacteraceae_g_Roseovarius_s_:0.12529)100.00:0.05652,(refdb_Rhodobacteraceae_bacterium_AsT_22_MMP09425313_QLIW01000002_1_MMP09425313_113_111322_113283_neg_d_Bacteria_p_Proteobacteria_c_Alphaproteobacteria_o_Rhodobacterales_f_Rhodobacteraceae_g_HLUCCO07_s_HLUCCO07_sp003258925:0.10953,(refdb_Roseovarius_pacificus_81_2_MMP05444398_NZ_00FRBR01000004_1_22_0020220_0022166_pos_d_Bacteria_p_Proteobacteria_c_Alphaproteobacteria_o_Rhodobacterales_f_Rhodobacteraceae_g_Roseovarius_s_Roseovarius_pacificus:0.12575,(((refdb_Celeribacter_baekdonensis_B30_MMP02471168_NZ_AMRK01000007_1_162_183549_185489_pos_d_Bacteria_p_Proteobacteria_c_Alphaproteobacteria_o_Rhodobacterales_f_Rhodobacteraceae_g_Celeribacter_s_Celeribacter_baekdonensis_A:0.19620,refdb_Aliiroseovarius_sediminilitoris_M_M10_MMP05444851_FOJB01000003_1_0036_0045235_0047139_neg_d_Bacteria_p_Proteobacteria_c_Alphaproteobacteria_o_Rhodobacterales_f_Rhodobacteraceae_g_Aliiroseovarius_s_Aliiroseovarius_sediminilitoris:0.13112)65.00:0.03153,(refdb_Roseovarius_GCL_8_MMP09279561_NZ_0QITQ01000012_1_MMP09279561_50_048736_050685_pos_d_Bacteria_p_Proteobacteria_c_Alphaproteobacteria_o_Rhodobacterales_f_Rhodobacteraceae_g_Roseovarius_s_Roseovarius_sp003260265:0.06940,refdb_Rhodosalinus_sediminis_WDN1C137_MMP09522149_NZ_00QOHR01000042_1_MMP09522149_6_005016_006527_neg_d_Bacteria_p_Proteobacteria_c_Alphaproteobacteria_o_Rhodobacterales_f_Rhodobacteraceae_g_Rhodosalinus:0.11913)67.00:0.02216)66.00:0.03243,(refdb_Roseovarius_nanhaiticus_CGMCC_1_10961_MMP05216208_FOAC01000002_1_0499_0533186_0535129_pos_d_Bacteria_p_Proteobacteria_c_Alphaproteobacteria_o_Rhodobacterales_f_Rhodobacteraceae_g_Roseovarius_s_Roseovarius_nanhaiticus:0.13298,refdb_Rhodosalinus_E84_MMP09522150_NZ_0QNTQ01000015_1_MMP09522150_27_027376_029319_pos_d_Bacteria_p_Proteobacteria_c_Alphaproteobacteria_o_Rhodobacterales_f_Rhodobacteraceae_g_Rhodosalinus_s_Rhodosalinus_sp003298775:0.09166)97.00:0.01874)97.00:0.04095)96.00:0.04410)98.00:0.07082)93.00:0.02802,refdb_Tranquillimonas_alkanivorans_A34_MMP04488047_FOXA01000040_1_022_021291_023231_neg_d_Bacteria_p_Proteobacteria_c_Alphaproteobacteria_o_Rhodobacterales_f_Rhodobacteraceae_g_Tranquillimonas_s_Tranquillimonas_alkanivorans:0.13107)100.00:0.10920,(((((((((refdb_Rhodobacterales_bacterium_56_14_T64_MMP05179572_MAAY01000111_1_0MMP05179572_50_052210_054117_pos_d_Bacteria_p_Proteobacteria_c_Alphaproteobacteria_o_Rhodobacterales_f_Rhodobacteraceae_g_56_14_T64_s_56_14_T64_sp002162795:0.11925,refdb_Aliiroseovarius_pelagivivens_strain_CECT_8811_MMP104628693_OMOI01000001_1_MMP104628693_1082_1105245_1107158_pos_d_Bacteria_p_Proteobacteria_c_Alphaproteobacteria_o_Rhodobacterales_f_Rhodobacteraceae_g_Aliiroseovarius_s_Aliiroseovarius_pelagivivens:0.09143)100.00:0.04036,refdb_Phaeobacter_gallaeciensis_C3M10_MMP09522133_NZ_0QOCE01000011_1_MMP09522133_68_077517_079424_pos_d_Bacteria_p_Proteobacteria_c_Alphaproteobacteria_o_Rhodobacterales_f_Rhodobacteraceae_g_OMPR01_s_OMPR01_sp900313015:0.09683)96.00:0.03588,refdb_Ruegeria_ANG_R_MMP03246066_NZ_0JWLJ01000011_1_174_0175727_0177634_pos_d_Bacteria_p_Proteobacteria_c_Alphaproteobacteria_o_Rhodobacterales_f_Rhodobacteraceae_g_Ruegeria_s_Ruegeria_sp000813985:0.07515)93.00:0.03340,hallin_Ruegeria_pomeroyi_DSS_3_NC_003911_12_2_0050_0045091_0046998_pos_OX_246200_d_Bacteria_p_Proteobacteria_c_Alphaproteobacteria_o_Rhodobacterales_f_Rhodobacteraceae_g_Ruegeria_B_s_Ruegeria_B_pomeroyi:0.02451)92.00:0.02502,refdb_Ruegeria_marina_CGMCC_1_9108_MMP04488239_FMZV01000007_1_069_064800_066707_pos_d_Bacteria_p_Proteobacteria_c_Alphaproteobacteria_o_Rhodobacterales_f_Rhodobacteraceae_g_Ruegeria_B_s_Ruegeria_B_marina:0.04258)92.00:0.06190,(((refdb_Pelagimonas_varians_CECT_8663_MMP104102140_FXYH01000010_1_0MMP104102140_45_042553_044478_neg_d_Bacteria_p_Proteobacteria_c_Alphaproteobacteria_o_Rhodobacterales_f_Rhodobacteraceae_g_Pelagimonas_s_Pelagimonas_varians:0.12783,refdb_OceanDNA_b30025_071_06_05579_07492_pos_d_Bacteria_p_Proteobacteria_c_Alphaproteobacteria_o_Rhodobacterales_f_Rhodobacteraceae_g_Shimia_s_Shimia_thalassica:0.08143)99.00:0.03088,refdb_TARA_SAMEA2621448_METAG_FKEHMPJE_774_01_00003_01943_pos_d_Bacteria_p_Proteobacteria_c_Alphaproteobacteria_o_Rhodobacterales_f_Rhodobacteraceae_g_Leisingera_s_Leisingera_aquimarina:0.11251)97.00:0.01352,(refdb_Roseobacter_SK20926_MMP02436125_NZ_AAYC01000005_1_239_232562_234475_pos_d_Bacteria_p_Proteobacteria_c_Alphaproteobacteria_o_Rhodobacterales_f_Rhodobacteraceae_g_Pseudophaeobacter_s_Pseudophaeobacter_sp000169455:0.04970,refdb_OceanDNA_b27557_243_01_00002_01384_pos_d_Bacteria_p_Proteobacteria_c_Alphaproteobacteria_o_Rhodobacterales_f_Rhodobacteraceae_g__s_:0.13139)92.00:0.03913)91.00:0.02983)84.00:0.01387,refdb_Phaeobacter_CECT_5382_MMP3535146_NZ_0CYSG01000012_1_25_026373_028286_neg_d_Bacteria_p_Proteobacteria_c_Alphaproteobacteria_o_Rhodobacterales_f_Rhodobacteraceae_g_Pseudophaeobacter_s_Pseudophaeobacter_sp001457775:0.09319)84.00:0.01734,refdb_Pseudopelagicola_gijangensis_DSM_100564_MMP05444000_NZ_0FQZQ01000012_1_75_069689_071593_neg_d_Bacteria_p_Proteobacteria_c_Alphaproteobacteria_o_Rhodobacterales_f_Rhodobacteraceae_g_Pseudopelagicola_s_Pseudopelagicola_gijangensis:0.13121)100.00:0.04503,((refdb_OceanDNA_b30154_027_24_027088_028995_pos_d_Bacteria_p_Proteobacteria_c_Alphaproteobacteria_o_Rhodobacterales_f_Rhodobacteraceae_g_Shimia_s_:0.13114,refdb_Cribrihabitans_marinus_CZ_AM5_MMP05444007_FNYD01000012_1_048_054944_056851_pos_d_Bacteria_p_Proteobacteria_c_Alphaproteobacteria_o_Rhodobacterales_f_Rhodobacteraceae_g_Cribrihabitans_s_Cribrihabitans_marinus:0.07508)100.00:0.04000,(refdb_Pseudoruegeria_SF_16_MMP04193328_NZ_0LNCI01000010_1_43_039587_041497_neg_d_Bacteria_p_Proteobacteria_c_Alphaproteobacteria_o_Rhodobacterales_f_Rhodobacteraceae_g_Pseudoruegeria_B_s_Pseudoruegeria_B_marinistellae:0.14378,(refdb_Shimia_haliotis_WM35_MMP04488036_FOSZ01000006_1_0169_0175851_0177764_pos_d_Bacteria_p_Proteobacteria_c_Alphaproteobacteria_o_Rhodobacterales_f_Rhodobacteraceae_g_Shimia_s_Shimia_haliotis:0.08687,refdb_Rhodobacteraceae_bacterium_Alg231_30_strain_Rhodobacteraceae_bacterium_Alg231_30_MMP19233418_NZ_00FREU01000002_1_MMP19233418_14_0012282_0014186_neg_d_Bacteria_p_Proteobacteria_c_Alphaproteobacteria_o_Rhodobacterales_f_Rhodobacteraceae_g_Shimia_s_Shimia_sp900143615:0.09538)81.00:0.02201)100.00:0.05707)100.00:0.02922)99.00:0.06842)86.00:0.03498,refdb_Maritalea_myrionectae_CL_SK30_MMP02441170_NZ_0AUHV01000002_1_902_0902620_0904533_neg_d_Bacteria_p_Proteobacteria_c_Alphaproteobacteria_o_Rhizobiales_f_Devosiaceae_g_Maritalea_s_Maritalea_myrionectae:0.21722)92.00:0.03579,(((((refdb_Pseudovibrio_Ad26_MMP04147119_NZ_0LMCE01000063_1_12_013727_015634_pos_d_Bacteria_p_Proteobacteria_c_Alphaproteobacteria_o_Rhizobiales_f_Stappiaceae_g_Pseudovibrio_s_Pseudovibrio_ascidiaceicola:0.08095,hallin_Pseudovibrio_sp_FO_BEG1_NC_016642_1_1_3067_3350248_3352077_pos_OX_911045_d_Bacteria_p_Proteobacteria_c_Alphaproteobacteria_o_Rhizobiales_f_Stappiaceae_g_Pseudovibrio_s_Pseudovibrio_denitrificans:0.06362)100.00:0.18026,(refdb_Nisaea_denitrificans_DR41_21_MMP02441524_NZ_00AUFM01000001_1_39_0031197_0033104_pos_d_Bacteria_p_Proteobacteria_c_Alphaproteobacteria_o_Nisaeales_f_Nisaeaceae_g_Nisaea_s_Nisaea_denitrificans:0.09151,(refdb_Labrenzia_aggregata_CECT_4801_MMP3492688_NZ_0CXST01000004_1_153_0160789_0162699_neg_d_Bacteria_p_Proteobacteria_c_Alphaproteobacteria_o_Rhizobiales_f_Stappiaceae_g_Labrenzia_s_Labrenzia_aggregata_A:0.00736,hallin_Labrenzia_aggregata_IAM_12614_1101096003753_NZ_AAUW01000048_1_31_112_132632_134542_pos_OX_384765_d_Bacteria_p_Proteobacteria_c_Alphaproteobacteria_o_Rhizobiales_f_Stappiaceae_g_Roseibium_s_Roseibium_aggregatum:0.00141)100.00:0.14259)100.00:0.04596)98.00:0.03640,(refdb_Breoghania_corrubedonensis_strain_DSM_23382_MMP08776944_QAYG01000004_1_0MMP08776944_161_0185412_0187328_pos_d_Bacteria_p_Proteobacteria_c_Alphaproteobacteria_o_Rhizobiales_f_Stappiaceae_g_Breoghania_s_Breoghania_corrubedonensis:0.16591,refdb_TARA_SAMN05326641_METAG_ANW00059_478_03_03074_05017_pos_d_Bacteria_p_Proteobacteria_c_Alphaproteobacteria_o_Rhizobiales_f_Stappiaceae_g_Labrenzia_s_:0.04880)99.00:0.04654)97.00:0.03851,hallin_Polymorphum_gilvum_SL003B_26A1_NC_015259_1_1_0566_0592785_0594704_neg_OX_991905_d_Bacteria_p_Proteobacteria_c_Alphaproteobacteria_o_Rhizobiales_f_Stappiaceae_g_Polymorphum_s_Polymorphum_gilvum:0.09398)97.00:0.04294,refdb_Notoacmeibacter_marinus_XMTR2A4_MMP06678465_NBYO01000002_1_0MMP06678465_781_0832523_0834442_neg_d_Bacteria_p_Proteobacteria_c_Alphaproteobacteria_o_Rhizobiales_f_Rhizobiaceae_g_Notoacmeibacter_s_Notoacmeibacter_marinus:0.19336)52.00:0.01855)69.00:0.01983,((refdb_Roseobacter_litoralis_MMP02603624_CP002623_1_3092_3235204_3237117_neg_d_Bacteria_p_Proteobacteria_c_Alphaproteobacteria_o_Rhodobacterales_f_Rhodobacteraceae_g_Roseobacter_s_Roseobacter_litoralis:0.01245,hallin_Roseobacter_denitrificans_OCh_114_NC_008209_1_1_1434_1471416_1473329_pos_OX_375451_d_Bacteria_p_Proteobacteria_c_Alphaproteobacteria_o_Rhodobacterales_f_Rhodobacteraceae_g_Roseobacter_s_Roseobacter_denitrificans:0.00955)100.00:0.20122,refdb_OceanDNA_b27571_069_03_02941_04857_pos_d_Bacteria_p_Proteobacteria_c_Alphaproteobacteria_o_Rhodobacterales_f_Rhodobacteraceae_g_Donghicola_s_:0.24896)86.00:0.06706)91.00:0.01865,(((refdb_TARA_SAMEA4396489_METAG_KKGDMKHA_18_056_061681_063600_pos_d_Bacteria_p_Proteobacteria_c_Alphaproteobacteria_o_Rhizobiales_f_Rhizobiaceae_g_Hoeflea_s_:0.06212,refdb_OceanDNA_b26832_01_478_477300_479213_pos_d_Bacteria_p_Proteobacteria_c_Alphaproteobacteria_o_Rhizobiales_f_Rhizobiaceae_g_Hoeflea_s_:0.10119)100.00:0.06779,((refdb_OceanDNA_b23262_0256_02_0465_2387_neg_d_Bacteria_p_Proteobacteria_c_Alphaproteobacteria_o__f__g__s_:0.17564,refdb_OceanDNA_b30780_007_12_11322_13241_neg_d_Bacteria_p_Proteobacteria_c_Alphaproteobacteria_o_Rhodospirillales_f__g__s_:0.01792)100.00:0.04210,refdb_Sulfitobacter_mediterraneus_1FIGIMAR09_MMP02641242_NZ_0JEMU01000011_1_91_089647_091563_neg_d_Bacteria_p_Proteobacteria_c_Alphaproteobacteria_o_Rhodobacterales_f_Rhodobacteraceae_g_Sulfitobacter_s_Sulfitobacter_mediterraneus:0.12153)100.00:0.03277)100.00:0.06036,refdb_OceanDNA_b26785_161_10_07520_09442_neg_d_Bacteria_p_Proteobacteria_c_Alphaproteobacteria_o_Rhizobiales_f_Rhizobiaceae_g_Oricola_s_Oricola_sp002706335:0.10088)87.00:0.04785)78.00:0.01917,(refdb_Sulfitobacter_sp_MMP08329264_NZ_0CP025815_1_MMP08329264_594_0568762_0570675_pos_d_Bacteria_p_Proteobacteria_c_Alphaproteobacteria_o_Rhodobacterales_f_Rhodobacteraceae:0.08650,(refdb_OceanDNA_b30165_021_01_00002_01366_neg_d_Bacteria_p_Proteobacteria_c_Alphaproteobacteria_o_Rhodobacterales_f_Rhodobacteraceae_g_Boseongicola_s_:0.10578,refdb_Roseovarius_aestuarii_CECT_7745_MMP102070918_FWXB01000011_1_0MMP102070918_96_098248_100155_neg_d_Bacteria_p_Proteobacteria_c_Alphaproteobacteria_o_Rhodobacterales_f_Rhodobacteraceae_g_Roseovarius_s_Roseovarius_aestuarii:0.10208)98.00:0.04373)100.00:0.08093)84.00:0.02444,(refdb_Ruegeria_CECT_5091_MMP3542132_NZ_0CYUD01000017_1_31_033951_035858_neg_d_Bacteria_p_Proteobacteria_c_Alphaproteobacteria_o_Rhodobacterales_f_Rhodobacteraceae_g_Ruegeria_s_Ruegeria_denitrificans:0.13528,refdb_Jhaorihella_thermophila_strain_DSM_23413_MMP05421751_FNVD01000017_1_0MMP05421751_31_029962_031482_pos_d_Bacteria_p_Proteobacteria_c_Alphaproteobacteria_o_Rhodobacterales_f_Rhodobacteraceae_g_Jhaorihella_s_Jhaorihella_thermophila:0.09371)98.00:0.03330)62.00:0.02097,(refdb_OceanDNA_b30134_13_031_030166_032055_neg_d_Bacteria_p_Proteobacteria_c_Alphaproteobacteria_o_Rhodobacterales_f_Rhodobacteraceae_g_Roseovarius_s_Roseovarius_sp002720475:0.14227,refdb_Defluviimonas_aquaemixtae_strain_CECT_8626_MMP104628688_OMOQ01000001_1_MMP104628688_1690_1728008_1729951_neg_d_Bacteria_p_Proteobacteria_c_Alphaproteobacteria_o_Rhodobacterales_f_Rhodobacteraceae_g_Defluviimonas_C_s_Defluviimonas_C_aquaemixtae:0.12325)77.00:0.05200)62.00:0.02232,((refdb_Rhodobacteraceae_bacterium_Glo_4_MMP08108695_PIVL01000196_1_02_00254_02158_neg_d_Bacteria_p_Proteobacteria_c_Alphaproteobacteria_o_Rhodobacterales_f_Rhodobacteraceae_g_NORP181:0.19183,refdb_OceanDNA_b27519_002_040_039843_041747_neg_d_Bacteria_p_Proteobacteria_c_Alphaproteobacteria_o_Rhodobacterales_f_Rhodobacteraceae_g_56_14_T64_s_:0.11639)100.00:0.06936,(refdb_Roseovarius_TE539_MMP09508687_NZ_0QNGB01000026_1_MMP09508687_33_031364_033274_neg_d_Bacteria_p_Proteobacteria_c_Alphaproteobacteria_o_Rhodobacterales_f_Rhodobacteraceae_g_Roseovarius_s_Roseovarius_sp003298505:0.14013,((refdb_Pelagicola_litorisediminis_CECT_8287_MMP102326668_FWFL01000005_1_MMP102326668_148_142664_144577_pos_d_Bacteria_p_Proteobacteria_c_Alphaproteobacteria_o_Rhodobacterales_f_Rhodobacteraceae_g_Roseovarius_s_Roseovarius_litorisediminis:0.12644,refdb_Roseovarius_gaetbuli_CECT_8370_MMP102342418_FWFJ01000011_1_0MMP102342418_15_013724_015634_pos_d_Bacteria_p_Proteobacteria_c_Alphaproteobacteria_o_Rhodobacterales_f_Rhodobacteraceae_g_Roseovarius_s_Roseovarius_gaetbuli:0.08410)71.00:0.02537,refdb_Roseovarius_lutimaris_112_MMP04487859_FOVP01000003_1_107_104907_106817_pos_d_Bacteria_p_Proteobacteria_c_Alphaproteobacteria_o_Rhodobacterales_f_Rhodobacteraceae_g_Roseovarius_s_Roseovarius_lutimaris:0.08263)74.00:0.04233)98.00:0.05276)94.00:0.04616)83.00:0.02080,(refdb_Pontibaca_methylaminivorans_GRP21_MMP05421849_NZ_FTPS01000001_1_MMP05421849_1036_1069931_1071847_neg_d_Bacteria_p_Proteobacteria_c_Alphaproteobacteria_o_Rhodobacterales_f_Rhodobacteraceae_g_Pontibaca_s_Pontibaca_methylaminivorans:0.22130,refdb_OceanDNA_b24902_030_033_030361_032301_pos_d_Bacteria_p_Proteobacteria_c_Alphaproteobacteria_o_Parvibaculales_f_Parvibaculaceae_g_Parvibaculum_s_:0.15469)100.00:0.09331)78.00:0.02858,(refdb_Pseudovibrio_axinellae_Ad2_MMP04147116_NZ_0LMCB01000159_1_78_084039_085976_neg_d_Bacteria_p_Proteobacteria_c_Alphaproteobacteria_o_Rhizobiales_f_Stappiaceae_g_Pseudovibrio_s_Pseudovibrio_axinellae:0.15154,refdb_Nesiotobacter_exalbescens_WB1_6_MMP04589125_NZ_0LVVZ01000018_1_39_040702_042651_neg_d_Bacteria_p_Proteobacteria_c_Alphaproteobacteria_o_Rhizobiales_f_Stappiaceae_g_Nesiotobacter_s_Nesiotobacter_exalbescens:0.09953)100.00:0.17468)100.00:0.06918,(((refdb_Rhodobacteraceae_bacterium_NORP23_MMP07568837_NVXA01000002_1_0MMP07568837_18_017172_019076_pos_d_Bacteria_p_Proteobacteria_c_Alphaproteobacteria_o_Rhodobacterales_f_Rhodobacteraceae_g_UBA3077_s_UBA3077_sp002746395:0.16917,refdb_OceanDNA_b30690_095_06_04292_06190_pos_d_Bacteria_p_Proteobacteria_c_Alphaproteobacteria_o_Rhodobacterales_f_Rhodobacteraceae_g_UBA5972_s_UBA5972_sp002430125:0.11417)100.00:0.18652,refdb_Cohaesibacter_YE_B6_MMP09580333_NZ_0QODK01000007_1_MMP09580333_132_0161633_0163537_pos_d_Bacteria_p_Proteobacteria_c_Alphaproteobacteria_o_Rhizobiales_f_Cohaesibacteraceae_g_Cohaesibacter:0.11162)100.00:0.08756,refdb_Oceanibacterium_hippocampi_CECT_7691_MMP102070168_FWFR01000002_1_0MMP102070168_465_0504212_0506113_pos_d_Bacteria_p_Proteobacteria_c_Alphaproteobacteria_o_Sneathiellales_f_Sneathiellaceae_g_Oceanibacterium_s_Oceanibacterium_hippocampi:0.20153)87.00:0.04106)100.00:0.09569,((refdb_Phyllobacteriaceae_bacterium_SP_17_MMP07619687_PAPF01000026_1_0MMP07619687_45_042502_044400_neg_d_Bacteria_p_Proteobacteria_c_Alphaproteobacteria_o_Rhizobiales_f_Rhizobiaceae_g_Notoacmeibacter_s_Notoacmeibacter_sp002708825:0.08348,refdb_Nitratireductor_indicus_C115_MMP02471165_NZ_0AMSI01000015_1_77_078113_080020_pos_d_Bacteria_p_Proteobacteria_c_Alphaproteobacteria_o_Rhizobiales_f_Rhizobiaceae_g_Nitratireductor_s_Nitratireductor_indicus:0.10994)100.00:0.10030,(refdb_Rhodobacteraceae_bacterium_DSL_40_MMP09228018_NZ_0QKPN01000008_1_MMP09228018_67_074652_076574_pos_d_Bacteria_p_Proteobacteria_c_Alphaproteobacteria_o_Rhodobacterales_f_Rhodobacteraceae_g_DSL_40_s_DSL_40_sp003258405:0.19032,(refdb_Thioclava_13D2W_2_MMP02945012_NZ_0AQRC01000001_1_56_052078_053964_pos_d_Bacteria_p_Proteobacteria_c_Alphaproteobacteria_o_Rhodobacterales_f_Rhodobacteraceae_g_Thioclava_s_Thioclava_atlantica:0.13882,(refdb_Tropicimonas_isoalkanivorans_B51_MMP04488094_FOLG01000003_1_221_235552_237453_neg_d_Bacteria_p_Proteobacteria_c_Alphaproteobacteria_o_Rhodobacterales_f_Rhodobacteraceae_g_Tropicimonas_s_Tropicimonas_isoalkanivorans:0.08855,(refdb_Donghicola_tyrosinivorans_strain_DSM_100212_MMP07621402_PVTQ01000033_1_00MMP07621402_3_002837_004735_pos_d_Bacteria_p_Proteobacteria_c_Alphaproteobacteria_o_Rhodobacterales_f_Rhodobacteraceae_g_Donghicola_s_Donghicola_tyrosinivorans:0.08902,(refdb_Maritimibacter_alkaliphilus_HTCC_2654_MMP02436110_NZ_000CH902578_1_2385_2443735_2445630_neg_d_Bacteria_p_Proteobacteria_c_Alphaproteobacteria_o_Rhodobacterales_f_Rhodobacteraceae_g_Maritimibacter_s_Maritimibacter_alkaliphilus:0.10242,(refdb_Tropicimonas_sediminicola_DSM_29339_MMP05421757_FZOY01000015_1_0MMP05421757_17_014423_016315_neg_d_Bacteria_p_Proteobacteria_c_Alphaproteobacteria_o_Rhodobacterales_f_Rhodobacteraceae_g_Tropicimonas_A_s_Tropicimonas_A_sediminicola:0.10206,refdb_Ponticoccus_UMTAT08_MMP03145050_NZ_0JSUQ01000032_1_45_038728_040629_neg_d_Bacteria_p_Proteobacteria_c_Alphaproteobacteria_o_Rhodobacterales_f_Rhodobacteraceae_g_Mameliella_s_Mameliella_alba:0.05930)100.00:0.03315)100.00:0.05178)86.00:0.03725)95.00:0.04329)80.00:0.04279)99.00:0.04845)100.00:0.11988)100.00:0.07200)97.00:0.03754,(refdb_OceanDNA_b31476_09_074_074440_076401_pos_d_Bacteria_p_Proteobacteria_c_Alphaproteobacteria_o_Sphingomonadales_f_Emcibacteraceae_g_Emcibacter_s_Emcibacter_sp002380195:0.34064,refdb_Rhodospirillaceae_bacterium_WD2A32_MMP09517646_NZ_0QPMH01000007_1_MMP09517646_74_066699_068621_neg_d_Bacteria_p_Proteobacteria_c_Alphaproteobacteria_o_Kiloniellales_f_Fodinicurvataceae_g_Rhodovibrio:0.23944)100.00:0.10613)79.00:0.02819,((hallin_Azospirillum_lipoferum_4B_NC_016622_1_3_0624_0731733_0733682_neg_OX_862719_d_Bacteria_p_Proteobacteria_c_Alphaproteobacteria_o_Azospirillales_f_Azospirillaceae_g_Azospirillum_s_Azospirillum_lipoferum_C:0.15750,hallin_Rhodospirillum_centenum_SW_NC_011420_2_1_3730_4105466_4107394_neg_OX_414684_d_Bacteria_p_Proteobacteria_c_Alphaproteobacteria_o_Azospirillales_f_Azospirillaceae_g_Rhodospirillum_A_s_Rhodospirillum_A_centenum:0.16968)100.00:0.14969,((refdb_Terasakiella_pusilla_IF_6_MMP02743896_NZ_JHYO01000002_1_119_131152_133080_pos_d_Bacteria_p_Proteobacteria_c_Alphaproteobacteria_o_Rhodospirillales_A_f_Terasakiellaceae_g_Terasakiella_s_Terasakiella_pusilla:0.24346,(refdb_Rhizobiales_bacterium_SY3_13_MMP08043188_PHIG01000056_1_00MMP08043188_4_004235_006151_pos_d_Bacteria_p_Proteobacteria_c_Alphaproteobacteria_o_NRL2_f_NRL2_g_NRL2_s_NRL2_sp002798435:0.10210,refdb_OceanDNA_b32602_001_42_45902_47818_pos_d_Bacteria_p_Proteobacteria_c_Alphaproteobacteria_o_Thalassobaculales_f_Thalassobaculaceae_g_BAL199_s_:0.11708)100.00:0.08515)100.00:0.06854,((hallin_Bradyrhizobium_sp_STM_3843_NZ_CAFK01000350_1_287_026_026796_028736_pos_OX_551947_d_Bacteria_p_Proteobacteria_c_Alphaproteobacteria_o_Rhizobiales_f_Xanthobacteraceae_g_Bradyrhizobium_s_Bradyrhizobium_sp000239815:0.08995,(hallin_Bradyrhizobium_sp_BTAi1_NC_009485_1_1_5669_6227938_6229857_pos_OX_288000_d_Bacteria_p_Proteobacteria_c_Alphaproteobacteria_o_Rhizobiales_f_Xanthobacteraceae_g_Bradyrhizobium_s_Bradyrhizobium_sp000015165:0.02629,(hallin_Bradyrhizobium_sp_ORS_375_strain_ORS375_NZ_CAFI01000497_1_497_007_006328_008247_neg_OX_566679_d_Bacteria_p_Proteobacteria_c_Alphaproteobacteria_o_Rhizobiales_f_Xanthobacteraceae_g_Bradyrhizobium_s_Bradyrhizobium_sp000239775:0.01380,hallin_Bradyrhizobium_sp_STM_3809_NZ_CAFJ01000803_1_169_12_11903_13822_neg_OX_551936_d_Bacteria_p_Proteobacteria_c_Alphaproteobacteria_o_Rhizobiales_f_Xanthobacteraceae_g_Bradyrhizobium_s_Bradyrhizobium_sp000239795:0.02427)80.00:0.01169)100.00:0.11811)100.00:0.16337,(((((refdb_Paracoccus_halophilus_CGMCC_1_6117_MMP04487972_FOJO01000013_1_042_033513_035441_neg_d_Bacteria_p_Proteobacteria_c_Alphaproteobacteria_o_Rhodobacterales_f_Rhodobacteraceae_g_Paracoccus_s_Paracoccus_halophilus:0.15753,refdb_Paracoccus_N5_MMP02261258_NZ_0AQUO01000002_1_265_0307442_0309370_pos_d_Bacteria_p_Proteobacteria_c_Alphaproteobacteria_o_Rhodobacterales_f_Rhodobacteraceae_g_Paracoccus_s_Paracoccus_aminovorans_B:0.12327)100.00:0.16249,((refdb_Pseudochrobactrum_B5_MMP05891804_NZ_00MOYL01000005_1_65_0073138_0075054_pos_d_Bacteria_p_Proteobacteria_c_Alphaproteobacteria_o_Rhizobiales_f_Rhizobiaceae_g_Pseudochrobactrum_s_Pseudochrobactrum_sp001939785:0.08469,(hallin_Brucella_neotomae_5K33_neotomae_contig_1_NZ_AZBJ02000001_1_131_004_03395_05314_pos_OX_520456_d_Bacteria_p_Proteobacteria_c_Alphaproteobacteria_o_Rhizobiales_A_f_Rhizobiaceae_A_g_Brucella_s_Brucella_melitensis:0.00657,(hallin_Brucella_canis_ATCC_23365_chromosome_I_NC_010103_1_2_0259_0258221_0260140_pos_OX_483179_d_Bacteria_p_Proteobacteria_c_Alphaproteobacteria_o_Rhizobiales_A_f_Rhizobiaceae_A_g_Brucella_s_Brucella_melitensis:0.00218,(hallin_Brucella_ovis_ATCC_25840_chromosome_I_NC_009505_1_2_0261_0257170_0259089_pos_OX_444178_d_Bacteria_p_Proteobacteria_c_Alphaproteobacteria_o_Rhizobiales_A_f_Rhizobiaceae_A_g_Brucella_s_Brucella_melitensis:0.00218,((hallin_Brucella_microti_CCM_4915_chromosome_1_NC_013119_1_2_0246_0259390_0261309_pos_OX_568815_d_Bacteria_p_Proteobacteria_c_Alphaproteobacteria_o_Rhizobiales_A_f_Rhizobiaceae_A_g_Brucella_s_Brucella_melitensis:0.00218,hallin_Brucella_sp_83_13_supercont1_20_NZ_DS999668_1_10_098_0103426_0105345_pos_OX_520449_d_Bacteria_p_Proteobacteria_c_Alphaproteobacteria_o_Rhizobiales_A_f_Rhizobiaceae_A_g_Brucella_s_Brucella_melitensis:0.00218)17.00:0.00000,refdb_Brucella_56_94_MMP00839716_NZ_0KB850635_1_764_0831552_0833471_neg_d_Bacteria_p_Proteobacteria_c_Alphaproteobacteria_o_Rhizobiales_f_Rhizobiaceae_g_Brucella_s_Brucella_melitensis:0.00000)18.00:0.00000)19.00:0.00000)39.00:0.00000)100.00:0.10236)100.00:0.08694,((hallin_Rhizobium_leguminosarum_bv_trifolii_WSM597_Rleg9scaffold_1_NZ_JH719381_1_1_3823_3978912_3980831_neg_OX_754764_d_Bacteria_p_Proteobacteria_c_Alphaproteobacteria_o_Rhizobiales_f_Rhizobiaceae_g_Rhizobium_s_Rhizobium_acidisoli:0.17176,(hallin_Sinorhizobium_fredii_USDA_257_NC_018000_1_01_3899_4062959_4064878_neg_OX_1185652_d_Bacteria_p_Proteobacteria_c_Alphaproteobacteria_o_Rhizobiales_f_Rhizobiaceae_g_Sinorhizobium_s_Sinorhizobium_fredii_B:0.05416,hallin_Sinorhizobium_meliloti_1021_NC_003047_1_2_0659_0647969_0649888_pos_OX_266834_d_Bacteria_p_Proteobacteria_c_Alphaproteobacteria_o_Rhizobiales_f_Rhizobiaceae_g_Sinorhizobium_s_Sinorhizobium_meliloti:0.07501)100.00:0.03131)84.00:0.02343,(refdb_OceanDNA_b26809_079_02_00961_02886_neg_d_Bacteria_p_Proteobacteria_c_Alphaproteobacteria_o_Rhizobiales_f_Rhizobiaceae_g_Aurantimonas_s_:0.10819,(refdb_OceanDNA_b26822_0033_03_03058_04983_pos_d_Bacteria_p_Proteobacteria_c_Alphaproteobacteria_o_Rhizobiales_f_Rhizobiaceae_g_Mesorhizobium_E_s_:0.10019,refdb_Stappia_indica_SBBC_49_MMP05382876_NZ_0MBQE01000002_1_363_0419589_0421505_pos_d_Bacteria_p_Proteobacteria_c_Alphaproteobacteria_o_Rhizobiales_f_Stappiaceae_g_Stappia_s_Stappia_indica:0.06765)100.00:0.04082)94.00:0.03516)89.00:0.02637)88.00:0.03215)100.00:0.05913,(refdb_Hyphomicrobium_nitrativorans_MMP02641510_NC_022997_1_1569_1685552_1687492_neg_d_Bacteria_p_Proteobacteria_c_Alphaproteobacteria_o_Rhizobiales_f_Hyphomicrobiaceae_g_Hyphomicrobium_s_Hyphomicrobium_nitrativorans:0.24101,refdb_Rhizobiales_bacterium_YIM_77505_MMP02745209_NZ_JQNH01000001_1_2794_2958860_2960803_pos_d_Bacteria_p_Proteobacteria_c_Alphaproteobacteria_o_Rhizobiales_f_Beijerinckiaceae_g_Microvirga_s_Microvirga_sp000745135:0.13926)97.00:0.04576)99.00:0.03556,hallin_Chelatococcus_sp_GW1_contig000001_NZ_ALIQ01000001_1_182_013_012577_014538_pos_OX_1211115_d_Bacteria_p_Proteobacteria_c_Alphaproteobacteria_o_Rhizobiales_f_Beijerinckiaceae_g_Chelatococcus_A_s_Chelatococcus_A_caeni:0.16875)100.00:0.05097,((refdb_Rhodopseudomonas_palustris_BAL398_MMP03072170_NZ_0JXXE01000600_1_1_00001_01389_neg_d_Bacteria_p_Proteobacteria_c_Alphaproteobacteria_o_Rhizobiales_f_Xanthobacteraceae_g_Rhodopseudomonas_s_Rhodopseudomonas_palustris_E:0.17980,(hallin_Rhodopseudomonas_palustris_HaA2_NC_007778_1_1_3156_3594318_3596264_pos_OX_316058_d_Bacteria_p_Proteobacteria_c_Alphaproteobacteria_o_Rhizobiales_f_Xanthobacteraceae_g_Rhodopseudomonas_s_Rhodopseudomonas_palustris_J:0.07629,(refdb_Rhodopseudomonas_palustris_strain_XCP_MMP09388146_QKQS01000008_1_0MMP09388146_155_0160409_0162346_neg_d_Bacteria_p_Proteobacteria_c_Alphaproteobacteria_o_Rhizobiales_f_Xanthobacteraceae_g_Rhodopseudomonas_s_Rhodopseudomonas_palustris_I:0.04327,(hallin_Rhodopseudomonas_palustris_CGA009_NC_005296_1_1_2104_2322735_2324672_pos_OX_258594_d_Bacteria_p_Proteobacteria_c_Alphaproteobacteria_o_Rhizobiales_f_Xanthobacteraceae_g_Rhodopseudomonas_s_Rhodopseudomonas_palustris_F:0.00216,hallin_Rhodopseudomonas_palustris_TIE_1_NC_011004_1_1_2339_2538742_2540679_pos_OX_395960_d_Bacteria_p_Proteobacteria_c_Alphaproteobacteria_o_Rhizobiales_f_Xanthobacteraceae_g_Rhodopseudomonas_s_Rhodopseudomonas_palustris_F:0.00645)100.00:0.02403)100.00:0.09303)100.00:0.03606)91.00:0.02102,(((hallin_Hyphomicrobium_denitrificans_ATCC_51888_NC_014313_1_1_1885_1914410_1916335_neg_OX_582899_d_Bacteria_p_Proteobacteria_c_Alphaproteobacteria_o_Rhizobiales_f_Hyphomicrobiaceae_g_Hyphomicrobium_s_Hyphomicrobium_denitrificans:0.11081,hallin_Hyphomicrobium_denitrificans_1NES1_NC_021172_1_1_1246_1296817_1298745_pos_OX_670307_d_Bacteria_p_Proteobacteria_c_Alphaproteobacteria_o_Rhizobiales_f_Hyphomicrobiaceae_g_Hyphomicrobium_s_Hyphomicrobium_denitrificans_A:0.06045)100.00:0.09369,hallin_Afipia_sp_1NLS2_ctg00003_NZ_ADVZ01000010_1_05_0027_0029349_0031277_pos_OX_666684_d_Bacteria_p_Proteobacteria_c_Alphaproteobacteria_o_Rhizobiales_f_Xanthobacteraceae_g_Afipia_s_Afipia_sp000178995:0.06023)100.00:0.04312,(hallin_Afipia_birgiae_34632_NZ_HG326652_1_1_2757_2886938_2888887_pos_OX_1197906_d_Bacteria_p_Proteobacteria_c_Alphaproteobacteria_o_Rhizobiales_f_Xanthobacteraceae_g_Afipia_s_Afipia_birgiae:0.06247,(hallin_Bradyrhizobium_sp_CCBAU_43298_Scaffold1_contig1_NZ_AJQE01000001_1_330_031_034730_036673_neg_OX_1128178_d_Bacteria_p_Proteobacteria_c_Alphaproteobacteria_o_Rhizobiales_f_Xanthobacteraceae_g_Bradyrhizobium_s_Bradyrhizobium_sp000261685:0.02566,(hallin_Bradyrhizobium_yuanmingense_CCBAU_05623_Scaffold1_contig1_NZ_AJQJ01000001_1_194_28_034435_036381_neg_OX_1128326_d_Bacteria_p_Proteobacteria_c_Alphaproteobacteria_o_Rhizobiales_f_Xanthobacteraceae_g_Bradyrhizobium_s_Bradyrhizobium_yuanmingense:0.03072,(hallin_Bradyrhizobium_sp_CCBAU_15615_Scaffold1_contig1_NZ_AJQG01000001_1_001_003_003600_005546_pos_OX_1128179_d_Bacteria_p_Proteobacteria_c_Alphaproteobacteria_o_Rhizobiales_f_Xanthobacteraceae_g_Bradyrhizobium_s_Bradyrhizobium_ottawaense:0.00000,hallin_Bradyrhizobium_sp_CCBAU_15635_Scaffold1_contig1_NZ_AJQH01000001_1_012_063_067901_069847_neg_OX_1128180_d_Bacteria_p_Proteobacteria_c_Alphaproteobacteria_o_Rhizobiales_f_Xanthobacteraceae_g_Bradyrhizobium_s_Bradyrhizobium_ottawaense:0.00836)100.00:0.02930)100.00:0.02801)100.00:0.06524)100.00:0.04082)98.00:0.02315)100.00:0.07897)100.00:0.04245)100.00:0.12154)100.00:0.07275)97.00:0.04980)80.00:0.06738,((hallin_Cardiobacterium_hominis_ATCC_15826_SCAFFOLD26_NZ_GG694050_1_22_052_063363_065273_pos_OX_638300_d_Bacteria_p_Proteobacteria_c_Gammaproteobacteria_o_Cardiobacteriales_f_Cardiobacteriaceae_g_Cardiobacterium_s_Cardiobacterium_hominis:0.03772,hallin_Cardiobacterium_valvarum_F0432_Scfld0_NZ_JH417875_1_02_006_011238_013151_pos_OX_797473_d_Bacteria_p_Proteobacteria_c_Gammaproteobacteria_o_Cardiobacteriales_f_Cardiobacteriaceae_g_Cardiobacterium_s_Cardiobacterium_valvarum:0.03111)100.00:0.29112,(((((hallin_Kingella_kingae_ATCC_23330_NZ_FOJK01000056_1_21_059_057714_059777_neg_OX_887327_d_Bacteria_p_Proteobacteria_c_Gammaproteobacteria_o_Burkholderiales_f_Neisseriaceae_g_Kingella_s_Kingella_kingae:0.00241,(hallin_Kingella_kingae_11220434_scaffold00001_NZ_JH768594_1_03_059_059293_061356_neg_OX_1188007_d_Bacteria_p_Proteobacteria_c_Gammaproteobacteria_o_Burkholderiales_f_Neisseriaceae_g_Kingella_s_Kingella_kingae:0.00184,hallin_Kingella_kingae_PYKK081_scaffold0001_NZ_JH621344_1_01_0084_0080829_0082892_pos_OX_1150867_d_Bacteria_p_Proteobacteria_c_Gammaproteobacteria_o_Burkholderiales_f_Neisseriaceae_g_Kingella_s_Kingella_kingae:0.00185)100.00:0.00500)100.00:0.17667,(hallin_Kingella_oralis_ATCC_51147_Scfld4_NZ_GG665875_1_2_0175_0168654_0170798_pos_OX_629741_d_Bacteria_p_Proteobacteria_c_Gammaproteobacteria_o_Burkholderiales_f_Neisseriaceae_g_Kingella_B_s_Kingella_B_oralis:0.10048,(hallin_Kingella_denitrificans_ATCC_33394_SCAFFOLD1_NZ_GL870929_1_01_2038_2085472_2087568_neg_OX_888741_d_Bacteria_p_Proteobacteria_c_Gammaproteobacteria_o_Burkholderiales_f_Neisseriaceae_g_Kingella_A_s_Kingella_A_denitrificans:0.06171,hallin_Simonsiella_muelleri_ATCC_29453_chromosome_NZ_CP019448_1_1_0916_0969604_0971658_neg_OX_641147_d_Bacteria_p_Proteobacteria_c_Gammaproteobacteria_o_Burkholderiales_f_Neisseriaceae_g_Simonsiella_s_Simonsiella_muelleri:0.13103)100.00:0.06131)100.00:0.04105)100.00:0.06699,(((hallin_Neisseria_cinerea_ATCC_14685_N_cinerea_1_0_2_Cont35_1_NZ_ACDY02000035_1_33_160_153660_155621_neg_OX_546262_d_Bacteria_p_Proteobacteria_c_Gammaproteobacteria_o_Burkholderiales_f_Neisseriaceae_g_Neisseria_s_Neisseria_cinerea:0.01053,hallin_Neisseria_lactamica_NS19_contig00132_NZ_AEPI01000132_1_052_052_049020_050987_neg_OX_933280_d_Bacteria_p_Proteobacteria_c_Gammaproteobacteria_o_Burkholderiales_f_Neisseriaceae_g_Neisseria_s_Neisseria_lactamica_A:0.00227)94.00:0.00653,((hallin_Neisseria_lactamica_020_06_NC_014752_1_1_1625_1770068_1772035_neg_OX_489653_d_Bacteria_p_Proteobacteria_c_Gammaproteobacteria_o_Burkholderiales_f_Neisseriaceae_g_Neisseria_s_Neisseria_lactamica:0.01059,hallin_Neisseria_polysaccharea_ATCC_43768_N_polysaccharea_1_0_1_Cont284_1_NZ_ADBE01000139_1_028_050_054356_056323_pos_OX_546267_d_Bacteria_p_Proteobacteria_c_Gammaproteobacteria_o_Burkholderiales_f_Neisseriaceae_g_Neisseria_s_Neisseria_polysaccharea:0.00639)99.00:0.00428,hallin_Neisseria_flavescens_NRL30031_H210_N_flavescens_1_0_Cont227_1_NZ_ACEN01000117_1_108_035_034764_036461_neg_OX_546264_d_Bacteria_p_Proteobacteria_c_Gammaproteobacteria_o_Burkholderiales_f_Neisseriaceae_g_Neisseria_s_Neisseria_flavescens:0.00602)95.00:0.00424)99.00:0.04220,((hallin_Neisseria_mucosa_C102_supercont1_1_NZ_GL635793_1_3_0033_0034819_0036786_neg_OX_435832_d_Bacteria_p_Proteobacteria_c_Gammaproteobacteria_o_Burkholderiales_f_Neisseriaceae_g_Neisseria_s_Neisseria_sp000186165:0.00210,hallin_Neisseria_subflava_NJ9703_N_subflava_1_0_1_Cont69_1_NZ_ACEO02000063_1_61_142_141439_143406_pos_OX_546268_d_Bacteria_p_Proteobacteria_c_Gammaproteobacteria_o_Burkholderiales_f_Neisseriaceae_g_Neisseria_s_Neisseria_subflava_C:0.00215)100.00:0.01680,((hallin_Neisseria_mucosa_ATCC_25996_N_mucosa_1_0_2_Cont68_1_NZ_ACDX02000067_1_67_241_254544_256514_neg_OX_546266_d_Bacteria_p_Proteobacteria_c_Gammaproteobacteria_o_Burkholderiales_f_Neisseriaceae_g_Neisseria_s_Neisseria_mucosa_A:0.01283,hallin_Neisseria_sicca_4320_N_sicca_4320_contig00169_NZ_AEPF01000169_1_019_022_025095_027065_neg_OX_933266_d_Bacteria_p_Proteobacteria_c_Gammaproteobacteria_o_Burkholderiales_f_Neisseriaceae_g_Neisseria_s_Neisseria_sicca_E:0.02347)100.00:0.03187,(hallin_Neisseria_sicca_ATCC_29256_N_sicca_1_0_1_Cont61_1_NZ_ACKO02000061_1_50_036_040945_042915_neg_OX_547045_d_Bacteria_p_Proteobacteria_c_Gammaproteobacteria_o_Burkholderiales_f_Neisseriaceae_g_Neisseria_s_Neisseria_sicca:0.00765,hallin_Neisseria_sp_oral_taxon_014_str_F0314_chromosom_NZ_CP040504_1_1_0869_0909587_0911554_neg_OX_641149_d_Bacteria_p_Proteobacteria_c_Gammaproteobacteria_o_Burkholderiales_f_Neisseriaceae_g_Neisseria_s_Neisseria_sp000090875:0.04462)100.00:0.01301)100.00:0.03427)100.00:0.03588)100.00:0.14715)100.00:0.17976,(refdb_Alcaligenes_faecalis_MMP10101723_NZ_CP032521_1_MMP10101723_2027_2152871_2154775_pos_d_Bacteria_p_Proteobacteria_c_Gammaproteobacteria_o_Burkholderiales_f_Burkholderiaceae_g_Alcaligenes_s_Alcaligenes_aquatilis:0.02011,(hallin_Alcaligenes_faecalis_subsp_faecalis_NCIB_8687_Contig_1_NZ_AKMR01000001_1_017_026_031262_033166_pos_OX_1156918_d_Bacteria_p_Proteobacteria_c_Gammaproteobacteria_o_Burkholderiales_f_Burkholderiaceae_g_Alcaligenes_s_Alcaligenes_faecalis_C:0.01748,hallin_Alcaligenes_sp_HPC1271_Contig01_NZ_AMXV01000001_1_54_045_039780_040880_pos_OX_1069631_d_Bacteria_p_Proteobacteria_c_Gammaproteobacteria_o_Burkholderiales_f_Burkholderiaceae_g_Alcaligenes_s_Alcaligenes_phenolicus:0.00000)100.00:0.01019)100.00:0.22901)98.00:0.06124,(hallin_Achromobacter_arsenitoxydans_SY8_Contig00129_NZ_AGUF01000105_1_041_050_047314_049227_neg_OX_477184_d_Bacteria_p_Proteobacteria_c_Gammaproteobacteria_o_Burkholderiales_f_Burkholderiaceae_g_Achromobacter_s_Achromobacter_arsenitoxydans:0.04283,(hallin_Achromobacter_xylosoxidans_A8_NC_014640_1_1_4481_4874843_4876759_pos_OX_762376_d_Bacteria_p_Proteobacteria_c_Gammaproteobacteria_o_Burkholderiales_f_Burkholderiaceae_g_Achromobacter_s_Achromobacter_xylosoxidans_B:0.02134,(refdb_OceanDNA_b33284_0099_02_02498_04414_pos_d_Bacteria_p_Proteobacteria_c_Gammaproteobacteria_o_Burkholderiales_f_Burkholderiaceae_g_Achromobacter_s_Achromobacter_insuavis:0.01869,hallin_Achromobacter_xylosoxidans_C54_supercont1_1_NZ_GL635800_1_240_070_067240_069156_neg_OX_562971_d_Bacteria_p_Proteobacteria_c_Gammaproteobacteria_o_Burkholderiales_f_Burkholderiaceae_g_Achromobacter_s_Achromobacter_xylosoxidans:0.00646)100.00:0.03405)99.00:0.04316)100.00:0.18016)100.00:0.06633)100.00:0.11332)100.00:0.10849,refdb_Salinisphaera_shabanensis_E1L3A_MMP02472183_AFNV02000037_1_017_015267_017246_pos_d_Bacteria_p_Proteobacteria_c_Gammaproteobacteria_o_Nevskiales_f_Salinisphaeraceae_g_Salinisphaera_s_Salinisphaera_shabanensis:0.39046)100.00:0.14055,(refdb_Thiohalorhabdus_denitrificans_HL_19_MMP04025648_NZ_LJCP01000007_1_360_357046_358995_neg_d_Bacteria_p_Proteobacteria_c_Gammaproteobacteria_o_Thiohalorhabdales_f_Thiohalorhabdaceae_g_Thiohalorhabdus_s_Thiohalorhabdus_denitrificans:0.46784,(((hallin_Halomonas_sp_KM_1_NZ_BAEU01000173_1_142_027_023446_025341_neg_OX_590061_d_Bacteria_p_Proteobacteria_c_Gammaproteobacteria_o_Pseudomonadales_f_Halomonadaceae_g_Halomonas_s_Halomonas_sp000246875:0.47029,refdb_Inmirania_thermothiophila_DSM_100275_MMP10362945_NZ_0RJVI01000002_1_MMP10362945_437_0453826_0455703_neg_d_Bacteria_p_Proteobacteria_c_Gammaproteobacteria_o_21_64_14_f_21_64_14:0.34309)99.00:0.11494,((hallin_Rhodanobacter_sp_115_contig001_NZ_AJXS01000001_1_480_041_043717_045666_pos_OX_1162282_d_Bacteria_p_Proteobacteria_c_Gammaproteobacteria_o_Xanthomonadales_f_Rhodanobacteraceae_g_Rhodanobacter_s_Rhodanobacter_glycinis:0.23654,((hallin_Rhodanobacter_thiooxydans_LCS2_contig001_NZ_AJXW01000001_1_003_081_080124_082067_neg_OX_1163409_d_Bacteria_p_Proteobacteria_c_Gammaproteobacteria_o_Xanthomonadales_f_Rhodanobacteraceae_g_Rhodanobacter_s_Rhodanobacter_thiooxydans:0.08048,hallin_Rhodanobacter_spathiphylli_B39_contig001_NZ_AJXT01000001_1_009_021_019821_021767_neg_OX_1163407_d_Bacteria_p_Proteobacteria_c_Gammaproteobacteria_o_Xanthomonadales_f_Rhodanobacteraceae_g_Rhodanobacter_s_Rhodanobacter_spathiphylli:0.01434)100.00:0.02175,hallin_Rhodanobacter_fulvus_Jip2_contig001_NZ_AJXU01000001_1_007_050_055049_056992_pos_OX_1163408_d_Bacteria_p_Proteobacteria_c_Gammaproteobacteria_o_Xanthomonadales_f_Rhodanobacteraceae_g_Rhodanobacter_s_Rhodanobacter_fulvus:0.02220)100.00:0.25204)100.00:0.21282,refdb_Thioalbus_denitrificans_DSM_26407_MMP09074856_NZ_QPJY01000002_1_MMP09074856_676_760779_762650_neg_d_Bacteria_p_Proteobacteria_c_Gammaproteobacteria:0.28148)100.00:0.07995)97.00:0.05876,(((((hallin_Pseudomonas_stutzeri_TS44_Contig00001_NZ_AJXE01000001_1_42_002_000986_002896_neg_OX_477228_d_Bacteria_p_Proteobacteria_c_Gammaproteobacteria_o_Pseudomonadales_f_Pseudomonadaceae_g_Pseudomonas_A_s_Pseudomonas_A_stutzeri_C:0.31133,((hallin_Pseudomonas_aeruginosa_PA7_NC_009656_1_1_1649_1776910_1778820_neg_OX_381754_d_Bacteria_p_Proteobacteria_c_Gammaproteobacteria_o_Pseudomonadales_f_Pseudomonadaceae_g_Pseudomonas_s_Pseudomonas_aeruginosa_A:0.00547,((hallin_Pseudomonas_aeruginosa_DQ8_contig000001_NZ_ALIO01000001_1_123_063_056225_058135_pos_OX_1211113_d_Bacteria_p_Proteobacteria_c_Gammaproteobacteria_o_Pseudomonadales_f_Pseudomonadaceae_g_Pseudomonas_s_Pseudomonas_aeruginosa:0.00219,refdb_Pseudomonas_aeruginosa_strain_Jp241_MMP10478476_RXDB01000013_1_0MMP10478476_26_020438_022357_pos_d_Bacteria_p_Proteobacteria_c_Gammaproteobacteria_o_Pseudomonadales_f_Pseudomonadaceae_g_Pseudomonas_s_Pseudomonas_aeruginosa:0.00000)96.00:0.00220,hallin_Pseudomonas_aeruginosa_PAb1_Contig1_657_NZ_ABKZ01000658_1_500_010_008107_010017_neg_OX_509633_d_Bacteria_p_Proteobacteria_c_Gammaproteobacteria_o_Pseudomonadales_f_Pseudomonadaceae_g_Pseudomonas_s_Pseudomonas_aeruginosa:0.00000)95.00:0.00562)100.00:0.18273,(refdb_Alcanivorax_PN3_MMP02345633_NZ_0AXBX01000019_1_22_023375_025282_pos_d_Bacteria_p_Proteobacteria_c_Gammaproteobacteria_o_Pseudomonadales_f_Alcanivoracaceae_g_Alcanivorax_s_Alcanivorax_xenomutans:0.02206,hallin_Alcanivorax_dieselolei_B5_NC_018691_1_1_4250_4749929_4751836_neg_OX_930169_d_Bacteria_p_Proteobacteria_c_Gammaproteobacteria_o_Pseudomonadales_f_Alcanivoracaceae_g_Alcanivorax_s_Alcanivorax_dieselolei:0.01178)100.00:0.14399)91.00:0.03017)52.00:0.02198,(refdb_Zobellella_taiwanensis_strain_JCM_13381_MMP08707949_PXYH01000014_1_MMP08707949_104_090956_092845_pos_d_Bacteria_p_Proteobacteria_c_Gammaproteobacteria_o_Enterobacterales_f_Aeromonadaceae_g_Zobellella_B_s_Zobellella_B_taiwanensis:0.21801,(((((refdb_TARA_SAMEA4396941_METAG_IJEMMHFI_07_057_061059_062969_pos_d_Bacteria_p_Proteobacteria_c_Gammaproteobacteria_o_Burkholderiales_f_Rhodocyclaceae_g_UBA2357_s_:0.24752,((refdb_OceanDNA_b41433_210_02_00141_02063_neg_d_Bacteria_p_Proteobacteria_c_Gammaproteobacteria_o_Pseudomonadales_f_Saccharospirillaceae_A_g_UBA2009_s_UBA2009_sp002335285:0.17066,((hallin_Pseudomonas_stutzeri_DSM_4166_NC_017532_1_1_3608_3897206_3899119_neg_OX_996285_d_Bacteria_p_Proteobacteria_c_Gammaproteobacteria_o_Pseudomonadales_f_Pseudomonadaceae_g_Pseudomonas_A_s_Pseudomonas_A_stutzeri:0.01287,(refdb_OceanDNA_b40976_005_06_05352_07265_pos_d_Bacteria_p_Proteobacteria_c_Gammaproteobacteria_o_Pseudomonadales_f_Pseudomonadaceae_g_Pseudomonas_A_s_Pseudomonas_A_stutzeri:0.00000,hallin_Pseudomonas_stutzeri_T13_contig000001_NZ_ALJB01000001_1_03_013_011784_013697_neg_OX_1210443_d_Bacteria_p_Proteobacteria_c_Gammaproteobacteria_o_Pseudomonadales_f_Pseudomonadaceae_g_Pseudomonas_A_s_Pseudomonas_A_stutzeri:0.00212)100.00:0.00856)100.00:0.01972,(hallin_Pseudomonas_stutzeri_KOS6_scaffold1_NZ_KK020675_1_2_0155_0162989_0164902_neg_OX_1218352_d_Bacteria_p_Proteobacteria_c_Gammaproteobacteria_o_Pseudomonadales_f_Pseudomonadaceae_g_Pseudomonas_A_s_Pseudomonas_A_stutzeri_B:0.03688,hallin_Pseudomonas_stutzeri_CCUG_29243_NC_018028_1_1_0740_0818474_0820387_pos_OX_1196835_d_Bacteria_p_Proteobacteria_c_Gammaproteobacteria_o_Pseudomonadales_f_Pseudomonadaceae_g_Pseudomonas_A_s_Pseudomonas_A_stutzeri_U:0.02382)100.00:0.00970)100.00:0.02930)99.00:0.02677,(((refdb_OceanDNA_b41231_01_194_216339_218243_pos_d_Bacteria_p_Proteobacteria_c_Gammaproteobacteria_o_Pseudomonadales_f_Pseudomonadaceae_g_Pseudomonas_E_s_:0.04939,hallin_Pseudomonas_mendocina_NK_01_NC_015410_1_1_0140_0153023_0154927_pos_OX_1001585_d_Bacteria_p_Proteobacteria_c_Gammaproteobacteria_o_Pseudomonadales_f_Pseudomonadaceae_g_Pseudomonas_E_s_Pseudomonas_E_mendocina:0.00427)100.00:0.09997,((refdb_Pseudomonas_SP_133_MMP07619844_PAQP01000007_1_MMP07619844_147_134873_136783_pos_d_Bacteria_p_Proteobacteria_c_Gammaproteobacteria_o_Pseudomonadales_f_Pseudomonadaceae_g_Pseudomonas_A_s_Pseudomonas_A_balearica:0.06853,hallin_Pseudomonas_stutzeri_TS44_Contig00001_NZ_AJXE01000001_1_06_002_001030_002943_neg_OX_477228_d_Bacteria_p_Proteobacteria_c_Gammaproteobacteria_o_Pseudomonadales_f_Pseudomonadaceae_g_Pseudomonas_A_s_Pseudomonas_A_stutzeri_C:0.01394)100.00:0.05708,hallin_Pseudomonas_stutzeri_DSM_10701_NC_018177_1_1_0619_0701516_0703432_pos_OX_1123519_d_Bacteria_p_Proteobacteria_c_Gammaproteobacteria_o_Pseudomonadales_f_Pseudomonadaceae_g_Pseudomonas_A_s_Pseudomonas_A_nitrititolerans:0.03088)64.00:0.01431)64.00:0.01128,refdb_Pseudomonas_stutzeri_CCUG_16156_MMP02471579_NZ_0AGSL01000016_1_26_022260_024176_neg_d_Bacteria_p_Proteobacteria_c_Gammaproteobacteria_o_Pseudomonadales_f_Pseudomonadaceae_g_Pseudomonas_A_s_Pseudomonas_A_stutzeri_AC:0.05042)98.00:0.04026)98.00:0.02399)80.00:0.03610,hallin_Aeromonas_media_WS_chromosome_NZ_CP007567_1_1_2736_3038962_3040869_neg_OX_1208104_d_Bacteria_p_Proteobacteria_c_Gammaproteobacteria_o_Enterobacterales_f_Aeromonadaceae_g_Aeromonas_s_Aeromonas_media:0.09167)43.00:0.00000,(refdb_Pseudomonas_zhaodongensis_strain_SST2_MMP09509804_QNTV01000030_1_00MMP09509804_7_004167_006068_neg_d_Bacteria_p_Proteobacteria_c_Gammaproteobacteria_o_Pseudomonadales_f_Pseudomonadaceae_g_Pseudomonas_A_s_Pseudomonas_A_zhaodongensis:0.03443,hallin_Pseudomonas_stutzeri_SDM_LAC_contig000201_NZ_AGSX01000199_1_136_015_014770_016671_neg_OX_1109445_d_Bacteria_p_Proteobacteria_c_Gammaproteobacteria_o_Pseudomonadales_f_Pseudomonadaceae_g_Pseudomonas_A_s_Pseudomonas_A_stutzeri_H:0.02927)100.00:0.05117)75.00:0.02084,(((refdb_Pseudomonas_pelagia_CL_AP6_MMP02470162_NZ_AROI01000009_1_440_482723_484627_neg_d_Bacteria_p_Proteobacteria_c_Gammaproteobacteria_o_Pseudomonadales_f_Pseudomonadaceae_g_Pseudomonas_D_s_Pseudomonas_D_pelagia:0.19503,refdb_Alteromonadaceae_bacterium_EAC_69_MMP07618328_NZOQ01000026_1_0MMP07618328_17_013991_015898_neg_d_Bacteria_p_Proteobacteria_c_Gammaproteobacteria_o_Pseudomonadales_f_Oleiphilaceae_g_GCA_2695345_s_GCA_2695345_sp002695345:0.12483)96.00:0.03882,(refdb_OceanDNA_b41297_23_011_011501_013420_pos_d_Bacteria_p_Proteobacteria_c_Gammaproteobacteria_o_Pseudomonadales_f_Pseudomonadaceae_g_Pseudomonas_E_s_Pseudomonas_E_peli:0.07267,refdb_OceanDNA_b41214_022_26_30035_31513_pos_d_Bacteria_p_Proteobacteria_c_Gammaproteobacteria_o_Pseudomonadales_f_Pseudomonadaceae_g_Pseudomonas_E_s_:0.07121)80.00:0.01590)90.00:0.03574,(((((refdb_Pseudomonas_fluorescens_MMP10141492_NZ_CP032618_1_MMP10141492_2259_2561742_2563706_pos_d_Bacteria_p_Proteobacteria_c_Gammaproteobacteria_o_Pseudomonadales_f_Pseudomonadaceae_g_Pseudomonas_E_s_Pseudomonas_E_fluorescens_BA:0.03418,hallin_Pseudomonas_extremaustralis_14_3_substr_14_3b_strain_14_3_contig00135_NZ_AHIP01000135_1_107_056_068725_070626_pos_OX_1117958_d_Bacteria_p_Proteobacteria_c_Gammaproteobacteria_o_Pseudomonadales_f_Pseudomonadaceae_g_Pseudomonas_E_s_Pseudomonas_E_extremaustralis:0.06504)100.00:0.08661,(hallin_Pseudomonas_brassicacearum_subsp_brassicacearum_NFM421_NC_015379_1_1_2268_2586034_2587971_pos_OX_994484_d_Bacteria_p_Proteobacteria_c_Gammaproteobacteria_o_Pseudomonadales_f_Pseudomonadaceae_g_Pseudomonas_E_s_Pseudomonas_E_brassicacearum:0.08547,(hallin_Pseudomonas_fluorescens_NCIMB_11764_chromosome_NZ_CP010945_1_1_4341_4759632_4761551_neg_OX_1221522_d_Bacteria_p_Proteobacteria_c_Gammaproteobacteria_o_Pseudomonadales_f_Pseudomonadaceae_g_Pseudomonas_E_s_Pseudomonas_E_fluorescens_B:0.02187,(refdb_Pseudomonas_mandelii_6A1_MMP06679994_NMOJ01000012_1_0MMP06679994_94_095532_097451_neg_d_Bacteria_p_Proteobacteria_c_Gammaproteobacteria_o_Pseudomonadales_f_Pseudomonadaceae_g_Pseudomonas_E_s_Pseudomonas_E_mandelii_B:0.00113,hallin_Pseudomonas_sp_GM41_2012_ctg9_NZ_AKJN02000013_1_08_0299_0338806_0340725_pos_OX_1144708_d_Bacteria_p_Proteobacteria_c_Gammaproteobacteria_o_Pseudomonadales_f_Pseudomonadaceae_g_Pseudomonas_E_s_Pseudomonas_E_sp000282315:0.00518)100.00:0.00712)100.00:0.04220)100.00:0.03362)100.00:0.06241,(hallin_Pseudomonas_fluorescens_Q2_87_chromosome_NZ_CM001558_1_1_2384_2661357_2663276_pos_OX_1038922_d_Bacteria_p_Proteobacteria_c_Gammaproteobacteria_o_Pseudomonadales_f_Pseudomonadaceae_g_Pseudomonas_E_s_Pseudomonas_E_fluorescens_S:0.01896,(hallin_Pseudomonas_brassicacearum_subsp_brassicacearum_NFM421_NC_015379_1_1_2844_3287670_3289589_pos_OX_994484_d_Bacteria_p_Proteobacteria_c_Gammaproteobacteria_o_Pseudomonadales_f_Pseudomonadaceae_g_Pseudomonas_E_s_Pseudomonas_E_brassicacearum:0.00000,hallin_Pseudomonas_fluorescens_F113_NC_016830_1_1_3068_3530080_3531966_neg_OX_1114970_d_Bacteria_p_Proteobacteria_c_Gammaproteobacteria_o_Pseudomonadales_f_Pseudomonadaceae_g_Pseudomonas_E_s_Pseudomonas_E_kilonensis:0.01357)95.00:0.00995)100.00:0.04530)94.00:0.02324,hallin_Pseudomonas_sp_GM60_PMI32_contig5_5_NZ_AKJI01000001_1_086_071_079243_081162_pos_OX_1144334_d_Bacteria_p_Proteobacteria_c_Gammaproteobacteria_o_Pseudomonadales_f_Pseudomonadaceae_g_Pseudomonas_E_s_Pseudomonas_E_sp000282415:0.04722)98.00:0.03289,hallin_Pseudomonas_mandelii_JR_1_chromosome_NZ_CP005960_1_2_0186_0176962_0178881_neg_OX_1147786_d_Bacteria_p_Proteobacteria_c_Gammaproteobacteria_o_Pseudomonadales_f_Pseudomonadaceae_g_Pseudomonas_E_s_Pseudomonas_E_mandelii:0.03750)100.00:0.05390)84.00:0.02858)93.00:0.05453,(refdb_Bowmanella_denitrificans_strain_JL63_MMP07818930_NZ_00PEBU01000021_1_MMP07818930_2_002391_004298_pos_d_Bacteria_p_Proteobacteria_c_Gammaproteobacteria_o_Enterobacterales_f_Alteromonadaceae_g_Bowmanella_s_Bowmanella_denitrificans:0.06892,refdb_Pseudomonadaceae_bacterium_UBA2494_MMP06451085_DDOM01000017_1_005_008444_010348_pos_d_Bacteria_p_Proteobacteria_c_Gammaproteobacteria_o_Pseudomonadales_f_Pseudomonadaceae_g_Pseudomonas_D_s_Pseudomonas_D_abyssi:0.13480)100.00:0.07645)89.00:0.03956)89.00:0.04084)100.00:0.07162,((((refdb_Methylophaga_nitratireducenticrescens_MMP07210921_CP021973_1_0MMP07210921_419_0444598_0446514_pos_d_Bacteria_p_Proteobacteria_c_Gammaproteobacteria_o_Nitrosococcales_f_Methylophagaceae_g_Methylophaga_s_Methylophaga_nitratireducenticrescens:0.28164,(((refdb_OceanDNA_b38908_048_12_14754_16649_neg_d_Bacteria_p_Proteobacteria_c_Gammaproteobacteria_o_Pseudomonadales_f_Oleiphilaceae_g_PZPK01_s_:0.12839,(((refdb_Marinobacter_LQ44_MMP04235750_NZ_CP014754_1_1321_1401421_1403316_neg_d_Bacteria_p_Proteobacteria_c_Gammaproteobacteria_o_Pseudomonadales_f_Oleiphilaceae_g_Marinobacter_s_Marinobacter_sp001447155:0.12337,refdb_Marinobacter_daqiaonensis_CGMCC_1_9167_MMP05216203_FOYW01000001_1_1365_1501008_1502894_neg_d_Bacteria_p_Proteobacteria_c_Gammaproteobacteria_o_Pseudomonadales_f_Oleiphilaceae_g_Marinobacter_s_Marinobacter_daqiaonensis:0.09604)99.00:0.01930,refdb_Marinobacter_litoralis_Sw_45_MMP09425405_NZ_0QMDL01000002_1_MMP09425405_528_0551450_0553345_neg_d_Bacteria_p_Proteobacteria_c_Gammaproteobacteria_o_Pseudomonadales_f_Oleiphilaceae_g_Marinobacter:0.06284)99.00:0.02955,refdb_OceanDNA_b39115_0328_01_00001_01068_neg_d_Bacteria_p_Proteobacteria_c_Gammaproteobacteria_o_Pseudomonadales_f_Oleiphilaceae_g_Marinobacter_s_Marinobacter_segnicrescens:0.06320)94.00:0.00841)92.00:0.02037,refdb_Marinobacter_HL_58_MMP02743386_NZ_JMLY01000001_1_3642_4009162_4011051_neg_d_Bacteria_p_Proteobacteria_c_Gammaproteobacteria_o_Pseudomonadales_f_Oleiphilaceae_g_Marinobacter_s_Marinobacter_sp000686085:0.08766)97.00:0.03709,(refdb_Marinobacter_aromaticivorans_D15_8P_MMP07193047_NZ_NIHD01000001_1_MMP07193047_169_184409_186304_pos_d_Bacteria_p_Proteobacteria_c_Gammaproteobacteria_o_Pseudomonadales_f_Oleiphilaceae_g_Marinobacter_s_Marinobacter_aromaticivorans:0.09545,(refdb_OceanDNA_b38950_014_08_06232_08127_pos_d_Bacteria_p_Proteobacteria_c_Gammaproteobacteria_o_Pseudomonadales_f_Oleiphilaceae_g_Marinobacter_s_:0.04783,((hallin_Marinobacter_sp_BSs20148_NC_018268_1_1_3024_3276482_3278380_neg_OX_490759_d_Bacteria_p_Proteobacteria_c_Gammaproteobacteria_o_Pseudomonadales_f_Oleiphilaceae_g_Marinobacter_s_Marinobacter_psychrophilus:0.00535,hallin_Marinobacter_sp_ELB17_1101232001160_NZ_AAXY01000075_1_72_187_203244_205142_pos_OX_270374_d_Bacteria_p_Proteobacteria_c_Gammaproteobacteria_o_Pseudomonadales_f_Oleiphilaceae_g_Marinobacter_s_Marinobacter_sp000169375:0.00759)100.00:0.01836,refdb_Marinobacter_lipolyticus_BF04_CF_4_MMP02256466_NZ_0KB889897_1_38_038230_040128_neg_d_Bacteria_p_Proteobacteria_c_Gammaproteobacteria_o_Pseudomonadales_f_Oleiphilaceae_g_Marinobacter_s_Marinobacter_lipolyticus_A:0.09246)99.00:0.07205)99.00:0.03079)100.00:0.03498)97.00:0.02650)68.00:0.02207,((refdb_OceanDNA_b38992_137_02_000329_002224_neg_d_Bacteria_p_Proteobacteria_c_Gammaproteobacteria_o_Pseudomonadales_f_Oleiphilaceae_g_Marinobacter_s_Marinobacter_flavimaris:0.08674,refdb_OceanDNA_b39129_174_01_00002_01897_neg_d_Bacteria_p_Proteobacteria_c_Gammaproteobacteria_o_Pseudomonadales_f_Oleiphilaceae_g_Marinobacter_s_Marinobacter_sp002707215:0.07906)100.00:0.02375,refdb_Marinobacter_santoriniensis_NKSG1_MMP02471869_NZ_APAT01000015_1_1027_1107125_1109023_neg_d_Bacteria_p_Proteobacteria_c_Gammaproteobacteria_o_Pseudomonadales_f_Oleiphilaceae_g_Marinobacter_s_Marinobacter_santoriniensis:0.08261)99.00:0.03563)68.00:0.03571,(refdb_Microbulbifer_yueqingensis_CGMCC_1_10658_MMP05216212_FNFH01000008_1_110_121060_122961_neg_d_Bacteria_p_Proteobacteria_c_Gammaproteobacteria_o_Pseudomonadales_f_Cellvibrionaceae_g_Microbulbifer_s_Microbulbifer_yueqingensis:0.10692,refdb_Marinobacter_zhejiangensis_CGMCC_1_7061_MMP04487963_FOUE01000006_1_0082_0083963_0085855_neg_d_Bacteria_p_Proteobacteria_c_Gammaproteobacteria_o_Pseudomonadales_f_Oleiphilaceae_g_Marinobacter_s_Marinobacter_zhejiangensis:0.10557)100.00:0.04731)98.00:0.05721,refdb_Hahella_chejuensis_MMP02603483_CP000155_1_3053_3478630_3480549_neg_d_Bacteria_p_Proteobacteria_c_Gammaproteobacteria_o_Pseudomonadales_f_Oleiphilaceae_g_Hahella_s_Hahella_chejuensis:0.16666)100.00:0.05860)100.00:0.06451,((((refdb_OceanDNA_b38337_033_042_044210_046096_pos_d_Bacteria_p_Proteobacteria_c_Gammaproteobacteria_o_Pseudomonadales_f_Halomonadaceae_g_Halomonas_s_Halomonas_sp003045775:0.17730,refdb_Halomonas_nitroreducens_strain_11S_MMP10599891_RXNS01000007_1_MMP10599891_121_130422_132302_neg_d_Bacteria_p_Proteobacteria_c_Gammaproteobacteria_o_Pseudomonadales_f_Halomonadaceae_g_Halomonas:0.06736)95.00:0.03006,refdb_OceanDNA_b38312_0046_08_06633_08510_pos_d_Bacteria_p_Proteobacteria_c_Gammaproteobacteria_o_Pseudomonadales_f_Halomonadaceae_g_Halomonas_s_Halomonas_sp002364315:0.09970)96.00:0.03838,refdb_Halomonas_PBN3_MMP02345636_NZ_0AXCA01000001_1_78_083698_085590_pos_d_Bacteria_p_Proteobacteria_c_Gammaproteobacteria_o_Pseudomonadales_f_Halomonadaceae_g_Halomonas_s_Halomonas_shengliensis:0.09639)100.00:0.04907,(refdb_Halomonas_PRM31_MMP02716187_NZ_0JIBT01000002_1_53_055626_057512_pos_d_Bacteria_p_Proteobacteria_c_Gammaproteobacteria_o_Pseudomonadales_f_Halomonadaceae_g_Halomonas_C_s_Halomonas_C_sp001039575:0.12236,refdb_Halomonas_ilicicola_Sp8_MMP02745148_NZ_FQUJ01000002_1_181_189484_191367_pos_d_Bacteria_p_Proteobacteria_c_Gammaproteobacteria_o_Pseudomonadales_f_Halomonadaceae_g_Halomonas_C_s_Halomonas_C_ilicicola:0.07000)100.00:0.04112)100.00:0.14883)96.00:0.07200,((refdb_Flavobacteriaceae_bacterium_Hp12_MMP08959339_QDDL01000004_1_0MMP08959339_256_0378199_0380079_neg_d_Bacteria_p_Proteobacteria_c_Gammaproteobacteria_o_HP12_f_HP12_g_HP12_s_HP12_sp003097315:0.19566,(((refdb_Neptunomonas_Rs1_MMP02470760_ASZJ01000155_1_040_042540_044450_neg_d_Bacteria_p_Proteobacteria_c_Gammaproteobacteria_o_Pseudomonadales_f_Nitrincolaceae_g_Rs1_s_Rs1_sp000416275:0.14692,(refdb_Neptunomonas_qingdaonensis_CGMCC_1_10971_MMP05216175_FOOU01000001_1_302_323363_325264_pos_d_Bacteria_p_Proteobacteria_c_Gammaproteobacteria_o_Pseudomonadales_f_Nitrincolaceae_g_Neptunomonas_s_Neptunomonas_qingdaonensis:0.11788,refdb_Amphritea_japonica_ATCC_BAA_1530_MMP02440491_NZ_KB907102_1_211_231188_233098_pos_d_Bacteria_p_Proteobacteria_c_Gammaproteobacteria_o_Pseudomonadales_f_Nitrincolaceae_g_Amphritea_s_Amphritea_japonica:0.07143)99.00:0.04642)100.00:0.03877,refdb_Marinobacterium_jannaschii_207_MMP02952989_NZ_0000KK211064_1_116_139593_141503_pos_d_Bacteria_p_Proteobacteria_c_Gammaproteobacteria_o_Pseudomonadales_f_Nitrincolaceae_g_Marinobacterium_B_s_Marinobacterium_B_jannaschii:0.14416)100.00:0.03897,(((refdb_Methylophaga_NORP53_MMP07568867_NVVW01000011_1_0MMP07568867_83_074309_076243_neg_d_Bacteria_p_Proteobacteria_c_Gammaproteobacteria_o_Nitrosococcales_f_Methylophagaceae_g_GCA_002733105_s_GCA_002733105_sp002733505:0.16910,refdb_Methylophaga_NORP33_MMP07568847_NVWQ01000033_1_00MMP07568847_8_004887_006809_neg_d_Bacteria_p_Proteobacteria_c_Gammaproteobacteria_o_Nitrosococcales_f_Methylophagaceae_g_GCA_002733105_s_GCA_002733105_sp002733715:0.05699)100.00:0.05882,(refdb_OceanDNA_b36287_088_03_03578_04948_pos_d_Bacteria_p_Proteobacteria_c_Gammaproteobacteria_o_Nitrosococcales_f_Methylophagaceae_g_GCA_002733105_s_:0.03684,refdb_OceanDNA_b36286_426_02_00295_01716_neg_d_Bacteria_p_Proteobacteria_c_Gammaproteobacteria_o_Nitrosococcales_f_Methylophagaceae_g_GCA_002733105_s_:0.00000)100.00:0.06935)100.00:0.12164,(refdb_Motiliproteus_coralliicola_MCCC_1K03462_MMP09709391_NZ_00QQOH01000005_1_MMP09709391_56_0066079_0067989_neg_d_Bacteria_p_Proteobacteria_c_Gammaproteobacteria_o_Pseudomonadales_f_Nitrincolaceae_g_Motiliproteus:0.10894,refdb_OceanDNA_b38867_041_11_14504_16411_neg_d_Bacteria_p_Proteobacteria_c_Gammaproteobacteria_o_Pseudomonadales_f_Nitrincolaceae_g_Motiliproteus_s_:0.13309)100.00:0.07249)100.00:0.05450)98.00:0.07710)100.00:0.17711,(refdb_Pseudomonadales_bacterium_SP_163_MMP07619833_PAPM01000029_1_00MMP07619833_2_002279_004168_pos_d_Bacteria_p_Proteobacteria_c_Gammaproteobacteria_o_Pseudomonadales_f_Ketobacteraceae_g_Ketobacter_s_Ketobacter_sp002708905:0.25307,((refdb_Reinekea_blandensis_MED297_MMP02436140_NZ_000CH724152_1_152_0178125_0180023_neg_d_Bacteria_p_Proteobacteria_c_Gammaproteobacteria_o_Pseudomonadales_f_Saccharospirillaceae_g_Reinekea_s_Reinekea_blandensis:0.24450,((refdb_OceanDNA_b35182_005_34_32687_34594_pos_d_Bacteria_p_Proteobacteria_c_Gammaproteobacteria_o_Enterobacterales_f_Psychrobiaceae_g_Psychrobium_s_:0.09387,refdb_OceanDNA_b35190_258_04_02948_04552_neg_d_Bacteria_p_Proteobacteria_c_Gammaproteobacteria_o_Enterobacterales_f_Psychrobiaceae_g_Psychrobium_s_:0.10911)100.00:0.15929,(((((refdb_OceanDNA_b41393_002_05_08054_10000_pos_d_Bacteria_p_Proteobacteria_c_Gammaproteobacteria_o_Pseudomonadales_f_Saccharospirillaceae_A_g_Oleispira_s_:0.18007,(refdb_Psychromonas_MB_3u_54_MMP08125766_PJBP01000119_1_0MMP08125766_77_082293_084185_neg_d_Bacteria_p_Proteobacteria_c_Gammaproteobacteria_o_Enterobacterales_f_Psychromonadaceae_g_Psychromonas_s_Psychromonas_sp002836415:0.02703,hallin_Psychromonas_ingrahamii_37_NC_008709_1_1_1449_1753879_1755771_neg_OX_357804_d_Bacteria_p_Proteobacteria_c_Gammaproteobacteria_o_Enterobacterales_f_Psychromonadaceae_g_Psychromonas_s_Psychromonas_ingrahamii:0.02533)100.00:0.12269)93.00:0.04337,((((((((((refdb_Colwellia_NORP29_MMP07568843_NVWU01000015_1_0MMP07568843_88_100674_102566_pos_d_Bacteria_p_Proteobacteria_c_Gammaproteobacteria_o_Enterobacterales_f_Alteromonadaceae_g_Colwellia_s_Colwellia_sp002733765:0.15776,refdb_OceanDNA_b34667_004_055_060989_062887_pos_d_Bacteria_p_Proteobacteria_c_Gammaproteobacteria_o_Enterobacterales_f_Alteromonadaceae_g_Colwellia_s_:0.12762)70.00:0.03510,refdb_Colwellia_piezophila_ATCC_BAA_637_MMP02440473_NZ_0KB905186_1_11_014288_016183_pos_d_Bacteria_p_Proteobacteria_c_Gammaproteobacteria_o_Enterobacterales_f_Alteromonadaceae_g_Colwellia_s_Colwellia_piezophila:0.09149)70.00:0.05385,refdb_OceanDNA_b34729_05_046_058002_059885_pos_d_Bacteria_p_Proteobacteria_c_Gammaproteobacteria_o_Enterobacterales_f_Alteromonadaceae_g_Colwellia_A_s_:0.05778)90.00:0.05114,refdb_Colwellia_piezophila_ATCC_BAA_637_MMP02440473_NZ_0KB905174_1_52_074006_075895_neg_d_Bacteria_p_Proteobacteria_c_Gammaproteobacteria_o_Enterobacterales_f_Alteromonadaceae_g_Colwellia_s_Colwellia_piezophila:0.12721)73.00:0.02676,((((refdb_TARA_SAMEA4396988_METAG_ANOKEIJN_02_100_124059_125957_neg_d_Bacteria_p_Proteobacteria_c_Gammaproteobacteria_o_Enterobacterales_f_Alteromonadaceae_g_Colwellia_s_:0.09991,refdb_Colwellia_Bg11_28_MMP08125749_PJBA01000018_1_0MMP08125749_834_1034363_1036264_pos_d_Bacteria_p_Proteobacteria_c_Gammaproteobacteria_o_Enterobacterales_f_Alteromonadaceae_g_Colwellia_s_Colwellia_psychrerythraea_A:0.08239)96.00:0.05627,refdb_Colwellia_75C3_MMP08125738_PJAU01000059_1_MMP08125738_339_411298_413199_neg_d_Bacteria_p_Proteobacteria_c_Gammaproteobacteria_o_Enterobacterales_f_Alteromonadaceae_g_Colwellia_s_Colwellia_sp002836255:0.04848)96.00:0.06591,(refdb_OceanDNA_b35192_37_006_005115_007004_neg_d_Bacteria_p_Proteobacteria_c_Gammaproteobacteria_o_Enterobacterales_f_Psychrobiaceae_g_Psychrobium_s_:0.05925,refdb_OceanDNA_b35195_111_01_00002_01126_neg_d_Bacteria_p_Proteobacteria_c_Gammaproteobacteria_o_Enterobacterales_f_Psychrobiaceae_g_Psychrobium_s_:0.08656)93.00:0.02914)76.00:0.02062,refdb_Colwellia_chukchiensis_BCw111_MMP05216262_FOBI01000004_1_196_206805_208694_neg_d_Bacteria_p_Proteobacteria_c_Gammaproteobacteria_o_Enterobacterales_f_Alteromonadaceae_g_Colwellia_s_Colwellia_chukchiensis:0.08645)80.00:0.02717)52.00:0.02056,refdb_Thalassomonas_viridans_XOM25_MMP03278134_NZ_0JYNJ01000071_1_86_091086_092975_neg_d_Bacteria_p_Proteobacteria_c_Gammaproteobacteria_o_Enterobacterales_f_Alteromonadaceae_g_Thalassomonas_s_Thalassomonas_viridans:0.09341)53.00:0.01845,refdb_Pseudoalteromonas_denitrificans_Nygaard_1977_MMP02745724_FOLO01000004_1_064_072019_073917_pos_d_Bacteria_p_Proteobacteria_c_Gammaproteobacteria_o_Enterobacterales_f_Alteromonadaceae_g_Pseudoalteromonas_s_Pseudoalteromonas_denitrificans:0.09865)38.00:0.01971,((refdb_Psychromonas_Urea_02u_13_MMP08125777_PJBZ01000036_1_0MMP08125777_67_071913_073805_neg_d_Bacteria_p_Proteobacteria_c_Gammaproteobacteria_o_Enterobacterales_f_Psychromonadaceae_g_Psychromonas_s_Psychromonas_sp002835995:0.12861,(refdb_OceanDNA_b34663_093_06_006013_007923_pos_d_Bacteria_p_Proteobacteria_c_Gammaproteobacteria_o_Enterobacterales_f_Alteromonadaceae_g_Colwellia_s_:0.08058,refdb_Colwellia_sp_39_35_sub15_T18_MMP05179552_MAAE01000002_1_0MMP05179552_18_015084_016973_neg_d_Bacteria_p_Proteobacteria_c_Gammaproteobacteria_o_Enterobacterales_f_Alteromonadaceae_g_Colwellia_s_Colwellia_sp002162675:0.08445)100.00:0.05625)89.00:0.04641,refdb_Thalassotalea_ND16A_MMP02989441_NZ_0JQDZ01000124_1_57_054720_056609_neg_d_Bacteria_p_Proteobacteria_c_Gammaproteobacteria_o_Enterobacterales_f_Alteromonadaceae_g_Thalassotalea_A_s_Thalassotalea_A_sp000764205:0.07583)72.00:0.01913)61.00:0.01683,(refdb_Moritella_viscosa_K56_MMP4520410_NZ_00FRDV01000162_1_3_003225_004967_pos_d_Bacteria_p_Proteobacteria_c_Gammaproteobacteria_o_Enterobacterales_f_Psychromonadaceae_g_Moritella_s_Moritella_viscosa:0.08385,((refdb_OceanDNA_b35216_0040_07_06915_08822_pos_d_Bacteria_p_Proteobacteria_c_Gammaproteobacteria_o_Enterobacterales_f_Psychromonadaceae_g_Moritella_s_Moritella_sp000170855:0.00000,hallin_Moritella_sp_PE36_1099400000693_NZ_ABCQ01000131_1_129_162_180695_182596_neg_OX_58051_d_Bacteria_p_Proteobacteria_c_Gammaproteobacteria_o_Enterobacterales_f_Moritellaceae_g_Moritella_s_Moritella_sp000170855:0.00204)100.00:0.04385,(hallin_Moritella_dasanensis_ArB_0140_111_MD140_1_1_NZ_AKXQ01000001_1_08_080_096876_098780_pos_OX_1201293_d_Bacteria_p_Proteobacteria_c_Gammaproteobacteria_o_Enterobacterales_f_Moritellaceae_g_Moritella_s_Moritella_dasanensis:0.02843,hallin_Moritella_marina_ATCC_15381_169241_1_NZ_ALOE01000001_1_05_029_032601_034505_pos_OX_1202962_d_Bacteria_p_Proteobacteria_c_Gammaproteobacteria_o_Enterobacterales_f_Moritellaceae_g_Moritella_s_Moritella_marina:0.02096)100.00:0.02447)100.00:0.01669)100.00:0.07155)26.00:0.02035,((refdb_Vibrio_mediterranei_MMP10334306_NZ_CP033578_1_MMP10334306_1408_1566515_1568407_neg_d_Bacteria_p_Proteobacteria_c_Gammaproteobacteria_o_Enterobacterales_f_Vibrionaceae_g_Vibrio_s_Vibrio_mediterranei:0.05314,(hallin_Vibrio_orientalis_CIP_102891_ATCC_33934_VIOR3934_99_NZ_AFWH01000105_1_044_140_152322_154214_pos_OX_675816_d_Bacteria_p_Proteobacteria_c_Gammaproteobacteria_o_Enterobacterales_f_Vibrionaceae_g_Vibrio_s_Vibrio_orientalis:0.03208,hallin_Vibrio_tubiashii_ATCC_19109_VITU9109_99_NZ_AFWI01000226_1_045_012_011214_013106_pos_OX_1051646_d_Bacteria_p_Proteobacteria_c_Gammaproteobacteria_o_Enterobacterales_f_Vibrionaceae_g_Vibrio_s_Vibrio_tubiashii:0.03544)100.00:0.05747)100.00:0.09410,((refdb_Photobacterium_profundum_MMP3138336_CR354532_1_0903_0979715_0981619_pos_d_Bacteria_p_Proteobacteria_c_Gammaproteobacteria_o_Enterobacterales_f_Vibrionaceae_g_Photobacterium_s_Photobacterium_profundum_A:0.00852,hallin_Photobacterium_profundum_3TCK_scf_1099451005291_NZ_CH724140_1_07_1525_1695566_1697470_neg_OX_314280_d_Bacteria_p_Proteobacteria_c_Gammaproteobacteria_o_Enterobacterales_f_Vibrionaceae_g_Photobacterium_s_Photobacterium_profundum:0.00606)100.00:0.07474,refdb_Psychromonas_aquimarina_ATCC_BAA_1526_MMP02441204_NZ_0000KE386792_1_328_423488_425380_neg_d_Bacteria_p_Proteobacteria_c_Gammaproteobacteria_o_Enterobacterales_f_Psychromonadaceae_g_Psychromonas_s_Psychromonas_aquimarina:0.08967)100.00:0.03123)79.00:0.02604)15.00:0.01037)47.00:0.02630,(refdb_Shewanellaceae_bacterium_MCCC1K03463_MMP10081840_NZ_0ML014773_1_MMP10081840_30_037281_039176_pos_d_Bacteria_p_Proteobacteria_c_Gammaproteobacteria_o_Enterobacterales_f_Shewanellaceae:0.07055,refdb_Shewanella_loihica_MMP00623064_CP000606_1_3431_4048986_4050872_pos_d_Bacteria_p_Proteobacteria_c_Gammaproteobacteria_o_Enterobacterales_f_Shewanellaceae_g_Shewanella_s_Shewanella_loihica:0.09798)97.00:0.03250)51.00:0.02705,refdb_Shewanella_denitrificans_MMP02598300_CP000302_1_2293_2634821_2636707_neg_d_Bacteria_p_Proteobacteria_c_Gammaproteobacteria_o_Enterobacterales_f_Shewanellaceae_g_Shewanella_s_Shewanella_denitrificans:0.11047)72.00:0.05142,refdb_Pseudoalteromonas_PAB_2_2_MMP04903162_NZ_LYPI01000007_1_267_329812_331704_neg_d_Bacteria_p_Proteobacteria_c_Gammaproteobacteria_o_Enterobacterales_f_Alteromonadaceae_g_Pseudoalteromonas_s_Pseudoalteromonas_lipolytica:0.12402)100.00:0.15442)99.00:0.05384)89.00:0.03881,(refdb_OceanDNA_b38936_063_07_08862_10769_pos_d_Bacteria_p_Proteobacteria_c_Gammaproteobacteria_o_Pseudomonadales_f_Oleiphilaceae_g_PZPK01_s_:0.10000,refdb_OceanDNA_b38908_267_02_01569_03488_neg_d_Bacteria_p_Proteobacteria_c_Gammaproteobacteria_o_Pseudomonadales_f_Oleiphilaceae_g_PZPK01_s_:0.16758)100.00:0.12124)99.00:0.09771)100.00:0.08041)95.00:0.06288)93.00:0.05297)96.00:0.12744)69.00:0.08590)100.00:0.15822)100.00:0.52451,((((((((((refdb_Flavobacteriaceae_bacterium_UBA2765_MMP06454306_DEIV01000094_1_017_016761_019469_pos_d_Bacteria_p_Bacteroidota_c_Bacteroidia_o_Flavobacteriales_f_Flavobacteriaceae_g_UBA7949_s_UBA7949_sp002352665:0.50176,refdb_Bacteroidetes_bacterium_B6_G9_MMP09215191_QMPA01000121_1_0MMP09215191_2_00643_03027_neg_d_Bacteria_p_Bacteroidota_c_Bacteroidia_o_Bacteroidales_f_F082:0.08565)52.00:0.06747,refdb_Bacteroidetes_bacterium_B17_G6_MMP09215130_QMPO01000008_1_0MMP09215130_2_02146_04527_pos_d_Bacteria_p_Bacteroidota_c_Bacteroidia_o_Bacteroidales_f_F082_g_UBA4459:0.05570)100.00:1.44316,((((((refdb_Gammaproteobacteria_bacterium_B38_G9_MMP09215292_QNEN01000711_1_0MMP09215292_1_00003_03674_neg_d_Bacteria_p_Proteobacteria_c_Gammaproteobacteria_o_Beggiatoales_f_Beggiatoaceae_g_UBA10656_s_UBA10656_sp002085445:0.68717,refdb_Gammaproteobacteria_bacterium_B38_G9_MMP09215292_QNEN01000188_1_0MMP09215292_1_00002_02524_neg_d_Bacteria_p_Proteobacteria_c_Gammaproteobacteria_o_Beggiatoales_f_Beggiatoaceae_g_UBA10656_s_UBA10656_sp002085445:0.08611)100.00:0.20746,((refdb_Gammaproteobacteria_bacterium_B23_G6_MMP09215160_QNFE01000005_1_MMP09215160_16_14761_17058_neg_d_Bacteria_p_Proteobacteria_c_Gammaproteobacteria:0.20584,(refdb_OceanDNA_b44272_006_20_18640_20934_neg_d_Bacteria_p_Proteobacteria_c_Gammaproteobacteria_o_SZUA_229_f__g__s_:0.10849,refdb_OceanDNA_b35719_070_06_05427_07721_pos_d_Bacteria_p_Proteobacteria_c_Gammaproteobacteria_o_GCF_002020875_f_GCF_002020875_g__s_:0.07152)100.00:0.12247)100.00:0.09369,(refdb_Thioalbus_denitrificans_DSM_26407_MMP09074856_NZ_QPJY01000004_1_MMP09074856_188_208267_210576_neg_d_Bacteria_p_Proteobacteria_c_Gammaproteobacteria:0.26005,(refdb_Thiocapsa_marina_5811_MMP02261407_NZ_0AFWV01000003_1_19_014894_017206_neg_d_Bacteria_p_Proteobacteria_c_Gammaproteobacteria_o_Chromatiales_f_Chromatiaceae_g_Thiocapsa_s_Thiocapsa_marina:0.28163,((((refdb_OceanDNA_b17552_010_05_04043_06337_pos_d_Bacteria_p_Krumholzibacteriota_c_Krumholzibacteria_o_LZORAL124_64_63_f__g__s_:0.21994,refdb_Acidobacteria_bacterium_DOLJORAL78_46_51_MMP07757424_PDUC01000025_1_MMP07757424_137_155722_158019_pos_d_Bacteria_p_Acidobacteriota_c_GCA_2747255_o_GCA_2747255_f_GCA_2747255_g_GCA_2747255_s_GCA_2747255_sp002747255:0.21698)100.00:0.12959,(refdb_Thiolapillus_brandeum_MMP00060997_AP012273_1_0636_0660131_0662443_pos_d_Bacteria_p_Proteobacteria_c_Gammaproteobacteria_o_Chromatiales_f_Sedimenticolaceae_g_Thiolapillus_s_Thiolapillus_brandeum:0.21984,(((((refdb_Candidatus_Thioglobus_perditus_strain_CMC_S_2018_MMP08136125_PNQY01000043_1_035_030840_033137_pos_d_Bacteria_p_Proteobacteria_c_Gammaproteobacteria_o_Thiomicrospirales_f_Thioglobaceae_g_Thioglobus_B_s_Thioglobus_B_perditus:0.15649,(refdb_OceanDNA_b35408_015_01_00002_02377_pos_d_Bacteria_p_Proteobacteria_c_Gammaproteobacteria_o_GCA_001735895_f_GCA_001735895_g__s_:0.09650,refdb_OceanDNA_b35371_072_02_01084_03384_pos_d_Bacteria_p_Proteobacteria_c_Gammaproteobacteria_o_GCA_001735895_f_GCA_001735895_g__s_:0.07322)100.00:0.02471)100.00:0.06482,refdb_bacterium_endosymbiont_of_Escarpia_laminata_strain_MRB_2015_A_MMP09209489_QGOM01000069_1_0MMP09209489_53_055476_057788_neg_d_Bacteria_p_Proteobacteria_c_Gammaproteobacteria_o_Chromatiales_f_Sedimenticolaceae:0.10417)100.00:0.05340,refdb_Candidatus_Thiodiazotropha_endoloripes_G_C_MMP04574143_NZ_0LVJY01000003_1_829_0885130_0887427_pos_d_Bacteria_p_Proteobacteria_c_Gammaproteobacteria_o_Chromatiales_f_Sedimenticolaceae_g_Thiodiazotropha_s_Thiodiazotropha_endoloripes_C:0.08127)96.00:0.03167,refdb_Sedimenticola_selenatireducens_AK4OH1_MMP02440603_NZ_ATZE01000010_1_228_223131_225431_neg_d_Bacteria_p_Proteobacteria_c_Gammaproteobacteria_o_Chromatiales_f_Sedimenticolaceae_g_Sedimenticola_s_Sedimenticola_selenatireducens:0.16080)98.00:0.02490,refdb_OceanDNA_b34239_029_014_010907_013108_pos_d_Bacteria_p_Proteobacteria_c_Gammaproteobacteria_o_Chromatiales_f_Sedimenticolaceae_g__s_:0.12565)100.00:0.05700)83.00:0.02106)72.00:0.02229,(refdb_OceanDNA_b43423_506_01_00002_02239_neg_d_Bacteria_p_Proteobacteria_c_Gammaproteobacteria_o_UBA10353_f_LS_SOB_g__s_:0.21293,refdb_Gammaproteobacteria_bacterium_N1_N3_P5_MMP08363457_PQCP01000148_1_0MMP08363457_13_006750_009074_neg_d_Bacteria_p_Proteobacteria_c_Gammaproteobacteria_o_Chromatiales_f_Sedimenticolaceae_g_LUC006_P13_s_LUC006_P13_sp003062205:0.14561)65.00:0.02909)84.00:0.03432,refdb_Solemya_velesiana_gill_symbiont_Sveles_Q1_MMP06016300_NZ_MPRL01000001_1_MMP06016300_114_117236_119542_neg_d_Bacteria_p_Proteobacteria_c_Gammaproteobacteria_o_GCF_002020875_f_GCF_002020875_g_GCF_002020875_s_GCF_002020875_sp002020875:0.13882)94.00:0.02653)91.00:0.04888)100.00:0.03961)100.00:0.04937)64.00:0.03531,((refdb_OceanDNA_b30777_323_01_00120_02429_neg_d_Bacteria_p_Proteobacteria_c_Alphaproteobacteria_o_Rhodospirillales_f__g__s_:0.26862,(refdb_OceanDNA_b30742_02_111_112832_115123_pos_d_Bacteria_p_Proteobacteria_c_Alphaproteobacteria_o_Rhodospirillales_f_2_02_FULL_58_16_A_g__s_:0.09497,(refdb_Magnetovibrio_blakemorei_MV_1_MMP05467120_NZ_0MCGG01000029_1_19_016204_018501_pos_d_Bacteria_p_Proteobacteria_c_Alphaproteobacteria_o_Rhodospirillales_A_f_Magnetovibrionaceae_g_Magnetovibrio_s_Magnetovibrio_blakemorei:0.09507,refdb_OceanDNA_b30850_0271_02_0252_02558_neg_d_Bacteria_p_Proteobacteria_c_Alphaproteobacteria_o_Rhodospirillales_f_Magnetovibrionaceae_g_Magnetovibrio_s_:0.05848)100.00:0.07676)100.00:0.07178)98.00:0.04865,((refdb_Thermopetrobacter_TC_1_MMP02746018_NZ_00000KN050831_1_80_0102842_0105145_neg_d_Bacteria_p_Proteobacteria_c_Alphaproteobacteria_o_Rhizobiales_f_Thermopetrobacteraceae_g_Thermopetrobacter_s_Thermopetrobacter_sp000746275:0.23662,(refdb_Rhodobium_orientis_strain_DSM_11290_MMP07424250_NPEV01000015_1_0MMP07424250_11_008484_010865_neg_d_Bacteria_p_Proteobacteria_c_Alphaproteobacteria_o_Rhizobiales_f_Rhodobiaceae_g_Rhodobium_s_Rhodobium_orientis:0.20642,refdb_Magnetospira_sp_MMP3283111_NZ_FO538765_1_1167_1231516_1233810_neg_d_Bacteria_p_Proteobacteria_c_Alphaproteobacteria_o_Rhodospirillales_A_f_Magnetospiraceae_g_Magnetospira_s_Magnetospira_sp000968135:0.12548)100.00:0.06116)100.00:0.03702,refdb_Rhodospirillales_bacterium_Glo_3_MMP08108694_PIVK01000020_1_033_032847_035153_pos_d_Bacteria_p_Proteobacteria_c_Alphaproteobacteria_o_Rhodospirillales_A_f_Magnetovibrionaceae:0.18975)99.00:0.03596)100.00:0.06545)68.00:0.04864,(hallin_Magnetospirillum_magneticum_AMB_1_NC_007626_1_1_3124_3334400_3336706_neg_OX_342108_d_Bacteria_p_Proteobacteria_c_Alphaproteobacteria_o_Rhodospirillales_f_Magnetospirillaceae_g_Phaeospirillum_s_Phaeospirillum_magneticum:0.02460,hallin_Magnetospirillum_magnetotacticum_MS_1_contig_1_NZ_JXSL01000030_1_22_0276_0302448_0304754_pos_OX_272627_d_Bacteria_p_Proteobacteria_c_Alphaproteobacteria_o_Rhodospirillales_f_Magnetospirillaceae_g_Phaeospirillum_s_Phaeospirillum_magnetotacticum:0.02605)100.00:0.38187)51.00:0.02699,((refdb_Rhodobacteraceae_bacterium_MMP09939831_NZ_CP032125_1_MMP09939831_1700_1708089_1710386_neg_d_Bacteria_p_Proteobacteria_c_Alphaproteobacteria_o_Rhodobacterales_f_Rhodobacteraceae_g_Marinosulfonomonas:0.13586,(refdb_OceanDNA_b27576_008_067_061789_064080_neg_d_Bacteria_p_Proteobacteria_c_Alphaproteobacteria_o_Rhodobacterales_f_Rhodobacteraceae_g__s_:0.12875,refdb_Thioclava_arenosa_CAU_1312_MMP07612832_NTJD01000003_1_MMP07612832_200_194807_197092_pos_d_Bacteria_p_Proteobacteria_c_Alphaproteobacteria_o_Rhodobacterales_f_Rhodobacteraceae_g_Thioclava_s_Thioclava_arenosa:0.07568)100.00:0.04627)100.00:0.23830,refdb_Cohaesibacter_gelatinilyticus_DSM_18289_MMP06265368_OBEL01000001_1_0MMP06265368_699_0802153_0804444_neg_d_Bacteria_p_Proteobacteria_c_Alphaproteobacteria_o_Rhizobiales_f_Cohaesibacteraceae_g_Cohaesibacter_s_Cohaesibacter_gelatinilyticus:0.27324)100.00:0.09128)96.00:0.10780,(hallin_Thauera_phenylacetica_B4P_Cont1_NZ_AMXF01000001_1_077_008_006640_008931_pos_OX_1234382_d_Bacteria_p_Proteobacteria_c_Gammaproteobacteria_o_Burkholderiales_f_Rhodocyclaceae_g_Thauera_s_Thauera_phenylacetica:0.20656,(hallin_Sulfuricella_denitrificans_skB26_NC_022357_1_1_0348_0367061_0369358_pos_OX_1163617_d_Bacteria_p_Proteobacteria_c_Gammaproteobacteria_o_Burkholderiales_f_Sulfuricellaceae_g_Sulfuricella_s_Sulfuricella_denitrificans:0.16184,(refdb_OceanDNA_b34122_398_03_00863_02881_neg_d_Bacteria_p_Proteobacteria_c_Gammaproteobacteria_o_Burkholderiales_f_Rhodocyclaceae_g_Azonexus_s_:0.07562,refdb_OceanDNA_b34122_164_03_03492_04856_pos_d_Bacteria_p_Proteobacteria_c_Gammaproteobacteria_o_Burkholderiales_f_Rhodocyclaceae_g_Azonexus_s_:0.19483)87.00:0.04810)49.00:0.03789)100.00:0.08909)100.00:0.18210)69.00:0.07495,(((refdb_Sulfurimonas_sp_strain_BM502_MMP07982697_PPDH01000024_1_0MMP07982697_21_025958_027319_pos_d_Bacteria_p_Campylobacterota_c_Campylobacteria_o_Campylobacterales_f_Sulfurimonadaceae_g_Sulfurimonas_s_Sulfurimonas_sp002899765:0.19424,(refdb_Sulfurimonas_AST_10_MMP02471177_NZ_0AUPZ01000004_1_89_089700_092294_pos_d_Bacteria_p_Campylobacterota_c_Campylobacteria_o_Campylobacterales_f_Sulfurimonadaceae_g_Sulfurimonas_s_Sulfurimonas_hongkongensis:0.10901,refdb_Sulfurimonas_denitrificans_MMP02598289_CP000153_1_1817_1852688_1855282_pos_d_Bacteria_p_Campylobacterota_c_Campylobacteria_o_Campylobacterales_f_Sulfurimonadaceae_g_Sulfurimonas_s_Sulfurimonas_denitrificans:0.10973)100.00:0.04962)100.00:0.26259,((((refdb_Nitratiruptor_tergarcus_MI55_1_MMP05660197_FWWZ01000001_1_0MMP05660197_346_0336590_0339193_neg_d_Bacteria_p_Campylobacterota_c_Campylobacteria_o_Campylobacterales_f_Nitratiruptoraceae_g_Nitratiruptor_s_Nitratiruptor_tergarcus:0.05048,hallin_Nitratiruptor_sp_SB155_2_NC_009662_1_1_1862_1807185_1809788_neg_OX_387092_d_Bacteria_p_Campylobacterota_c_Campylobacteria_o_Campylobacterales_f_Nitratiruptoraceae_g_Nitratiruptor_s_Nitratiruptor_sp000010325:0.03608)100.00:0.14701,refdb_Nitratifractor_salsuginis_MMP00713578_CP002452_1_0491_0508216_0510822_pos_d_Bacteria_p_Campylobacterota_c_Campylobacteria_o_Campylobacterales_f_Sulfurovaceae_g_Nitratifractor_s_Nitratifractor_salsuginis:0.10832)63.00:0.04042,(refdb_Sulfurovum_1812E_MMP04247392_NZ_LNKT01000045_1_112_109735_112335_pos_d_Bacteria_p_Campylobacterota_c_Campylobacteria_o_Campylobacterales_f_Sulfurovaceae_g_Sulfurovum_s_Sulfurovum_riftiae:0.05134,hallin_Sulfurovum_sp_NBC37_1_NC_009663_1_1_2252_2270271_2272871_neg_OX_387093_d_Bacteria_p_Campylobacterota_c_Campylobacteria_o_Campylobacterales_f_Sulfurovaceae_g_Sulfurovum_s_Sulfurovum_sp000010345:0.04355)100.00:0.06932)100.00:0.11070,(((((((((refdb_Sulfurimonas_NORP9_MMP07568823_NVXO01000005_1_MMP07568823_130_120801_123398_neg_d_Bacteria_p_Campylobacterota_c_Campylobacteria_o_Campylobacterales_f_Sulfurimonadaceae_g_Sulfurimonas_s_Sulfurimonas_sp002733945:0.18460,refdb_OceanDNA_b13390_500_01_00001_01641_neg_d_Bacteria_p_Campylobacterota_c_Campylobacteria_o_Campylobacterales_f_Arcobacteraceae_g_NORP36_s_:0.13502)89.00:0.04832,refdb_OceanDNA_b13342_14_021_015844_018441_neg_d_Bacteria_p_Campylobacterota_c_Campylobacteria_o_Campylobacterales_f_Arcobacteraceae_g_Arcobacter_s_:0.13165)79.00:0.03812,(refdb_Arcobacter_EP1_MMP03763493_LPNY01000027_1_105_113463_115727_pos_d_Bacteria_p_Campylobacterota_c_Campylobacteria_o_Campylobacterales_f_Arcobacteraceae_g_Arcobacter_A_s_Arcobacter_A_sp001655195:0.07454,refdb_Arcobacter_haliotis_strain_LMG_28652_MMP08848610_NZ_PZYW01000005_1_MMP08848610_285_254578_257175_neg_d_Bacteria_p_Campylobacterota_c_Campylobacteria_o_Campylobacterales_f_Arcobacteraceae_g_Poseidonibacter_s_Poseidonibacter_lekithochrous:0.07061)100.00:0.07000)98.00:0.06010,refdb_OceanDNA_b13303_001_65_55110_57719_pos_d_Bacteria_p_Campylobacterota_c_Campylobacteria_o_Campylobacterales_f_Arcobacteraceae_g__s_:0.15466)89.00:0.02530,refdb_Sulfurimonas_gotlandica_GD1_MMP02436272_NZ_00DS995291_1_32_0037247_0039874_pos_d_Bacteria_p_Campylobacterota_c_Campylobacteria_o_Campylobacterales_f_Sulfurimonadaceae_g_Sulfurimonas_s_Sulfurimonas_gotlandica:0.09785)98.00:0.02757,(refdb_Sulfurimonas_AST_10_MMP02471177_NZ_AUPZ01000002_1_304_308998_311598_pos_d_Bacteria_p_Campylobacterota_c_Campylobacteria_o_Campylobacterales_f_Sulfurimonadaceae_g_Sulfurimonas_s_Sulfurimonas_hongkongensis:0.10662,refdb_Sulfurimonas_denitrificans_MMP02598289_CP000153_1_1333_1369244_1371841_pos_d_Bacteria_p_Campylobacterota_c_Campylobacteria_o_Campylobacterales_f_Sulfurimonadaceae_g_Sulfurimonas_s_Sulfurimonas_denitrificans:0.12981)100.00:0.04446)95.00:0.05111,refdb_OceanDNA_b13458_023_27_20878_23475_neg_d_Bacteria_p_Campylobacterota_c_Campylobacteria_o_Campylobacterales_f_Sulfurimonadaceae_g_Sulfurimonas_s_:0.07362)94.00:0.03718,refdb_OceanDNA_b13462_014_09_05689_08286_neg_d_Bacteria_p_Campylobacterota_c_Campylobacteria_o_Campylobacterales_f_Sulfurimonadaceae_g_Sulfurimonas_s_:0.08428)98.00:0.07766,refdb_Sulfurimonas_autotrophica_MMP00713560_CP002205_1_1986_1969490_1972093_neg_d_Bacteria_p_Campylobacterota_c_Campylobacteria_o_Campylobacterales_f_Sulfurimonadaceae_g_Sulfurimonas_s_Sulfurimonas_autotrophica:0.09005)100.00:0.12419)100.00:0.07550)100.00:0.07162,((refdb_Arcobacter_marinus_CECT_7727_MMP07688432_NXAO01000028_1_0MMP07688432_24_022568_025165_pos_d_Bacteria_p_Campylobacterota_c_Campylobacteria_o_Campylobacterales_f_Arcobacteraceae_g_Malaciobacter_s_Malaciobacter_canalis:0.29539,(hallin_Campylobacter_gracilis_RM3268_contig00004_NZ_ACYG01000033_1_12_024_027771_030362_pos_OX_553220_d_Bacteria_p_Campylobacterota_c_Campylobacteria_o_Campylobacterales_f_Campylobacteraceae_g_Campylobacter_B_s_Campylobacter_B_gracilis:0.17312,(hallin_Campylobacter_fetus_subsp_fetus_82_40_NC_008599_1_1_0433_0419710_0422304_pos_OX_360106_d_Bacteria_p_Campylobacterota_c_Campylobacteria_o_Campylobacterales_f_Campylobacteraceae_g_Campylobacter_s_Campylobacter_fetus:0.13393,(hallin_Campylobacter_concisus_13826_NC_009802_2_1_1839_1867869_1870457_neg_OX_360104_d_Bacteria_p_Campylobacterota_c_Campylobacteria_o_Campylobacterales_f_Campylobacteraceae_g_Campylobacter_A_s_Campylobacter_A_concisus_T:0.08905,(hallin_Campylobacter_showae_CSUNSWCD_Contig_1_NZ_AMZQ01000001_1_02_015_014358_016952_neg_OX_1244083_d_Bacteria_p_Campylobacterota_c_Campylobacteria_o_Campylobacterales_f_Campylobacteraceae_g_Campylobacter_A_s_Campylobacter_A_showae_A:0.01345,(hallin_Campylobacter_showae_RM3277_contig00005_NZ_ACVQ01000033_1_19_036_039082_041676_pos_OX_553219_d_Bacteria_p_Campylobacterota_c_Campylobacteria_o_Campylobacterales_f_Campylobacteraceae_g_Campylobacter_A_s_Campylobacter_A_showae:0.01616,hallin_Campylobacter_rectus_RM3267_contig00098_NZ_ACFU01000089_1_87_051_054267_056861_neg_OX_553218_d_Bacteria_p_Campylobacterota_c_Campylobacteria_o_Campylobacterales_f_Campylobacteraceae_g_Campylobacter_A_s_Campylobacter_A_rectus:0.01609)94.00:0.00326)99.00:0.06045)100.00:0.06077)100.00:0.03458)100.00:0.06139)99.00:0.04798,refdb_Denitrovibrio_acetiphilus_MMP02598464_CP001968_1_0939_0985303_0987882_pos_d_Bacteria_p_Deferribacterota_c_Deferribacteres_o_Deferribacterales_f_Denitrovibrionaceae_g_Denitrovibrio_s_Denitrovibrio_acetiphilus:0.22033)100.00:0.11932)100.00:0.34843)49.00:0.05371,((refdb_OceanDNA_b45205_206_07_05470_07596_neg_d_Bacteria_p_SAR324_c_SAR324_o_XYD2_FULL_50_16_f_XYD2_FULL_50_16_g__s_:0.14074,refdb_OceanDNA_b45215_0410_04_01553_03493_neg_d_Bacteria_p_SAR324_c_SAR324_o_XYD2_FULL_50_16_f_XYD2_FULL_50_16_g__s_:0.17668)100.00:0.25790,(refdb_OceanDNA_b44737_0041_06_03100_05298_neg_d_Bacteria_p_SAR324_c_SAR324_o_SAR324_f_NAC60_12_g_Arctic96AD_7_s_:0.15142,((refdb_GORG_SAMEA6074540_SAGS_AG918C11_038_011_014498_016279_neg_d_Bacteria_p_SAR324_c_SAR324_o_SAR324_f_NAC60_12_g_UBA1014_s_UBA1014_sp001469005:0.25253,refdb_OceanDNA_b45156_131_03_01984_04107_pos_d_Bacteria_p_SAR324_c_SAR324_o_SAR324_f_NAC60_12_g_UBA1014_s_UBA1014_sp002683785:0.03878)100.00:0.06832,refdb_OceanDNA_b45140_191_02_00400_02538_neg_d_Bacteria_p_SAR324_c_SAR324_o_SAR324_f_NAC60_12_g_UBA1014_s_UBA1014_sp001469005:0.07979)100.00:0.12832)100.00:0.20635)100.00:0.23472)49.00:0.08759,refdb_Hippea_jasoniae_Mar08_272r_MMP02745989_NZ_JQLX01000011_1_175_180084_182135_pos_d_Bacteria_p_Campylobacterota_c_Desulfurellia_o_Desulfurellales_f_Hippeaceae_g_Hippea_A_s_Hippea_A_jasoniae:0.77930)100.00:0.30244,(refdb_OceanDNA_b23175_0116_11_08119_10080_neg_d_Bacteria_p_Planctomycetota_c_J058_o_J058_f_J058_g__s_:0.33357,refdb_OceanDNA_b23066_117_05_004015_005979_pos_d_Bacteria_p_Planctomycetota_c_UBA1135_o_UBA1135_f_UBA1135_g_GCA_2746235_s_:0.46140)100.00:0.30471)100.00:0.13204,((((hallin_Sphaerobacter_thermophilus_DSM_20745_chromosome_1_NC_013523_1_1_0732_0816115_0818133_pos_OX_479434_d_Bacteria_p_Chloroflexota_c_Chloroflexia_o_Thermomicrobiales_f_Thermomicrobiaceae_g_Sphaerobacter_s_Sphaerobacter_thermophilus:0.44582,hallin_Thermomicrobium_roseum_DSM_5159_NC_011959_1_2_0165_0176069_0178096_neg_OX_309801_d_Bacteria_p_Chloroflexota_c_Chloroflexia_o_Thermomicrobiales_f_Thermomicrobiaceae_g_Thermomicrobium_s_Thermomicrobium_roseum:0.54409)90.00:0.15217,(((refdb_OceanDNA_b22191_0426_01_00003_01490_neg_d_Bacteria_p_Planctomycetota_c_Phycisphaerae_o_Phycisphaerales_f_SM1A02_g_GCA_2732755_s_:0.28205,(refdb_OceanDNA_b22232_079_05_03689_05680_pos_d_Bacteria_p_Planctomycetota_c_Phycisphaerae_o_Phycisphaerales_f_SM1A02_g_UBA1924_s_:0.11758,(refdb_OceanDNA_b22109_001_1461_1767137_1769125_neg_d_Bacteria_p_Planctomycetota_c_Phycisphaerae_o_Phycisphaerales_f_SM1A02_g_UBA1924_s_:0.08142,(refdb_OceanDNA_b22105_039_03_01345_03333_neg_d_Bacteria_p_Planctomycetota_c_Phycisphaerae_o_Phycisphaerales_f_SM1A02_g_UBA1924_s_:0.08650,refdb_OceanDNA_b22229_23_005_002121_004100_pos_d_Bacteria_p_Planctomycetota_c_Phycisphaerae_o_Phycisphaerales_f_SM1A02_g_UBA1924_s_:0.08119)99.00:0.01824)99.00:0.05967)100.00:0.15388)100.00:0.05009,(refdb_OceanDNA_b22235_027_034_035030_037018_pos_d_Bacteria_p_Planctomycetota_c_Phycisphaerae_o_Phycisphaerales_f_SM1A02_g_UBA1924_s_UBA1924_sp002337545:0.10606,(refdb_OceanDNA_b22132_015_12_14377_16362_neg_d_Bacteria_p_Planctomycetota_c_Phycisphaerae_o_Phycisphaerales_f_SM1A02_g_UBA1924_s_:0.10229,((refdb_OceanDNA_b22249_01_069_092943_094928_neg_d_Bacteria_p_Planctomycetota_c_Phycisphaerae_o_Phycisphaerales_f_SM1A02_g_UBA1926_s_UBA1926_sp002337215:0.08143,refdb_OceanDNA_b22189_134_03_01822_03807_neg_d_Bacteria_p_Planctomycetota_c_Phycisphaerae_o_Phycisphaerales_f_SM1A02_g_GCA_2732755_s_:0.09313)51.00:0.02779,refdb_OceanDNA_b22251_03_113_123306_125291_pos_d_Bacteria_p_Planctomycetota_c_Phycisphaerae_o_Phycisphaerales_f_SM1A02_g_UBA6054_s_:0.09674)62.00:0.05042)58.00:0.05721)100.00:0.17485)100.00:0.30685,refdb_TARA_SAMEA2623390_METAG_NIHOFHPP_527_01_00318_02321_neg_d_Bacteria_p_Planctomycetota_c_Phycisphaerae_o_Phycisphaerales_f_SM1A02_g_UBA12567_s_UBA12567_sp003520025:0.53131)69.00:0.07834)45.00:0.02321,((refdb_OceanDNA_b13579_0022_07_06264_08291_neg_d_Bacteria_p_Chloroflexota_c_Anaerolineae_o_Caldilineales_f_Caldilineaceae_g__s_:0.60720,((refdb_OceanDNA_b15099_196_02_01944_04001_pos_d_Bacteria_p_Chloroflexota_c_Dehalococcoidia_o_UBA1151_f_UBA1151_g_GCA_2730555_s_:0.25784,(refdb_OceanDNA_b14626_298_03_01123_03147_neg_d_Bacteria_p_Chloroflexota_c_Dehalococcoidia_o_UBA1151_f_Bin127_g_UBA1328_s_:0.07953,refdb_OceanDNA_b14647_51_006_005339_007384_neg_d_Bacteria_p_Chloroflexota_c_Dehalococcoidia_o_UBA1151_f_Bin127_g_UBA1328_s_UBA1328_sp002306815:0.09353)100.00:0.24035)100.00:0.20563,(((refdb_OceanDNA_b1360_002_08_06901_08880_neg_d_Bacteria_p_Actinobacteriota_c_Acidimicrobiia_o_Acidimicrobiales_f_TK06_g_MedAcidi_G3_s_:0.09477,refdb_OceanDNA_b1510_35_008_005923_007911_pos_d_Bacteria_p_Actinobacteriota_c_Acidimicrobiia_o_Acidimicrobiales_f_TK06_g_UBA2110_s_UBA2110_sp002388005:0.11060)100.00:0.14061,refdb_OceanDNA_b887_001_35_27285_29279_neg_d_Bacteria_p_Actinobacteriota_c_Acidimicrobiia_o_Acidimicrobiales_f_MedAcidi_G1_g_MedAcidi_G2B_s_:0.17163)99.00:0.05248,refdb_OceanDNA_b1044_01_127_120125_122113_neg_d_Bacteria_p_Actinobacteriota_c_Acidimicrobiia_o_Acidimicrobiales_f_MedAcidi_G1_g_UBA3125_s_:0.11580)100.00:0.28400)100.00:0.10134)94.00:0.06241,((refdb_OceanDNA_b40_034_028_028956_030974_neg_d_Bacteria_p_Acidobacteriota_c_Thermoanaerobaculia_o_UBA5704_f_UBA5704_g__s_:0.43406,refdb_Rhodothermus_marinus_MMP00002700_CP001807_1_2013_2342328_2344319_pos_d_Bacteria_p_Bacteroidota_c_Rhodothermia_o_Rhodothermales_f_Rhodothermaceae_g_Rhodothermus_s_Rhodothermus_marinus:0.30224)96.00:0.06742,(((refdb_TARA_SAMEA2623155_METAG_KCBLJDMI_017_05_05004_07022_neg_d_Bacteria_p_Chloroflexota_c_Dehalococcoidia_o_UBA1151_f_TMED_70_g_GCA_002700125_s_GCA_002700125_sp002700125:0.24876,(refdb_OceanDNA_b13940_014_01_00003_01892_neg_d_Bacteria_p_Chloroflexota_c_Dehalococcoidia_o_SAR202_f_UBA2962_g_UBA2962_s_:0.24946,(refdb_OceanDNA_b13728_58_02_00858_02864_neg_d_Bacteria_p_Chloroflexota_c_Dehalococcoidia_o_SAR202_f_GCA_002694895_g_GCA_002694895_s_:0.17578,refdb_OceanDNA_b14820_03_012_009571_011613_neg_d_Bacteria_p_Chloroflexota_c_Dehalococcoidia_o_UBA1151_f_TMED_70_g_GCA_2718455_s_GCA_2718455_sp002718455:0.23066)99.00:0.06007)74.00:0.04386)93.00:0.07489,(refdb_OceanDNA_b14317_07_016_016367_018382_neg_d_Bacteria_p_Chloroflexota_c_Dehalococcoidia_o_SAR202_f_UBA826_g_UBA11996_s_UBA11996_sp002500485:0.08956,refdb_TARA_SAMEA2623390_METAG_BHPNBGEH_107_11_11262_13277_neg_d_Bacteria_p_Marinisomatota_c_Marinisomatia_o_Marinisomatales_f_TCS55_g_UBA2126_s_:0.11411)100.00:0.14372)100.00:0.16234,refdb_Ardenticatena_maritima_110S_MMP03274860_NZ_LGKN01000003_1_674_0834706_0836754_pos_d_Bacteria_p_Chloroflexota_c_Anaerolineae_o_Ardenticatenales_f_Ardenticatenaceae_g_Ardenticatena_s_Ardenticatena_maritima:0.22567)98.00:0.09972)92.00:0.06849)97.00:0.08522)74.00:0.08301,refdb_OceanDNA_b17031_185_03_00750_02798_neg_d_Bacteria_p_Desulfobacterota_D_c_UBA1144_o_UBA2774_f_UBA2774_g__s_:0.52453)99.00:0.09888)100.00:0.11787,(refdb_OceanDNA_b39116_0046_03_01447_03477_neg_d_Bacteria_p_Proteobacteria_c_Gammaproteobacteria_o_Pseudomonadales_f_Oleiphilaceae_g_Marinobacter_s_Marinobacter_segnicrescens:0.89396,(hallin_Pyrobaculum_calidifontis_JCM_11548_NC_009073_1_1_2031_1794833_1796980_pos_OX_410359_d_Archaea_p_Thermoproteota_c_Thermoproteia_o_Thermoproteales_f_Thermoproteaceae_g_Pyrobaculum_s_Pyrobaculum_calidifontis:0.70154,refdb_Ferroglobus_placidus_MMP02598503_CP001899_1_0129_0111958_0114039_pos_d_Archaea_p_Halobacterota_c_Archaeoglobi_o_Archaeoglobales_f_Archaeoglobaceae_g_Ferroglobus_s_Ferroglobus_placidus:0.34188)100.00:0.38114)99.00:0.11548)100.00:0.56229,(((((((hallin_Leptonema_illini_DSM_21528_Lepilscaffold_1_NZ_JH597773_1_1_2370_2565467_2567401_neg_OX_929563_d_Bacteria_p_Spirochaetota_c_Leptospirae_o_Leptospirales_f_Leptonemataceae_g_Leptonema_s_Leptonema_illini:0.36577,hallin_Leptospira_licerasiae_str_MMD4847_ctg7180000002431_NZ_AHOM02000010_1_01_0786_0839706_0841628_pos_OX_1049971_d_Bacteria_p_Spirochaetota_c_Leptospirae_o_Leptospirales_f_Leptospiraceae_g_Leptospira_B_s_Leptospira_B_licerasiae:0.36481)100.00:0.35046,(hallin_Hydrogenobacter_thermophilus_TK_6_NC_013799_1_1_0163_0168371_0170347_neg_OX_608538_d_Bacteria_p_Aquificota_c_Aquificae_o_Aquificales_f_Aquificaceae_g_Hydrogenobacter_s_Hydrogenobacter_thermophilus:0.21177,(refdb_Persephonella_marina_MMP02604029_CP001230_1_1231_1180529_1182478_pos_d_Bacteria_p_Aquificota_c_Aquificae_o_Hydrogenothermales_f_Hydrogenothermaceae_g_Persephonella_s_Persephonella_marina:0.13650,(refdb_Persephonella_IFO5_L8_MMP02841204_NZ_0JNLJ01000001_1_344_0321894_0323852_pos_d_Bacteria_p_Aquificota_c_Aquificae_o_Hydrogenothermales_f_Hydrogenothermaceae_g_Persephonella_s_Persephonella_sp000703045:0.05447,refdb_Persephonella_hydrogeniphila_DSM_15103_MMP06265182_OBEI01000005_1_0MMP06265182_96_084591_086540_pos_d_Bacteria_p_Aquificota_c_Aquificae_o_Hydrogenothermales_f_Hydrogenothermaceae_g_Persephonella_s_Persephonella_hydrogeniphila:0.11875)100.00:0.15906)100.00:0.19529)100.00:0.16844)98.00:0.04306,hallin_Gemmatimonas_aurantiaca_T_27_NC_012489_1_1_1408_1663176_1665257_neg_OX_379066_d_Bacteria_p_Gemmatimonadota_c_Gemmatimonadetes_o_Gemmatimonadales_f_Gemmatimonadaceae_g_Gemmatimonas_s_Gemmatimonas_aurantiaca:0.63392)53.00:0.03938,((((refdb_OceanDNA_b13070_012_24_33143_34507_pos_d_Bacteria_p_Bacteroidota_c_Rhodothermia_o_Balneolales_f_HLUCCA01_g_UBA11400_s_:0.60128,(((refdb_OceanDNA_b12914_146_08_05700_07667_neg_d_Bacteria_p_Bacteroidota_c_Rhodothermia_o_Balneolales_f_Balneolaceae_g_Balneola_s_:0.51675,(refdb_OceanDNA_b12907_417_02_00143_02098_pos_d_Bacteria_p_Bacteroidota_c_Rhodothermia_o_Balneolales_f_Balneolaceae_g__s_:0.24931,refdb_Gracilimonas_amylolytica_strain_LA399_MMP08398453_NZ_PQBS01000035_1_MMP08398453_190_214991_216967_neg_d_Bacteria_p_Bacteroidota_c_Rhodothermia_o_Balneolales_f_Balneolaceae_g_Gracilimonas_s_Gracilimonas_amylolytica:0.24297)93.00:0.05312)80.00:0.05198,refdb_Gracilimonas_8A47_MMP08997828_NZ_QGGB01000002_1_MMP08997828_371_482753_484732_neg_d_Bacteria_p_Bacteroidota_c_Rhodothermia_o_Balneolales_f_Balneolaceae_g_QGGB01_s_QGGB01_sp003150675:0.27111)84.00:0.07303,refdb_Longibacter_salinarum_WDS2C18T_MMP07768564_PDEQ01000010_1_0MMP07768564_91_100281_102290_neg_d_Bacteria_p_Bacteroidota_c_Rhodothermia_o_Rhodothermales_f_Salinibacteraceae_g_Longibacter_s_Longibacter_salinarum:0.40853)90.00:0.06713)94.00:0.07786,(refdb_OceanDNA_b13111_150_04_02328_04280_pos_d_Bacteria_p_Bacteroidota_c_Rhodothermia_o_Rhodothermales_f_UBA10348_g_UBA10348_s_:0.39695,(refdb_Rhodothermaceae_bacterium_MMP09428325_NZ_CP030158_1_MMP09428325_1088_1425737_1427716_neg_d_Bacteria_p_Bacteroidota_c_Rhodothermia_o_Rhodothermales_f_MEBICO9517_g_MEBICO9517_s_MEBICO9517_sp003285105:0.18239,refdb_OceanDNA_b17268_026_02_00345_02327_neg_d_Bacteria_p_Gemmatimonadota_c_Gemmatimonadetes_o_SG8_23_f_UBA6960_g_SZUA_318_s_:0.27029)100.00:0.11505)96.00:0.10081)85.00:0.06168,(refdb_OceanDNA_b16912_06_19_22614_24587_pos_d_Bacteria_p_Desulfobacterota_D_c_UBA1144_o_UBA1144_f_UBA1144_g_NP136_s_:0.15694,refdb_OceanDNA_b16957_236_03_1531_3486_pos_d_Bacteria_p_Desulfobacterota_D_c_UBA1144_o_UBA1144_f_UBA1144_g_TMED58_s_:0.18536)100.00:0.45000)57.00:0.03455,((((refdb_OceanDNA_b20766_24_030_036549_038498_neg_d_Bacteria_p_Marinisomatota_c_UBA8477_o_UBA8477_f_UBA8477_g__s_:0.15627,refdb_OceanDNA_b20786_0693_01_00001_01239_pos_d_Bacteria_p_Marinisomatota_c_UBA8477_o_UBA8477_f__g__s_:0.07266)93.00:0.05146,refdb_OceanDNA_b20787_004_025_025881_027830_pos_d_Bacteria_p_Marinisomatota_c_UBA8477_o_UBA8477_f_UBA8477_g__s_:0.05749)88.00:0.06592,refdb_OceanDNA_b20818_040_03_01136_03085_neg_d_Bacteria_p_Marinisomatota_c_UBA8477_o_UBA8477_f_UBA8477_g__s_:0.08069)100.00:0.28035,(hallin_Ignavibacterium_album_JCM_16511_NC_017464_1_1_0841_0947773_0949719_pos_OX_945713_d_Bacteria_p_Bacteroidota_c_Ignavibacteria_o_Ignavibacteriales_f_Ignavibacteriaceae_g_Ignavibacterium_s_Ignavibacterium_album:0.28433,hallin_Melioribacter_roseus_P3M_2_NC_018178_1_1_1127_1278257_1280170_pos_OX_1191523_d_Bacteria_p_Bacteroidota_c_Ignavibacteria_o_Ignavibacteriales_f_Melioribacteraceae_g_Melioribacter_s_Melioribacter_roseus:0.15839)100.00:0.09231)69.00:0.06829)88.00:0.03890)84.00:0.05153,(((((hallin_Phocaeicola_abscessus_CCUG_55929_NZ_HE997182_1_02_456_0547707_0549686_pos_OX_1204719_d_Bacteria_p_Bacteroidota_c_Bacteroidia_o_Bacteroidales_f_Bacteroidaceae_g_Phocaeicola_s_Phocaeicola_abscessus:0.21435,(hallin_Prevotella_multisaccharivorax_DSM_17128_scaffold_1_NZ_GL945015_1_3_2162_2449583_2451619_pos_OX_688246_d_Bacteria_p_Bacteroidota_c_Bacteroidia_o_Bacteroidales_f_Bacteroidaceae_g_Prevotella_s_Prevotella_multisaccharivorax:0.16720,((hallin_Prevotella_histicola_F0411_supercont1_1_NZ_JH376762_1_03_039_0049812_0051848_pos_OX_857291_d_Bacteria_p_Bacteroidota_c_Bacteroidia_o_Bacteroidales_f_Bacteroidaceae_g_Prevotella_s_Prevotella_histicola:0.08672,hallin_Prevotella_denticola_CRIS_18C_A_contig00005_NZ_AEXO01000121_1_027_036_041383_043419_neg_OX_944557_d_Bacteria_p_Bacteroidota_c_Bacteroidia_o_Bacteroidales_f_Bacteroidaceae_g_Prevotella_s_Prevotella_denticola:0.06436)90.00:0.01969,hallin_Prevotella_oulorum_F0390_supercont1_1_NZ_JH114215_1_01_1056_1189071_1191050_pos_OX_702438_d_Bacteria_p_Bacteroidota_c_Bacteroidia_o_Bacteroidales_f_Bacteroidaceae_g_Prevotella_s_Prevotella_oulorum:0.06618)98.00:0.09528)100.00:0.12926)100.00:0.40706,((refdb_OceanDNA_b12605_054_008_004808_006784_neg_d_Bacteria_p_Bacteroidota_c_Bacteroidia_o_Flavobacteriales_f_Weeksellaceae_g_UBA3376_s_:0.42414,((refdb_OceanDNA_b12881_126_08_04637_06598_neg_d_Bacteria_p_Bacteroidota_c_Bacteroidia_o_UBA7662_f_UBA7662_g__s_:0.27823,(((((refdb_Algoriphagus_faecimaris_LYX05_MMP04488104_FNAC01000036_1_018_029314_031272_neg_d_Bacteria_p_Bacteroidota_c_Bacteroidia_o_Cytophagales_f_Cyclobacteriaceae_g_Algoriphagus_s_Algoriphagus_faecimaris:0.08059,refdb_OceanDNA_b3979_122_03_02369_04327_pos_d_Bacteria_p_Bacteroidota_c_Bacteroidia_o_Cytophagales_f_Cyclobacteriaceae_g_Algoriphagus_s_:0.08773)100.00:0.06373,refdb_OceanDNA_b3928_05_148_178134_180089_pos_d_Bacteria_p_Bacteroidota_c_Bacteroidia_o_Cytophagales_f_Cyclobacteriaceae_g__s_:0.12817)93.00:0.01481,refdb_Aquiflexum_balticum_MMP00777080_LT838813_1_MMP00777080_4681_5499889_5501853_pos_d_Bacteria_p_Bacteroidota_c_Bacteroidia_o_Cytophagales_f_Cyclobacteriaceae_g_Aquiflexum_s_Aquiflexum_balticum:0.10639)85.00:0.02844,((refdb_Mariniradius_saccharolyticus_AK6_MMP02469987_NZ_AMZY02000007_1_101_116398_118362_pos_d_Bacteria_p_Bacteroidota_c_Bacteroidia_o_Cytophagales_f_Cyclobacteriaceae_g_Mariniradius_s_Mariniradius_saccharolyticus:0.10680,hallin_Cecembia_lonarensis_LW9_contig000001_NZ_AMGM01000001_1_078_004_002433_004400_neg_OX_1225176_d_Bacteria_p_Bacteroidota_c_Bacteroidia_o_Cytophagales_f_Cyclobacteriaceae_g_Cecembia_s_Cecembia_lonarensis:0.06298)100.00:0.03375,refdb_OceanDNA_b4001_0841_02_00232_02190_pos_d_Bacteria_p_Bacteroidota_c_Bacteroidia_o_Cytophagales_f_Cyclobacteriaceae_g_Aquiflexum_s_:0.07928)84.00:0.01440)99.00:0.01980,refdb_Rhodonellum_ikkaensis_GCM_70_MMP05444412_FNQC01000009_1_087_097986_099944_neg_d_Bacteria_p_Bacteroidota_c_Bacteroidia_o_Cytophagales_f_Cyclobacteriaceae_g_Rhodonellum_s_Rhodonellum_psychrophilum:0.11392)100.00:0.13410)100.00:0.08662,((refdb_OceanDNA_b4499_035_006_002929_004929_pos_d_Bacteria_p_Bacteroidota_c_Bacteroidia_o_Cytophagales_f_Spirosomaceae_g_Jiulongibacter_s_:0.25967,(hallin_Haliscomenobacter_hydrossis_DSM_1100_NC_015510_1_1_5545_6984557_6986545_neg_OX_760192_d_Bacteria_p_Bacteroidota_c_Bacteroidia_o_Chitinophagales_f_Saprospiraceae_g_Haliscomenobacter_s_Haliscomenobacter_hydrossis:0.20304,hallin_Runella_slithyformis_DSM_19594_NC_015703_1_1_0110_0147545_0149602_pos_OX_761193_d_Bacteria_p_Bacteroidota_c_Bacteroidia_o_Cytophagales_f_Spirosomaceae_g_Runella_s_Runella_slithyformis:0.14434)100.00:0.09499)100.00:0.18634,(refdb_OceanDNA_b4030_005_030_027716_029680_pos_d_Bacteria_p_Bacteroidota_c_Bacteroidia_o_Cytophagales_f_Cyclobacteriaceae_g_ELB16_189_s_:0.12733,(refdb_OceanDNA_b4027_0379_01_00001_01656_neg_d_Bacteria_p_Bacteroidota_c_Bacteroidia_o_Cytophagales_f_Cyclobacteriaceae_g_ELB16_189_s_:0.05135,refdb_OceanDNA_b4028_443_04_02024_03367_neg_d_Bacteria_p_Bacteroidota_c_Bacteroidia_o_Cytophagales_f_Cyclobacteriaceae_g_ELB16_189_s_:0.01655)100.00:0.16773)100.00:0.11941)100.00:0.08572)99.00:0.06157)88.00:0.04630,((((hallin_Dyadobacter_fermentans_DSM_18053_NC_013037_1_1_0702_0818300_0820276_pos_OX_471854_d_Bacteria_p_Bacteroidota_c_Bacteroidia_o_Cytophagales_f_Spirosomaceae_g_Dyadobacter_s_Dyadobacter_fermentans:0.28694,(refdb_OceanDNA_b12693_0152_2_0623_2590_pos_d_Bacteria_p_Bacteroidota_c_Bacteroidia_o_NS11_12g_f__g__s_:0.16912,hallin_Niastella_koreensis_GR20_10_NC_016609_1_1_5230_6571891_6573861_neg_OX_700598_d_Bacteria_p_Bacteroidota_c_Bacteroidia_o_Chitinophagales_f_Chitinophagaceae_g_Niastella_s_Niastella_koreensis:0.19698)100.00:0.09613)98.00:0.03904,(refdb_OceanDNA_b12873_06_082_091152_093161_neg_d_Bacteria_p_Bacteroidota_c_Bacteroidia_o_Sphingobacteriales_f_Sphingobacteriaceae_g_Daejeonella_s_:0.20974,hallin_Niabella_soli_DSM_19437_chromosome_NZ_CP007035_1_1_1692_1991393_1993363_neg_OX_929713_d_Bacteria_p_Bacteroidota_c_Bacteroidia_o_Chitinophagales_f_Chitinophagaceae_g_Niabella_s_Niabella_soli:0.18558)99.00:0.08498)100.00:0.06675,(((refdb_Flavobacterium_piscis_CCUG_60099_MMP06049066_MUHC01000018_1_00MMP06049066_9_009119_011092_pos_d_Bacteria_p_Bacteroidota_c_Bacteroidia_o_Flavobacteriales_f_Flavobacteriaceae_g_Flavobacterium_s_Flavobacterium_piscis:0.06822,hallin_Flavobacterium_sp_F52_Contig01_NZ_AKZQ01000001_1_42_046_052067_054040_neg_OX_1202532_d_Bacteria_p_Bacteroidota_c_Bacteroidia_o_Flavobacteriales_f_Flavobacteriaceae_g_Flavobacterium_s_Flavobacterium_anhuiense:0.06377)100.00:0.15942,(refdb_OceanDNA_b6818_02_248_264378_266360_pos_d_Bacteria_p_Bacteroidota_c_Bacteroidia_o_Flavobacteriales_f_Flavobacteriaceae_g_Flavobacterium_s_:0.15682,(refdb_OceanDNA_b6835_011_05_2911_04938_neg_d_Bacteria_p_Bacteroidota_c_Bacteroidia_o_Flavobacteriales_f_Flavobacteriaceae_g_Flavobacterium_s_:0.12578,refdb_OceanDNA_b6832_23_009_009969_011945_pos_d_Bacteria_p_Bacteroidota_c_Bacteroidia_o_Flavobacteriales_f_Flavobacteriaceae_g_Flavobacterium_s_:0.08340)100.00:0.05547)100.00:0.06412)49.00:0.02919,(refdb_Flavobacterium_UBA4197_MMP06455642_DFUB01000012_1_060_069454_071433_neg_d_Bacteria_p_Bacteroidota_c_Bacteroidia_o_Flavobacteriales_f_Flavobacteriaceae_g_Flavobacterium_s_Flavobacterium_sp001898245:0.17597,(refdb_Flavobacterium_columnare_strain_CIP109753_MMP104599851_OLKH01000083_1_0MMP104599851_63_086184_088157_pos_d_Bacteria_p_Bacteroidota_c_Bacteroidia_o_Flavobacteriales_f_Flavobacteriaceae_g_Flavobacterium_s_Flavobacterium_columnare_D:0.05081,hallin_Flavobacterium_columnare_ATCC_49512_NC_016510_2_1_2148_2505975_2507948_neg_OX_1041826_d_Bacteria_p_Bacteroidota_c_Bacteroidia_o_Flavobacteriales_f_Flavobacteriaceae_g_Flavobacterium_s_Flavobacterium_columnare:0.04810)100.00:0.15105)87.00:0.03114)87.00:0.08990)65.00:0.04675,(refdb_Flavobacteriales_bacterium_UBA6726_MMP06457016_DKIE01000002_1_027_023325_025325_pos_d_Bacteria_p_Bacteroidota_c_Bacteroidia_o_Flavobacteriales_f_Weeksellaceae_g_Chryseobacterium_A_s_Chryseobacterium_A_sp002453895:0.16177,(refdb_Treponema_sp_IMET_F_MMP08457632_PTPZ01000003_1_MMP08457632_405_451546_453546_neg_d_Bacteria_p_Bacteroidota_c_Bacteroidia_o_Flavobacteriales_f_Weeksellaceae_g_Cloacibacterium_s_Cloacibacterium_sp002422665:0.08157,hallin_Riemerella_anatipestifer_RA_CH_1_NC_018609_1_1_0178_0197655_0199661_pos_OX_1228997_d_Bacteria_p_Bacteroidota_c_Bacteroidia_o_Flavobacteriales_f_Weeksellaceae_g_Riemerella_s_Riemerella_anatipestifer:0.12318)100.00:0.06108)100.00:0.14053)100.00:0.08444)89.00:0.09504)97.00:0.05138,((refdb_OceanDNA_b12875_103_12_08898_10877_neg_d_Bacteria_p_Bacteroidota_c_Bacteroidia_o_Sphingobacteriales_f_Sphingobacteriaceae_g_Pelobium_s_:0.07845,hallin_Pedobacter_arcticus_A12_Scaffold1_NZ_JH947125_1_03_0122_0138249_0140225_pos_OX_1206103_d_Bacteria_p_Bacteroidota_c_Bacteroidia_o_Sphingobacteriales_f_Sphingobacteriaceae_g_Pelobium_s_Pelobium_arcticum:0.10360)100.00:0.33896,hallin_Solitalea_canadensis_DSM_3403_NC_017770_1_1_1745_2139965_2141959_neg_OX_929556_d_Bacteria_p_Bacteroidota_c_Bacteroidia_o_Sphingobacteriales_f_Sphingobacteriaceae_g_Solitalea_s_Solitalea_canadensis:0.27081)100.00:0.14638)100.00:0.09591,(refdb_Pontibacter_actiniarum_DSM_19842_MMP02441121_NZ_00AXBP01000014_1_33_0038623_0040650_neg_d_Bacteria_p_Bacteroidota_c_Bacteroidia_o_Cytophagales_f_Hymenobacteraceae_g_Pontibacter_s_Pontibacter_actiniarum:0.16378,((hallin_Pontibacter_sp_BAB1700_contig01_NZ_AKIS01000001_1_153_03_00999_02735_pos_OX_1144253_d_Bacteria_p_Bacteroidota_c_Bacteroidia_o_Cytophagales_f_Hymenobacteraceae_g_Pontibacter_s_Pontibacter_lucknowensis:0.20638,refdb_Pontibacter_S10_8_MMP04589127_NZ_LVWA01000002_1_260_0304834_0306867_neg_d_Bacteria_p_Bacteroidota_c_Bacteroidia_o_Cytophagales_f_Hymenobacteraceae_g_Pontibacter_s_Pontibacter_sp001907195:0.09495)100.00:0.07465,hallin_Pontibacter_sp_BAB1700_contig01_NZ_AKIS01000001_1_202_06_03645_05396_neg_OX_1144253_d_Bacteria_p_Bacteroidota_c_Bacteroidia_o_Cytophagales_f_Hymenobacteraceae_g_Pontibacter_s_Pontibacter_lucknowensis:0.14779)100.00:0.15602)100.00:0.27945)100.00:0.10082,((refdb_OceanDNA_b3648_111_004_002067_004073_pos_d_Bacteria_p_Bacteroidota_c_Bacteroidia_o_Chitinophagales_f_Saprospiraceae_g_UBA7328_s_:0.27671,((refdb_OceanDNA_b3912_038_09_07394_09406_neg_d_Bacteria_p_Bacteroidota_c_Bacteroidia_o_Cytophagales_f_Cyclobacteriaceae_g__s_:0.14942,(refdb_OceanDNA_b3910_159_01_00003_01589_pos_d_Bacteria_p_Bacteroidota_c_Bacteroidia_o_Cytophagales_f_Cyclobacteriaceae_g__s_:0.11851,refdb_OceanDNA_b4245_0014_06_04596_06566_pos_d_Bacteria_p_Bacteroidota_c_Bacteroidia_o_Cytophagales_f_Cyclobacteriaceae_g_UBA7330_s_:0.11816)100.00:0.05828)100.00:0.12096,(refdb_Cyclobacterium_lianum_CGMCC_1_6102_MMP04488057_NZ_FRCY01000002_1_421_497062_499080_pos_d_Bacteria_p_Bacteroidota_c_Bacteroidia_o_Cytophagales_f_Cyclobacteriaceae_g_Cyclobacterium_s_Cyclobacterium_lianum:0.16436,(refdb_Flavobacteriales_bacterium_CPC_41_MMP07619040_NYVI01000028_1_0MMP07619040_22_015790_017826_neg_d_Bacteria_p_Bacteroidota_c_Bacteroidia_o_Flavobacteriales_f_koll_22_g_UBA5081_s_UBA5081_sp002415785:0.13284,refdb_OceanDNA_b4116_02_098_096972_098999_neg_d_Bacteria_p_Bacteroidota_c_Bacteroidia_o_Cytophagales_f_Cyclobacteriaceae_g_Marivirga_s_:0.11158)100.00:0.05553)100.00:0.06684)100.00:0.16107)100.00:0.31602,((((refdb_Flammeovirgaceae_bacterium_UBA6059_MMP06455376_DIYH01000046_1_225_285498_287492_neg_d_Bacteria_p_Bacteroidota_c_Bacteroidia_o_Cytophagales_f_Cyclobacteriaceae_g_UBA6059_s_UBA6059_sp002435755:0.45879,refdb_OceanDNA_b3917_053_06_03829_05799_pos_d_Bacteria_p_Bacteroidota_c_Bacteroidia_o_Cytophagales_f_Cyclobacteriaceae_g__s_:0.25455)78.00:0.09637,(((((((((((((refdb_OceanDNA_b3479_02_144_167089_169074_neg_d_Bacteria_p_Bacteroidota_c_Bacteroidia_o_Bacteroidales_f_F082_g_GCA_002708315_s_:0.09995,refdb_Bacteroidetes_bacterium_Glo_2_MMP08108693_PIVJ01000043_1_09_06877_08871_neg_d_Bacteria_p_Bacteroidota_c_Bacteroidia_o_Bacteroidales_f_GCA_002840985_g_GCA_002840985:0.12400)100.00:0.09485,(refdb_Polaribacter_sp_SA4_12_MMP06133351_CP019334_1_0MMP06133351_757_0839994_0841979_neg_d_Bacteria_p_Bacteroidota_c_Bacteroidia_o_Flavobacteriales_f_Flavobacteriaceae_g_Polaribacter_s_Polaribacter_sp002163675:0.17909,refdb_OceanDNA_b12096_0158_03_01310_03304_neg_d_Bacteria_p_Bacteroidota_c_Bacteroidia_o_Flavobacteriales_f_UBA10066_g__s_:0.17617)98.00:0.05203)100.00:0.12561,refdb_OceanDNA_b4512_10_103_100866_102845_neg_d_Bacteria_p_Bacteroidota_c_Bacteroidia_o_Flavobacteriales_f_Salibacteraceae_g__s_:0.23895)100.00:0.10341,(((((refdb_OceanDNA_b3914_019_06_03238_05199_pos_d_Bacteria_p_Bacteroidota_c_Bacteroidia_o_Cytophagales_f_Cyclobacteriaceae_g__s_:0.16149,refdb_OceanDNA_b3942_364_02_00673_02634_neg_d_Bacteria_p_Bacteroidota_c_Bacteroidia_o_Cytophagales_f_Cyclobacteriaceae_g__s_:0.11642)100.00:0.06726,(refdb_OceanDNA_b3923_057_06_04181_06130_neg_d_Bacteria_p_Bacteroidota_c_Bacteroidia_o_Cytophagales_f_Cyclobacteriaceae_g__s_:0.10576,refdb_OceanDNA_b3921_272_05_02192_04150_pos_d_Bacteria_p_Bacteroidota_c_Bacteroidia_o_Cytophagales_f_Cyclobacteriaceae_g__s_:0.09003)100.00:0.04395)98.00:0.02205,refdb_OceanDNA_b4054_042_04_02113_04077_neg_d_Bacteria_p_Bacteroidota_c_Bacteroidia_o_Cytophagales_f_Cyclobacteriaceae_g__s_:0.10171)100.00:0.04597,refdb_Fabibacter_4D4_MMP05567581_NZ_MDGP01000001_1_2542_2878153_2880114_neg_d_Bacteria_p_Bacteroidota_c_Bacteroidia_o_Cytophagales_f_Cyclobacteriaceae_g_Fabibacter_s_Fabibacter_sp001747095:0.12119)100.00:0.11603,(refdb_OceanDNA_b20812_032_06_03568_05535_neg_d_Bacteria_p_Marinisomatota_c_UBA8477_o_UBA8477_f__g__s_:0.18374,(refdb_OceanDNA_b12885_0434_04_01334_03301_neg_d_Bacteria_p_Bacteroidota_c_Ignavibacteria_o_Ignavibacteriales_f_Melioribacteraceae_g__s_:0.12705,refdb_OceanDNA_b12902_137_01_00001_01752_neg_d_Bacteria_p_Bacteroidota_c_Ignavibacteria_o_Ignavibacteriales_f_Melioribacteraceae_g_SZUA_22_s_:0.07972)100.00:0.05109)100.00:0.04374)100.00:0.07439)70.00:0.04066,(((refdb_OceanDNA_b12498_295_02_00136_02100_pos_d_Bacteria_p_Bacteroidota_c_Bacteroidia_o_Flavobacteriales_f_UBA10329_g_UBA10329_s_:0.17220,refdb_OceanDNA_b12701_11_055_071535_073502_pos_d_Bacteria_p_Bacteroidota_c_Bacteroidia_o_NS11_12g_f_UBA9320_g__s_:0.16632)96.00:0.04476,(refdb_TARA_SAMEA2623295_METAG_JCDGBGNH_034_03_01974_03917_pos_d_Bacteria_p_Marinisomatota_c_Marinisomatia_o_Marinisomatales_f_Marinisomataceae_g_Marinisoma_s_:0.23863,((((refdb_GORG_SAMEA6077024_SAGS_AG319F21_06_28_33798_35747_pos_d_Bacteria_p_Bacteroidota_c_Bacteroidia_o_Flavobacteriales_f_Flavobacteriaceae_g_MAG_121220_bin8_s_:0.20836,refdb_GORG_SAMEA6077167_SAGS_AG319O07_34_02_00295_02247_neg_d_Bacteria_p_Bacteroidota_c_Bacteroidia_o_Flavobacteriales_f_BACL11_g_GCA_002697625_s_:0.13364)50.00:0.02530,refdb_OceanDNA_b7047_09_023_023942_025945_neg_d_Bacteria_p_Bacteroidota_c_Bacteroidia_o_Flavobacteriales_f_Flavobacteriaceae_g_GCA_2700405_s_:0.21059)53.00:0.03662,refdb_OceanDNA_b12466_093_07_05167_07119_pos_d_Bacteria_p_Bacteroidota_c_Bacteroidia_o_Flavobacteriales_f_UBA10066_g_SP287_s_:0.16667)27.00:0.03380,(refdb_TARA_SAMEA2622499_METAG_LMOJHPFB_09_034_037454_039463_pos_d_Bacteria_p_Bacteroidota_c_Bacteroidia_o_Cytophagales_f_Marinoscillaceae_g__s_:0.17663,refdb_OceanDNA_b17836_186_04_01890_03488_neg_d_Bacteria_p_Marinisomatota_c_Marinisomatia_o_Marinisomatales_f_J089_g__s_:0.13709)59.00:0.04273)35.00:0.02096)99.00:0.06249)94.00:0.03143,(((refdb_GORG_SAMEA6077020_SAGS_AG319F16_02_021_029780_031735_pos_d_Bacteria_p_Bacteroidota_c_Bacteroidia_o_Flavobacteriales_f_Flavobacteriaceae_g_MS024_2A_s_:0.25130,(refdb_OceanDNA_b8614_020_06_02281_04236_pos_d_Bacteria_p_Bacteroidota_c_Bacteroidia_o_Flavobacteriales_f_Flavobacteriaceae_g_MED_G11_s_MED_G11_sp002729755:0.14185,refdb_OceanDNA_b8431_28_009_005360_007309_pos_d_Bacteria_p_Bacteroidota_c_Bacteroidia_o_Flavobacteriales_f_Flavobacteriaceae_g_MED_G11_s_:0.10673)100.00:0.03137)100.00:0.09093,(refdb_OceanDNA_b6200_05_082_087373_089346_pos_d_Bacteria_p_Bacteroidota_c_Bacteroidia_o_Flavobacteriales_f_Flavobacteriaceae_g__s_:0.11841,refdb_OceanDNA_b6262_083_09_05664_07643_neg_d_Bacteria_p_Bacteroidota_c_Bacteroidia_o_Flavobacteriales_f_Flavobacteriaceae_g_Lutibacter_s_:0.09058)99.00:0.05457)99.00:0.04442,refdb_OceanDNA_b9263_05_086_102087_104039_neg_d_Bacteria_p_Bacteroidota_c_Bacteroidia_o_Flavobacteriales_f_Flavobacteriaceae_g_MS024_2A_s_:0.16075)100.00:0.08154)72.00:0.02584)72.00:0.02797,refdb_OceanDNA_b6183_035_14_15245_17227_pos_d_Bacteria_p_Bacteroidota_c_Bacteroidia_o_Flavobacteriales_f_Flavobacteriaceae_g__s_:0.30361)57.00:0.01219,(((((((((((((((((((((refdb_OceanDNA_b7189_03_091_100552_102507_neg_d_Bacteria_p_Bacteroidota_c_Bacteroidia_o_Flavobacteriales_f_Flavobacteriaceae_g_Gillisia_s_:0.04982,hallin_Gillisia_limnaea_DSM_15749_Gilliscaffold_1_NZ_JH594605_1_2_2184_2457013_2458968_pos_OX_865937_d_Bacteria_p_Bacteroidota_c_Bacteroidia_o_Flavobacteriales_f_Flavobacteriaceae_g_Gillisia_s_Gillisia_limnaea:0.02325)100.00:0.26606,refdb_TARA_SAMEA2619779_METAG_DFJBKJCL_004_25_23293_25245_neg_d_Bacteria_p_Bacteroidota_c_Bacteroidia_o_Flavobacteriales_f_Flavobacteriaceae_g_CG2_30_34_30_s_:0.18178)100.00:0.12036,((refdb_Psychroflexus_torquis_ATCC700755_MMP02603919_NC_0018721_1_652_0731373_0733337_pos_d_Bacteria_p_Bacteroidota_c_Bacteroidia_o_Flavobacteriales_f_Flavobacteriaceae_g_Psychroflexus_s_Psychroflexus_torquis:0.22310,(refdb_Flavobacteriaceae_bacterium_CPC_98_MMP07618949_NYSK01000063_1_0MMP07618949_23_018515_020467_pos_d_Bacteria_p_Bacteroidota_c_Bacteroidia_o_Flavobacteriales_f_Flavobacteriaceae_g_Winogradskyella_s_Winogradskyella_sp002682935:0.08513,(refdb_Arenitalea_lutea_CGMCC_1_12213_MMP05216261_NZ_FQYK01000003_1_433_480499_482454_neg_d_Bacteria_p_Bacteroidota_c_Bacteroidia_o_Flavobacteriales_f_Flavobacteriaceae_g_Arenitalea_s_Arenitalea_lutea:0.08102,refdb_OceanDNA_b9980_123_06_04542_06494_neg_d_Bacteria_p_Bacteroidota_c_Bacteroidia_o_Flavobacteriales_f_Flavobacteriaceae_g_Polaribacter_s_:0.07798)100.00:0.04893)100.00:0.11501)100.00:0.07951,(refdb_OceanDNA_b10351_060_06_03661_05628_neg_d_Bacteria_p_Bacteroidota_c_Bacteroidia_o_Flavobacteriales_f_Flavobacteriaceae_g_Salegentibacter_s_Salegentibacter_agarivorans:0.16183,((refdb_Salegentibacter_echinorum_HD4_MMP05444483_NZ_FQVT01000002_1_311_379127_381088_neg_d_Bacteria_p_Bacteroidota_c_Bacteroidia_o_Flavobacteriales_f_Flavobacteriaceae_g_Salegentibacter_s_Salegentibacter_echinorum:0.11120,refdb_Salinimicrobium_sediminis_CGMCC_1_12641_MMP06296241_OCMF01000002_1_0MMP06296241_134_0144212_0146179_neg_d_Bacteria_p_Bacteroidota_c_Bacteroidia_o_Flavobacteriales_f_Flavobacteriaceae_g_Salinimicrobium_s_Salinimicrobium_sediminis:0.10622)97.00:0.02407,refdb_OceanDNA_b10362_008_02_00414_02462_pos_d_Bacteria_p_Bacteroidota_c_Bacteroidia_o_Flavobacteriales_f_Flavobacteriaceae_g_Salegentibacter_s_Salegentibacter_mishustinae:0.09195)97.00:0.06289)100.00:0.10072)97.00:0.04563)99.00:0.09570,(refdb_Brumimicrobium_sp_C305_MMP09195925_QFRJ01000019_1_0MMP09195925_10_007491_009455_pos_d_Bacteria_p_Bacteroidota_c_Bacteroidia_o_Flavobacteriales_f_Crocinitomicaceae_g_Brumimicrobium_s_Brumimicrobium_sp003143775:0.08201,refdb_Brumimicrobium_LHR20_MMP08135437_PJNI01000005_1_0MMP08135437_73_068127_070097_pos_d_Bacteria_p_Bacteroidota_c_Bacteroidia_o_Flavobacteriales_f_Crocinitomicaceae_g_Brumimicrobium_s_Brumimicrobium_sp002844555:0.08552)100.00:0.14798)88.00:0.05459,(((((((refdb_Gaetbulibacter_5U11_MMP05567578_MDGO01000009_1_0MMP05567578_210_0234479_0236449_pos_d_Bacteria_p_Bacteroidota_c_Bacteroidia_o_Flavobacteriales_f_Flavobacteriaceae_g_Olleya_s_Olleya_marilimosa:0.09082,refdb_OceanDNA_b11397_46_024_022823_024781_pos_d_Bacteria_p_Bacteroidota_c_Bacteroidia_o_Flavobacteriales_f_Flavobacteriaceae_g_Winogradskyella_s_Winogradskyella_eximia:0.08541)98.00:0.02242,refdb_Gelidibacter_algens_ACAM_536_MMP05231771_NZ_0LZRN01000015_1_49_046152_048113_pos_d_Bacteria_p_Bacteroidota_c_Bacteroidia_o_Flavobacteriales_f_Flavobacteriaceae_g_Gelidibacter_s_Gelidibacter_algens:0.07532)85.00:0.02995,hallin_Bizionia_argentinensis_JUB59_contig00107_NZ_AFXZ01000070_1_58_102_112326_114278_neg_OX_1046627_d_Bacteria_p_Bacteroidota_c_Bacteroidia_o_Flavobacteriales_f_Flavobacteriaceae_g_Algorimicrobium_s_Algorimicrobium_argentinense:0.06679)85.00:0.02166,refdb_Formosa_spongicola_strain_DSM_22637_MMP05660201_NZ_0QGGP01000010_1_MMP05660201_12_009745_011706_neg_d_Bacteria_p_Bacteroidota_c_Bacteroidia_o_Flavobacteriales_f_Flavobacteriaceae_g_Oceanihabitans_s_Oceanihabitans_spongicola:0.06720)86.00:0.03522,refdb_OceanDNA_b6644_02_108_118499_120457_neg_d_Bacteria_p_Bacteroidota_c_Bacteroidia_o_Flavobacteriales_f_Flavobacteriaceae_g_Algorimicrobium_s_Algorimicrobium_sp002414705:0.08606)83.00:0.02526,refdb_Mangrovimonas_yunxiaonensis_LY01_MMP02903170_NZ_JPFK01000003_1_236_271888_273852_pos_d_Bacteria_p_Bacteroidota_c_Bacteroidia_o_Flavobacteriales_f_Flavobacteriaceae_g_Mangrovimonas_s_Mangrovimonas_yunxiaonensis:0.06287)94.00:0.04426,(((((refdb_OceanDNA_b12842_003_23_20628_22592_neg_d_Bacteria_p_Bacteroidota_c_Bacteroidia_o_NS11_12g_f_UBA9320_g_UBA9320_s_UBA9320_sp003484585:0.17453,refdb_OceanDNA_b10101_18_014_007755_009713_pos_d_Bacteria_p_Bacteroidota_c_Bacteroidia_o_Flavobacteriales_f_Flavobacteriaceae_g_SCGC_AAA160_P02_s_:0.06505)55.00:0.03303,(refdb_Flavobacteriales_bacterium_ALC_1_MMP02436146_NZ_00ABHI01000001_1_23_0019793_0021766_neg_d_Bacteria_p_Bacteroidota_c_Bacteroidia_o_Flavobacteriales_f_Flavobacteriaceae_g_Winogradskyella_s_Winogradskyella_sp000171875:0.07843,refdb_Olleya_aquimaris_strain_DSM_24464_MMP05660851_QLLO01000004_1_MMP05660851_114_118424_120397_neg_d_Bacteria_p_Bacteroidota_c_Bacteroidia_o_Flavobacteriales_f_Flavobacteriaceae_g_Olleya_s_Olleya_aquimaris:0.08454)83.00:0.02485)32.00:0.01912,refdb_Lacinutrix_Hel_I_90_MMP03351825_NZ_0JYNQ01000001_1_166_0189611_0191581_neg_d_Bacteria_p_Bacteroidota_c_Bacteroidia_o_Flavobacteriales_f_Flavobacteriaceae_g_Lacinutrix_s_Lacinutrix_sp000934685:0.08335)48.00:0.00995,refdb_OceanDNA_b10093_047_10_011633_013603_pos_d_Bacteria_p_Bacteroidota_c_Bacteroidia_o_Flavobacteriales_f_Flavobacteriaceae_g_Psychroserpens_s_:0.08557)97.00:0.03318,refdb_Olleya_namhaensis_WT_MY15_MMP05443431_FORM01000002_1_401_439974_441944_pos_d_Bacteria_p_Bacteroidota_c_Bacteroidia_o_Flavobacteriales_f_Flavobacteriaceae_g_Olleya_s_Olleya_namhaensis:0.09758)100.00:0.09744)79.00:0.05280)54.00:0.02615,((refdb_OceanDNA_b6574_139_04_01920_03881_neg_d_Bacteria_p_Bacteroidota_c_Bacteroidia_o_Flavobacteriales_f_Flavobacteriaceae_g_Aureitalea_s_:0.10529,refdb_Gilvibacter_sp_SZ_19_MMP06133352_CP019333_1_MMP06133352_1562_1696053_1698011_neg_d_Bacteria_p_Bacteroidota_c_Bacteroidia_o_Flavobacteriales_f_Flavobacteriaceae_g_Gilvibacter_s_Gilvibacter_sp002163875:0.08407)100.00:0.18097,(refdb_Tenacibaculum_ovolyticum_da5A_8_MMP00050834_NZ_0BDCW01000105_1_18_014116_016077_neg_d_Bacteria_p_Bacteroidota_c_Bacteroidia_o_Flavobacteriales_f_Flavobacteriaceae_g_Tenacibaculum_s_Tenacibaculum_ovolyticum:0.14033,refdb_Flavobacteriaceae_bacterium_BH_SD17_MMP10411098_NZ_RPFJ01000006_1_MMP10411098_264_291359_293326_neg_d_Bacteria_p_Bacteroidota_c_Bacteroidia_o_Flavobacteriales_f_Flavobacteriaceae:0.10095)100.00:0.04677)78.00:0.01448)58.00:0.03911,(((((((((((refdb_Flavobacteriales_bacterium_SAT_43_MMP07620303_PALM01000044_1_00MMP07620303_5_002376_004343_pos_d_Bacteria_p_Bacteroidota_c_Bacteroidia_o_Flavobacteriales_f_koll_22_g_UBA1494_s_UBA1494_sp002706365:0.08297,refdb_OceanDNA_b12673_223_03_00793_02748_pos_d_Bacteria_p_Bacteroidota_c_Bacteroidia_o_Flavobacteriales_f_Vicingaceae_g_UBA5081_s_:0.10776)100.00:0.09729,((refdb_Ekhidna_lutea_BiosLi39_MMP05421640_FZPD01000005_1_MMP05421640_244_289225_291192_pos_d_Bacteria_p_Bacteroidota_c_Bacteroidia_o_Cytophagales_f_Cyclobacteriaceae_g_Ekhidna_s_Ekhidna_lutea:0.07961,refdb_TARA_SAMEA2622677_METAG_MGOEGKAO_0417_01_00003_01466_neg_d_Bacteria_p_Bacteroidota_c_Bacteroidia_o_Cytophagales_f_Cyclobacteriaceae_g_UBA7330_s_UBA7330_sp002471275:0.09524)100.00:0.06104,(refdb_OceanDNA_b6171_095_006_003887_005854_neg_d_Bacteria_p_Bacteroidota_c_Bacteroidia_o_Flavobacteriales_f_Schleiferiaceae_g_UBA7878_s_:0.09352,refdb_OceanDNA_b12672_033_17_11421_13382_neg_d_Bacteria_p_Bacteroidota_c_Bacteroidia_o_Flavobacteriales_f_Vicingaceae_g_UBA1494_A_s_UBA1494_A_sp002713165:0.10242)96.00:0.03127)100.00:0.05347)100.00:0.04613,(refdb_Robiginitalea_myxolifaciens_YM6_073_MMP04490243_FOYQ01000001_1_0882_1026731_1028695_pos_d_Bacteria_p_Bacteroidota_c_Bacteroidia_o_Flavobacteriales_f_Flavobacteriaceae_g_Robiginitalea_s_Robiginitalea_myxolifaciens:0.19627,refdb_Robiginitalea_biformata_MMP02603916_CP001712_1_0409_0482579_0484537_neg_d_Bacteria_p_Bacteroidota_c_Bacteroidia_o_Flavobacteriales_f_Flavobacteriaceae_g_Robiginitalea_s_Robiginitalea_biformata:0.07480)97.00:0.04493)84.00:0.02981,refdb_Flagellimonas_sp_MMP09428147_NZ_CP030104_1_MMP09428147_2681_2997393_2999357_pos_d_Bacteria_p_Bacteroidota_c_Bacteroidia_o_Flavobacteriales_f_Flavobacteriaceae_g_Flagellimonas_s_Flagellimonas_sp003269425:0.09382)46.00:0.01363,(refdb_Eudoraea_adriatica_AS06_20a_MMP02440497_NZ_KB907550_1_190_209216_211168_pos_d_Bacteria_p_Bacteroidota_c_Bacteroidia_o_Flavobacteriales_f_Flavobacteriaceae_g_Eudoraea_s_Eudoraea_adriatica:0.13495,refdb_OceanDNA_b9764_043_11_09178_11130_pos_d_Bacteria_p_Bacteroidota_c_Bacteroidia_o_Flavobacteriales_f_Flavobacteriaceae_g_Muricauda_s_:0.10632)45.00:0.02304)97.00:0.01632,refdb_OceanDNA_b12609_043_04_02717_04681_pos_d_Bacteria_p_Bacteroidota_c_Bacteroidia_o_Flavobacteriales_f_Vicingaceae_g__s_:0.12125)92.00:0.01686,(refdb_OceanDNA_b11352_03_058_052053_054014_pos_d_Bacteria_p_Bacteroidota_c_Bacteroidia_o_Flavobacteriales_f_Flavobacteriaceae_g_Ulvibacter_s_:0.08766,(refdb_OceanDNA_b9767_08_069_074234_076186_pos_d_Bacteria_p_Bacteroidota_c_Bacteroidia_o_Flavobacteriales_f_Flavobacteriaceae_g_Muricauda_s_Muricauda_sp002167435:0.05244,hallin_Muricauda_ruestringensis_DSM_13258_NC_015945_1_1_2818_3109826_3111778_neg_OX_886377_d_Bacteria_p_Bacteroidota_c_Bacteroidia_o_Flavobacteriales_f_Flavobacteriaceae_g_Muricauda_s_Muricauda_ruestringensis:0.03144)100.00:0.04773)73.00:0.01216)76.00:0.01905,refdb_TARA_SAMEA4398027_METAG_JFPJLACK_086_012_008903_010867_neg_d_Bacteria_p_Bacteroidota_c_Bacteroidia_o_Flavobacteriales_f_Flavobacteriaceae_g_Maribacter_s_:0.06884)35.00:0.00599,(refdb_OceanDNA_b9638_061_08_08483_10441_pos_d_Bacteria_p_Bacteroidota_c_Bacteroidia_o_Flavobacteriales_f_Flavobacteriaceae_g_Maribacter_s_:0.09939,refdb_OceanDNA_b6746_045_07_04825_06789_neg_d_Bacteria_p_Bacteroidota_c_Bacteroidia_o_Flavobacteriales_f_Flavobacteriaceae_g_Dokdonia_s_:0.08111)41.00:0.03249)64.00:0.02141,refdb_Cellulophaga_tyrosinoxydans_EM41_MMP05660703_FWXO01000002_1_0MMP05660703_279_0295451_0297409_neg_d_Bacteria_p_Bacteroidota_c_Bacteroidia_o_Flavobacteriales_f_Flavobacteriaceae_g_Cellulophaga_s_Cellulophaga_tyrosinoxydans:0.11035)65.00:0.01808,(((((refdb_Maribacter_ulvicola_DSM_15366_MMP05421797_NZ_00FTMA01000008_1_MMP05421797_83_0086477_0088483_pos_d_Bacteria_p_Bacteroidota_c_Bacteroidia_o_Flavobacteriales_f_Flavobacteriaceae_g_Maribacter_s_Maribacter_ulvicola:0.03693,hallin_Cellulophaga_algicola_DSM_14237_NC_014934_1_1_3153_3620944_3622947_pos_OX_688270_d_Bacteria_p_Bacteroidota_c_Bacteroidia_o_Flavobacteriales_f_Flavobacteriaceae_g_Cellulophaga_s_Cellulophaga_algicola:0.05993)100.00:0.10133,refdb_Maribacter_thermophilus_HT7_2_MMP03651237_NZ_LDAS01000001_1_2774_3176408_3178369_neg_d_Bacteria_p_Bacteroidota_c_Bacteroidia_o_Flavobacteriales_f_Flavobacteriaceae_g_Maribacter_s_Maribacter_thermophilus:0.06218)100.00:0.06139,(refdb_Zobellia_galactanivorans_OII3_MMP06461361_MWRZ01000001_1_MMP06461361_1264_1519000_1520961_pos_d_Bacteria_p_Bacteroidota_c_Bacteroidia_o_Flavobacteriales_f_Flavobacteriaceae_g_Zobellia_s_Zobellia_galactanivorans:0.00217,hallin_Zobellia_galactanivorans_NC_015844_1_1_2126_2624197_2626158_pos_OX_63186_d_Bacteria_p_Bacteroidota_c_Bacteroidia_o_Flavobacteriales_f_Flavobacteriaceae_g_Zobellia_s_Zobellia_galactanivorans:0.00000)100.00:0.07452)100.00:0.03284,refdb_Kriegella_aquimaris_DSM_19886_MMP04488514_FNGV01000001_1_0999_1128936_1130900_neg_d_Bacteria_p_Bacteroidota_c_Bacteroidia_o_Flavobacteriales_f_Flavobacteriaceae_g_Kriegella_s_Kriegella_aquimaris:0.08817)94.00:0.02330,refdb_OceanDNA_b6549_144_05_01788_03749_neg_d_Bacteria_p_Bacteroidota_c_Bacteroidia_o_Flavobacteriales_f_Flavobacteriaceae_g_Arenibacter_s_Arenibacter_algicola:0.11457)47.00:0.02152)100.00:0.04641)71.00:0.03814,refdb_Arenibacter_latericius_DSM_15913_MMP02440812_NZ_0AUKX01000023_1_52_052785_054746_neg_d_Bacteria_p_Bacteroidota_c_Bacteroidia_o_Flavobacteriales_f_Flavobacteriaceae_g_Arenibacter_s_Arenibacter_latericius:0.16619)90.00:0.03830,((refdb_Aequorivita_viscosa_CGMCC_1_11023_MMP05216556_FNNS01000001_1_097_100585_102555_pos_d_Bacteria_p_Bacteroidota_c_Bacteroidia_o_Flavobacteriales_f_Flavobacteriaceae_g_Aequorivita_s_Aequorivita_viscosa:0.08032,((refdb_Aequorivita_capsosiphonis_A71_MMP02440880_NZ_0000KE386849_1_282_339851_341821_neg_d_Bacteria_p_Bacteroidota_c_Bacteroidia_o_Flavobacteriales_f_Flavobacteriaceae_g_Aequorivita_s_Aequorivita_capsosiphonis:0.10539,hallin_Aequorivita_sublithincola_DSM_14238_NC_018013_1_1_0143_0149082_0151052_neg_OX_746697_d_Bacteria_p_Bacteroidota_c_Bacteroidia_o_Flavobacteriales_f_Flavobacteriaceae_g_Aequorivita_s_Aequorivita_sublithincola:0.05382)74.00:0.02538,refdb_Aequorivita_EAC_108_MMP07618271_NZTQ01000013_1_MMP07618271_192_224352_226322_pos_d_Bacteria_p_Bacteroidota_c_Bacteroidia_o_Flavobacteriales_f_Flavobacteriaceae_g_Aequorivita_s_Aequorivita_sp002375695:0.04179)100.00:0.07356)97.00:0.07404,refdb_Vitellibacter_vladivostokensis_KMM_3516_MMP03084320_NZ_JSVU01000003_1_249_266273_268240_neg_d_Bacteria_p_Bacteroidota_c_Bacteroidia_o_Flavobacteriales_f_Flavobacteriaceae_g_Aequorivita_s_Aequorivita_vladivostokensis:0.08462)96.00:0.03696)80.00:0.05215,refdb_Zunongwangia_ESRF_bin46_MMP07255348_NTLF01000019_1_064_069334_071298_neg_d_Bacteria_p_Bacteroidota_c_Bacteroidia_o_Flavobacteriales_f_Flavobacteriaceae_g_Marixanthomonas_s_Marixanthomonas_sp002631855:0.09984)78.00:0.04424,(refdb_Gramella_forsetii_MMP2272667_CU207366_1_1320_1462257_1464221_neg_d_Bacteria_p_Bacteroidota_c_Bacteroidia_o_Flavobacteriales_f_Flavobacteriaceae_g_Gramella_s_Gramella_forsetii:0.06645,refdb_Gillisia_CAL575_MMP02471749_NZ_0APHJ01000039_1_48_042861_044822_neg_d_Bacteria_p_Bacteroidota_c_Bacteroidia_o_Flavobacteriales_f_Flavobacteriaceae_g_Gillisia_s_Gillisia_sp000403785:0.10977)99.00:0.02697)96.00:0.07400,refdb_Gramella_gaetbulicola_strain_DSM_23082_MMP08779100_QBKQ01000002_1_0MMP08779100_779_0829582_0831510_pos_d_Bacteria_p_Bacteroidota_c_Bacteroidia_o_Flavobacteriales_f_Flavobacteriaceae_g_Gramella_s_Gramella_gaetbulicola:0.09811)63.00:0.01658,refdb_TARA_SAMEA2621502_METAG_KFIOKELB_121_04_01878_03839_pos_d_Bacteria_p_Bacteroidota_c_Bacteroidia_o_Flavobacteriales_f_Flavobacteriaceae_g_Gillisia_s_:0.12270)61.00:0.02614,(refdb_OceanDNA_b7494_183_05_02448_04403_pos_d_Bacteria_p_Bacteroidota_c_Bacteroidia_o_Flavobacteriales_f_Flavobacteriaceae_g_Leeuwenhoekiella_s_:0.21398,refdb_Gramella_sp_MMP08724768_CP028136_1_0MMP08724768_642_0717603_0719567_pos_d_Bacteria_p_Bacteroidota_c_Bacteroidia_o_Flavobacteriales_f_Flavobacteriaceae_g_Gramella_s_Gramella_sp003024155:0.12373)67.00:0.03454)77.00:0.03949,refdb_OceanDNA_b6425_11_065_059866_061836_neg_d_Bacteria_p_Bacteroidota_c_Bacteroidia_o_Flavobacteriales_f_Flavobacteriaceae_g_Aequorivita_s_:0.11282)97.00:0.03434,(refdb_OceanDNA_b7450_21_021_019999_021960_neg_d_Bacteria_p_Bacteroidota_c_Bacteroidia_o_Flavobacteriales_f_Flavobacteriaceae_g_Maribacter_s_:0.16524,refdb_Arenibacter_nanhaiticus_CGMCC_1_8863_MMP04487911_NZ_0FQYX01000012_1_58_068130_070088_neg_d_Bacteria_p_Bacteroidota_c_Bacteroidia_o_Flavobacteriales_f_Flavobacteriaceae_g_Arenibacter_s_Arenibacter_nanhaiticus:0.10703)100.00:0.03204)97.00:0.03003,(((((refdb_OceanDNA_b10097_063_07_03570_05528_neg_d_Bacteria_p_Bacteroidota_c_Bacteroidia_o_Flavobacteriales_f_Flavobacteriaceae_g_RR4_38_s_:0.11663,refdb_OceanDNA_b6575_189_02_00486_02444_pos_d_Bacteria_p_Bacteroidota_c_Bacteroidia_o_Flavobacteriales_f_Flavobacteriaceae_g_Aureitalea_s_:0.12316)95.00:0.03572,refdb_Flavobacteriaceae_bacterium_IN_17_MMP07618958_NZMG01000053_1_0MMP07618958_24_018434_020398_neg_d_Bacteria_p_Bacteroidota_c_Bacteroidia_o_Flavobacteriales_f_Flavobacteriaceae_g_BACL21_s_BACL21_sp002694465:0.05324)100.00:0.09252,refdb_OceanDNA_b6500_149_02_00452_02413_neg_d_Bacteria_p_Bacteroidota_c_Bacteroidia_o_Flavobacteriales_f_Flavobacteriaceae_g_Altibacter_s_:0.08276)98.00:0.04656,refdb_Altuibacter_lentus_JL2010_MMP02988278_NZ_00KN050846_1_972_1011787_1013751_neg_d_Bacteria_p_Bacteroidota_c_Bacteroidia_o_Flavobacteriales_f_Flavobacteriaceae_g_Altibacter_s_Altibacter_lentus:0.06291)98.00:0.04011,(refdb_Muricauda_lutaonensis_MMP03382536_NZ_CP011071_1_1843_1945377_1947332_neg_d_Bacteria_p_Bacteroidota_c_Bacteroidia_o_Flavobacteriales_f_Flavobacteriaceae_g_Muricauda_A_s_Muricauda_A_lutaonensis:0.08306,refdb_Muricauda_SM1704_MMP09767239_NZ_00QTJX01000001_1_MMP09767239_20_0022027_0023985_pos_d_Bacteria_p_Bacteroidota_c_Bacteroidia_o_Flavobacteriales_f_Flavobacteriaceae_g_Muricauda:0.09131)100.00:0.06361)95.00:0.02100)91.00:0.02030,refdb_Maribacter_sp_MMP02603923_CP002157_1_1000_1107133_1109088_neg_d_Bacteria_p_Bacteroidota_c_Bacteroidia_o_Flavobacteriales_f_Flavobacteriaceae_g_Maribacter_A_s_Maribacter_A_sp000153165:0.09866)96.00:0.03337,((((((refdb_OceanDNA_b6291_001_27_33613_35571_neg_d_Bacteria_p_Bacteroidota_c_Bacteroidia_o_Flavobacteriales_f_Flavobacteriaceae_g_SHLJ01_s_:0.18241,refdb_OceanDNA_b6289_29_005_004068_006038_pos_d_Bacteria_p_Bacteroidota_c_Bacteroidia_o_Flavobacteriales_f_Flavobacteriaceae_g_CAU_1491_s_:0.10406)94.00:0.01382,(refdb_TARA_SAMEA2620970_METAG_DOBEMFOB_016_03_01424_03400_pos_d_Bacteria_p_Marinisomatota_c_Marinisomatia_o_Marinisomatales_f_Marinisomataceae_g_Marinisoma_s_:0.12006,refdb_OceanDNA_b6299_027_013_010477_012441_pos_d_Bacteria_p_Bacteroidota_c_Bacteroidia_o_Flavobacteriales_f_Flavobacteriaceae_g__s_:0.05989)95.00:0.03157)99.00:0.02480,refdb_Bacteroidetes_bacterium_B1_G11_MMP09214828_QMOV01000005_1_MMP09214828_24_27866_29827_neg_d_Bacteria_p_Bacteroidota_c_Bacteroidia_o_Flavobacteriales_f_Flavobacteriaceae:0.09334)91.00:0.01343,(refdb_OceanDNA_b10745_001_12_08515_10479_pos_d_Bacteria_p_Bacteroidota_c_Bacteroidia_o_Flavobacteriales_f_Flavobacteriaceae_g_UBA6231_s_:0.19253,refdb_OceanDNA_b10746_011_28_27167_29128_neg_d_Bacteria_p_Bacteroidota_c_Bacteroidia_o_Flavobacteriales_f_Flavobacteriaceae_g_UBA6231_s_:0.06668)99.00:0.07251)93.00:0.03567,(refdb_OceanDNA_b11384_068_05_02503_04473_pos_d_Bacteria_p_Bacteroidota_c_Bacteroidia_o_Flavobacteriales_f_Flavobacteriaceae_g_Winogradskyella_s_:0.13089,refdb_OceanDNA_b7160_274_04_01683_03422_pos_d_Bacteria_p_Bacteroidota_c_Bacteroidia_o_Flavobacteriales_f_Flavobacteriaceae_g_Gelidibacter_s_:0.03330)100.00:0.06113)88.00:0.02440,(refdb_TARA_SAMEA4396941_METAG_DEALNPHM_006_26_25852_27819_neg_d_Bacteria_p_Bacteroidota_c_Bacteroidia_o_Flavobacteriales_f_Flavobacteriaceae_g_Flaviramulus_s_:0.10968,refdb_OceanDNA_b10737_01_569_654955_656919_neg_d_Bacteria_p_Bacteroidota_c_Bacteroidia_o_Flavobacteriales_f_Flavobacteriaceae_g_UBA6231_s_:0.09428)100.00:0.06608)89.00:0.03900)85.00:0.01184,((refdb_OceanDNA_b6146_012_09_07877_09829_pos_d_Bacteria_p_Bacteroidota_c_Bacteroidia_o_Flavobacteriales_f_Schleiferiaceae_g_UBA3442_s_UBA3442_sp002378565:0.25671,((refdb_OceanDNA_b6288_07_084_091150_093111_pos_d_Bacteria_p_Bacteroidota_c_Bacteroidia_o_Flavobacteriales_f_Flavobacteriaceae_g__s_:0.14767,(refdb_TARA_SAMEA4398432_METAG_LDDJDMHE_11_016_013537_015510_pos_d_Bacteria_p_Bacteroidota_c_Bacteroidia_o_Flavobacteriales_f_Flavobacteriaceae_g_Lutibacter_s_:0.10584,refdb_Bacteroidetes_MedPE_SWsnd_G1_MMP05219313_MPDD01000003_1_003_001187_003160_pos_d_Bacteria_p_Bacteroidota_c_Bacteroidia_o_Flavobacteriales_f_Flavobacteriaceae_g_LPB0138_s_LPB0138_sp001874265:0.11007)92.00:0.02094)92.00:0.04783,(refdb_OceanDNA_b7547_172_02_00465_02438_pos_d_Bacteria_p_Bacteroidota_c_Bacteroidia_o_Flavobacteriales_f_Flavobacteriaceae_g_Lutibacter_s_:0.08951,refdb_Lutibacter_oceani_JCM30924_MMP09780835_NZ_QUOZ01000006_1_MMP09780835_265_308857_310836_pos_d_Bacteria_p_Bacteroidota_c_Bacteroidia_o_Flavobacteriales_f_Flavobacteriaceae_g_Lutibacter:0.07676)100.00:0.04690)99.00:0.05748)84.00:0.02610,(refdb_Arcticibacterium_luteifluviistationis_MMP09208224_NZ_CP029480_1_MMP09208224_3703_4538263_4540242_neg_d_Bacteria_p_Bacteroidota_c_Bacteroidia_o_Cytophagales_f_Spirosomaceae_g_Arcticibacterium_s_Arcticibacterium_luteifluviistationis:0.10031,refdb_OceanDNA_b4491_0208_04_01536_03500_pos_d_Bacteria_p_Bacteroidota_c_Bacteroidia_o_Cytophagales_f_Spirosomaceae_g_Arcticibacterium_s_:0.06615)100.00:0.12220)87.00:0.03409)96.00:0.04401,((refdb_Aquimarina_Mar_2010_214_MMP04489736_PJMS01000001_1_MMP04489736_1271_1435753_1437756_pos_d_Bacteria_p_Bacteroidota_c_Bacteroidia_o_Flavobacteriales_f_Flavobacteriaceae_g_Aquimarina_s_Aquimarina_sp002846555:0.17204,((refdb_Flavobacteriaceae_CP2B_MMP04917308_NZ_LXTR01000008_1_119_148136_150091_pos_d_Bacteria_p_Bacteroidota_c_Bacteroidia_o_Flavobacteriales_f_Flavobacteriaceae_g_CP2B_s_CP2B_sp001683825:0.08885,refdb_OceanDNA_b6750_419_01_00001_01359_pos_d_Bacteria_p_Bacteroidota_c_Bacteroidia_o_Flavobacteriales_f_Flavobacteriaceae_g_Muricauda_s_:0.10815)100.00:0.07510,refdb_Spongiibacterium_flavum_A11_MMP04488116_NZ_00FQWL01000008_1_74_0067572_0069530_neg_d_Bacteria_p_Bacteroidota_c_Bacteroidia_o_Flavobacteriales_f_Flavobacteriaceae_g_Flagellimonas_s_Flagellimonas_flavum:0.06837)100.00:0.05516)81.00:0.02769,refdb_Aquimarina_longa_SW024_MMP04202543_NZ_0000KQ474105_1_114_108036_110000_neg_d_Bacteria_p_Bacteroidota_c_Bacteroidia_o_Flavobacteriales_f_Flavobacteriaceae_g_Aquimarina_s_Aquimarina_longa:0.14366)83.00:0.01823)82.00:0.02948)71.00:0.03195,(hallin_Myroides_injenensis_M09_0166_NZ_BAEX01000226_1_109_007_005663_007627_neg_OX_1008457_d_Bacteria_p_Bacteroidota_c_Bacteroidia_o_Flavobacteriales_f_Flavobacteriaceae_g_Myroides_s_Myroides_injenensis:0.10635,(hallin_Myroides_odoratimimus_CIP_101113_supercont1_1_NZ_JH590837_1_1_2177_2451260_2453218_pos_OX_883154_d_Bacteria_p_Bacteroidota_c_Bacteroidia_o_Flavobacteriales_f_Flavobacteriaceae_g_Myroides_s_Myroides_odoratimimus:0.05982,hallin_Myroides_odoratus_DSM_2801_chromosome_NZ_CM001437_1_1_3313_3740028_3741986_neg_OX_929704_d_Bacteria_p_Bacteroidota_c_Bacteroidia_o_Flavobacteriales_f_Flavobacteriaceae_g_Myroides_s_Myroides_odoratus:0.08488)84.00:0.02213)100.00:0.16746)93.00:0.04743,refdb_Pricia_antarctica_ZS1_8_MMP05421636_FNAO01000005_1_223_212332_214287_neg_d_Bacteria_p_Bacteroidota_c_Bacteroidia_o_Flavobacteriales_f_Flavobacteriaceae_g_Pricia_s_Pricia_antarctica:0.25070)100.00:0.09353,((hallin_Capnocytophaga_gingivalis_ATCC_33624_ctg1117755535635_NZ_ACLQ01000037_1_15_082_087310_089280_pos_OX_553178_d_Bacteria_p_Bacteroidota_c_Bacteroidia_o_Flavobacteriales_f_Flavobacteriaceae_g_Capnocytophaga_s_Capnocytophaga_gingivalis:0.04425,hallin_Capnocytophaga_sp_oral_taxon_338_str_F0234_SCAFFOLD1_NZ_GL872413_1_01_0667_0696552_0698516_neg_OX_888059_d_Bacteria_p_Bacteroidota_c_Bacteroidia_o_Flavobacteriales_f_Flavobacteriaceae_g_Capnocytophaga_s_Capnocytophaga_sp000192225:0.04573)100.00:0.02399,hallin_Capnocytophaga_sp_CM59_ctg120006916570_NZ_ALNN01000001_1_05_118_119036_121006_pos_OX_936370_d_Bacteria_p_Bacteroidota_c_Bacteroidia_o_Flavobacteriales_f_Flavobacteriaceae_g_Capnocytophaga_s_Capnocytophaga_granulosa:0.01945)100.00:0.31242)100.00:0.08883,(refdb_Zhouia_amylolytica_AD3_MMP02597344_AYXY01000023_1_144_197866_199827_pos_d_Bacteria_p_Bacteroidota_c_Bacteroidia_o_Flavobacteriales_f_Flavobacteriaceae_g_Zhouia_s_Zhouia_amylolytica:0.17899,refdb_Imtechella_halotolerans_K1_MMP02469995_NZ_AJJU01000002_1_472_547472_549436_pos_d_Bacteria_p_Bacteroidota_c_Bacteroidia_o_Flavobacteriales_f_Flavobacteriaceae_g_Imtechella_s_Imtechella_halotolerans:0.19489)100.00:0.05862)96.00:0.07550,((refdb_Saprospirales_bacterium_NAT_133_MMP07620076_PAAY01000019_1_0MMP07620076_37_036399_038369_neg_d_Bacteria_p_Bacteroidota_c_Bacteroidia_o_Chitinophagales_f_Saprospiraceae_g_GCA_2698985_s_GCA_2698985_sp002698985:0.24167,refdb_OceanDNA_b12702_03_118_126004_127974_pos_d_Bacteria_p_Bacteroidota_c_Bacteroidia_o_NS11_12g_f_UBA9320_g__s_:0.25393)100.00:0.05139,refdb_OceanDNA_b12700_022_016_014875_016845_neg_d_Bacteria_p_Bacteroidota_c_Bacteroidia_o_NS11_12g_f_UBA9320_g__s_:0.23979)100.00:0.08888)46.00:0.03804,(((refdb_Bacteroidetes_bacterium_strain_Spr20G08_bin78_MMP08618347_PZPC01000073_1_0MMP08618347_22_018965_020947_neg_d_Bacteria_p_Bacteroidota_c_Bacteroidia_o_Chitinophagales_f_Saprospiraceae_g_Lewinella_s_Lewinella_sp003045895:0.25306,refdb_OceanDNA_b3695_016_21_21585_23714_pos_d_Bacteria_p_Bacteroidota_c_Bacteroidia_o_Chitinophagales_f_Saprospiraceae_g_Lewinella_s_:0.21079)76.00:0.04354,(refdb_Phaeodactylibacter_xiamenensis_KD52_MMP02929976_NZ_JPOS01000083_1_173_214129_216120_pos_d_Bacteria_p_Bacteroidota_c_Bacteroidia_o_Chitinophagales_f_Saprospiraceae_g_Phaeodactylibacter_s_Phaeodactylibacter_xiamenensis:0.20208,(refdb_OceanDNA_b3635_032_016_024534_026528_pos_d_Bacteria_p_Bacteroidota_c_Bacteroidia_o_Chitinophagales_f_Saprospiraceae_g_Phaeodactylibacter_s_:0.15055,refdb_OceanDNA_b3820_209_03_01138_03129_neg_d_Bacteria_p_Bacteroidota_c_Bacteroidia_o_Chitinophagales_f_Saprospiraceae_g_UBA6168_s_:0.18016)91.00:0.05769)76.00:0.03246)99.00:0.05982,((refdb_OceanDNA_b3623_131_03_00887_02866_pos_d_Bacteria_p_Bacteroidota_c_Bacteroidia_o_Chitinophagales_f_Saprospiraceae_g__s_:0.07240,refdb_OceanDNA_b3627_235_01_00003_01967_neg_d_Bacteria_p_Bacteroidota_c_Bacteroidia_o_Chitinophagales_f_Saprospiraceae_g__s_:0.12878)100.00:0.09249,(refdb_OceanDNA_b3824_155_02_00358_02385_pos_d_Bacteria_p_Bacteroidota_c_Bacteroidia_o_Chitinophagales_f_Saprospiraceae_g_UBA7328_s_:0.13430,refdb_OceanDNA_b3671_001_093_115778_117763_pos_d_Bacteria_p_Bacteroidota_c_Bacteroidia_o_Chitinophagales_f_Saprospiraceae_g_UBA1994_s_:0.14313)98.00:0.06970)100.00:0.12962)100.00:0.06578)48.00:0.03494)74.00:0.03400,((refdb_OceanDNA_b12903_204_01_00001_01458_neg_d_Bacteria_p_Bacteroidota_c_Kapabacteria_o_Kapabacteriales_f_GCA_002839825_g_PGYR01_s_:0.32150,(refdb_OceanDNA_b5610_246_05_03039_05006_neg_d_Bacteria_p_Bacteroidota_c_Bacteroidia_o_Flavobacteriales_f_Schleiferiaceae_g_Owenweeksia_s_:0.05859,(refdb_Owenweeksia_hongkongensis_MMP02261417_CP003156_1_3412_3875198_3877165_neg_d_Bacteria_p_Bacteroidota_c_Bacteroidia_o_Flavobacteriales_f_Cryomorphaceae_g_Owenweeksia_s_Owenweeksia_hongkongensis:0.07223,(refdb_OceanDNA_b5618_0165_05_02847_04814_neg_d_Bacteria_p_Bacteroidota_c_Bacteroidia_o_Flavobacteriales_f_Schleiferiaceae_g_Owenweeksia_s_Owenweeksia_sp002695025:0.11776,refdb_Flavobacteriales_bacterium_UBA7878_MMP06451841_DLRW01000015_1_022_021798_023768_neg_d_Bacteria_p_Bacteroidota_c_Bacteroidia_o_Flavobacteriales_f_Cryomorphaceae_g_UBA7878_s_UBA7878_sp002501205:0.12376)100.00:0.06161)100.00:0.05844)100.00:0.20351)90.00:0.06155,((refdb_OceanDNA_b3564_01_096_110491_112461_neg_d_Bacteria_p_Bacteroidota_c_Bacteroidia_o_Bacteroidales_f_Marinifilaceae_g_Ancylomarina_s_:0.31411,(refdb_Fulvivirga_imtechensis_AK7_MMP02469986_NZ_0AMZN01000049_1_20_022656_024611_neg_d_Bacteria_p_Bacteroidota_c_Bacteroidia_o_Cytophagales_f_Cyclobacteriaceae_g_Fulvivirga_s_Fulvivirga_imtechensis:0.13789,refdb_Flammeovirgaceae_BBD_1991_12_MMP04939356_LYSV01000094_1_064_063318_065258_pos_d_Bacteria_p_Bacteroidota_c_Bacteroidia_o_Cytophagales_f_Cyclobacteriaceae_g_BBD_1991_12_s_BBD_1991_12_sp001657315:0.22095)100.00:0.05986)76.00:0.04793,refdb_Flexithrix_dorotheae_Ft_d1_MMP02256418_NZ_KB903487_1_188_243442_245415_pos_d_Bacteria_p_Bacteroidota_c_Bacteroidia_o_Cytophagales_f_Flammeovirgaceae_g_Flexithrix_s_Flexithrix_dorotheae:0.23690)76.00:0.03729)42.00:0.03862)87.00:0.05481,((refdb_OceanDNA_b6094_195_02_00412_02376_pos_d_Bacteria_p_Bacteroidota_c_Bacteroidia_o_Flavobacteriales_f_Schleiferiaceae_g_UBA3442_s_:0.27131,(refdb_OceanDNA_b4543_19_003_000761_002740_pos_d_Bacteria_p_Bacteroidota_c_Bacteroidia_o_Flavobacteriales_f_Salibacteraceae_g_SHAN690_s_:0.16445,refdb_OceanDNA_b11612_0649_02_00311_01813_neg_d_Bacteria_p_Bacteroidota_c_Bacteroidia_o_Flavobacteriales_f_UA16_g__s_:0.19793)100.00:0.05819)100.00:0.15514,refdb_Thermonema_rossianum_NR_27_MMP02440846_NZ_0AUGC01000001_1_84_090223_092202_pos_d_Bacteria_p_Bacteroidota_c_Bacteroidia_o_Cytophagales_f_Thermonemataceae_g_Thermonema_s_Thermonema_rossianum:0.32550)99.00:0.09004)55.00:0.04923)100.00:0.08781)62.00:0.03910)100.00:0.66220,(refdb_Candidatus_Eisenbacteria_bacterium_strain_SZUA_252_MMP09287800_QJVW01000092_1_017_015909_017801_neg_d_Bacteria_p_Eisenbacteria_c_RBG_16_71_46_o_SZUA_252_f_SZUA_252_g_SZUA_252_s_SZUA_252_sp003235575:0.56971,refdb_OceanDNA_b17553_130_01_00096_01940_pos_d_Bacteria_p_Krumholzibacteriota_c_Krumholzibacteria_o_LZORAL124_64_63_f__g__s_:0.49516)100.00:0.19636)100.00:0.25591,(((refdb_Geobacillus_thermodenitrificans_strain_OS27_MMP08135953_NZ_00PIZS01000033_1_MMP08135953_3_000768_002636_pos_d_Bacteria_p_Firmicutes_c_Bacilli_o_Bacillales_f_Anoxybacillaceae_g_Geobacillus_s_Geobacillus_thermodenitrificans:0.08684,refdb_Bacillus_oceanisediminis_15_T_MMP09074692_NZ_0QGTW01000002_1_MMP09074692_87_101892_103763_neg_d_Bacteria_p_Firmicutes_c_Bacilli_o_Bacillales_f_Bacillaceae_A_g_Bacillus_AA_s_Bacillus_AA_oceanisediminis_A:0.22145)100.00:0.58967,((((hallin_Desulfosporosinus_youngiae_DSM_17734_chromosome_NZ_CM001441_1_1_4216_4568399_4570297_neg_OX_768710_d_Bacteria_p_Firmicutes_B_c_Desulfitobacteriia_o_Desulfitobacteriales_f_Desulfitobacteriaceae_g_Desulfosporosinus_s_Desulfosporosinus_youngiae:0.06728,(hallin_Desulfitobacterium_hafniense_DP7_Scfld0_NZ_JH414432_1_06_033_033439_035337_pos_OX_537010_d_Bacteria_p_Firmicutes_B_c_Desulfitobacteriia_o_Desulfitobacteriales_f_Desulfitobacteriaceae_g_Desulfitobacterium_s_Desulfitobacterium_hafniense:0.00000,hallin_Desulfitobacterium_hafniense_Y51_NC_007907_1_1_0284_0292286_0294184_pos_OX_138119_d_Bacteria_p_Firmicutes_B_c_Desulfitobacteriia_o_Desulfitobacteriales_f_Desulfitobacteriaceae_g_Desulfitobacterium_s_Desulfitobacterium_hafniense:0.00224)100.00:0.02477)100.00:0.03969,(hallin_Desulfitobacterium_dichloroeliminans_LMG_P_21439_NC_019903_1_1_0149_0168678_0170588_pos_OX_871963_d_Bacteria_p_Firmicutes_B_c_Desulfitobacteriia_o_Desulfitobacteriales_f_Desulfitobacteriaceae_g_Desulfitobacterium_s_Desulfitobacterium_dichloroeliminans:0.06892,hallin_Desulfitobacterium_dehalogenans_ATCC_51507_NC_018017_1_1_0168_0182149_0184044_pos_OX_756499_d_Bacteria_p_Firmicutes_B_c_Desulfitobacteriia_o_Desulfitobacteriales_f_Desulfitobacteriaceae_g_Desulfitobacterium_s_Desulfitobacterium_dehalogenans:0.03150)100.00:0.03539)100.00:0.29192,hallin_Desulfosporosinus_meridiei_DSM_13257_NC_018515_1_1_3310_3588391_3590274_neg_OX_768704_d_Bacteria_p_Firmicutes_B_c_Desulfitobacteriia_o_Desulfitobacteriales_f_Desulfitobacteriaceae_g_Desulfosporosinus_s_Desulfosporosinus_meridiei:0.19639)100.00:0.11134,hallin_Desulfotomaculum_ruminis_DSM_2154_NC_015589_1_1_1533_1553433_1555337_pos_OX_696281_d_Bacteria_p_Firmicutes_B_c_Desulfotomaculia_o_Desulfotomaculales_f_Desulfotomaculaceae_g_Desulfotomaculum_s_Desulfotomaculum_ruminis:0.14650)100.00:0.28270)100.00:0.29660,((((((refdb_OceanDNA_b45408_096_06_04622_06631_neg_d_Bacteria_p_Verrucomicrobiota_c_Verrucomicrobiae_o_Chthoniobacterales_f_Terrimicrobiaceae_g__s_:0.31092,refdb_OceanDNA_b46221_357_03_01477_03378_neg_d_Bacteria_p_Verrucomicrobiota_c_Verrucomicrobiae_o_Opitutales_f_Verruco_01_g__s_:0.34352)99.00:0.07808,hallin_Opitutus_terrae_PB90_1_NC_010571_1_1_1821_2240305_2242251_pos_OX_452637_d_Bacteria_p_Verrucomicrobiota_c_Verrucomicrobiae_o_Opitutales_f_Opitutaceae_g_Opitutus_s_Opitutus_terrae:0.26507)99.00:0.06305,(refdb_Longimonas_halophila_KCTC_42399_MMP07768561_PDEP01000004_1_MMP07768561_103_140000_141847_pos_d_Bacteria_p_Bacteroidota_c_Rhodothermia_o_Rhodothermales_f_Salinibacteraceae_g_Longimonas_s_Longimonas_halophila:0.36226,(refdb_Salinibacter_sp_10B_MMP06091621_MQWC01000004_1_MMP06091621_2256_2774273_2776123_pos_d_Bacteria_p_Bacteroidota_c_Rhodothermia_o_Rhodothermales_f_Salinibacteraceae_g_Salinivenus_s_Salinivenus_sp002954405:0.06441,(refdb_Salinibacter_ruber_MMP09375027_NZ_0CP030361_1_MMP09375027_457_0509957_0511816_pos_d_Bacteria_p_Bacteroidota_c_Rhodothermia_o_Rhodothermales_f_Salinibacteraceae_g_Salinibacter_s_Salinibacter_ruber:0.01078,hallin_Salinibacter_ruber_DSM_13855_NC_007677_1_1_0342_0414329_0416176_pos_OX_309807_d_Bacteria_p_Bacteroidota_c_Rhodothermia_o_Rhodothermales_f_Salinibacteraceae_g_Salinibacter_s_Salinibacter_ruber:0.00240)100.00:0.12676)100.00:0.33522)100.00:0.24221)100.00:0.40983,(hallin_Anaeromyxobacter_sp_Fw109_5_NC_009675_1_1_0249_0282133_0284076_pos_OX_404589_d_Bacteria_p_Myxococcota_c_Myxococcia_o_Myxococcales_f_Anaeromyxobacteraceae_g_Anaeromyxobacter_s_Anaeromyxobacter_sp000017505:0.13316,(hallin_Anaeromyxobacter_dehalogenans_2CP_C_NC_007760_1_1_2466_2709096_2710958_neg_OX_290397_d_Bacteria_p_Myxococcota_c_Myxococcia_o_Myxococcales_f_Anaeromyxobacteraceae_g_Anaeromyxobacter_s_Anaeromyxobacter_dehalogenans_B:0.01306,(hallin_Anaeromyxobacter_dehalogenans_2CP_1_NC_011891_1_1_1554_1738972_1740834_pos_OX_455488_d_Bacteria_p_Myxococcota_c_Myxococcia_o_Myxococcales_f_Anaeromyxobacteraceae_g_Anaeromyxobacter_s_Anaeromyxobacter_dehalogenans:0.00748,hallin_Anaeromyxobacter_sp_K_NC_011145_1_1_1456_1657393_1659255_pos_OX_447217_d_Bacteria_p_Myxococcota_c_Myxococcia_o_Myxococcales_f_Anaeromyxobacteraceae_g_Anaeromyxobacter_s_Anaeromyxobacter_dehalogenans:0.00469)100.00:0.02192)100.00:0.13108)100.00:0.39054)54.00:0.06530,refdb_OceanDNA_b7_0021_2_1002_2912_pos_d_Bacteria_p_AABM5_125_24_c_AABM5_125_24_o_AABM5_125_24_f_AABM5_125_24_g__s_:0.46361)88.00:0.09235,hallin_Desulfomonile_tiedjei_DSM_6799_NC_018025_1_1_0654_0756340_0758241_pos_OX_706587_d_Bacteria_p_Desulfobacterota_c_Desulfomonilia_o_Desulfomonilales_f_Desulfomonilaceae_g_Desulfomonile_s_Desulfomonile_tiedjei:0.73006)99.00:0.14457)95.00:0.07903)98.00:0.19906)100.00:1.17539)100.00:0.39785)99.00:0.24855)100.00:0.24503):0.00000;
