# Supplementary material for: Picoplankton nitrogen guilds in the tropical and subtropical oceans: From the surface to the deep
Source: PLoS One. 2025 Nov 5;20(11):e0335222. doi: 10.1371/journal.pone.0335222 (PMC12588538; doi:10.1371/journal.pone.0335222)
Supplement: S1 File — (ZIP) [file pone.0335222.s001.zip › supplementary info/N_cycle/G_nosZ_nitrous_oxide_reductase/tree/ref_database.log]

IQ-TREE multicore version 1.6.12 for Linux 64-bit built Aug 15 2019
Developed by Bui Quang Minh, Nguyen Lam Tung, Olga Chernomor,
Heiko Schmidt, Dominik Schrempf, Michael Woodhams.

Host:    zobel1 (AVX, 251 GB RAM)
Command: iqtree -s /media/disk5/nfernandez/TRAITS/genes/nosZ/results/ref_database.faln -st AA -nt AUTO -m LG+F+I+G4 -bb 1000 -mset raxml -nm 1000 -pre /media/disk5/nfernandez/TRAITS/genes/nosZ/results/ref_database -redo
Seed:    2986 (Using SPRNG - Scalable Parallel Random Number Generator)
Time:    Thu Jun  9 16:39:00 2022
Kernel:  AVX - auto-detect threads (24 CPU cores detected)

Reading alignment file /media/disk5/nfernandez/TRAITS/genes/nosZ/results/ref_database.faln ... Fasta format detected
Alignment most likely contains protein sequences
Alignment has 771 sequences with 1817 columns, 1447 distinct patterns
1055 parsimony-informative, 231 singleton sites, 531 constant sites
            Gap/Ambiguity  Composition  p-value
   1  ref_0_296    61.53%    failed      0.00%
   2  refHal_83    61.53%    failed      0.00%
   3  ref_0_126    64.67%    failed      0.00%
   4  ref_0_554    64.94%    failed      0.01%
   5  ref_0_15     64.12%    failed      0.00%
   6  ref_0_79     64.83%    failed      0.01%
   7  refHal_82    65.16%    failed      0.12%
   8  ref_0_202    62.85%    failed      0.01%
   9  ref_0_512    63.02%    failed      1.79%
  10  ref_0_534    63.18%    failed      0.00%
  11  ref_0_77     63.13%    passed     15.70%
  12  refHal_79    63.13%    passed     29.80%
  13  ref_0_277    63.35%    failed      2.70%
  14  ref_0_63     63.68%    failed      1.22%
  15  refHal_77    63.73%    failed      2.78%
  16  ref_0_508    63.51%    failed      0.12%
  17  ref_0_141    63.40%    failed      1.36%
  18  refHal_78    63.24%    failed      0.04%
  19  ref_0_131    66.98%    failed      4.48%
  20  ref_0_138    66.87%    passed      9.26%
  21  refHal_95    64.12%    passed     49.37%
  22  ref_0_491    64.67%    passed     64.07%
  23  ref_0_521    64.23%    passed     40.30%
  24  refHal_144   70.45%    passed     39.24%
  25  refHal_39    64.01%    passed     59.52%
  26  refHal_37    63.95%    passed     63.54%
  27  refHal_38    63.95%    passed     64.15%
  28  ref_0_543    64.28%    passed     79.87%
  29  refHal_20    64.06%    passed     43.77%
  30  ref_0_542    64.39%    passed     87.78%
  31  refHal_216   64.45%    passed     82.06%
  32  refHal_210   64.12%    passed      7.24%
  33  refHal_214   64.12%    passed     43.23%
  34  ref_0_185    64.01%    passed     17.51%
  35  refHal_212   64.28%    passed     24.42%
  36  refHal_213   64.28%    passed     15.36%
  37  ref_0_283    64.45%    passed     64.01%
  38  refHal_172   64.45%    passed     40.77%
  39  ref_0_214    64.28%    passed     72.30%
  40  refHal_173   64.28%    passed     71.27%
  41  refHal_192   64.78%    passed      5.55%
  42  ref_0_442    62.96%    passed     16.95%
  43  refHal_7     64.61%    passed     27.17%
  44  ref_0_183    64.78%    passed     46.71%
  45  refHal_5     64.72%    passed     30.94%
  46  refHal_3     64.50%    passed     19.80%
  47  refHal_15    64.56%    passed     13.95%
  48  refHal_4     64.50%    passed     15.78%
  49  ref_0_330    64.50%    passed     10.00%
  50  refHal_6     64.45%    passed      8.62%
  51  ref_0_263    66.92%    passed     56.96%
  52  ref_0_210    70.67%    passed     57.39%
  53  ref_0_274    65.99%    passed     58.24%
  54  ref_0_424    66.37%    passed     48.41%
  55  ref_0_255    66.37%    passed     99.28%
  56  ref_0_348    63.51%    passed     49.00%
  57  ref_0_517    66.10%    passed     95.99%
  58  ref_0_145    67.20%    passed     50.76%
  59  ref_0_321    64.01%    passed     44.41%
  60  ref_0_129    65.66%    passed     48.84%
  61  ref_0_285    78.54%    passed     60.05%
  62  ref_0_326    65.33%    passed     55.84%
  63  ref_0_10     76.77%    passed     45.28%
  64  refHal_49    65.00%    passed     98.22%
  65  refHal_50    64.94%    passed     99.68%
  66  ref_0_567    63.73%    passed     45.12%
  67  refHal_91    62.19%    passed     19.10%
  68  refHal_90    62.19%    passed     22.85%
  69  refHal_92    62.19%    passed     22.04%
  70  refHal_112   64.06%    passed     85.34%
  71  refHal_115   63.95%    passed     80.03%
  72  refHal_114   63.95%    passed     73.62%
  73  refHal_118   63.95%    passed     72.57%
  74  refHal_113   68.90%    passed     95.86%
  75  refHal_117   63.95%    passed     92.81%
  76  refHal_122   63.95%    passed     90.23%
  77  refHal_116   63.90%    passed     72.88%
  78  refHal_119   63.90%    passed     84.66%
  79  refHal_120   63.90%    passed     91.90%
  80  refHal_121   63.95%    passed     92.78%
  81  refHal_93    60.70%    passed     18.39%
  82  refHal_89    61.59%    failed      1.77%
  83  refHal_199   62.36%    passed     73.15%
  84  ref_0_201    65.11%    passed     86.27%
  85  refHal_12    65.11%    passed     94.60%
  86  refHal_13    79.86%    passed     68.49%
  87  refHal_0     64.94%    passed     91.76%
  88  refHal_1     64.89%    passed     68.79%
  89  ref_0_557    64.89%    passed     56.06%
  90  refHal_2     64.89%    passed     56.43%
  91  refHal_21    64.28%    passed     86.13%
  92  refHal_183   64.67%    failed      1.84%
  93  ref_0_416    64.06%    passed     80.23%
  94  ref_0_540    64.78%    passed     37.57%
  95  ref_0_23     65.16%    passed     66.44%
  96  ref_0_281    64.28%    passed     25.40%
  97  ref_0_473    64.56%    passed     36.48%
  98  ref_0_53     64.39%    passed     59.56%
  99  ref_0_254    64.50%    passed     75.06%
 100  ref_0_405    64.12%    failed      1.34%
 101  refHal_130   64.12%    passed     25.30%
 102  refHal_131   64.12%    passed      7.29%
 103  ref_0_564    64.23%    passed     51.99%
 104  ref_0_261    64.67%    passed     30.19%
 105  ref_0_119    64.34%    failed      1.58%
 106  ref_0_108    64.12%    failed      3.88%
 107  ref_0_117    64.28%    passed     73.11%
 108  ref_0_350    65.11%    passed     36.93%
 109  ref_0_488    65.22%    passed     86.86%
 110  ref_0_344    64.89%    passed     97.68%
 111  ref_0_302    64.39%    passed     84.59%
 112  ref_0_78     64.61%    passed     90.05%
 113  ref_0_358    64.50%    passed     95.12%
 114  ref_0_579    64.45%    passed     95.06%
 115  ref_0_536    64.50%    passed     88.85%
 116  refHal_128   64.45%    passed     76.84%
 117  ref_0_420    64.45%    passed     78.90%
 118  ref_0_247    64.50%    passed     48.51%
 119  ref_0_428    64.50%    passed     53.58%
 120  ref_0_179    64.39%    passed     83.82%
 121  ref_0_218    64.50%    passed     66.88%
 122  ref_0_228    65.16%    passed     74.23%
 123  ref_0_566    64.06%    passed     68.82%
 124  ref_0_125    64.34%    passed     50.97%
 125  ref_0_13     64.45%    passed     62.14%
 126  ref_0_435    64.39%    passed     82.54%
 127  ref_0_548    65.11%    passed     60.42%
 128  ref_0_430    64.39%    passed     28.76%
 129  ref_0_57     64.28%    passed     23.65%
 130  ref_0_143    72.32%    passed      7.91%
 131  ref_0_169    64.45%    passed     89.26%
 132  ref_0_188    64.28%    passed     73.90%
 133  ref_0_496    64.50%    passed     71.75%
 134  ref_0_572    64.50%    passed     50.74%
 135  ref_0_286    64.17%    passed     44.96%
 136  refHal_190   64.23%    passed     49.96%
 137  ref_0_86     64.23%    passed     58.03%
 138  refHal_191   64.23%    passed     33.44%
 139  ref_0_295    64.45%    passed     49.74%
 140  ref_0_471    64.12%    passed     44.64%
 141  ref_0_48     64.39%    passed     73.41%
 142  ref_0_409    64.34%    passed     53.41%
 143  ref_0_462    64.94%    passed     41.57%
 144  refHal_187   64.94%    passed     37.14%
 145  ref_0_559    65.11%    passed     98.31%
 146  ref_0_395    64.50%    passed     89.63%
 147  ref_0_447    64.28%    passed     95.61%
 148  ref_0_292    64.94%    passed     84.93%
 149  ref_0_213    64.45%    passed     78.61%
 150  ref_0_418    64.89%    passed     83.82%
 151  ref_0_159    65.11%    passed     93.78%
 152  ref_0_113    65.05%    passed     74.37%
 153  refHal_168   66.48%    passed     86.35%
 154  ref_0_219    65.05%    passed     59.11%
 155  ref_0_306    64.72%    passed     76.91%
 156  ref_0_278    64.45%    passed     77.44%
 157  ref_0_59     65.11%    passed     38.64%
 158  ref_0_322    64.94%    passed     60.89%
 159  ref_0_51     64.94%    passed     88.04%
 160  ref_0_203    65.05%    passed     44.32%
 161  ref_0_415    64.94%    passed     93.75%
 162  ref_0_316    64.94%    passed     82.93%
 163  ref_0_531    74.68%    passed     67.25%
 164  ref_0_54     65.05%    passed     90.47%
 165  ref_0_38     65.05%    passed     83.41%
 166  refHal_193   65.05%    passed     80.79%
 167  ref_0_123    65.05%    passed     94.92%
 168  ref_0_178    65.05%    passed     93.19%
 169  ref_0_523    65.00%    passed     76.89%
 170  ref_0_310    64.94%    passed     89.35%
 171  ref_0_573    65.11%    passed     90.13%
 172  ref_0_525    64.83%    passed     77.29%
 173  refHal_137   64.83%    passed     90.72%
 174  ref_0_33     64.89%    passed     99.84%
 175  ref_0_578    64.39%    passed     85.89%
 176  ref_0_211    65.05%    passed     99.91%
 177  ref_0_90     65.00%    passed     97.96%
 178  refHal_94    65.00%    passed     98.76%
 179  ref_0_392    65.11%    passed     83.15%
 180  ref_0_82     65.00%    passed     56.77%
 181  ref_0_225    64.94%    passed     78.04%
 182  ref_0_239    65.00%    passed     80.93%
 183  ref_0_315    65.00%    passed     88.73%
 184  ref_0_167    64.83%    passed     90.66%
 185  ref_0_181    64.94%    passed     92.40%
 186  ref_0_390    64.78%    passed     99.61%
 187  ref_0_541    64.89%    passed     89.04%
 188  ref_0_34     64.83%    passed     95.33%
 189  ref_0_528    65.38%    passed     21.69%
 190  ref_0_353    64.39%    passed     70.46%
 191  ref_0_262    64.94%    passed     91.53%
 192  ref_0_568    74.96%    passed     95.78%
 193  ref_0_240    65.05%    passed     88.78%
 194  ref_0_40     65.05%    passed     81.31%
 195  ref_0_250    64.78%    passed     96.05%
 196  ref_0_535    72.15%    passed     68.42%
 197  ref_0_28     64.67%    passed     87.68%
 198  ref_0_9      64.89%    passed     25.20%
 199  ref_0_76     64.89%    passed     69.76%
 200  refHal_29    64.45%    passed     90.09%
 201  refHal_23    64.83%    passed     76.07%
 202  refHal_27    64.83%    passed     84.67%
 203  refHal_28    64.83%    passed     81.45%
 204  ref_0_14     64.67%    passed     41.89%
 205  ref_0_501    64.67%    passed     72.33%
 206  ref_0_144    64.45%    passed     32.14%
 207  ref_0_230    74.52%    passed     95.81%
 208  refHal_86    64.72%    passed     90.59%
 209  refHal_85    64.67%    passed     94.24%
 210  refHal_11    64.67%    passed     71.49%
 211  refHal_10    64.28%    passed     94.41%
 212  refHal_26    64.39%    passed     88.89%
 213  refHal_30    64.34%    passed     89.74%
 214  refHal_24    64.34%    passed     97.04%
 215  refHal_25    64.34%    passed     95.37%
 216  refHal_181   64.34%    passed     99.12%
 217  ref_0_176    64.50%    passed     80.32%
 218  refHal_180   64.50%    passed     87.57%
 219  refHal_182   64.50%    passed     89.95%
 220  refHal_54    64.06%    passed     55.52%
 221  ref_0_27     64.39%    passed     59.78%
 222  ref_0_257    64.89%    passed     98.79%
 223  refHal_34    64.83%    passed     98.28%
 224  refHal_32    64.83%    passed     98.83%
 225  refHal_35    64.83%    passed     99.41%
 226  refHal_33    64.83%    passed     98.29%
 227  refHal_36    64.83%    passed     99.03%
 228  ref_0_410    64.83%    passed     99.09%
 229  refHal_174   64.83%    passed     96.38%
 230  refHal_200   64.83%    passed     94.58%
 231  refHal_201   64.83%    passed     84.81%
 232  ref_0_88     64.72%    passed     93.21%
 233  ref_0_244    64.72%    passed     66.42%
 234  ref_0_479    64.89%    passed     67.53%
 235  ref_0_359    77.49%    passed     72.70%
 236  ref_0_171    80.96%    passed     17.75%
 237  ref_0_439    64.89%    passed     85.59%
 238  ref_0_249    65.16%    passed     89.96%
 239  ref_0_505    65.16%    passed     98.58%
 240  ref_0_72     64.94%    passed     98.31%
 241  ref_0_470    65.16%    passed     95.33%
 242  ref_0_24     65.38%    passed     90.86%
 243  ref_0_98     65.16%    passed     87.34%
 244  ref_0_299    65.22%    passed     90.61%
 245  ref_0_384    65.05%    passed     97.34%
 246  ref_0_232    64.78%    passed     79.39%
 247  ref_0_22     65.44%    passed     83.45%
 248  ref_0_194    65.16%    passed     55.66%
 249  ref_0_154    65.22%    passed     64.64%
 250  ref_0_460    65.27%    passed     82.61%
 251  ref_0_153    65.33%    passed     75.96%
 252  ref_0_450    65.16%    passed     80.43%
 253  ref_0_118    65.11%    passed     42.37%
 254  ref_0_397    80.68%    passed     88.78%
 255  ref_0_562    64.06%    passed     79.53%
 256  ref_0_458    64.67%    passed     80.25%
 257  ref_0_537    64.89%    passed     80.14%
 258  refHal_209   64.89%    passed     79.18%
 259  ref_0_347    64.56%    passed     90.66%
 260  ref_0_575    64.17%    passed     36.58%
 261  ref_0_43     64.12%    passed     81.96%
 262  ref_0_174    68.57%    passed     74.46%
 263  ref_0_55     64.89%    passed     94.81%
 264  ref_0_268    65.11%    passed     89.94%
 265  ref_0_383    64.28%    passed     22.48%
 266  refHal_81    65.27%    failed      4.26%
 267  ref_0_134    65.60%    failed      2.79%
 268  refHal_176   64.28%    passed     11.22%
 269  refHal_178   64.39%    passed     64.42%
 270  refHal_175   64.39%    passed     48.88%
 271  refHal_177   64.34%    passed     21.77%
 272  ref_0_282    65.71%    failed      0.01%
 273  refHal_167   65.00%    passed     95.91%
 274  ref_0_110    65.38%    passed     89.72%
 275  ref_0_533    65.00%    passed     32.80%
 276  ref_0_70     65.11%    passed     82.58%
 277  refHal_147   65.00%    passed     27.72%
 278  refHal_145   65.00%    passed     29.84%
 279  ref_0_256    64.83%    passed     30.23%
 280  refHal_148   65.00%    passed     30.10%
 281  ref_0_400    65.05%    passed     66.64%
 282  refHal_14    65.05%    passed     92.05%
 283  ref_0_92     65.05%    passed     63.97%
 284  ref_0_93     65.11%    passed     86.89%
 285  ref_0_95     65.05%    passed     99.84%
 286  ref_0_407    64.78%    passed     55.53%
 287  ref_0_440    64.83%    passed     98.28%
 288  ref_0_547    72.87%    passed     89.31%
 289  ref_0_231    65.11%    passed     82.76%
 290  refHal_157   65.11%    passed     92.41%
 291  refHal_162   64.94%    passed     95.60%
 292  ref_0_503    64.94%    passed     94.79%
 293  refHal_165   64.94%    passed     95.48%
 294  refHal_163   64.94%    passed     69.42%
 295  refHal_160   64.94%    passed     81.18%
 296  ref_0_236    65.00%    passed     91.88%
 297  refHal_166   64.94%    passed     96.20%
 298  ref_0_419    64.89%    passed     88.45%
 299  refHal_161   64.89%    passed     97.07%
 300  refHal_9     65.05%    passed     99.89%
 301  ref_0_121    65.16%    passed     99.01%
 302  refHal_164   65.16%    passed     99.60%
 303  ref_0_260    64.01%    passed     92.59%
 304  refHal_151   65.16%    passed     85.27%
 305  refHal_156   64.83%    passed     99.82%
 306  refHal_159   64.83%    passed     99.04%
 307  refHal_154   64.83%    passed     99.70%
 308  refHal_150   64.83%    passed     99.24%
 309  refHal_152   65.44%    passed     99.81%
 310  refHal_149   64.50%    passed     97.15%
 311  refHal_153   64.83%    passed     94.05%
 312  ref_0_367    64.83%    passed     96.78%
 313  refHal_158   64.83%    passed     97.51%
 314  ref_0_128    65.44%    passed     78.63%
 315  ref_0_127    65.44%    passed     95.79%
 316  ref_0_224    65.49%    passed     97.87%
 317  ref_0_309    65.33%    passed     70.47%
 318  ref_0_96     65.60%    passed     86.61%
 319  ref_0_148    65.55%    passed     27.43%
 320  ref_0_234    64.89%    passed     92.57%
 321  ref_0_443    64.83%    passed     94.80%
 322  ref_0_403    65.16%    passed     18.84%
 323  ref_0_480    65.33%    passed     30.91%
 324  ref_0_39     65.27%    passed     60.14%
 325  ref_0_147    65.22%    passed     78.75%
 326  ref_0_5      65.22%    passed     65.71%
 327  ref_0_346    65.27%    passed     95.11%
 328  ref_0_196    65.27%    passed     92.65%
 329  ref_0_235    65.27%    passed     96.22%
 330  refHal_101   65.22%    passed     81.55%
 331  refHal_102   65.22%    passed     74.57%
 332  ref_0_164    65.22%    passed     88.09%
 333  ref_0_11     65.27%    passed     82.80%
 334  ref_0_20     65.27%    passed     97.14%
 335  ref_0_422    65.44%    passed     80.27%
 336  ref_0_246    65.38%    passed     98.48%
 337  ref_0_335    80.41%    passed     77.34%
 338  ref_0_474    65.55%    passed     47.57%
 339  ref_0_284    65.00%    passed     89.85%
 340  ref_0_469    65.00%    passed     85.92%
 341  ref_0_406    65.16%    passed     84.60%
 342  ref_0_581    65.00%    passed     92.71%
 343  ref_0_149    64.56%    passed     94.29%
 344  ref_0_495    64.78%    passed     83.09%
 345  ref_0_520    74.90%    passed     95.41%
 346  ref_0_251    73.97%    passed     57.72%
 347  ref_0_334    65.00%    passed     68.08%
 348  ref_0_561    65.05%    passed     74.81%
 349  ref_0_342    65.38%    passed     72.37%
 350  ref_0_441    65.22%    passed     85.32%
 351  ref_0_373    65.05%    passed     61.47%
 352  ref_0_492    64.83%    passed     61.56%
 353  ref_0_312    65.05%    passed     70.38%
 354  ref_0_372    70.61%    passed     52.44%
 355  ref_0_166    64.34%    passed     95.92%
 356  ref_0_31     65.33%    passed     27.40%
 357  ref_0_187    65.22%    passed     72.75%
 358  ref_0_366    65.33%    passed     65.07%
 359  refHal_170   65.33%    passed     47.34%
 360  ref_0_233    65.33%    passed     68.15%
 361  refHal_218   65.33%    passed     81.12%
 362  refHal_219   65.33%    passed     63.09%
 363  ref_0_294    65.33%    passed     50.55%
 364  ref_0_413    65.38%    passed     92.47%
 365  ref_0_370    65.27%    passed     29.94%
 366  ref_0_468    65.49%    passed     68.37%
 367  ref_0_349    65.33%    passed     82.14%
 368  ref_0_227    65.00%    passed     56.85%
 369  ref_0_258    65.38%    passed     54.49%
 370  ref_0_288    65.44%    passed     65.32%
 371  ref_0_272    68.02%    passed     27.79%
 372  ref_0_565    65.05%    passed     37.22%
 373  refHal_107   65.16%    passed     39.54%
 374  refHal_105   65.11%    passed     44.94%
 375  refHal_106   65.11%    passed     41.00%
 376  ref_0_504    65.22%    passed     44.11%
 377  ref_0_398    65.16%    passed     60.67%
 378  ref_0_318    65.16%    passed     83.22%
 379  ref_0_238    65.38%    passed     67.98%
 380  ref_0_25     79.36%    passed     27.47%
 381  ref_0_355    65.27%    passed     63.33%
 382  ref_0_37     65.44%    passed     78.42%
 383  ref_0_223    65.22%    passed     88.83%
 384  ref_0_111    65.38%    passed     70.62%
 385  ref_0_3      65.11%    passed     83.49%
 386  refHal_135   65.11%    passed     74.74%
 387  ref_0_532    65.33%    passed     76.30%
 388  ref_0_338    65.38%    passed     71.89%
 389  ref_0_237    65.38%    passed     57.18%
 390  ref_0_336    50.36%    failed      2.05%
 391  ref_0_137    56.36%    passed     33.00%
 392  ref_0_510    56.30%    passed     23.80%
 393  ref_0_320    62.80%    failed      0.45%
 394  refHal_171   60.65%    failed      0.89%
 395  ref_0_466    61.86%    failed      0.71%
 396  ref_0_197    64.06%    passed     87.37%
 397  ref_0_448    64.01%    passed     54.39%
 398  refHal_203   63.02%    failed      2.56%
 399  refHal_215   62.85%    failed      0.44%
 400  ref_0_146    62.47%    passed     84.72%
 401  ref_0_524    62.85%    passed     43.53%
 402  ref_0_402    72.70%    passed     24.50%
 403  ref_0_368    63.57%    passed     58.51%
 404  ref_0_173    63.62%    passed     53.53%
 405  ref_0_539    63.62%    passed     82.66%
 406  ref_0_186    63.62%    passed     82.87%
 407  ref_0_365    63.62%    passed     85.01%
 408  ref_0_158    63.51%    passed     72.72%
 409  ref_0_165    63.57%    passed     47.13%
 410  ref_0_16     63.57%    passed     65.08%
 411  ref_0_106    63.73%    passed     73.00%
 412  ref_0_30     63.29%    passed     44.62%
 413  ref_0_49     62.30%    failed      0.52%
 414  ref_0_308    62.91%    failed      1.88%
 415  ref_0_314    62.52%    passed      7.06%
 416  ref_0_18     63.73%    passed      5.47%
 417  ref_0_563    63.57%    passed     15.58%
 418  ref_0_42     63.57%    failed      1.33%
 419  ref_0_156    63.46%    passed      6.06%
 420  ref_0_375    63.02%    failed      0.02%
 421  ref_0_514    63.02%    passed     17.96%
 422  ref_0_267    63.07%    passed     64.23%
 423  ref_0_549    63.07%    passed     61.03%
 424  ref_0_453    65.33%    failed      4.31%
 425  ref_0_104    63.24%    passed     21.90%
 426  ref_0_112    62.58%    passed     58.42%
 427  ref_0_276    63.51%    failed      1.54%
 428  ref_0_317    62.47%    failed      2.10%
 429  ref_0_423    62.41%    passed     16.29%
 430  ref_0_287    75.07%    failed      4.98%
 431  ref_0_289    52.45%    failed      0.01%
 432  ref_0_456    52.45%    failed      0.03%
 433  ref_0_303    52.28%    failed      1.41%
 434  refHal_127   52.28%    failed      0.84%
 435  ref_0_65     52.23%    failed      0.32%
 436  ref_0_162    52.34%    failed      3.51%
 437  refHal_208   52.34%    failed      2.69%
 438  ref_0_305    52.39%    failed      4.30%
 439  ref_0_253    69.90%    passed     38.76%
 440  ref_0_319    52.39%    failed      0.51%
 441  ref_0_142    58.45%    failed      4.44%
 442  ref_0_172    52.39%    passed     38.68%
 443  ref_0_574    52.17%    passed     47.63%
 444  ref_0_511    52.34%    passed      5.09%
 445  ref_0_417    52.39%    passed      7.64%
 446  ref_0_360    52.28%    failed      3.41%
 447  ref_0_73     51.84%    passed     12.78%
 448  ref_0_293    52.39%    passed     39.95%
 449  ref_0_485    52.39%    passed     23.38%
 450  ref_0_494    52.39%    failed      0.03%
 451  ref_0_374    52.72%    passed     13.32%
 452  refHal_42    52.50%    passed     12.69%
 453  refHal_41    52.45%    passed      5.07%
 454  refHal_40    52.56%    failed      1.37%
 455  refHal_44    52.45%    passed      8.87%
 456  refHal_45    52.45%    failed      0.75%
 457  refHal_43    52.45%    failed      2.65%
 458  ref_0_498    32.64%    failed      0.00%
 459  ref_0_484    57.90%    passed     23.80%
 460  ref_0_217    58.01%    passed     23.42%
 461  ref_0_451    58.12%    passed     24.31%
 462  ref_0_550    58.01%    passed     48.34%
 463  refHal_98    57.73%    passed      6.32%
 464  refHal_99    57.73%    passed      7.37%
 465  refHal_211   58.01%    failed      3.59%
 466  refHal_204   57.90%    failed      3.09%
 467  ref_0_229    63.02%    failed      0.50%
 468  ref_0_66     74.96%    passed     66.32%
 469  ref_0_221    57.68%    passed     65.36%
 470  ref_0_527    57.79%    failed      4.08%
 471  ref_0_21     56.36%    passed     72.57%
 472  ref_0_135    57.95%    passed      8.71%
 473  ref_0_425    57.73%    passed     31.26%
 474  ref_0_411    58.01%    passed     90.61%
 475  ref_0_457    57.90%    passed     79.47%
 476  ref_0_560    57.73%    passed     77.51%
 477  ref_0_459    57.90%    failed      3.85%
 478  ref_0_107    57.95%    passed     90.78%
 479  ref_0_379    57.95%    passed     85.29%
 480  ref_0_323    53.71%    failed      1.37%
 481  ref_0_151    57.68%    passed     24.52%
 482  ref_0_177    57.62%    passed     10.13%
 483  ref_0_17     57.95%    passed     85.64%
 484  ref_0_115    57.90%    passed     12.86%
 485  ref_0_513    58.94%    passed     63.51%
 486  ref_0_133    57.62%    passed      5.12%
 487  ref_0_385    57.40%    passed     72.11%
 488  ref_0_552    57.73%    passed     10.57%
 489  ref_0_371    57.90%    passed     51.69%
 490  ref_0_242    57.84%    passed      7.96%
 491  ref_0_41     56.47%    passed      6.36%
 492  ref_0_437    57.84%    passed     47.74%
 493  ref_0_191    57.62%    failed      4.48%
 494  ref_0_280    59.66%    passed     19.13%
 495  ref_0_279    57.90%    passed      9.82%
 496  ref_0_189    61.03%    failed      0.17%
 497  ref_0_204    64.45%    passed      5.35%
 498  ref_0_582    59.71%    passed     19.88%
 499  ref_0_180    67.36%    passed     50.80%
 500  ref_0_264    60.81%    passed     32.76%
 501  ref_0_464    61.09%    passed      6.93%
 502  refHal_96    64.56%    passed     92.42%
 503  refHal_97    64.78%    passed     46.74%
 504  ref_0_275    74.96%    passed     14.80%
 505  refHal_134   63.73%    passed     39.66%
 506  refHal_142   62.69%    passed     61.07%
 507  refHal_141   62.69%    passed     31.03%
 508  refHal_140   62.69%    passed     31.70%
 509  refHal_143   63.73%    passed     36.22%
 510  ref_0_52     63.73%    passed     58.07%
 511  refHal_132   63.79%    passed     80.83%
 512  ref_0_408    63.79%    passed     91.59%
 513  refHal_202   63.46%    passed     76.52%
 514  refHal_66    63.79%    passed     70.72%
 515  ref_0_551    63.35%    passed     58.75%
 516  ref_0_290    63.35%    passed     14.87%
 517  refHal_185   63.24%    passed     12.43%
 518  ref_0_545    63.95%    passed     20.23%
 519  refHal_124   63.90%    passed     29.19%
 520  ref_0_241    63.84%    passed     24.27%
 521  refHal_69    63.84%    passed     32.58%
 522  ref_0_518    63.68%    passed     96.25%
 523  ref_0_47     62.85%    passed     64.95%
 524  ref_0_357    63.79%    passed     45.15%
 525  ref_0_222    63.73%    passed     56.70%
 526  ref_0_452    63.84%    passed     20.37%
 527  refHal_68    63.84%    passed     35.31%
 528  ref_0_389    63.18%    passed     71.50%
 529  refHal_123   63.90%    passed     40.28%
 530  ref_0_571    64.06%    passed     38.45%
 531  ref_0_109    64.12%    passed     75.64%
 532  ref_0_271    64.12%    passed     90.23%
 533  ref_0_100    64.17%    passed     71.83%
 534  ref_0_80     64.12%    passed     60.86%
 535  ref_0_192    64.01%    passed     81.15%
 536  ref_0_506    64.01%    passed     92.96%
 537  ref_0_361    64.12%    passed     84.80%
 538  refHal_51    63.95%    passed     94.36%
 539  ref_0_429    63.35%    passed     32.12%
 540  ref_0_74     64.01%    passed     79.29%
 541  ref_0_226    69.62%    passed     31.65%
 542  ref_0_341    75.40%    passed     90.93%
 543  refHal_75    63.57%    passed     46.50%
 544  refHal_194   62.30%    passed     23.59%
 545  refHal_70    61.86%    failed      4.52%
 546  ref_0_465    63.24%    passed     14.55%
 547  ref_0_576    63.13%    passed     28.32%
 548  ref_0_81     70.94%    passed     84.43%
 549  ref_0_558    63.90%    passed     68.69%
 550  ref_0_94     63.02%    passed     26.88%
 551  ref_0_50     62.69%    passed     57.80%
 552  ref_0_69     62.85%    passed     37.74%
 553  ref_0_546    63.95%    passed     46.21%
 554  ref_0_399    62.85%    passed     51.54%
 555  refHal_138   68.19%    passed     70.32%
 556  refHal_139   67.91%    passed     81.87%
 557  ref_0_205    62.74%    passed     57.11%
 558  ref_0_190    63.84%    passed     30.92%
 559  ref_0_332    64.17%    passed      7.66%
 560  ref_0_529    63.46%    passed     91.59%
 561  ref_0_472    63.73%    passed     24.71%
 562  ref_0_215    64.17%    passed     16.14%
 563  ref_0_507    63.79%    passed     68.72%
 564  ref_0_208    64.01%    passed     78.81%
 565  ref_0_124    63.73%    passed     66.39%
 566  ref_0_212    72.48%    passed     52.16%
 567  ref_0_343    63.62%    passed     23.51%
 568  ref_0_454    63.46%    passed     44.17%
 569  ref_0_490    63.62%    passed     44.63%
 570  ref_0_4      63.46%    passed     43.50%
 571  ref_0_364    64.17%    passed     92.00%
 572  refHal_72    64.17%    passed     79.02%
 573  ref_0_152    63.73%    passed     87.19%
 574  ref_0_58     64.01%    passed     15.28%
 575  ref_0_313    64.23%    passed     12.77%
 576  ref_0_481    64.17%    passed      7.53%
 577  ref_0_36     64.23%    failed      4.82%
 578  ref_0_26     63.95%    passed     19.96%
 579  ref_0_352    64.06%    passed     30.43%
 580  ref_0_377    62.47%    passed     21.42%
 581  ref_0_445    63.95%    passed     62.50%
 582  ref_0_345    64.23%    passed     78.23%
 583  ref_0_19     63.68%    passed     44.03%
 584  ref_0_434    64.06%    passed     90.84%
 585  ref_0_426    64.06%    passed     77.20%
 586  ref_0_570    64.06%    passed     94.69%
 587  ref_0_6      64.01%    passed     57.83%
 588  ref_0_140    64.28%    passed     91.99%
 589  ref_0_136    64.12%    passed     87.30%
 590  ref_0_198    64.01%    passed     58.73%
 591  ref_0_97     64.39%    passed     63.77%
 592  ref_0_114    63.95%    passed     59.74%
 593  ref_0_324    63.95%    passed     18.16%
 594  ref_0_476    67.86%    passed     37.81%
 595  ref_0_99     64.28%    passed     14.42%
 596  ref_0_12     63.29%    passed     38.56%
 597  ref_0_432    64.23%    passed     32.50%
 598  ref_0_489    63.95%    passed     86.74%
 599  ref_0_195    64.23%    passed     62.77%
 600  ref_0_382    63.18%    passed     24.23%
 601  ref_0_497    70.72%    passed     97.79%
 602  ref_0_56     64.17%    passed     55.34%
 603  refHal_109   64.01%    passed     60.71%
 604  refHal_110   64.12%    passed     39.55%
 605  refHal_111   64.12%    passed     51.79%
 606  ref_0_401    64.23%    passed     83.23%
 607  ref_0_161    64.17%    failed      0.14%
 608  ref_0_412    64.06%    passed     69.14%
 609  ref_0_516    64.12%    passed     73.06%
 610  ref_0_273    64.01%    passed     49.77%
 611  ref_0_414    63.90%    passed     60.70%
 612  ref_0_87     64.17%    failed      1.31%
 613  ref_0_482    64.28%    failed      2.12%
 614  ref_0_369    64.23%    passed     54.05%
 615  ref_0_307    63.84%    passed     62.08%
 616  ref_0_502    63.73%    passed     58.60%
 617  ref_0_139    63.90%    passed     20.33%
 618  ref_0_538    64.01%    passed     44.98%
 619  ref_0_421    64.12%    passed     11.37%
 620  ref_0_340    64.12%    passed     22.88%
 621  ref_0_2      64.06%    passed     66.74%
 622  refHal_22    64.23%    passed     18.05%
 623  ref_0_200    64.06%    passed     28.77%
 624  ref_0_270    64.01%    passed     10.14%
 625  ref_0_64     63.90%    passed     33.61%
 626  ref_0_60     63.90%    passed     30.88%
 627  ref_0_339    63.90%    passed     28.19%
 628  ref_0_444    64.12%    passed     17.59%
 629  ref_0_75     63.84%    passed     21.88%
 630  ref_0_381    63.84%    passed     24.78%
 631  ref_0_101    64.06%    failed      3.25%
 632  ref_0_331    63.95%    passed      9.62%
 633  ref_0_304    64.06%    passed     50.56%
 634  ref_0_155    63.95%    passed      7.73%
 635  ref_0_300    64.17%    passed     44.93%
 636  ref_0_62     63.95%    passed     31.38%
 637  ref_0_170    73.14%    passed     35.86%
 638  ref_0_44     63.95%    passed     20.27%
 639  ref_0_486    64.06%    passed     30.25%
 640  ref_0_493    64.01%    passed     32.53%
 641  ref_0_449    64.23%    passed     22.99%
 642  ref_0_122    63.24%    failed      4.35%
 643  refHal_53    63.29%    passed     26.71%
 644  ref_0_297    64.06%    passed     11.05%
 645  ref_0_29     64.01%    passed     30.10%
 646  ref_0_150    64.06%    passed      9.77%
 647  refHal_220   64.06%    passed     10.59%
 648  ref_0_522    64.12%    passed     24.36%
 649  ref_0_354    64.01%    passed     23.32%
 650  ref_0_553    64.12%    passed      7.19%
 651  ref_0_168    64.12%    passed     16.63%
 652  ref_0_245    64.01%    passed     15.47%
 653  ref_0_193    64.01%    passed     27.12%
 654  ref_0_455    64.23%    passed     44.01%
 655  ref_0_580    64.06%    passed      9.69%
 656  ref_0_0      64.23%    passed     38.39%
 657  refHal_108   64.23%    passed      9.42%
 658  ref_0_298    64.06%    passed     27.56%
 659  ref_0_132    64.01%    passed     11.53%
 660  ref_0_35     64.17%    passed     83.77%
 661  ref_0_46     63.73%    passed     40.50%
 662  ref_0_333    64.01%    passed     53.79%
 663  ref_0_207    64.06%    passed     58.66%
 664  ref_0_431    63.84%    passed     32.86%
 665  ref_0_499    63.73%    passed     37.80%
 666  ref_0_301    63.84%    passed     38.31%
 667  ref_0_500    63.84%    passed     76.72%
 668  ref_0_526    64.12%    passed     57.52%
 669  ref_0_577    63.29%    passed     68.02%
 670  ref_0_83     64.06%    passed     36.85%
 671  ref_0_84     64.01%    passed     20.99%
 672  ref_0_291    64.01%    passed     20.63%
 673  ref_0_519    64.06%    passed     16.50%
 674  ref_0_209    64.67%    passed     40.89%
 675  ref_0_388    64.01%    passed     59.97%
 676  ref_0_461    63.90%    passed     63.17%
 677  ref_0_182    63.90%    passed     87.51%
 678  ref_0_396    63.90%    passed     79.76%
 679  refHal_8     63.90%    passed     65.32%
 680  ref_0_199    63.95%    passed     45.35%
 681  ref_0_380    63.90%    passed     73.59%
 682  ref_0_477    64.06%    passed     54.62%
 683  ref_0_91     64.01%    passed     58.31%
 684  ref_0_404    63.95%    passed     20.52%
 685  ref_0_530    64.01%    passed      6.73%
 686  ref_0_1      64.01%    passed     45.09%
 687  ref_0_269    64.06%    passed     28.46%
 688  ref_0_356    64.06%    passed     49.22%
 689  ref_0_102    63.79%    passed     12.59%
 690  ref_0_509    63.90%    passed     76.42%
 691  ref_0_436    64.01%    passed     55.35%
 692  ref_0_265    63.90%    passed     86.00%
 693  ref_0_478    68.08%    passed     47.24%
 694  ref_0_252    64.12%    passed     78.11%
 695  ref_0_248    64.01%    passed     93.93%
 696  ref_0_555    64.12%    passed     88.19%
 697  ref_0_184    64.12%    passed     79.75%
 698  ref_0_45     64.17%    passed     99.12%
 699  ref_0_446    75.12%    passed     90.98%
 700  ref_0_67     64.01%    passed     25.46%
 701  ref_0_378    64.06%    passed     82.95%
 702  ref_0_157    64.17%    passed     85.09%
 703  ref_0_391    64.12%    passed     88.59%
 704  ref_0_463    64.17%    passed     56.21%
 705  ref_0_243    64.12%    passed     93.35%
 706  refHal_46    63.90%    passed     76.32%
 707  refHal_47    63.90%    passed     81.92%
 708  refHal_48    64.01%    passed     66.32%
 709  ref_0_328    63.90%    passed     56.77%
 710  ref_0_130    63.90%    passed     57.92%
 711  ref_0_376    63.90%    passed     95.30%
 712  ref_0_363    63.90%    passed     73.23%
 713  ref_0_71     73.25%    passed     57.44%
 714  ref_0_569    63.68%    passed     85.61%
 715  ref_0_327    64.06%    passed     68.68%
 716  ref_0_351    64.01%    passed     69.58%
 717  ref_0_85     63.73%    passed     91.33%
 718  ref_0_386    63.95%    passed     48.46%
 719  ref_0_216    62.85%    passed      9.11%
 720  ref_0_393    63.62%    passed     32.04%
 721  ref_0_337    63.51%    passed     58.92%
 722  ref_0_475    60.98%    passed     78.68%
 723  ref_0_387    63.46%    passed     69.73%
 724  ref_0_544    63.51%    passed     70.77%
 725  ref_0_105    63.95%    passed     84.82%
 726  ref_0_325    63.95%    passed     75.79%
 727  ref_0_259    63.95%    passed     76.38%
 728  ref_0_394    63.90%    passed     70.29%
 729  ref_0_163    63.90%    passed      7.73%
 730  ref_0_206    63.84%    passed     31.43%
 731  ref_0_438    64.17%    passed     75.22%
 732  ref_0_515    64.45%    passed     59.18%
 733  ref_0_220    64.23%    passed     27.88%
 734  ref_0_467    63.73%    passed      7.34%
 735  ref_0_329    63.18%    passed     76.60%
 736  ref_0_89     63.73%    passed     34.22%
 737  ref_0_362    63.68%    passed      8.86%
 738  ref_0_427    64.28%    passed     98.21%
 739  ref_0_61     64.28%    passed     69.23%
 740  ref_0_116    64.28%    passed     88.17%
 741  ref_0_32     77.33%    passed     83.35%
 742  refHal_87    64.34%    passed     33.10%
 743  refHal_104   64.94%    passed     32.95%
 744  refHal_84    63.79%    failed      0.47%
 745  ref_0_120    64.28%    failed      2.90%
 746  ref_0_103    64.12%    failed      2.24%
 747  ref_0_266    64.28%    passed      6.93%
 748  ref_0_8      65.33%    passed     39.35%
 749  ref_0_556    66.21%    passed     82.20%
 750  ref_0_311    65.77%    passed     64.77%
 751  ref_0_433    65.71%    passed     69.02%
 752  refHal_63    65.22%    passed     86.52%
 753  refHal_59    65.22%    passed     73.20%
 754  refHal_60    65.22%    passed     67.85%
 755  refHal_58    65.00%    passed     91.34%
 756  refHal_57    65.27%    passed     79.52%
 757  refHal_62    65.49%    passed     73.12%
 758  refHal_64    65.11%    passed     20.32%
 759  ref_0_175    63.18%    passed     59.12%
 760  ref_0_483    65.16%    passed     51.17%
 761  refHal_129   64.34%    passed     45.91%
 762  ref_0_68     66.15%    failed      0.47%
 763  ref_0_7      66.10%    failed      4.34%
 764  ref_0_160    65.93%    passed     24.34%
 765  refHal_195   66.15%    passed     22.01%
 766  refHal_61    65.16%    passed     15.89%
 767  ref_0_487    65.00%    passed     62.15%
 768  refHal_18    64.39%    passed     16.72%
 769  refHal_17    65.88%    passed     10.80%
 770  refHal_16    65.88%    passed     10.26%
 771  refHal_19    65.88%    passed      8.43%
WARNING: 770 sequences contain more than 50% gaps/ambiguity
****  TOTAL        64.04%  75 sequences failed composition chi2 test (p-value<5%; df=19)

Create initial parsimony tree by phylogenetic likelihood library (PLL)... 1.885 seconds
Generating 1000 samples for ultrafast bootstrap (seed: 2986)...

NOTE: 705 MB RAM (0 GB) is required!
Measuring multi-threading efficiency up to 24 CPU cores
4 trees examined
Threads: 1 / Time: 26.307 sec / Speedup: 1.000 / Efficiency: 100% / LogL: -792792
Threads: 2 / Time: 14.641 sec / Speedup: 1.797 / Efficiency: 90% / LogL: -792792
Threads: 3 / Time: 10.184 sec / Speedup: 2.583 / Efficiency: 86% / LogL: -792792
Threads: 4 / Time: 7.673 sec / Speedup: 3.428 / Efficiency: 86% / LogL: -792792
Threads: 5 / Time: 7.025 sec / Speedup: 3.745 / Efficiency: 75% / LogL: -792792
Threads: 6 / Time: 6.242 sec / Speedup: 4.214 / Efficiency: 70% / LogL: -792792
Threads: 7 / Time: 5.298 sec / Speedup: 4.965 / Efficiency: 71% / LogL: -792792
Threads: 8 / Time: 4.966 sec / Speedup: 5.297 / Efficiency: 66% / LogL: -792792
Threads: 9 / Time: 4.557 sec / Speedup: 5.773 / Efficiency: 64% / LogL: -792792
Threads: 10 / Time: 4.410 sec / Speedup: 5.965 / Efficiency: 60% / LogL: -792792
Threads: 11 / Time: 4.737 sec / Speedup: 5.554 / Efficiency: 50% / LogL: -792792
Threads: 12 / Time: 4.331 sec / Speedup: 6.074 / Efficiency: 51% / LogL: -792792
Threads: 13 / Time: 4.648 sec / Speedup: 5.660 / Efficiency: 44% / LogL: -792792
BEST NUMBER OF THREADS: 9

Estimate model parameters (epsilon = 0.100)
Thoroughly optimizing +I+G parameters from 10 start values...
Init pinv, alpha: 0.000, 1.000 / Estimate: 0.011, 0.886 / LogL: -325847.275
Init pinv, alpha: 0.032, 1.000 / Estimate: 0.011, 0.886 / LogL: -325847.275
Init pinv, alpha: 0.065, 1.000 / Estimate: 0.011, 0.886 / LogL: -325847.287
Init pinv, alpha: 0.097, 1.000 / Estimate: 0.011, 0.886 / LogL: -325847.287
Init pinv, alpha: 0.130, 1.000 / Estimate: 0.011, 0.886 / LogL: -325847.287
Init pinv, alpha: 0.162, 1.000 / Estimate: 0.011, 0.886 / LogL: -325847.287
Init pinv, alpha: 0.195, 1.000 / Estimate: 0.011, 0.886 / LogL: -325847.287
Init pinv, alpha: 0.227, 1.000 / Estimate: 0.011, 0.886 / LogL: -325847.287
Init pinv, alpha: 0.260, 1.000 / Estimate: 0.011, 0.886 / LogL: -325847.287
Init pinv, alpha: 0.292, 1.000 / Estimate: 0.011, 0.886 / LogL: -325847.287
Optimal pinv,alpha: 0.011, 0.886 / LogL: -325847.275

Parameters optimization took 207.767 sec
Computing ML distances based on estimated model parameters... 255.381 sec
Computing BIONJ tree...
1.839 seconds
Log-likelihood of BIONJ tree: -329766.014
--------------------------------------------------------------------
|             INITIALIZING CANDIDATE TREE SET                      |
--------------------------------------------------------------------
Generating 98 parsimony trees... 201.857 second
Computing log-likelihood of 98 initial trees ... 150.438 seconds
Current best score: -325847.275

Do NNI search on 20 best initial trees
Estimate model parameters (epsilon = 0.100)
BETTER TREE FOUND at iteration 1: -325163.086
Estimate model parameters (epsilon = 0.100)
BETTER TREE FOUND at iteration 2: -325021.171
Estimate model parameters (epsilon = 0.100)
BETTER TREE FOUND at iteration 3: -325011.527
Estimate model parameters (epsilon = 0.100)
BETTER TREE FOUND at iteration 4: -324936.752
Iteration 10 / LogL: -325111.752 / Time: 0h:15m:43s
Iteration 20 / LogL: -325097.983 / Time: 0h:19m:6s
Finish initializing candidate tree set (20)
Current best tree score: -324936.752 / CPU time: 785.246
Number of iterations: 20
--------------------------------------------------------------------
|               OPTIMIZING CANDIDATE TREE SET                      |
--------------------------------------------------------------------
Estimate model parameters (epsilon = 0.100)
BETTER TREE FOUND at iteration 24: -324900.236
Estimate model parameters (epsilon = 0.100)
BETTER TREE FOUND at iteration 27: -324887.618
Iteration 30 / LogL: -325007.627 / Time: 0h:22m:19s (1h:14m:34s left)
Estimate model parameters (epsilon = 0.100)
BETTER TREE FOUND at iteration 33: -324885.420
Estimate model parameters (epsilon = 0.100)
BETTER TREE FOUND at iteration 36: -324863.176
Iteration 40 / LogL: -324963.332 / Time: 0h:25m:36s (1h:2m:56s left)
Estimate model parameters (epsilon = 0.100)
BETTER TREE FOUND at iteration 44: -324833.365
Iteration 50 / LogL: -324909.080 / Time: 0h:28m:45s (0h:55m:5s left)
Log-likelihood cutoff on original alignment: -325212.975
Iteration 60 / LogL: -324922.280 / Time: 0h:32m:1s (0h:45m:31s left)
Iteration 70 / LogL: -325022.901 / Time: 0h:35m:13s (0h:37m:44s left)
Iteration 80 / LogL: -324862.657 / Time: 0h:38m:12s (0h:30m:55s left)
Iteration 90 / LogL: -324948.775 / Time: 0h:41m:22s (0h:25m:4s left)
Iteration 100 / LogL: -324909.019 / Time: 0h:44m:33s (0h:19m:47s left)
Log-likelihood cutoff on original alignment: -325212.975
NOTE: Bootstrap correlation coefficient of split occurrence frequencies: 0.993
Iteration 110 / LogL: -324891.377 / Time: 0h:47m:43s (0h:39m:22s left)
Estimate model parameters (epsilon = 0.100)
BETTER TREE FOUND at iteration 116: -324814.575
Iteration 120 / LogL: -324970.394 / Time: 0h:50m:52s (0h:41m:0s left)
Iteration 130 / LogL: -324847.927 / Time: 0h:53m:53s (0h:35m:53s left)
Iteration 140 / LogL: -324823.945 / Time: 0h:57m:3s (0h:31m:10s left)
Iteration 150 / LogL: -324931.795 / Time: 1h:0m:9s (0h:26m:37s left)
Log-likelihood cutoff on original alignment: -325212.975
Estimate model parameters (epsilon = 0.100)
BETTER TREE FOUND at iteration 160: -324798.687
Iteration 160 / LogL: -324798.687 / Time: 1h:3m:17s (0h:39m:46s left)
Iteration 170 / LogL: -324894.539 / Time: 1h:6m:26s (0h:35m:21s left)
Iteration 180 / LogL: -324811.983 / Time: 1h:9m:33s (0h:31m:4s left)
Estimate model parameters (epsilon = 0.100)
BETTER TREE FOUND at iteration 184: -324782.406
Iteration 190 / LogL: -324838.266 / Time: 1h:12m:45s (0h:36m:9s left)
Iteration 200 / LogL: -324819.892 / Time: 1h:15m:52s (0h:32m:0s left)
Log-likelihood cutoff on original alignment: -325212.975
NOTE: Bootstrap correlation coefficient of split occurrence frequencies: 0.983
NOTE: UFBoot does not converge, continue at least 100 more iterations
Iteration 210 / LogL: -324828.512 / Time: 1h:19m:2s (0h:34m:1s left)
Iteration 220 / LogL: -324845.124 / Time: 1h:22m:20s (0h:30m:4s left)
Iteration 230 / LogL: -324822.868 / Time: 1h:25m:31s (0h:26m:7s left)
Iteration 240 / LogL: -324833.227 / Time: 1h:28m:42s (0h:22m:15s left)
Iteration 250 / LogL: -324843.750 / Time: 1h:31m:45s (0h:18m:25s left)
Log-likelihood cutoff on original alignment: -325212.975
Iteration 260 / LogL: -324827.574 / Time: 1h:35m:1s (0h:14m:40s left)
Estimate model parameters (epsilon = 0.100)
BETTER TREE FOUND at iteration 266: -324772.117
Iteration 270 / LogL: -324824.087 / Time: 1h:38m:16s (0h:35m:3s left)
Iteration 280 / LogL: -324847.419 / Time: 1h:41m:30s (0h:31m:16s left)
Iteration 290 / LogL: -324811.990 / Time: 1h:44m:34s (0h:27m:29s left)
Iteration 300 / LogL: -324827.043 / Time: 1h:47m:37s (0h:23m:44s left)
Log-likelihood cutoff on original alignment: -325196.149
NOTE: Bootstrap correlation coefficient of split occurrence frequencies: 0.982
NOTE: UFBoot does not converge, continue at least 100 more iterations
Iteration 310 / LogL: -324913.605 / Time: 1h:50m:54s (0h:32m:17s left)
Iteration 320 / LogL: -324809.910 / Time: 1h:54m:8s (0h:28m:37s left)
Iteration 330 / LogL: -324799.433 / Time: 1h:57m:21s (0h:24m:57s left)
Iteration 340 / LogL: -324827.143 / Time: 2h:0m:27s (0h:21m:18s left)
Iteration 350 / LogL: -324800.240 / Time: 2h:3m:28s (0h:17m:41s left)
Log-likelihood cutoff on original alignment: -325196.149
Iteration 360 / LogL: -324818.476 / Time: 2h:6m:36s (0h:14m:6s left)
Iteration 370 / LogL: -324870.951 / Time: 2h:9m:44s (0h:10m:32s left)
Iteration 380 / LogL: -324923.663 / Time: 2h:12m:42s (0h:7m:0s left)
Iteration 390 / LogL: -324802.956 / Time: 2h:15m:48s (0h:3m:29s left)
Estimate model parameters (epsilon = 0.100)
BETTER TREE FOUND at iteration 392: -324770.297
Iteration 400 / LogL: -324798.885 / Time: 2h:19m:7s (0h:32m:4s left)
Log-likelihood cutoff on original alignment: -325140.169
NOTE: Bootstrap correlation coefficient of split occurrence frequencies: 0.992
Iteration 410 / LogL: -324981.448 / Time: 2h:22m:15s (0h:31m:17s left)
Estimate model parameters (epsilon = 0.100)
BETTER TREE FOUND at iteration 415: -324764.876
Iteration 420 / LogL: -324819.822 / Time: 2h:25m:27s (0h:32m:58s left)
Iteration 430 / LogL: -324903.721 / Time: 2h:28m:31s (0h:29m:25s left)
Iteration 440 / LogL: -324818.016 / Time: 2h:31m:34s (0h:25m:53s left)
Iteration 450 / LogL: -324965.654 / Time: 2h:34m:35s (0h:22m:22s left)
Log-likelihood cutoff on original alignment: -325140.169
Iteration 460 / LogL: -324954.392 / Time: 2h:37m:57s (0h:18m:55s left)
Iteration 470 / LogL: -324861.452 / Time: 2h:41m:0s (0h:15m:26s left)
Estimate model parameters (epsilon = 0.100)
BETTER TREE FOUND at iteration 478: -324762.719
Iteration 480 / LogL: -324994.580 / Time: 2h:44m:8s (0h:33m:34s left)
Iteration 490 / LogL: -324789.561 / Time: 2h:47m:9s (0h:30m:4s left)
Iteration 500 / LogL: -324802.216 / Time: 2h:50m:10s (0h:26m:35s left)
Log-likelihood cutoff on original alignment: -325140.169
NOTE: Bootstrap correlation coefficient of split occurrence frequencies: 0.994
Iteration 510 / LogL: -324817.042 / Time: 2h:53m:24s (0h:30m:39s left)
Iteration 520 / LogL: -324858.110 / Time: 2h:56m:28s (0h:27m:11s left)
Iteration 530 / LogL: -324929.391 / Time: 2h:59m:32s (0h:23m:45s left)
Iteration 540 / LogL: -324778.233 / Time: 3h:2m:36s (0h:20m:19s left)
Iteration 550 / LogL: -324823.719 / Time: 3h:5m:38s (0h:16m:54s left)
Log-likelihood cutoff on original alignment: -325140.169
Iteration 560 / LogL: -324853.378 / Time: 3h:8m:56s (0h:13m:31s left)
Estimate model parameters (epsilon = 0.100)
BETTER TREE FOUND at iteration 562: -324761.697
Iteration 570 / LogL: -324869.478 / Time: 3h:12m:8s (0h:31m:3s left)
Iteration 580 / LogL: -324935.589 / Time: 3h:15m:10s (0h:27m:38s left)
Iteration 590 / LogL: -324792.854 / Time: 3h:18m:16s (0h:24m:13s left)
Iteration 600 / LogL: -324772.066 / Time: 3h:21m:22s (0h:20m:50s left)
Log-likelihood cutoff on original alignment: -325130.951
NOTE: Bootstrap correlation coefficient of split occurrence frequencies: 0.996
Iteration 610 / LogL: -325231.759 / Time: 3h:24m:31s (0h:30m:13s left)
Iteration 620 / LogL: -324993.667 / Time: 3h:27m:43s (0h:26m:50s left)
Iteration 630 / LogL: -324861.546 / Time: 3h:30m:46s (0h:23m:27s left)
Iteration 640 / LogL: -324796.114 / Time: 3h:33m:59s (0h:20m:5s left)
Iteration 650 / LogL: -324792.804 / Time: 3h:37m:18s (0h:16m:44s left)
Log-likelihood cutoff on original alignment: -325130.951
Iteration 660 / LogL: -324786.257 / Time: 3h:40m:32s (0h:13m:23s left)
TREE SEARCH COMPLETED AFTER 663 ITERATIONS / Time: 3h:41m:31s

--------------------------------------------------------------------
|                    FINALIZING TREE SEARCH                        |
--------------------------------------------------------------------
Performs final model parameters optimization
Estimate model parameters (epsilon = 0.010)
1. Initial log-likelihood: -324761.697
Optimal log-likelihood: -324761.693
Proportion of invariable sites: 0.011
Gamma shape alpha: 0.891
Parameters optimization took 1 rounds (2.390 sec)
BEST SCORE FOUND : -324761.693
Creating bootstrap support values...
Split supports printed to NEXUS file /media/disk5/nfernandez/TRAITS/genes/nosZ/results/ref_database.splits.nex
Total tree length: 162.301

Total number of iterations: 663
CPU time used for tree search: 110684.601 sec (30h:44m:44s)
Wall-clock time used for tree search: 12930.492 sec (3h:35m:30s)
Total CPU time used: 113438.870 sec (31h:30m:38s)
Total wall-clock time used: 13297.707 sec (3h:41m:37s)

Computing bootstrap consensus tree...
Reading input file /media/disk5/nfernandez/TRAITS/genes/nosZ/results/ref_database.splits.nex...
771 taxa and 3649 splits.
Consensus tree written to /media/disk5/nfernandez/TRAITS/genes/nosZ/results/ref_database.contree
Reading input trees file /media/disk5/nfernandez/TRAITS/genes/nosZ/results/ref_database.contree
Log-likelihood of consensus tree: -324753.617

Analysis results written to: 
  IQ-TREE report:                /media/disk5/nfernandez/TRAITS/genes/nosZ/results/ref_database.iqtree
  Maximum-likelihood tree:       /media/disk5/nfernandez/TRAITS/genes/nosZ/results/ref_database.treefile
  Likelihood distances:          /media/disk5/nfernandez/TRAITS/genes/nosZ/results/ref_database.mldist

Ultrafast bootstrap approximation results written to:
  Split support values:          /media/disk5/nfernandez/TRAITS/genes/nosZ/results/ref_database.splits.nex
  Consensus tree:                /media/disk5/nfernandez/TRAITS/genes/nosZ/results/ref_database.contree
  Screen log file:               /media/disk5/nfernandez/TRAITS/genes/nosZ/results/ref_database.log

Date and Time: Thu Jun  9 20:20:55 2022
