# Supplementary material for: Picoplankton nitrogen guilds in the tropical and subtropical oceans: From the surface to the deep
Source: PLoS One. 2025 Nov 5;20(11):e0335222. doi: 10.1371/journal.pone.0335222 (PMC12588538; doi:10.1371/journal.pone.0335222)
Supplement: S1 File — (ZIP) [file pone.0335222.s001.zip › supplementary info/N_cycle/G_nosZ_nitrous_oxide_reductase/tree/ref_database.newick]

(ref_0_296:0.0629445045,refHal_83:0.0264123958,((((ref_0_126:0.2248353422,ref_0_554:0.0848966135)100:0.3091217961,(ref_0_79:0.1709920108,refHal_82:0.0955213257)100:0.1264805283)75:0.0997584891,ref_0_15:0.2645497791)80:0.0756324552,((ref_0_202:0.3893979583,(((ref_0_512:0.2139693966,((ref_0_77:0.0702496204,refHal_79:0.0539391132)100:0.0830404682,ref_0_277:0.1414562798)100:0.0624688493)98:0.0514334033,ref_0_534:0.1463335656)100:0.1862365798,(((ref_0_63:0.0072558733,refHal_77:0.0291831256)100:0.2584833149,ref_0_508:0.1502796816)95:0.0413141322,(ref_0_141:0.0913791954,refHal_78:0.1519689226)100:0.0989491692)100:0.1508806820)100:0.1025950190)98:0.1030968406,(((((ref_0_131:0.1632120381,ref_0_138:0.1194770016)100:0.7258615246,(((refHal_95:0.5086813769,((ref_0_185:0.1348370059,(refHal_212:0.0105993985,refHal_213:0.0042134992)100:0.1019079267)100:0.0709247689,((ref_0_283:0.0810221979,(refHal_172:0.0649037375,(ref_0_214:0.0048526171,refHal_173:0.0052103618)100:0.0181634284)100:0.0668412319)100:0.1014623633,((refHal_192:0.1291675541,ref_0_442:0.1385588430)89:0.0341143016,(refHal_7:0.0767608345,((ref_0_183:0.0570526879,refHal_5:0.0757931701)100:0.0466119268,(refHal_3:0.0882198886,(refHal_15:0.0511336722,(refHal_4:0.0089441177,(ref_0_330:0.0063750022,refHal_6:0.0000020733)100:0.0037035499)100:0.0685069030)100:0.0599570030)100:0.0573838470)96:0.0175336249)87:0.0239813958)100:0.0421374264)100:0.0716603579)100:0.0751618108)99:0.0913120760,(refHal_210:0.0661628878,refHal_214:0.0730843542)100:0.2155902879)100:0.0761100197,(ref_0_491:0.4206464299,((ref_0_521:0.1713646275,(refHal_144:0.1268358060,(refHal_39:0.0263116334,(refHal_37:0.0020039761,refHal_38:0.0000020733)100:0.0159225757)100:0.1774787592)100:0.0730364985)100:0.0912355471,((ref_0_543:0.0900065179,refHal_20:0.1024564464)100:0.0677843424,(ref_0_542:0.1051387109,refHal_216:0.1177691476)100:0.0632905042)100:0.0836015478)100:0.0844713954)83:0.0401156090)100:0.5099189479)62:0.1246144483,((ref_0_263:0.4349840019,(ref_0_210:0.5624255001,(ref_0_274:0.2824494139,((ref_0_424:0.1419127990,(ref_0_348:0.1461113485,ref_0_517:0.1173914030)93:0.0328856430)100:0.0398944159,ref_0_255:0.1194571422)100:0.3163497093)100:0.0965168776)88:0.0735668661)100:0.1990028925,((ref_0_145:0.2914408144,ref_0_321:0.2060825831)100:0.1666390852,(ref_0_129:0.2552600654,(ref_0_285:0.2784489028,ref_0_326:0.1658221134)98:0.0827008524)100:0.1082013048)100:0.2021376841)100:0.1439754802)98:0.1209871510,(((((((((((ref_0_10:0.3564324168,(ref_0_118:0.1648393165,ref_0_397:0.1594238835)100:0.0906928071)99:0.0513671660,(ref_0_359:0.0000027735,ref_0_171:0.0000021128)100:0.3811827254)84:0.0515747960,((ref_0_23:0.3366987940,(ref_0_249:0.1078934173,ref_0_505:0.0703617404)100:0.1722431633)94:0.0520044988,(ref_0_72:0.2633805878,(ref_0_470:0.1751989946,(ref_0_24:0.1629764592,ref_0_98:0.1953205983)100:0.0615527135)100:0.0716773339)99:0.0762576774)86:0.0535073392)86:0.0460688207,(ref_0_458:0.1346790368,(ref_0_537:0.0034662419,refHal_209:0.0008658980)100:0.1414079118)100:0.1389951612)84:0.0412015886,((ref_0_439:0.4025467745,((ref_0_562:0.2578078535,ref_0_43:0.2272925734)91:0.0312885470,((ref_0_174:0.1849807574,ref_0_55:0.1754390052)100:0.0633586317,ref_0_268:0.1307339146)100:0.0986898769)94:0.0428542089)55:0.0342032076,(ref_0_347:0.2396989506,ref_0_575:0.1824043003)83:0.0227477256)84:0.0508186833)96:0.0617600726,((((((((((((((((((((ref_0_281:0.2395999730,(ref_0_473:0.1209050279,((((ref_0_53:0.1154208705,ref_0_254:0.1214384904)98:0.0244509990,(ref_0_405:0.0771024095,(refHal_130:0.0638251885,refHal_131:0.0832732869)98:0.0292029125)98:0.0262130468)100:0.1107754218,ref_0_261:0.0829741507)100:0.0429874467,ref_0_564:0.1449095038)100:0.0833414098)91:0.0462937523)100:0.1214884725,((ref_0_302:0.1582867188,(ref_0_179:0.1313307937,ref_0_218:0.1147479078)86:0.0277643099)100:0.0409654240,(((((ref_0_78:0.0982166475,(ref_0_358:0.0595306373,ref_0_579:0.1054766689)80:0.0266960054)88:0.0094303618,ref_0_536:0.1118699756)88:0.0235700068,ref_0_420:0.0666944372)100:0.0130911748,refHal_128:0.0794549907)100:0.0441107528,(ref_0_247:0.0755898613,ref_0_428:0.0924252335)100:0.0617241132)100:0.0411019097)100:0.0863025396)72:0.0402869783,((ref_0_119:0.2236268345,(ref_0_108:0.1532686515,ref_0_117:0.1342260228)100:0.0559510035)99:0.0676451716,(ref_0_188:0.1575799322,(refHal_190:0.0329260174,(ref_0_86:0.0204106130,refHal_191:0.0220209076)100:0.0226106838)100:0.1165335731)98:0.0434059536)52:0.0168173130)98:0.0661968795,(((ref_0_496:0.1420054445,ref_0_572:0.1313530938)100:0.0621647163,((ref_0_471:0.1118268888,ref_0_48:0.0985075016)98:0.0334721408,ref_0_409:0.0895742100)100:0.0367648544)88:0.0169665540,ref_0_295:0.1405106163)96:0.0467211291)79:0.0206829973,ref_0_286:0.1252944500)100:0.0565172453,(ref_0_566:0.1095299159,(ref_0_125:0.1257528215,(((ref_0_13:0.1962044307,ref_0_548:0.1311175318)65:0.0315286551,(ref_0_57:0.0694018042,ref_0_143:0.1191320708)67:0.0221591873)66:0.0324337720,(ref_0_435:0.1329761111,ref_0_430:0.0916637020)97:0.0187404373)97:0.0409504990)96:0.0441008435)98:0.0708197248)93:0.0280187982,ref_0_169:0.1310666743)100:0.1092016117,(((((((((ref_0_219:0.1192456346,ref_0_322:0.0914288066)100:0.0403647900,ref_0_203:0.0968281076)96:0.0358767000,ref_0_54:0.0751483070)93:0.0333998055,refHal_193:0.0245120454)92:0.0250248486,ref_0_38:0.0425797069)92:0.0619031635,(((ref_0_306:0.1278334648,ref_0_51:0.0814253218)99:0.0308788127,ref_0_278:0.1125076686)97:0.0135234026,(ref_0_316:0.0496977672,ref_0_531:0.1313903713)92:0.0391282923)91:0.0298278317)84:0.0138739778,ref_0_415:0.0931884824)84:0.0173445658,ref_0_59:0.1312101020)100:0.0450320553,((ref_0_123:0.1311391659,ref_0_178:0.0750843305)100:0.0399985798,(ref_0_523:0.1437834039,(ref_0_310:0.0868668084,ref_0_573:0.0953826308)81:0.0220148559)100:0.0570671905)100:0.0292233689)99:0.0684169811)86:0.0349833837,ref_0_292:0.2172166113)92:0.0357870812,(((((ref_0_113:0.0809531063,refHal_168:0.0636158891)100:0.1802626991,(ref_0_211:0.0915125576,(ref_0_90:0.0073642235,refHal_94:0.0014053341)100:0.1425917784)100:0.0459587171)98:0.0363981508,(ref_0_33:0.1659135539,ref_0_578:0.0488021070)99:0.0465386587)97:0.0385081429,refHal_137:0.0939779759)97:0.0429395153,ref_0_525:0.1933622359)52:0.0185495476)69:0.0198335130,((ref_0_462:0.0124459130,refHal_187:0.0095473128)100:0.2012212745,ref_0_418:0.2489558750)86:0.0670580525)91:0.0186479676,(((ref_0_167:0.0621214526,ref_0_181:0.1011947312)100:0.0677888686,((ref_0_390:0.1756435886,ref_0_34:0.0179218439)100:0.0420992557,ref_0_541:0.1215290932)100:0.0327716510)100:0.0603635688,ref_0_250:0.1008811761)87:0.0478532361)78:0.0191658695,(ref_0_262:0.0865005248,(ref_0_568:0.1057751202,ref_0_240:0.1020784283)98:0.0437270134)100:0.0809323898)84:0.0244411285,(ref_0_40:0.1352796795,ref_0_535:0.0937056581)98:0.0332970494)62:0.0209677227,(ref_0_528:0.1422729154,ref_0_353:0.1232494877)77:0.0520025313)62:0.0223170525,((ref_0_159:0.1918265021,ref_0_392:0.1163910546)100:0.0693573282,(ref_0_82:0.1401345894,((ref_0_225:0.1264365281,ref_0_315:0.0840989615)71:0.0253707197,ref_0_239:0.0826315298)74:0.0423300702)98:0.0527613543)94:0.0461569286)83:0.0208021804,(ref_0_344:0.2212976471,ref_0_213:0.1546934005)100:0.0933058996)78:0.0285781974,(ref_0_395:0.1515402760,ref_0_447:0.0995261673)100:0.1746785197)100:0.0691755481,(((ref_0_350:0.1691718106,ref_0_488:0.1141737456)100:0.1865247456,ref_0_559:0.1116202274)100:0.0875632854,ref_0_228:0.2015253093)87:0.0410574512)100:0.0956939395,((ref_0_299:0.0834809821,ref_0_384:0.1099390811)100:0.1002983444,(ref_0_232:0.1903162193,(ref_0_22:0.1388180553,(ref_0_194:0.0885494201,(ref_0_154:0.0890242615,(ref_0_460:0.1024194557,(ref_0_153:0.1020589072,ref_0_450:0.0593022942)100:0.0331475317)100:0.0517791709)86:0.0372463047)95:0.0432916988)80:0.0427933783)99:0.0484465413)100:0.1198783336)100:0.0719983768)97:0.0375367707,(ref_0_416:0.3406429059,ref_0_540:0.2394423070)100:0.1061285703)79:0.0281857542,((refHal_21:0.1574970287,refHal_183:0.1696755019)100:0.1496896985,((ref_0_28:0.2434598223,(ref_0_9:0.1021049184,ref_0_76:0.1170800494)100:0.0851482921)100:0.0685365739,((refHal_29:0.0899489802,(refHal_23:0.0262920647,(refHal_27:0.0137967412,refHal_28:0.0242732937)80:0.0116942398)100:0.1181074455)100:0.1633654987,(((((ref_0_14:0.1575301652,ref_0_501:0.1232718726)100:0.1624930320,((ref_0_257:0.0846903205,(refHal_34:0.0065679929,(refHal_32:0.0021822438,(refHal_35:0.0021811529,((refHal_33:0.0021816427,refHal_36:0.0021822324)17:0.0000020733,ref_0_410:0.0000020733)18:0.0000020733)19:0.0000020733)39:0.0000020733)100:0.1023566197)100:0.0869411632,((refHal_174:0.1717596901,(refHal_200:0.0541635455,refHal_201:0.0750142746)100:0.0313121548)84:0.0234259860,(ref_0_88:0.1081919149,(ref_0_244:0.1001902414,ref_0_479:0.0676524360)100:0.0408152260)94:0.0351601573)89:0.0263687217)88:0.0321456812)100:0.0591281150,(ref_0_144:0.2410112084,ref_0_27:0.1392622929)97:0.0457634872)99:0.0355639452,refHal_54:0.1687497507)100:0.0509684978,((ref_0_230:0.1797976827,(refHal_181:0.0762932078,(ref_0_176:0.0432660324,(refHal_180:0.0021559572,refHal_182:0.0064540705)100:0.0240251077)100:0.0930298156)100:0.0360632889)91:0.0210196346,(((refHal_86:0.1108140967,refHal_85:0.0604504413)100:0.0936866263,refHal_11:0.0602314400)100:0.0431187827,(refHal_10:0.0624706675,(refHal_26:0.0256578780,(refHal_30:0.0307198248,(refHal_24:0.0000020733,refHal_25:0.0083645339)100:0.0292992167)100:0.0280105260)100:0.0652376986)100:0.0408229651)98:0.0231518297)100:0.0789726449)100:0.0424461449)100:0.1215364074)100:0.0727476265)97:0.0498037692)80:0.0673847626,((refHal_49:0.0377235687,refHal_50:0.0311087930)100:0.2911162752,(((((refHal_91:0.0024143021,(refHal_90:0.0018435708,refHal_92:0.0018477220)100:0.0049974590)100:0.1766699013,(refHal_93:0.1004756669,(refHal_89:0.0617112321,refHal_199:0.1310312763)100:0.0613112418)100:0.0410547255)100:0.0669930490,(((refHal_112:0.0105290565,refHal_115:0.0022673281)94:0.0065347780,((refHal_114:0.0105932741,refHal_118:0.0063945138)99:0.0042802860,refHal_113:0.0060224542)95:0.0042415589)99:0.0421984467,((refHal_117:0.0021020480,refHal_122:0.0021524822)100:0.0168033182,((refHal_116:0.0128326395,refHal_119:0.0234657865)100:0.0318678104,(refHal_120:0.0076541012,refHal_121:0.0446219990)100:0.0130140282)100:0.0342668106)100:0.0358783403)100:0.1471490200)100:0.1797627490,(ref_0_201:0.0201090017,(refHal_12:0.0174848494,refHal_13:0.0000020746)100:0.0101922132)100:0.2290147492)98:0.0612355522,(refHal_0:0.0428306218,(refHal_1:0.0213424770,(ref_0_557:0.0186900338,refHal_2:0.0064579872)100:0.0340487137)99:0.0431559642)100:0.1801640137)100:0.0663282538)100:0.1133186896)100:0.1084852586,ref_0_567:0.3904642390)100:0.1405510631,(ref_0_383:0.4678408139,(((refHal_81:0.4702907991,ref_0_134:0.3430904862)99:0.1149424456,((refHal_176:0.2365357742,((refHal_178:0.0804767696,refHal_177:0.0143374577)100:0.0217458083,refHal_175:0.0221950138)100:0.2520376364)100:0.2128204017,ref_0_282:0.2814790496)100:0.0799466561)97:0.0587568221,(((((refHal_167:0.3113284619,((refHal_147:0.0054651694,((refHal_145:0.0021885542,ref_0_256:0.0000026128)96:0.0021957752,refHal_148:0.0000020733)95:0.0056217515)100:0.1827277429,(ref_0_400:0.0220572014,refHal_14:0.0117834195)100:0.1439894767)91:0.0301692245)52:0.0219837113,(ref_0_110:0.2180078985,(((((ref_0_533:0.2475202328,((ref_0_407:0.1706571237,((refHal_162:0.0128666149,(ref_0_503:0.0000020733,refHal_165:0.0021243864)100:0.0085602307)100:0.0197237574,(refHal_163:0.0368848885,refHal_160:0.0238217850)100:0.0096968413)100:0.0293026266)99:0.0267678790,(((ref_0_231:0.0493935093,refHal_157:0.0042694892)100:0.0999721035,((ref_0_236:0.0685325090,refHal_166:0.0139420355)100:0.0570804126,refHal_161:0.0308804091)64:0.0143109815)64:0.0112787675,ref_0_419:0.0504190910)98:0.0402634978)98:0.0239942660)80:0.0361001132,refHal_9:0.0916711165)43:0.0000024870,(ref_0_121:0.0344344274,refHal_164:0.0292717661)100:0.0511727441)75:0.0208389939,(((ref_0_70:0.1950266064,ref_0_95:0.1248262432)96:0.0388188205,(ref_0_440:0.0726737939,ref_0_547:0.0712118078)80:0.0158991382)90:0.0357419891,(((((ref_0_260:0.0341834807,refHal_151:0.0650393257)100:0.0866050644,(refHal_149:0.0854682751,(refHal_153:0.0218667145,(ref_0_367:0.0011326402,refHal_158:0.0051811829)100:0.0071168066)100:0.0421952371)100:0.0336249262)100:0.0624127669,(refHal_154:0.0189617125,(refHal_150:0.0000028844,refHal_152:0.0135701502)95:0.0099522076)100:0.0452962756)94:0.0232361217,refHal_159:0.0472195235)98:0.0328937172,refHal_156:0.0374954707)100:0.0538956014)84:0.0285838874)93:0.0545329106,(ref_0_92:0.0689212848,ref_0_93:0.1347985310)100:0.0764527140)89:0.0395630303)89:0.0408359389)100:0.0716206556,((((ref_0_234:0.2816355078,(((ref_0_346:0.1283918109,(((ref_0_11:0.1233679009,ref_0_422:0.0960415876)99:0.0193013821,ref_0_20:0.0628370204)99:0.0295548977,ref_0_335:0.0631983742)94:0.0084070183)92:0.0203737115,ref_0_246:0.0876631108)97:0.0370888412,(ref_0_196:0.0954479743,(ref_0_235:0.0478341206,((refHal_101:0.0053540501,refHal_102:0.0075942484)100:0.0183602162,ref_0_164:0.0924622463)99:0.0720499937)99:0.0307920413)100:0.0349838074)97:0.0264995871)68:0.0220705537,((ref_0_39:0.0867447700,ref_0_5:0.0790640604)100:0.0237472763,ref_0_147:0.0826128547)99:0.0356349790)68:0.0357117883,(ref_0_403:0.1069176270,ref_0_480:0.1055680501)100:0.0473145945)98:0.0572132906,ref_0_443:0.1666580167)100:0.0586009079)100:0.0645112246,((((ref_0_128:0.1772999424,ref_0_148:0.0673565878)95:0.0300585970,ref_0_96:0.0997024373)96:0.0383834740,ref_0_309:0.0963859929)100:0.0490687219,(ref_0_127:0.1223552462,ref_0_224:0.0699955885)100:0.0411214916)100:0.1488302152)96:0.0719981119,((ref_0_474:0.1956631336,(((ref_0_284:0.1469154556,(ref_0_406:0.1178774974,ref_0_581:0.0714272068)99:0.0464217751)100:0.0387654374,ref_0_469:0.1441595691)100:0.0389698231,(((ref_0_149:0.1691023810,ref_0_495:0.0569904760)100:0.0588180689,(ref_0_520:0.0368373959,ref_0_251:0.0000023473)100:0.0693539405)100:0.1216393826,(ref_0_334:0.1089362984,ref_0_561:0.1330907143)100:0.0724928171)100:0.0544966722)98:0.0771015165)100:0.1771073622,(ref_0_342:0.2530653536,((ref_0_441:0.2444982971,((ref_0_312:0.0938681893,ref_0_372:0.1091062501)100:0.1592946098,(((((ref_0_166:0.1800731100,(ref_0_366:0.0270327917,refHal_170:0.0253260310)100:0.1226865245)93:0.0433690591,((((((((((ref_0_31:0.1577602667,ref_0_187:0.1276165089)70:0.0351020106,ref_0_370:0.0914947158)70:0.0538470342,ref_0_468:0.0577822232)90:0.0511411745,ref_0_413:0.1272074559)73:0.0267624138,((((ref_0_504:0.0999113965,ref_0_398:0.0823937148)96:0.0562725281,ref_0_318:0.0484827027)96:0.0659078948,(ref_0_238:0.0592509207,ref_0_25:0.0865645490)93:0.0291430241)76:0.0206234189,ref_0_111:0.0864548463)80:0.0271713335)52:0.0205636550,ref_0_338:0.0934099656)53:0.0184516012,ref_0_223:0.0986463701)38:0.0197068479,((ref_0_294:0.1286123058,(ref_0_227:0.0805833775,ref_0_258:0.0844478724)100:0.0562542686)89:0.0464097653,ref_0_237:0.0758279327)72:0.0191293629)61:0.0168280712,(ref_0_272:0.0838541333,((ref_0_565:0.0000020746,refHal_107:0.0020442012)100:0.0438546486,(refHal_105:0.0284319639,refHal_106:0.0209642470)100:0.0244689514)100:0.0166918989)100:0.0715455920)26:0.0203450703,((ref_0_233:0.0531364676,(refHal_218:0.0320832842,refHal_219:0.0354434210)100:0.0574656470)100:0.0941010207,((ref_0_3:0.0085213672,refHal_135:0.0060624584)100:0.0747354390,ref_0_532:0.0896727179)100:0.0312305600)79:0.0260445076)15:0.0103653456)47:0.0263011437,(ref_0_355:0.0705468530,ref_0_37:0.0979801103)97:0.0324980320)51:0.0270471866,ref_0_288:0.1104698636)72:0.0514172046,ref_0_349:0.1240170196)100:0.1544163132)99:0.0538352705)89:0.0388133730,(ref_0_373:0.0999951352,ref_0_492:0.1675762539)100:0.1212425430)99:0.0977121316)100:0.0804142058)95:0.0628814497)93:0.0529673494)96:0.1274422925)69:0.0858981558)100:0.1582226712)100:0.5245083134,((((((((((ref_0_336:0.5017619953,ref_0_510:0.0856538348)52:0.0674652952,ref_0_137:0.0556984034)100:1.4431553003,((((((ref_0_498:0.6871743516,ref_0_323:0.0861052945)100:0.2074645410,((ref_0_459:0.2058429436,(ref_0_107:0.1084893442,ref_0_379:0.0715209161)100:0.1224654860)100:0.0936871664,(ref_0_151:0.2600462673,(ref_0_177:0.2816334474,((((ref_0_17:0.2199375443,ref_0_115:0.2169844951)100:0.1295861861,(ref_0_133:0.2198367402,(((((ref_0_371:0.1564912914,(ref_0_41:0.0964951632,ref_0_437:0.0732214721)100:0.0247081474)100:0.0648180986,ref_0_191:0.1041672267)100:0.0534005611,ref_0_279:0.0812665506)96:0.0316660403,ref_0_242:0.1607976848)98:0.0248977548,ref_0_280:0.1256545606)100:0.0570021889)83:0.0210627889)72:0.0222927155,(ref_0_513:0.2129277516,ref_0_385:0.1456094091)65:0.0290893582)84:0.0343247754,ref_0_552:0.1388245250)94:0.0265274957)91:0.0488821094)100:0.0396097906)100:0.0493718943)64:0.0353098431,((ref_0_221:0.2686197605,(ref_0_411:0.0949710553,(ref_0_457:0.0950683313,ref_0_560:0.0584788997)100:0.0767598430)100:0.0717846142)98:0.0486499512,((ref_0_527:0.2366240811,(ref_0_21:0.2064186055,ref_0_135:0.1254782564)100:0.0611551094)100:0.0370166664,ref_0_425:0.1897477271)99:0.0359644714)100:0.0654546165)68:0.0486362650,(refHal_98:0.0245977498,refHal_99:0.0260451269)100:0.3818722541)51:0.0269850034,((ref_0_484:0.1358624159,(ref_0_217:0.1287487992,ref_0_451:0.0756827938)100:0.0462679568)100:0.2383046549,ref_0_550:0.2732436520)100:0.0912792980)96:0.1077983898,(refHal_211:0.2065591896,(refHal_204:0.1618433570,(ref_0_229:0.0756174553,ref_0_66:0.1948297483)87:0.0481047675)49:0.0378902278)100:0.0890854457)100:0.1820963177)69:0.0749455748,(((ref_0_287:0.1942415390,(ref_0_289:0.1090130343,ref_0_456:0.1097349699)100:0.0496238990)100:0.2625928088,((((ref_0_303:0.0504806240,refHal_127:0.0360802294)100:0.1470057748,ref_0_65:0.1083166450)63:0.0404166449,(ref_0_162:0.0513353878,refHal_208:0.0435529123)100:0.0693226927)100:0.1107008023,(((((((((ref_0_305:0.1845982222,ref_0_253:0.1350195683)89:0.0483248006,ref_0_319:0.1316481914)79:0.0381236053,(ref_0_142:0.0745437048,ref_0_172:0.0706090047)100:0.0700012780)98:0.0600967963,ref_0_574:0.1546591284)89:0.0253030487,ref_0_73:0.0978508263)98:0.0275653563,(ref_0_511:0.1066163802,ref_0_417:0.1298059019)100:0.0444593022)95:0.0511125210,ref_0_293:0.0736243483)94:0.0371800652,ref_0_485:0.0842784515)98:0.0776558287,ref_0_360:0.0900467205)100:0.1241925558)100:0.0755008051)100:0.0716195355,((ref_0_494:0.2953881398,(refHal_42:0.1731205362,(refHal_41:0.1339321899,(refHal_40:0.0890523359,(refHal_44:0.0134521857,(refHal_45:0.0161580703,refHal_43:0.0160906451)94:0.0032630862)99:0.0604503979)100:0.0607667893)100:0.0345834191)100:0.0613949344)99:0.0479827934,ref_0_374:0.2203333100)100:0.1193164302)100:0.3484307154)49:0.0537130147,((ref_0_189:0.1407373189,ref_0_204:0.1766765452)100:0.2579047118,(ref_0_582:0.1514171018,((ref_0_180:0.2525262097,ref_0_464:0.0387784146)100:0.0683178210,ref_0_264:0.0797946956)100:0.1283168447)100:0.2063503264)100:0.2347211287)49:0.0875910924,ref_0_423:0.7792970968)100:0.3024382598,(ref_0_197:0.3335650686,ref_0_448:0.4613999904)100:0.3047125595)100:0.1320442057,((((refHal_203:0.4458218882,refHal_215:0.5440926881)90:0.1521682857,(((ref_0_402:0.2820535749,(ref_0_158:0.1175761477,(ref_0_165:0.0814172807,(ref_0_16:0.0865010925,ref_0_106:0.0811926718)99:0.0182421575)99:0.0596676481)100:0.1538794108)100:0.0500918789,(ref_0_368:0.1060556928,(ref_0_173:0.1022883127,((ref_0_539:0.0814293218,ref_0_365:0.0931280705)51:0.0277916025,ref_0_186:0.0967440825)62:0.0504189177)58:0.0572056323)100:0.1748516595)100:0.3068475004,ref_0_30:0.5313089978)69:0.0783439720)45:0.0232118335,((ref_0_524:0.6071957046,((ref_0_49:0.2578418352,(ref_0_308:0.0795290800,ref_0_314:0.0935279711)100:0.2403519320)100:0.2056263000,(((ref_0_18:0.0947738090,ref_0_563:0.1105956968)100:0.1406127943,ref_0_156:0.1716294665)99:0.0524819857,ref_0_42:0.1157981608)100:0.2839971744)100:0.1013418746)94:0.0624126552,((ref_0_375:0.4340637100,ref_0_276:0.3022419630)96:0.0674235482,(((ref_0_514:0.2487592139,(ref_0_453:0.2494626594,(ref_0_104:0.1757844603,ref_0_112:0.2306630730)99:0.0600701686)74:0.0438574487)93:0.0748895235,(ref_0_267:0.0895627310,ref_0_549:0.1141061933)100:0.1437249950)100:0.1623359822,ref_0_317:0.2256657268)98:0.0997243937)92:0.0684863644)97:0.0852155248)74:0.0830052184,ref_0_146:0.5245333147)99:0.0988788009)100:0.1178658385,(ref_0_320:0.8939646067,(refHal_171:0.7015361877,ref_0_466:0.3418767916)100:0.3811374142)99:0.1154794744)100:0.5622926866,(((((((refHal_96:0.3657712749,refHal_97:0.3648120673)100:0.3504583056,(refHal_84:0.2117711817,(ref_0_120:0.1365017678,(ref_0_103:0.0544744764,ref_0_266:0.1187515451)100:0.1590586647)100:0.1952863490)100:0.1684429062)98:0.0430585240,refHal_70:0.6339206326)53:0.0393813830,((((ref_0_275:0.6012774632,(((ref_0_546:0.5167493558,(ref_0_215:0.2493126518,ref_0_507:0.2429705441)93:0.0531228454)80:0.0519815761,ref_0_472:0.2711133876)84:0.0730317209,ref_0_329:0.4085325171)90:0.0671258469)94:0.0778605975,(ref_0_220:0.3969455864,(ref_0_89:0.1823911285,ref_0_362:0.2702880544)100:0.1150509777)96:0.1008100447)85:0.0616758873,(ref_0_190:0.1569395224,ref_0_332:0.1853581547)100:0.4499972359)57:0.0345467390,((((ref_0_427:0.1562735587,ref_0_32:0.0726610480)93:0.0514625596,ref_0_116:0.0574904056)88:0.0659156553,ref_0_61:0.0806907049)100:0.2803469609,(refHal_87:0.2843286733,refHal_104:0.1583857876)100:0.0923109702)69:0.0682890171)88:0.0388977489)84:0.0515315781,(((((refHal_134:0.2143454299,(refHal_142:0.1671982793,((refHal_141:0.0867234704,refHal_140:0.0643588044)90:0.0196852802,refHal_143:0.0661798825)98:0.0952803356)100:0.1292608573)100:0.4070621855,((ref_0_408:0.4241384324,((ref_0_571:0.2782318060,(((((ref_0_109:0.0805875537,ref_0_271:0.0877301069)100:0.0637284872,ref_0_100:0.1281726188)93:0.0148139311,ref_0_192:0.1063869711)85:0.0284412541,((ref_0_506:0.1067976771,refHal_51:0.0629818521)100:0.0337509122,ref_0_361:0.0792769433)84:0.0144013832)99:0.0198025530,ref_0_80:0.1139187721)100:0.1341023896)100:0.0866176362,((ref_0_429:0.2596654023,(refHal_75:0.2030367072,refHal_194:0.1443397960)100:0.0949859794)100:0.1863398823,(ref_0_74:0.1273263907,(ref_0_226:0.0513544926,ref_0_341:0.0165548874)100:0.1677293420)100:0.1194113055)100:0.0857153206)99:0.0615722858)88:0.0463006679,((((refHal_66:0.2869449031,(ref_0_545:0.1691217039,refHal_124:0.1969833510)100:0.0961269677)98:0.0390434912,(ref_0_389:0.2097418950,refHal_123:0.1855759920)99:0.0849770967)100:0.0667497960,(((ref_0_241:0.0682168835,refHal_69:0.0637670450)100:0.1594195918,(ref_0_518:0.1568155187,(ref_0_47:0.1257767539,ref_0_357:0.0833988919)100:0.0554670333)100:0.0641212583)49:0.0291917793,(ref_0_222:0.1759657221,(ref_0_452:0.0508132246,refHal_68:0.0481022691)100:0.1510465816)87:0.0311388766)87:0.0898992541)65:0.0467466471,(ref_0_551:0.1617691008,(ref_0_290:0.0815745506,refHal_185:0.1231793594)100:0.0610782224)100:0.1405268378)100:0.0844413345)89:0.0950437508)97:0.0513834690,((ref_0_52:0.0784509396,refHal_132:0.1035951729)100:0.3389566416,refHal_202:0.2708110048)100:0.1463794251)100:0.0959107921,(ref_0_399:0.1637794092,((refHal_138:0.2063782342,ref_0_205:0.0949546659)100:0.0746516440,refHal_139:0.1477907421)100:0.1560177824)100:0.2794454847)100:0.1008244029,((ref_0_465:0.2767145069,((ref_0_576:0.1494189073,(ref_0_81:0.1185094732,ref_0_558:0.1181621447)100:0.0582838716)100:0.1209604755,(ref_0_94:0.1643640164,(ref_0_50:0.1328443060,ref_0_69:0.1115828066)100:0.0555274026)100:0.0668362490)100:0.1610735294)100:0.3160200314,((((ref_0_529:0.4587901979,ref_0_363:0.2545477452)78:0.0963731296,(((((((((((((ref_0_343:0.0999497449,ref_0_454:0.1240037690)100:0.0948480401,(ref_0_490:0.1790874616,ref_0_4:0.1761697403)98:0.0520296390)100:0.1256139100,ref_0_152:0.2389518138)100:0.1034105588,(((((ref_0_434:0.1614914158,ref_0_426:0.1164197354)100:0.0672593164,(ref_0_140:0.1057634894,ref_0_136:0.0900321134)100:0.0439534277)98:0.0220507495,ref_0_6:0.1017108150)100:0.0459677175,ref_0_570:0.1211872565)100:0.1160345022,(ref_0_114:0.1837356782,(ref_0_324:0.1270535152,ref_0_476:0.0797215375)100:0.0510949490)100:0.0437442691)100:0.0743863147)70:0.0406562961,(((ref_0_198:0.1722018895,ref_0_489:0.1663210638)96:0.0447612988,(ref_0_97:0.2386293416,((((ref_0_99:0.2083622485,ref_0_195:0.1336357313)50:0.0252990772,ref_0_12:0.2105937265)53:0.0366247699,ref_0_432:0.1666699694)27:0.0337984324,(ref_0_382:0.1766331539,ref_0_497:0.1370898223)59:0.0427291783)35:0.0209612269)99:0.0624938119)94:0.0314285780,(((ref_0_161:0.2513043969,(ref_0_87:0.1418523605,ref_0_482:0.1067308916)100:0.0313713686)100:0.0909263938,(ref_0_307:0.1184110920,ref_0_502:0.0905786788)99:0.0545679792)99:0.0444208806,ref_0_369:0.1607532192)100:0.0815383043)72:0.0258423975)72:0.0279665618,ref_0_19:0.3036082986)57:0.0121916967,(((((((((((((((((((((ref_0_364:0.0498239047,refHal_72:0.0232480927)100:0.2660596344,ref_0_345:0.1817816615)100:0.1203556729,((ref_0_58:0.2230964277,(ref_0_313:0.0851284191,(ref_0_481:0.0810177841,ref_0_36:0.0779759354)100:0.0489288338)100:0.1150145250)100:0.0795138732,(ref_0_26:0.1618344900,((ref_0_352:0.1112003799,ref_0_445:0.1062178671)97:0.0240703315,ref_0_377:0.0919533357)97:0.0628890612)100:0.1007186710)97:0.0456266609)99:0.0956977671,(ref_0_273:0.0820082413,ref_0_414:0.0855198251)100:0.1479809193)88:0.0545918191,(((((((ref_0_139:0.0908222481,ref_0_421:0.0854063529)98:0.0224187895,ref_0_2:0.0753215702)85:0.0299492861,refHal_22:0.0667871229)85:0.0216588583,ref_0_200:0.0671999381)86:0.0352245513,ref_0_340:0.0860645400)83:0.0252583992,ref_0_538:0.0628732583)94:0.0442609040,(((((ref_0_270:0.1745307747,ref_0_444:0.0650450860)55:0.0330311659,(ref_0_75:0.0784297592,ref_0_381:0.0845435147)83:0.0248513780)32:0.0191150128,ref_0_339:0.0833475483)48:0.0099514292,ref_0_60:0.0855664212)97:0.0331757953,ref_0_64:0.0975758074)100:0.0974379248)79:0.0527989682)54:0.0261487658,((ref_0_412:0.1052855316,ref_0_516:0.0840743773)100:0.1809714922,(ref_0_101:0.1403332907,ref_0_331:0.1009451946)100:0.0467678358)78:0.0144759472)58:0.0391112176,(((((((((((ref_0_155:0.0829728518,ref_0_300:0.1077595292)100:0.0972889657,((ref_0_62:0.0796057757,ref_0_170:0.0952437126)100:0.0610391060,(ref_0_44:0.0935183358,ref_0_486:0.1024216683)96:0.0312714170)100:0.0534711377)100:0.0461298904,(ref_0_493:0.1962741200,ref_0_522:0.0748008240)97:0.0449330636)84:0.0298121327,ref_0_354:0.0938238765)46:0.0136318175,(ref_0_449:0.1349468363,ref_0_455:0.1063213232)45:0.0230394767)97:0.0163220806,ref_0_245:0.1212487057)92:0.0168608141,(ref_0_580:0.0876585219,(ref_0_0:0.0524444530,refHal_108:0.0314429714)100:0.0477308746)73:0.0121565815)76:0.0190528960,ref_0_193:0.0688420293)35:0.0059897960,(ref_0_168:0.0993900901,ref_0_132:0.0811052485)41:0.0324934537)64:0.0214134530,ref_0_553:0.1103535062)65:0.0180836805,(((((ref_0_122:0.0369286061,refHal_53:0.0599270998)100:0.1013268032,ref_0_297:0.0621755815)100:0.0613896957,(ref_0_150:0.0021720872,refHal_220:0.0000020733)100:0.0745155136)100:0.0328428349,ref_0_29:0.0881733936)94:0.0232999133,ref_0_298:0.1145686465)47:0.0215172028)100:0.0464114095)71:0.0381374821,ref_0_304:0.1661949930)90:0.0383016649,((ref_0_461:0.0803216821,((ref_0_182:0.1053926401,refHal_8:0.0538237644)74:0.0253841832,ref_0_396:0.0417878533)100:0.0735630797)97:0.0740399951,ref_0_199:0.0846185905)96:0.0369571419)80:0.0521537969,ref_0_84:0.0998360716)78:0.0442351163,(ref_0_291:0.0664507459,ref_0_519:0.1097670986)99:0.0269701537)96:0.0740036292,ref_0_209:0.0981111595)63:0.0165784148,ref_0_83:0.1227015510)61:0.0261429579,(ref_0_35:0.2139844362,ref_0_388:0.1237308243)67:0.0345446374)77:0.0394854962,ref_0_380:0.1128245986)97:0.0343384030,(ref_0_477:0.1652367735,ref_0_184:0.1070295870)100:0.0320386257)97:0.0300267169,(((((ref_0_252:0.1166304542,ref_0_555:0.1231612743)95:0.0357224937,ref_0_248:0.0532400455)100:0.0925190127,ref_0_378:0.0827643040)98:0.0465578795,ref_0_67:0.0629109812)98:0.0401102389,(ref_0_157:0.0830616654,ref_0_391:0.0913128570)100:0.0636064291)95:0.0210038129)91:0.0203009381,ref_0_463:0.0986621711)96:0.0333704345,((((((ref_0_526:0.1824090074,ref_0_509:0.1040567569)94:0.0138221637,(ref_0_102:0.1200603955,ref_0_436:0.0598929797)95:0.0315661746)99:0.0248045949,ref_0_356:0.0933364208)91:0.0134291537,(ref_0_91:0.1925349862,ref_0_269:0.0666764405)99:0.0725050502)93:0.0356745768,(ref_0_265:0.1308881702,ref_0_478:0.0333046738)100:0.0611344820)88:0.0243950267,(ref_0_404:0.1096796757,ref_0_530:0.0942845152)100:0.0660753097)89:0.0389989712)85:0.0118417264,((ref_0_401:0.2567065768,((ref_0_207:0.1476684998,(ref_0_301:0.1058379030,ref_0_500:0.1100680858)92:0.0209441312)92:0.0478327824,(ref_0_431:0.0895068904,ref_0_499:0.0767605367)100:0.0468967847)99:0.0574781082)84:0.0260953080,(ref_0_46:0.1003085303,ref_0_333:0.0661470383)100:0.1221952075)87:0.0340925170)96:0.0440101296,((ref_0_577:0.1720380423,((ref_0_45:0.0888542587,ref_0_446:0.1081493796)100:0.0751045256,ref_0_243:0.0683695691)100:0.0551642628)81:0.0276903979,ref_0_1:0.1436560397)83:0.0182343483)82:0.0294802193)71:0.0319536087,(refHal_109:0.1063541607,(refHal_110:0.0598196479,refHal_111:0.0848840706)84:0.0221292512)100:0.1674555854)93:0.0474291245,ref_0_56:0.2506980616)100:0.0935296045,((refHal_46:0.0442534343,refHal_48:0.0457323950)100:0.0239921256,refHal_47:0.0194460727)100:0.3124164347)100:0.0888269053,(ref_0_327:0.1789862457,ref_0_351:0.1948874937)100:0.0586157833)96:0.0754971452,((ref_0_328:0.2416724949,ref_0_376:0.2539348194)100:0.0513923978,ref_0_130:0.2397865651)100:0.0888793703)46:0.0380403593,(((ref_0_569:0.2530636435,ref_0_475:0.2107880515)76:0.0435374768,(ref_0_337:0.2020823030,(ref_0_387:0.1505463273,ref_0_544:0.1801619610)91:0.0576856749)76:0.0324595299)99:0.0598156376,((ref_0_85:0.0723979088,ref_0_386:0.1287806344)100:0.0924902537,(ref_0_216:0.1343007708,ref_0_393:0.1431290860)98:0.0696952460)100:0.1296160582)100:0.0657763961)48:0.0349426162)74:0.0339962424,((ref_0_71:0.3215012216,(ref_0_105:0.0585926728,(ref_0_325:0.0722323672,(ref_0_259:0.1177609329,ref_0_394:0.1237558736)100:0.0616085217)100:0.0584448866)100:0.2035074947)90:0.0615521116,((ref_0_163:0.3141064862,(ref_0_438:0.1378933559,ref_0_515:0.2209458220)100:0.0598577195)76:0.0479283828,ref_0_206:0.2368952672)76:0.0372860338)42:0.0386156291)87:0.0548133823,((ref_0_208:0.2713060661,(ref_0_124:0.1644514493,ref_0_212:0.1979336601)100:0.0581927462)100:0.1551379355,ref_0_467:0.3255021544)99:0.0900416953)55:0.0492347473)100:0.0878067864)62:0.0391022741)100:0.6622032159,(ref_0_8:0.5697064425,ref_0_556:0.4951646927)100:0.1963625455)100:0.2559095135,(((ref_0_311:0.0868397442,ref_0_433:0.2214473783)100:0.5896744597,((((refHal_63:0.0672775467,(refHal_59:0.0000020733,refHal_60:0.0022385306)100:0.0247711007)100:0.0396893291,(refHal_58:0.0689227006,refHal_57:0.0314979139)100:0.0353926846)100:0.2919211111,refHal_62:0.1963877801)100:0.1113415602,refHal_64:0.1465002396)100:0.2826962953)100:0.2965992655,((((((ref_0_175:0.3109164493,ref_0_483:0.3435218652)99:0.0780763783,refHal_129:0.2650664758)99:0.0630454785,(ref_0_68:0.3622607833,(ref_0_7:0.0644058918,(ref_0_160:0.0107757323,refHal_195:0.0024006503)100:0.1267617009)100:0.3352222479)100:0.2422051803)100:0.4098281399,(refHal_18:0.1331555649,(refHal_17:0.0130626675,(refHal_16:0.0074845530,refHal_19:0.0046890034)100:0.0219225324)100:0.1310772711)100:0.3905433696)54:0.0653001179,ref_0_487:0.4636110416)88:0.0923524628,refHal_61:0.7300631282)99:0.1445733166)95:0.0790279364)98:0.1990551427)100:1.1753872290)100:0.3978480393)99:0.2485467006)100:0.2450326357);
