# Supplementary material for: Picoplankton nitrogen guilds in the tropical and subtropical oceans: From the surface to the deep
Source: PLoS One. 2025 Nov 5;20(11):e0335222. doi: 10.1371/journal.pone.0335222 (PMC12588538; doi:10.1371/journal.pone.0335222)
Supplement: S1 File — (ZIP) [file pone.0335222.s001.zip › supplementary info/N_cycle/G_nosZ_nitrous_oxide_reductase/clusters/clusters_nosZ_for_labelplaments.tsv]

id	cluster
ref_0_296	cl_nosZ
refHal_83	cl_nosZ
ref_0_126	cl_nosZ
ref_0_554	cl_nosZ
ref_0_79	cl_nosZ
refHal_82	cl_nosZ
ref_0_15	cl_nosZ
ref_0_202	cl_nosZ
ref_0_512	cl_nosZ
ref_0_77	cl_nosZ
refHal_79	cl_nosZ
ref_0_277	cl_nosZ
ref_0_534	cl_nosZ
ref_0_63	cl_nosZ
refHal_77	cl_nosZ
ref_0_508	cl_nosZ
ref_0_141	cl_nosZ
refHal_78	cl_nosZ
ref_0_131	cl_nosZ
ref_0_138	cl_nosZ
refHal_95	cl_nosZ
ref_0_185	cl_nosZ
refHal_212	cl_nosZ
refHal_213	cl_nosZ
ref_0_283	cl_nosZ
refHal_172	cl_nosZ
ref_0_214	cl_nosZ
refHal_173	cl_nosZ
refHal_192	cl_nosZ
ref_0_442	cl_nosZ
refHal_7	cl_nosZ
ref_0_183	cl_nosZ
refHal_5	cl_nosZ
refHal_3	cl_nosZ
refHal_15	cl_nosZ
refHal_4	cl_nosZ
ref_0_330	cl_nosZ
refHal_6	cl_nosZ
refHal_210	cl_nosZ
refHal_214	cl_nosZ
ref_0_491	cl_nosZ
ref_0_521	cl_nosZ
refHal_144	cl_nosZ
refHal_39	cl_nosZ
refHal_37	cl_nosZ
refHal_38	cl_nosZ
ref_0_543	cl_nosZ
refHal_20	cl_nosZ
ref_0_542	cl_nosZ
refHal_216	cl_nosZ
ref_0_263	cl_nosZ
ref_0_210	cl_nosZ
ref_0_274	cl_nosZ
ref_0_424	cl_nosZ
ref_0_348	cl_nosZ
ref_0_517	cl_nosZ
ref_0_255	cl_nosZ
ref_0_145	cl_nosZ
ref_0_321	cl_nosZ
ref_0_129	cl_nosZ
ref_0_285	cl_nosZ
ref_0_326	cl_nosZ
ref_0_10	cl_nosZ
ref_0_118	cl_nosZ
ref_0_397	cl_nosZ
ref_0_359	cl_nosZ
ref_0_171	cl_nosZ
ref_0_23	cl_nosZ
ref_0_249	cl_nosZ
ref_0_505	cl_nosZ
ref_0_72	cl_nosZ
ref_0_470	cl_nosZ
ref_0_24	cl_nosZ
ref_0_98	cl_nosZ
ref_0_458	cl_nosZ
ref_0_537	cl_nosZ
refHal_209	cl_nosZ
ref_0_439	cl_nosZ
ref_0_562	cl_nosZ
ref_0_43	cl_nosZ
ref_0_174	cl_nosZ
ref_0_55	cl_nosZ
ref_0_268	cl_nosZ
ref_0_347	cl_nosZ
ref_0_575	cl_nosZ
ref_0_281	cl_nosZ
ref_0_473	cl_nosZ
ref_0_53	cl_nosZ
ref_0_254	cl_nosZ
ref_0_405	cl_nosZ
refHal_130	cl_nosZ
refHal_131	cl_nosZ
ref_0_261	cl_nosZ
ref_0_564	cl_nosZ
ref_0_302	cl_nosZ
ref_0_179	cl_nosZ
ref_0_218	cl_nosZ
ref_0_78	cl_nosZ
ref_0_358	cl_nosZ
ref_0_579	cl_nosZ
ref_0_536	cl_nosZ
ref_0_420	cl_nosZ
refHal_128	cl_nosZ
ref_0_247	cl_nosZ
ref_0_428	cl_nosZ
ref_0_119	cl_nosZ
ref_0_108	cl_nosZ
ref_0_117	cl_nosZ
ref_0_188	cl_nosZ
refHal_190	cl_nosZ
ref_0_86	cl_nosZ
refHal_191	cl_nosZ
ref_0_496	cl_nosZ
ref_0_572	cl_nosZ
ref_0_471	cl_nosZ
ref_0_48	cl_nosZ
ref_0_409	cl_nosZ
ref_0_295	cl_nosZ
ref_0_286	cl_nosZ
ref_0_566	cl_nosZ
ref_0_125	cl_nosZ
ref_0_13	cl_nosZ
ref_0_548	cl_nosZ
ref_0_57	cl_nosZ
ref_0_143	cl_nosZ
ref_0_435	cl_nosZ
ref_0_430	cl_nosZ
ref_0_169	cl_nosZ
ref_0_219	cl_nosZ
ref_0_322	cl_nosZ
ref_0_203	cl_nosZ
ref_0_54	cl_nosZ
refHal_193	cl_nosZ
ref_0_38	cl_nosZ
ref_0_306	cl_nosZ
ref_0_51	cl_nosZ
ref_0_278	cl_nosZ
ref_0_316	cl_nosZ
ref_0_531	cl_nosZ
ref_0_415	cl_nosZ
ref_0_59	cl_nosZ
ref_0_123	cl_nosZ
ref_0_178	cl_nosZ
ref_0_523	cl_nosZ
ref_0_310	cl_nosZ
ref_0_573	cl_nosZ
ref_0_292	cl_nosZ
ref_0_113	cl_nosZ
refHal_168	cl_nosZ
ref_0_211	cl_nosZ
ref_0_90	cl_nosZ
refHal_94	cl_nosZ
ref_0_33	cl_nosZ
ref_0_578	cl_nosZ
refHal_137	cl_nosZ
ref_0_525	cl_nosZ
ref_0_462	cl_nosZ
refHal_187	cl_nosZ
ref_0_418	cl_nosZ
ref_0_167	cl_nosZ
ref_0_181	cl_nosZ
ref_0_390	cl_nosZ
ref_0_34	cl_nosZ
ref_0_541	cl_nosZ
ref_0_250	cl_nosZ
ref_0_262	cl_nosZ
ref_0_568	cl_nosZ
ref_0_240	cl_nosZ
ref_0_40	cl_nosZ
ref_0_535	cl_nosZ
ref_0_528	cl_nosZ
ref_0_353	cl_nosZ
ref_0_159	cl_nosZ
ref_0_392	cl_nosZ
ref_0_82	cl_nosZ
ref_0_225	cl_nosZ
ref_0_315	cl_nosZ
ref_0_239	cl_nosZ
ref_0_344	cl_nosZ
ref_0_213	cl_nosZ
ref_0_395	cl_nosZ
ref_0_447	cl_nosZ
ref_0_350	cl_nosZ
ref_0_488	cl_nosZ
ref_0_559	cl_nosZ
ref_0_228	cl_nosZ
ref_0_299	cl_nosZ
ref_0_384	cl_nosZ
ref_0_232	cl_nosZ
ref_0_22	cl_nosZ
ref_0_194	cl_nosZ
ref_0_154	cl_nosZ
ref_0_460	cl_nosZ
ref_0_153	cl_nosZ
ref_0_450	cl_nosZ
ref_0_416	cl_nosZ
ref_0_540	cl_nosZ
refHal_21	cl_nosZ
refHal_183	cl_nosZ
ref_0_28	cl_nosZ
ref_0_9	cl_nosZ
ref_0_76	cl_nosZ
refHal_29	cl_nosZ
refHal_23	cl_nosZ
refHal_27	cl_nosZ
refHal_28	cl_nosZ
ref_0_14	cl_nosZ
ref_0_501	cl_nosZ
ref_0_257	cl_nosZ
refHal_34	cl_nosZ
refHal_32	cl_nosZ
refHal_35	cl_nosZ
refHal_33	cl_nosZ
refHal_36	cl_nosZ
ref_0_410	cl_nosZ
refHal_174	cl_nosZ
refHal_200	cl_nosZ
refHal_201	cl_nosZ
ref_0_88	cl_nosZ
ref_0_244	cl_nosZ
ref_0_479	cl_nosZ
ref_0_144	cl_nosZ
ref_0_27	cl_nosZ
refHal_54	cl_nosZ
ref_0_230	cl_nosZ
refHal_181	cl_nosZ
ref_0_176	cl_nosZ
refHal_180	cl_nosZ
refHal_182	cl_nosZ
refHal_86	cl_nosZ
refHal_85	cl_nosZ
refHal_11	cl_nosZ
refHal_10	cl_nosZ
refHal_26	cl_nosZ
refHal_30	cl_nosZ
refHal_24	cl_nosZ
refHal_25	cl_nosZ
refHal_49	cl_nosZ
refHal_50	cl_nosZ
refHal_91	cl_nosZ
refHal_90	cl_nosZ
refHal_92	cl_nosZ
refHal_93	cl_nosZ
refHal_89	cl_nosZ
refHal_199	cl_nosZ
refHal_112	cl_nosZ
refHal_115	cl_nosZ
refHal_114	cl_nosZ
refHal_118	cl_nosZ
refHal_113	cl_nosZ
refHal_117	cl_nosZ
refHal_122	cl_nosZ
refHal_116	cl_nosZ
refHal_119	cl_nosZ
refHal_120	cl_nosZ
refHal_121	cl_nosZ
ref_0_201	cl_nosZ
refHal_12	cl_nosZ
refHal_13	cl_nosZ
refHal_0	cl_nosZ
refHal_1	cl_nosZ
ref_0_557	cl_nosZ
refHal_2	cl_nosZ
ref_0_567	cl_nosZ
ref_0_383	cl_nosZ
refHal_81	cl_nosZ
ref_0_134	cl_nosZ
refHal_176	cl_nosZ
refHal_178	cl_nosZ
refHal_177	cl_nosZ
refHal_175	cl_nosZ
ref_0_282	cl_nosZ
refHal_167	cl_nosZ
refHal_147	cl_nosZ
refHal_145	cl_nosZ
ref_0_256	cl_nosZ
refHal_148	cl_nosZ
ref_0_400	cl_nosZ
refHal_14	cl_nosZ
ref_0_110	cl_nosZ
ref_0_533	cl_nosZ
ref_0_407	cl_nosZ
refHal_162	cl_nosZ
ref_0_503	cl_nosZ
refHal_165	cl_nosZ
refHal_163	cl_nosZ
refHal_160	cl_nosZ
ref_0_231	cl_nosZ
refHal_157	cl_nosZ
ref_0_236	cl_nosZ
refHal_166	cl_nosZ
refHal_161	cl_nosZ
ref_0_419	cl_nosZ
refHal_9	cl_nosZ
ref_0_121	cl_nosZ
refHal_164	cl_nosZ
ref_0_70	cl_nosZ
ref_0_95	cl_nosZ
ref_0_440	cl_nosZ
ref_0_547	cl_nosZ
ref_0_260	cl_nosZ
refHal_151	cl_nosZ
refHal_149	cl_nosZ
refHal_153	cl_nosZ
ref_0_367	cl_nosZ
refHal_158	cl_nosZ
refHal_154	cl_nosZ
refHal_150	cl_nosZ
refHal_152	cl_nosZ
refHal_159	cl_nosZ
refHal_156	cl_nosZ
ref_0_92	cl_nosZ
ref_0_93	cl_nosZ
ref_0_234	cl_nosZ
ref_0_346	cl_nosZ
ref_0_11	cl_nosZ
ref_0_422	cl_nosZ
ref_0_20	cl_nosZ
ref_0_335	cl_nosZ
ref_0_246	cl_nosZ
ref_0_196	cl_nosZ
ref_0_235	cl_nosZ
refHal_101	cl_nosZ
refHal_102	cl_nosZ
ref_0_164	cl_nosZ
ref_0_39	cl_nosZ
ref_0_5	cl_nosZ
ref_0_147	cl_nosZ
ref_0_403	cl_nosZ
ref_0_480	cl_nosZ
ref_0_443	cl_nosZ
ref_0_128	cl_nosZ
ref_0_148	cl_nosZ
ref_0_96	cl_nosZ
ref_0_309	cl_nosZ
ref_0_127	cl_nosZ
ref_0_224	cl_nosZ
ref_0_474	cl_nosZ
ref_0_284	cl_nosZ
ref_0_406	cl_nosZ
ref_0_581	cl_nosZ
ref_0_469	cl_nosZ
ref_0_149	cl_nosZ
ref_0_495	cl_nosZ
ref_0_520	cl_nosZ
ref_0_251	cl_nosZ
ref_0_334	cl_nosZ
ref_0_561	cl_nosZ
ref_0_342	cl_nosZ
ref_0_441	cl_nosZ
ref_0_312	cl_nosZ
ref_0_372	cl_nosZ
ref_0_166	cl_nosZ
ref_0_366	cl_nosZ
refHal_170	cl_nosZ
ref_0_31	cl_nosZ
ref_0_187	cl_nosZ
ref_0_370	cl_nosZ
ref_0_468	cl_nosZ
ref_0_413	cl_nosZ
ref_0_504	cl_nosZ
ref_0_398	cl_nosZ
ref_0_318	cl_nosZ
ref_0_238	cl_nosZ
ref_0_25	cl_nosZ
ref_0_111	cl_nosZ
ref_0_338	cl_nosZ
ref_0_223	cl_nosZ
ref_0_294	cl_nosZ
ref_0_227	cl_nosZ
ref_0_258	cl_nosZ
ref_0_237	cl_nosZ
ref_0_272	cl_nosZ
ref_0_565	cl_nosZ
refHal_107	cl_nosZ
refHal_105	cl_nosZ
refHal_106	cl_nosZ
ref_0_233	cl_nosZ
refHal_218	cl_nosZ
refHal_219	cl_nosZ
ref_0_3	cl_nosZ
refHal_135	cl_nosZ
ref_0_532	cl_nosZ
ref_0_355	cl_nosZ
ref_0_37	cl_nosZ
ref_0_288	cl_nosZ
ref_0_349	cl_nosZ
ref_0_373	cl_nosZ
ref_0_492	cl_nosZ
ref_0_336	cl_nosZ
ref_0_510	cl_nosZ
ref_0_137	cl_nosZ
ref_0_498	cl_nosZ
ref_0_323	cl_nosZ
ref_0_459	cl_nosZ
ref_0_107	cl_nosZ
ref_0_379	cl_nosZ
ref_0_151	cl_nosZ
ref_0_177	cl_nosZ
ref_0_17	cl_nosZ
ref_0_115	cl_nosZ
ref_0_133	cl_nosZ
ref_0_371	cl_nosZ
ref_0_41	cl_nosZ
ref_0_437	cl_nosZ
ref_0_191	cl_nosZ
ref_0_279	cl_nosZ
ref_0_242	cl_nosZ
ref_0_280	cl_nosZ
ref_0_513	cl_nosZ
ref_0_385	cl_nosZ
ref_0_552	cl_nosZ
ref_0_221	cl_nosZ
ref_0_411	cl_nosZ
ref_0_457	cl_nosZ
ref_0_560	cl_nosZ
ref_0_527	cl_nosZ
ref_0_21	cl_nosZ
ref_0_135	cl_nosZ
ref_0_425	cl_nosZ
refHal_98	cl_nosZ
refHal_99	cl_nosZ
ref_0_484	cl_nosZ
ref_0_217	cl_nosZ
ref_0_451	cl_nosZ
ref_0_550	cl_nosZ
refHal_211	cl_nosZ
refHal_204	cl_nosZ
ref_0_229	cl_nosZ
ref_0_66	cl_nosZ
ref_0_287	cl_nosZ
ref_0_289	cl_nosZ
ref_0_456	cl_nosZ
ref_0_303	cl_nosZ
refHal_127	cl_nosZ
ref_0_65	cl_nosZ
ref_0_162	cl_nosZ
refHal_208	cl_nosZ
ref_0_305	cl_nosZ
ref_0_253	cl_nosZ
ref_0_319	cl_nosZ
ref_0_142	cl_nosZ
ref_0_172	cl_nosZ
ref_0_574	cl_nosZ
ref_0_73	cl_nosZ
ref_0_511	cl_nosZ
ref_0_417	cl_nosZ
ref_0_293	cl_nosZ
ref_0_485	cl_nosZ
ref_0_360	cl_nosZ
ref_0_494	cl_nosZ
refHal_42	cl_nosZ
refHal_41	cl_nosZ
refHal_40	cl_nosZ
refHal_44	cl_nosZ
refHal_45	cl_nosZ
refHal_43	cl_nosZ
ref_0_374	cl_nosZ
ref_0_189	cl_nosZ
ref_0_204	cl_nosZ
ref_0_582	cl_nosZ
ref_0_180	cl_nosZ
ref_0_464	cl_nosZ
ref_0_264	cl_nosZ
ref_0_423	cl_nosZ
ref_0_197	cl_nosZ
ref_0_448	cl_nosZ
refHal_203	cl_nosZ
refHal_215	cl_nosZ
ref_0_402	cl_nosZ
ref_0_158	cl_nosZ
ref_0_165	cl_nosZ
ref_0_16	cl_nosZ
ref_0_106	cl_nosZ
ref_0_368	cl_nosZ
ref_0_173	cl_nosZ
ref_0_539	cl_nosZ
ref_0_365	cl_nosZ
ref_0_186	cl_nosZ
ref_0_30	cl_nosZ
ref_0_524	cl_nosZ
ref_0_49	cl_nosZ
ref_0_308	cl_nosZ
ref_0_314	cl_nosZ
ref_0_18	cl_nosZ
ref_0_563	cl_nosZ
ref_0_156	cl_nosZ
ref_0_42	cl_nosZ
ref_0_375	cl_nosZ
ref_0_276	cl_nosZ
ref_0_514	cl_nosZ
ref_0_453	cl_nosZ
ref_0_104	cl_nosZ
ref_0_112	cl_nosZ
ref_0_267	cl_nosZ
ref_0_549	cl_nosZ
ref_0_317	cl_nosZ
ref_0_146	cl_nosZ
ref_0_320	cl_nosZ
refHal_171	cl_nosZ
ref_0_466	cl_nosZ
refHal_96	cl_nosZ
refHal_97	cl_nosZ
refHal_84	cl_nosZ
ref_0_120	cl_nosZ
ref_0_103	cl_nosZ
ref_0_266	cl_nosZ
refHal_70	cl_nosZ
ref_0_275	cl_nosZ
ref_0_546	cl_nosZ
ref_0_215	cl_nosZ
ref_0_507	cl_nosZ
ref_0_472	cl_nosZ
ref_0_329	cl_nosZ
ref_0_220	cl_nosZ
ref_0_89	cl_nosZ
ref_0_362	cl_nosZ
ref_0_190	cl_nosZ
ref_0_332	cl_nosZ
ref_0_427	cl_nosZ
ref_0_32	cl_nosZ
ref_0_116	cl_nosZ
ref_0_61	cl_nosZ
refHal_87	cl_nosZ
refHal_104	cl_nosZ
refHal_134	cl_nosZ
refHal_142	cl_nosZ
refHal_141	cl_nosZ
refHal_140	cl_nosZ
refHal_143	cl_nosZ
ref_0_408	cl_nosZ
ref_0_571	cl_nosZ
ref_0_109	cl_nosZ
ref_0_271	cl_nosZ
ref_0_100	cl_nosZ
ref_0_192	cl_nosZ
ref_0_506	cl_nosZ
refHal_51	cl_nosZ
ref_0_361	cl_nosZ
ref_0_80	cl_nosZ
ref_0_429	cl_nosZ
refHal_75	cl_nosZ
refHal_194	cl_nosZ
ref_0_74	cl_nosZ
ref_0_226	cl_nosZ
ref_0_341	cl_nosZ
refHal_66	cl_nosZ
ref_0_545	cl_nosZ
refHal_124	cl_nosZ
ref_0_389	cl_nosZ
refHal_123	cl_nosZ
ref_0_241	cl_nosZ
refHal_69	cl_nosZ
ref_0_518	cl_nosZ
ref_0_47	cl_nosZ
ref_0_357	cl_nosZ
ref_0_222	cl_nosZ
ref_0_452	cl_nosZ
refHal_68	cl_nosZ
ref_0_551	cl_nosZ
ref_0_290	cl_nosZ
refHal_185	cl_nosZ
ref_0_52	cl_nosZ
refHal_132	cl_nosZ
refHal_202	cl_nosZ
ref_0_399	cl_nosZ
refHal_138	cl_nosZ
ref_0_205	cl_nosZ
refHal_139	cl_nosZ
ref_0_465	cl_nosZ
ref_0_576	cl_nosZ
ref_0_81	cl_nosZ
ref_0_558	cl_nosZ
ref_0_94	cl_nosZ
ref_0_50	cl_nosZ
ref_0_69	cl_nosZ
ref_0_529	cl_nosZ
ref_0_363	cl_nosZ
ref_0_343	cl_nosZ
ref_0_454	cl_nosZ
ref_0_490	cl_nosZ
ref_0_4	cl_nosZ
ref_0_152	cl_nosZ
ref_0_434	cl_nosZ
ref_0_426	cl_nosZ
ref_0_140	cl_nosZ
ref_0_136	cl_nosZ
ref_0_6	cl_nosZ
ref_0_570	cl_nosZ
ref_0_114	cl_nosZ
ref_0_324	cl_nosZ
ref_0_476	cl_nosZ
ref_0_198	cl_nosZ
ref_0_489	cl_nosZ
ref_0_97	cl_nosZ
ref_0_99	cl_nosZ
ref_0_195	cl_nosZ
ref_0_12	cl_nosZ
ref_0_432	cl_nosZ
ref_0_382	cl_nosZ
ref_0_497	cl_nosZ
ref_0_161	cl_nosZ
ref_0_87	cl_nosZ
ref_0_482	cl_nosZ
ref_0_307	cl_nosZ
ref_0_502	cl_nosZ
ref_0_369	cl_nosZ
ref_0_19	cl_nosZ
ref_0_364	cl_nosZ
refHal_72	cl_nosZ
ref_0_345	cl_nosZ
ref_0_58	cl_nosZ
ref_0_313	cl_nosZ
ref_0_481	cl_nosZ
ref_0_36	cl_nosZ
ref_0_26	cl_nosZ
ref_0_352	cl_nosZ
ref_0_445	cl_nosZ
ref_0_377	cl_nosZ
ref_0_273	cl_nosZ
ref_0_414	cl_nosZ
ref_0_139	cl_nosZ
ref_0_421	cl_nosZ
ref_0_2	cl_nosZ
refHal_22	cl_nosZ
ref_0_200	cl_nosZ
ref_0_340	cl_nosZ
ref_0_538	cl_nosZ
ref_0_270	cl_nosZ
ref_0_444	cl_nosZ
ref_0_75	cl_nosZ
ref_0_381	cl_nosZ
ref_0_339	cl_nosZ
ref_0_60	cl_nosZ
ref_0_64	cl_nosZ
ref_0_412	cl_nosZ
ref_0_516	cl_nosZ
ref_0_101	cl_nosZ
ref_0_331	cl_nosZ
ref_0_155	cl_nosZ
ref_0_300	cl_nosZ
ref_0_62	cl_nosZ
ref_0_170	cl_nosZ
ref_0_44	cl_nosZ
ref_0_486	cl_nosZ
ref_0_493	cl_nosZ
ref_0_522	cl_nosZ
ref_0_354	cl_nosZ
ref_0_449	cl_nosZ
ref_0_455	cl_nosZ
ref_0_245	cl_nosZ
ref_0_580	cl_nosZ
ref_0_0	cl_nosZ
refHal_108	cl_nosZ
ref_0_193	cl_nosZ
ref_0_168	cl_nosZ
ref_0_132	cl_nosZ
ref_0_553	cl_nosZ
ref_0_122	cl_nosZ
refHal_53	cl_nosZ
ref_0_297	cl_nosZ
ref_0_150	cl_nosZ
refHal_220	cl_nosZ
ref_0_29	cl_nosZ
ref_0_298	cl_nosZ
ref_0_304	cl_nosZ
ref_0_461	cl_nosZ
ref_0_182	cl_nosZ
refHal_8	cl_nosZ
ref_0_396	cl_nosZ
ref_0_199	cl_nosZ
ref_0_84	cl_nosZ
ref_0_291	cl_nosZ
ref_0_519	cl_nosZ
ref_0_209	cl_nosZ
ref_0_83	cl_nosZ
ref_0_35	cl_nosZ
ref_0_388	cl_nosZ
ref_0_380	cl_nosZ
ref_0_477	cl_nosZ
ref_0_184	cl_nosZ
ref_0_252	cl_nosZ
ref_0_555	cl_nosZ
ref_0_248	cl_nosZ
ref_0_378	cl_nosZ
ref_0_67	cl_nosZ
ref_0_157	cl_nosZ
ref_0_391	cl_nosZ
ref_0_463	cl_nosZ
ref_0_526	cl_nosZ
ref_0_509	cl_nosZ
ref_0_102	cl_nosZ
ref_0_436	cl_nosZ
ref_0_356	cl_nosZ
ref_0_91	cl_nosZ
ref_0_269	cl_nosZ
ref_0_265	cl_nosZ
ref_0_478	cl_nosZ
ref_0_404	cl_nosZ
ref_0_530	cl_nosZ
ref_0_401	cl_nosZ
ref_0_207	cl_nosZ
ref_0_301	cl_nosZ
ref_0_500	cl_nosZ
ref_0_431	cl_nosZ
ref_0_499	cl_nosZ
ref_0_46	cl_nosZ
ref_0_333	cl_nosZ
ref_0_577	cl_nosZ
ref_0_45	cl_nosZ
ref_0_446	cl_nosZ
ref_0_243	cl_nosZ
ref_0_1	cl_nosZ
refHal_109	cl_nosZ
refHal_110	cl_nosZ
refHal_111	cl_nosZ
ref_0_56	cl_nosZ
refHal_46	cl_nosZ
refHal_48	cl_nosZ
refHal_47	cl_nosZ
ref_0_327	cl_nosZ
ref_0_351	cl_nosZ
ref_0_328	cl_nosZ
ref_0_376	cl_nosZ
ref_0_130	cl_nosZ
ref_0_569	cl_nosZ
ref_0_475	cl_nosZ
ref_0_337	cl_nosZ
ref_0_387	cl_nosZ
ref_0_544	cl_nosZ
ref_0_85	cl_nosZ
ref_0_386	cl_nosZ
ref_0_216	cl_nosZ
ref_0_393	cl_nosZ
ref_0_71	cl_nosZ
ref_0_105	cl_nosZ
ref_0_325	cl_nosZ
ref_0_259	cl_nosZ
ref_0_394	cl_nosZ
ref_0_163	cl_nosZ
ref_0_438	cl_nosZ
ref_0_515	cl_nosZ
ref_0_206	cl_nosZ
ref_0_208	cl_nosZ
ref_0_124	cl_nosZ
ref_0_212	cl_nosZ
ref_0_467	cl_nosZ
ref_0_8	cl_nosZ
ref_0_556	cl_nosZ
ref_0_311	cl_nosZ
ref_0_433	cl_nosZ
refHal_63	cl_nosZ
refHal_59	cl_nosZ
refHal_60	cl_nosZ
refHal_58	cl_nosZ
refHal_57	cl_nosZ
refHal_62	cl_nosZ
refHal_64	cl_nosZ
ref_0_175	cl_nosZ
ref_0_483	cl_nosZ
refHal_129	cl_nosZ
ref_0_68	cl_nosZ
ref_0_7	cl_nosZ
ref_0_160	cl_nosZ
refHal_195	cl_nosZ
refHal_18	cl_nosZ
refHal_17	cl_nosZ
refHal_16	cl_nosZ
refHal_19	cl_nosZ
ref_0_487	cl_nosZ
refHal_61	cl_nosZ
