# Supplementary material for: Picoplankton nitrogen guilds in the tropical and subtropical oceans: From the surface to the deep
Source: PLoS One. 2025 Nov 5;20(11):e0335222. doi: 10.1371/journal.pone.0335222 (PMC12588538; doi:10.1371/journal.pone.0335222)
Supplement: S1 File — (ZIP) [file pone.0335222.s001.zip › supplementary info/N_cycle/G_tauA_taurine_tranporter_binding_protein/tree/ref_database.faln]

>ref_o_568
------------------------------------------------------------
------------------------------------------------------------
------------------------------------------------------------
------------------------------------------------------------
-------------------------------------------------MRTILILLTFL
LFLFGCGTGNVVNGNLVDGEPVRIGYLELSAFLPDFIVLENGFLEDEGLVAEYIEYGDGN
TLLNDVVLGRIDKAFIGVTSYLPIEEQSPGAFQIFYPAFENLNHSGSCL-----------
------------------------------------------------------------
------------------------------------------------------------
------------------------------------------------------------
------------------------------------------------------------
--------------------------MVNVDSNVTDISELKGKSFGTYIGTTQKLSLTLI
FKNVFGSKDAAEIIQVDKLLQLQGLVDEQFDALLTIEP----------------------
------------------------------------------FC----------------
------------------------------------------------------------
------------------------------------------------SIGVSQGMAKIL
EKAPRAKYIMNPYPVGAGFFSSDFVERRPADADKVVRAFDRALKIIKENEFEAKKLLPKY
TKLTEEIAPYTQFYVLGESSDLTYEFREKTQEMANILYEENILDTKVDTSNIYYQSPSAV
HE----------------------------------------------------------
------------------------------------------------------------
------------------------------------------------------------
------------------------------------------------------------
----------------------------VVIG-Y------RGH-----GQYLPVFV----
------------------------------------------------------------
------------------------------------------------------------
------------------------------------------------------------
------AKEQ--GYFE-------------------------------DEGLSAE------
-L------------------------VMF-ES-TNTMIEA--------------ILAERV
H---ASFGGVNTLALFYLQQ-----------QHSDAVKIFGL----------------AK
GD-----------EDHFLQRILVKADSD--MNNIL-D-LEGK---TLG-I--YLGSGVKV
IVEE-LMST-E-NVF------------FEYIQ-M-APSLLV----DALE--SGSVDAILV
LEPMGTYAIQK--------GIAKALVDAVY------------VTYFTDLVS--GSV----
-MSSDLVT--DDLLLADKLVRIQDRAAKFIND---NP-E---------------------
------------------------------------------------------------
-------------------IAAQYLIEY------------ANVDSEMVEHLMI-------
---VPFLGSDDL--------------DSTSVQHY----ADKMFE-AGHL--D-----SRI
NVSG--------------------------------------------------------
------------------------------------------------------------
------------------------------------------------------------
------------------------------------------------------------
------------------------------------------------------------
--LFY-------------------------------------------------------
------------------------------------------------------------
------------------------------------------------------------
------------------------------------------------------------
------------------------------------------------------------
------------------------------------------------------------
------------------------------------------------------------
------------------------------------------------------------
------------------------------------------------------------
------------------------------------------------------------
------------------------------------------------------------
------------------------------------------------------------
------------------------------------------------------------
------------------------------------------------------------
--------------------------------------
>ref_o_174
------------------------------------------------------------
------------------------------------------------------------
------------------------------------------------------------
------------------------------------------------------------
------------------------------------------------------------
------------------------------------------------------------
---------MD-------------------------------------------------
------------------------------------------------------------
------------------------------------------------------------
------------------------------------------------------------
------------------------------------------------------------
--------------------------KILC-----------------------MILLVLI
------------------------------------------------------------
------------------------------------------TC----------------
------------------------------------------------------------
------------------------------------------------SFLGCGTNANVV
MSEKQDYDV---------------------------------------------------
------------------------------------------------------------
------------------------------------------------------------
------------------------------------------------------------
------------------------------------------------------------
------------------------------------------------------------
----------------------------VRIG-Y-Q----NIA------PSLTYFV----
------------------------------------------------------------
------------------------------------------------------------
------------------------------------------------------------
------AKDL--GFFE-------------------------------KYNLKVE------
-P------------------------VLL-GS-SNMALDS--------------LLTDEI
D-F-ASALSVIPILMSESSSPGM-------------VKLLFARPMT------------RE
HG-----------FT---A-LVVKNDSV--IRSLS-D-LEGK---QIG-V--YPGTTATN
ILAH-LLSS-E-GVD------V---SSIDFVR-M-QGSLHM----EAFL--SGAIDALLA
YDP--LKTMLI-----HNYD-VRVLEENVY-----------SYAVESSYIG--VNA----
-ISTRFYE--MNPDVVLRLKKAMMEASDYLVN---NP-DSARGILSNNIGLAKDVVDKLP
LLYQAENIDPFVLQNNIDFFYNSGIIEKKIDANSLLLPRKKLDKVRVGYVKIVPTLPLFV
AEEKGFFEMNGLQVEDQLIESSNLLAEALVQDSIDAVVEFSVVPVLAIEALNP--GNLMI
YTSTEQS-GTANFSALLTLNNSGINEMNDLVGKK----VGVFPGSTASLFFETFLSKRGV
DPESVELIKLVPSQQLNALNSGAIDALFGYQPTVTVALLQGNVKAISWNI----------
------------------------------------------------------------
------------------------------------------------------------
------------------------------------------------------------
------------------------------------------------------------
--FAD-----AVQPAYIGCGAMSTKFIENKEDVAKRFKGAIVYAQDFIDENPDEAREILI
KYMGLSRDVAFAVPLMEQYPIEDAQHDKYVELADFLYDAEIIQKPIDVMDLMWGVE----
------------------------------------------------------------
------------------------------------------------------------
------------------------------------------------------------
------------------------------------------------------------
------------------------------------------------------------
------------------------------------------------------------
------------------------------------------------------------
------------------------------------------------------------
------------------------------------------------------------
------------------------------------------------------------
------------------------------------------------------------
------------------------------------------------------------
--------------------------------------
>ref_o_403
------------------------------------------------------------
------------------------------------------------------------
------------------------------------------------------------
------------------------------------------------------------
------------------------------------------------------------
-----------------------------------------------------------M
FKRNRKWLFFV-------------------------------------------------
------------------------------------------------------------
------------------------------------------------------------
------------------------------------------------------------
------------------------------------------------------------
--------------------------LIAL-----------------------VSAGLIL
------------------------------------------------------------
------------------------------------------PS----------------
------------------------------------------------------------
------------------------------------------------VSEGARKRKRKK
VAPLRTERAVVGK-----------------------------------------------
------------------------------------------------------------
------------------------------------------------------------
------------------------------------------------------------
------------------------------------------------------------
------------------------------------------------------------
----------------------------VRIA-F-S----ESS------TAVVPLV----
------------------------------------------------------------
------------------------------------------------------------
------------------------------------------------------------
------AIEK--GFLK---------------------------------AEGLD------
-I---------------------QP-KPV-KS-GRLALSS--------------VYGGSL
D-F-GTAAGAR---LIQWSAKGW--------N----MKAVAV----------------NN
TG-----------FL---ATVLVKKGDKT-SKTMA-D-LKGK---KIA-I--QKGSGTHV
VWLR-YLDA-I-GLK----------ESMFKMRYM-RTSRIG----AAMG--TGTIDAAVP
WYPFAKSILNR--------GLARAIIDTAE-------------IGRVAKSPYPFLL----
YTRAGFID--KHPGTVQKVVNAWVKSKNWIEN---NR-E---------------------
------------------------------------------------------------
-------------------EAAKIFHKF-----S---------TRRGKKLKMA--DARFF
IKIIKFK-SHVW----------DGENVAD-LDAS----AKMMHK-LGKL--K-----KIP
D-----------------------------------------------------------
------------------------------------------------------------
------------------------------------------------------------
------------------------------------------------------------
------------------------------------------------------------
--FRS-----NIDN----------------------------------------------
---RFVKKAGSN------------------------------------------------
------------------------------------------------------------
------------------------------------------------------------
------------------------------------------------------------
------------------------------------------------------------
------------------------------------------------------------
------------------------------------------------------------
------------------------------------------------------------
------------------------------------------------------------
------------------------------------------------------------
------------------------------------------------------------
------------------------------------------------------------
------------------------------------------------------------
--------------------------------------
>ref_o_381
------------------------------------------------------------
------------------------------------------------------------
------------------------------------------------------------
------------------------------------------------------------
------------------------------------------------------------
-----------------------------------------------------------M
KGLFR----KT-------------------------------------------------
------------------------------------------------------------
------------------------------------------------------------
------------------------------------------------------------
------------------------------------------------------------
--------------------------LCV----------------LAG------AVLLLG
------------------------------------------------------------
------------------------------------------SV----------------
------------------------------------------------------------
---------------------------------------------------SVQANET--
-----------------------------------PEK----------------------
------------------------------------------------------------
------------------------------------------------------------
------------------------------------------------------------
------------------------------------------------------------
------------------------------------------------------------
----------------------------VTVI-Y-GGS--SWL------GHYPAWV----
------------------------------------------------------------
------------------------------------------------------------
------------------------------------------------------------
------GIEK--GLFQ-------------------------------KH--GLG------
-V---------------------LF-QNF-YA-SSGRMGS--------------LVAGDL
D-V-ASTGSISAI-ALMAAG-SK--------G----FMAF---ATPD-----------SY
AT-----------VE---G-IIANENI----KTIA-D-LKGK---RIA-A--PFASSAHV
LVLD-ILEQ-H-GLD-------P-EKDLTLLN-L-KVNEMP----AAMG--SGEIDACAA
WTPH-FNKLLNM----PG---NHLLVDDTE-------FSLYKKYKLGPGPD--LLV----
-VRKEFAQ--KYPNTCKAFVKGYFEAVDMLIN-DPEE-----------------------
------------------------------------------------------------
------------------------SAKV-----L---VKLTNLSMEDQMTVLQ--D-ISW
IPGQEQR-ALMV-DP-------GD--FVTGMQQL----AEFLVK-HKQI--D-----NAP
A-----------------------------------------------------------
------------------------------------------------------------
------------------------------------------------------------
------------------------------------------------------------
------------------------------------------------------------
--VNE-----WIEE----------------------------------------------
---SMV-P----------------------------------------------------
------------------------------------------------------------
------------------------------------------------------------
------------------------------------------------------------
------------------------------------------------------------
------------------------------------------------------------
------------------------------------------------------------
------------------------------------------------------------
------------------------------------------------------------
------------------------------------------------------------
------------------------------------------------------------
------------------------------------------------------------
------------------------------------------------------------
--------------------------------------
>ref_o_405
------------------------------------------------------------
------------------------------------------------------------
------------------------------------------------------------
------------------------------------------------------------
------------------------------------------------------------
-----------------------------------------------------------M
QETRR----QF-------------------------------------------------
------------------------------------------------------------
------------------------------------------------------------
------------------------------------------------------------
------------------------------------------------------------
--------------------------IKG----------------MAI------GAAALA
------------------------------------------------------------
------------------------------------------LP----------------
------------------------------------------------------------
---------------------------------------------------VAGRSWA--
-----------------------------------AQA----------------------
------------------------------------------------------------
------------------------------------------------------------
------------------------------------------------------------
------------------------------------------------------------
------------------------------------------------------------
----------------------------EAVR-Y-GGS--AWL------GHYPAWL----
------------------------------------------------------------
------------------------------------------------------------
------------------------------------------------------------
------AIQA--GYFK-------------------------------AE--NLE------
-V---------------------GW-ESF-GT-TSARVSA--------------LLSGNI
D-M-AVTAAPAAL-AVMSRG-SR--------H----FAII---GVPE-----------NF
GR-----------VE---G-LIVRSQV----ARLE-D-LKGK---KVG-V--TFASSAHL
LVLN-LLDQ-A-GLK-------A-GKDVTVLN-V-PAPELP----AAFQ--SGQIDAAAA
WTPQ-FNAIRAM----PD---AKVLVDDTS-------FSLYKEYGVTPGPD--VLV----
-ARRAFLD--KNPEAVKRFLKAYFRANEQLKT-QPDA-----------------------
------------------------------------------------------------
------------------------TVAA-----L---TELTKLSAADQLEMVK--G-ADW
YTAAEQG-ALLA-PG-------SK--YIDGLQKL----AEMMVR-YDQI--D-----KAP
P-----------------------------------------------------------
------------------------------------------------------------
------------------------------------------------------------
------------------------------------------------------------
------------------------------------------------------------
--VRE-----WVDA----------------------------------------------
---AYL------------------------------------------------------
------------------------------------------------------------
------------------------------------------------------------
------------------------------------------------------------
------------------------------------------------------------
------------------------------------------------------------
------------------------------------------------------------
------------------------------------------------------------
------------------------------------------------------------
------------------------------------------------------------
------------------------------------------------------------
------------------------------------------------------------
------------------------------------------------------------
--------------------------------------
>ref_o_418
------------------------------------------------------------
------------------------------------------------------------
------------------------------------------------------------
------------------------------------------------------------
------------------------------------------------------------
------------------------------------------------------------
----M----KK-------------------------------------------------
------------------------------------------------------------
------------------------------------------------------------
------------------------------------------------------------
------------------------------------------------------------
--------------------------LLN----------------WLC------LFVLSG
------------------------------------------------------------
------------------------------------------AL----------------
------------------------------------------------------------
------------------------------------------------I--VACQTNSPD
SNIS-------------------------------KDP----------------------
------------------------------------------------------------
------------------------------------------------------------
------------------------------------------------------------
------------------------------------------------------------
------------------------------------------------------------
----------------------------LTIG-Y-S----PWS------GYYPLTI----
------------------------------------------------------------
------------------------------------------------------------
------------------------------------------------------------
------GTEK--GFFK-------------------------------EE--GVQ------
-I---------------------KP-EFN-KE-YIGQINA--------------FRNGKY
DGV-LIALGSVLN-IIDITP-----------D----VQVV---LIVN-----------VS
QG-----------GD---A-VVARQEI----KTVQ-D-LKGK---VIG-T--RLGDFGEL
LVRE-MLKQ-N-DIS-------V--SDVKIIN-I-KTEELA----TKLT--DGAIDAGQA
WQPY-TTEAV------NA---GHHIIFDSN-------QT--PGL----IPD--VLV----
-MRRSVIE--KRPEAIKALLRGWFKSQAYWLD-NPEE-----------------------
------------------------------------------------------------
------------------------VQEL-----I---SKALEIDEEVSFTGLE--L-TGL
ERNLEIM-TP------------GD--TTESLYFTTQLYADFFAA-SGII--N-----NKP
D-----------------------------------------------------------
------------------------------------------------------------
------------------------------------------------------------
------------------------------------------------------------
------------------------------------------------------------
--LDT-----LINP----------------------------------------------
---ALL-EAVQKESQ---------------------------------------------
------------------------------------------------------------
------------------------------------------------------------
------------------------------------------------------------
------------------------------------------------------------
------------------------------------------------------------
------------------------------------------------------------
------------------------------------------------------------
------------------------------------------------------------
------------------------------------------------------------
------------------------------------------------------------
------------------------------------------------------------
------------------------------------------------------------
--------------------------------------
>ref_o_676
------------------------------------------------------------
------------------------------------------------------------
------------------------------------------------------------
------------------------------------------------------------
------------------------------------------------------------
------------------------------------------------------------
--MLK----KM-------------------------------------------------
------------------------------------------------------------
------------------------------------------------------------
------------------------------------------------------------
------------------------------------------------------------
--------------------------VMS-------------------------LAILAG
------------------------------------------------------------
------------------------------------------LG----------------
------------------------------------------------------------
------------------------------------------------GTAVAAENLP--
------------------------------------------------------------
------------------------------------------------------------
------------------------------------------------------------
------------------------------------------------------------
------------------------------------------------------------
------------------------------------------------------------
----------------------------FTIG-A-A----GAT------DHAPIFA----
------------------------------------------------------------
------------------------------------------------------------
------------------------------------------------------------
------GIER--GIFA-------------------------------KN--GLD------
-A---------------------KV-EMY-QS-GVDMING--------------LLNGAQ
D-V-N-AMGSVPY-LAGIAK-GF--------P----LVLI---GHLHGDPNRD-----SY
SD-----------NQ---S-IVASAASGVGAGDVT-A-LKGK---RIG-L--PRGTGAEG
YLLG-VLGE-A-GLG-------E--GDLELIN-V-GPSDLV----TALN--QGDVDAIAI
WEPW-G----------ST---AVTKVDGAV-------RV--QQGGCPSCYDPGTLL----
-TTKDTVS--GKSEELKRFMVAFAEAQQWVRN------N---------------------
------------------------------------------------------------
-------------------RDEA-AEIN-----M---RWIQGVDSDTMKLALG--T----
ASLDSRI-SRHT--------------AAMYQEKA----IPFLMG-LGRI--D-----ANF
D-----------------------------------------------------------
------------------------------------------------------------
------------------------------------------------------------
------------------------------------------------------------
------------------------------------------------------------
--PSG-----TIDT----------------------------------------------
---SFL-KAAQESNPEYFSDLPEVPADIQVD-----------------------------
------------------------------------------------------------
------------------------------------------------------------
------------------------------------------------------------
------------------------------------------------------------
------------------------------------------------------------
------------------------------------------------------------
------------------------------------------------------------
------------------------------------------------------------
------------------------------------------------------------
------------------------------------------------------------
------------------------------------------------------------
------------------------------------------------------------
--------------------------------------
>ref_o_817
------------------------------------------------------------
------------------------------------------------------------
------------------------------------------------------------
------------------------------------------------------------
------------------------------------------------------------
------------------------------------------------------------
--MKR----RE-------------------------------------------------
------------------------------------------------------------
------------------------------------------------------------
------------------------------------------------------------
------------------------------------------------------------
--------------------------FLGASGLAL-----------AA------APLLPG
------------------------------------------------------------
------------------------------------------TI----------------
------------------------------------------------------------
------------------------------------------------GNALAGGR----
-----------------------------------KVR----------------------
------------------------------------------------------------
------------------------------------------------------------
------------------------------------------------------------
------------------------------------------------------------
------------------------------------------------------------
----------------------------LKIG-Y-LP---ITD--------HMLII----
------------------------------------------------------------
------------------------------------------------------------
------------------------------------------------------------
------AAER--ESFK-----------------------------------TVA------
-I---------------------EP-VKF-SS-WPEIAEA--------------LKAGAI
D-G-GFL--LTPIGLTLRGN-GA--------P----VQVV---ML-------------GH
RN-----------GS---V-ITVKQDAGI--DRIE-D-LKGR---SIA-V--PSPFSTHN
ILLR-KVLTEH-QMD-------P-TRDLRIVD-M-APPEMV----NALA--TGRIDGFIV
AEPF-GAQAEAH----EV---GKILMLSKD------------IWPDH-ICC--VLN----
-VREAVID--KHPEAVQEMVSGMARAATFIEE-HPAE-----------------------
------------------------------------------------------------
------------------------AAKG-----S---VKLIGQRPAIVERVLT--TPQGR
LTFHDLV-P-----------------READFDAT----QDYMTA-FGIA--K-----GKM
D-----------------------------------------------------------
------------------------------------------------------------
------------------------------------------------------------
------------------------------------------------------------
------------------------------------------------------------
--LAG-----YLNA----------------------------------------------
---SFIAGAA--------------------------------------------------
------------------------------------------------------------
------------------------------------------------------------
------------------------------------------------------------
------------------------------------------------------------
------------------------------------------------------------
------------------------------------------------------------
------------------------------------------------------------
------------------------------------------------------------
------------------------------------------------------------
------------------------------------------------------------
------------------------------------------------------------
------------------------------------------------------------
--------------------------------------
>ref_n_137
------------------------------------------------------------
------------------------------------------------------------
------------------------------------------------------------
------------------------------------------------------------
------------------------------------------------------------
--------------------------------------------------------MNNK
YENIK----AK-------------------------------------------------
------------------------------------------------------------
------------------------------------------------------------
------------------------------------------------------------
------------------------------------------------------------
--------------------------ILPFIKTIS----------F-C------LMLVVG
------------------------------------------------------------
------------------------------------------TV----------------
------------------------------------------------------------
------------------------------------------------S--ANAAD----
-----------------------------------PIK----------------------
------------------------------------------------------------
------------------------------------------------------------
------------------------------------------------------------
------------------------------------------------------------
------------------------------------------------------------
----------------------------IKIG-W-QP---AEE--------LNFFI----
------------------------------------------------------------
------------------------------------------------------------
------------------------------------------------------------
------AKDA--KLFE--------------------------------KM-GLE------
-P---------------------EF-VRF-NA-GPPMLAA--------------LRSGDV
D-V-G-YMGSPPA-ISAFAQ-GL--------P----VSVF---FIES-----------DA
GA-----------SE---S-LVVQKDSGI--NGPE-D-LAGK---TIG-V--WRGTSAEF
ALGH-ALAK-A-NIK-------R--EDVNILD-L-DVTALI----ASFR--TGEVDGIHV
WDPW-ALRAIE-----MG---GKAAFRDWD-------------VGVR-LPI--VWL----
-GRHDWL---EQPEGAKRFIQALMEADKIRKS-DPER-----------------------
------------------------------------------------------------
------------------------AAKV-----A---SETLGMELSTARKFAE--R-NHY
LTAEELS-DPKFAMSIHPDSIKNGIGATKIITEI----AEFLVT-AGRI--K-----EVP
D-----------------------------------------------------------
------------------------------------------------------------
------------------------------------------------------------
------------------------------------------------------------
------------------------------------------------------------
--ISK-----RIDP----------------------------------------------
---KPL-MM-LGE-----------------------------------------------
------------------------------------------------------------
------------------------------------------------------------
------------------------------------------------------------
------------------------------------------------------------
------------------------------------------------------------
------------------------------------------------------------
------------------------------------------------------------
------------------------------------------------------------
------------------------------------------------------------
------------------------------------------------------------
------------------------------------------------------------
------------------------------------------------------------
--------------------------------------
>ref_o_464
------------------------------------------------------------
------------------------------------------------------------
------------------------------------------------------------
------------------------------------------------------------
------------------------------------------------------------
--------------------------------------------------------MNNK
YENIK----AK-------------------------------------------------
------------------------------------------------------------
------------------------------------------------------------
------------------------------------------------------------
------------------------------------------------------------
--------------------------ILPFIKTIS----------F-C------LMLVVG
------------------------------------------------------------
------------------------------------------TV----------------
------------------------------------------------------------
------------------------------------------------S--ANAAD----
-----------------------------------PIK----------------------
------------------------------------------------------------
------------------------------------------------------------
------------------------------------------------------------
------------------------------------------------------------
------------------------------------------------------------
----------------------------IKIG-W-QP---AEE--------LNFFI----
------------------------------------------------------------
------------------------------------------------------------
------------------------------------------------------------
------AKDA--KLFE--------------------------------KM-GLE------
-P---------------------EF-VRF-NA-GPPMLAA--------------LRSGDV
D-V-G-YMGSPPA-ISAFAQ-GL--------P----VSVF---FIES-----------DA
GA-----------SE---S-LVVQKDSGI--NGPE-D-LAGK---TIG-V--WRGTSAEF
ALGH-ALAK-A-NIK-------R--EDVNILD-L-DVTALI----ASFR--TGEVDGIHV
WDPW-ALRAIE-----MG---GKAAFRDWD-------------VGVR-LPI--VWL----
-GRHDWL---EQPEGAKRFIQALMEADKIRKS-DPER-----------------------
------------------------------------------------------------
------------------------AAKV-----A---SETLGMELSTARKFAE--R-NHY
LTAEELS-DPKFAMSIHPDSIKNGIGATKIITEI----AEFLVT-AGRI--K-----EVP
D-----------------------------------------------------------
------------------------------------------------------------
------------------------------------------------------------
------------------------------------------------------------
------------------------------------------------------------
--ISK-----RIDP----------------------------------------------
---KPL-MM-LGE-----------------------------------------------
------------------------------------------------------------
------------------------------------------------------------
------------------------------------------------------------
------------------------------------------------------------
------------------------------------------------------------
------------------------------------------------------------
------------------------------------------------------------
------------------------------------------------------------
------------------------------------------------------------
------------------------------------------------------------
------------------------------------------------------------
------------------------------------------------------------
--------------------------------------
>ref_o_725
------------------------------------------------------------
------------------------------------------------------------
------------------------------------------------------------
------------------------------------------------------------
------------------------------------------------------------
--------------------------------------------------------MQYA
YSSIF----NH-------------------------------------------------
------------------------------------------------------------
------------------------------------------------------------
------------------------------------------------------------
------------------------------------------------------------
--------------------------LKRIAITIT----------VAA------IMLPLA
------------------------------------------------------------
------------------------------------------SS----------------
------------------------------------------------------------
------------------------------------------------G--GAADN----
-----------------------------------PIK----------------------
------------------------------------------------------------
------------------------------------------------------------
------------------------------------------------------------
------------------------------------------------------------
------------------------------------------------------------
----------------------------VRIG-W-QA---SMQ--------ALFYL----
------------------------------------------------------------
------------------------------------------------------------
------------------------------------------------------------
------AREN--KLYE--------------------------------KV-GLN------
-A---------------------EY-VRF-NA-GPPIFAA--------------LRSGDV
D-I-A-YMGAPPA-AIAIAQ-GI--------P----VKAF---VSEV-----------DA
SN-----------SE---S-LVVHKDGGI--NKLS-D-LRGK---KIA-I--WRGSSAEF
ALRK-AMAK-A-GLT-------D--NDLTILD-V-DVTTVI----PAFA--KKDIDGVFI
WDPW-AYRIQQ-----KN---GKQLVTDAD-------------VGIR-MPA--IWI----
-GREDWL---ANPEAGKRFIKAMQMAHKLMRK-DMEG-----------------------
------------------------------------------------------------
------------------------TAKL-----T---GQVIGVDTNVARDLIN--R-TGY
PTVEEQA-NPANVLSVHPDTIAKGQGLAKVLTEI----AEFFKD-KGRV--K-----SVP
D-----------------------------------------------------------
------------------------------------------------------------
------------------------------------------------------------
------------------------------------------------------------
------------------------------------------------------------
--MTK-----KIDT----------------------------------------------
---RPV-MMATGG-----------------------------------------------
------------------------------------------------------------
------------------------------------------------------------
------------------------------------------------------------
------------------------------------------------------------
------------------------------------------------------------
------------------------------------------------------------
------------------------------------------------------------
------------------------------------------------------------
------------------------------------------------------------
------------------------------------------------------------
------------------------------------------------------------
------------------------------------------------------------
--------------------------------------
>ref_n_296
------------------------------------------------------------
------------------------------------------------------------
------------------------------------------------------------
------------------------------------------------------------
------------------------------------------------------------
----------------------------------------------------------MQ
RSVTRFFNRRR-------------------------------------------------
------------------------------------------------------------
------------------------------------------------------------
------------------------------------------------------------
------------------------------------------------------------
--------------------------FF------------------AL------SSLTVC
------------------------------------------------------------
------------------------------------------SL----------------
------------------------------------------------------------
------------------------------------------------TLAIACGPTEDV
NQTVEETAETAAVAA--------------------SPTSDLPK-----------------
------------------------------------------------------------
------------------------------------------------------------
------------------------------------------------------------
------------------------------------------------------------
------------------------------------------------------------
----------------------------VRVG-F-QTG--DIN--------NITMV----
------------------------------------------------------------
------------------------------------------------------------
------------------------------------------------------------
------AYNE--GYFE-------------------------------KV--GLD------
-V---------------------EM-SPY-SS-GGAMVPA--------------LAAGEV
D-I-TWFFPFPSL--TAFAT-GI--------D----IEVV---LLDH-----------AP
LT-----------AE---R-LIAGESAA---DVPS---LKGK---NVG-V--TIGTSGHH
SLLA-ALEQ-A-GLS-------Q--DDINMVN-L-KPSEMA----AAFS--AKQIDAAWT
WEPA-AGKLN------EL---GGKDIATAK------------SVGAY-AVA--LWA----
-ARKEFAE--ANPEVMVKFMEAWDMAQQDYLA-DLKS-G---------------------
------------------------------------------------------------
-------------------QQWE--------------AERLNLTPEEFGAMVGRQG-STV
VLMADQL-TDEW-LGTPGQPESTN--LYKAYEEY----AVFLVD-QGRL--D-----SAP
E--D--------------------------------------------------------
------------------------------------------------------------
------------------------------------------------------------
------------------------------------------------------------
------------------------------------------------------------
--LTP-----LINS----------------------------------------------
---SYV-AEYLESK----------------------------------------------
------------------------------------------------------------
------------------------------------------------------------
------------------------------------------------------------
------------------------------------------------------------
------------------------------------------------------------
------------------------------------------------------------
------------------------------------------------------------
------------------------------------------------------------
------------------------------------------------------------
------------------------------------------------------------
------------------------------------------------------------
------------------------------------------------------------
--------------------------------------
>ref_o_521
------------------------------------------------------------
------------------------------------------------------------
------------------------------------------------------------
------------------------------------------------------------
------------------------------------------------------------
----------------------------------------------------------MQ
RSVTRFFNRRR-------------------------------------------------
------------------------------------------------------------
------------------------------------------------------------
------------------------------------------------------------
------------------------------------------------------------
--------------------------FF------------------AL------SSLTVC
------------------------------------------------------------
------------------------------------------SL----------------
------------------------------------------------------------
------------------------------------------------TLAIACGPTEDV
NQTVEETAETAAVAA--------------------SPTSDLPK-----------------
------------------------------------------------------------
------------------------------------------------------------
------------------------------------------------------------
------------------------------------------------------------
------------------------------------------------------------
----------------------------VRVG-F-QTG--DIN--------NITMV----
------------------------------------------------------------
------------------------------------------------------------
------------------------------------------------------------
------AYNE--GYFE-------------------------------KV--GLD------
-V---------------------EM-SPY-SS-GGAMVPA--------------LAAGEV
D-I-TWFFPFPSL--TAFAT-GI--------D----IEVV---LLDH-----------AP
LT-----------AE---R-LIAGESAA---DVPS---LKGK---NVG-V--TIGTSGHH
SLLA-ALEQ-A-GLS-------Q--DDINMVN-L-KPSEMA----AAFS--AKQIDAAWT
WEPA-AGKLN------EL---GGKDIATAK------------SVGAY-AVA--LWA----
-ARKEFAE--ANPEVMVKFMEAWDMAQQDYLA-DLKS-G---------------------
------------------------------------------------------------
-------------------QQWE--------------AERLNLTPEEFGAMVGRQG-STV
VLMADQL-TDEW-LGTPGQPESTN--LYKAYEEY----AVFLVD-QGRL--D-----SAP
E--D--------------------------------------------------------
------------------------------------------------------------
------------------------------------------------------------
------------------------------------------------------------
------------------------------------------------------------
--LTP-----LINS----------------------------------------------
---SYV-AEYLESK----------------------------------------------
------------------------------------------------------------
------------------------------------------------------------
------------------------------------------------------------
------------------------------------------------------------
------------------------------------------------------------
------------------------------------------------------------
------------------------------------------------------------
------------------------------------------------------------
------------------------------------------------------------
------------------------------------------------------------
------------------------------------------------------------
------------------------------------------------------------
--------------------------------------
>ref_n_262
------------------------------------------------------------
------------------------------------------------------------
------------------------------------------------------------
------------------------------------------------------------
------------------------------------------------------------
-----------------------------------------------------------M
QQIRRFLNRRR-------------------------------------------------
------------------------------------------------------------
------------------------------------------------------------
------------------------------------------------------------
------------------------------------------------------------
--------------------------FLS-----------------AT------TGLAVC
------------------------------------------------------------
------------------------------------------SL----------------
------------------------------------------------------------
------------------------------------------------VLTIGCSQNMD-
TATETEAASDGEVAA--------------------APSSDMPK-----------------
------------------------------------------------------------
------------------------------------------------------------
------------------------------------------------------------
------------------------------------------------------------
------------------------------------------------------------
----------------------------VKVG-F-QTG--DIN--------NITMV----
------------------------------------------------------------
------------------------------------------------------------
------------------------------------------------------------
------AAEE--GYFE-------------------------------EV--GLD------
-V---------------------EM-SPY-SS-GGAMVPA--------------LAAGEV
D-I-TWFFPFPSL--TAFAT-GV--------D----LEVV---LLDH-----------AP
LT-----------AE---R-LIASESIP---DMKA---LSGK---TIG-V--TIGTSGHH
SLLA-ALDQ-A-GIS-------Q--DDVTLVN-L-KPSEMA----AAFS--AKQIDAAWT
WEPA-AGKLN------EL---GGTDIATAK------------SVGAY-AVA--LWG----
-VRKEFAE--ENPEVMQKFMEAWDLAQKDYLA-DTKA-G---------------------
------------------------------------------------------------
-------------------QQWE--------------AKRLNLTPEEFGAMVDRQG-STV
IPIEDQL-SDQW-LGQPGEPESTD--LYKAYEEY----ATFLVE-QGRL--D-----SVP
E--D--------------------------------------------------------
------------------------------------------------------------
------------------------------------------------------------
------------------------------------------------------------
------------------------------------------------------------
--LSP-----LINS----------------------------------------------
---SYI-AEYLETK----------------------------------------------
------------------------------------------------------------
------------------------------------------------------------
------------------------------------------------------------
------------------------------------------------------------
------------------------------------------------------------
------------------------------------------------------------
------------------------------------------------------------
------------------------------------------------------------
------------------------------------------------------------
------------------------------------------------------------
------------------------------------------------------------
------------------------------------------------------------
--------------------------------------
>ref_o_541
------------------------------------------------------------
------------------------------------------------------------
------------------------------------------------------------
------------------------------------------------------------
------------------------------------------------------------
-----------------------------------------------------------M
QQIRRFLNRRR-------------------------------------------------
------------------------------------------------------------
------------------------------------------------------------
------------------------------------------------------------
------------------------------------------------------------
--------------------------FLS-----------------AT------TGLAVC
------------------------------------------------------------
------------------------------------------SL----------------
------------------------------------------------------------
------------------------------------------------VLTIGCSQNMD-
TATETEAASDGEVAA--------------------APSSDMPK-----------------
------------------------------------------------------------
------------------------------------------------------------
------------------------------------------------------------
------------------------------------------------------------
------------------------------------------------------------
----------------------------VKVG-F-QTG--DIN--------NITMV----
------------------------------------------------------------
------------------------------------------------------------
------------------------------------------------------------
------AAEE--GYFE-------------------------------EV--GLD------
-V---------------------EM-SPY-SS-GGAMVPA--------------LAAGEV
D-I-TWFFPFPSL--TAFAT-GV--------D----LEVV---LLDH-----------AP
LT-----------AE---R-LIASESIP---DMKA---LSGK---TIG-V--TIGTSGHH
SLLA-ALDQ-A-GIS-------Q--DDVTLVN-L-KPSEMA----AAFS--AKQIDAAWT
WEPA-AGKLN------EL---GGTDIATAK------------SVGAY-AVA--LWG----
-VRKEFAE--ENPEVMQKFMEAWDLAQKDYLA-DTKA-G---------------------
------------------------------------------------------------
-------------------QQWE--------------AKRLNLTPEEFGAMVDRQG-STV
IPIEDQL-SDQW-LGQPGEPESTD--LYKAYEEY----ATFLVE-QGRL--D-----SVP
E--D--------------------------------------------------------
------------------------------------------------------------
------------------------------------------------------------
------------------------------------------------------------
------------------------------------------------------------
--LSP-----LINS----------------------------------------------
---SYI-AEYLETK----------------------------------------------
------------------------------------------------------------
------------------------------------------------------------
------------------------------------------------------------
------------------------------------------------------------
------------------------------------------------------------
------------------------------------------------------------
------------------------------------------------------------
------------------------------------------------------------
------------------------------------------------------------
------------------------------------------------------------
------------------------------------------------------------
------------------------------------------------------------
--------------------------------------
>ref_o_416
------------------------------------------------------------
------------------------------------------------------------
------------------------------------------------------------
------------------------------------------------------------
------------------------------------------------------------
------------------------------------------------------------
---MS----TF-------------------------------------------------
------------------------------------------------------------
------------------------------------------------------------
------------------------------------------------------------
------------------------------------------------------------
--------------------------IHR-------------------------MACLLA
------------------------------------------------------------
------------------------------------------LL----------------
------------------------------------------------------------
------------------------------------------------A--LVAGRNAW-
-----------------------------------ADD----------------------
------------------------------------------------------------
------------------------------------------------------------
------------------------------------------------------------
------------------------------------------------------------
------------------------------------------------------------
----------------------------IRIG-F-MP---YLP-------YTNVLY----
------------------------------------------------------------
------------------------------------------------------------
------------------------------------------------------------
------AKQK--GLIE-------------------------------EELKQAG------
-I-----------------DKGVTW-RQF-SA-GGLVSEG--------------MAAKEL
D-L-G-ILGVVPA-TIGRSA-GQ--------D----SRIV---ALGS-----------TA
PR-----------SH---A-LVVRADLAI--ADVA-G-LKGK---RVA-T--TYGSTVYE
LLYR-ILDE-A-GMT-------V--KDVELVN-M-QPADMN----VSLR--NKSIDAAVI
WDPL-LPRLR------AD---GVV----RE-------LR--NGTGINDNIN--VIV----
-ARGPYIE--QQPEAVRAVLRGIARANEAIKA-DPGA-----------------------
------------------------------------------------------------
------------------------AGAL-----F---AATFDLPDTVARDAVG--N-YAF
SLRMPQA-------------------VQAQMKQS----AAFLKD-ERII--R-----RPV
D-----------------------------------------------------------
------------------------------------------------------------
------------------------------------------------------------
------------------------------------------------------------
------------------------------------------------------------
--VDA-----FLDL----------------------------------------------
---ALI-D----------------------------------------------------
------------------------------------------------------------
------------------------------------------------------------
------------------------------------------------------------
------------------------------------------------------------
------------------------------------------------------------
------------------------------------------------------------
------------------------------------------------------------
------------------------------------------------------------
------------------------------------------------------------
------------------------------------------------------------
------------------------------------------------------------
------------------------------------------------------------
--------------------------------------
>ref_n_264
------------------------------------------------------------
------------------------------------------------------------
------------------------------------------------------------
------------------------------------------------------------
------------------------------------------------------------
------------------------------------------------------------
--MKN----FV-------------------------------------------------
------------------------------------------------------------
------------------------------------------------------------
------------------------------------------------------------
------------------------------------------------------------
--------------------------LFT-----------------LG------LLSFFS
------------------------------------------------------------
------------------------------------------TV-----QA---------
------------------------------------------------------------
------------------------------------------------------------
-----------------------------------QET----------------------
------------------------------------------------------------
------------------------------------------------------------
------------------------------------------------------------
------------------------------------------------------------
------------------------------------------------------------
----------------------------LRVG-Y-FS---EWP--------LPAHY----
------------------------------------------------------------
------------------------------------------------------------
------------------------------------------------------------
------DQSS--GAYD-------------------------------EML-GAE------
-T---------------------EW-SAF-DS-STDMFAA--------------LETGEI
Q-I-ALSQGLVPF-LLVATA-GL--------D----FKIV---DIAV-----------SY
PA-----------GE---N-CVAHPDLRFSATNSA-T-LTGA---TIA-L--AVGTTAHF
NLNQ-ALAH-F-GVA-------P--SSVKLVN-M-PPAQAA----AALA--QGKVDIACG
WGPA-LDTLL------DF---GTLLLDNDQ--------K--SAIGVK-NYD--TIV----
-IKPSFGA--DNPEVVATFLKITAELNSSFTA------N---------------------
------------------------------------------------------------
-------------------PS-R-MIPK-----I---AGRLNMTESAVTASMN--G-FEF
PSTTEKL-GVEW-MG-------GD--AQLHMKVL----ADFFVN-QNVA--A-----SAL
E--S--------------------------------------------------------
------------------------------------------------------------
------------------------------------------------------------
------------------------------------------------------------
------------------------------------------------------------
--YES-----VVDK----------------------------------------------
---SYL-ERA----------ANLPLIGN--------------------------------
------------------------------------------------------------
------------------------------------------------------------
------------------------------------------------------------
------------------------------------------------------------
------------------------------------------------------------
------------------------------------------------------------
------------------------------------------------------------
------------------------------------------------------------
------------------------------------------------------------
------------------------------------------------------------
------------------------------------------------------------
------------------------------------------------------------
--------------------------------------
>ref_n_341
------------------------------------------------------------
------------------------------------------------------------
------------------------------------------------------------
------------------------------------------------------------
------------------------------------------------------------
------------------------------------------------------------
--MKH----LR-------------------------------------------------
------------------------------------------------------------
------------------------------------------------------------
------------------------------------------------------------
------------------------------------------------------------
--------------------------FFT-----------------LG------LLFIFS
------------------------------------------------------------
------------------------------------------SA-----QA---------
------------------------------------------------------------
------------------------------------------------------------
-----------------------------------QET----------------------
------------------------------------------------------------
------------------------------------------------------------
------------------------------------------------------------
------------------------------------------------------------
------------------------------------------------------------
----------------------------LQIG-Y-FN---EWP--------LPAHY----
------------------------------------------------------------
------------------------------------------------------------
------------------------------------------------------------
------GQIS--GAYD-------------------------------EVL-GAD------
-T---------------------QW-NGY-NS-STAMFAA--------------LETGNI
Q-I-ALSQGLVPF-LVVSTA-GL--------N----FKIV---DIAV-----------SY
PD-----------NE---K-CFVHPDLQFSAGNTG-V-LNNA---TVA-L--AVGTTAHF
NLNR-TLTN-F-GID-------P--AGVEMLN-M-APAQAA----AALT--QGKVDIACG
WGPS-LTTLQ------DF---GTVLLSPEQ--------K--TKIGIK-NYD--VIV----
-IRSDFGT--ENPVVVAKFLKVTNELNASYTA------N---------------------
------------------------------------------------------------
-------------------PT-R-MILN-----I---AAPLDMFEDTVKASMQ--G-FEF
PTITEKL-GEDW-LG-------GG--VQTHLKQL----ADFFVL-QGTM--N-----KTL
D--N--------------------------------------------------------
------------------------------------------------------------
------------------------------------------------------------
------------------------------------------------------------
------------------------------------------------------------
--YAD-----TVDP----------------------------------------------
---TYL-QTA----------AILPLIEAE-------------------------------
------------------------------------------------------------
------------------------------------------------------------
------------------------------------------------------------
------------------------------------------------------------
------------------------------------------------------------
------------------------------------------------------------
------------------------------------------------------------
------------------------------------------------------------
------------------------------------------------------------
------------------------------------------------------------
------------------------------------------------------------
------------------------------------------------------------
--------------------------------------
>ref_n_416
------------------------------------------------------------
------------------------------------------------------------
------------------------------------------------------------
------------------------------------------------------------
------------------------------------------------------------
------------------------------------------------------------
--MKH----LS-------------------------------------------------
------------------------------------------------------------
------------------------------------------------------------
------------------------------------------------------------
------------------------------------------------------------
--------------------------FLT-----------------LG------LVSIFS
------------------------------------------------------------
------------------------------------------TA-----HA---------
------------------------------------------------------------
------------------------------------------------------------
-----------------------------------QDS----------------------
------------------------------------------------------------
------------------------------------------------------------
------------------------------------------------------------
------------------------------------------------------------
------------------------------------------------------------
----------------------------LTIG-Y-FN---EWP--------LPAHY----
------------------------------------------------------------
------------------------------------------------------------
------------------------------------------------------------
------GQTS--GAYD-------------------------------EVL-GAK------
-T---------------------EW-ATY-DS-STAMFAA--------------LETGDI
Q-I-ALSQGLVPF-LVVATA-GL--------D----FKVV---DIAV-----------SY
PA-----------NE---N-CFVHPDLRFSPNNAA-A-LIGA---TVA-L--PVGTITHF
NLNR-TLTD-F-GID-------P--ASLEMTN-M-APAQAA----AALT--QGKVDIACG
WGPA-RSTLQ------DF---GTVLLDNDQ--------K--AEIGIK-NYD--TIV----
-IRSSFGA--DNPDIVAKFLKVTGELNAAYTA------N---------------------
------------------------------------------------------------
-------------------AA-R-MIPS-----I---AAPLNMYEGTVAASMQ--G-FTF
PAVTAKL-GENW-LG-------GG--VQIHLKQL----ADFFVQ-QGTM--D-----KSL
D--N--------------------------------------------------------
------------------------------------------------------------
------------------------------------------------------------
------------------------------------------------------------
------------------------------------------------------------
--YTD-----AVDD----------------------------------------------
---TYL-RTA----------ADLPLIEAE-------------------------------
------------------------------------------------------------
------------------------------------------------------------
------------------------------------------------------------
------------------------------------------------------------
------------------------------------------------------------
------------------------------------------------------------
------------------------------------------------------------
------------------------------------------------------------
------------------------------------------------------------
------------------------------------------------------------
------------------------------------------------------------
------------------------------------------------------------
--------------------------------------
>ref_n_304
------------------------------------------------------------
------------------------------------------------------------
------------------------------------------------------------
------------------------------------------------------------
------------------------------------------------------------
-------------------------------------------------MTYHRNSSSAL
GRGLR----KA-------------------------------------------------
------------------------------------------------------------
------------------------------------------------------------
------------------------------------------------------------
------------------------------------------------------------
--------------------------LMG-----------------SA------MALMMG
------------------------------------------------------------
------------------------------------------------------------
------------------------------------------------------------
------------------------------------------------T--YAQAD----
-------------------------------------D----------------------
------------------------------------------------------------
------------------------------------------------------------
------------------------------------------------------------
------------------------------------------------------------
------------------------------------------------------------
----------------------------LTVA-Y-FP---GWP--------TTHQV----
------------------------------------------------------------
------------------------------------------------------------
------------------------------------------------------------
------GEEK--GWFN-------------------------------KAV-GMD------
-V---------------------QF-REF-DT-GSAMAAA--------------MLSGDV
K-V-AYSMGVIPF-VIAVTK-GA--------P----LDLV---GVAV-----------TY
SE-----------ND---N-CVVRDESGIDSPL---D-LKGK---TVG-V--PFGTVSHY
KMLK-TFEN-I-GVD-------V--GTMKVVD-M-APPDIA----AAMS--RGDVDMGCG
WEPA-LSRML------EN---GRLLISAKE--------Q--ESWGLK-VFD--VIV----
-VNREFAN--KNPEKVSAFLATVDQSTDFYQA------N---------------------
------------------------------------------------------------
-------------------KD-Q-SIGI-----I---SKRAGISEEQTRSIMA--K-FGF
PKRDEQL-SDAW-MG-------KD--VPAFLKGV----ADVMVA-NGEM--D-----KAL
D--D--------------------------------------------------------
------------------------------------------------------------
------------------------------------------------------------
------------------------------------------------------------
------------------------------------------------------------
--YSP-----YVKA----------------------------------------------
---DYY-RNT----------TAP-------------------------------------
------------------------------------------------------------
------------------------------------------------------------
------------------------------------------------------------
------------------------------------------------------------
------------------------------------------------------------
------------------------------------------------------------
------------------------------------------------------------
------------------------------------------------------------
------------------------------------------------------------
------------------------------------------------------------
------------------------------------------------------------
------------------------------------------------------------
--------------------------------------
>ref_o_329
------------------------------------------------------------
------------------------------------------------------------
------------------------------------------------------------
------------------------------------------------------------
------------------------------------------------------------
-------------------------------------------------MTYHRNSSSAL
GRGLR----KA-------------------------------------------------
------------------------------------------------------------
------------------------------------------------------------
------------------------------------------------------------
------------------------------------------------------------
--------------------------LMG-----------------SA------MALMMG
------------------------------------------------------------
------------------------------------------------------------
------------------------------------------------------------
------------------------------------------------T--YAQAD----
-------------------------------------D----------------------
------------------------------------------------------------
------------------------------------------------------------
------------------------------------------------------------
------------------------------------------------------------
------------------------------------------------------------
----------------------------LTVA-Y-FP---GWP--------TTHQV----
------------------------------------------------------------
------------------------------------------------------------
------------------------------------------------------------
------GEEK--GWFN-------------------------------KAV-GMD------
-V---------------------QF-REF-DT-GSAMAAA--------------MLSGDV
K-V-AYSMGVIPF-VIAVTK-GA--------P----LDLV---GVAV-----------TY
SE-----------ND---N-CVVRDESGIDSPL---D-LKGK---TVG-V--PFGTVSHY
KMLK-TFEN-I-GVD-------V--GTMKVVD-M-APPDIA----AAMS--RGDVDMGCG
WEPA-LSRML------EN---GRLLISAKE--------Q--ESWGLK-VFD--VIV----
-VNREFAN--KNPEKVSAFLATVDQSTDFYQA------N---------------------
------------------------------------------------------------
-------------------KD-Q-SIGI-----I---SKRAGISEEQTRSIMA--K-FGF
PKRDEQL-SDAW-MG-------KD--VPAFLKGV----ADVMVA-NGEM--D-----KAL
D--D--------------------------------------------------------
------------------------------------------------------------
------------------------------------------------------------
------------------------------------------------------------
------------------------------------------------------------
--YSP-----YVKA----------------------------------------------
---DYY-RNT----------TAP-------------------------------------
------------------------------------------------------------
------------------------------------------------------------
------------------------------------------------------------
------------------------------------------------------------
------------------------------------------------------------
------------------------------------------------------------
------------------------------------------------------------
------------------------------------------------------------
------------------------------------------------------------
------------------------------------------------------------
------------------------------------------------------------
------------------------------------------------------------
--------------------------------------
>ref_n_531
------------------------------------------------------------
------------------------------------------------------------
------------------------------------------------------------
------------------------------------------------------------
------------------------------------------------------------
---------------------------------------------------GTDNMRGTD
NMKRL----KK-------------------------------------------------
------------------------------------------------------------
------------------------------------------------------------
------------------------------------------------------------
------------------------------------------------------------
--------------------------VLA----LLLT--------LTK------VAAACG
------------------------------------------------------------
------------------------------------------SDDADDAAPAPAA-----
---------------------APATAAAP-AA----------------------------
-----------------------------------------------PEAPAATEAPVEA
-----------------------------------LSE----------------------
------------------------------------------------------------
------------------------------------------------------------
------------------------------------------------------------
------------------------------------------------------------
------------------------------------------------------------
----------------------------LNVA-Y-FL---EWP--------TANQV----
------------------------------------------------------------
------------------------------------------------------------
------------------------------------------------------------
------AQVE--QTYD-------------------------------DAL-GMT------
-V---------------------NW-LPF-GS-GGDMALA--------------MESGDI
D-I-AYSQGLTPF-ANFVTS-GS--------E----LEIV---GVAV-----------SY
AD-----------AD---N-CVAHPDYGVTAASAA-ETLAGQ---KVY-A--PVGNVTHY
KLLK-MLEH-L-GVD-------L--GSFEHV-----PSDGGAAAVAAFQ--SGDVAMACA
FGGG-VLRMLG-----DG---GNLVMTGSE--------Q--EAIGIR-VFD--IIS----
-IPTQFGI--DHPDVVETFLQVTEEANAAYAG------D---------------------
------------------------------------------------------------
-------------------RG-A-QEAT-----I---AEAAGMTVEGSNALLD--M-FSF
PDRATQL-SDAW-LG-------GT--VQDVMKAQ----MDFFVE-QGEI--P-----EAL
D--S--------------------------------------------------------
------------------------------------------------------------
------------------------------------------------------------
------------------------------------------------------------
------------------------------------------------------------
--YDA-----FVNT----------------------------------------------
---TFL-SNI----------SDVEVVMA--------------------------------
---------------------------PIAYDYGVNEDTIRVGAIADLSGIFSSLVTQIV
DAQTVYWDMV----NANGGIGGKQVELVVLD-NGYDVPPHLERYEAMRDT------GADG
VVMISQSTGSPHTAAIAEMAIEDNLAVIPLSWFSGWSDPAFGKNIFESYSNYCYESMNGV
EYLNRYMQDQGIANPTLSIVGFPGEY----------------------------------
------GGDGSAGARLAAEALGIEVVADLGGTVIPGADNTPVSSQL--------------
-----------------VAANADMVWTTRSSGTLTEAMLGASAQ----------------
------------------------------------------------------------
------------------------------------------------------------
------------------------------------------------------------
------------------------------------------GYEPMWSGNVPSFSYLML
GGDLGPLLDTNYIVNTYIVTWNTPGVPGLETLKAEMAAAMPDAVVSDSYIVGWTEAQAAH
EALEQAAKNRDMTRAGVVRAFNEITVDYDGLAPRQTWGGGDPNASVVREPYTYDVVLADY
DAGATLAEGGGTGTVLVEGPRAADITKAHTYAGACYQG
>ref_n_443
------------------------------------------------------------
------------------------------------------------------------
------------------------------------------------------------
------------------------------------------------------------
------------------------------------------------------------
------------------------------------------------------------
-MKNW----RR-------------------------------------------------
------------------------------------------------------------
------------------------------------------------------------
------------------------------------------------------------
------------------------------------------------------------
--------------------------IMA----FLMA--------FGL------VAAACG
------------------------------------------------------------
------------------------------------------SGGDSSPETTAAT-----
------------------------TTAAP-TT----------------------------
-----------------------------------------------TAVTVDTGG----
-----------------------------------LDE----------------------
------------------------------------------------------------
------------------------------------------------------------
------------------------------------------------------------
------------------------------------------------------------
------------------------------------------------------------
----------------------------LNVA-Y-FL---EWP--------TANQV----
------------------------------------------------------------
------------------------------------------------------------
------------------------------------------------------------
------AQVE--QTYD-------------------------------SVL-GLT------
-V---------------------NW-LPF-SS-GNDMALA--------------MESGDI
D-I-SYSQGLTPF-ANYVTS-GA--------D----HVIV---GVAV-----------SY
AD-----------AD---N-CVAHPDYDVSQDNAA-SSLAGQ---NIY-T--PIGNVTHF
KLLK-MLEH-L-GVD-------L--GDVSLI-----PSEGGPAAVAAFE--NGDVAMACA
FGGA-INMMLA-----AG---GNLVMTGSE--------Q--EALGIR-VFD--IIS----
-APRGFAD--EHGDVVTGFLQVTEDANAAYAS------D---------------------
------------------------------------------------------------
-------------------RG-S-LEAT-----I---ADAAGMDVAGSNSLLD--A-FTF
LTKAEQL-SDAW-MG-------GT--VQAAMKEQ----MDFFVA-QGEI--D-----TAL
D--S--------------------------------------------------------
------------------------------------------------------------
------------------------------------------------------------
------------------------------------------------------------
------------------------------------------------------------
--YDA-----VVDT----------------------------------------------
---SYL-AATTGGGFGAANPQSAVTVDT----GGLDELNVAYFLEWPTANQVAQVEQTYD
SVLGLTVNWLPFSSGNDMALAMESGDIDISYSQGLTPFANYVTSGADHVIVGVAVSYADA
DNCVAHPDYDVSQDNAASSLAGQNIYTPIGNVTHFKLLKMLEHLGVDLGDVSLIPSEGGP
AAVAAFENGDVAMACAFGGAINMMLAAGGNLVMTGSEQEALGIRVFDIISAPRGFADEHG
DVVTGFLQVTEDANAAYASDRGSLEA----------------------------------
TIADAAGMDVAGSNSLLDAFTFLTKAEQLSDAWMGGTVQAAMKEQM--------------
---------------DFFVAQGEIDTALDSYDAVVDTSYLAGVR----------------
------------------------------------------------------------
------------------------------------------------------------
------------------------------------------------------------
------------------------------------------------------------
------------------------------------------------------------
------------------------------------------------------------
--------------------------------------
>ref_o_202
------------------------------------------------------------
------------------------------------------------------------
------------------------------------------------------------
------------------------------------------------------------
------------------------------------------------------------
------------------------------------------------------------
-MKNW----RR-------------------------------------------------
------------------------------------------------------------
------------------------------------------------------------
------------------------------------------------------------
------------------------------------------------------------
--------------------------IMA----FLMA--------FGL------VAAACG
------------------------------------------------------------
------------------------------------------SGGDSSPETTAAT-----
------------------------TTAAP-TT----------------------------
-----------------------------------------------TAVTVDTGG----
-----------------------------------LDE----------------------
------------------------------------------------------------
------------------------------------------------------------
------------------------------------------------------------
------------------------------------------------------------
------------------------------------------------------------
----------------------------LNVA-Y-FL---EWP--------TANQV----
------------------------------------------------------------
------------------------------------------------------------
------------------------------------------------------------
------AQVE--QTYD-------------------------------SVL-GLT------
-V---------------------NW-LPF-SS-GNDMALA--------------MESGDI
D-I-SYSQGLTPF-ANYVTS-GA--------D----HVIV---GVAV-----------SY
AD-----------AD---N-CVAHPDYDVSQDNAA-SSLAGQ---NIY-T--PIGNVTHF
KLLK-MLEH-L-GVD-------L--GDVSLI-----PSEGGPAAVAAFE--NGDVAMACA
FGGA-INMMLA-----AG---GNLVMTGSE--------Q--EALGIR-VFD--IIS----
-APRGFAD--EHGDVVTGFLQVTEDANAAYAS------D---------------------
------------------------------------------------------------
-------------------RG-S-LEAT-----I---ADAAGMDVAGSNSLLD--A-FTF
LTKAEQL-SDAW-MG-------GT--VQAAMKEQ----MDFFVA-QGEI--D-----TAL
D--S--------------------------------------------------------
------------------------------------------------------------
------------------------------------------------------------
------------------------------------------------------------
------------------------------------------------------------
--YDA-----VVDT----------------------------------------------
---SYL-AATTGGGFGAANPQSAVTVDT----GGLDELNVAYFLEWPTANQVAQVEQTYD
SVLGLTVNWLPFSSGNDMALAMESGDIDISYSQGLTPFANYVTSGADHVIVGVAVSYADA
DNCVAHPDYDVSQDNAASSLAGQNIYTPIGNVTHFKLLKMLEHLGVDLGDVSLIPSEGGP
AAVAAFENGDVAMACAFGGAINMMLAAGGNLVMTGSEQEALGIRVFDIISAPRGFADEHG
DVVTGFLQVTEDANAAYASDRGSLEA----------------------------------
TIADAAGMDVAGSNSLLDAFTFLTKAEQLSDAWMGGTVQAAMKEQM--------------
---------------DFFVAQGEIDTALDSYDAVVDTSYLAGVR----------------
------------------------------------------------------------
------------------------------------------------------------
------------------------------------------------------------
------------------------------------------------------------
------------------------------------------------------------
------------------------------------------------------------
--------------------------------------
>ref_n_282
------------------------------------------------------------
------------------------------------------------------------
------------------------------------------------------------
------------------------------------------------------------
------------------------------------------------------------
------------------------------------------------------------
------------------------------------------------------------
------------------------------------------------------------
------------------------------------------------------------
------------------------------------------------------------
------------------------------------------------------------
------------------------------------------------------------
------------------------------------------------------------
------------------------------------------------------------
------------------------------------------------------------
------------------------------------------------------------
------------------------------------------------------------
------------------------------------------------------------
------------------------------------------------------------
------------------------------------------------------------
------------------------------------------------------------
------------------------------------------------------------
------------------------------MA-Y-FL---EWP--------TANQV----
------------------------------------------------------------
------------------------------------------------------------
------------------------------------------------------------
------AQVE--QTYD-------------------------------SVL-GLT------
-V---------------------NW-IAF-PS-GNDMALA--------------MESGDI
D-I-SYSQGLTPF-ANYVTS-GA--------D----HVIV---GVAV-----------SY
AD-----------AD---N-CVAHPDYAVSQDNAA-SSLAGQ---AIY-T--PIGNVTHF
KLLK-MLEH-L-GVS-------L--DDVSLI-----PSEGGPAAVAAFE--NGDVAMACA
FGGA-INTMLA-----SG---GNLVMTGSE--------Q--EALGIR-VFD--IIS----
-APRSFAE--EHGDVVTAFLQVTEDANAAYAA------D---------------------
------------------------------------------------------------
-------------------RA-S-LETT-----I---ADAAGMDLAGTSSLLD--A-FTF
LDSDSQL-SEAW-LG-------GT--VQAAMKEQ----MDFFVA-QGEI--D-----TAL
D--S--------------------------------------------------------
------------------------------------------------------------
------------------------------------------------------------
------------------------------------------------------------
------------------------------------------------------------
--YDG-----VVDT----------------------------------------------
---SYL-EAVVGRGFGAANPKAPSGLGD----GSL-------------------------
------------------------------------------------------------
------------------------------------------------------------
--------GTVEVGAGEAIQIRSLNAISGDVAFLGIPNEN-GIRM---------------
------------------------------------------------------------
------------------------------------------------------------
--------------------------AVEDYGQ---------------------------
------------------------------------------------------------
------------------------------------------------------------
------------------------------------------------------------
------------------------------------------------------------
------------------------------------------------------------
------------------------------------------------------------
--------------------------------------
>ref_n_143
------------------------------------------------------------
------------------------------------------------------------
------------------------------------------------------------
------------------------------------------------------------
------------------------------------------------------------
------------------------------------------------------------
-MRQG----QK-------------------------------------------------
------------------------------------------------------------
------------------------------------------------------------
------------------------------------------------------------
------------------------------------------------------------
--------------------------VLA----FLLA--------FTL------IAGACG
------------------------------------------------------------
------------------------------------------SDAAEEAAPSATT-----
------------------------AASAA-AT----------------------------
-----------------------------------------------TVASSATAG----
-----------------------------------LDE----------------------
------------------------------------------------------------
------------------------------------------------------------
------------------------------------------------------------
------------------------------------------------------------
------------------------------------------------------------
----------------------------LNVA-Y-FL---EWP--------TANQV----
------------------------------------------------------------
------------------------------------------------------------
------------------------------------------------------------
------AQVE--QTYD-------------------------------SVL-GLT------
-V---------------------NW-LPF-SS-GNDMALA--------------MESGDI
D-I-SYSQGLTPF-ANYVTS-GA--------D----HVIV---GVAV-----------SY
AD-----------AD---N-CVAHPDYDVSQDNAA-SSLAGQ---NIY-T--PIGNVTHF
KLLK-MLEH-L-GVD-------L--GDVSLI-----PSEGGPAAVAAFE--NGDVAMACA
FGGA-INMMLA-----AG---GNLVMTGSE--------Q--EALGIR-VFD--IIS----
-APRGFAD--EHGDVVTGFLQVTEDANAAYAS------D---------------------
------------------------------------------------------------
-------------------RG-S-LEAT-----I---ADAAGMDVAGSNSLLD--A-FTF
LDRDSQL-SDAW-LG-------GT--VQAAMKEQ----MDFFVA-QGEI--D-----TAL
D--S--------------------------------------------------------
------------------------------------------------------------
------------------------------------------------------------
------------------------------------------------------------
------------------------------------------------------------
--YDA-----VVDT----------------------------------------------
---SYL-A----------------------------------------------------
------------------------------------------------------------
------------------------------------------------------------
-----------------------------------------GVR----------------
------------------------------------------------------------
------------------------------------------------------------
------------------------------------------------------------
------------------------------------------------------------
------------------------------------------------------------
------------------------------------------------------------
------------------------------------------------------------
------------------------------------------------------------
------------------------------------------------------------
--------------------------------------
>ref_n_0
------------------------------------------------------------
------------------------------------------------------------
------------------------------------------------------------
------------------------------------------------------------
------------------------------------------------------------
------------------------------------------------------------
-GGSV----NQ-------------------------------------------------
------------------------------------------------------------
------------------------------------------------------------
------------------------------------------------------------
------------------------------------------------------------
--------------------------MVADGGNLVMTGSEQEAIGIRV------FDIIST
------------------------------------------------------------
------------------------------------------TGDFGEAYPEVVTAFLQV
TEDANTVYAANRVSTEATIADAAGMEVAP-SNALLDAFAFLDADVQLSGAWLGGTVQQVM
KDQMDFFVAQGEITEALDSYDAFVNTSFLENVSSGGFGTANPQGTVEAAAPSAAAP----
-----------------------------------IDE----------------------
------------------------------------------------------------
------------------------------------------------------------
------------------------------------------------------------
------------------------------------------------------------
------------------------------------------------------------
----------------------------LNVA-Y-FL---EWP--------TANQV----
------------------------------------------------------------
------------------------------------------------------------
------------------------------------------------------------
------AQVE--ETYD-------------------------------AAL-GIK------
-V---------------------NW-LPF-GS-GGDMALA--------------MESGDI
D-I-SYSQGLTPF-ANFVTS-GS--------A----LQIV---GVAV-----------SY
AD-----------AD---N-CVAHPDYGVTAANAA-TSLAGQ---KIY-A--PIGNVTHF
KLLK-MLEH-L-GVD-------L--GSVEHI-----PSEGGAAAVAAFN--SGDVALACA
FGGS-VNQMIA-----DG---GNLVMTGSE--------Q--EAIGIR-VFD--IIS----
-TTDQFGA--DHPGVVDTFLQVTEDANAAYAG------N---------------------
------------------------------------------------------------
-------------------RA-P-LEAT-----I---AEAAGMEVAPSNALLN--A-FSF
PDRATQL-SEAW-LG-------GT--VQQVMKDQ----MDFFVE-QGEI--K-----EAL
D--S--------------------------------------------------------
------------------------------------------------------------
------------------------------------------------------------
------------------------------------------------------------
------------------------------------------------------------
--YDA-----FVNT----------------------------------------------
---SFL-ERI----------SDVPVVI-----DTPDELNVAYFLEWPTANQVAQVEETYD
AALGIKVNWLPFGSGGDMALAMESGDIDISYSQGLTPFANFVTSGSDLEIVGVAVSYADA
DNCVAHPDYGVTAANAASSLAGQKVYAPIGNVTHFKLLKMLEHLGVDLGSFEHIPSEGGA
SAVAAFNSGDVALACAFGGSVNQMVADGGNLVMTGSEQEAIGIRVFDIISTTGDFGEEYP
KVVEIFLQVTEDANTAYAADRGPLEA----------------------------------
TIADAAGMEVAPSNALLDAFSFPDRATQLSDAWLGGTVQQVMKDQM--------------
---------------DFFVAQGEITEALDSYDAFVNTSFLQRVK----------------
------------------------------------------------------------
------------------------------------------------------------
------------------------------------------------------------
------------------------------------------------------------
------------------------------------------------------------
------------------------------------------------------------
--------------------------------------
>ref_o_482
------------------------------------------------------------
------------------------------------------------------------
------------------------------------------------------------
------------------------------------------------------------
------------------------------------------------------------
------------------------------------------------------------
-GGSV----NQ-------------------------------------------------
------------------------------------------------------------
------------------------------------------------------------
------------------------------------------------------------
------------------------------------------------------------
--------------------------MVADGGNLVMTGSEQEAIGIRV------FDIIST
------------------------------------------------------------
------------------------------------------TGDFGEAYPEVVTAFLQV
TEDANTVYAANRVSTEATIADAAGMEVAP-SNALLDAFAFLDADVQLSGAWLGGTVQQVM
KDQMDFFVAQGEITEALDSYDAFVNTSFLENVSSGGFGTANPQGTVEAAAPSAAAP----
-----------------------------------IDE----------------------
------------------------------------------------------------
------------------------------------------------------------
------------------------------------------------------------
------------------------------------------------------------
------------------------------------------------------------
----------------------------LNVA-Y-FL---EWP--------TANQV----
------------------------------------------------------------
------------------------------------------------------------
------------------------------------------------------------
------AQVE--ETYD-------------------------------AAL-GIK------
-V---------------------NW-LPF-GS-GGDMALA--------------MESGDI
D-I-SYSQGLTPF-ANFVTS-GS--------A----LQIV---GVAV-----------SY
AD-----------AD---N-CVAHPDYGVTAANAA-TSLAGQ---KIY-A--PIGNVTHF
KLLK-MLEH-L-GVD-------L--GSVEHI-----PSEGGAAAVAAFN--SGDVALACA
FGGS-VNQMIA-----DG---GNLVMTGSE--------Q--EAIGIR-VFD--IIS----
-TTDQFGA--DHPGVVDTFLQVTEDANAAYAG------N---------------------
------------------------------------------------------------
-------------------RA-P-LEAT-----I---AEAAGMEVAPSNALLN--A-FSF
PDRATQL-SEAW-LG-------GT--VQQVMKDQ----MDFFVE-QGEI--K-----EAL
D--S--------------------------------------------------------
------------------------------------------------------------
------------------------------------------------------------
------------------------------------------------------------
------------------------------------------------------------
--YDA-----FVNT----------------------------------------------
---SFL-ERI----------SDVPVVI-----DTPDELNVAYFLEWPTANQVAQVEETYD
AALGIKVNWLPFGSGGDMALAMESGDIDISYSQGLTPFANFVTSGSDLEIVGVAVSYADA
DNCVAHPDYGVTAANAASSLAGQKVYAPIGNVTHFKLLKMLEHLGVDLGSFEHIPSEGGA
SAVAAFNSGDVALACAFGGSVNQMVADGGNLVMTGSEQEAIGIRVFDIISTTGDFGEEYP
KVVEIFLQVTEDANTAYAADRGPLEA----------------------------------
TIADAAGMEVAPSNALLDAFSFPDRATQLSDAWLGGTVQQVMKDQM--------------
---------------DFFVAQGEITEALDSYDAFVNTSFLQRVK----------------
------------------------------------------------------------
------------------------------------------------------------
------------------------------------------------------------
------------------------------------------------------------
------------------------------------------------------------
------------------------------------------------------------
--------------------------------------
>ref_n_121
------------------------------------------------------------
------------------------------------------------------------
------------------------------------------------------------
------------------------------------------------------------
------------------------------------------------------------
------------------------------------------------------------
-MKRL----TR-------------------------------------------------
------------------------------------------------------------
------------------------------------------------------------
------------------------------------------------------------
------------------------------------------------------------
--------------------------VLA----LLLT--------LTM------IAAACG
------------------------------------------------------------
------------------------------------------SDDDGDAAPATTA-----
---------------------------AP-AT----------------------------
--------------------------------------TAAP-----AATAAPAES----
-----------------------------------LSE----------------------
------------------------------------------------------------
------------------------------------------------------------
------------------------------------------------------------
------------------------------------------------------------
------------------------------------------------------------
----------------------------LNVA-Y-FL---EWP--------TANQV----
------------------------------------------------------------
------------------------------------------------------------
------------------------------------------------------------
------AQVE--QTYD-------------------------------DAL-GMT------
-V---------------------NW-LPF-GS-GGDMALA--------------MESGDI
D-I-AYSQGLTPF-ANFVTS-GS--------E----LEIV---GVAV-----------SY
AD-----------AD---N-CVAHPDYGVTADNAA-ETLAGQ---KVY-A--PVGNVTHY
KLLK-MLGH-L-GVA-------L--DSFEHV-----PSDGGAAAVAAFE--SGDVAMACA
FGGG-VLTMLA-----AG---GNLVMTGSE--------Q--EAIGIR-VFD--IIS----
-IPTQFGI--DHGDVVETFLQVTEDANAAYAG------D---------------------
------------------------------------------------------------
-------------------RG-A-QEDT-----I---AEAAGMTVEGSNALLD--M-FSF
PDRATQL-SDAW-LG-------GT--VQDVMKQQ----MDFFVE-QGEI--P-----KAL
D--S--------------------------------------------------------
------------------------------------------------------------
------------------------------------------------------------
------------------------------------------------------------
------------------------------------------------------------
--YDA-----FVNT----------------------------------------------
---TFL-EAI----------DDVEVVMA----ESLSELNVAYFLEWPTANQVAQVEQTYD
DALGMTVNWLPFGSGGDMALAMESGDIDIAYSQGLTPFANFVTSGSELEIVGVAVSYADA
DNCVAHPDYGVTADNAAETLAGQKVYAPVGNVTHYKLLKMLGHLGVALDSFEHVPSDGGA
AAVAAFESGDVAMACAFGGGVLTMLAAGGNLVMTGSEQEAIGIRVFDIISIPTQFGIDHG
DVVETFLQVTEDANAAYAGDRGAQED----------------------------------
TIAEAAGMTVEGSNALLDMFSFPDRATQLSDAWLGGTVQDVMKQQM--------------
---------------DFFVEQGEIPKALDSYDAFVNTTFLEAIDDVEVVVVPTAYDYGVT
DDTIRIGAIADLTGIFAPLVIQIIDAQTSYWNMVNDNGGIDGKQVDFVVMDNAYDVPTHL
ERYEAMKDEGSGVVFLSQSTGSPHTAAIAEDLVADGLGAIPLSWYSGWPDPAFGKNVFES
YTNYCYESMNGVDWLASNVVEGDAKLAVISYPGEYGQDGATGAKMAAEALGIEVVYDGEG
AAIPGADQTPVIAGLVESGANLVWATVGPGVFAEIFGGAAAQGFMPIWSGNSPTYNYMLL
ATPLAPALDAVYYQSSYVLAWNTGDAPGMKHMVAELQARIPDKPLSDVYAVGWTEAMATH
QILETAAKNKDMTRAGVIAAANETVVDYQGLAPNQGY-GGAVNDFIVRESYIFDIQADLF
DVAATVAGGGSTGSVLL---------------------
>ref_n_447
------------------------------------------------------------
------------------------------------------------------------
------------------------------------------------------------
------------------------------------------------------------
------------------------------------------------------------
------------------------------------------------------------
MTRKR----TR-------------------------------------------------
------------------------------------------------------------
------------------------------------------------------------
------------------------------------------------------------
------------------------------------------------------------
--------------------------FIA----VLAV--------LAL------VVSACG
------------------------------------------------------------
------------------------------------------SDD--ADDAA--------
----------------------PATTAAP-AA----------------------------
-----------------------------------------------TAAPAATAAPAEA
-----------------------------------LSE----------------------
------------------------------------------------------------
------------------------------------------------------------
------------------------------------------------------------
------------------------------------------------------------
------------------------------------------------------------
----------------------------LNVA-Y-FL---EWP--------TANQV----
------------------------------------------------------------
------------------------------------------------------------
------------------------------------------------------------
------AQIE--QTYD-------------------------------DAL-GMT------
-V---------------------NW-LPF-GS-GGDMALA--------------MESGDI
D-I-AYSQGLTPF-ANFVTS-GS--------E----LEIV---GVAV-----------SY
AD-----------AD---N-CVAHPDYGVTAANAA-ETLAGQ---KVY-A--PVGNVTHY
KLLK-MLEH-L-GVD-------L--GSFEHV-----PSDGGAAAVAAFQ--SGDVAMACA
FGGG-VLRMLG-----DG---GNLVMTGSE--------Q--EAIGIR-VFD--IIS----
-IPTQFGI--DHPDVVETFLQVTEEANAAYAG------N---------------------
------------------------------------------------------------
-------------------RR-A-QEAM-----I---AEAAGMTVEGSNALLD--M-FSF
PDRATQL-SDAW-LG-------GT--VQDVMKAQ----MDFFVE-QGEI--P-----EAL
D--S--------------------------------------------------------
------------------------------------------------------------
------------------------------------------------------------
------------------------------------------------------------
------------------------------------------------------------
--YDA-----FVNT----------------------------------------------
---TFL-SNI----------SDVEVVMASSGAGEGGTVTILYWQAASTLNPYLSGGWKDR
DAGSVILEPLAEFDDQGVLVPALAAEIPTVSNGGVSADLTQITWTLLEGVLFSDGTPVTS
DDVVFSWEYCSNPDTGCSGAGGFDGVTSVEAVDDLTVTITFA----DATPFPYVPFVSNS
YPIIQRAQFGECVGAASAECTDQNFAPIGTGPFKIESFTTNDTAVYVINEHFRGVADGKP
HFGRVVIKGGGDAPATARSVLELGEADYAWNLQVEPEILAGMLAGGKGKVISAFSTMVER
IMVNQTNPDPSLDDDRSEYLDGTNPHPFLTDPVVGRALSIAIDRQTLVDVGYGEAGRPTC
NVWPAPPAQTSTAQDECLTQDIDLANQLLDDAGYADTDGDGVRESPDGVPLRILYQTSTN
T-----------------------------------------------------------
------------------------------------------------------------
------------------------------------------------------------
----------------------------------------------VRQATQELIKQDWA
KIGVETELRNIDASVFFGGDPASPDTYGKFYADVEMYTNGAAGVDSQAYMGSWTTSNISG
KDTTWQGSNVQRFQSDEYDALHAELTQTADIDRRNEI-TIALNDLVVGNYSIIPLIHRGS
VSAVTNSLTGYKLNPWDAELWNIGDWGRN---------
>ref_n_53
------------------------------------------------------------
------------------------------------------------------------
------------------------------------------------------------
------------------------------------------------------------
------------------------------------------------------------
---------------------------------------------------------MKA
KMKRF----SR-------------------------------------------------
------------------------------------------------------------
------------------------------------------------------------
------------------------------------------------------------
------------------------------------------------------------
--------------------------VLA----LLLT--------LTM------VAAACG
------------------------------------------------------------
------------------------------------------SDDDGGGDAA--------
----------------------PATTAAP-AT----------------------------
-----------------------------------------------TAAPADSGG-DSG
GDA--------------------------------LTE----------------------
------------------------------------------------------------
------------------------------------------------------------
------------------------------------------------------------
------------------------------------------------------------
------------------------------------------------------------
----------------------------LNVA-Y-FL---EWP--------TANQV----
------------------------------------------------------------
------------------------------------------------------------
------------------------------------------------------------
------AQIE--QTYD-------------------------------ERL-GMT------
-V---------------------NW-YSF-GS-GGDMALA--------------MEAGDI
D-I-AYSQGLTPF-ANFVTS-GS--------E----LEIV---GVAV-----------SY
AD-----------AD---N-CVAHPDYGVTAANAA-ETLAGQ---KVY-A--PVGNVTHF
KLLK-MLEH-L-GVS-------L--DSFEHV-----PSDGGGAAVAAFE--SGDVAMACA
FGGA-VLQMLD-----AG---GNLVMTGSE--------Q--EAIGIR-VFD--IIS----
-IPTQFGV--DHPGVVETFLQVTEEANAAYAG------D---------------------
------------------------------------------------------------
-------------------RG-S-MEAS-----I---AEAAGMTVEGSNALLD--M-FSF
PDRATQL-SDAW-LG-------GT--VQQVMKDQ----MDFFVE-QGEI--P-----AAL
D--S--------------------------------------------------------
------------------------------------------------------------
------------------------------------------------------------
------------------------------------------------------------
------------------------------------------------------------
--YAG-----FVNT----------------------------------------------
---SFL-EAI----------SDVAVEYAMCAPGETDG-DLAFFNWSEYMDPDLITAFQDE
FGVTVTED----------FYPSNEEMFAKVSGGGSGFDMIIPSDYMISILISED------
---------------------------MLLPIPKHAVPNHVN----LASKFADPPFDPGS
VYTLSYQWGTTGVGIDLGVTGDDVPKTWGL------LFDEGLADEYGLSGKISLLDDPRE
TMGAALKYLGYSLNSTSADELAEAEA----------------------------------
VIADAVSRVAAFDSDQYS--------------------ELVVAGETVVGHGY--------
---------SGNFLWDFEEGESEYTYFVPDEGGTVWVDGMGVLADAPHPCTAFAFMNFLL
D-----------------------------------------------------------
------------------------------------------------------------
------------------------------------------------------------
----------------------------------------------AQNGAQ-LTNYNWY
---------------------ASPNAAAEPFIDQEVLDNEIIYPSA--------------
----------------------ATMERLEFIEDTGDF-EIEFTDALTRARG---------
--------------------------------------
>ref_n_79
------------------------------------------------------------
------------------------------------------------------------
------------------------------------------------------------
------------------------------------------------------------
------------------------------------------------------------
------------------------------------------------------------
MRRSW----RG-------------------------------------------------
------------------------------------------------------------
------------------------------------------------------------
------------------------------------------------------------
------------------------------------------------------------
--------------------------IVA----LTLA--------FAL------VAGACG
------------------------------------------------------------
------------------------------------------DDDEEAAPAATTA-----
--------------------APAATTAAPAAT----------------------------
-----------------------------------------------TAAPATTAAPDVG
G----------------------------------LDE----------------------
------------------------------------------------------------
------------------------------------------------------------
------------------------------------------------------------
------------------------------------------------------------
------------------------------------------------------------
----------------------------LDVA-Y-FL---EWP--------TANQV----
------------------------------------------------------------
------------------------------------------------------------
------------------------------------------------------------
------AQLE--LTYD-------------------------------DAL-GIP------
-V---------------------NW-HAF-AS-GNDMALA--------------MEAGDI
D-I-SYSQGLTPF-ANYVTS-GA--------E----HEIV---GVAV-----------SY
AD-----------AD---N-CVANPDYGVTAANAA-ESLAGQ---NIY-T--PIGNVTHF
KLLK-MLEH-L-GVS-------L--DSFSLI-----PSEGGSAAVAAFN--SGDVAMACA
FGGA-VNQMVA-----DG---GNLVMTGSE--------Q--EAIGIR-VFD--IIS----
-VPKSFGE--DHPDVVTAFLQVTEDANAAYSV------D---------------------
------------------------------------------------------------
-------------------RA-S-MEAT-----I---AEAAGMEVGPSNALLD--A-FTF
LDKATQL-SDAW-LG-------GT--VQQVMKDQ----MDFFVE-QGEI--T-----TAL
D--S--------------------------------------------------------
------------------------------------------------------------
------------------------------------------------------------
------------------------------------------------------------
------------------------------------------------------------
--YAP-----FVNT----------------------------------------------
---SFL-EAV----------TDAP------------------------------------
------------------------------------------------------------
------------------------------------------------------------
------------------------------------------------------------
------------------------------------------------------------
------------------------------------------------------------
------------------------------------------------------------
------------------------------------------------------------
------------------------------------------------------------
------------------------------------------------------------
----------------------------------------------------------WA
---------------------AAPAAAG---------------PDS--------------
------------------------------------------------------------
--------------------------------------
>ref_n_512
------------------------------------------------------------
------------------------------------------------------------
------------------------------------------------------------
------------------------------------------------------------
------------------------------------------------------------
------------------------------------------------------------
---MK----KI-------------------------------------------------
------------------------------------------------------------
------------------------------------------------------------
------------------------------------------------------------
------------------------------------------------------------
--------------------------VST----LIST--------LAV------GTVASS
------------------------------------------------------------
-------------------------------------------A-----CL---------
------------------------------------------------------------
------------------------------------------------A--LAADK----
-----------------------------------PNK----------------------
------------------------------------------------------------
------------------------------------------------------------
------------------------------------------------------------
------------------------------------------------------------
------------------------------------------------------------
----------------------------VSIG-Y-FL---EWP--------TANQV----
------------------------------------------------------------
------------------------------------------------------------
------------------------------------------------------------
------AQVN--DTYS-------------------------------KEM-GVE------
-V---------------------EW-HAF-DS-GTAMSAA--------------MASGGV
D-M-AYSQGLVPF-TIAVSK-GL--------P----ITMV---GIAV-----------SY
AE-----------ND---N-CVVGKDAHITSANAK-Q-LEGK---NIA-V--PFGTVSHY
KMLK-TLKQ-L-EVN-------S--KKVHLLD-M-APADGA----AALA--RGDVSMACG
WGGA-LRRMK------QY---GEVLMSAKE--------Q--EAAGIR-SFD--VIS----
-VNNSFAK--QYPELVSEFLQVTNDANKAYKE------S---------------------
------------------------------------------------------------
-------------------PQ-T-QQPI-----I---AKASGLSLTDTNQILD--L-FTF
PVKDEQV-SPYW-MG-------GG--VQTFTKEV----ADFFVQ-QKQI--P-----KAL
A--D--------------------------------------------------------
------------------------------------------------------------
------------------------------------------------------------
------------------------------------------------------------
------------------------------------------------------------
--YSA-----TIDA----------------------------------------------
---SYF-KNV----------H---------------------------------------
------------------------------------------------------------
------------------------------------------------------------
------------------------------------------------------------
------------------------------------------------------------
------------------------------------------------------------
------------------------------------------------------------
------------------------------------------------------------
------------------------------------------------------------
------------------------------------------------------------
------------------------------------------------------------
------------------------------------------------------------
------------------------------------------------------------
--------------------------------------
>ref_n_396
------------------------------------------------------------
------------------------------------------------------------
------------------------------------------------------------
------------------------------------------------------------
------------------------------------------------------------
------------------------------------------------------------
---MK----RT-------------------------------------------------
------------------------------------------------------------
------------------------------------------------------------
------------------------------------------------------------
------------------------------------------------------------
--------------------------IST----LIKA--------AAV------TTSTLA
------------------------------------------------------------
-------------------------------------------C-----ST---------
------------------------------------------------------------
------------------------------------------------A--LAADK----
-----------------------------------PDQ----------------------
------------------------------------------------------------
------------------------------------------------------------
------------------------------------------------------------
------------------------------------------------------------
------------------------------------------------------------
----------------------------VTIG-Y-FL---EWP--------TANQV----
------------------------------------------------------------
------------------------------------------------------------
------------------------------------------------------------
------AQVE--KHYD-------------------------------KAM-GVD------
-V---------------------EW-RAF-DS-GAAMSAA--------------MASGDV
D-M-AYSQGLVPF-TVAVSQ-GL--------P----ITMV---GIAV-----------SY
AE-----------ND---N-CVVGKGAGITLDNAK-D-LEGK---SVS-V--PFGTVAHY
KMLR-VMSH-L-GVD-------S--TKVRLLD-M-APADGA----AALM--RDDVAMACG
WGGA-LRRMK------NF---GEVLMSAKE--------Q--ESIGIR-VFD--VIS----
-ASNRFAE--EYPEMVTKFLQVTDNANRSYAT------N---------------------
------------------------------------------------------------
-------------------PA-P-AQPI-----I---AKASGLSLDESNQILA--L-FDF
PLKDAQL-SQAW-MG-------GT--VQSFTKEV----ADFFVK-HKQI--P-----KAL
A--D--------------------------------------------------------
------------------------------------------------------------
------------------------------------------------------------
------------------------------------------------------------
------------------------------------------------------------
--YSA-----TIDS----------------------------------------------
---SYY-SNV----------N---------------------------------------
------------------------------------------------------------
------------------------------------------------------------
------------------------------------------------------------
------------------------------------------------------------
------------------------------------------------------------
------------------------------------------------------------
------------------------------------------------------------
------------------------------------------------------------
------------------------------------------------------------
------------------------------------------------------------
------------------------------------------------------------
------------------------------------------------------------
--------------------------------------
>ref_n_223
------------------------------------------------------------
------------------------------------------------------------
------------------------------------------------------------
------------------------------------------------------------
------------------------------------------------------------
------------------------------------------------------------
---MK----SI-------------------------------------------------
------------------------------------------------------------
------------------------------------------------------------
------------------------------------------------------------
------------------------------------------------------------
--------------------------VSN----TFKV--------MAL------TTSVLA
------------------------------------------------------------
-------------------------------------------A-----GS---------
------------------------------------------------------------
------------------------------------------------A--IAADK----
-----------------------------------PDT----------------------
------------------------------------------------------------
------------------------------------------------------------
------------------------------------------------------------
------------------------------------------------------------
------------------------------------------------------------
----------------------------VTVG-Y-FL---EWP--------TANQI----
------------------------------------------------------------
------------------------------------------------------------
------------------------------------------------------------
------AQVE--KTYD-------------------------------KVM-GVN------
-M---------------------EW-RAF-DS-GTAMSAA--------------MASGDV
D-M-AYSQGLVPF-TVAVSQ-GL--------P----ITMV---GIAV-----------SY
AE-----------ND---N-CVVSTKSGISQANAK-D-LEGQ---RVA-V--PFGTVAHY
KMLR-VMSH-L-NVD-------S--TKVRLLD-M-APADSA----AAIA--RGDVAMACG
WGGA-LRRMK------AY---GPVLMTAAE--------Q--EKLGIR-VFD--VIS----
-TNNKFAK--KHPELVTQFLQVTNDSNSAFTN------N---------------------
------------------------------------------------------------
-------------------PE-Q-YQPV-----I---AKASGLNLEDSNQVLA--L-FDF
PLKDSQV-SDQW-LG-------GA--VQEFTKEV----ADFFVL-HKQI--P-----KAL
P--D--------------------------------------------------------
------------------------------------------------------------
------------------------------------------------------------
------------------------------------------------------------
------------------------------------------------------------
--YSA-----TIDS----------------------------------------------
---SFF-EKV----------N---------------------------------------
------------------------------------------------------------
------------------------------------------------------------
------------------------------------------------------------
------------------------------------------------------------
------------------------------------------------------------
------------------------------------------------------------
------------------------------------------------------------
------------------------------------------------------------
------------------------------------------------------------
------------------------------------------------------------
------------------------------------------------------------
------------------------------------------------------------
--------------------------------------
>ref_n_463
------------------------------------------------------------
------------------------------------------------------------
------------------------------------------------------------
------------------------------------------------------------
------------------------------------------------------------
------------------------------------------------------------
---MN----NK-------------------------------------------------
------------------------------------------------------------
------------------------------------------------------------
------------------------------------------------------------
------------------------------------------------------------
--------------------------ITS----VFKT--------AVF------ASAALA
------------------------------------------------------------
-------------------------------------------A-----PF---------
------------------------------------------------------------
------------------------------------------------S--IAADK----
-----------------------------------PDT----------------------
------------------------------------------------------------
------------------------------------------------------------
------------------------------------------------------------
------------------------------------------------------------
------------------------------------------------------------
----------------------------VTVG-Y-FL---EWP--------TANQV----
------------------------------------------------------------
------------------------------------------------------------
------------------------------------------------------------
------AQVN--KTYD-------------------------------KDM-GVK------
-V---------------------EW-RAF-DS-GTAMSAA--------------MASGDV
D-M-AYSQGLVPF-TVAVSQ-GL--------P----ITMV---GIAV-----------SY
AE-----------ND---N-CVVGKNSGIDKENAT-K-LQGQ---SIA-V--PFGTVAHY
KMLR-TLSH-L-KVD-------T--TKVKMLD-M-APADGA----AALA--RGDVAMACG
WGGA-LRRMK------TY---GPVLMSARE--------Q--EAIGIR-VFD--VIS----
-ASNKFAA--NHPELVTQFLQTTDNANKAFRM------N---------------------
------------------------------------------------------------
-------------------PS-K-LEPV-----I---AKASGLALEDSNQVLA--L-FDF
PLRDEQI-SSMW-MG-------GT--VQSFTKEV----ADFFVE-HKQI--P-----KAL
D--D--------------------------------------------------------
------------------------------------------------------------
------------------------------------------------------------
------------------------------------------------------------
------------------------------------------------------------
--YSD-----TIDA----------------------------------------------
---RFY-QQV----------N---------------------------------------
------------------------------------------------------------
------------------------------------------------------------
------------------------------------------------------------
------------------------------------------------------------
------------------------------------------------------------
------------------------------------------------------------
------------------------------------------------------------
------------------------------------------------------------
------------------------------------------------------------
------------------------------------------------------------
------------------------------------------------------------
------------------------------------------------------------
--------------------------------------
>ref_n_49
------------------------------------------------------------
------------------------------------------------------------
------------------------------------------------------------
------------------------------------------------------------
------------------------------------------------------------
------------------------------------------------------------
---MT----KS-------------------------------------------------
------------------------------------------------------------
------------------------------------------------------------
------------------------------------------------------------
------------------------------------------------------------
--------------------------FIT----MFIV--------STV------ITLLPW
------------------------------------------------------------
-------------------------------------------T-----GS---------
------------------------------------------------------------
------------------------------------------------V--GAADK----
-----------------------------------PDQ----------------------
------------------------------------------------------------
------------------------------------------------------------
------------------------------------------------------------
------------------------------------------------------------
------------------------------------------------------------
----------------------------VTVA-Y-FL---EWP--------TANQV----
------------------------------------------------------------
------------------------------------------------------------
------------------------------------------------------------
------AQVE--QLYD-------------------------------KAM-GVK------
-V---------------------KW-VAF-PN-GNEMTRA--------------MKAGDV
Q-I-AYSQGLIPY-VVAVSA-GV--------P----LQLV---GVAV-----------SY
SE-----------ND---N-CVVHRDAGVSKYNAH-HTLVGK---TIA-T--PIGNVTHY
KLLR-TLDY-L-GVD-------V--SKVKIVK-M-DGAPGA----AALT--KHRVDMACA
FGGP-LTRMK------DV---GHVLMTGKE--------Q--EEFGLL-TFD--VIS----
-TTKEFAA--NHPDLLTKFMQVTEDANRAYAK------D---------------------
------------------------------------------------------------
-------------------PA-H-AQPI-----I---AKAAGMKLADSNGFLD--K-FSF
PSKEEQL-SEAW-FG-------GT--VQAFCKGA----ADFFVK-QKVI--P-----KAL
D--D--------------------------------------------------------
------------------------------------------------------------
------------------------------------------------------------
------------------------------------------------------------
------------------------------------------------------------
--YSP-----YVDD----------------------------------------------
---SFL-KKV----------K---------------------------------------
------------------------------------------------------------
------------------------------------------------------------
------------------------------------------------------------
------------------------------------------------------------
------------------------------------------------------------
------------------------------------------------------------
------------------------------------------------------------
------------------------------------------------------------
------------------------------------------------------------
------------------------------------------------------------
------------------------------------------------------------
------------------------------------------------------------
--------------------------------------
>ref_n_458
------------------------------------------------------------
------------------------------------------------------------
------------------------------------------------------------
------------------------------------------------------------
------------------------------------------------------------
------------------------------------------------------------
--MSM----KT-------------------------------------------------
------------------------------------------------------------
------------------------------------------------------------
------------------------------------------------------------
------------------------------------------------------------
--------------------------RMT----ALAT--------GML------LSILGG
------------------------------------------------------------
-------------------------------------------I-----QG---------
------------------------------------------------------------
------------------------------------------------A-----LA----
-----------------------------------LDE----------------------
------------------------------------------------------------
------------------------------------------------------------
------------------------------------------------------------
------------------------------------------------------------
------------------------------------------------------------
----------------------------VTVA-Y-FL---EWP--------TANQV----
------------------------------------------------------------
------------------------------------------------------------
------------------------------------------------------------
------AQME--KTYD-------------------------------KEM-GVK------
-L---------------------KW-RAF-GN-GNEMTQA--------------MVSGDV
Q-I-AYSQGIVPF-VIGVST-GA--------P----LRLV---GIAV-----------TY
AE-----------SD---N-CIVHKETGITKANAK-D-LEGK---KVA-T--PFGNVTHY
KLLR-TLEH-L-GVD-------H--SKVKLVQ-M-NPPGGA----VALA--RADVAMACG
FGGA-LTRMR------EY---GEPLMTGAE--------L--KAIGIN-TFD--IVT----
-VTNAFAE--EHPDLVEKFMEVTEAANVAYKA------D---------------------
------------------------------------------------------------
-------------------PD-A-AYPI-----V---ANASGMDRDTTRSTMA--K-LGF
PSAADQK-GSNW-LG-------GG--VQKMIKGV----ADVMVS-AGSM--D-----TAL
D--D--------------------------------------------------------
------------------------------------------------------------
------------------------------------------------------------
------------------------------------------------------------
------------------------------------------------------------
--YTV-----FIDP----------------------------------------------
---NFL-K----------------------------------------------------
------------------------------------------------------------
------------------------------------------------------------
------------------------------------------------------------
------------------------------------------------------------
------------------------------------------------------------
------------------------------------------------------------
------------------------------------------------------------
------------------------------------------------------------
------------------------------------------------------------
------------------------------------------------------------
------------------------------------------------------------
------------------------------------------------------------
--------------------------------------
>ref_n_135
------------------------------------------------------------
------------------------------------------------------------
------------------------------------------------------------
------------------------------------------------------------
------------------------------------------------------------
------------------------------------------------------------
--MAL----KK-------------------------------------------------
------------------------------------------------------------
------------------------------------------------------------
------------------------------------------------------------
------------------------------------------------------------
--------------------------LAG----KLAL--------AAG------MVASLG
------------------------------------------------------------
-------------------------------------------M-----SS---------
------------------------------------------------------------
------------------------------------------------A-----HA----
-----------------------------------LDK----------------------
------------------------------------------------------------
------------------------------------------------------------
------------------------------------------------------------
------------------------------------------------------------
------------------------------------------------------------
----------------------------ITVA-Y-FL---EWP--------TANQA----
------------------------------------------------------------
------------------------------------------------------------
------------------------------------------------------------
------AQID--KTYD-------------------------------EAL-GLE------
-V---------------------EW-RAF-GN-GNEMVQA--------------MVSGDV
Q-I-AYSNGFVPF-VVGVSS-GA--------P----IKLV---GVAV-----------TY
AE-----------ND---L-CIVRNDTGITKANAK-E-LEGK---KVA-T--PIGNVTHY
KLIR-TLDH-L-GVD-------L--NKVNLVQ-M-NPADAA----VAVL--RGDVAMGCA
FGGA-LDRMK------TV---GTPLMTGAE--------Q--EAVGIN-TFD--VVN----
-VTSDFAA--EHPELVKKFMEVTNQANTAYNT------D---------------------
------------------------------------------------------------
-------------------PS-A-MYDK-----I---ARAAGMDIEPAKKMIA--N-FGF
PTNEEQL-SENW-LG-------GG--IQAAAKGV----ADVMVS-AGGL--D-----EAL
D--D--------------------------------------------------------
------------------------------------------------------------
------------------------------------------------------------
------------------------------------------------------------
------------------------------------------------------------
--YSQ-----FVDA----------------------------------------------
---SYL-K----------------------------------------------------
------------------------------------------------------------
------------------------------------------------------------
------------------------------------------------------------
------------------------------------------------------------
------------------------------------------------------------
------------------------------------------------------------
------------------------------------------------------------
------------------------------------------------------------
------------------------------------------------------------
------------------------------------------------------------
------------------------------------------------------------
------------------------------------------------------------
--------------------------------------
>ref_n_432
------------------------------------------------------------
------------------------------------------------------------
------------------------------------------------------------
------------------------------------------------------------
------------------------------------------------------------
------------------------------------------------------------
--MAF----GK-------------------------------------------------
------------------------------------------------------------
------------------------------------------------------------
------------------------------------------------------------
------------------------------------------------------------
--------------------------LAG----KLAL--------AAG------LITGLG
------------------------------------------------------------
-------------------------------------------L-----QS---------
------------------------------------------------------------
------------------------------------------------A-----QA----
-----------------------------------LDK----------------------
------------------------------------------------------------
------------------------------------------------------------
------------------------------------------------------------
------------------------------------------------------------
------------------------------------------------------------
----------------------------ITVA-Y-FL---EWP--------TANQA----
------------------------------------------------------------
------------------------------------------------------------
------------------------------------------------------------
------AQID--KTYD-------------------------------DAL-GLE------
-V---------------------EW-RAF-GN-GNEMVQA--------------MVSGDV
Q-I-AYSNGFVPF-VVGVSS-GA--------P----IKLV---GVAV-----------TY
AE-----------ND---L-CIVRNDSGITKENAT-A-LEGQ---KVA-T--PIGNVTHY
KLIR-TLQH-L-NVD-------I--NKVNLVQ-M-NPADAA----VAVL--RGDVVMGCA
FGGA-LDRMK------TV---GTPLMTGAE--------Q--EAVGIN-TFD--VVN----
-VTNSFAE--EHPELVTKFLTVTNQANAAYNA------D---------------------
------------------------------------------------------------
-------------------PD-A-ALGK-----I---ARAAGMDNELAQKMIA--N-FGF
PSNEEQL-SEDW-LG-------GG--IQAAAKGV----ADVMVS-AGGL--D-----QAL
N--D--------------------------------------------------------
------------------------------------------------------------
------------------------------------------------------------
------------------------------------------------------------
------------------------------------------------------------
--YST-----FVDA----------------------------------------------
---SYL-K----------------------------------------------------
------------------------------------------------------------
------------------------------------------------------------
------------------------------------------------------------
------------------------------------------------------------
------------------------------------------------------------
------------------------------------------------------------
------------------------------------------------------------
------------------------------------------------------------
------------------------------------------------------------
------------------------------------------------------------
------------------------------------------------------------
------------------------------------------------------------
--------------------------------------
>ref_n_171
------------------------------------------------------------
------------------------------------------------------------
------------------------------------------------------------
------------------------------------------------------------
------------------------------------------------------------
------------------------------------------------------------
---MT----LK-------------------------------------------------
------------------------------------------------------------
------------------------------------------------------------
------------------------------------------------------------
------------------------------------------------------------
--------------------------KLA-----VAL--------AAG------ASMAA-
------------------------------------------------------------
-------------------------------------------T-----LG---------
------------------------------------------------------------
------------------------------------------------M--GSAQA----
-----------------------------------QEK----------------------
------------------------------------------------------------
------------------------------------------------------------
------------------------------------------------------------
------------------------------------------------------------
------------------------------------------------------------
----------------------------VTVA-Y-FL---EWP--------TANQV----
------------------------------------------------------------
------------------------------------------------------------
------------------------------------------------------------
------AQVE--KTYD-------------------------------EAM-GVE------
-V---------------------EW-RAF-GN-GNEMTQA--------------MMSGDV
Q-I-AYSQGFVPF-VVGVSS-GA--------P----LKMV---GVAV-----------TY
AE-----------ND---L-CIIRDDSGITQANAN-E-LEGM---KVA-T--PIGNVTHY
KLLK-TLEY-L-KVD-------A--DKVNLVQ-M-NPADAA----VALV--RGDVVMSCG
FGGA-LDRMK------TV---GKPLMTGAE--------Q--EAVGIN-TFD--IIS----
-VTEEFAE--EYPDLLRTFLEVTEAANAAYKA------N---------------------
------------------------------------------------------------
-------------------PE-S-AYAV-----V---SNAAGMDMDATRATMK--N-FGF
PSVADQA-GKNW-LG-------GG--VQAMTKGV----ADVMVS-GGGM--D-----AAL
D--D--------------------------------------------------------
------------------------------------------------------------
------------------------------------------------------------
------------------------------------------------------------
------------------------------------------------------------
--YSR-----FIDD----------------------------------------------
---SFI-K----------------------------------------------------
------------------------------------------------------------
------------------------------------------------------------
------------------------------------------------------------
------------------------------------------------------------
------------------------------------------------------------
------------------------------------------------------------
------------------------------------------------------------
------------------------------------------------------------
------------------------------------------------------------
------------------------------------------------------------
------------------------------------------------------------
------------------------------------------------------------
--------------------------------------
>ref_n_80
------------------------------------------------------------
------------------------------------------------------------
------------------------------------------------------------
------------------------------------------------------------
------------------------------------------------------------
------------------------------------------------------------
---MT----MT-------------------------------------------------
------------------------------------------------------------
------------------------------------------------------------
------------------------------------------------------------
------------------------------------------------------------
--------------------------IWK-----FAA--------PAM------AAVLA-
------------------------------------------------------------
-------------------------------------------M-----AV---------
------------------------------------------------------------
------------------------------------------------S--GQVFA----
-----------------------------------QDK----------------------
------------------------------------------------------------
------------------------------------------------------------
------------------------------------------------------------
------------------------------------------------------------
------------------------------------------------------------
----------------------------VTVA-Y-FL---EWP--------TANQV----
------------------------------------------------------------
------------------------------------------------------------
------------------------------------------------------------
------AQID--KSYD-------------------------------EEM-GVK------
-V---------------------EW-RAF-GN-GNEMTQA--------------MASGDV
Q-I-AYSQGFVPF-VVGVTN-GA--------P----LKLV---GVAV-----------TY
AE-----------ND---L-CIVRDDAGITQENAK-D-LEGK---KIA-T--PIGNVTHY
KLLR-SLDH-L-GVD-------A--SKVELIQ-M-NPADAA----VALV--RDDVPMACA
FGGA-LDRMR------EV---GKPLMTGEE--------Q--EAAGIN-TFD--IVS----
-VTEDFAK--EHPDLVRKFMEVTAKANADYAA------D---------------------
------------------------------------------------------------
-------------------PD-S-AYEK-----V---AKAAGMDLEATKSTMN--N-FGF
PTPKEQA-GENW-LG-------GG--VQEATKGV----AEVMVE-SGNM--D-----EAL
D--D--------------------------------------------------------
------------------------------------------------------------
------------------------------------------------------------
------------------------------------------------------------
------------------------------------------------------------
--YSG-----FVDP----------------------------------------------
---SFL-K----------------------------------------------------
------------------------------------------------------------
------------------------------------------------------------
------------------------------------------------------------
------------------------------------------------------------
------------------------------------------------------------
------------------------------------------------------------
------------------------------------------------------------
------------------------------------------------------------
------------------------------------------------------------
------------------------------------------------------------
------------------------------------------------------------
------------------------------------------------------------
--------------------------------------
>ref_n_40
------------------------------------------------------------
------------------------------------------------------------
------------------------------------------------------------
------------------------------------------------------------
------------------------------------------------------------
------------------------------------------------------------
----M----KK-------------------------------------------------
------------------------------------------------------------
------------------------------------------------------------
------------------------------------------------------------
------------------------------------------------------------
--------------------------LIT-----LAL--------GAA------LALGT-
------------------------------------------------------------
-------------------------------------------A-----AT---------
------------------------------------------------------------
------------------------------------------------A----FAQ----
-----------------------------------ADK----------------------
------------------------------------------------------------
------------------------------------------------------------
------------------------------------------------------------
------------------------------------------------------------
------------------------------------------------------------
----------------------------VTVA-Y-FL---EWP--------TANQV----
------------------------------------------------------------
------------------------------------------------------------
------------------------------------------------------------
------AQLD--KLYD-------------------------------KEM-GVE------
-V---------------------EW-RAF-GN-GNEMTQA--------------MVSGDV
D-I-AYSQGFVPF-VVGVTN-GA--------P----LKMV---GVAV-----------TY
AN-----------ND---L-CIVRDDSGITKENAK-E-LEGK---KVA-S--PIGNVTHY
KFLK-SMEM-L-GVD-------A--GKVELVQ-M-NPADAA----VALV--RGDVPMACG
FGGA-LDRMK------TV---GKPLLTGEE--------Q--EAAGIN-TFD--IVS----
-VTDSFAA--ENPELVKKFLEVTEKANAAYKE------N---------------------
------------------------------------------------------------
-------------------PD-S-AYEK-----V---SKASGMDLDKTKSTMK--D-FGF
PDVAEQK-SDNM-MG-------KS--MIDATKGV----AEVMKE-SGNL--D-----KTL
D--D--------------------------------------------------------
------------------------------------------------------------
------------------------------------------------------------
------------------------------------------------------------
------------------------------------------------------------
--YSK-----FVDT----------------------------------------------
---SFL-PEG--------------------------------------------------
------------------------------------------------------------
------------------------------------------------------------
------------------------------------------------------------
------------------------------------------------------------
------------------------------------------------------------
------------------------------------------------------------
------------------------------------------------------------
------------------------------------------------------------
------------------------------------------------------------
------------------------------------------------------------
------------------------------------------------------------
------------------------------------------------------------
--------------------------------------
>ref_n_318
------------------------------------------------------------
------------------------------------------------------------
------------------------------------------------------------
------------------------------------------------------------
------------------------------------------------------------
------------------------------------------------------------
--MFT----TR-------------------------------------------------
------------------------------------------------------------
------------------------------------------------------------
------------------------------------------------------------
------------------------------------------------------------
--------------------------LFG-----L-L--------IAC------LALFP-
------------------------------------------------------------
-------------------------------------------L-----PA---------
------------------------------------------------------------
------------------------------------------------R------A----
-----------------------------------VDK----------------------
------------------------------------------------------------
------------------------------------------------------------
------------------------------------------------------------
------------------------------------------------------------
------------------------------------------------------------
----------------------------VSVA-Y-FL---EWP--------TANQV----
------------------------------------------------------------
------------------------------------------------------------
------------------------------------------------------------
------AQID--RTYD-------------------------------EVL-GVP------
-V---------------------EW-RAF-SN-GTEMTQA--------------MIAGEV
D-I-AYAQGFVPF-VVGVSE-GA--------P----IKVV---GVAV-----------TY
SD-----------ND---A-CIVRDDAGITRDNAA-E-LEGR---KVA-T--TLGNVTHY
KLLR-SLDV-L-GVD-------A--SKVELVE-M-NPAAAA----VALV--RGDVPMACA
FGGA-LERMK------TV---GRPLLTGAA--------Q--EAAGIS-TYD--VVS----
-VTDAFAG--ENPELVRLFMAVTAQADAAYKA------D---------------------
------------------------------------------------------------
-------------------PE-K-AYAR-----L---SRASGMALQDMKSTLA--G-FRF
PDIAEQR-SDKY-LG-------GG------------------------------------
------------------------------------------------------------
------------------------------------------------------------
------------------------------------------------------------
------------------------------------------------------------
------------------------------------------------------------
------------------------------------------------------------
------------------------------------------------------------
------------------------------------------------------------
------------------------------------------------------------
------------------------------------------------------------
------------------------------------------------------------
------------------------------------------------------------
------------------------------------------------------------
------------------------------------------------------------
------------------------------------------------------------
------------------------------------------------------------
------------------------------------------------------------
------------------------------------------------------------
------------------------------------------------------------
--------------------------------------
>ref_n_414
------------------------------------------------------------
------------------------------------------------------------
------------------------------------------------------------
------------------------------------------------------------
------------------------------------------------------------
------------------------------------------------------------
--MLN----RR-------------------------------------------------
------------------------------------------------------------
------------------------------------------------------------
------------------------------------------------------------
------------------------------------------------------------
--------------------------T-------L-L--------AAG------VALSA-
------------------------------------------------------------
-------------------------------------------L-----AT---------
------------------------------------------------------------
------------------------------------------------TVTGAFAA----
-----------------------------------PDK----------------------
------------------------------------------------------------
------------------------------------------------------------
------------------------------------------------------------
------------------------------------------------------------
------------------------------------------------------------
----------------------------VTVA-Y-FL---EWP--------TANQV----
------------------------------------------------------------
------------------------------------------------------------
------------------------------------------------------------
------AQLD--KTYD-------------------------------EAL-GVP------
-V---------------------EW-RAF-SN-GNEMTQA--------------MVSGDV
D-I-AYSQGFVPF-IVGVTN-GA--------P----IKVV---GVAV-----------TY
SD-----------ND---A-CIVRDDAGITKENAK-E-LEGK---KVA-T--PIGNVTHY
KLLK-SMEV-L-GVD-------A--SKVELVQ-M-NPADGA----VALV--RGDVPMACG
FGGA-LDRMK------TV---GKPLMTGAE--------Q--EAAGIS-TYD--VVS----
-VTDSFAS--ENPELVKKFMEVTTQADAAYKA------N---------------------
------------------------------------------------------------
-------------------PE-A-AYEK-----L---SKASGMDLDKTKSTLA--G-FGF
PDVAEQR-SEKY-LG-------GG--LANDSKGI----AQVMKD-SGNM--E-----KVL
D--D--------------------------------------------------------
------------------------------------------------------------
------------------------------------------------------------
------------------------------------------------------------
------------------------------------------------------------
--YSK-----FITD----------------------------------------------
---EFM-PAS--------------------------------------------------
------------------------------------------------------------
------------------------------------------------------------
------------------------------------------------------------
------------------------------------------------------------
------------------------------------------------------------
------------------------------------------------------------
------------------------------------------------------------
------------------------------------------------------------
------------------------------------------------------------
------------------------------------------------------------
------------------------------------------------------------
------------------------------------------------------------
--------------------------------------
>ref_n_125
------------------------------------------------------------
------------------------------------------------------------
------------------------------------------------------------
------------------------------------------------------------
------------------------------------------------------------
------------------------------------------------------------
---MT----KA-------------------------------------------------
------------------------------------------------------------
------------------------------------------------------------
------------------------------------------------------------
------------------------------------------------------------
--------------------------LTA------AL--------AAT------LAGATM
------------------------------------------------------------
-------------------------------------------L-----AG---------
------------------------------------------------------------
------------------------------------------------A-ALAQDA----
-----------------------------------PDK----------------------
------------------------------------------------------------
------------------------------------------------------------
------------------------------------------------------------
------------------------------------------------------------
------------------------------------------------------------
----------------------------VTVA-Y-FL---EWP--------TANQV----
------------------------------------------------------------
------------------------------------------------------------
------------------------------------------------------------
------AQVE--GTYE-------------------------------ERL-GVP------
-V---------------------EF-RSF-GN-GNEMTQA--------------MVSGDV
D-I-AYSQGFVPF-VVGVSN-NA--------P----IKMV---GVAV-----------TY
AD-----------ND---A-CIVRDDAGITKENAT-E-LEGK---RVA-T--PLGNVTHY
KFLR-SMEV-L-GVD-------A--DQVELVQ-M-NPADGA----VALI--RGDVTMACG
FGGA-LDRMK------EV---GSPLLTGAE--------Q--EAEGIN-TFD--IVS----
-VTDEFAE--QYPDLVREFLAVTEEANQAYKD------S---------------------
------------------------------------------------------------
-------------------PD-D-KVET-----I---AGAAGMDPEAAKNTLD--G-FGF
PTAEEQQ-GANW-MG-------GG--VQEATKGV----ADVMVG-AGEM--D-----AAL
D--D--------------------------------------------------------
------------------------------------------------------------
------------------------------------------------------------
------------------------------------------------------------
------------------------------------------------------------
--YSQ-----FIDP----------------------------------------------
---SFL-GEG----------S---------------------------------------
------------------------------------------------------------
------------------------------------------------------------
------------------------------------------------------------
------------------------------------------------------------
------------------------------------------------------------
------------------------------------------------------------
------------------------------------------------------------
------------------------------------------------------------
------------------------------------------------------------
------------------------------------------------------------
------------------------------------------------------------
------------------------------------------------------------
--------------------------------------
>ref_n_182
------------------------------------------------------------
------------------------------------------------------------
------------------------------------------------------------
------------------------------------------------------------
------------------------------------------------------------
------------------------------------------------------------
---MT----SK-------------------------------------------------
------------------------------------------------------------
------------------------------------------------------------
------------------------------------------------------------
------------------------------------------------------------
--------------------------LAS-----LAL--------AGA------LAAGIV
------------------------------------------------------------
-------------------------------------------L-----PG---------
------------------------------------------------------------
------------------------------------------------SLALAQDK----
-----------------------------------PDK----------------------
------------------------------------------------------------
------------------------------------------------------------
------------------------------------------------------------
------------------------------------------------------------
------------------------------------------------------------
----------------------------VTVA-Y-FL---EWP--------TANQV----
------------------------------------------------------------
------------------------------------------------------------
------------------------------------------------------------
------AQMN--DTYS-------------------------------ERL-GVP------
-V---------------------EW-RAF-GN-GNEMTQA--------------MVSGDV
D-I-AYSQGFVPF-IVGVSN-NA--------P----IELV---GIAV-----------TY
AE-----------ND---L-CVVRDDAGITQENAK-E-LEGK---KVA-T--PIGNVTHY
KLLK-TLEH-L-GVD-------S--SKVDLVQ-M-NPADAA----VALV--RGDVPMACA
FGGA-INRMR------EV---GKPLMTGAE--------Q--EAVGIN-TFD--IIS----
-VRSDFAE--QYPDLVKEFLVVTEEANAAYKN------S---------------------
------------------------------------------------------------
-------------------PE-E-SYET-----I---AKAAGMDVDATKGMLA--N-FGF
PTAEDQK-SENW-LG-------GG--VQEMAKGV----ADVMVQ-AGGM--E-----EAL
E--D--------------------------------------------------------
------------------------------------------------------------
------------------------------------------------------------
------------------------------------------------------------
------------------------------------------------------------
--YSG-----AVDP----------------------------------------------
---SYL-P----------------------------------------------------
------------------------------------------------------------
------------------------------------------------------------
------------------------------------------------------------
------------------------------------------------------------
------------------------------------------------------------
------------------------------------------------------------
------------------------------------------------------------
------------------------------------------------------------
------------------------------------------------------------
------------------------------------------------------------
------------------------------------------------------------
------------------------------------------------------------
--------------------------------------
>ref_n_119
------------------------------------------------------------
------------------------------------------------------------
------------------------------------------------------------
------------------------------------------------------------
------------------------------------------------------------
------------------------------------------------------------
---------MT-------------------------------------------------
------------------------------------------------------------
------------------------------------------------------------
------------------------------------------------------------
------------------------------------------------------------
--------------------------SLT----RIST--------GLA------AAAAFA
------------------------------------------------------------
-------------------------------------------L-----TT---------
------------------------------------------------------------
------------------------------------------------S--IAVAQ----
-----------------------------------PSE----------------------
------------------------------------------------------------
------------------------------------------------------------
------------------------------------------------------------
------------------------------------------------------------
------------------------------------------------------------
----------------------------ITVA-Y-FL---EWP--------TANQI----
------------------------------------------------------------
------------------------------------------------------------
------------------------------------------------------------
------AQVD--GTYE-------------------------------KEL-GVT------
-V---------------------NW-RAF-GN-GNEMSQA--------------MASGDV
Q-I-AFSQGLVPF-VVAVSN-GL--------P----LKTV---GIAV-----------SY
AE-----------AD---N-CVVRDDANITKDNAK-E-LEGK---KVA-T--PIGNVTHY
KLLR-MLDH-L-GVD-------A--TKVDLVQ-M-NGADAA----IALG--RGDVAMGCA
FGGP-LQRMK------EY---GKVLMTAAE--------Q--EEIGIR-VFD--VIS----
-VTKEFAE--ESPDLLRKFMAVTSKANEAYAA------D---------------------
------------------------------------------------------------
-------------------PE-K-YQAI-----I---AKASGMDLPAATEMLG--M-FSF
PTSAEQA-SDNW-LG-------GS--VQKFTKEV----ADFFVA-QGEM--D-----KAL
D--D--------------------------------------------------------
------------------------------------------------------------
------------------------------------------------------------
------------------------------------------------------------
------------------------------------------------------------
--YSG-----MIDP----------------------------------------------
---SFL-Q----------------------------------------------------
------------------------------------------------------------
------------------------------------------------------------
------------------------------------------------------------
------------------------------------------------------------
------------------------------------------------------------
------------------------------------------------------------
------------------------------------------------------------
------------------------------------------------------------
------------------------------------------------------------
------------------------------------------------------------
------------------------------------------------------------
------------------------------------------------------------
--------------------------------------
>ref_n_246
------------------------------------------------------------
------------------------------------------------------------
------------------------------------------------------------
------------------------------------------------------------
------------------------------------------------------------
------------------------------------------------------------
---------MK-------------------------------------------------
------------------------------------------------------------
------------------------------------------------------------
------------------------------------------------------------
------------------------------------------------------------
--------------------------LLR----NLAL--------G---------AAVLA
------------------------------------------------------------
-------------------------------------------V-----VA---------
------------------------------------------------------------
------------------------------------------------P--AAHAQ----
-----------------------------------VKE----------------------
------------------------------------------------------------
------------------------------------------------------------
------------------------------------------------------------
------------------------------------------------------------
------------------------------------------------------------
----------------------------ITVA-Y-FQ---EWP--------TANQV----
------------------------------------------------------------
------------------------------------------------------------
------------------------------------------------------------
------AQLD--KTYD-------------------------------KEM-GVK------
-V---------------------NW-RAF-GN-GNEMSAA--------------MASGKV
Q-I-AYSQGLVPF-VVAVSK-GL--------N----LKLI---GVAV-----------SY
AE-----------AD---N-CVISKASGITKANAK-Q-LEGK---KIG-T--PIGNVTHY
KLLR-MLDH-L-GVD-------A--TKVNMVQ-M-NGADAA----VAFA--RGDIVMGCA
FGGP-MLRMK------EK---GEYLMTAKE--------Q--EAIGIR-VFD--VIS----
-ANEDFIK--KNPKLVQKFMDVTDAANAAYNK------D---------------------
------------------------------------------------------------
-------------------PK-A-ALGK-----I---AKAAGMDNTATANMIR--M-FSF
PSNKAQA-SAAW-MG-------GT--VQKFMKEV----ADFFVQ-QKQL--E-----KAL
A--D--------------------------------------------------------
------------------------------------------------------------
------------------------------------------------------------
------------------------------------------------------------
------------------------------------------------------------
--YSG-----TVNA----------------------------------------------
---SFL-K----------------------------------------------------
------------------------------------------------------------
------------------------------------------------------------
------------------------------------------------------------
------------------------------------------------------------
------------------------------------------------------------
------------------------------------------------------------
------------------------------------------------------------
------------------------------------------------------------
------------------------------------------------------------
------------------------------------------------------------
------------------------------------------------------------
------------------------------------------------------------
--------------------------------------
>ref_n_27
------------------------------------------------------------
------------------------------------------------------------
------------------------------------------------------------
------------------------------------------------------------
------------------------------------------------------------
------------------------------------------------------------
---------MK-------------------------------------------------
------------------------------------------------------------
------------------------------------------------------------
------------------------------------------------------------
------------------------------------------------------------
--------------------------RIT----TL-I--------A---------AALLT
------------------------------------------------------------
-------------------------------------------V-----GG---------
------------------------------------------------------------
------------------------------------------------H--AVAAD----
-----------------------------------LEE----------------------
------------------------------------------------------------
------------------------------------------------------------
------------------------------------------------------------
------------------------------------------------------------
------------------------------------------------------------
----------------------------ITVA-Y-FL---GWP--------TASQV----
------------------------------------------------------------
------------------------------------------------------------
------------------------------------------------------------
------PQLE--QPYD-------------------------------KEL-GVN------
-V---------------------NW-RAF-GN-GNEMSQA--------------MASGDV
Q-I-AYSQGLVPY-VVAVSN-GL--------P----LKLV---GVAV-----------SY
AE-----------AD---N-CIVRNGAGITKANAK-A-LEGK---KIG-T--PIGNVTHY
KLLR-MLDH-L-GVD-------A--NKVNMVQ-M-NGADAA----VAFA--RGDIDMGCA
FGGP-MLRMK------QN---GTELMTAAE--------Q--EAIGIR-VFD--VIS----
-VTEDFAR--DHGPLLKKFMAVTDRANAAYYR------D---------------------
------------------------------------------------------------
-------------------KA-A-ALPK-----I---AQASGMDRADTKRLLD--M-FSF
PSNTEQA-SAAW-LG-------GA--VPIFTKRV----ADFFVA-QKQL--D-----RAL
P--S--------------------------------------------------------
------------------------------------------------------------
------------------------------------------------------------
------------------------------------------------------------
------------------------------------------------------------
--YDH-----LITD----------------------------------------------
---AYL-K----------------------------------------------------
------------------------------------------------------------
------------------------------------------------------------
------------------------------------------------------------
------------------------------------------------------------
------------------------------------------------------------
------------------------------------------------------------
------------------------------------------------------------
------------------------------------------------------------
------------------------------------------------------------
------------------------------------------------------------
------------------------------------------------------------
------------------------------------------------------------
--------------------------------------
>ref_n_536
MKKVTLAIFMAFLLLLAACGGDADVAEVIEEVAEEVGNVAEQVGENADEISEAVEEVAEE
AMDTAEQVMDSGLEELTVAYFLEWPTPNQFAQINELYDEALGIPVNWVSFDTGVAMSAAM
ASGDVHIAYSQGLVPFANAVSAGIDLQMVGIAVSYAENDNCVARTDLGITRDNVSDLHGQ
QVAVPIGTVAHYKMLKEMEYLGVDVSQLELVDLAPADGAAALQRGDVAMACGWGGGLARM
KEAGNIIMTGAEMEEEIGLKVFDVVSTTGDFAKNHGDVITTFLQVTEDANGMYAEDPASM
QETIAEAAGMELEASNANLATFSFPTADEQLSDAWMGGTVQNFVKEVADFFVEQGELEAA
QDDYGQFIDTS-------------------------------------------------
------------------------------------------------------------
------------------------------------------------------------
------------------------------------------------------------
------------------------------------------------------------
--------------------------FLS----NVTS--------SAS------MAMDDG
------------------------------------------------------------
-------------------------------------------G-----EM---------
------------------------------------------------------------
------------------------------------------------M--ESMER----
-----------------------------------PEE----------------------
------------------------------------------------------------
------------------------------------------------------------
------------------------------------------------------------
------------------------------------------------------------
------------------------------------------------------------
----------------------------ITVA-Y-FL---EWP--------TPNQF----
------------------------------------------------------------
------------------------------------------------------------
------------------------------------------------------------
------AQLE--ELYD-------------------------------EAL-GMK------
-V---------------------NW-VSF-DT-GVAMSAA--------------MASGDV
Q-I-AYSQGLVPF-ANAVSA-GV--------D----LQMV---GIAV-----------SY
AE-----------ND---N-CVAREDLGITRDNAT-D-LHGQ---QVA-V--PIGTVAHY
KMLK-ELQY-L-GVD-------T--DQLDLVD-L-APADGA----AALQ--RGDVAMACG
WGGG-LARMK------EA---GNILMTGAE-------ME--EEIGLK-VFD--VVS----
-TTGDFAK--NHGDVIVDFLQVTEDANAMYAR------D---------------------
------------------------------------------------------------
-------------------PE-S-MQDT-----I---AEAAGMDLESSNANLA--T-FSF
PTADEQL-SDAW-MG-------GT--VEEFVTAV----ANFFVE-QGEL--D-----SAL
D--S--------------------------------------------------------
------------------------------------------------------------
------------------------------------------------------------
------------------------------------------------------------
------------------------------------------------------------
--YAG-----VIDTSFLELVDSAESMAMMDDGDSSSDDAMAEASCEVDLSGETIVLYQQA
GREGPL-AAL----------LGQGFAFATEDALNWINGE---------------------
------------------------------------------------------------
------------------------------------------------------------
------------------------------------------------------------
------------------------------------------------------------
------------------------------------------------------------
------------------------------------------------------------
------------------------------------------------------------
------------------------------------------------------------
------------------------------------------------------------
------------------------------------------------------------
------------------------------------------------------------
------------------------------------------------------------
--------------------------------------
>ref_o_556
MKKVTLAIFMAFLLLLAACGGDADVAEVIEEVAEEVGNVAEQVGENADEISEAVEEVAEE
AMDTAEQVMDSGLEELTVAYFLEWPTPNQFAQINELYDEALGIPVNWVSFDTGVAMSAAM
ASGDVHIAYSQGLVPFANAVSAGIDLQMVGIAVSYAENDNCVARTDLGITRDNVSDLHGQ
QVAVPIGTVAHYKMLKEMEYLGVDVSQLELVDLAPADGAAALQRGDVAMACGWGGGLARM
KEAGNIIMTGAEMEEEIGLKVFDVVSTTGDFAKNHGDVITTFLQVTEDANGMYAEDPASM
QETIAEAAGMELEASNANLATFSFPTADEQLSDAWMGGTVQNFVKEVADFFVEQGELEAA
QDDYGQFIDTS-------------------------------------------------
------------------------------------------------------------
------------------------------------------------------------
------------------------------------------------------------
------------------------------------------------------------
--------------------------FLS----NVTS--------SAS------MAMDDG
------------------------------------------------------------
-------------------------------------------G-----EM---------
------------------------------------------------------------
------------------------------------------------M--ESMER----
-----------------------------------PEE----------------------
------------------------------------------------------------
------------------------------------------------------------
------------------------------------------------------------
------------------------------------------------------------
------------------------------------------------------------
----------------------------ITVA-Y-FL---EWP--------TPNQF----
------------------------------------------------------------
------------------------------------------------------------
------------------------------------------------------------
------AQLE--ELYD-------------------------------EAL-GMK------
-V---------------------NW-VSF-DT-GVAMSAA--------------MASGDV
Q-I-AYSQGLVPF-ANAVSA-GV--------D----LQMV---GIAV-----------SY
AE-----------ND---N-CVAREDLGITRDNAT-D-LHGQ---QVA-V--PIGTVAHY
KMLK-ELQY-L-GVD-------T--DQLDLVD-L-APADGA----AALQ--RGDVAMACG
WGGG-LARMK------EA---GNILMTGAE-------ME--EEIGLK-VFD--VVS----
-TTGDFAK--NHGDVIVDFLQVTEDANAMYAR------D---------------------
------------------------------------------------------------
-------------------PE-S-MQDT-----I---AEAAGMDLESSNANLA--T-FSF
PTADEQL-SDAW-MG-------GT--VEEFVTAV----ANFFVE-QGEL--D-----SAL
D--S--------------------------------------------------------
------------------------------------------------------------
------------------------------------------------------------
------------------------------------------------------------
------------------------------------------------------------
--YAG-----VIDTSFLELVDSAESMAMMDDGDSSSDDAMAEASCEVDLSGETIVLYQQA
GREGPL-AAL----------LGQGFAFATEDALNWINGE---------------------
------------------------------------------------------------
------------------------------------------------------------
------------------------------------------------------------
------------------------------------------------------------
------------------------------------------------------------
------------------------------------------------------------
------------------------------------------------------------
------------------------------------------------------------
------------------------------------------------------------
------------------------------------------------------------
------------------------------------------------------------
------------------------------------------------------------
--------------------------------------
>ref_n_486
------------------------------------------------------------
------------------------------------------------------------
------------------------------------------------------------
------------------------------------------------------------
------------------------------------------------------------
------------------------------------------------------------
-MMIR----QM-------------------------------------------------
------------------------------------------------------------
------------------------------------------------------------
------------------------------------------------------------
------------------------------------------------------------
--------------------------LLG----GI-------------------TLGMIS
------------------------------------------------------------
------------------------------------------------------------
------------------------------------------------------------
------------------------------------------------A--CPALA----
-----------------------------------LDQ----------------------
------------------------------------------------------------
------------------------------------------------------------
------------------------------------------------------------
------------------------------------------------------------
------------------------------------------------------------
----------------------------ITVA-V-FP---EWP--------LPLEY----
------------------------------------------------------------
------------------------------------------------------------
------------------------------------------------------------
------ARAK--GLYD-------------------------------EAL-GVK------
-V---------------------NW-RSF-DT-GTAMIAA--------------MASGDV
Q-M-AVGMAVPPV-VTSASA-GQ--------D----IQIV---DLAV-----------SY
SD-----------NE---N-CVIRSDLDISAENIS-D-LAGK---KVA-L--PLGTVTHF
SFLK-QIEH-F-GLK-------P--EDVQVVD-M-APADGA----AALS--QGAVDVACG
WGGA-LLRMK------ES---GDMLMSGSE--------K--ESVGIL-VVD--FVT----
-APRTFID--ENPDLVEAFLKVTDQANVAWTQ-G-A--T---------------------
------------------------------------------------------------
-------------------RD-E-MLPV-----I---AAGAGVDDAAASTTLA--L-FTF
PTIQERL-SEKW-LG-------GG--VQAYMKEV----ADLFAQ-TGNI--H-----ASL
D--S--------------------------------------------------------
------------------------------------------------------------
------------------------------------------------------------
------------------------------------------------------------
------------------------------------------------------------
--YDD-----FVNA----------------------------------------------
---GPL-KAA----------SAE-------------------------------------
------------------------------------------------------------
------------------------------------------------------------
------------------------------------------------------------
------------------------------------------------------------
------------------------------------------------------------
------------------------------------------------------------
------------------------------------------------------------
------------------------------------------------------------
------------------------------------------------------------
------------------------------------------------------------
------------------------------------------------------------
------------------------------------------------------------
--------------------------------------
>ref_n_251
------------------------------------------------------------
------------------------------------------------------------
------------------------------------------------------------
------------------------------------------------------------
------------------------------------------------------------
------------------------------------------------------------
---MK----KL-------------------------------------------------
------------------------------------------------------------
------------------------------------------------------------
------------------------------------------------------------
------------------------------------------------------------
--------------------------LTA----TL-----------AA------AALASV
------------------------------------------------------------
-------------------------------------------------SF---------
------------------------------------------------------------
------------------------------------------------T--AAQAQ----
-----------------------------------TKE----------------------
------------------------------------------------------------
------------------------------------------------------------
------------------------------------------------------------
------------------------------------------------------------
------------------------------------------------------------
----------------------------LVVA-F-FP---EWP--------MPFQY----
------------------------------------------------------------
------------------------------------------------------------
------------------------------------------------------------
------AQAK--KIYD-------------------------------KEL-GVT------
-V---------------------KW-VSF-DA-GTAMSAA--------------MASGDV
H-I-AVSQGVTPF-LTAVSA-GQ--------D----LQAI---DVAL-----------TY
SD-----------ND---N-CVVRKNLEITKDNAK-E-LEGK---TVG-V--PLSTAAHT
GFLA-QMAH-F-GVD-------T--SKMKIVD-M-APVDSA----AAFA--NGNMDMVCG
WGGP-LRRMK------EF---GNVLIEGAE--------K--EKVVGK-VYD--VIS----
-TTGSWAK--ENADLVSKFLKVTNDMNDKFNG-G----G---------------------
------------------------------------------------------------
-------------------EG-E-MIGE-----I---AKMAGQDEATAKAIMT--TGMKF
ITSKQAL-SDGW-MG-------GF--LVENFNAA----GAKLAE-GGTV--------KAL
P--S--------------------------------------------------------
------------------------------------------------------------
------------------------------------------------------------
------------------------------------------------------------
------------------------------------------------------------
--YEG-----AVNS----------------------------------------------
---SYL-KAA----------AGM-------------------------------------
------------------------------------------------------------
------------------------------------------------------------
------------------------------------------------------------
------------------------------------------------------------
------------------------------------------------------------
------------------------------------------------------------
------------------------------------------------------------
------------------------------------------------------------
------------------------------------------------------------
------------------------------------------------------------
------------------------------------------------------------
------------------------------------------------------------
--------------------------------------
>ref_n_186
------------------------------------------------------------
------------------------------------------------------------
------------------------------------------------------------
------------------------------------------------------------
------------------------------------------------------------
------------------------------------------------------------
-MKIT----KT-------------------------------------------------
------------------------------------------------------------
------------------------------------------------------------
------------------------------------------------------------
------------------------------------------------------------
--------------------------LTA----M----------------------AVAL
------------------------------------------------------------
------------------------------------------AA-----TT---------
------------------------------------------------------------
------------------------------------------------G--TSAMA----
-----------------------------------LDE----------------------
------------------------------------------------------------
------------------------------------------------------------
------------------------------------------------------------
------------------------------------------------------------
------------------------------------------------------------
----------------------------LVVG-Y-FM---EWP--------TANQY----
------------------------------------------------------------
------------------------------------------------------------
------------------------------------------------------------
------AQHN--KLYD-------------------------------EAL-GIP------
-V---------------------KW-VSF-DA-GTAMSAA--------------MASGDV
H-I-SYSQGVTPF-LVATAA-GQ--------D----LQVI---DIAE-----------TY
SD-----------NN---N-CVVRSSLEIDADNTA-E-LKGK---QVA-L--PIGTAAHS
DFLA-QIGH-F-GLA-------E--SDFKIVD-M-TPVDSA----AAFA--SGEFDMVCG
WGGP-LRRMK------EH---GNVLLSGPE--------K--EAVSGV-IYD--VTS----
-TPSSFAE--ANADVVTTFLKVTSDMNAMYAE------N---------------------
------------------------------------------------------------
-------------------PE-P-MYEA-----I---SIEAGMDMEGTVAILG--V-MAF
MSAETQL-SDQW-MG-------KW--LAGDLKRQ----ALALEA-AGKI--------TAL
D--D--------------------------------------------------------
------------------------------------------------------------
------------------------------------------------------------
------------------------------------------------------------
------------------------------------------------------------
--YNA-----LVNT----------------------------------------------
---TYL-AAA----------AAQ-------------------------------------
------------------------------------------------------------
------------------------------------------------------------
------------------------------------------------------------
------------------------------------------------------------
------------------------------------------------------------
------------------------------------------------------------
------------------------------------------------------------
------------------------------------------------------------
------------------------------------------------------------
------------------------------------------------------------
------------------------------------------------------------
------------------------------------------------------------
--------------------------------------
>ref_n_506
------------------------------------------------------------
------------------------------------------------------------
------------------------------------------------------------
------------------------------------------------------------
------------------------------------------------------------
------------------------------------------------------------
-MKFT----KT-------------------------------------------------
------------------------------------------------------------
------------------------------------------------------------
------------------------------------------------------------
------------------------------------------------------------
--------------------------LTA----M----------------------AVAL
------------------------------------------------------------
------------------------------------------AA-----TT---------
------------------------------------------------------------
------------------------------------------------G--SAAMA----
-----------------------------------LDE----------------------
------------------------------------------------------------
------------------------------------------------------------
------------------------------------------------------------
------------------------------------------------------------
------------------------------------------------------------
----------------------------LVVG-Y-FL---EWP--------TANQF----
------------------------------------------------------------
------------------------------------------------------------
------------------------------------------------------------
------AQAN--DLYD-------------------------------EAL-GIP------
-V---------------------KW-VSF-DA-GTAMSAA--------------MASGDV
H-I-SYSQGVTPF-LVATAA-GQ--------D----LQVI---DIAE-----------TY
SD-----------NN---N-CVVRSTLEIDSGNAM-E-LKGK---QVA-L--PIGTAAHS
DFLA-QIGH-F-GLA-------E--TDFKIVD-M-TPVDGA----AAFA--SGEFDMVCG
WGGP-LRRMK------EH---GNVLLSGPE--------K--EAVSGV-IYD--VTS----
-TPSSFAE--ANADIVTKFLGVTSKMNEMYAA------D---------------------
------------------------------------------------------------
-------------------RA-P-MIAD-----I---AKEAGMDIEGTTAILD--V-MNF
MSAETQL-SDEW-MG-------KW--LAGDLKRQ----ALALEA-AGKI--------KAL
D--D--------------------------------------------------------
------------------------------------------------------------
------------------------------------------------------------
------------------------------------------------------------
------------------------------------------------------------
--YNA-----LVNT----------------------------------------------
---SYL-AAA----------AAM-------------------------------------
------------------------------------------------------------
------------------------------------------------------------
------------------------------------------------------------
------------------------------------------------------------
------------------------------------------------------------
------------------------------------------------------------
------------------------------------------------------------
------------------------------------------------------------
------------------------------------------------------------
------------------------------------------------------------
------------------------------------------------------------
------------------------------------------------------------
--------------------------------------
>ref_n_238
------------------------------------------------------------
------------------------------------------------------------
------------------------------------------------------------
------------------------------------------------------------
------------------------------------------------------------
------------------------------------------------------------
---MK----KT-------------------------------------------------
------------------------------------------------------------
------------------------------------------------------------
------------------------------------------------------------
------------------------------------------------------------
--------------------------LAT----LL-----------AG------A-AMAV
------------------------------------------------------------
------------------------------------------SG-----TA---------
------------------------------------------------------------
------------------------------------------------A--NAAGH----
-------------------------------------E----------------------
------------------------------------------------------------
------------------------------------------------------------
------------------------------------------------------------
------------------------------------------------------------
------------------------------------------------------------
----------------------------LTVA-Y-FL---EWP--------TPNQF----
------------------------------------------------------------
------------------------------------------------------------
------------------------------------------------------------
------AQNT--QAYD-------------------------------EAL-GMK------
-V---------------------NW-VSF-DA-GTAMSAA--------------MASGDV
Q-I-SFSQGVTPF-LVATAA-GQ--------D----LKVV---DIAV-----------TY
SD-----------ND---N-CVVREELEITKENAK-E-LEGK---EVG-V--PLGTAAHS
GFLA-QMKY-L-GVN-------V--DTMKIVD-M-APVDSA----AAFA--SGNLDMVCG
WGGA-LRRMK------EH---GNVLIQGAE--------K--EKAVGK-VFD--VTS----
-VPTQWAE--ENAELLAKFLKVTADMNAAYAA------D---------------------
------------------------------------------------------------
-------------------RT-P-MMPA-----I---AKEAGMDLETTTAIID--V-FGF
PTVKDQL-SDEW-FG-------GY--LAGSLADS----AKALEE-AGQI--------KAL
A--D--------------------------------------------------------
------------------------------------------------------------
------------------------------------------------------------
------------------------------------------------------------
------------------------------------------------------------
--YNT-----VIDA----------------------------------------------
---SYL-EAA----------SKM-------------------------------------
------------------------------------------------------------
------------------------------------------------------------
------------------------------------------------------------
------------------------------------------------------------
------------------------------------------------------------
------------------------------------------------------------
------------------------------------------------------------
------------------------------------------------------------
------------------------------------------------------------
------------------------------------------------------------
------------------------------------------------------------
------------------------------------------------------------
--------------------------------------
>ref_n_218
------------------------------------------------------------
------------------------------------------------------------
------------------------------------------------------------
------------------------------------------------------------
------------------------------------------------------------
------------------------------------------------------------
-MKLK----TT-------------------------------------------------
------------------------------------------------------------
------------------------------------------------------------
------------------------------------------------------------
------------------------------------------------------------
--------------------------LMG----AV-----------AG------A-ALLT
------------------------------------------------------------
------------------------------------------GG-----QA---------
------------------------------------------------------------
------------------------------------------------A--LADGH----
-----------------------------------LEE----------------------
------------------------------------------------------------
------------------------------------------------------------
------------------------------------------------------------
------------------------------------------------------------
------------------------------------------------------------
----------------------------ITVA-Y-FL---EWP--------TPNQF----
------------------------------------------------------------
------------------------------------------------------------
------------------------------------------------------------
------AQVN--GLYD-------------------------------EEL-GVK------
-V---------------------NW-VSF-DA-GTAMSAA--------------MASGDV
H-I-SFSQGVTPF-LVATAA-GQ--------D----LQIV---DVAV-----------SY
SD-----------ND---N-CVVRSELEITAENAM-E-LEGK---EVG-V--PLGTAAHS
GFLT-QMAH-F-GVD-------V--DTMKIVD-M-APVDSA----AAFA--NGSLDMVCG
WGGP-LRRMK------EF---GNPLLEGQE--------K--EDVVGK-VFD--VTS----
-VPTEFGE--ENPELLAKFLAVTAKMNAMYAA------D---------------------
------------------------------------------------------------
-------------------PA-P-MMAD-----I---ATAAGMDAEGTAAVIG--T-FRF
PDVETQL-SDNW-MG-------GG--LAEYLTNA----AASLEA-SGQL--------TAL
E--D--------------------------------------------------------
------------------------------------------------------------
------------------------------------------------------------
------------------------------------------------------------
------------------------------------------------------------
--YSA-----VVNS----------------------------------------------
---SYL-EAA----------GNM-------------------------------------
------------------------------------------------------------
------------------------------------------------------------
------------------------------------------------------------
------------------------------------------------------------
------------------------------------------------------------
------------------------------------------------------------
------------------------------------------------------------
------------------------------------------------------------
------------------------------------------------------------
------------------------------------------------------------
------------------------------------------------------------
------------------------------------------------------------
--------------------------------------
>ref_n_472
------------------------------------------------------------
------------------------------------------------------------
------------------------------------------------------------
------------------------------------------------------------
------------------------------------------------------------
----------------------------------------------------------MK
TKSLK----AT-------------------------------------------------
------------------------------------------------------------
------------------------------------------------------------
------------------------------------------------------------
------------------------------------------------------------
--------------------------LST----VV-----------AS------S-ALLV
------------------------------------------------------------
------------------------------------------SA-----QA---------
------------------------------------------------------------
------------------------------------------------A--VADGH----
-----------------------------------LEE----------------------
------------------------------------------------------------
------------------------------------------------------------
------------------------------------------------------------
------------------------------------------------------------
------------------------------------------------------------
----------------------------ITVA-Y-FL---EWP--------TPNQF----
------------------------------------------------------------
------------------------------------------------------------
------------------------------------------------------------
------AQTN--GLYD-------------------------------EEL-GVK------
-V---------------------NW-VSF-DA-GTAMSAA--------------MASGDV
H-I-SFSQGVTPF-LVATAA-GQ--------D----LQIV---DVAV-----------SY
SD-----------ND---N-CVVRSELEITKDNAS-E-LEGK---EVG-V--PLGTMAHS
GFLT-QMEH-F-GVD-------T--STMKVVD-M-SPVDSA----AAFA--NGSLDMVCG
WGGP-LRRMK------EY---GSPLLEGQE--------K--EDVVGK-VFD--VTS----
-VPTEFAE--ENPELLAKFLAVTAKMNAQYAA------D---------------------
------------------------------------------------------------
-------------------SD-S-MIGD-----I---AKAAGMDEEGTRAVIG--T-FRF
PDVATQL-SDSW-MG-------GG--LAEFLAAS----AASLEA-NGQL--------TAL
D--D--------------------------------------------------------
------------------------------------------------------------
------------------------------------------------------------
------------------------------------------------------------
------------------------------------------------------------
--YAP-----LVNS----------------------------------------------
---SYL-EAA----------SNM-------------------------------------
------------------------------------------------------------
------------------------------------------------------------
------------------------------------------------------------
------------------------------------------------------------
------------------------------------------------------------
------------------------------------------------------------
------------------------------------------------------------
------------------------------------------------------------
------------------------------------------------------------
------------------------------------------------------------
------------------------------------------------------------
------------------------------------------------------------
--------------------------------------
>ref_n_470
------------------------------------------------------------
------------------------------------------------------------
------------------------------------------------------------
------------------------------------------------------------
------------------------------------------------------------
------------------------------------------------------------
-MGLN----KI-------------------------------------------------
------------------------------------------------------------
------------------------------------------------------------
------------------------------------------------------------
------------------------------------------------------------
--------------------------KVA----LM-----------GG------AVALMT
------------------------------------------------------------
------------------------------------------ST-----AP---------
------------------------------------------------------------
------------------------------------------------T-----YA----
-----------------------------------LDE----------------------
------------------------------------------------------------
------------------------------------------------------------
------------------------------------------------------------
------------------------------------------------------------
------------------------------------------------------------
----------------------------LVVA-Y-FL---EWP--------TPNQF----
------------------------------------------------------------
------------------------------------------------------------
------------------------------------------------------------
------AQAN--ELYA-------------------------------KEL-GIP------
-V---------------------KW-LSF-DA-GTAMSAA--------------MASGDV
H-I-SYSQGVTPF-LVATAA-GQ--------D----LKAV---DIAV-----------TY
SD-----------ND---N-CVVRSELEITADNVM-E-LKGK---KVA-V--PLGTASHS
SFLA-QIKH-F-GLA-------E--ADLEIVD-M-APSDSA----AAFSQPNTDLAMACG
WGGS-LRTMK------EH---GNVIISGAL--------K--ESVVGK-VFD--ITS----
-VPSSFAE--ENAEVLAKFLAVTAEMNAMYAA------D---------------------
------------------------------------------------------------
-------------------RS-A-MMDS-----I---AKEAGMDLEGTTAVID--V-FAF
PTIDEQL-SDAW-MG-------GF--LAEYLASS----AAALEA-GGKI--------KAL
A--D--------------------------------------------------------
------------------------------------------------------------
------------------------------------------------------------
------------------------------------------------------------
------------------------------------------------------------
--YSA-----VVDA----------------------------------------------
---SYL-EAA----------SKM-------------------------------------
------------------------------------------------------------
------------------------------------------------------------
------------------------------------------------------------
------------------------------------------------------------
------------------------------------------------------------
------------------------------------------------------------
------------------------------------------------------------
------------------------------------------------------------
------------------------------------------------------------
------------------------------------------------------------
------------------------------------------------------------
------------------------------------------------------------
--------------------------------------
>ref_n_387
------------------------------------------------------------
------------------------------------------------------------
------------------------------------------------------------
------------------------------------------------------------
------------------------------------------------------------
------------------------------------------------------------
----M----KT-------------------------------------------------
------------------------------------------------------------
------------------------------------------------------------
------------------------------------------------------------
------------------------------------------------------------
--------------------------MIK----SV-----------LA------ASIVAM
------------------------------------------------------------
------------------------------------------SA-----TT---------
------------------------------------------------------------
------------------------------------------------A--MADAH----
-----------------------------------VKE----------------------
------------------------------------------------------------
------------------------------------------------------------
------------------------------------------------------------
------------------------------------------------------------
------------------------------------------------------------
----------------------------LVVG-Y-FL---EWP--------TPNQY----
------------------------------------------------------------
------------------------------------------------------------
------------------------------------------------------------
------AQAN--ELYE-------------------------------KEL-GIP------
-V---------------------KW-VSF-DA-GTAMSAA--------------MASGDV
Q-I-SFSQGVTPF-LVATAA-GQ--------D----LQAV---DIAV-----------SY
SD-----------ND---N-CVVRSELEVNKENAAEK-LKGK---KVA-V--PLGTAAHS
GFLA-QIAY-L-GIN-------E--ADLNIVD-M-SPSDSS----AAFAQPSTDLAMVCG
WGGS-LRKMK------EH---GNPIIEGAE--------K--EKVVGK-VFD--ITS----
-VPSAFAE--ENPKLLAKFLKVTADMNAQYAK------D---------------------
------------------------------------------------------------
-------------------SG-P-MMES-----I---SKAAGMDMEGTTAVIK--T-FVF
PTLDEQL-SDEW-MG-------KT--VAEYLTAA----AAKLEE-GGKI--------KAL
S--D--------------------------------------------------------
------------------------------------------------------------
------------------------------------------------------------
------------------------------------------------------------
------------------------------------------------------------
--YSA-----LVNT----------------------------------------------
---GPL-KAA----------AGM-------------------------------------
------------------------------------------------------------
------------------------------------------------------------
------------------------------------------------------------
------------------------------------------------------------
------------------------------------------------------------
------------------------------------------------------------
------------------------------------------------------------
------------------------------------------------------------
------------------------------------------------------------
------------------------------------------------------------
------------------------------------------------------------
------------------------------------------------------------
--------------------------------------
>ref_n_193
------------------------------------------------------------
------------------------------------------------------------
------------------------------------------------------------
------------------------------------------------------------
------------------------------------------------------------
------------------------------------------------------------
-MKLT----KT-------------------------------------------------
------------------------------------------------------------
------------------------------------------------------------
------------------------------------------------------------
------------------------------------------------------------
--------------------------LTA----M----------------------AMAL
------------------------------------------------------------
------------------------------------------AA-----TT---------
------------------------------------------------------------
------------------------------------------------T---SASA----
-----------------------------------LDE----------------------
------------------------------------------------------------
------------------------------------------------------------
------------------------------------------------------------
------------------------------------------------------------
------------------------------------------------------------
----------------------------LVVA-Y-FL---EWP--------TPNQF----
------------------------------------------------------------
------------------------------------------------------------
------------------------------------------------------------
------AQTE--KLYT-------------------------------EAL-GIP------
-V---------------------KW-VSF-DA-GTAMSAA--------------MASGDV
H-I-SFSQGVTPF-LVATAA-GQ--------D----LQVV---DIAV-----------SY
YD-----------ND---N-CVVRSELEIDKDNAAAE-LPGK---KVA-V--PLGTAAHS
GFLA-QMKH-L-GID-------E--ASLNIVD-M-SPSDSA----AAFGQPGTDLAMVCG
WGGS-LRAMK------QH---GNTIFSGAE--------K--EAIVGQ-VFD--VTS----
-IPTAFGE--ENPDLLAKFLKVTADMNAQYAA------D---------------------
------------------------------------------------------------
-------------------NS-S-MMDS-----I---SKAAGMDLEGTTAVIN--T-FVF
PTIEEQL-SAKW-LG-------GN--VAEYFTNS----AASLEA-SGKI--------KAL
G--D--------------------------------------------------------
------------------------------------------------------------
------------------------------------------------------------
------------------------------------------------------------
------------------------------------------------------------
--YNA-----VINT----------------------------------------------
---SFL-EAA----------SKM-------------------------------------
------------------------------------------------------------
------------------------------------------------------------
------------------------------------------------------------
------------------------------------------------------------
------------------------------------------------------------
------------------------------------------------------------
------------------------------------------------------------
------------------------------------------------------------
------------------------------------------------------------
------------------------------------------------------------
------------------------------------------------------------
------------------------------------------------------------
--------------------------------------
>ref_n_87
------------------------------------------------------------
------------------------------------------------------------
------------------------------------------------------------
------------------------------------------------------------
------------------------------------------------------------
------------------------------------------------------------
-MNII----KK-------------------------------------------------
------------------------------------------------------------
------------------------------------------------------------
------------------------------------------------------------
------------------------------------------------------------
--------------------------TAA----AL-----------AG------ASFLAM
------------------------------------------------------------
------------------------------------------AS-----TS---------
------------------------------------------------------------
------------------------------------------------A--FAAGH----
-----------------------------------LKE----------------------
------------------------------------------------------------
------------------------------------------------------------
------------------------------------------------------------
------------------------------------------------------------
------------------------------------------------------------
----------------------------LVVA-Y-FL---EWP--------TPNQF----
------------------------------------------------------------
------------------------------------------------------------
------------------------------------------------------------
------AQAN--KLYS-------------------------------KEL-GIP------
-V---------------------KW-VSF-DA-GTAMSAA--------------MASGDV
H-I-SFSQGVTPF-LVATAA-GQ--------D----LQIV---DVAV-----------SY
SD-----------ND---N-CVVRSELEATKENVKEK-LMGK---KVA-V--PLGTAAHS
GFLA-QMKY-F-GIA-------E--SDLNIVD-M-APADSA----AAFTQPNTDLAMACG
WGGA-LRTMK------TA---GSPIIEGKE--------K--EKVVGK-VFD--VTS----
-IPTSFGE--ENPDLLAKFLAVTAKMNADYAK------N---------------------
------------------------------------------------------------
-------------------AK-P-MMDS-----I---SKAAGMDMEGTAAVIK--T-FVF
PTVEEQL-SAEW-MG-------GG--VADYLTAS----AKALEE-GGKI--------KAL
A--D--------------------------------------------------------
------------------------------------------------------------
------------------------------------------------------------
------------------------------------------------------------
------------------------------------------------------------
--YSA-----LVND----------------------------------------------
---TYL-KKA----------ASMAN-----------------------------------
------------------------------------------------------------
------------------------------------------------------------
------------------------------------------------------------
------------------------------------------------------------
------------------------------------------------------------
------------------------------------------------------------
------------------------------------------------------------
------------------------------------------------------------
------------------------------------------------------------
------------------------------------------------------------
------------------------------------------------------------
------------------------------------------------------------
--------------------------------------
>ref_n_216
------------------------------------------------------------
------------------------------------------------------------
------------------------------------------------------------
------------------------------------------------------------
------------------------------------------------------------
------------------------------------------------------------
--MGL----KK-------------------------------------------------
------------------------------------------------------------
------------------------------------------------------------
------------------------------------------------------------
------------------------------------------------------------
--------------------------LAG----VL-----------AG------GVMTLM
------------------------------------------------------------
------------------------------------------AT-----AP---------
------------------------------------------------------------
------------------------------------------------S-----YA----
-----------------------------------LDE----------------------
------------------------------------------------------------
------------------------------------------------------------
------------------------------------------------------------
------------------------------------------------------------
------------------------------------------------------------
----------------------------LVVA-Y-FL---EWP--------TPNQF----
------------------------------------------------------------
------------------------------------------------------------
------------------------------------------------------------
------AQAN--GLYE-------------------------------EAL-GIP------
-V---------------------KW-VSF-DA-GTAMSAA--------------MASGDV
H-I-SFSQGVTPF-LVATAA-GQ--------D----LTTV---DIAV-----------SY
SD-----------ND---N-CVVRSELEITKDNVA-E-LKGK---KVA-V--PLGTAAHS
GFLA-QMAH-F-GIA-------E--SDLEIVD-M-APSDSA----AAFAQPNTDLAMACG
WGGS-LRAMK------QH---GNPIIEGAE--------K--EAVVGK-VFD--VTS----
-VPTSFAE--ENPEILTKFLKVTADMNAKYAA------D---------------------
------------------------------------------------------------
-------------------SA-P-MMES-----I---AKAAGMDAEGTAAVIG--T-FVF
PTVETQL-SADW-MG-------GG--VAEYFTNA----AASLEA-SGKI--------KAL
P--D--------------------------------------------------------
------------------------------------------------------------
------------------------------------------------------------
------------------------------------------------------------
------------------------------------------------------------
--YSA-----VVDA----------------------------------------------
---SYL-EAA----------SKM-------------------------------------
------------------------------------------------------------
------------------------------------------------------------
------------------------------------------------------------
------------------------------------------------------------
------------------------------------------------------------
------------------------------------------------------------
------------------------------------------------------------
------------------------------------------------------------
------------------------------------------------------------
------------------------------------------------------------
------------------------------------------------------------
------------------------------------------------------------
--------------------------------------
>ref_n_50
------------------------------------------------------------
------------------------------------------------------------
------------------------------------------------------------
------------------------------------------------------------
------------------------------------------------------------
------------------------------------------------------------
-MKVL----KS-------------------------------------------------
------------------------------------------------------------
------------------------------------------------------------
------------------------------------------------------------
------------------------------------------------------------
--------------------------LTA----AL-----------VG------ASALVA
------------------------------------------------------------
------------------------------------------TG-----SA---------
------------------------------------------------------------
------------------------------------------------A--LADGH----
-----------------------------------LKE----------------------
------------------------------------------------------------
------------------------------------------------------------
------------------------------------------------------------
------------------------------------------------------------
------------------------------------------------------------
----------------------------ITVA-Y-FL---EWP--------TPNQF----
------------------------------------------------------------
------------------------------------------------------------
------------------------------------------------------------
------AQTN--KMYE-------------------------------EAL-GVK------
-V---------------------NW-VSF-DA-GTAMSAA--------------MASGDV
H-I-SFSQGVTPF-LVATAA-GQ--------D----LQVV---DVAV-----------SY
SD-----------ND---N-CVVRAELEANKENAAEV-LKGK---KVA-V--PLGTAAHS
GFLA-QIKY-L-NIN-------E--SDLTIVD-M-SPSDSA----AAFSQPNTDLAMACG
WGGS-LRKMK------EH---GNPIIEGKE--------K--ESVVGK-VFD--VTS----
-IPTSFGE--ENPELLAKFLKLTADMNAKYAA------D---------------------
------------------------------------------------------------
-------------------AD-S-MIND-----I---QKSAGMDLDATKAVIK--T-FVF
PTVAEQL-SDEW-MG-------GG--VAEYLANG----AASLEA-DGKI--------KAL
S--D--------------------------------------------------------
------------------------------------------------------------
------------------------------------------------------------
------------------------------------------------------------
------------------------------------------------------------
--YNA-----VVNS----------------------------------------------
---SYL-EAA----------SKM-------------------------------------
------------------------------------------------------------
------------------------------------------------------------
------------------------------------------------------------
------------------------------------------------------------
------------------------------------------------------------
------------------------------------------------------------
------------------------------------------------------------
------------------------------------------------------------
------------------------------------------------------------
------------------------------------------------------------
------------------------------------------------------------
------------------------------------------------------------
--------------------------------------
>ref_n_489
------------------------------------------------------------
------------------------------------------------------------
------------------------------------------------------------
------------------------------------------------------------
------------------------------------------------------------
------------------------------------------------------------
-MKLV----KT-------------------------------------------------
------------------------------------------------------------
------------------------------------------------------------
------------------------------------------------------------
------------------------------------------------------------
--------------------------VAA----AL-----------AG------ASILAG
------------------------------------------------------------
------------------------------------------GM-----VP---------
------------------------------------------------------------
------------------------------------------------A--AADGH----
-----------------------------------LKE----------------------
------------------------------------------------------------
------------------------------------------------------------
------------------------------------------------------------
------------------------------------------------------------
------------------------------------------------------------
----------------------------ITVA-Y-FL---EWP--------TPNQF----
------------------------------------------------------------
------------------------------------------------------------
------------------------------------------------------------
------AQAN--KLYE-------------------------------KEL-GVK------
-V---------------------KW-VSF-DA-GTAMSAA--------------MASGDV
H-I-SFSQGVTPF-LVATAA-GQ--------D----LQIV---DVAV-----------SY
SD-----------ND---N-CVVRAELEVDKSNAAAK-LKGK---KVA-V--PLGTAAHS
GFLA-QMAY-L-GIP-------E--SDLTIVD-M-APSDSA----AAFSQPNTDLAMACG
WGGS-LRKMK------EH---GNPIIEGKE--------K--ETVVGK-VFD--VTS----
-VPTSFGE--ENPELLAKFLKVTADMNAQYAK------D---------------------
------------------------------------------------------------
-------------------SG-P-MMES-----I---AKEAGMDMEGTSAVIG--T-FVF
PTVSEQL-SAEW-MG-------GG--VADYLTAS----AGKLEA-SGKI--------KAL
S--D--------------------------------------------------------
------------------------------------------------------------
------------------------------------------------------------
------------------------------------------------------------
------------------------------------------------------------
--YKA-----LVNS----------------------------------------------
---SYL-EAA----------SKM-------------------------------------
------------------------------------------------------------
------------------------------------------------------------
------------------------------------------------------------
------------------------------------------------------------
------------------------------------------------------------
------------------------------------------------------------
------------------------------------------------------------
------------------------------------------------------------
------------------------------------------------------------
------------------------------------------------------------
------------------------------------------------------------
------------------------------------------------------------
--------------------------------------
>ref_n_206
------------------------------------------------------------
------------------------------------------------------------
------------------------------------------------------------
------------------------------------------------------------
------------------------------------------------------------
------------------------------------------------------------
-MKTL----KT-------------------------------------------------
------------------------------------------------------------
------------------------------------------------------------
------------------------------------------------------------
------------------------------------------------------------
--------------------------MVA----AL-----------AA------STAMFL
------------------------------------------------------------
------------------------------------------AT-----AP---------
------------------------------------------------------------
------------------------------------------------A--QA-------
-----------------------------------LDE----------------------
------------------------------------------------------------
------------------------------------------------------------
------------------------------------------------------------
------------------------------------------------------------
------------------------------------------------------------
----------------------------LTVA-Y-FL---EWP--------TPNQY----
------------------------------------------------------------
------------------------------------------------------------
------------------------------------------------------------
------AQAN--KIYE-------------------------------KEL-GVK------
-V---------------------NW-VSF-DA-GTAMSAA--------------MASGDV
H-I-SFSQGVTPF-LVATAA-GQ--------D----LQVV---DVAV-----------SY
SD-----------ND---N-CVVRSELEITKDN-VAD-LKGK---KVA-V--PLGTAAHS
GFLA-QMKH-F-GIA-------E--SDLTIVD-M-APSDSA----AAFSQPNTDLAMACG
WGGA-LRTMK------KH---GNPIIEGAE--------K--EAVVGK-VFD--VTS----
-IPTSFGE--ENPELLAKFLKVTADMNAMYAK------D---------------------
------------------------------------------------------------
-------------------SA-P-MMES-----I---SKAAGMDMEGTTAVIG--T-FVF
PTVEEQL-SDAW-MG-------KT--VAEYLAAG----AKSLEE-GGKI--------KAL
G--D--------------------------------------------------------
------------------------------------------------------------
------------------------------------------------------------
------------------------------------------------------------
------------------------------------------------------------
--YNA-----LVNS----------------------------------------------
---SYL-EAA----------SKM-------------------------------------
------------------------------------------------------------
------------------------------------------------------------
------------------------------------------------------------
------------------------------------------------------------
------------------------------------------------------------
------------------------------------------------------------
------------------------------------------------------------
------------------------------------------------------------
------------------------------------------------------------
------------------------------------------------------------
------------------------------------------------------------
------------------------------------------------------------
--------------------------------------
>ref_n_430
------------------------------------------------------------
------------------------------------------------------------
------------------------------------------------------------
------------------------------------------------------------
------------------------------------------------------------
---------------------------------------------------------MIS
KRNLM----GA-------------------------------------------------
------------------------------------------------------------
------------------------------------------------------------
------------------------------------------------------------
------------------------------------------------------------
--------------------------VAG----V----------------------AMLS
------------------------------------------------------------
------------------------------------------GA-----GT---------
------------------------------------------------------------
------------------------------------------------A--IADGH----
-----------------------------------LEE----------------------
------------------------------------------------------------
------------------------------------------------------------
------------------------------------------------------------
------------------------------------------------------------
------------------------------------------------------------
----------------------------ITVA-Y-FL---EWP--------TPNQF----
------------------------------------------------------------
------------------------------------------------------------
------------------------------------------------------------
------AQAN--GLYE-------------------------------EAL-GVK------
-V---------------------NW-VSF-DA-GTAMSAA--------------MASGDV
H-I-SYSQGVTPF-LVATAA-GQ--------D----LQVV---DVAV-----------SY
SD-----------ND---N-CVVRSDLEITKDNVM-E-LKGS---KVA-V--PLGTAAHS
GFLA-QIAY-F-GMS-------E--SDFNIVD-M-SPSDSA----AAFGQPSTDLAMVCG
WGGS-LRTMK------QH---GNPIIEGAE--------K--ESVVGK-VFD--VTS----
-IPTAFGE--ENPELLAKFLAMTAKMNAMYAA------D---------------------
------------------------------------------------------------
-------------------PS-S-MMEG-----I---AQEAGMDMEGTTAVIG--T-FVF
PDTATQL-SAEW-MG-------GG--VAEILANS----AAGL---GDKI--------TPL
A--D--------------------------------------------------------
------------------------------------------------------------
------------------------------------------------------------
------------------------------------------------------------
------------------------------------------------------------
--YSA-----VVNS----------------------------------------------
---SYL-EAA----------SNM-------------------------------------
------------------------------------------------------------
------------------------------------------------------------
------------------------------------------------------------
------------------------------------------------------------
------------------------------------------------------------
------------------------------------------------------------
------------------------------------------------------------
------------------------------------------------------------
------------------------------------------------------------
------------------------------------------------------------
------------------------------------------------------------
------------------------------------------------------------
--------------------------------------
>ref_n_6
------------------------------------------------------------
------------------------------------------------------------
------------------------------------------------------------
------------------------------------------------------------
------------------------------------------------------------
------------------------------------------------------------
-MKFT----NT-------------------------------------------------
------------------------------------------------------------
------------------------------------------------------------
------------------------------------------------------------
------------------------------------------------------------
--------------------------LTA----M----------------------AVAL
------------------------------------------------------------
------------------------------------------AA-----TT---------
------------------------------------------------------------
------------------------------------------------G--TAANA----
-----------------------------------LDE----------------------
------------------------------------------------------------
------------------------------------------------------------
------------------------------------------------------------
------------------------------------------------------------
------------------------------------------------------------
----------------------------LVVA-Y-FL---EWP--------TPNQH----
------------------------------------------------------------
------------------------------------------------------------
------------------------------------------------------------
------AQAN--KLYA-------------------------------EKL-GIP------
-V---------------------KW-VAF-DA-GTAMSAA--------------MASGDV
H-I-SYSQGVTPF-LVATAA-GQ--------D----LQVV---DIAV-----------SY
SD-----------ND---N-CVVRSELEITKDNVM-D-LKGK---KVA-V--PLGTAAHS
GFLA-QIKH-F-GMT-------E--SDFTIVD-M-APSDSA----AAFSQPSTDLAMACG
WGGS-LRTMK------QH---GNPIISGAE--------K--EAVVGK-VFD--VTS----
-VPTAFGE--ENPDILAKFLAITAEMNAAYAA------D---------------------
------------------------------------------------------------
-------------------PA-P-MMAG-----I---AKEAGMDMEGTTAVIG--T-FVF
PSTATQL-SADW-MG-------GG--VADFLTAA----AAGL---GDKI--------TPL
S--D--------------------------------------------------------
------------------------------------------------------------
------------------------------------------------------------
------------------------------------------------------------
------------------------------------------------------------
--YSA-----VVNS----------------------------------------------
---SYL-EAA----------SKM-------------------------------------
------------------------------------------------------------
------------------------------------------------------------
------------------------------------------------------------
------------------------------------------------------------
------------------------------------------------------------
------------------------------------------------------------
------------------------------------------------------------
------------------------------------------------------------
------------------------------------------------------------
------------------------------------------------------------
------------------------------------------------------------
------------------------------------------------------------
--------------------------------------
>ref_n_267
------------------------------------------------------------
------------------------------------------------------------
------------------------------------------------------------
------------------------------------------------------------
------------------------------------------------------------
------------------------------------------------------------
-MKFT----NT-------------------------------------------------
------------------------------------------------------------
------------------------------------------------------------
------------------------------------------------------------
------------------------------------------------------------
--------------------------LTA----M----------------------AVAL
------------------------------------------------------------
------------------------------------------AA-----TT---------
------------------------------------------------------------
------------------------------------------------G--SAAYA----
-----------------------------------LDE----------------------
------------------------------------------------------------
------------------------------------------------------------
------------------------------------------------------------
------------------------------------------------------------
------------------------------------------------------------
----------------------------LVVA-Y-FL---EWP--------TPNQY----
------------------------------------------------------------
------------------------------------------------------------
------------------------------------------------------------
------AQHN--KIYS-------------------------------EKM-GIP------
-V---------------------KW-VAF-DA-GTAMSAA--------------MASGDV
H-I-SFSQGVTPF-LVATAA-GQ--------D----LQAV---DIAV-----------SY
SE-----------ND---N-CVVRSELEITKDNAAEE-LKGK---KVA-V--PLGTAAHS
GFLA-QMAY-L-NIP-------E--SDLTIVD-M-APSDSA----AAFSQPNTDLAMACG
WGGS-LRTMK------EY---GNTILSGAE--------K--EKVVGK-VFD--LTT----
-IPTAFGE--ENPDVLAQFLAITAEMNAMYAA------D---------------------
------------------------------------------------------------
-------------------RA-P-MMDA-----I---QKEAGMDMEGTTAVID--V-FAF
PTIEEQL-SEEW-MG-------GF--VTEYLTDS----AAKLEE-GGKI--------SAL
S--D--------------------------------------------------------
------------------------------------------------------------
------------------------------------------------------------
------------------------------------------------------------
------------------------------------------------------------
--YSA-----VVNT----------------------------------------------
---SYL-EAA----------KKMMME----------------------------------
------------------------------------------------------------
------------------------------------------------------------
------------------------------------------------------------
------------------------------------------------------------
------------------------------------------------------------
------------------------------------------------------------
------------------------------------------------------------
------------------------------------------------------------
------------------------------------------------------------
------------------------------------------------------------
------------------------------------------------------------
------------------------------------------------------------
--------------------------------------
>ref_n_35
------------------------------------------------------------
------------------------------------------------------------
------------------------------------------------------------
------------------------------------------------------------
------------------------------------------------------------
------------------------------------------------------------
-MKLT----KT-------------------------------------------------
------------------------------------------------------------
------------------------------------------------------------
------------------------------------------------------------
------------------------------------------------------------
--------------------------LTA----M----------------------AVAL
------------------------------------------------------------
------------------------------------------AA-----TT---------
------------------------------------------------------------
------------------------------------------------G---GAHA----
-----------------------------------LDE----------------------
------------------------------------------------------------
------------------------------------------------------------
------------------------------------------------------------
------------------------------------------------------------
------------------------------------------------------------
----------------------------LTVG-Y-FL---EWP--------TPNQY----
------------------------------------------------------------
------------------------------------------------------------
------------------------------------------------------------
------AQAN--KMYS-------------------------------EAL-GIP------
-V---------------------NW-VSF-DA-GTAMSAA--------------MASGDV
H-I-SFSQGVTPF-LVATAA-GQ--------D----LQVV---DVAV-----------SY
SD-----------ND---N-CVVRSELEIDASNVA-E-LKGK---KVA-V--PLGTAAHS
GFLA-QMKH-F-GIA-------E--ADLTIVD-M-APSDSA----AAFSQPDTDLAMACG
WGGS-LRTMK------EY---GNVLMSGAE--------K--EAVVGK-VFD--VTS----
-IPTSFGE--ENPELLAKFLSVTAKMNAMYAA------D---------------------
------------------------------------------------------------
-------------------RA-P-MMEA-----I---SKEAGMDLEGTTAVLD--V-FAF
PTIDEQL-SDAW-LG-------GF--VGEYLTSS----AKTLEE-GGKI--------QAL
D--D--------------------------------------------------------
------------------------------------------------------------
------------------------------------------------------------
------------------------------------------------------------
------------------------------------------------------------
--YNA-----LINT----------------------------------------------
---SYL-EAA----------SKM-------------------------------------
------------------------------------------------------------
------------------------------------------------------------
------------------------------------------------------------
------------------------------------------------------------
------------------------------------------------------------
------------------------------------------------------------
------------------------------------------------------------
------------------------------------------------------------
------------------------------------------------------------
------------------------------------------------------------
------------------------------------------------------------
------------------------------------------------------------
--------------------------------------
>ref_n_166
------------------------------------------------------------
------------------------------------------------------------
------------------------------------------------------------
------------------------------------------------------------
------------------------------------------------------------
------------------------------------------------------------
-MKFT----KT-------------------------------------------------
------------------------------------------------------------
------------------------------------------------------------
------------------------------------------------------------
------------------------------------------------------------
--------------------------LTA----V----------------------AVAL
------------------------------------------------------------
------------------------------------------AA-----TT---------
------------------------------------------------------------
------------------------------------------------G---AAKA----
-----------------------------------LDE----------------------
------------------------------------------------------------
------------------------------------------------------------
------------------------------------------------------------
------------------------------------------------------------
------------------------------------------------------------
----------------------------LVVA-Y-FL---EWP--------TPNQF----
------------------------------------------------------------
------------------------------------------------------------
------------------------------------------------------------
------AQAN--KLYS-------------------------------EKL-GIP------
-V---------------------KW-VSF-DA-GTAMSAA--------------MASGDV
H-I-SFSQGVTPF-LVATAA-GQ--------D----LQIV---DIAV-----------GY
SD-----------ND---N-CVVRSELEIDASNVAAE-LPGK---KVA-V--PLGTAAHS
GFLA-QMKH-F-GID-------E--STLTIVD-M-APSDSA----AAFSQPSTDLAMACG
WGGS-LRTMR------EH---GNVLLSGAE--------K--EAVVGK-VFD--VTS----
-VPTSFAE--ENAEVLTKFLAITAEMNEMYAA------D---------------------
------------------------------------------------------------
-------------------RA-P-MMEA-----I---AKEAGMDLDGTTAVMD--V-FSF
PTVEAQL-SDEW-MG-------GF--VAQYLADS----AKALED-GGKI--------TAL
S--D--------------------------------------------------------
------------------------------------------------------------
------------------------------------------------------------
------------------------------------------------------------
------------------------------------------------------------
--YGP-----LVNS----------------------------------------------
---TYL-EAA----------SKM-------------------------------------
------------------------------------------------------------
------------------------------------------------------------
------------------------------------------------------------
------------------------------------------------------------
------------------------------------------------------------
------------------------------------------------------------
------------------------------------------------------------
------------------------------------------------------------
------------------------------------------------------------
------------------------------------------------------------
------------------------------------------------------------
------------------------------------------------------------
--------------------------------------
>ref_n_394
------------------------------------------------------------
------------------------------------------------------------
------------------------------------------------------------
------------------------------------------------------------
------------------------------------------------------------
------------------------------------------------------------
-MKFT----KT-------------------------------------------------
------------------------------------------------------------
------------------------------------------------------------
------------------------------------------------------------
------------------------------------------------------------
--------------------------LTA----V----------------------AVAL
------------------------------------------------------------
------------------------------------------TA-----MT---------
------------------------------------------------------------
------------------------------------------------G---TAKA----
-----------------------------------LDE----------------------
------------------------------------------------------------
------------------------------------------------------------
------------------------------------------------------------
------------------------------------------------------------
------------------------------------------------------------
----------------------------LVVA-Y-FL---EWP--------TPNQY----
------------------------------------------------------------
------------------------------------------------------------
------------------------------------------------------------
------AQNK--KLYS-------------------------------EKM-GMP------
-V---------------------KW-VSF-DT-GTAMSAA--------------MASGDV
H-I-AFSQGVTPF-LVATAA-GQ--------D----LQIV---DIAV-----------TY
SD-----------ND---N-CVVRSELEITKDNVASE-LPGK---KVA-V--PLGTAAHS
GFLA-QMAH-F-GID-------E--SSLTIVD-M-APSDSA----AAFSQPSTDLAMACG
WGGS-LRTMR------EH---GNVLISGAE--------K--EAVVGK-VFD--VTS----
-IPTSFGE--ENPDVLAKFLAITAEMNAMYAA------D---------------------
------------------------------------------------------------
-------------------RS-P-MMEA-----I---SVEAGMDLEGTTAVMD--V-FGF
PDVATQL-SDAW-MG-------GF--VAQYLADN----AASLEA-DGKI--------KAL
P--D--------------------------------------------------------
------------------------------------------------------------
------------------------------------------------------------
------------------------------------------------------------
------------------------------------------------------------
--YNA-----LVNT----------------------------------------------
---SYL-EAA----------SNM-------------------------------------
------------------------------------------------------------
------------------------------------------------------------
------------------------------------------------------------
------------------------------------------------------------
------------------------------------------------------------
------------------------------------------------------------
------------------------------------------------------------
------------------------------------------------------------
------------------------------------------------------------
------------------------------------------------------------
------------------------------------------------------------
------------------------------------------------------------
--------------------------------------
>ref_n_328
------------------------------------------------------------
------------------------------------------------------------
------------------------------------------------------------
------------------------------------------------------------
------------------------------------------------------------
------------------------------------------------------------
--MLA----KT-------------------------------------------------
------------------------------------------------------------
------------------------------------------------------------
------------------------------------------------------------
------------------------------------------------------------
--------------------------TMG----LV-----------SG------LALMLA
------------------------------------------------------------
-------------------------------------------A-----WP---------
------------------------------------------------------------
------------------------------------------------A--LAEGP----
-----------------------------------LDE----------------------
------------------------------------------------------------
------------------------------------------------------------
------------------------------------------------------------
------------------------------------------------------------
------------------------------------------------------------
----------------------------ITIA-Y-YT---EWP--------IPVMA----
------------------------------------------------------------
------------------------------------------------------------
------------------------------------------------------------
------YKDN--PKLE-------------------------------EEL-GVK------
-V---------------------NW-VSF-ET-GTAMSAA--------------MASGDV
Q-I-ALSQGVPPF-VVAVSS-GQ--------D----LQLI---DIAV-----------NY
SD-----------TD---N-CVVRSDLEIDKTNAG-E-LAGK---KVA-V--PLGTAAHH
GFLR-QMEH-F-GVP-------L--ESLQIVD-M-DPPTSA----AALA--QGAIDFACG
YGGG-LARMK------EY---GNVLLTGAE--------K--EAIGIL-VFD--ATT----
-APADFIA--EHEDIVTKFLAIKNEAARTYNS-G-E--A---------------------
------------------------------------------------------------
-------------------SE-E-MLQA-----M---ADASGMDLAGAKASLE--L-MTF
PEAEEQL-SEDW-LG-------GR--VVPFMKEV----AEVFAE-TGAI--D-----HVL
D--S--------------------------------------------------------
------------------------------------------------------------
------------------------------------------------------------
------------------------------------------------------------
------------------------------------------------------------
--YEH-----ALNT----------------------------------------------
---GPL-KAA----------SQM-------------------------------------
------------------------------------------------------------
------------------------------------------------------------
------------------------------------------------------------
------------------------------------------------------------
------------------------------------------------------------
------------------------------------------------------------
------------------------------------------------------------
------------------------------------------------------------
------------------------------------------------------------
------------------------------------------------------------
------------------------------------------------------------
------------------------------------------------------------
--------------------------------------
>ref_n_427
------------------------------------------------------------
------------------------------------------------------------
------------------------------------------------------------
------------------------------------------------------------
------------------------------------------------------------
------------------------------------------------------------
---MQ----KT-------------------------------------------------
------------------------------------------------------------
------------------------------------------------------------
------------------------------------------------------------
------------------------------------------------------------
--------------------------FLA----LS-----------SA------LAVLTG
------------------------------------------------------------
-------------------------------------------S----------------
------------------------------------------------------------
------------------------------------------------V--AFGDT----
-----------------------------------RTE----------------------
------------------------------------------------------------
------------------------------------------------------------
------------------------------------------------------------
------------------------------------------------------------
------------------------------------------------------------
----------------------------ITVG-Y-FL---EWP--------MPFQY----
------------------------------------------------------------
------------------------------------------------------------
------------------------------------------------------------
------AKVN--GTYE-------------------------------EEM-GVT------
-I---------------------NW-RSF-DT-GTAMNAA--------------MASGDV
Q-I-SVSHGAPPF-VIATSA-GQ--------D----LNMV---DVAV-----------SY
SE-----------NE---G-CVIRSALEIDQSNAA-E-LAGK---RVA-A--PLGTAAFY
SFLK-QMDH-V-GVD-------V--ATLNVLD-M-APAESA----AALS--QGAIDMACG
WGGA-FNRMK------EV---GNVLMTGAE--------K--EEAGIL-IFD--ATT----
-VPASFAS--EDGELLAKFLKVTADANAMWSD-G-A--H---------------------
------------------------------------------------------------
-------------------RD-E-MLPL-----V---AKDAGMDEEAAAQALS--R-MAF
PTISDQL-SAKW-FG-------GG--IQSYLVGV----AQVFSE-AKSI--D-----AAL
P--S--------------------------------------------------------
------------------------------------------------------------
------------------------------------------------------------
------------------------------------------------------------
------------------------------------------------------------
--YEA-----YLNT----------------------------------------------
---RPL-TAA----------GEM-------------------------------------
------------------------------------------------------------
------------------------------------------------------------
------------------------------------------------------------
------------------------------------------------------------
------------------------------------------------------------
------------------------------------------------------------
------------------------------------------------------------
------------------------------------------------------------
------------------------------------------------------------
------------------------------------------------------------
------------------------------------------------------------
------------------------------------------------------------
--------------------------------------
>ref_n_114
------------------------------------------------------------
------------------------------------------------------------
------------------------------------------------------------
------------------------------------------------------------
------------------------------------------------------------
------------------------------------------------------------
----M----KK-------------------------------------------------
------------------------------------------------------------
------------------------------------------------------------
------------------------------------------------------------
------------------------------------------------------------
--------------------------LIT----ML-----------IG------AAFSVS
------------------------------------------------------------
-------------------------------------------A-----YS---------
------------------------------------------------------------
------------------------------------------------A--YAAED----
-----------------------------------LKE----------------------
------------------------------------------------------------
------------------------------------------------------------
------------------------------------------------------------
------------------------------------------------------------
------------------------------------------------------------
----------------------------LNVA-Y-FL---EWP--------MPMMA----
------------------------------------------------------------
------------------------------------------------------------
------------------------------------------------------------
------AKAS--GAYD-------------------------------EAL-GVK------
-V---------------------NW-VSF-ET-GTAMSAA--------------MASGDI
Q-I-SVSQGIPPF-VVAASG-GQ--------D----IQVI---DVAV-----------SY
SD-----------ND---N-CVVYSELEVDKSNAK-E-LEGK---KVA-V--PLGTAAHY
GFLR-QMSH-F-GID-------T--STLEIVD-M-APTDAA----PAFA--QGNLDFACG
FGGG-LQRMK------EH---GNVLLTGAE--------K--EELGIL-VFD--VTS----
-APAQFIQ--EYPEVVAKFLSVTAKANDEWNS-G-K--N---------------------
------------------------------------------------------------
-------------------ND-E-LIKV-----I---AKEAGMTVEGAKDAVA--T-MKF
PSIEEQL-SDKW-FG-------GA--VQTFMGGV----AQVFKE-AGSI--E-----ATL
E--S--------------------------------------------------------
------------------------------------------------------------
------------------------------------------------------------
------------------------------------------------------------
------------------------------------------------------------
--YES-----RANK----------------------------------------------
---EPL-EAA----------SKL-------------------------------------
------------------------------------------------------------
------------------------------------------------------------
------------------------------------------------------------
------------------------------------------------------------
------------------------------------------------------------
------------------------------------------------------------
------------------------------------------------------------
------------------------------------------------------------
------------------------------------------------------------
------------------------------------------------------------
------------------------------------------------------------
------------------------------------------------------------
--------------------------------------
>ref_n_306
------------------------------------------------------------
------------------------------------------------------------
------------------------------------------------------------
------------------------------------------------------------
------------------------------------------------------------
------------------------------------------------------------
---MT----NK-------------------------------------------------
------------------------------------------------------------
------------------------------------------------------------
------------------------------------------------------------
------------------------------------------------------------
--------------------------TIK----FA-----------IA------AALGAV
------------------------------------------------------------
-------------------------------------------A-----TV---------
------------------------------------------------------------
------------------------------------------------S--FAQP-----
------------------------------------KE----------------------
------------------------------------------------------------
------------------------------------------------------------
------------------------------------------------------------
------------------------------------------------------------
------------------------------------------------------------
----------------------------ITVA-Y-FL---EWP--------MPYLA----
------------------------------------------------------------
------------------------------------------------------------
------------------------------------------------------------
------AKAA--GTYD-------------------------------KEM-GVK------
-V---------------------NW-RSF-ET-GTAMSAA--------------MASGDV
Q-I-AVSQGVPPF-VVAASG-GQ--------S----IQVV---DIAV-----------SY
SD-----------ND---N-CVVSKKLEIDKSSAK-E-LAGK---TVA-V--PLGTAAHY
GFLR-QMDH-F-GVA-------V--SSLKVIN-M-APPEGA----AALA--QGSVDFACG
YGGG-LTRMK------EY---GNVLLTGKE--------K--EALGIL-VFD--VTS----
-SPTNFIA--ENQQLLSKFLKVTANANTQWNA-K-K------------------------
------------------------------------------------------------
-------------------DP-A-MLKV-----I---AKESGMDEAAAAKSIA--T-MSF
PSAKDQL-SKQW-LG-------GN--AQTFMKGV----ADVFMT-AGNI--K-----KVL
P--S--------------------------------------------------------
------------------------------------------------------------
------------------------------------------------------------
------------------------------------------------------------
------------------------------------------------------------
--YDK-----SVNT----------------------------------------------
---APL-MQA----------VK--------------------------------------
------------------------------------------------------------
------------------------------------------------------------
------------------------------------------------------------
------------------------------------------------------------
------------------------------------------------------------
------------------------------------------------------------
------------------------------------------------------------
------------------------------------------------------------
------------------------------------------------------------
------------------------------------------------------------
------------------------------------------------------------
------------------------------------------------------------
--------------------------------------
>ref_n_250
------------------------------------------------------------
------------------------------------------------------------
------------------------------------------------------------
------------------------------------------------------------
------------------------------------------------------------
------------------------------------------------------------
---MK----KL-------------------------------------------------
------------------------------------------------------------
------------------------------------------------------------
------------------------------------------------------------
------------------------------------------------------------
--------------------------MTA----LV-----------TG------TALSAS
------------------------------------------------------------
-------------------------------------------M-----VP---------
------------------------------------------------------------
------------------------------------------------A--QAM------
------------------------------------DE----------------------
------------------------------------------------------------
------------------------------------------------------------
------------------------------------------------------------
------------------------------------------------------------
------------------------------------------------------------
----------------------------ITIA-Y-FL---EWP--------LPMME----
------------------------------------------------------------
------------------------------------------------------------
------------------------------------------------------------
------AKAS--GAYD-------------------------------EAL-GMK------
-V---------------------NW-VSF-DT-GTAMSAA--------------MASGDV
Q-I-AVSQGIPPF-VVAASS-GQ--------D----LQVV---DVAV-----------TY
SE-----------ND---N-CVVSSGLEIDKTNAS-E-LAGK---KVA-I--PLGTAAHY
GFLR-QMDH-F-GVE-------I--SSLEVVD-M-APPEGA----VALA--QGAIDFACG
YGGG-LTRMK------DY---GNVLLTGAE--------K--EDLGIL-VFD--VTS----
-TPSAFAA--QNPDVVATFLKVTAEANARWTS-G-E--G---------------------
------------------------------------------------------------
-------------------GE-E-MLAV-----L---AKESGLDLEAARDAIS--T-MGF
PSLEEQL-SAKW-MD-------GG--IQSFMKGV----ADVFVN-AGSI--G-----ASQ
P--S--------------------------------------------------------
------------------------------------------------------------
------------------------------------------------------------
------------------------------------------------------------
------------------------------------------------------------
--YET-----NVNI----------------------------------------------
---ETM-RIA----------NEG-------------------------------------
------------------------------------------------------------
------------------------------------------------------------
------------------------------------------------------------
------------------------------------------------------------
------------------------------------------------------------
------------------------------------------------------------
------------------------------------------------------------
------------------------------------------------------------
------------------------------------------------------------
------------------------------------------------------------
------------------------------------------------------------
------------------------------------------------------------
--------------------------------------
>ref_n_243
------------------------------------------------------------
------------------------------------------------------------
------------------------------------------------------------
------------------------------------------------------------
------------------------------------------------------------
------------------------------------------------------------
---MK----KT-------------------------------------------------
------------------------------------------------------------
------------------------------------------------------------
------------------------------------------------------------
------------------------------------------------------------
--------------------------IAS----LL-----------AG------TAILAS
------------------------------------------------------------
-------------------------------------------G-----QA---------
------------------------------------------------------------
------------------------------------------------A--LADGH----
-----------------------------------IEE----------------------
------------------------------------------------------------
------------------------------------------------------------
------------------------------------------------------------
------------------------------------------------------------
------------------------------------------------------------
----------------------------ITVA-Y-FL---EWP--------LPMYD----
------------------------------------------------------------
------------------------------------------------------------
------------------------------------------------------------
------AWAN--GEFD-------------------------------EAL-GVT------
-I---------------------NW-VSF-ET-GTAMSAA--------------MASGDV
H-I-AVSQGLPPF-VVAASA-GQ--------D----IEVV---DVAV-----------TY
SD-----------NQ---N-CVVRSDLEIDADNAG-E-LAGR---RVA-V--PLGTAAHY
DFLR-QMEH-F-GVD-------L--ASLEIVD-M-APPEGA----AALS--QGAVDFACG
YGGG-YTRML------EY---GNILLTGAE--------K--EEVGIL-VFD--VIS----
-APAEFVA--ENPDLVASFLAVTQAANDRWNA-G-E------------------------
------------------------------------------------------------
-------------------TE-A-MLPN-----I---AQQAGMDLEAARASIG--T-MAF
PSGETVL-GPIW-MD-------GG--MATFMAGV----AGVFVE-AGSI--D-----GAL
D--D--------------------------------------------------------
------------------------------------------------------------
------------------------------------------------------------
------------------------------------------------------------
------------------------------------------------------------
--YTD-----RVNP----------------------------------------------
---GPL-SEA----------VN--------------------------------------
------------------------------------------------------------
------------------------------------------------------------
------------------------------------------------------------
------------------------------------------------------------
------------------------------------------------------------
------------------------------------------------------------
------------------------------------------------------------
------------------------------------------------------------
------------------------------------------------------------
------------------------------------------------------------
------------------------------------------------------------
------------------------------------------------------------
--------------------------------------
>ref_n_378
------------------------------------------------------------
------------------------------------------------------------
------------------------------------------------------------
------------------------------------------------------------
------------------------------------------------------------
------------------------------------------------------------
---MK----KT-------------------------------------------------
------------------------------------------------------------
------------------------------------------------------------
------------------------------------------------------------
------------------------------------------------------------
--------------------------IAS----LL-----------AG------TAMLAS
------------------------------------------------------------
-------------------------------------------G-----QA---------
------------------------------------------------------------
------------------------------------------------A--LADGH----
-----------------------------------VEE----------------------
------------------------------------------------------------
------------------------------------------------------------
------------------------------------------------------------
------------------------------------------------------------
------------------------------------------------------------
----------------------------ITVA-Y-FL---EWP--------LPMYD----
------------------------------------------------------------
------------------------------------------------------------
------------------------------------------------------------
------AWAN--GEFE-------------------------------EAM-GIE------
-L---------------------NW-VSF-ET-GTAMSAA--------------MASGDV
Q-I-AVSQGLPPF-VVAASA-GQ--------D----IEVV---DVAV-----------TY
AD-----------ND---N-CVVRSDLEIDADNAS-E-LAGR---RVA-V--PLGTAAHY
GFLR-QMDH-F-GVA-------L--DSLEIVD-M-APPEGA----AALS--QGAVDFACG
YGGG-LTTML------EY---GNVLLTGEE--------K--TELGIL-VFD--VIA----
-APAEFVA--ENPDLVAQFLAVGQAANDRWNS-N-P------------------------
------------------------------------------------------------
-------------------ND-E-MLQN-----I---ADAAGMDLESAQNAIA--T-MGF
PSAEEVL-GATW-MD-------GG--MATFMGGV----ANVFVE-AGSI--D-----SAL
A--D--------------------------------------------------------
------------------------------------------------------------
------------------------------------------------------------
------------------------------------------------------------
------------------------------------------------------------
--YTD-----RVNA----------------------------------------------
---GPL-TDA----------TN--------------------------------------
------------------------------------------------------------
------------------------------------------------------------
------------------------------------------------------------
------------------------------------------------------------
------------------------------------------------------------
------------------------------------------------------------
------------------------------------------------------------
------------------------------------------------------------
------------------------------------------------------------
------------------------------------------------------------
------------------------------------------------------------
------------------------------------------------------------
--------------------------------------
>ref_n_497
------------------------------------------------------------
------------------------------------------------------------
------------------------------------------------------------
------------------------------------------------------------
------------------------------------------------------------
------------------------------------------------------------
---MK----RS-------------------------------------------------
------------------------------------------------------------
------------------------------------------------------------
------------------------------------------------------------
------------------------------------------------------------
--------------------------LTP----LL-----------AG------TAMLLG
------------------------------------------------------------
-------------------------------------------A-----QG---------
------------------------------------------------------------
------------------------------------------------A--QA-------
-------------------------------------D----------------------
------------------------------------------------------------
------------------------------------------------------------
------------------------------------------------------------
------------------------------------------------------------
------------------------------------------------------------
----------------------------ITVG-Y-FL---EWP--------MPFLA----
------------------------------------------------------------
------------------------------------------------------------
------------------------------------------------------------
------AKAD--GLYD-------------------------------EAL-GET------
-V---------------------TW-VSF-ET-GTAMSAA--------------MASGDV
Q-M-SVSQGVPPF-VVAASA-GQ--------A----LQVI---DVAV-----------SY
SE-----------ND---N-CVVATALEIDKTTAA-D-LEGK---TVA-V--PIGTSAHY
GFLR-QMDH-F-GVP-------L--NSLKIVD-M-APVDGA----AALA--QGAVDFACG
YGGG-LSRMK------EH---GNVLLTGAE--------K--EDLGIL-VFD--VTS----
-APTDFIA--ENEDLVSAFLKVTADANAKWAS-G-E--G---------------------
------------------------------------------------------------
-------------------GD-E-MLAA-----I---ARESGMDLAATTAAIE--T-FTF
PTVEEQL-SDKW-LG-------AN--AATFMKGV----ADVFAT-SGSI--D-----AAL
D--S--------------------------------------------------------
------------------------------------------------------------
------------------------------------------------------------
------------------------------------------------------------
------------------------------------------------------------
--YEG-----SVNT----------------------------------------------
---GPL-AAI----------ADDVQG----------------------------------
------------------------------------------------------------
------------------------------------------------------------
------------------------------------------------------------
------------------------------------------------------------
------------------------------------------------------------
------------------------------------------------------------
------------------------------------------------------------
------------------------------------------------------------
------------------------------------------------------------
------------------------------------------------------------
------------------------------------------------------------
------------------------------------------------------------
--------------------------------------
>ref_n_179
------------------------------------------------------------
------------------------------------------------------------
------------------------------------------------------------
------------------------------------------------------------
------------------------------------------------------------
------------------------------------------------------------
----M----TN-------------------------------------------------
------------------------------------------------------------
------------------------------------------------------------
------------------------------------------------------------
------------------------------------------------------------
--------------------------FMK----PL-----------LGVSAIALASFAAA
------------------------------------------------------------
-------------------------------------------T-----PA---------
------------------------------------------------------------
------------------------------------------------V--AQ-------
------------------------------------DS----------------------
------------------------------------------------------------
------------------------------------------------------------
------------------------------------------------------------
------------------------------------------------------------
------------------------------------------------------------
----------------------------LTVG-Y-FL---EWP--------MPFLA----
------------------------------------------------------------
------------------------------------------------------------
------------------------------------------------------------
------AKAD--GAYE-------------------------------EAL-GME------
-V---------------------NW-VSF-ET-GTAMSAA--------------MASGDV
Q-I-SISQGVPPF-VVAVSS-GQ--------P----LQMI---DVAV-----------SY
SE-----------ND---N-CVVATELEIDKDSAG-E-LAGK---KVA-V--PLGTASHY
GFLK-QMDH-F-GVD-------I--STLEIVD-M-APTDGA----AALA--QGSVDFACG
YGGG-LTRMK------EH---GNILLTGAE--------K--EELGIL-VFD--VTS----
-APSDFIV--ENEELVSTFLSVTAEANATWND-S-H------------------------
------------------------------------------------------------
-------------------PA-E-MLSK-----I---AMESGMDEEAALASIS--G-FTF
PTIEEQI-SEKW-LG-------GT--AASYMKGV----ADVFVE-SGAI--P-----SAL
E--S--------------------------------------------------------
------------------------------------------------------------
------------------------------------------------------------
------------------------------------------------------------
------------------------------------------------------------
--YEG-----TIAL----------------------------------------------
---GPL-EAI----------E---------------------------------------
------------------------------------------------------------
------------------------------------------------------------
------------------------------------------------------------
------------------------------------------------------------
------------------------------------------------------------
------------------------------------------------------------
------------------------------------------------------------
------------------------------------------------------------
------------------------------------------------------------
------------------------------------------------------------
------------------------------------------------------------
------------------------------------------------------------
--------------------------------------
>ref_n_1
------------------------------------------------------------
------------------------------------------------------------
------------------------------------------------------------
------------------------------------------------------------
------------------------------------------------------------
------------------------------------------------------------
----M----KT-------------------------------------------------
------------------------------------------------------------
------------------------------------------------------------
------------------------------------------------------------
------------------------------------------------------------
--------------------------FAK----LM-----------SA------GALIMA
------------------------------------------------------------
-------------------------------------------A-----QS---------
------------------------------------------------------------
------------------------------------------------A--TA-------
------------------------------------QD----------------------
------------------------------------------------------------
------------------------------------------------------------
------------------------------------------------------------
------------------------------------------------------------
------------------------------------------------------------
----------------------------LTVG-Y-FL---EWP--------MPFLA----
------------------------------------------------------------
------------------------------------------------------------
------------------------------------------------------------
------AKAD--GTYD-------------------------------EAL-EMP------
-V---------------------NW-VAF-ET-GTAMSAA--------------MASGDV
Q-I-ALSQGVPPF-VVATSA-GQ--------A----LQTL---DIAV-----------SY
SE-----------ND---N-CVVATTLEIDKDSAD-E-LAGK---KVA-I--PIGTASHY
GFLR-QMDH-F-GVD-------V--STMTIVD-M-APTDGA----AALA--QGEVDMACG
YGGG-LTRMK------DS---GNVLLTGTE--------K--EDLGIL-VFD--VTS----
-APADFAV--ENEALVSEFLKVTAAVNAEWNE-N-H------------------------
------------------------------------------------------------
-------------------SP-E-MLAK-----I---AAESGMSVEATEAAIS--G-FSF
PSIEEQL-SQKW-LG-------GN--VADFMKGV----ADVFVE-AGSI--S-----SAL
D--T--------------------------------------------------------
------------------------------------------------------------
------------------------------------------------------------
------------------------------------------------------------
------------------------------------------------------------
--YEN-----TVNV----------------------------------------------
---APL-AAA----------Q---------------------------------------
------------------------------------------------------------
------------------------------------------------------------
------------------------------------------------------------
------------------------------------------------------------
------------------------------------------------------------
------------------------------------------------------------
------------------------------------------------------------
------------------------------------------------------------
------------------------------------------------------------
------------------------------------------------------------
------------------------------------------------------------
------------------------------------------------------------
--------------------------------------
>ref_n_240
------------------------------------------------------------
------------------------------------------------------------
------------------------------------------------------------
------------------------------------------------------------
------------------------------------------------------------
------------------------------------------------------------
----M----RR-------------------------------------------------
------------------------------------------------------------
------------------------------------------------------------
------------------------------------------------------------
------------------------------------------------------------
--------------------------FAS----MM-----------SA------SAMALV
------------------------------------------------------------
-------------------------------------------A-----GA---------
------------------------------------------------------------
------------------------------------------------A--AA-------
------------------------------------EE----------------------
------------------------------------------------------------
------------------------------------------------------------
------------------------------------------------------------
------------------------------------------------------------
------------------------------------------------------------
----------------------------LTVA-Y-FL---EWP--------MPFLA----
------------------------------------------------------------
------------------------------------------------------------
------------------------------------------------------------
------AKAD--GTYD-------------------------------EAL-GMK------
-V---------------------NW-VAF-ET-GTAMSAA--------------MASGDV
Q-I-ALSQGVPPF-VVAASA-GQ--------A----LQTL---DVAV-----------SY
SE-----------ND---N-CVVATALEIDKGSAD-E-LAGK---KVA-V--PMGTAAHY
GFLR-QMEH-F-GVD-------V--ASLTVVD-M-APTDGA----AALA--QGEVDFACG
YGGG-LARMK------EH---GNVLLTGAE--------K--EELGIL-VFD--VTS----
-APADFVV--ENEALVSEFLAVTAAVNAEWNE-N-H------------------------
------------------------------------------------------------
-------------------DP-E-MLAK-----I---AAESGMTPEEAEAAIE--T-FAF
PSVEEQL-SPKW-LG-------GN--AQNFMKGV----ADVFVE-AGSI--G-----SAL
D--S--------------------------------------------------------
------------------------------------------------------------
------------------------------------------------------------
------------------------------------------------------------
------------------------------------------------------------
--YAA-----AINT----------------------------------------------
---APL-AAT----------Q---------------------------------------
------------------------------------------------------------
------------------------------------------------------------
------------------------------------------------------------
------------------------------------------------------------
------------------------------------------------------------
------------------------------------------------------------
------------------------------------------------------------
------------------------------------------------------------
------------------------------------------------------------
------------------------------------------------------------
------------------------------------------------------------
------------------------------------------------------------
--------------------------------------
>ref_n_221
------------------------------------------------------------
------------------------------------------------------------
------------------------------------------------------------
------------------------------------------------------------
------------------------------------------------------------
------------------------------------------------------------
----M----KT-------------------------------------------------
------------------------------------------------------------
------------------------------------------------------------
------------------------------------------------------------
------------------------------------------------------------
--------------------------LAK----LM-----------TG------AALALS
------------------------------------------------------------
-------------------------------------------A-----QS---------
------------------------------------------------------------
------------------------------------------------A--AA-------
------------------------------------QD----------------------
------------------------------------------------------------
------------------------------------------------------------
------------------------------------------------------------
------------------------------------------------------------
------------------------------------------------------------
----------------------------LTVG-Y-FL---EWP--------MPFLA----
------------------------------------------------------------
------------------------------------------------------------
------------------------------------------------------------
------AKAD--GAYD-------------------------------EAL-GTN------
-V---------------------NW-VAF-ET-GTAMSAA--------------MASGDV
Q-I-SISQGVPPF-VVAASA-GQ--------P----LQVV---DVAV-----------SY
SE-----------ND---N-CVAATMLEIDKDSAD-E-LAGK---KVA-V--PLGTAAYY
GFLR-QMEH-F-GVD-------V--ASMTVVD-M-APTDGA----AALA--QGAVDFACG
YGGG-LARMK------EH---GNVLLTGAE--------K--EELGIL-VFD--VTS----
-TSTDFAI--ENADMVSDFLAVTAKYNAEWNE-T-K------------------------
------------------------------------------------------------
-------------------SP-E-MLEK-----I---ATEAGMSTEAAEASIS--T-FSF
PSVEEQL-SPKW-LG-------GN--AASFMKGV----ADVFVE-AGSI--D-----TAL
D--S--------------------------------------------------------
------------------------------------------------------------
------------------------------------------------------------
------------------------------------------------------------
------------------------------------------------------------
--YEN-----AVNT----------------------------------------------
---GPL-RAV----------LAGQ------------------------------------
------------------------------------------------------------
------------------------------------------------------------
------------------------------------------------------------
------------------------------------------------------------
------------------------------------------------------------
------------------------------------------------------------
------------------------------------------------------------
------------------------------------------------------------
------------------------------------------------------------
------------------------------------------------------------
------------------------------------------------------------
------------------------------------------------------------
--------------------------------------
>ref_n_380
------------------------------------------------------------
------------------------------------------------------------
------------------------------------------------------------
------------------------------------------------------------
------------------------------------------------------------
------------------------------------------------------------
----M----KT-------------------------------------------------
------------------------------------------------------------
------------------------------------------------------------
------------------------------------------------------------
------------------------------------------------------------
--------------------------LTK----LM-----------TG------AAVLLS
------------------------------------------------------------
-------------------------------------------A-----QA---------
------------------------------------------------------------
------------------------------------------------A--TA-------
------------------------------------EE----------------------
------------------------------------------------------------
------------------------------------------------------------
------------------------------------------------------------
------------------------------------------------------------
------------------------------------------------------------
----------------------------LTVG-Y-FL---EWP--------MPFLA----
------------------------------------------------------------
------------------------------------------------------------
------------------------------------------------------------
------AKAD--GAYE-------------------------------EAL-GMD------
-V---------------------NW-VSF-ET-GTAMSAA--------------MASGDV
Q-I-SVSQGVPPF-VVAASA-GQ--------P----LQVI---DVAV-----------SY
SE-----------ND---N-CVVATELEIDKDSAG-E-LAGK---KVA-V--PIGTAAHY
GFLR-QMDH-F-GVD-------L--SSLTVVD-M-PPTDGA----AALA--QGEVDFACG
YGGG-LTRMK------EH---GNVLLTGAE--------K--EELGIL-VFD--VTT----
-APSDFIV--ENEALVSTFLSVTAAANAEWNE-T-Q------------------------
------------------------------------------------------------
-------------------SP-E-MLEK-----I---ATESGMTVEATEASIS--T-FTF
PSIEEQL-SEKW-LG-------GS--AQNFMKGV----ADVFVE-AGSI--D-----SAL
E--S--------------------------------------------------------
------------------------------------------------------------
------------------------------------------------------------
------------------------------------------------------------
------------------------------------------------------------
--YEG-----SVNT----------------------------------------------
---GPL-MAA----------Q---------------------------------------
------------------------------------------------------------
------------------------------------------------------------
------------------------------------------------------------
------------------------------------------------------------
------------------------------------------------------------
------------------------------------------------------------
------------------------------------------------------------
------------------------------------------------------------
------------------------------------------------------------
------------------------------------------------------------
------------------------------------------------------------
------------------------------------------------------------
--------------------------------------
>ref_n_78
------------------------------------------------------------
------------------------------------------------------------
------------------------------------------------------------
------------------------------------------------------------
------------------------------------------------------------
------------------------------------------------------------
----M----KT-------------------------------------------------
------------------------------------------------------------
------------------------------------------------------------
------------------------------------------------------------
------------------------------------------------------------
--------------------------LAK----LM-----------TG------AALAMG
------------------------------------------------------------
-------------------------------------------A-----QS---------
------------------------------------------------------------
------------------------------------------------A--AA-------
------------------------------------ED----------------------
------------------------------------------------------------
------------------------------------------------------------
------------------------------------------------------------
------------------------------------------------------------
------------------------------------------------------------
----------------------------LTVG-Y-FL---EWP--------MPFLA----
------------------------------------------------------------
------------------------------------------------------------
------------------------------------------------------------
------AKAD--GSYD-------------------------------EAL-GMS------
-V---------------------KW-VSF-ET-GTAMSAA--------------MASGDV
Q-I-SISQGVPPF-VVAASA-GQ--------A----LEVI---DVAV-----------SY
SE-----------ND---N-CVVAAALEIDKDSAD-E-LAGK---KVA-V--PMGTAAHY
GFLR-QMEY-F-GVD-------V--ASLSIVD-M-APTDGA----AALA--QGAVDFACG
YGGG-LSRMK------EH---GNVLLTGAE--------K--EELGIL-VFD--VTS----
-APADFVA--ENSDVVSDFLAVTAAVNAEWNA-T-H------------------------
------------------------------------------------------------
-------------------SP-E-MLAK-----I---AAESGMSVEAAEASIA--T-FTF
PSVEAQL-SEKW-LG-------GN--AQNFMKGV----ADVFVE-AGSI--G-----SAL
A--S--------------------------------------------------------
------------------------------------------------------------
------------------------------------------------------------
------------------------------------------------------------
------------------------------------------------------------
--YED-----AVNA----------------------------------------------
---GPL-SAT----------VAD-------------------------------------
------------------------------------------------------------
------------------------------------------------------------
------------------------------------------------------------
------------------------------------------------------------
------------------------------------------------------------
------------------------------------------------------------
------------------------------------------------------------
------------------------------------------------------------
------------------------------------------------------------
------------------------------------------------------------
------------------------------------------------------------
------------------------------------------------------------
--------------------------------------
>ref_n_476
------------------------------------------------------------
------------------------------------------------------------
------------------------------------------------------------
------------------------------------------------------------
------------------------------------------------------------
------------------------------------------------------------
----M----KT-------------------------------------------------
------------------------------------------------------------
------------------------------------------------------------
------------------------------------------------------------
------------------------------------------------------------
--------------------------MTT----LM-----------SG------AALLFA
------------------------------------------------------------
-------------------------------------------A-----QS---------
------------------------------------------------------------
------------------------------------------------A--IA-------
------------------------------------ED----------------------
------------------------------------------------------------
------------------------------------------------------------
------------------------------------------------------------
------------------------------------------------------------
------------------------------------------------------------
----------------------------LTVG-Y-FL---EWP--------MPFLA----
------------------------------------------------------------
------------------------------------------------------------
------------------------------------------------------------
------AKAD--GAYD-------------------------------EAL-GMD------
-V---------------------NW-VSF-ET-GTAMSAA--------------MASGDV
Q-I-SISQGVPPF-VVAASA-GQ--------P----LQVI---DVAV-----------SY
SE-----------ND---N-CVVATQLEIDKESAD-E-LAGK---KVA-V--PMGTAAHY
GFLR-QMDH-F-GVD-------L--DTLSIVD-M-APADGA----AALA--QGAVDFACG
YGGG-LSRMK------EH---GNVLLTGAE--------K--EALGIL-VFD--VTS----
-APADFIA--ENGDVVSTFLSVTAAVNAEWNE-T-K------------------------
------------------------------------------------------------
-------------------SP-E-MLAK-----I---AAESGMSLEATEASIS--T-FTF
PSAEDQL-SAKW-LG-------GN--AQNFMKGV----ADVFVE-AGSI--G-----TAL
D--S--------------------------------------------------------
------------------------------------------------------------
------------------------------------------------------------
------------------------------------------------------------
------------------------------------------------------------
--YED-----TVNT----------------------------------------------
---APL-AAV----------VSN-------------------------------------
------------------------------------------------------------
------------------------------------------------------------
------------------------------------------------------------
------------------------------------------------------------
------------------------------------------------------------
------------------------------------------------------------
------------------------------------------------------------
------------------------------------------------------------
------------------------------------------------------------
------------------------------------------------------------
------------------------------------------------------------
------------------------------------------------------------
--------------------------------------
>ref_n_355
------------------------------------------------------------
------------------------------------------------------------
------------------------------------------------------------
------------------------------------------------------------
------------------------------------------------------------
------------------------------------------------------------
---MK----NT-------------------------------------------------
------------------------------------------------------------
------------------------------------------------------------
------------------------------------------------------------
------------------------------------------------------------
--------------------------IAK----LL-----------AG------TALAMC
------------------------------------------------------------
-------------------------------------------A-----QG---------
------------------------------------------------------------
------------------------------------------------A--AADGH----
-----------------------------------LEE----------------------
------------------------------------------------------------
------------------------------------------------------------
------------------------------------------------------------
------------------------------------------------------------
------------------------------------------------------------
----------------------------ITVA-Y-FL---EWP--------LPMLE----
------------------------------------------------------------
------------------------------------------------------------
------------------------------------------------------------
------AKAS--GAYE-------------------------------EAL-GVD------
-I---------------------NW-VSF-ET-GTAMSAA--------------MASGDV
Q-I-SVSQGLPPF-VVATSA-GQ--------E----LQII---DVAV-----------SY
SD-----------ND---N-CVVREDLEIDAENAS-E-LSGR---TVA-V--PLGTAAHY
GFLR-QMDH-F-GVD-------L--ASLEIVD-M-APPEGA----AALS--QGAVDFACG
YGGG-LARMK------EY---GNVLLTGAE--------K--EALGIL-VFD--VTS----
-APEAFIA--ENPELVSAFVGVSAAANERWNS-G-A--G---------------------
------------------------------------------------------------
-------------------GD-E-MLEV-----I---AAESGMDLEAARGAIA--T-MSF
PSTEDQL-GATW-FD-------GG--MAEFMLGV----ANVFVD-AGSI--D-----SAN
D--S--------------------------------------------------------
------------------------------------------------------------
------------------------------------------------------------
------------------------------------------------------------
------------------------------------------------------------
--YED-----NVNA----------------------------------------------
---EPL-AAT----------AGN-------------------------------------
------------------------------------------------------------
------------------------------------------------------------
------------------------------------------------------------
------------------------------------------------------------
------------------------------------------------------------
------------------------------------------------------------
------------------------------------------------------------
------------------------------------------------------------
------------------------------------------------------------
------------------------------------------------------------
------------------------------------------------------------
------------------------------------------------------------
--------------------------------------
>ref_n_129
------------------------------------------------------------
------------------------------------------------------------
------------------------------------------------------------
------------------------------------------------------------
------------------------------------------------------------
------------------------------------------------------------
---MK----KT-------------------------------------------------
------------------------------------------------------------
------------------------------------------------------------
------------------------------------------------------------
------------------------------------------------------------
--------------------------ATS----LF-----------AL------ATVAFS
------------------------------------------------------------
-------------------------------------------S-----TA---------
------------------------------------------------------------
------------------------------------------------A--MAQL-----
------------------------------------NE----------------------
------------------------------------------------------------
------------------------------------------------------------
------------------------------------------------------------
------------------------------------------------------------
------------------------------------------------------------
----------------------------LTVG-Y-FL---EWP--------MPFLA----
------------------------------------------------------------
------------------------------------------------------------
------------------------------------------------------------
------AVDS--GAYS-------------------------------EAL-GMP------
-V---------------------NW-VSF-ET-GTAMSAA--------------MASGDV
Q-I-SVSQGLPPF-VVATSA-GQ--------D----LQII---DVAV-----------SY
SE-----------ND---N-CVVRSDLEIDASNAS-E-LAGR---RVA-V--PLGTAAHY
GFLR-QMDY-F-GID-------L--ASLDIVD-M-APPEGA----AALS--QGAVDFACG
YGGG-LTRMR------EY---GNTLLTGAE--------K--EQLGIL-VFD--VTS----
-APASFLA--EYPDIAATFVGVTAAANERWNS-G-A--G---------------------
------------------------------------------------------------
-------------------GD-A-MLAE-----I---AQQSGMDLEAARAAIS--T-MVF
PSIDDQL-SAAW-LG-------GN--AQTFMLGV----ANVFAE-AGSI--P-----AAL
G--S--------------------------------------------------------
------------------------------------------------------------
------------------------------------------------------------
------------------------------------------------------------
------------------------------------------------------------
--YEG-----AVNT----------------------------------------------
---GPL-MQA----------QANRM-----------------------------------
------------------------------------------------------------
------------------------------------------------------------
------------------------------------------------------------
------------------------------------------------------------
------------------------------------------------------------
------------------------------------------------------------
------------------------------------------------------------
------------------------------------------------------------
------------------------------------------------------------
------------------------------------------------------------
------------------------------------------------------------
------------------------------------------------------------
--------------------------------------
>ref_n_197
------------------------------------------------------------
------------------------------------------------------------
------------------------------------------------------------
------------------------------------------------------------
------------------------------------------------------------
------------------------------------------------------------
---MR----KT-------------------------------------------------
------------------------------------------------------------
------------------------------------------------------------
------------------------------------------------------------
------------------------------------------------------------
--------------------------LAT----LL-----------AG------TAIAAS
------------------------------------------------------------
-------------------------------------------A-----QA---------
------------------------------------------------------------
------------------------------------------------S--LADGH----
-----------------------------------IDE----------------------
------------------------------------------------------------
------------------------------------------------------------
------------------------------------------------------------
------------------------------------------------------------
------------------------------------------------------------
----------------------------ITVA-Y-FL---EWP--------MPFLA----
------------------------------------------------------------
------------------------------------------------------------
------------------------------------------------------------
------AKAE--GKYA-------------------------------EAL-GVD------
-V---------------------NW-VSF-DT-GTAMSAA--------------MASGDV
Q-I-AVSQGIPPF-VVAASS-GQ--------P----LQVI---DVAV-----------SY
SD-----------ND---N-CVVRTELEIDKENAS-E-LNGK---KVA-I--PLGTAAHY
GFLR-QMDH-F-GVD-------I--STLEIVD-M-APPEGA----VALA--QGALDFACG
YGGG-LARMK------EH---GNVLLTGAE--------K--EELGIL-VFD--VTS----
-APADFIA--ENPELVAKFLAVTAEANDAWNA-G-D--N---------------------
------------------------------------------------------------
-------------------RD-A-MLAV-----I---AEQSGMELADADASIS--T-MTF
PSLEEQL-SDKW-MN-------GG--IQTFMKGV----ADVFVE-AGSI--E-----SAL
D--S--------------------------------------------------------
------------------------------------------------------------
------------------------------------------------------------
------------------------------------------------------------
------------------------------------------------------------
--YED-----SLNA----------------------------------------------
---GPI-NDA----------SNM-------------------------------------
------------------------------------------------------------
------------------------------------------------------------
------------------------------------------------------------
------------------------------------------------------------
------------------------------------------------------------
------------------------------------------------------------
------------------------------------------------------------
------------------------------------------------------------
------------------------------------------------------------
------------------------------------------------------------
------------------------------------------------------------
------------------------------------------------------------
--------------------------------------
>ref_n_406
------------------------------------------------------------
------------------------------------------------------------
------------------------------------------------------------
------------------------------------------------------------
------------------------------------------------------------
------------------------------------------------------------
---MK----NP-------------------------------------------------
------------------------------------------------------------
------------------------------------------------------------
------------------------------------------------------------
------------------------------------------------------------
--------------------------LAT----FL-----------GG------TALALC
------------------------------------------------------------
-------------------------------------------ALTLNSPA---------
------------------------------------------------------------
------------------------------------------------A--QAQGL----
------------------------------------DE----------------------
------------------------------------------------------------
------------------------------------------------------------
------------------------------------------------------------
------------------------------------------------------------
------------------------------------------------------------
----------------------------ITVG-Y-FL---EWP--------LPMME----
------------------------------------------------------------
------------------------------------------------------------
------------------------------------------------------------
------PKAL--GTYD-------------------------------EAL-GLT------
-V---------------------NW-VSF-ET-GTAMSAA--------------MASGDV
Q-I-AVSQGVPPF-VVAASA-GQ--------D----LEAL---DVAV-----------SY
SD-----------ND---N-CVVASKLEIDKTNAA-D-LAGK---KVA-V--PLGTAAHY
GFLR-QMDH-F-GIE-------L--SSLSIVD-M-APPEGA----VALS--QGAVDFACG
YGGG-LARMK------EH---GNVLLTGKE--------K--EDLGIL-VFD--VTS----
-APEGFVA--EYPDLVAKFLAVTADANARWNA-G-D--E---------------------
------------------------------------------------------------
-------------------GD-A-MLKV-----I---AEDSGMDLEAARAAIA--T-MEF
PSVEEQL-SAKW-FD-------GG--VQTFMKGV----ADVFVE-AGSI--G-----SAR
D--S--------------------------------------------------------
------------------------------------------------------------
------------------------------------------------------------
------------------------------------------------------------
------------------------------------------------------------
--YAG-----NVNV----------------------------------------------
---EPL-KIA----------AGE-------------------------------------
------------------------------------------------------------
------------------------------------------------------------
------------------------------------------------------------
------------------------------------------------------------
------------------------------------------------------------
------------------------------------------------------------
------------------------------------------------------------
------------------------------------------------------------
------------------------------------------------------------
------------------------------------------------------------
------------------------------------------------------------
------------------------------------------------------------
--------------------------------------
>ref_n_389
------------------------------------------------------------
------------------------------------------------------------
------------------------------------------------------------
------------------------------------------------------------
------------------------------------------------------------
------------------------------------------------------------
---MK----KT-------------------------------------------------
------------------------------------------------------------
------------------------------------------------------------
------------------------------------------------------------
------------------------------------------------------------
--------------------------FAT----LA-----------AT------SVLALT
------------------------------------------------------------
-------------------------------------------S-----HA---------
------------------------------------------------------------
------------------------------------------------V--LAQDL----
------------------------------------EE----------------------
------------------------------------------------------------
------------------------------------------------------------
------------------------------------------------------------
------------------------------------------------------------
------------------------------------------------------------
----------------------------LTVA-Y-FL---EWP--------LPMLE----
------------------------------------------------------------
------------------------------------------------------------
------------------------------------------------------------
------AKAN--GTYD-------------------------------EAL-GLK------
-V---------------------NW-VSF-ET-GTAMSAA--------------MASGDV
Q-I-AVSQGIPPF-VVAASA-GQ--------A----IQVV---DVAV-----------TY
SE-----------ND---N-CVVSEALEIDKENAS-E-LAGK---KVA-V--PLGTAAHY
GFLR-QMDH-F-GID-------L--AGLEVVD-M-APPEGA----AALS--QGAVDFACG
YGGG-LSRMK------EH---GNVLLTGAE--------K--EELGIL-VFD--VTS----
-APESFIS--ENPELVAQFLQVTADANERWNS-G-A--G---------------------
------------------------------------------------------------
-------------------GD-A-MLEV-----V---AKESGMDLEGARAAIG--T-MGF
PSMDDQL-SSKW-LG-------GN--VQTFMKGV----ADVFVE-AGSI--D-----GAL
D--S--------------------------------------------------------
------------------------------------------------------------
------------------------------------------------------------
------------------------------------------------------------
------------------------------------------------------------
--YDN-----SVNT----------------------------------------------
---EPM-TIA----------DGK-------------------------------------
------------------------------------------------------------
------------------------------------------------------------
------------------------------------------------------------
------------------------------------------------------------
------------------------------------------------------------
------------------------------------------------------------
------------------------------------------------------------
------------------------------------------------------------
------------------------------------------------------------
------------------------------------------------------------
------------------------------------------------------------
------------------------------------------------------------
--------------------------------------
>ref_n_236
------------------------------------------------------------
------------------------------------------------------------
------------------------------------------------------------
------------------------------------------------------------
------------------------------------------------------------
------------------------------------------------------------
-MTLK----SK-------------------------------------------------
------------------------------------------------------------
------------------------------------------------------------
------------------------------------------------------------
------------------------------------------------------------
--------------------------LMG----AA-----------AA------VAALSG
------------------------------------------------------------
-------------------------------------------A-----QM---------
------------------------------------------------------------
------------------------------------------------A--MADAH----
-----------------------------------LEE----------------------
------------------------------------------------------------
------------------------------------------------------------
------------------------------------------------------------
------------------------------------------------------------
------------------------------------------------------------
----------------------------ITVG-Y-FL---EWP--------MPFLA----
------------------------------------------------------------
------------------------------------------------------------
------------------------------------------------------------
------AKAS--GAYD-------------------------------EAL-GVT------
-V---------------------NW-VSF-DT-GTAMSAA--------------MASGDV
Q-I-SVSQGVPPF-VVATSA-GQ--------N----LQIV---DVAV-----------SY
AD-----------ND---N-CVVREDLEITADNAA-D-LSGK---KAA-V--PLGTAAHY
GFLR-QMEH-F-DVD-------I--STMEVVD-M-APPEGA----AALD--QGSVDMACG
WGGS-LNRMK------EA---GNILLTGAE--------K--QELGIL-VFD--VTS----
-APAEFVA--ENPDLVAAFVKATADANAEWAA-N-P------------------------
------------------------------------------------------------
-------------------TD-E-MLAV-----I---ADESGMDTEATQASLD--T-FEF
PTIDQQL-SDAW-LG-------AN--AATFMKGV----ADVFVE-AGSI--P-----SAL
D--S--------------------------------------------------------
------------------------------------------------------------
------------------------------------------------------------
------------------------------------------------------------
------------------------------------------------------------
--YED-----LINV----------------------------------------------
---EPL-QDA----------QGM-------------------------------------
------------------------------------------------------------
------------------------------------------------------------
------------------------------------------------------------
------------------------------------------------------------
------------------------------------------------------------
------------------------------------------------------------
------------------------------------------------------------
------------------------------------------------------------
------------------------------------------------------------
------------------------------------------------------------
------------------------------------------------------------
------------------------------------------------------------
--------------------------------------
>ref_n_210
------------------------------------------------------------
------------------------------------------------------------
------------------------------------------------------------
------------------------------------------------------------
------------------------------------------------------------
------------------------------------------------------------
---MK----TF-------------------------------------------------
------------------------------------------------------------
------------------------------------------------------------
------------------------------------------------------------
------------------------------------------------------------
--------------------------TFA----TM-----------TA------AAALMS
------------------------------------------------------------
-------------------------------------------G-----QA---------
------------------------------------------------------------
------------------------------------------------A--LADAH----
-----------------------------------LEE----------------------
------------------------------------------------------------
------------------------------------------------------------
------------------------------------------------------------
------------------------------------------------------------
------------------------------------------------------------
----------------------------ITVG-Y-FL---EWP--------MPMLA----
------------------------------------------------------------
------------------------------------------------------------
------------------------------------------------------------
------AKAD--GTYD-------------------------------EEL-GLT------
-V---------------------NW-VSF-DT-GTAMSAA--------------MASGDV
Q-L-SVSQGVPPF-VVAASA-GQ--------D----IQVL---DVAV-----------SY
SE-----------ND---N-CVVRSDLSITADNAA-D-LEGK---KVA-V--PLGTAAHY
GFLR-QMDH-F-GVD-------L--ASLDVVD-M-APPEGG----AALN--QGAVDFACG
WGGG-LNTMK------EA---GNTLLTGAE--------K--EELGIL-VFD--VTS----
-APAEFVA--ENPGLVAKFVKVTADANAEWAA-E-G------------------------
------------------------------------------------------------
-------------------SD-E-MLEK-----I---ATESGQDVEAARAAIS--T-FTF
PTIEEQL-SEAW-LG-------GN--AATFMKGV----ADVFVE-SGSI--P-----SAL
G--S--------------------------------------------------------
------------------------------------------------------------
------------------------------------------------------------
------------------------------------------------------------
------------------------------------------------------------
--YGD-----TVNT----------------------------------------------
---GPL-TDA----------SSM-------------------------------------
------------------------------------------------------------
------------------------------------------------------------
------------------------------------------------------------
------------------------------------------------------------
------------------------------------------------------------
------------------------------------------------------------
------------------------------------------------------------
------------------------------------------------------------
------------------------------------------------------------
------------------------------------------------------------
------------------------------------------------------------
------------------------------------------------------------
--------------------------------------
>ref_n_72
------------------------------------------------------------
------------------------------------------------------------
------------------------------------------------------------
------------------------------------------------------------
------------------------------------------------------------
------------------------------------------------------------
---MK----KF-------------------------------------------------
------------------------------------------------------------
------------------------------------------------------------
------------------------------------------------------------
------------------------------------------------------------
--------------------------TLA----TM-----------TA------AAALMS
------------------------------------------------------------
-------------------------------------------G-----QA---------
------------------------------------------------------------
------------------------------------------------A--MADAH----
-----------------------------------LDE----------------------
------------------------------------------------------------
------------------------------------------------------------
------------------------------------------------------------
------------------------------------------------------------
------------------------------------------------------------
----------------------------ITVG-Y-FL---EWP--------MPMLA----
------------------------------------------------------------
------------------------------------------------------------
------------------------------------------------------------
------AKAD--GSYD-------------------------------EAL-GVP------
-V---------------------KW-VSF-ET-GTAMSAA--------------MASGDV
Q-M-SVSQGVPPF-VVAVSA-GQ--------N----LQII---DVAV-----------SY
SE-----------ND---N-CVVRSDLQITKDNAG-D-LAGK---KVA-V--PLGTAAHY
GFLR-QMDY-F-GVD-------I--STLDIVD-M-DPPTGS----AALA--QGDVDFACG
YGGG-LSRMK------ES---GNVLLTGAE--------K--EELGIL-VFD--VTS----
-APAEFIA--ENPEMAAKFVKVTADANAEWAA-N-Q------------------------
------------------------------------------------------------
-------------------SE-E-MLQS-----I---ASESGQELETARSDLT--G-FTF
PTIEQQL-SEAW-LG-------GN--AATFMKGV----ADVFVE-AGSI--P-----AAL
D--S--------------------------------------------------------
------------------------------------------------------------
------------------------------------------------------------
------------------------------------------------------------
------------------------------------------------------------
--YED-----TVNT----------------------------------------------
---GPL-TDA----------SSM-------------------------------------
------------------------------------------------------------
------------------------------------------------------------
------------------------------------------------------------
------------------------------------------------------------
------------------------------------------------------------
------------------------------------------------------------
------------------------------------------------------------
------------------------------------------------------------
------------------------------------------------------------
------------------------------------------------------------
------------------------------------------------------------
------------------------------------------------------------
--------------------------------------
>ref_n_347
------------------------------------------------------------
------------------------------------------------------------
------------------------------------------------------------
------------------------------------------------------------
------------------------------------------------------------
------------------------------------------------------------
---MK----NI-------------------------------------------------
------------------------------------------------------------
------------------------------------------------------------
------------------------------------------------------------
------------------------------------------------------------
--------------------------TFA----TM-----------TA------AAALMS
------------------------------------------------------------
-------------------------------------------G-----QA---------
------------------------------------------------------------
------------------------------------------------A--MADGH----
-----------------------------------LDE----------------------
------------------------------------------------------------
------------------------------------------------------------
------------------------------------------------------------
------------------------------------------------------------
------------------------------------------------------------
----------------------------ITVA-Y-FL---EWP--------MPMLA----
------------------------------------------------------------
------------------------------------------------------------
------------------------------------------------------------
------AKAS--GAYD-------------------------------EAL-GVT------
-V---------------------NW-VSF-ET-GTAMSAA--------------MASGDV
Q-I-AVSQGVPPF-VIAASA-GQ--------N----LQVI---DVAV-----------SY
SE-----------ND---N-CVVRSDLGITKENAG-E-LAGM---KAA-V--PLGTAAHY
GFLR-QMDH-F-GVD-------I--STIEVVD-M-DPPTGS----AALA--QGAVDFACG
YGGG-LATMK------ES---GNVLLTGAE--------K--EELGIL-VFD--VTS----
-APAAVIA--ENPEIMAKFVKVTADANAAWAA-D-P------------------------
------------------------------------------------------------
-------------------TE-E-MLQV-----I---ADESGQDLEAARGAIS--T-FAF
PTIEEQL-SERW-LG-------GN--AATFMKGV----ADVFVE-AGSI--P-----SAL
E--S--------------------------------------------------------
------------------------------------------------------------
------------------------------------------------------------
------------------------------------------------------------
------------------------------------------------------------
--YVD-----TVNT----------------------------------------------
---GPL-TDA----------SKM-------------------------------------
------------------------------------------------------------
------------------------------------------------------------
------------------------------------------------------------
------------------------------------------------------------
------------------------------------------------------------
------------------------------------------------------------
------------------------------------------------------------
------------------------------------------------------------
------------------------------------------------------------
------------------------------------------------------------
------------------------------------------------------------
------------------------------------------------------------
--------------------------------------
>ref_n_5
------------------------------------------------------------
------------------------------------------------------------
------------------------------------------------------------
------------------------------------------------------------
------------------------------------------------------------
------------------------------------------------------------
--MKM----KT-------------------------------------------------
------------------------------------------------------------
------------------------------------------------------------
------------------------------------------------------------
------------------------------------------------------------
--------------------------LAA----LA-----------TG------VAMALS
------------------------------------------------------------
-------------------------------------------A-----QA---------
------------------------------------------------------------
------------------------------------------------A--KAL------
------------------------------------DE----------------------
------------------------------------------------------------
------------------------------------------------------------
------------------------------------------------------------
------------------------------------------------------------
------------------------------------------------------------
----------------------------ITVA-Y-FL---EWP--------MPMMA----
------------------------------------------------------------
------------------------------------------------------------
------------------------------------------------------------
------AKAD--GTYE-------------------------------KEL-GVK------
-I---------------------NW-RSF-ET-GTAMSAA--------------MAAGDV
Q-I-AVSQGLPPF-VVAASA-GQ--------D----LQVL---DVAV-----------SY
SD-----------ND---N-CVVHADLEVDKNSAS-E-LAGK---KVA-V--PLGTAAHY
GFLR-QMNH-F-GID-------L--STLEIVN-M-PPPEGA----AALG--QKAVDFACG
YGGG-LARMK------EH---GNVLLTGAE--------K--EELGIL-VFD--VTS----
-APAAFVA--ENGELVAKFLKVTADANTKWNS-T-K------------------------
------------------------------------------------------------
-------------------DE-E-MLKV-----I---AKESGMDLDAAKAAIA--T-MKF
------------------------------------------------------------
------------------------------------------------------------
------------------------------------------------------------
------------------------------------------------------------
------------------------------------------------------------
------------------------------------------------------------
------------------------------------------------------------
------------------------------------------------------------
------------------------------------------------------------
------------------------------------------------------------
------------------------------------------------------------
------------------------------------------------------------
------------------------------------------------------------
------------------------------------------------------------
------------------------------------------------------------
------------------------------------------------------------
------------------------------------------------------------
------------------------------------------------------------
------------------------------------------------------------
------------------------------------------------------------
--------------------------------------
>ref_n_99
------------------------------------------------------------
------------------------------------------------------------
------------------------------------------------------------
------------------------------------------------------------
------------------------------------------------------------
------------------------------------------------------------
--MKF----RT-------------------------------------------------
------------------------------------------------------------
------------------------------------------------------------
------------------------------------------------------------
------------------------------------------------------------
--------------------------THT----LV-----------AG------ALALLA
------------------------------------------------------------
-------------------------------------------A-----QS---------
------------------------------------------------------------
------------------------------------------------A--TAQDL----
------------------------------------DE----------------------
------------------------------------------------------------
------------------------------------------------------------
------------------------------------------------------------
------------------------------------------------------------
------------------------------------------------------------
----------------------------LTVG-Y-FL---EWP--------MPMLA----
------------------------------------------------------------
------------------------------------------------------------
------------------------------------------------------------
------AKAS--GAFD-------------------------------EAL-GMK------
-V---------------------NW-VSF-ET-GTAMSAA--------------MASGDV
Q-I-SVSQGVPPF-VIAVSG-GQ--------D----LQLV---DVAV-----------SY
SD-----------ND---N-CVVSANLEIDADSAD-E-LAGK---KVA-V--PLGTAAHY
GFLR-QMDH-F-GID-------V--ASLQVVD-M-APPEGA----AALG--QGAVDFACG
YGGG-FTRMM------EH---GNVLLSGAE--------K--EELGIL-VFD--VTS----
-APASFIA--ENGDVVSKFLEVTAEANKEWAE-S-G------------------------
------------------------------------------------------------
-------------------ND-E-LLEI-----I---ASGAGMDLEAARSAIS--T-MKF
PTVEEQL-SDKW-LG-------AN--AATFMKGV----ADVFVD-AGSI--D-----SAL
D--S--------------------------------------------------------
------------------------------------------------------------
------------------------------------------------------------
------------------------------------------------------------
------------------------------------------------------------
--YVG-----TVNT----------------------------------------------
---GPL-QAI----------QDR-------------------------------------
------------------------------------------------------------
------------------------------------------------------------
------------------------------------------------------------
------------------------------------------------------------
------------------------------------------------------------
------------------------------------------------------------
------------------------------------------------------------
------------------------------------------------------------
------------------------------------------------------------
------------------------------------------------------------
------------------------------------------------------------
------------------------------------------------------------
--------------------------------------
>ref_n_100
------------------------------------------------------------
------------------------------------------------------------
------------------------------------------------------------
------------------------------------------------------------
------------------------------------------------------------
------------------------------------------------------------
--MNR----HT-------------------------------------------------
------------------------------------------------------------
------------------------------------------------------------
------------------------------------------------------------
------------------------------------------------------------
--------------------------ARA----LL-----------AG------TAVALG
------------------------------------------------------------
-------------------------------------------G-----QT---------
------------------------------------------------------------
------------------------------------------------A--QAQDL----
------------------------------------DE----------------------
------------------------------------------------------------
------------------------------------------------------------
------------------------------------------------------------
------------------------------------------------------------
------------------------------------------------------------
----------------------------LTVA-Y-FL---EWP--------MPMMA----
------------------------------------------------------------
------------------------------------------------------------
------------------------------------------------------------
------AKEA--GAYE-------------------------------EAL-GVP------
-I---------------------NW-VSF-ET-GTAMSAA--------------MASGDV
Q-I-AVSQGVPPF-VVAASG-GQ--------D----LQVV---DVAV-----------SY
SD-----------ND---N-CVVSAELEIDGDSAD-E-LAGK---KVA-V--PLGTAAHY
GFLR-QMDH-F-GID-------V--SGLQVVD-M-APPEGA----AALG--QGAVDFACG
YGGG-LTRMK------EY---GNVLLTGDE--------K--EELGIL-VFD--VTS----
-APASFIA--ENGDTVSTFLSVTAEWNERWNA-E-R------------------------
------------------------------------------------------------
-------------------SE-E-MLAS-----I---AESSGMDLEAARTAIS--T-MKF
PSVEDQL-SEDW-LG-------GN--AATFMKGV----ADVFVE-AGSI--D-----SAL
D--G--------------------------------------------------------
------------------------------------------------------------
------------------------------------------------------------
------------------------------------------------------------
------------------------------------------------------------
--YED-----AVNT----------------------------------------------
---GPL-EAV----------QAR-------------------------------------
------------------------------------------------------------
------------------------------------------------------------
------------------------------------------------------------
------------------------------------------------------------
------------------------------------------------------------
------------------------------------------------------------
------------------------------------------------------------
------------------------------------------------------------
------------------------------------------------------------
------------------------------------------------------------
------------------------------------------------------------
------------------------------------------------------------
--------------------------------------
>ref_n_12
------------------------------------------------------------
------------------------------------------------------------
------------------------------------------------------------
------------------------------------------------------------
------------------------------------------------------------
------------------------------------------------------------
-MTLR----KL-------------------------------------------------
------------------------------------------------------------
------------------------------------------------------------
------------------------------------------------------------
------------------------------------------------------------
--------------------------ITG----LA-----------AS------AAVIVT
------------------------------------------------------------
-------------------------------------------A-----T----------
------------------------------------------------------------
---------------------------------------------------TAANA----
------------------------------------QD----------------------
------------------------------------------------------------
------------------------------------------------------------
------------------------------------------------------------
------------------------------------------------------------
------------------------------------------------------------
----------------------------ITVA-Y-FE---QWP--------LPMLA----
------------------------------------------------------------
------------------------------------------------------------
------------------------------------------------------------
------AKAQ--GKYE-------------------------------EAL-GTN------
-I---------------------NF-RAF-ET-GTAMSAA--------------MASGDV
Q-F-SVSQGVPPF-VVAASG-GQ--------D----IQVL---DVAV-----------SY
SD-----------ND---N-CVVSSSLEIDKNSAS-E-LAGK---KVA-V--PLGTAAHY
GFLR-QMDH-F-GVD-------L--ASLEIVD-M-APPEGA----VALS--QGDVDFACG
YGGG-LTSMK------EH---GNVLLTGAE--------K--EELGIL-VFD--VTS----
-APAAFVA--ENGDLVAKFLAVTAEANAEWNA-N-Q------------------------
------------------------------------------------------------
-------------------SD-E-MLQL-----I---AEQSGMDVDATKASIS--T-MTF
PSVEDQL-SDKW-LG-------GN--AATFMKGV----ADVFVE-AGSI--D-----SAL
D--S--------------------------------------------------------
------------------------------------------------------------
------------------------------------------------------------
------------------------------------------------------------
------------------------------------------------------------
--YEG-----AVNA----------------------------------------------
---GPL-EAA----------SKM-------------------------------------
------------------------------------------------------------
------------------------------------------------------------
------------------------------------------------------------
------------------------------------------------------------
------------------------------------------------------------
------------------------------------------------------------
------------------------------------------------------------
------------------------------------------------------------
------------------------------------------------------------
------------------------------------------------------------
------------------------------------------------------------
------------------------------------------------------------
--------------------------------------
>ref_n_286
------------------------------------------------------------
------------------------------------------------------------
------------------------------------------------------------
------------------------------------------------------------
------------------------------------------------------------
------------------------------------------------------------
-MTLR----KF-------------------------------------------------
------------------------------------------------------------
------------------------------------------------------------
------------------------------------------------------------
------------------------------------------------------------
--------------------------ITS----LA-----------AG------TAAIVA
------------------------------------------------------------
-------------------------------------------A-----TG---------
------------------------------------------------------------
------------------------------------------------A--HAASD----
------------------------------------SE----------------------
------------------------------------------------------------
------------------------------------------------------------
------------------------------------------------------------
------------------------------------------------------------
------------------------------------------------------------
----------------------------ITVA-Y-FE---QWP--------MPFLA----
------------------------------------------------------------
------------------------------------------------------------
------------------------------------------------------------
------AKAA--GKYD-------------------------------EAL-GMK------
-V---------------------NF-RAF-ET-GTAMSAA--------------MASGDV
Q-F-SISQGVPPF-VVAASG-GQ--------D----IQVL---DVAV-----------SY
SD-----------ND---N-CVVSSALEIDKDSAS-E-LAGK---KVA-V--PLGTAAHY
GFLR-QMDH-F-GVE-------L--SSLEIVD-M-SPPDGA----VALS--QGDVDLACG
YGGG-LTSMK------EH---GNVLLTGAE--------K--EDLGIL-VFD--VTT----
-APAAYVA--ENGDIVAKFLSVTAAANAEWNA-N-Q------------------------
------------------------------------------------------------
-------------------SD-E-MLQV-----I---AEQSGMDLDATKASIS--T-MKF
LSLEEQT-SEKW-LG-------GN--AATFMKGV----ADVFVE-AGSI--D-----KAL
D--S--------------------------------------------------------
------------------------------------------------------------
------------------------------------------------------------
------------------------------------------------------------
------------------------------------------------------------
--YEG-----AVNI----------------------------------------------
---APL-QAA----------SKM-------------------------------------
------------------------------------------------------------
------------------------------------------------------------
------------------------------------------------------------
------------------------------------------------------------
------------------------------------------------------------
------------------------------------------------------------
------------------------------------------------------------
------------------------------------------------------------
------------------------------------------------------------
------------------------------------------------------------
------------------------------------------------------------
------------------------------------------------------------
--------------------------------------
>ref_n_144
------------------------------------------------------------
------------------------------------------------------------
------------------------------------------------------------
------------------------------------------------------------
------------------------------------------------------------
------------------------------------------------------------
---MK----KL-------------------------------------------------
------------------------------------------------------------
------------------------------------------------------------
------------------------------------------------------------
------------------------------------------------------------
--------------------------MSA----LV-----------AG------TALTLS
------------------------------------------------------------
-------------------------------------------M-----QA---------
------------------------------------------------------------
------------------------------------------------T--TAQAM----
------------------------------------EE----------------------
------------------------------------------------------------
------------------------------------------------------------
------------------------------------------------------------
------------------------------------------------------------
------------------------------------------------------------
----------------------------LTVG-Y-FL---EWP--------MPFLA----
------------------------------------------------------------
------------------------------------------------------------
------------------------------------------------------------
------AKAD--GSYD-------------------------------EAL-GMK------
-V---------------------NW-VSF-ET-GTAMSAA--------------MASGDV
Q-I-SVSQGLPPF-VVATSG-GQ--------D----LQLV---DVAV-----------SY
AE-----------NQ---G-CAVRKDLEITKDSAG-E-LAGK---KVA-V--PLGTAAHY
SFIR-QMDH-F-GVP-------L--DSLQIVD-M-PPPEGG----NALA--QGAVDFACG
YGGG-WATMR------EH---GDVLLTGAE--------K--QEIGIL-VFD--VTS----
-VPAAFAA--ENGETLAKFLKVTADANSAWND-G-K------------------------
------------------------------------------------------------
-------------------SD-E-MLAV-----I---AEQSGMDIEAARSAIG--T-MSF
PTIEEQL-SEAW-LG-------GT--AAGFMKGV----ADVFVE-AGSI--D-----SAL
D--S--------------------------------------------------------
------------------------------------------------------------
------------------------------------------------------------
------------------------------------------------------------
------------------------------------------------------------
--YEG-----ALNI----------------------------------------------
---EPL-KAA----------QGM-------------------------------------
------------------------------------------------------------
------------------------------------------------------------
------------------------------------------------------------
------------------------------------------------------------
------------------------------------------------------------
------------------------------------------------------------
------------------------------------------------------------
------------------------------------------------------------
------------------------------------------------------------
------------------------------------------------------------
------------------------------------------------------------
------------------------------------------------------------
--------------------------------------
>ref_n_529
------------------------------------------------------------
------------------------------------------------------------
------------------------------------------------------------
------------------------------------------------------------
------------------------------------------------------------
------------------------------------------------------------
---MK----KT-------------------------------------------------
------------------------------------------------------------
------------------------------------------------------------
------------------------------------------------------------
------------------------------------------------------------
--------------------------ILG----AV-----------LG------ATAMLS
------------------------------------------------------------
-------------------------------------------G-----TT---------
------------------------------------------------------------
------------------------------------------------A--MADGH----
------------------------------------GE----------------------
------------------------------------------------------------
------------------------------------------------------------
------------------------------------------------------------
------------------------------------------------------------
------------------------------------------------------------
----------------------------ITVA-Y-FL---EWP--------MPMMA----
------------------------------------------------------------
------------------------------------------------------------
------------------------------------------------------------
------AKAA--GTYD-------------------------------EAL-GTK------
-V---------------------NW-VSF-ET-GTAMSAA--------------MASGDV
Q-I-ALSQGLPPF-VVAVSG-GQ--------D----LQLV---DVAV-----------SY
AE-----------NQ---G-CAVHADLEIDKDNAS-E-LAGK---KVA-V--PLGTAAHY
SFIR-HMDH-F-GVP-------L--DSLSIVD-M-PPPEGA----NALG--QKAVDFACG
YGGG-WAKMQ------EF---GDKLLTGAE--------K--QDIGIL-VFD--VTS----
-VPAAFAA--ENGDMLAKFLKVTADANAQWAA-D-P------------------------
------------------------------------------------------------
-------------------SE-E-MLAV-----I---AEQSGMDLEAARGAIS--T-MSF
PTIEDQL-SEAW-LN-------GT--AAGFMKGV----ADVFVN-AKSI--D-----SAL
D--S--------------------------------------------------------
------------------------------------------------------------
------------------------------------------------------------
------------------------------------------------------------
------------------------------------------------------------
--YEG-----ALNT----------------------------------------------
---APL-ETA----------KGM-------------------------------------
------------------------------------------------------------
------------------------------------------------------------
------------------------------------------------------------
------------------------------------------------------------
------------------------------------------------------------
------------------------------------------------------------
------------------------------------------------------------
------------------------------------------------------------
------------------------------------------------------------
------------------------------------------------------------
------------------------------------------------------------
------------------------------------------------------------
--------------------------------------
>ref_n_309
------------------------------------------------------------
------------------------------------------------------------
------------------------------------------------------------
------------------------------------------------------------
------------------------------------------------------------
------------------------------------------------------------
--NMR----KT-------------------------------------------------
------------------------------------------------------------
------------------------------------------------------------
------------------------------------------------------------
------------------------------------------------------------
--------------------------ILG----TV-----------LG------VAAALS
------------------------------------------------------------
-------------------------------------------G-----ST---------
------------------------------------------------------------
------------------------------------------------A--MAGGH----
------------------------------------GE----------------------
------------------------------------------------------------
------------------------------------------------------------
------------------------------------------------------------
------------------------------------------------------------
------------------------------------------------------------
----------------------------ITVA-Y-FL---EWP--------MPFLA----
------------------------------------------------------------
------------------------------------------------------------
------------------------------------------------------------
------SKAS--GKYD-------------------------------EAL-GMK------
-V---------------------NW-VSF-ET-GVAMSAA--------------MASGDV
Q-I-ALSQGLPPF-VVATSG-GQ--------D----LQLV---DVAV-----------SY
AE-----------NQ---G-CAVHSDLEIDKDSAG-E-LAGK---KVA-V--PLGTAAHY
SFIR-QMDH-F-GVP-------L--DSLQIVD-M-PPPEGA----NALA--QKAVDFACG
YGGG-WARMQ------EV---GDVLLSGAE--------K--QEIGIL-VFD--VTS----
-VPASFAA--ESGETLAKFLKVTAEANAEWNS-N-P------------------------
------------------------------------------------------------
-------------------SD-E-MLAV-----I---AEQSGMDFEAAKSAIS--T-MSF
PSIDDQL-SEAW-LG-------GT--AASFMKGV----ADVFVE-AGSI--D-----SAL
D--S--------------------------------------------------------
------------------------------------------------------------
------------------------------------------------------------
------------------------------------------------------------
------------------------------------------------------------
--YEG-----ALNT----------------------------------------------
---GPL-AAA----------KGM-------------------------------------
------------------------------------------------------------
------------------------------------------------------------
------------------------------------------------------------
------------------------------------------------------------
------------------------------------------------------------
------------------------------------------------------------
------------------------------------------------------------
------------------------------------------------------------
------------------------------------------------------------
------------------------------------------------------------
------------------------------------------------------------
------------------------------------------------------------
--------------------------------------
>ref_n_336
------------------------------------------------------------
------------------------------------------------------------
------------------------------------------------------------
------------------------------------------------------------
------------------------------------------------------------
------------------------------------------------------------
--MFK----KT-------------------------------------------------
------------------------------------------------------------
------------------------------------------------------------
------------------------------------------------------------
------------------------------------------------------------
--------------------------ASA----AL-----------LG------VAAALA
------------------------------------------------------------
-------------------------------------------G-----TT---------
------------------------------------------------------------
------------------------------------------------A--MADGH----
------------------------------------GE----------------------
------------------------------------------------------------
------------------------------------------------------------
------------------------------------------------------------
------------------------------------------------------------
------------------------------------------------------------
----------------------------ITVA-Y-FL---EWP--------MPFMV----
------------------------------------------------------------
------------------------------------------------------------
------------------------------------------------------------
------AKES--GAYD-------------------------------EAL-GVK------
-V---------------------NW-VAF-DT-GTAMSAA--------------MASGDV
Q-I-AVSQGVPPF-VVATSG-GQ--------D----IQAV---DVAV-----------SY
SD-----------ND---N-CVVGTNLEIDASTAS-E-LAGK---KVA-V--PLGTAAHY
GFLR-QMDH-F-GVP-------L--DTLEIVD-M-APAEGA----AALS--QGAVDFACG
FGGG-LARMK------EH---GNVLLTGAE--------K--EELGIL-VFD--VTS----
-APADFIA--NNGEMVSAFLAVTAEANEAWKT-N-P------------------------
------------------------------------------------------------
-------------------TE-E-MMAT-----I---AKESGMELEAARDAIS--T-MKF
PSVEEQL-SEKW-LG-------GN--AATFMKGV----ADVFVT-AGSI--E-----SAL
D--S--------------------------------------------------------
------------------------------------------------------------
------------------------------------------------------------
------------------------------------------------------------
------------------------------------------------------------
--YED-----TVNA----------------------------------------------
---GPL-SAV----------AQ--------------------------------------
------------------------------------------------------------
------------------------------------------------------------
------------------------------------------------------------
------------------------------------------------------------
------------------------------------------------------------
------------------------------------------------------------
------------------------------------------------------------
------------------------------------------------------------
------------------------------------------------------------
------------------------------------------------------------
------------------------------------------------------------
------------------------------------------------------------
--------------------------------------
>ref_n_321
------------------------------------------------------------
------------------------------------------------------------
------------------------------------------------------------
------------------------------------------------------------
------------------------------------------------------------
------------------------------------------------------------
--MMK----KT-------------------------------------------------
------------------------------------------------------------
------------------------------------------------------------
------------------------------------------------------------
------------------------------------------------------------
--------------------------STT----IL-----------AA------AIAAVY
------------------------------------------------------------
-------------------------------------------G-----TA---------
------------------------------------------------------------
------------------------------------------------A--MA-------
------------------------------------EE----------------------
------------------------------------------------------------
------------------------------------------------------------
------------------------------------------------------------
------------------------------------------------------------
------------------------------------------------------------
----------------------------LTVA-Y-FL---EWP--------MPMMA----
------------------------------------------------------------
------------------------------------------------------------
------------------------------------------------------------
------AKAS--GAYD-------------------------------EAL-GMK------
-V---------------------NW-VAF-ET-GTAMSAA--------------MASGDV
Q-I-AVSQGLPPF-VVAASG-GQ--------D----LQVV---DVAV-----------SY
SD-----------ND---N-CVVSSELEIDKDSAG-E-LAGK---KVA-V--PLGTAAHY
GFLR-QMSH-F-GIS-------V--DSLQVVD-M-APPEGA----AALS--QGAVDFACG
YGGG-LTRMK------DY---GNVLLTGDE--------K--EELGIL-VFD--VTS----
-APASFIA--ENGDIVAKFLAVTAEANKQWYA-D-G------------------------
------------------------------------------------------------
-------------------SD-E-LLQV-----I---AQEAGLDLDAAKSAIA--T-MKM
PSVEEQL-SEKW-LG-------GN--VQTFMKGV----AEVFVE-AGSM--D-----TSL
D--N--------------------------------------------------------
------------------------------------------------------------
------------------------------------------------------------
------------------------------------------------------------
------------------------------------------------------------
--YNS-----AVNT----------------------------------------------
---GPL-KAV----------QDM-------------------------------------
------------------------------------------------------------
------------------------------------------------------------
------------------------------------------------------------
------------------------------------------------------------
------------------------------------------------------------
------------------------------------------------------------
------------------------------------------------------------
------------------------------------------------------------
------------------------------------------------------------
------------------------------------------------------------
------------------------------------------------------------
------------------------------------------------------------
--------------------------------------
>ref_n_280
------------------------------------------------------------
------------------------------------------------------------
------------------------------------------------------------
------------------------------------------------------------
------------------------------------------------------------
------------------------------------------------------------
---MK----KA-------------------------------------------------
------------------------------------------------------------
------------------------------------------------------------
------------------------------------------------------------
------------------------------------------------------------
--------------------------ILG----TV-----------LG------AVAALS
------------------------------------------------------------
-------------------------------------------G-----TT---------
------------------------------------------------------------
------------------------------------------------V--MAGGH----
------------------------------------GE----------------------
------------------------------------------------------------
------------------------------------------------------------
------------------------------------------------------------
------------------------------------------------------------
------------------------------------------------------------
----------------------------ITVG-Y-FL---EWP--------MPFLA----
------------------------------------------------------------
------------------------------------------------------------
------------------------------------------------------------
------AKAS--GAYD-------------------------------EAL-GVK------
-V---------------------NW-VSF-DT-GTAMSAA--------------MASGDV
Q-L-SVSQGVPPF-VVAASG-GQ--------D----IQIV---DVAV-----------SY
SD-----------ND---N-CVVNSGLEIDAASAA-E-LAGK---KVA-V--PLGTAAHY
GFLR-QMDH-F-GVA-------L--GSLTVVD-M-APAEGA----AALS--QGDVDFACG
WGGA-LNTMK------ES---GNVLLTGAE--------K--EALGIL-VFD--VTT----
-APADYIA--ENGETVAKFLAVTAEANASWAA-D-G------------------------
------------------------------------------------------------
-------------------SD-E-MLAV-----I---AKESGMDVEATAASLS--T-FKF
PTVEEQL-SDAW-LG-------GN--AAAFMKGV----ADVFVE-SGSI--D-----SSL
D--S--------------------------------------------------------
------------------------------------------------------------
------------------------------------------------------------
------------------------------------------------------------
------------------------------------------------------------
--YEG-----TVNL----------------------------------------------
---GPL-QSA----------ASM-------------------------------------
------------------------------------------------------------
------------------------------------------------------------
------------------------------------------------------------
------------------------------------------------------------
------------------------------------------------------------
------------------------------------------------------------
------------------------------------------------------------
------------------------------------------------------------
------------------------------------------------------------
------------------------------------------------------------
------------------------------------------------------------
------------------------------------------------------------
--------------------------------------
>ref_n_493
------------------------------------------------------------
------------------------------------------------------------
------------------------------------------------------------
------------------------------------------------------------
------------------------------------------------------------
------------------------------------------------------------
--MIK----KT-------------------------------------------------
------------------------------------------------------------
------------------------------------------------------------
------------------------------------------------------------
------------------------------------------------------------
--------------------------TAG----FV-----------AA------AVMAMT
------------------------------------------------------------
-------------------------------------------G-----QA---------
------------------------------------------------------------
------------------------------------------------A--VADGH----
------------------------------------GE----------------------
------------------------------------------------------------
------------------------------------------------------------
------------------------------------------------------------
------------------------------------------------------------
------------------------------------------------------------
----------------------------ITVG-Y-FL---EWP--------MPFLA----
------------------------------------------------------------
------------------------------------------------------------
------------------------------------------------------------
------SKAS--GAYD-------------------------------EAL-GMT------
-V---------------------NW-VSF-DT-GTAMSAA--------------MASGDV
Q-L-SVSQGVPPF-VVAASG-GQ--------D----IQIV---DVAV-----------SY
SD-----------ND---N-CVVSAGLEIDAESAG-E-LAGK---KVA-V--PLGTAAHY
GFLR-QMGH-F-GVA-------L--DSLTVVD-M-APAEGA----AALG--QGAVDMSCG
WGGA-LNTMK------EH---GNVLLTGDE--------K--EALGIL-VFD--VTT----
-APAEYIA--ENGDTVAKFLAVTAAANAAWAA-D-G------------------------
------------------------------------------------------------
-------------------SA-E-MLAV-----I---ADQSGMDIDATAASLS--T-FKF
PTAEEQL-SEAW-LG-------GN--AATFMKGV----ADVFVE-SGSI--D-----GAL
D--S--------------------------------------------------------
------------------------------------------------------------
------------------------------------------------------------
------------------------------------------------------------
------------------------------------------------------------
--YEG-----TVNL----------------------------------------------
---GPL-QAA----------ADM-------------------------------------
------------------------------------------------------------
------------------------------------------------------------
------------------------------------------------------------
------------------------------------------------------------
------------------------------------------------------------
------------------------------------------------------------
------------------------------------------------------------
------------------------------------------------------------
------------------------------------------------------------
------------------------------------------------------------
------------------------------------------------------------
------------------------------------------------------------
--------------------------------------
>ref_n_343
------------------------------------------------------------
------------------------------------------------------------
------------------------------------------------------------
------------------------------------------------------------
------------------------------------------------------------
-------------------------------------------------------MINRE
NDMIR----KT-------------------------------------------------
------------------------------------------------------------
------------------------------------------------------------
------------------------------------------------------------
------------------------------------------------------------
--------------------------TST----CV-----------A-------AVMAMT
------------------------------------------------------------
-------------------------------------------G-----QA---------
------------------------------------------------------------
------------------------------------------------A------H----
------------------------------------AD----------------------
------------------------------------------------------------
------------------------------------------------------------
------------------------------------------------------------
------------------------------------------------------------
------------------------------------------------------------
----------------------------ITVG-Y-FL---EWP--------MPFLA----
------------------------------------------------------------
------------------------------------------------------------
------------------------------------------------------------
------AKAS--GAYD-------------------------------EAL-GET------
-V---------------------NW-VSF-ET-GTAMSAA--------------MASGDV
Q-M-SVSQGVPPF-VVAASG-GQ--------D----IQVV---DVAV-----------SY
SD-----------ND---N-CVVASGLEITKDSAS-E-LEGK---KVA-V--PLGTAAHY
GFLR-QMDH-F-GVP-------L--DSLQIVD-M-APPEGA----AALG--QGAVDFACG
YGGG-LTRMK------EY---GNVLLTGAE--------K--EELGIL-VFD--VTS----
-APASFVA--ENGETVATFLKVTADANAKWNE-S-Q------------------------
------------------------------------------------------------
-------------------PE-D-MLEA-----I---AEESGMDVETAKASIS--T-MKF
PSIEEQL-SERW-LG-------GN--AATFMKGV----ADVFVE-AGSI--D-----SAL
E--S--------------------------------------------------------
------------------------------------------------------------
------------------------------------------------------------
------------------------------------------------------------
------------------------------------------------------------
--YEN-----AVNT----------------------------------------------
---GPL-KAA----------SEM-------------------------------------
------------------------------------------------------------
------------------------------------------------------------
------------------------------------------------------------
------------------------------------------------------------
------------------------------------------------------------
------------------------------------------------------------
------------------------------------------------------------
------------------------------------------------------------
------------------------------------------------------------
------------------------------------------------------------
------------------------------------------------------------
------------------------------------------------------------
--------------------------------------
>ref_n_64
------------------------------------------------------------
------------------------------------------------------------
------------------------------------------------------------
------------------------------------------------------------
------------------------------------------------------------
------------------------------------------------------------
--MIK----KT-------------------------------------------------
------------------------------------------------------------
------------------------------------------------------------
------------------------------------------------------------
------------------------------------------------------------
--------------------------TAG----IV-----------AG------AVMALS
------------------------------------------------------------
-------------------------------------------G-----QS---------
------------------------------------------------------------
------------------------------------------------A--FAESH----
------------------------------------GE----------------------
------------------------------------------------------------
------------------------------------------------------------
------------------------------------------------------------
------------------------------------------------------------
------------------------------------------------------------
----------------------------ITVA-Y-FL---EWP--------MPFLA----
------------------------------------------------------------
------------------------------------------------------------
------------------------------------------------------------
------AKQS--GAYD-------------------------------DAL-GMK------
-V---------------------NW-VSF-ET-GTAMSAA--------------MASGDV
Q-I-AVSQGVPPF-VVAASG-GQ--------D----IQIV---DVAV-----------SY
SD-----------ND---N-CVVAAGLEIDKDSAG-E-LAGK---KVA-V--PLGTAAHY
GFLR-QMDH-F-GVP-------L--DSLQVVD-M-APPEGA----AALS--QGSVDMACG
YGGG-LTRMK------EY---GNVLLTGAE--------K--EDLGIL-VFD--VTS----
-APAAYIA--ENGDVVAKFLKVTADANAEWNA-N-Q------------------------
------------------------------------------------------------
-------------------DA-D-MLAA-----I---AQESGMDVDATRDFIG--T-MKF
PTVEDQL-GAKW-LG-------GN--AQKFMKGV----AEVFVE-AGSI--D-----GAL
D--S--------------------------------------------------------
------------------------------------------------------------
------------------------------------------------------------
------------------------------------------------------------
------------------------------------------------------------
--YDG-----AVNT----------------------------------------------
---GPL-TAA----------SEM-------------------------------------
------------------------------------------------------------
------------------------------------------------------------
------------------------------------------------------------
------------------------------------------------------------
------------------------------------------------------------
------------------------------------------------------------
------------------------------------------------------------
------------------------------------------------------------
------------------------------------------------------------
------------------------------------------------------------
------------------------------------------------------------
------------------------------------------------------------
--------------------------------------
>ref_n_252
------------------------------------------------------------
------------------------------------------------------------
------------------------------------------------------------
------------------------------------------------------------
------------------------------------------------------------
------------------------------------------------------------
--MIK----KT-------------------------------------------------
------------------------------------------------------------
------------------------------------------------------------
------------------------------------------------------------
------------------------------------------------------------
--------------------------TTA----FV-----------AG------AVMALS
------------------------------------------------------------
-------------------------------------------A-----NA---------
------------------------------------------------------------
------------------------------------------------A--AADGH----
------------------------------------GE----------------------
------------------------------------------------------------
------------------------------------------------------------
------------------------------------------------------------
------------------------------------------------------------
------------------------------------------------------------
----------------------------ITIG-Y-FL---EWP--------MPFLA----
------------------------------------------------------------
------------------------------------------------------------
------------------------------------------------------------
------GKAS--GAYD-------------------------------EAL-GMK------
-V---------------------NW-VSF-ET-GTAMSAA--------------MASGDV
Q-M-SVSQGVPPF-VVAASG-GQ--------D----IQVV---DVAV-----------SY
SD-----------ND---N-CVVRADLEIDKDSAG-E-LAGK---KVA-V--PLGTAAHY
GFLR-QMDH-F-GVP-------L--ESLQVVD-M-APPEGA----AALS--QGAVDFACG
YGGG-LGRMK------EY---GNVLLTGDE--------K--EALGIL-VFD--VTS----
-APASFIA--ENGDVVAKFLAVTAAENKAWND-S-P------------------------
------------------------------------------------------------
-------------------SR-A-KLEV-----I---AKESGMDYDAAEAAIG--T-MKF
PSVDDQL-SDGW-LG-------AN--AATFMKGV----ADVFVE-AGSI--D-----SAL
D--S--------------------------------------------------------
------------------------------------------------------------
------------------------------------------------------------
------------------------------------------------------------
------------------------------------------------------------
--YED-----AVNT----------------------------------------------
---GPL-KAA----------SGM-------------------------------------
------------------------------------------------------------
------------------------------------------------------------
------------------------------------------------------------
------------------------------------------------------------
------------------------------------------------------------
------------------------------------------------------------
------------------------------------------------------------
------------------------------------------------------------
------------------------------------------------------------
------------------------------------------------------------
------------------------------------------------------------
------------------------------------------------------------
--------------------------------------
>ref_n_361
------------------------------------------------------------
------------------------------------------------------------
------------------------------------------------------------
------------------------------------------------------------
------------------------------------------------------------
------------------------------------------------------------
--MIK----KT-------------------------------------------------
------------------------------------------------------------
------------------------------------------------------------
------------------------------------------------------------
------------------------------------------------------------
--------------------------TTA----FV-----------AG------AVMALS
------------------------------------------------------------
-------------------------------------------A-----NA---------
------------------------------------------------------------
------------------------------------------------A--AAEGH----
------------------------------------GE----------------------
------------------------------------------------------------
------------------------------------------------------------
------------------------------------------------------------
------------------------------------------------------------
------------------------------------------------------------
----------------------------ITVG-Y-FL---EWP--------MPFLA----
------------------------------------------------------------
------------------------------------------------------------
------------------------------------------------------------
------GKAS--GAYD-------------------------------EAL-GMK------
-V---------------------NW-VSF-ET-GTAMSAA--------------MASGDV
Q-L-SVSQGVPPF-VVATSG-GQ--------D----IQIV---DVAV-----------SY
SE-----------ND---N-CVVRSEFEIDKDSAG-E-LAGK---KVA-V--PLGTAAHY
GFLR-QMDH-F-GVP-------L--DSLQIVD-M-APPEGA----AALS--QGAVDFACG
WGGG-LARMK------EY---GNILLTGKE--------K--QELGIL-VFD--VTS----
-APASFIA--ENGDIVAKFVAVTAAENKAWKD-S-P------------------------
------------------------------------------------------------
-------------------SR-A-KLEV-----I---AKESGMDVDATEASMA--T-FEF
PSIEEQL-SEAW-LG-------GN--AASFMKGV----ADVFVE-SGSI--D-----SAL
D--S--------------------------------------------------------
------------------------------------------------------------
------------------------------------------------------------
------------------------------------------------------------
------------------------------------------------------------
--YED-----AVNT----------------------------------------------
---GPL-KAA----------SEM-------------------------------------
------------------------------------------------------------
------------------------------------------------------------
------------------------------------------------------------
------------------------------------------------------------
------------------------------------------------------------
------------------------------------------------------------
------------------------------------------------------------
------------------------------------------------------------
------------------------------------------------------------
------------------------------------------------------------
------------------------------------------------------------
------------------------------------------------------------
--------------------------------------
>ref_n_245
------------------------------------------------------------
------------------------------------------------------------
------------------------------------------------------------
------------------------------------------------------------
------------------------------------------------------------
------------------------------------------------------------
--MIK----RT-------------------------------------------------
------------------------------------------------------------
------------------------------------------------------------
------------------------------------------------------------
------------------------------------------------------------
--------------------------ACA----FV-----------AG------AVMALG
------------------------------------------------------------
-------------------------------------------A-----QT---------
------------------------------------------------------------
------------------------------------------------A--AADGH----
------------------------------------GE----------------------
------------------------------------------------------------
------------------------------------------------------------
------------------------------------------------------------
------------------------------------------------------------
------------------------------------------------------------
----------------------------ITVG-Y-FL---EWP--------MPFLA----
------------------------------------------------------------
------------------------------------------------------------
------------------------------------------------------------
------AKAS--GAYD-------------------------------EAL-GMK------
-V---------------------NW-VSF-ET-GTAMSAA--------------MASGDV
Q-I-SVSQGVPPF-VVATSG-GQ--------D----IQVI---DVAV-----------SY
SE-----------ND---N-CVVAEALEIDKDSAG-E-LAGK---KVA-V--PLGTAAHY
GFLR-QMDH-F-GVD-------L--ASLQIVD-M-APPEGA----AALS--QGAVDFACG
WGGG-LARMK------EY---GNVLLTGAE--------K--QELGIL-VFD--VTS----
-APASYIA--ENSETVAKFAAVTAAANAEWKA-N-G------------------------
------------------------------------------------------------
-------------------SD-E-MLAV-----I---AEQSGMDIEAARSSIS--T-FEF
PSVEEQL-SEAW-LG-------GN--AASFMKGV----ADVFVE-AGSI--D-----SAL
D--S--------------------------------------------------------
------------------------------------------------------------
------------------------------------------------------------
------------------------------------------------------------
------------------------------------------------------------
--YED-----AVNT----------------------------------------------
---GPL-TAA----------SSM-------------------------------------
------------------------------------------------------------
------------------------------------------------------------
------------------------------------------------------------
------------------------------------------------------------
------------------------------------------------------------
------------------------------------------------------------
------------------------------------------------------------
------------------------------------------------------------
------------------------------------------------------------
------------------------------------------------------------
------------------------------------------------------------
------------------------------------------------------------
--------------------------------------
>ref_n_199
------------------------------------------------------------
------------------------------------------------------------
------------------------------------------------------------
------------------------------------------------------------
------------------------------------------------------------
------------------------------------------------------------
--MIK----KT-------------------------------------------------
------------------------------------------------------------
------------------------------------------------------------
------------------------------------------------------------
------------------------------------------------------------
--------------------------ATG----FV-----------AG------AVMAMT
------------------------------------------------------------
-------------------------------------------G-----QA---------
------------------------------------------------------------
------------------------------------------------A--FADGH----
------------------------------------GE----------------------
------------------------------------------------------------
------------------------------------------------------------
------------------------------------------------------------
------------------------------------------------------------
------------------------------------------------------------
----------------------------ITVG-Y-FL---EWP--------MPFLA----
------------------------------------------------------------
------------------------------------------------------------
------------------------------------------------------------
------AKAD--GSYD-------------------------------EAL-GMK------
-V---------------------NW-VSF-ET-GTAMSAA--------------MASGDV
Q-L-SVSQGVPPF-VVATSG-GQ--------D----LQIV---DVAV-----------SY
SD-----------ND---N-CVVRSELEIDKDSAG-E-LAGK---KVA-V--PLGTAAHY
GFLR-QMDH-F-GVD-------L--ASLQIVD-M-APPEGA----AALS--QGAVDFACG
WGGG-LSRMK------EY---GNILLTGAE--------K--QELGIL-VFD--VTS----
-APASYIA--ENGDTVAKFVKVTADANAEWAA-N-Q------------------------
------------------------------------------------------------
-------------------SD-E-MLAV-----I---AEQSGMDVEAARASIA--G-FVF
PTIDEQL-SASW-FG-------GN--AAPFMKGV----ADVFVE-AGSI--D-----SAL
D--D--------------------------------------------------------
------------------------------------------------------------
------------------------------------------------------------
------------------------------------------------------------
------------------------------------------------------------
--YSG-----TVNT----------------------------------------------
---GPL-EAA----------KGM-------------------------------------
------------------------------------------------------------
------------------------------------------------------------
------------------------------------------------------------
------------------------------------------------------------
------------------------------------------------------------
------------------------------------------------------------
------------------------------------------------------------
------------------------------------------------------------
------------------------------------------------------------
------------------------------------------------------------
------------------------------------------------------------
------------------------------------------------------------
--------------------------------------
>ref_n_366
------------------------------------------------------------
------------------------------------------------------------
------------------------------------------------------------
------------------------------------------------------------
------------------------------------------------------------
------------------------------------------------------------
--MIK----KT-------------------------------------------------
------------------------------------------------------------
------------------------------------------------------------
------------------------------------------------------------
------------------------------------------------------------
--------------------------ATG----FV-----------AG------AVMAMT
------------------------------------------------------------
-------------------------------------------G-----QA---------
------------------------------------------------------------
------------------------------------------------A--MADGH----
------------------------------------GE----------------------
------------------------------------------------------------
------------------------------------------------------------
------------------------------------------------------------
------------------------------------------------------------
------------------------------------------------------------
----------------------------ITVG-Y-FL---EWP--------MPFLA----
------------------------------------------------------------
------------------------------------------------------------
------------------------------------------------------------
------AKAS--GAYD-------------------------------EAL-GMK------
-V---------------------NW-VSF-ET-GTAMSAA--------------MASGDV
Q-I-SVSQGVPPF-VVATSG-GQ--------D----LQII---DVAV-----------SY
SE-----------ND---N-CVVRSDLEIDKDSAG-E-LAGK---KVA-V--PLGTAAHY
GFLR-QMDH-F-GVD-------V--SSLQVVD-M-APPEGA----AALS--QGAVDFACG
WGGG-LARMK------EY---GNILLTGAE--------K--QELGIL-VFD--VTS----
-APAAFLA--ENGDTAAKFAAVTAAANADWKA-N-Q------------------------
------------------------------------------------------------
-------------------SD-E-MLAV-----I---AKESGMDVDATKASIS--T-FEF
PSVEEQL-SAAW-FG-------GN--AASFMKGV----ADVFVE-AGSI--D-----SAL
D--S--------------------------------------------------------
------------------------------------------------------------
------------------------------------------------------------
------------------------------------------------------------
------------------------------------------------------------
--YEG-----TVNT----------------------------------------------
---GPL-EAA----------KDM-------------------------------------
------------------------------------------------------------
------------------------------------------------------------
------------------------------------------------------------
------------------------------------------------------------
------------------------------------------------------------
------------------------------------------------------------
------------------------------------------------------------
------------------------------------------------------------
------------------------------------------------------------
------------------------------------------------------------
------------------------------------------------------------
------------------------------------------------------------
--------------------------------------
>ref_n_431
------------------------------------------------------------
------------------------------------------------------------
------------------------------------------------------------
------------------------------------------------------------
------------------------------------------------------------
------------------------------------------------------------
-MKIK----TT-------------------------------------------------
------------------------------------------------------------
------------------------------------------------------------
------------------------------------------------------------
------------------------------------------------------------
--------------------------LMG----AV-----------AG------AAM-LT
------------------------------------------------------------
-------------------------------------------G-----MQ---------
------------------------------------------------------------
------------------------------------------------A--TADGH----
------------------------------------GE----------------------
------------------------------------------------------------
------------------------------------------------------------
------------------------------------------------------------
------------------------------------------------------------
------------------------------------------------------------
----------------------------ITAA-Y-FL---EWP--------MPFLA----
------------------------------------------------------------
------------------------------------------------------------
------------------------------------------------------------
------AKAS--GAYD-------------------------------EAL-GMK------
-V---------------------NW-VSF-ET-GTAMSAA--------------MASGDV
Q-I-AVSQGVPPF-VVAASG-GQ--------D----LQVV---DVAV-----------SY
SD-----------ND---N-CVVAAGLEIDKDSAG-E-LAGK---KVA-V--PLGTAAHY
GFLR-QMDH-F-GVP-------L--DSLQIVD-M-DPPTGA----SALA--QGDVDFACG
YGGG-LTSMK------EY---GNVLLTGDE--------K--EELGIL-VFD--VTS----
-APASYVA--ENGDVVAKFLAVTAAANAEWNA-G-Q------------------------
------------------------------------------------------------
-------------------PD-E-MLAV-----I---AEQSGMDVDAAKASIS--T-MKF
PDVETQL-SDAW-LG-------SN--AATFMKGV----ADVFVE-AGSI--D-----SAL
E--S--------------------------------------------------------
------------------------------------------------------------
------------------------------------------------------------
------------------------------------------------------------
------------------------------------------------------------
--YED-----AVNT----------------------------------------------
---GPL-TQA----------AN--------------------------------------
------------------------------------------------------------
------------------------------------------------------------
------------------------------------------------------------
------------------------------------------------------------
------------------------------------------------------------
------------------------------------------------------------
------------------------------------------------------------
------------------------------------------------------------
------------------------------------------------------------
------------------------------------------------------------
------------------------------------------------------------
------------------------------------------------------------
--------------------------------------
>ref_n_295
------------------------------------------------------------
------------------------------------------------------------
------------------------------------------------------------
------------------------------------------------------------
------------------------------------------------------------
------------------------------------------------------------
--MIK----QT-------------------------------------------------
------------------------------------------------------------
------------------------------------------------------------
------------------------------------------------------------
------------------------------------------------------------
--------------------------TTS----FI-----------AG------AVLALT
------------------------------------------------------------
-------------------------------------------G-----QA---------
------------------------------------------------------------
------------------------------------------------A--LADAH----
-----------------------------------SGE----------------------
------------------------------------------------------------
------------------------------------------------------------
------------------------------------------------------------
------------------------------------------------------------
------------------------------------------------------------
----------------------------ITVA-Y-FL---EWP--------MPLLA----
------------------------------------------------------------
------------------------------------------------------------
------------------------------------------------------------
[truncated: 4,544,208 more chars]
