# Supplementary material for: Picoplankton nitrogen guilds in the tropical and subtropical oceans: From the surface to the deep
Source: PLoS One. 2025 Nov 5;20(11):e0335222. doi: 10.1371/journal.pone.0335222 (PMC12588538; doi:10.1371/journal.pone.0335222)
Supplement: S1 File — (ZIP) [file pone.0335222.s001.zip › supplementary info/N_cycle/G_tauA_taurine_tranporter_binding_protein/tree/ref_database_relabel.newick]

(MARdb_ssuAOceanDNA_a1487_06_032_021985_023817_neg_d_Archaea_p_Nanoarchaeota_c_Nanoarchaeia_o_Woesearchaeales_f_UBA10107_g__s_:1.69060,MARdb_ssuAOceanDNA_a1487_06_033_023814_025658_neg_d_Archaea_p_Nanoarchaeota_c_Nanoarchaeia_o_Woesearchaeales_f_UBA10107_g__s_:1.85626,(((((((MARdb_ssuAOceanDNA_b45287_195_01_00021_01073_neg_d_Bacteria_p_Nitrospinota_A_c_UBA8248_o_UBA8248_f_UBA8248_g_UBA8248_s_:1.99802,MARdb_ssuAOceanDNA_b26844_09_082_079804_080841_pos_d_Bacteria_p_Proteobacteria_c_Alphaproteobacteria_o_Rhizobiales_f_Rhizobiaceae_g_Hoeflea_s_:2.23530)79.00:0.19773,(((MARdb_tauA_no_syntheny_OceanDNA_b31271_10_013_014672_015703_pos_d_Bacteria_p_Proteobacteria_c_Alphaproteobacteria_o_Rhodospirillales_f_UBA4479_g_UBA4479_s_:0.00000,MARdb_ssuAOceanDNA_b31271_10_013_014672_015703_pos_d_Bacteria_p_Proteobacteria_c_Alphaproteobacteria_o_Rhodospirillales_f_UBA4479_g_UBA4479_s_:0.00000)100.00:0.60789,MARdb_ssuAOceanDNA_b32684_031_026_029487_030524_pos_d_Bacteria_p_Proteobacteria_c_Alphaproteobacteria_o_UBA2966_f__g__s_:0.54686)100.00:0.91516,(((MARdb_tauA_no_syntheny_Leptolyngbya_PCC_7375_MMP02256520_NZ_JH993797_1_4631_5155230_5156330_neg_d_Bacteria_p_Cyanobacteria_c_Cyanobacteriia_o_Phormidesmiales_f_Phormidesmiaceae_g_PCC_7375_s_PCC_7375_sp000316115:0.00000,MARdb_ssuALeptolyngbya_PCC_7375_MMP02256520_NZ_JH993797_1_4631_5155230_5156330_neg_d_Bacteria_p_Cyanobacteria_c_Cyanobacteriia_o_Phormidesmiales_f_Phormidesmiaceae_g_PCC_7375_s_PCC_7375_sp000316115:0.00000)100.00:0.17186,(MARdb_tauA_no_syntheny_Synechococcus_PCC_7335_MMP02436177_NZ_DS989904_1_3139_3640882_3641979_neg_d_Bacteria_p_Cyanobacteria_c_Cyanobacteriia_o_Phormidesmiales_f_Phormidesmiaceae_g_Phormidesmis_s_Phormidesmis_sp000155595:0.00000,MARdb_ssuASynechococcus_PCC_7335_MMP02436177_NZ_DS989904_1_3139_3640882_3641979_neg_d_Bacteria_p_Cyanobacteria_c_Cyanobacteriia_o_Phormidesmiales_f_Phormidesmiaceae_g_Phormidesmis_s_Phormidesmis_sp000155595:0.00000)100.00:0.11562)100.00:1.22542,(((((((((((MARdb_tauA_no_syntheny_Rhodobacterales_bacterium_52_120_T64_MMP05179574_MABA01000024_1_MMP05179574_391_391291_392286_neg_d_Bacteria_p_Proteobacteria_c_Alphaproteobacteria_o_Rhodobacterales_f_Rhodobacteraceae_g_UBA3077_s_UBA3077_sp002162875:0.43073,MARdb_tauA_no_syntheny_Rhodobacteraceae_bacterium_NORP23_MMP07568837_NVXA01000003_1_MMP07568837_218_213299_214297_neg_d_Bacteria_p_Proteobacteria_c_Alphaproteobacteria_o_Rhodobacterales_f_Rhodobacteraceae_g_UBA3077_s_UBA3077_sp002746395:0.21918)60.00:0.05358,MARdb_tauA_no_syntheny_OceanDNA_b30641_225_02_00700_01698_pos_d_Bacteria_p_Proteobacteria_c_Alphaproteobacteria_o_Rhodobacterales_f_Rhodobacteraceae_g_UBA3077_s_:0.09680)100.00:1.04375,((((((((((((((MARdb_tauA_no_syntheny_Paracoccus_N5_MMP02261258_NZ_AQUO01000001_1_1202_1256750_1257745_pos_d_Bacteria_p_Proteobacteria_c_Alphaproteobacteria_o_Rhodobacterales_f_Rhodobacteraceae_g_Paracoccus_s_Paracoccus_aminovorans_B:0.68487,((MARdb_tauA_no_syntheny_Paracoccus_seriniphilus_LS_1_MMP05444959_FZQB01000017_1_0MMP05444959_63_069235_070227_neg_d_Bacteria_p_Proteobacteria_c_Alphaproteobacteria_o_Rhodobacterales_f_Rhodobacteraceae_g_Paracoccus_s_Paracoccus_seriniphilus:0.32446,(MARdb_tauA_no_syntheny_OceanDNA_b29599_0798_02_00170_01165_pos_d_Bacteria_p_Proteobacteria_c_Alphaproteobacteria_o_Rhodobacterales_f_Rhodobacteraceae_g_Paracoccus_s_Paracoccus_sp002294185:0.24813,(MARdb_tauA_no_syntheny_OceanDNA_b29483_0031_05_03225_04220_pos_d_Bacteria_p_Proteobacteria_c_Alphaproteobacteria_o_Rhodobacterales_f_Rhodobacteraceae_g_Limimaricola_s_Limimaricola_cinnabarinus:0.09583,MARdb_tauA_no_syntheny_Loktanella_soesokkakensis_CECT_8367_MMP102341668_FWFY01000005_1_MMP102341668_105_110383_111378_neg_d_Bacteria_p_Proteobacteria_c_Alphaproteobacteria_o_Rhodobacterales_f_Rhodobacteraceae_g_Limimaricola_s_Limimaricola_soesokkakensis:0.09488)100.00:0.17610)100.00:0.21755)100.00:0.12213,(MARdb_tauA_no_syntheny_Paracoccus_seriniphilus_LS_1_MMP05444959_FZQB01000011_1_00MMP05444959_1_000001_000777_neg_d_Bacteria_p_Proteobacteria_c_Alphaproteobacteria_o_Rhodobacterales_f_Rhodobacteraceae_g_Paracoccus_s_Paracoccus_seriniphilus:0.21585,(MARdb_tauA_no_syntheny_Paracoccus_homiensis_DD_R11_MMP04489858_FOHO01000027_1_001_000003_000977_neg_d_Bacteria_p_Proteobacteria_c_Alphaproteobacteria_o_Rhodobacterales_f_Rhodobacteraceae_g_Paracoccus_s_Paracoccus_homiensis:0.06956,MARdb_tauA_no_syntheny_Paracoccus_homiensis_DD_R11_MMP04489858_FOHO01000025_1_024_027541_028506_pos_d_Bacteria_p_Proteobacteria_c_Alphaproteobacteria_o_Rhodobacterales_f_Rhodobacteraceae_g_Paracoccus_s_Paracoccus_homiensis:0.14864)100.00:0.09580)99.00:0.12119)100.00:0.24262)99.00:0.10220,MARdb_tauA_no_syntheny_OceanDNA_b32865_159_01_00064_01074_neg_d_Bacteria_p_Proteobacteria_c_Alphaproteobacteria_o_UBA7985_f__g__s_:0.25574)91.00:0.09502,((MARdb_tauA_no_syntheny_Maribius_pelagius_B5_6_MMP04488011_FOCM01000004_1_321_329961_330968_neg_d_Bacteria_p_Proteobacteria_c_Alphaproteobacteria_o_Rhodobacterales_f_Rhodobacteraceae_g_Maribius_s_Maribius_pelagius:0.21564,((MARdb_tauA_no_syntheny_OceanDNA_b29390_115_07_04695_05705_neg_d_Bacteria_p_Proteobacteria_c_Alphaproteobacteria_o_Rhodobacterales_f_Rhodobacteraceae_g_Jannaschia_s_:0.14530,MARdb_tauA_no_syntheny_OceanDNA_b28104_1132_01_0002_0811_neg_d_Bacteria_p_Proteobacteria_c_Alphaproteobacteria_o_Rhodobacterales_f_Rhodobacteraceae_g_Boseongicola_s_:0.23677)97.00:0.07567,(MARdb_tauA_no_syntheny_OceanDNA_b29386_597_02_00640_01626_neg_d_Bacteria_p_Proteobacteria_c_Alphaproteobacteria_o_Rhodobacterales_f_Rhodobacteraceae_g_Jannaschia_s_:0.15122,MARdb_tauA_no_syntheny_Jannaschia_12N15_MMP09580375_NZ_QPLJ01000008_1_MMP09580375_133_142411_143418_pos_d_Bacteria_p_Proteobacteria_c_Alphaproteobacteria_o_Rhodobacterales_f_Rhodobacteraceae_g_Jannaschia:0.10369)99.00:0.07277)66.00:0.04000)46.00:0.02645,MARdb_tauA_no_syntheny_Rhodovulum_120000000000000_MMP09245960_NZ_0QPLK01000022_1_MMP09245960_51_050073_051074_pos_d_Bacteria_p_Proteobacteria_c_Alphaproteobacteria_o_Rhodobacterales_f_Rhodobacteraceae_g_HLUCCA09:0.24476)39.00:0.04577)59.00:0.03570,(((((((((((((MARdb_tauA_no_syntheny_Paracoccus_seriniphilus_LS_1_MMP05444959_FZQB01000008_1_0MMP05444959_62_072483_073490_pos_d_Bacteria_p_Proteobacteria_c_Alphaproteobacteria_o_Rhodobacterales_f_Rhodobacteraceae_g_Paracoccus_s_Paracoccus_seriniphilus:0.45836,MARdb_tauA_no_syntheny_Rhodobacteraceae_bacterium_O448_MMP09209463_NZ_0QGNX01000006_1_MMP09209463_229_0236801_0237805_pos_d_Bacteria_p_Proteobacteria_c_Alphaproteobacteria_o_Rhodobacterales_f_Rhodobacteraceae_g_O448_s_O448_sp003265325:0.20647)80.00:0.03706,((MARdb_tauA_no_syntheny_OceanDNA_b26827_0317_01_0037_1038_pos_d_Bacteria_p_Proteobacteria_c_Alphaproteobacteria_o_Rhizobiales_f_Rhizobiaceae_g_GCA_2401155_s_:0.34968,(MARdb_tauA_no_syntheny_OceanDNA_b33443_016_045_049539_050531_pos_d_Bacteria_p_Proteobacteria_c_Gammaproteobacteria_o_Burkholderiales_f_Burkholderiaceae_g_RS62_s_RS62_sp000496475:0.39974,MARdb_tauA_no_syntheny_OceanDNA_b27524_213_06_05923_06750_pos_d_Bacteria_p_Proteobacteria_c_Alphaproteobacteria_o_Rhodobacterales_f_Rhodobacteraceae_g__s_:0.13908)100.00:0.07501)94.00:0.06455,((((MARdb_tauA_no_syntheny_Epibacterium_ulvae_U95_MMP08054670_NZ_PHJF01000004_1_MMP08054670_328_316461_317456_neg_d_Bacteria_p_Proteobacteria_c_Alphaproteobacteria_o_Rhodobacterales_f_Rhodobacteraceae_g_Epibacterium_s_Epibacterium_ulvae:0.26251,MARdb_tauA_no_syntheny_Pseudooceanicola_CY03_MMP09269650_NZ_0QWJJ01000002_1_MMP09269650_81_080689_081705_pos_d_Bacteria_p_Proteobacteria_c_Alphaproteobacteria_o_Rhodobacterales_f_Rhodobacteraceae_g_Pseudooceanicola:0.18321)100.00:0.06551,MARdb_tauA_no_syntheny_Ruegeria_6PALISEP08_MMP03891582_NZ_LGXZ01000008_1_115_112369_113370_neg_d_Bacteria_p_Proteobacteria_c_Alphaproteobacteria_o_Rhodobacterales_f_Rhodobacteraceae_g_Ruegeria_s_Ruegeria_sp001238295:0.20534)99.00:0.05167,(((MARdb_tauA_no_syntheny_Jannaschia_EhC01_MMP04957307_LXYJ01000034_1_430_457165_458163_neg_d_Bacteria_p_Proteobacteria_c_Alphaproteobacteria_o_Rhodobacterales_f_Rhodobacteraceae_g_EhC01_s_EhC01_sp001650845:0.12452,MARdb_tauA_no_syntheny_Jannaschia_sp_MMP02598279_CP000264_1_4017_4048337_4049335_neg_d_Bacteria_p_Proteobacteria_c_Alphaproteobacteria_o_Rhodobacterales_f_Rhodobacteraceae_g_EhC01_s_EhC01_sp000013565:0.10521)100.00:0.17321,MARdb_tauA_no_syntheny_Pontivivens_insulae_DSM_103361_MMP09074945_NZ_0QRDO01000002_1_MMP09074945_554_0568016_0569020_neg_d_Bacteria_p_Proteobacteria_c_Alphaproteobacteria_o_Rhodobacterales_f_Rhodobacteraceae_g_Pontivivens_s_Pontivivens_insulae:0.16582)96.00:0.07648,MARdb_tauA_no_syntheny_TARA_SAMEA4397330_METAG_AJAKFBHF_063_19_18461_19465_pos_d_Bacteria_p_Proteobacteria_c_Alphaproteobacteria_o_Rhodobacterales_f_Rhodobacteraceae_g_Pararhodobacter_s_:0.25772)91.00:0.07503)66.00:0.04354,(((MARdb_tauA_no_syntheny_Granulosicoccus_antarcticus_MMP06112367_CP018632_1_MMP06112367_3624_4174648_4175649_pos_d_Bacteria_p_Proteobacteria_c_Gammaproteobacteria_o_Granulosicoccales_f_Granulosicoccaceae_g_Granulosicoccus_s_Granulosicoccus_antarcticus:0.18935,MARdb_tauA_no_syntheny_OceanDNA_b24040_104_02_00482_01483_neg_d_Bacteria_p_Proteobacteria_c_Alphaproteobacteria_o_Caulobacterales_f_Parvularculaceae_g_Parvularcula_s_:0.15301)100.00:0.04659,MARdb_tauA_no_syntheny_Epibacterium_ulvae_U95_MMP08054670_NZ_PHJF01000006_1_MMP08054670_183_206446_207438_pos_d_Bacteria_p_Proteobacteria_c_Alphaproteobacteria_o_Rhodobacterales_f_Rhodobacteraceae_g_Epibacterium_s_Epibacterium_ulvae:0.17191)100.00:0.05516,((((((((MARdb_tauA_no_syntheny_Ahrensia_LZD062_MMP03285044_NZ_0JXMU01000001_1_29_033373_034371_pos_d_Bacteria_p_Proteobacteria_c_Alphaproteobacteria_o_Rhizobiales_f_Rhizobiaceae_g_Ahrensia_s_Ahrensia_marina:0.09236,MARdb_tauA_no_syntheny_Ahrensia_kielensis_B9_MMP02441016_NZ_0KB894528_1_988_1041876_1042880_pos_d_Bacteria_p_Proteobacteria_c_Alphaproteobacteria_o_Rhizobiales_f_Rhizobiaceae_g_Ahrensia_s_Ahrensia_kielensis:0.09961)100.00:0.17084,MARdb_tauA_no_syntheny_Loktanella_sediminilitoris_strain_DSM_29955_MMP08779099_QBUD01000017_1_00MMP08779099_54_0056953_0057951_pos_d_Bacteria_p_Proteobacteria_c_Alphaproteobacteria_o_Rhodobacterales_f_Rhodobacteraceae_g_Yoonia_s_Yoonia_sediminilitoris:0.12606)94.00:0.03069,(((MARdb_tauA_no_syntheny_Thalassiobium_R2A62_MMP02436219_NZ_0GG697169_2_265_0258114_0259112_neg_d_Bacteria_p_Proteobacteria_c_Alphaproteobacteria_o_Rhodobacterales_f_Rhodobacteraceae_g_R2A62_s_R2A62_sp000161835:0.14086,MARdb_tauA_no_syntheny_OceanDNA_b30642_0082_02_0848_01849_neg_d_Bacteria_p_Proteobacteria_c_Alphaproteobacteria_o_Rhodobacterales_f_Rhodobacteraceae_g_Yoonia_s_:0.06775)100.00:0.12215,(MARdb_tauA_no_syntheny_Roseobacter_denitrificans_MMP02602987_CP000362_1_0917_0948318_0949319_pos_d_Bacteria_p_Proteobacteria_c_Alphaproteobacteria_o_Rhodobacterales_f_Rhodobacteraceae_g_Roseobacter_s_Roseobacter_denitrificans:0.08754,(MARdb_tauA_no_syntheny_Sulfitobacter_NB_68_MMP02721580_NZ_0JASC01000013_1_189_0166516_0167517_neg_d_Bacteria_p_Proteobacteria_c_Alphaproteobacteria_o_Rhodobacterales_f_Rhodobacteraceae_g_Sulfitobacter_s_Sulfitobacter_noctilucae:0.09692,MARdb_tauA_no_syntheny_Sulfitobacter_mediterraneus_1FIGIMAR09_MMP02641242_NZ_JEMU01000002_1_159_178373_179374_pos_d_Bacteria_p_Proteobacteria_c_Alphaproteobacteria_o_Rhodobacterales_f_Rhodobacteraceae_g_Sulfitobacter_s_Sulfitobacter_mediterraneus:0.05219)100.00:0.03472)99.00:0.04999)78.00:0.02072,(MARdb_tauA_no_syntheny_OceanDNA_b30236_039_02_02248_03255_pos_d_Bacteria_p_Proteobacteria_c_Alphaproteobacteria_o_Rhodobacterales_f_Rhodobacteraceae_g_Sulfitobacter_s_:0.12735,(MARdb_tauA_no_syntheny_OceanDNA_b30065_0378_02_00479_01480_neg_d_Bacteria_p_Proteobacteria_c_Alphaproteobacteria_o_Rhodobacterales_f_Rhodobacteraceae_g_Roseobacter_s_:0.06408,MARdb_tauA_no_syntheny_OceanDNA_b30061_199_02_02618_03619_pos_d_Bacteria_p_Proteobacteria_c_Alphaproteobacteria_o_Rhodobacterales_f_Rhodobacteraceae_g_Roseobacter_s_:0.08548)97.00:0.08790)78.00:0.04278)98.00:0.01108)90.00:0.01343,((MARdb_tauA_no_syntheny_Sulfitobacter_EhC04_MMP04965932_LXYI01000008_1_115_105708_106727_neg_d_Bacteria_p_Proteobacteria_c_Alphaproteobacteria_o_Rhodobacterales_f_Rhodobacteraceae_g_Sulfitobacter_s_Sulfitobacter_sp001650875:0.11696,(MARdb_tauA_no_syntheny_OceanDNA_b30172_008_26_29901_30902_neg_d_Bacteria_p_Proteobacteria_c_Alphaproteobacteria_o_Rhodobacterales_f_Rhodobacteraceae_g_Sulfitobacter_s_:0.10892,MARdb_tauA_no_syntheny_Sulfitobacter_MM_124_MMP02721582_NZ_JASE01000005_1_3518_3676897_3677994_neg_d_Bacteria_p_Proteobacteria_c_Alphaproteobacteria_o_Rhodobacterales_f_Rhodobacteraceae_g_Sulfitobacter_s_Sulfitobacter_geojensis:0.09027)100.00:0.07922)98.00:0.03866,(MARdb_tauA_no_syntheny_Sulfitobacter_geojensis_EhN01_MMP04957305_NZ_00LXYM01000002_1_8_008891_009892_neg_d_Bacteria_p_Proteobacteria_c_Alphaproteobacteria_o_Rhodobacterales_f_Rhodobacteraceae_g_Sulfitobacter_s_Sulfitobacter_geojensis:0.08945,MARdb_tauA_no_syntheny_OceanDNA_b30169_39_017_016284_017288_pos_d_Bacteria_p_Proteobacteria_c_Alphaproteobacteria_o_Rhodobacterales_f_Rhodobacteraceae_g_Sulfitobacter_s_:0.11008)91.00:0.01567)91.00:0.04580)79.00:0.00739,MARdb_tauA_no_syntheny_OceanDNA_b30225_02_0852_0888544_0889545_neg_d_Bacteria_p_Proteobacteria_c_Alphaproteobacteria_o_Rhodobacterales_f_Rhodobacteraceae_g_Sulfitobacter_s_:0.16037)92.00:0.03624,MARdb_tauA_no_syntheny_OceanDNA_b30231_035_36_36162_37166_pos_d_Bacteria_p_Proteobacteria_c_Alphaproteobacteria_o_Rhodobacterales_f_Rhodobacteraceae_g_Sulfitobacter_s_:0.08367)98.00:0.04062,((((MARdb_tauA_no_syntheny_OceanDNA_b30132_072_04_02647_03645_pos_d_Bacteria_p_Proteobacteria_c_Alphaproteobacteria_o_Rhodobacterales_f_Rhodobacteraceae_g_Roseovarius_s_Roseovarius_nubinhibens:0.20315,MARdb_tauA_no_syntheny_OceanDNA_b27534_197_01_00002_01003_pos_d_Bacteria_p_Proteobacteria_c_Alphaproteobacteria_o_Rhodobacterales_f_Rhodobacteraceae_g__s_:0.07874)100.00:0.02819,MARdb_tauA_no_syntheny_OceanDNA_b29993_59_005_005063_006061_pos_d_Bacteria_p_Proteobacteria_c_Alphaproteobacteria_o_Rhodobacterales_f_Rhodobacteraceae_g_Planktotalea_s_:0.11416)100.00:0.15351,MARdb_tauA_no_syntheny_OceanDNA_b27525_033_26_27298_28296_pos_d_Bacteria_p_Proteobacteria_c_Alphaproteobacteria_o_Rhodobacterales_f_Rhodobacteraceae_g__s_:0.06170)100.00:0.05039,MARdb_tauA_no_syntheny_Jannaschia_pohangensis_H1_M8_MMP04488095_FORA01000002_1_0512_0483961_0484959_neg_d_Bacteria_p_Proteobacteria_c_Alphaproteobacteria_o_Rhodobacterales_f_Rhodobacteraceae_g_Jannaschia_s_Jannaschia_pohangensis:0.22985)57.00:0.03758)56.00:0.02432,MARdb_tauA_no_syntheny_Rhodobacteraceae_bacterium_EL129_strain_unclassified_Rhodobacteraceae_strain_EL129_MMP104692613_ONZJ01000002_1_3176_3240577_3241575_pos_d_Bacteria_p_Proteobacteria_c_Alphaproteobacteria_o_Rhodobacterales_f_Rhodobacteraceae_g_Roseovarius_s_Roseovarius_sp900313005:0.10448)96.00:0.04128)97.00:0.06324)37.00:0.01757)79.00:0.03311)99.00:0.05283,(MARdb_tauA_no_syntheny_Rhodobacteraceae_bacterium_Lw_13e_Lw_13e_MMP08912472_NZ_QBBT01000028_1_MMP08912472_127_133320_134318_neg_d_Bacteria_p_Proteobacteria_c_Alphaproteobacteria_o_Rhodobacterales_f_Rhodobacteraceae_g_Pseudooceanicola:0.23402,((MARdb_tauA_no_syntheny_Celeribacter_halophilus_ZXM137_MMP04432131_NZ_LRUD01000026_1_135_161823_162821_pos_d_Bacteria_p_Proteobacteria_c_Alphaproteobacteria_o_Rhodobacterales_f_Rhodobacteraceae_g_Celeribacter_s_Celeribacter_halophilus:0.29203,MARdb_tauA_no_syntheny_Donghicola_eburneus_SW_277_MMP05421764_FOXY01000002_1_080_080855_081835_neg_d_Bacteria_p_Proteobacteria_c_Alphaproteobacteria_o_Rhodobacterales_f_Rhodobacteraceae_g_Donghicola_s_Donghicola_eburneus:0.05451)93.00:0.04360,((((MARdb_tauA_no_syntheny_Paracoccus_JM45_MMP09721247_NZ_QQVY01000006_1_MMP09721247_123_136119_137099_pos_d_Bacteria_p_Proteobacteria_c_Alphaproteobacteria_o_Rhodobacterales_f_Rhodobacteraceae_g_Paracoccus:0.16218,MARdb_tauA_no_syntheny_Paracoccus_zeaxanthinifaciens_ATCC_21588_MMP02441598_NZ_0ATUJ01000002_1_76_083605_084585_neg_d_Bacteria_p_Proteobacteria_c_Alphaproteobacteria_o_Rhodobacterales_f_Rhodobacteraceae_g_Paracoccus_s_Paracoccus_zeaxanthinifaciens:0.10539)97.00:0.07609,MARdb_tauA_no_syntheny_Paracoccus_sp_IO390502_MMP08781058_NZ_PYWA01000006_1_MMP08781058_128_135811_136800_neg_d_Bacteria_p_Proteobacteria_c_Alphaproteobacteria_o_Rhodobacterales_f_Rhodobacteraceae_g_Paracoccus_s_Paracoccus_sp003056335:0.13774)76.00:0.03058,MARdb_tauA_no_syntheny_Poseidonocella_sedimentorum_Sd3_23_MMP04515673_FOYI01000009_1_008_010544_011530_pos_d_Bacteria_p_Proteobacteria_c_Alphaproteobacteria_o_Rhodobacterales_f_Rhodobacteraceae_g_Poseidonocella_s_Poseidonocella_sedimentorum:0.07270)100.00:0.05862,MARdb_tauA_no_syntheny_Poseidonocella_pacifica_KMM_9010_MMP05421688_FOJU01000001_1_0080_0075850_0076836_pos_d_Bacteria_p_Proteobacteria_c_Alphaproteobacteria_o_Rhodobacterales_f_Rhodobacteraceae_g_Poseidonocella_s_Poseidonocella_pacifica:0.09629)100.00:0.04896)100.00:0.09866)100.00:0.07940)85.00:0.03125,(MARdb_tauA_no_syntheny_Jannaschia_aquimarina_GSW_M26_MMP03329626_NZ_JYFE01000041_1_162_175523_176530_pos_d_Bacteria_p_Proteobacteria_c_Alphaproteobacteria_o_Rhodobacterales_f_Rhodobacteraceae_g_Jannaschia_s_Jannaschia_aquimarina:0.21734,(MARdb_tauA_no_syntheny_Jannaschia_donghaensis_CECT_7802_MMP3490732_NZ_0CXSU01000012_1_710_0701331_0702332_pos_d_Bacteria_p_Proteobacteria_c_Alphaproteobacteria_o_Rhodobacterales_f_Rhodobacteraceae_g_Jannaschia_s_Jannaschia_donghaensis:0.12805,(MARdb_tauA_no_syntheny_OceanDNA_b29394_209_02_00708_01709_neg_d_Bacteria_p_Proteobacteria_c_Alphaproteobacteria_o_Rhodobacterales_f_Rhodobacteraceae_g_Jannaschia_s_Jannaschia_helgolandensis:0.10347,MARdb_tauA_no_syntheny_Jannaschia_faecimaris_HD_22_MMP05444004_FNPX01000004_1_140_140758_141759_pos_d_Bacteria_p_Proteobacteria_c_Alphaproteobacteria_o_Rhodobacterales_f_Rhodobacteraceae_g_Jannaschia_s_Jannaschia_faecimaris:0.11487)100.00:0.04527)94.00:0.07090)95.00:0.11970)100.00:0.17358,((((MARdb_tauA_no_syntheny_OceanDNA_b28244_238_03_01831_02847_neg_d_Bacteria_p_Proteobacteria_c_Alphaproteobacteria_o_Rhodobacterales_f_Rhodobacteraceae_g_Flavimaricola_s_:0.33706,(MARdb_tauA_no_syntheny_OceanDNA_b27565_009_18_20331_21332_neg_d_Bacteria_p_Proteobacteria_c_Alphaproteobacteria_o_Rhodobacterales_f_Rhodobacteraceae_g__s_:0.13501,(MARdb_tauA_no_syntheny_Loktanella_atrilutea_IG8_MMP05444339_NZ_000FQUE01000002_1_5_0004379_0005365_neg_d_Bacteria_p_Proteobacteria_c_Alphaproteobacteria_o_Rhodobacterales_f_Rhodobacteraceae_g_Loktanella_s_Loktanella_atrilutea:0.15616,MARdb_tauA_no_syntheny_Loktanella_5RATIMAR09_MMP03988207_NZ_LJAL01000004_1_234_207396_208403_neg_d_Bacteria_p_Proteobacteria_c_Alphaproteobacteria_o_Rhodobacterales_f_Rhodobacteraceae_g_Yoonia_s_Yoonia_sp001419985:0.12658)100.00:0.06133)100.00:0.06204)78.00:0.04309,(((((MARdb_tauA_no_syntheny_Rhodobacteraceae_bacterium_BH_SD16_MMP08934405_QCYG01000003_1_MMP08934405_122_126025_127023_neg_d_Bacteria_p_Proteobacteria_c_Alphaproteobacteria_o_Rhodobacterales_f_Rhodobacteraceae_g_Octadecabacter_s_Octadecabacter_sp003072065:0.11098,MARdb_tauA_no_syntheny_Octadecabacter_ascidiaceicola_CECT_8868_MMP104102234_FXYD01000003_1_0MMP104102234_134_0127385_0128383_neg_d_Bacteria_p_Proteobacteria_c_Alphaproteobacteria_o_Rhodobacterales_f_Rhodobacteraceae_g_Octadecabacter_s_Octadecabacter_ascidiaceicola:0.07691)71.00:0.01880,(MARdb_tauA_no_syntheny_Pseudooctadecabacter_jejudonensis_CECT_8397_MMP102343168_FWFT01000002_1_00MMP102343168_82_0073363_0074358_neg_d_Bacteria_p_Proteobacteria_c_Alphaproteobacteria_o_Rhodobacterales_f_Rhodobacteraceae_g_Pseudooctadecabacter_s_Pseudooctadecabacter_jejudonensis:0.08539,((MARdb_tauA_no_syntheny_Octadecabacter_antarcticus_307_MMP02603621_NC_020911_1_4486_4114448_4115449_neg_d_Bacteria_p_Proteobacteria_c_Alphaproteobacteria_o_Rhodobacterales_f_Rhodobacteraceae_g_Octadecabacter_s_Octadecabacter_antarcticus:0.07424,MARdb_tauA_no_syntheny_OceanDNA_b29586_333_02_00500_01492_neg_d_Bacteria_p_Proteobacteria_c_Alphaproteobacteria_o_Rhodobacterales_f_Rhodobacteraceae_g_Octadecabacter_s_:0.09255)98.00:0.03630,MARdb_tauA_no_syntheny_OceanDNA_b29585_013_07_06007_07011_neg_d_Bacteria_p_Proteobacteria_c_Alphaproteobacteria_o_Rhodobacterales_f_Rhodobacteraceae_g_Octadecabacter_s_:0.07442)100.00:0.02403)100.00:0.03501)100.00:0.13994,(MARdb_tauA_no_syntheny_Rhodobacteraceae_bacterium_WDS4C29_MMP08998300_QETF01000003_1_MMP08998300_207_223069_224079_neg_d_Bacteria_p_Proteobacteria_c_Alphaproteobacteria_o_Rhodobacterales_f_Rhodobacteraceae_g_HLUCCA08_s_HLUCCA08_sp003129565:0.15714,MARdb_tauA_no_syntheny_OceanDNA_b28564_191_04_03249_04259_pos_d_Bacteria_p_Proteobacteria_c_Alphaproteobacteria_o_Rhodobacterales_f_Rhodobacteraceae_g_Oceanicola_s_:0.10585)100.00:0.08989)100.00:0.07699,MARdb_tauA_no_syntheny_OceanDNA_b29543_124_04_03280_04278_neg_d_Bacteria_p_Proteobacteria_c_Alphaproteobacteria_o_Rhodobacterales_f_Rhodobacteraceae_g_Marivivens_s_:0.14541)66.00:0.03731,(MARdb_tauA_no_syntheny_Loktanella_marina_CECT_8899_MMP104102533_FXZK01000001_1_0MMP104102533_815_0830265_0831272_neg_d_Bacteria_p_Proteobacteria_c_Alphaproteobacteria_o_Rhodobacterales_f_Rhodobacteraceae_g_Flavimaricola_s_Flavimaricola_marinus:0.12212,MARdb_tauA_no_syntheny_OceanDNA_b28239_030_13_13280_14290_neg_d_Bacteria_p_Proteobacteria_c_Alphaproteobacteria_o_Rhodobacterales_f_Rhodobacteraceae_g_Flavimaricola_s_:0.17198)90.00:0.05907)58.00:0.03213)38.00:0.01696,((((MARdb_tauA_no_syntheny_OceanDNA_b28556_012_10_09939_10952_neg_d_Bacteria_p_Proteobacteria_c_Alphaproteobacteria_o_Rhodobacterales_f_Rhodobacteraceae_g_Octadecabacter_s_:0.07315,MARdb_tauA_no_syntheny_TARA_SAMEA4397472_METAG_KPDDLJNG_034_02_01635_02648_pos_d_Bacteria_p_Proteobacteria_c_Alphaproteobacteria_o_Rhodobacterales_f_Rhodobacteraceae_g_GCA_2732825_s_:0.09669)100.00:0.14246,(MARdb_tauA_no_syntheny_OceanDNA_b30681_309_01_00246_01424_pos_d_Bacteria_p_Proteobacteria_c_Alphaproteobacteria_o_Rhodobacterales_f_Rhodobacteraceae_g_Yoonia_s_:0.14716,(MARdb_tauA_no_syntheny_OceanDNA_b30671_090_02_02074_03078_pos_d_Bacteria_p_Proteobacteria_c_Alphaproteobacteria_o_Rhodobacterales_f_Rhodobacteraceae_g_Yoonia_s_:0.11760,MARdb_tauA_no_syntheny_OceanDNA_b30678_02_007_004802_005806_neg_d_Bacteria_p_Proteobacteria_c_Alphaproteobacteria_o_Rhodobacterales_f_Rhodobacteraceae_g_Yoonia_s_:0.04162)100.00:0.03295)100.00:0.05809)70.00:0.03068,(MARdb_tauA_no_syntheny_OceanDNA_b28154_131_03_01919_02926_neg_d_Bacteria_p_Proteobacteria_c_Alphaproteobacteria_o_Rhodobacterales_f_Rhodobacteraceae_g_Cognatiyoonia_s_:0.15470,MARdb_tauA_no_syntheny_Loktanella_koreensis_GA2_M3_MMP04488515_FOIZ01000001_1_2136_2145624_2146625_neg_d_Bacteria_p_Proteobacteria_c_Alphaproteobacteria_o_Rhodobacterales_f_Rhodobacteraceae_g_Cognatiyoonia_s_Cognatiyoonia_koreensis:0.16494)100.00:0.05116)94.00:0.05132,(MARdb_tauA_no_syntheny_OceanDNA_b30715_033_03_02058_03065_neg_d_Bacteria_p_Proteobacteria_c_Alphaproteobacteria_o_Rhodobacterales_f_Rhodobacteraceae_g_Yoonia_s_:0.26860,(((MARdb_tauA_no_syntheny_Loktanella_maritima_strain_YPC211_MMP08202528_NZ_PKFN01000008_1_MMP08202528_569_553750_554757_neg_d_Bacteria_p_Proteobacteria_c_Alphaproteobacteria_o_Rhodobacterales_f_Rhodobacteraceae_g_Yoonia_s_Yoonia_maritima_A:0.05628,MARdb_tauA_no_syntheny_Loktanella_D2R18_MMP09522135_NZ_QOCG01000030_1_MMP09522135_105_101790_102797_neg_d_Bacteria_p_Proteobacteria_c_Alphaproteobacteria_o_Rhodobacterales_f_Rhodobacteraceae_g_Yoonia:0.09366)100.00:0.05265,(MARdb_tauA_no_syntheny_Loktanella_sp_Alg231_35_strain_Loktanella_sp_Alg231_35_MMP19235668_NZ_FREV01000004_1_MMP19235668_291_267521_268528_neg_d_Bacteria_p_Proteobacteria_c_Alphaproteobacteria_o_Rhodobacterales_f_Rhodobacteraceae_g_Yoonia_s_Yoonia_sp900143545:0.07358,MARdb_tauA_no_syntheny_OceanDNA_b30719_41_008_005387_006394_neg_d_Bacteria_p_Proteobacteria_c_Alphaproteobacteria_o_Rhodobacterales_f_Rhodobacteraceae_g_Yoonia_s_:0.08928)100.00:0.06532)80.00:0.03169,MARdb_tauA_no_syntheny_Loktanella_litorea_DPG_5_MMP05444714_FOZM01000001_1_0413_0388977_0389981_pos_d_Bacteria_p_Proteobacteria_c_Alphaproteobacteria_o_Rhodobacterales_f_Rhodobacteraceae_g_Yoonia_s_Yoonia_litorea:0.09483)98.00:0.02971)71.00:0.02906)100.00:0.06104)68.00:0.06318,MARdb_tauA_no_syntheny_Hasllibacter_halocynthiae_strain_DSM_29318_MMP05421851_PVTT01000002_1_0MMP05421851_760_0779131_0780144_neg_d_Bacteria_p_Proteobacteria_c_Alphaproteobacteria_o_Rhodobacterales_f_Rhodobacteraceae_g_Hasllibacter_s_Hasllibacter_halocynthiae:0.30830)48.00:0.00000)73.00:0.04961,((((((((((((((((MARdb_tauA_no_syntheny_Roseovarius_sp_KCTC_62452_MMP09507747_NZ_0QNQP01000015_1_MMP09507747_58_064857_065858_pos_d_Bacteria_p_Proteobacteria_c_Alphaproteobacteria_o_Rhodobacterales_f_Rhodobacteraceae_g_Roseovarius:0.27801,MARdb_tauA_no_syntheny_Sulfitobacter_marinus_SW_265_MMP04488040_FPAJ01000001_1_0186_0192059_0193060_pos_d_Bacteria_p_Proteobacteria_c_Alphaproteobacteria_o_Rhodobacterales_f_Rhodobacteraceae_g_Sulfitobacter_s_Sulfitobacter_marinus:0.08387)100.00:0.19092,MARdb_tauA_no_syntheny_Roseovarius_HN_E21_MMP10130764_NZ_00RAPE01000001_1_MMP10130764_45_0045704_0046705_pos_d_Bacteria_p_Proteobacteria_c_Alphaproteobacteria_o_Rhodobacterales_f_Rhodobacteraceae_g_Roseovarius:0.24305)100.00:0.03827,MARdb_tauA_no_syntheny_Roseovarius_TE539_MMP09508687_NZ_0QNGB01000001_1_MMP09508687_97_097663_098661_neg_d_Bacteria_p_Proteobacteria_c_Alphaproteobacteria_o_Rhodobacterales_f_Rhodobacteraceae_g_Roseovarius_s_Roseovarius_sp003298505:0.14805)97.00:0.04040,(MARdb_tauA_no_syntheny_OceanDNA_b30121_12_072_074941_075936_pos_d_Bacteria_p_Proteobacteria_c_Alphaproteobacteria_o_Rhodobacterales_f_Rhodobacteraceae_g_Roseovarius_s_Roseovarius_nitratireducens:0.17334,MARdb_tauA_no_syntheny_Roseovarius_GCL_8_MMP09279561_NZ_0QITQ01000002_1_MMP09279561_70_075422_076420_pos_d_Bacteria_p_Proteobacteria_c_Alphaproteobacteria_o_Rhodobacterales_f_Rhodobacteraceae_g_Roseovarius_s_Roseovarius_sp003260265:0.14364)96.00:0.04121)94.00:0.03277,MARdb_tauA_no_syntheny_Roseovarius_pacificus_81_2_MMP05444398_NZ_0FRBR01000003_1_194_0184832_0185830_neg_d_Bacteria_p_Proteobacteria_c_Alphaproteobacteria_o_Rhodobacterales_f_Rhodobacteraceae_g_Roseovarius_s_Roseovarius_pacificus:0.10063)71.00:0.00676,MARdb_tauA_no_syntheny_Roseobacter_AzwK_3b_MMP02436151_NZ_ABCR01000001_1_215_254940_255938_neg_d_Bacteria_p_Proteobacteria_c_Alphaproteobacteria_o_Rhodobacterales_f_Rhodobacteraceae_g_Roseovarius_s_Roseovarius_sp000170875:0.05639)97.00:0.04682,((((MARdb_tauA_no_syntheny_OceanDNA_b28232_001_123_130634_131635_pos_d_Bacteria_p_Proteobacteria_c_Alphaproteobacteria_o_Rhodobacterales_f_Rhodobacteraceae_g_EhC02_s_:0.13309,MARdb_tauA_no_syntheny_OceanDNA_b28217_007_15_15245_16246_pos_d_Bacteria_p_Proteobacteria_c_Alphaproteobacteria_o_Rhodobacterales_f_Rhodobacteraceae_g_EhC02_s_:0.05645)99.00:0.05971,MARdb_tauA_no_syntheny_OceanDNA_b28202_07_027_024773_025771_neg_d_Bacteria_p_Proteobacteria_c_Alphaproteobacteria_o_Rhodobacterales_f_Rhodobacteraceae_g_EhC02_s_:0.04366)100.00:0.11996,MARdb_tauA_no_syntheny_Roseovarius_lutimaris_112_MMP04487859_FOVP01000004_1_026_020368_021366_neg_d_Bacteria_p_Proteobacteria_c_Alphaproteobacteria_o_Rhodobacterales_f_Rhodobacteraceae_g_Roseovarius_s_Roseovarius_lutimaris:0.09109)83.00:0.04204,MARdb_tauA_no_syntheny_Roseovarius_mucosus_DFL_24_MMP02708827_NZ_KN293976_1_202_217279_218277_pos_d_Bacteria_p_Proteobacteria_c_Alphaproteobacteria_o_Rhodobacterales_f_Rhodobacteraceae_g_Roseovarius_s_Roseovarius_mucosus:0.03630)89.00:0.04518)78.00:0.03678,(MARdb_tauA_no_syntheny_Litorimicrobium_taeanense_G4_MMP04488092_FOEP01000006_1_055_061153_062154_pos_d_Bacteria_p_Proteobacteria_c_Alphaproteobacteria_o_Rhodobacterales_f_Rhodobacteraceae_g_Litorimicrobium_s_Litorimicrobium_taeanense:0.17900,((MARdb_tauA_no_syntheny_Oceanicola_HL_35_MMP02584927_NZ_JAFT01000005_1_1861_1898651_1899646_pos_d_Bacteria_p_Proteobacteria_c_Alphaproteobacteria_o_Rhodobacterales_f_Rhodobacteraceae_g_Lutimaribacter_s_Lutimaribacter_sp000526275:0.17075,MARdb_tauA_no_syntheny_Lutimaribacter_saemankumensis_SMK_117_MMP05421850_FNEB01000002_1_208_228746_229753_neg_d_Bacteria_p_Proteobacteria_c_Alphaproteobacteria_o_Rhodobacterales_f_Rhodobacteraceae_g_Lutimaribacter_s_Lutimaribacter_saemankumensis:0.06901)89.00:0.03213,MARdb_tauA_no_syntheny_OceanDNA_b29498_016_10_12295_13290_pos_d_Bacteria_p_Proteobacteria_c_Alphaproteobacteria_o_Rhodobacterales_f_Rhodobacteraceae_g_Lutimaribacter_s_:0.10926)84.00:0.02774)71.00:0.00018)100.00:0.08200,(((MARdb_tauA_no_syntheny_OceanDNA_b30573_088_05_04343_05329_pos_d_Bacteria_p_Proteobacteria_c_Alphaproteobacteria_o_Rhodobacterales_f_Rhodobacteraceae_g_Tropicibacter_s_:0.24901,(((((((MARdb_tauA_no_syntheny_OceanDNA_b30031_37_022_024321_025325_pos_d_Bacteria_p_Proteobacteria_c_Alphaproteobacteria_o_Rhodobacterales_f_Rhodobacteraceae_g_Pseudophaeobacter_s_Pseudophaeobacter_sp001294455:0.15055,MARdb_tauA_no_syntheny_Thalassobius_abyssi_strain_DSM_100673_MMP07621369_PYGJ01000003_1_MMP07621369_189_183611_184615_pos_d_Bacteria_p_Proteobacteria_c_Alphaproteobacteria_o_Rhodobacterales_f_Rhodobacteraceae_g_Shimia_s_Shimia_abyssi:0.08084)100.00:0.03302,MARdb_tauA_no_syntheny_OceanDNA_b26889_002_178_205055_206059_neg_d_Bacteria_p_Proteobacteria_c_Alphaproteobacteria_o_Rhizobiales_f_Rhizobiaceae_g_SPNT01_s_:0.13369)100.00:0.03689,MARdb_tauA_no_syntheny_Defluviimonas_aquaemixtae_strain_CECT_8626_MMP104628688_OMOQ01000001_1_MMP104628688_1812_1854746_1855750_neg_d_Bacteria_p_Proteobacteria_c_Alphaproteobacteria_o_Rhodobacterales_f_Rhodobacteraceae_g_Defluviimonas_C_s_Defluviimonas_C_aquaemixtae:0.11133)92.00:0.03269,((MARdb_tauA_no_syntheny_OceanDNA_b27523_004_16_14403_15395_neg_d_Bacteria_p_Proteobacteria_c_Alphaproteobacteria_o_Rhodobacterales_f_Rhodobacteraceae_g__s_:0.08179,MARdb_tauA_no_syntheny_OceanDNA_b27571_441_02_00680_01675_neg_d_Bacteria_p_Proteobacteria_c_Alphaproteobacteria_o_Rhodobacterales_f_Rhodobacteraceae_g_Donghicola_s_:0.08173)100.00:0.07698,MARdb_tauA_no_syntheny_Ruegeria_ZGT118_MMP04376034_NZ_00LQBQ01000005_1_5_008553_009557_pos_d_Bacteria_p_Proteobacteria_c_Alphaproteobacteria_o_Rhodobacterales_f_Rhodobacteraceae_g_Ruegeria_s_Ruegeria_marisrubri:0.06288)86.00:0.01352)100.00:0.04755,MARdb_tauA_no_syntheny_Pseudopelagicola_gijangensis_DSM_100564_MMP05444000_NZ_FQZQ01000005_1_105_119628_120635_pos_d_Bacteria_p_Proteobacteria_c_Alphaproteobacteria_o_Rhodobacterales_f_Rhodobacteraceae_g_Pseudopelagicola_s_Pseudopelagicola_gijangensis:0.10471)100.00:0.06915,((MARdb_tauA_no_syntheny_OceanDNA_b29377_037_02_00122_01129_pos_d_Bacteria_p_Proteobacteria_c_Alphaproteobacteria_o_Rhodobacterales_f_Rhodobacteraceae_g_MED_G52_s_MED_G52_sp002711145:0.15855,MARdb_tauA_no_syntheny_OceanDNA_b28758_029_05_05386_06465_neg_d_Bacteria_p_Proteobacteria_c_Alphaproteobacteria_o_Rhodobacterales_f_Rhodobacteraceae_g_MED_G52_s_MED_G52_sp003332035:0.09470)100.00:0.05577,(((((MARdb_tauA_no_syntheny_OceanDNA_b28980_219_04_02614_03621_neg_d_Bacteria_p_Proteobacteria_c_Alphaproteobacteria_o_Rhodobacterales_f_Rhodobacteraceae_g_LFER01_s_LFER01_sp001642945:0.12365,MARdb_tauA_no_syntheny_OceanDNA_b28570_168_02_02544_03551_pos_d_Bacteria_p_Proteobacteria_c_Alphaproteobacteria_o_Rhodobacterales_f_Rhodobacteraceae_g_LFER01_s_:0.06588)91.00:0.02876,MARdb_tauA_no_syntheny_TARA_SAMEA2621839_METAG_MIIDADDO_174_03_01245_02252_neg_d_Bacteria_p_Proteobacteria_c_Alphaproteobacteria_o_Rhodobacterales_f_Rhodobacteraceae_g_HIMB11_s_:0.09403)84.00:0.02772,MARdb_tauA_no_syntheny_GORG_SAMEA6079509_SAGS_AG470P20_043_19_16175_17182_neg_d_Bacteria_p_Proteobacteria_c_Alphaproteobacteria_o_Rhodobacterales_f_Rhodobacteraceae_g_HIMB11_s_:0.07449)100.00:0.04071,MARdb_tauA_no_syntheny_OceanDNA_b28590_227_03_02190_03197_pos_d_Bacteria_p_Proteobacteria_c_Alphaproteobacteria_o_Rhodobacterales_f_Rhodobacteraceae_g_LFER01_s_:0.09598)100.00:0.04449,MARdb_tauA_no_syntheny_OceanDNA_b28604_180_05_03022_04023_neg_d_Bacteria_p_Proteobacteria_c_Alphaproteobacteria_o_Rhodobacterales_f_Rhodobacteraceae_g_HIMB11_s_:0.10280)99.00:0.03320)99.00:0.07281)96.00:0.02837,MARdb_tauA_no_syntheny_OceanDNA_b30136_144_04_03273_04283_neg_d_Bacteria_p_Proteobacteria_c_Alphaproteobacteria_o_Rhodobacterales_f_Rhodobacteraceae_g_Ruegeria_B_s_:0.09365)97.00:0.05780)86.00:0.03343,MARdb_tauA_no_syntheny_OceanDNA_b29409_443_02_0621_1760_neg_d_Bacteria_p_Proteobacteria_c_Alphaproteobacteria_o_Rhodobacterales_f_Rhodobacteraceae_g_Lentibacter_s_Lentibacter_algarum:0.18440)98.00:0.03019,(((((MARdb_tauA_no_syntheny_OceanDNA_b30077_089_04_02784_03785_pos_d_Bacteria_p_Proteobacteria_c_Alphaproteobacteria_o_Rhodobacterales_f_Rhodobacteraceae_g_Roseovarius_s_:0.14942,MARdb_tauA_no_syntheny_OceanDNA_b27557_036_09_09365_10360_neg_d_Bacteria_p_Proteobacteria_c_Alphaproteobacteria_o_Rhodobacterales_f_Rhodobacteraceae_g__s_:0.10861)100.00:0.05057,(MARdb_tauA_no_syntheny_OceanDNA_b30165_002_23_24351_25352_neg_d_Bacteria_p_Proteobacteria_c_Alphaproteobacteria_o_Rhodobacterales_f_Rhodobacteraceae_g_Boseongicola_s_:0.10431,MARdb_tauA_no_syntheny_OceanDNA_b27545_118_03_01729_02724_pos_d_Bacteria_p_Proteobacteria_c_Alphaproteobacteria_o_Rhodobacterales_f_Rhodobacteraceae_g__s_:0.07431)100.00:0.04604)98.00:0.04230,MARdb_tauA_no_syntheny_OceanDNA_b30717_19_039_037164_038162_neg_d_Bacteria_p_Proteobacteria_c_Alphaproteobacteria_o_Rhodobacterales_f_Rhodobacteraceae_g_Yoonia_s_:0.16459)96.00:0.02170,MARdb_tauA_no_syntheny_OceanDNA_b27609_238_03_02333_03337_neg_d_Bacteria_p_Proteobacteria_c_Alphaproteobacteria_o_Rhodobacterales_f_Rhodobacteraceae_g_Aestuariivita_s_:0.07526)100.00:0.04731,MARdb_tauA_no_syntheny_OceanDNA_b27611_010_13_11420_12427_neg_d_Bacteria_p_Proteobacteria_c_Alphaproteobacteria_o_Rhodobacterales_f_Rhodobacteraceae_g_Aestuariivita_s_:0.05400)100.00:0.04229)98.00:0.06158)100.00:0.03892,((MARdb_tauA_no_syntheny_Puniceibacterium_IMCC21224_MMP03365744_NZ_LDPY01000001_1_1302_1400287_1401291_pos_d_Bacteria_p_Proteobacteria_c_Alphaproteobacteria_o_Rhodobacterales_f_Rhodobacteraceae_g_Puniceibacterium_s_Puniceibacterium_sp001038505:0.09685,(MARdb_tauA_no_syntheny_Puniceibacterium_sediminis_RU_1_R_18_MMP06265370_FZNN01000002_1_MMP06265370_261_269996_271000_pos_d_Bacteria_p_Proteobacteria_c_Alphaproteobacteria_o_Rhodobacterales_f_Rhodobacteraceae_g_Puniceibacterium_s_Puniceibacterium_sediminis:0.05841,MARdb_tauA_no_syntheny_Puniceibacterium_antarcticum_SM1211_MMP07981259_AWWI01000176_1_0MMP07981259_26_026028_027029_pos_d_Bacteria_p_Proteobacteria_c_Alphaproteobacteria_o_Rhodobacterales_f_Rhodobacteraceae_g_Puniceibacterium_s_Puniceibacterium_antarcticum:0.08987)100.00:0.03656)99.00:0.03709,MARdb_tauA_no_syntheny_OceanDNA_b30042_031_017_015904_016905_neg_d_Bacteria_p_Proteobacteria_c_Alphaproteobacteria_o_Rhodobacterales_f_Rhodobacteraceae_g_Puniceibacterium_s_Puniceibacterium_sp003344785:0.09319)100.00:0.10129)84.00:0.03054,(((((MARdb_tauA_no_syntheny_Aestuariivita_atlantica_22II_S11_z3_MMP03323757_NZ_AQQZ01000001_1_201_207140_208141_pos_d_Bacteria_p_Proteobacteria_c_Alphaproteobacteria_o_Rhodobacterales_f_Rhodobacteraceae_g_Pseudaestuariivita_s_Pseudaestuariivita_atlantica:0.16396,MARdb_tauA_no_syntheny_OceanDNA_b27535_031_04_03653_04642_neg_d_Bacteria_p_Proteobacteria_c_Alphaproteobacteria_o_Rhodobacterales_f_Rhodobacteraceae_g__s_:0.17574)100.00:0.10612,MARdb_tauA_no_syntheny_OceanDNA_b30160_055_004_002932_003930_pos_d_Bacteria_p_Proteobacteria_c_Alphaproteobacteria_o_Rhodobacterales_f_Rhodobacteraceae_g_Silicimonas_s_:0.09456)91.00:0.04224,MARdb_tauA_no_syntheny_OceanDNA_b30158_054_07_06027_07031_neg_d_Bacteria_p_Proteobacteria_c_Alphaproteobacteria_o_Rhodobacterales_f_Rhodobacteraceae_g_Silicimonas_s_:0.14407)100.00:0.10995,MARdb_tauA_no_syntheny_Tropicibacter_naphthalenivorans_C02_MMP3532112_NZ_CYSE01000003_1_139_134994_135995_neg_d_Bacteria_p_Proteobacteria_c_Alphaproteobacteria_o_Rhodobacterales_f_Rhodobacteraceae_g_Tropicibacter_s_Tropicibacter_naphthalenivorans:0.10451)71.00:0.03024,(((MARdb_tauA_no_syntheny_Rhodobacteraceae_bacterium_PD_2_MMP02339386_NZ_0KN714904_1_142_0149166_0150158_neg_d_Bacteria_p_Proteobacteria_c_Alphaproteobacteria_o_Rhodobacterales_f_Rhodobacteraceae_g_Sagittula_s_Sagittula_sp000504185:0.13720,MARdb_tauA_no_syntheny_Roseivivax_pacificus_strain_DSM_29329_MMP08777458_QBKN01000001_1_MMP08777458_192_200035_201015_pos_d_Bacteria_p_Proteobacteria_c_Alphaproteobacteria_o_Rhodobacterales_f_Rhodobacteraceae_g_Roseivivax_B_s_Roseivivax_B_pacificus:0.13858)43.00:0.02294,(MARdb_tauA_no_syntheny_Ponticoccus_SJ5A_1_MMP04361754_NZ_LPXO01000001_1_575_586270_587277_neg_d_Bacteria_p_Proteobacteria_c_Alphaproteobacteria_o_Rhodobacterales_f_Rhodobacteraceae_g_Ponticoccus_s_Ponticoccus_marisrubri:0.13979,(MARdb_tauA_no_syntheny_Maliponia_aquimaris_CECT_8898_MMP104102235_FXYF01000011_1_00MMP104102235_9_007265_008260_pos_d_Bacteria_p_Proteobacteria_c_Alphaproteobacteria_o_Rhodobacterales_f_Rhodobacteraceae_g_Maliponia_s_Maliponia_aquimaris:0.11479,(MARdb_tauA_no_syntheny_OceanDNA_b29502_012_019_011549_012550_neg_d_Bacteria_p_Proteobacteria_c_Alphaproteobacteria_o_Rhodobacterales_f_Rhodobacteraceae_g_Mameliella_s_:0.08945,MARdb_tauA_no_syntheny_Mameliella_NP_29_MMP07619316_PBYN01000068_1_MMP07619316_151_152000_152998_neg_d_Bacteria_p_Proteobacteria_c_Alphaproteobacteria_o_Rhodobacterales_f_Rhodobacteraceae_g_Antarctobacter_s_Antarctobacter_heliothermus_B:0.08630)62.00:0.02800)78.00:0.01613)94.00:0.03478)56.00:0.02078,((((MARdb_tauA_no_syntheny_Citreicella_357_MMP02471399_NZ_0AJKJ01000164_1_92_086870_087859_pos_d_Bacteria_p_Proteobacteria_c_Alphaproteobacteria_o_Rhodobacterales_f_Rhodobacteraceae_g_Salipiger_s_Salipiger_aestuarii:0.18431,(MARdb_tauA_no_syntheny_OceanDNA_b30151_001_010_008842_009834_neg_d_Bacteria_p_Proteobacteria_c_Alphaproteobacteria_o_Rhodobacterales_f_Rhodobacteraceae_g_Salipiger_s_Salipiger_profundus:0.09304,MARdb_tauA_no_syntheny_Pelagibaca_bermudensis_HTCC260_MMP02436105_NZ_0DS022276_1_644_0682840_0683832_neg_d_Bacteria_p_Proteobacteria_c_Alphaproteobacteria_o_Rhodobacterales_f_Rhodobacteraceae_g_Salipiger_s_Salipiger_bermudensis:0.06298)53.00:0.02303)46.00:0.00072,MARdb_tauA_no_syntheny_Citreicella_thiooxidans_CHLG_1_MMP04488105_FNAV01000006_1_123_119634_120626_neg_d_Bacteria_p_Proteobacteria_c_Alphaproteobacteria_o_Rhodobacterales_f_Rhodobacteraceae_g_Salipiger_s_Salipiger_thiooxidans:0.11346)100.00:0.03994,(MARdb_tauA_no_syntheny_OceanDNA_b30142_076_003_001995_002987_neg_d_Bacteria_p_Proteobacteria_c_Alphaproteobacteria_o_Rhodobacterales_f_Rhodobacteraceae_g_Salipiger_s_Salipiger_marinus:0.11383,MARdb_tauA_no_syntheny_Yangia_pacifica_MMP07267287_CP022189_1_MMP07267287_2224_2344363_2345355_neg_d_Bacteria_p_Proteobacteria_c_Alphaproteobacteria_o_Rhodobacterales_f_Rhodobacteraceae_g_Salipiger_s_Salipiger_pacifica_A:0.09563)99.00:0.06269)89.00:0.03827,MARdb_tauA_no_syntheny_OceanDNA_b30137_095_016_011715_012701_neg_d_Bacteria_p_Proteobacteria_c_Alphaproteobacteria_o_Rhodobacterales_f_Rhodobacteraceae_g_Sagittula_s_Sagittula_sp002814095:0.05562)69.00:0.03565)89.00:0.03786)76.00:0.01921)80.00:0.01960,(((((((MARdb_tauA_no_syntheny_OceanDNA_b38660_29_15_15287_16294_pos_d_Bacteria_p_Proteobacteria_c_Gammaproteobacteria_o_Pseudomonadales_f_Nitrincolaceae_g_ASP10_02a_s_:0.16405,MARdb_tauA_no_syntheny_OceanDNA_b38744_003_007_007316_008311_neg_d_Bacteria_p_Proteobacteria_c_Gammaproteobacteria_o_Pseudomonadales_f_Nitrincolaceae_g_ASP10_02a_s_:0.10765)100.00:0.16831,((MARdb_tauA_no_syntheny_OceanDNA_b29671_062_05_03771_04772_pos_d_Bacteria_p_Proteobacteria_c_Alphaproteobacteria_o_Rhodobacterales_f_Rhodobacteraceae_g_Planktomarina_s_:0.10358,MARdb_tauA_no_syntheny_OceanDNA_b29945_172_04_02385_03386_neg_d_Bacteria_p_Proteobacteria_c_Alphaproteobacteria_o_Rhodobacterales_f_Rhodobacteraceae_g_Planktomarina_s_Planktomarina_temperata:0.07869)90.00:0.04895,MARdb_tauA_no_syntheny_OceanDNA_b29728_023_01_00001_01020_neg_d_Bacteria_p_Proteobacteria_c_Alphaproteobacteria_o_Rhodobacterales_f_Rhodobacteraceae_g_Planktomarina_s_:0.06847)100.00:0.04809)100.00:0.13631,((MARdb_tauA_no_syntheny_Planktotalea_sp_IMCC9565_IMCC9565_MMP05194549_NZ_MUHR01000001_1_MMP05194549_217_215917_216915_neg_d_Bacteria_p_Proteobacteria_c_Alphaproteobacteria_o_Rhodobacterales_f_Rhodobacteraceae_g_Planktotalea_s_Planktotalea_arctica:0.05509,MARdb_tauA_no_syntheny_Rhodobacteraceae_bacterium_HTCC2083_MMP02436225_NZ_DS995276_1_3064_2982596_2983591_neg_d_Bacteria_p_Proteobacteria_c_Alphaproteobacteria_o_Rhodobacterales_f_Rhodobacteraceae_g_Planktotalea_s_Planktotalea_sp000156115:0.11783)100.00:0.10506,(((MARdb_tauA_no_syntheny_Tateyamaria_sp_Alg231_49_strain_Tateyamaria_sp_Alg231_49_MMP19236418_NZ_0FRFA01000002_1_MMP19236418_56_056504_057487_pos_d_Bacteria_p_Proteobacteria_c_Alphaproteobacteria_o_Rhodobacterales_f_Rhodobacteraceae_g_Tateyamaria_s_Tateyamaria_sp900143535:0.15974,MARdb_tauA_no_syntheny_OceanDNA_b30484_054_018_016398_017393_neg_d_Bacteria_p_Proteobacteria_c_Alphaproteobacteria_o_Rhodobacterales_f_Rhodobacteraceae_g_Tateyamaria_s_:0.06507)69.00:0.01011,(((MARdb_tauA_no_syntheny_OceanDNA_b28136_161_05_03582_04589_neg_d_Bacteria_p_Proteobacteria_c_Alphaproteobacteria_o_Rhodobacterales_f_Rhodobacteraceae_g_Cognatishimia_s_:0.12801,MARdb_tauA_no_syntheny_Thalassobius_CECT_5113_MMP3542138_NZ_0CYTO01000007_1_43_0037694_0038686_neg_d_Bacteria_p_Proteobacteria_c_Alphaproteobacteria_o_Rhodobacterales_f_Rhodobacteraceae_g_Cognatishimia_s_Cognatishimia_activus:0.10610)100.00:0.04223,MARdb_tauA_no_syntheny_Tropicibacter_mediterraneus_M15O_3_strain_CECT_7615_MMP104614313_ONZG01000009_1_MMP104614313_134_127995_128984_pos_d_Bacteria_p_Proteobacteria_c_Alphaproteobacteria_o_Rhodobacterales_f_Rhodobacteraceae_g_Ruegeria_E_s_Ruegeria_E_mediterranea:0.08781)51.00:0.00751,((MARdb_tauA_no_syntheny_OceanDNA_b28100_303_03_01427_02416_neg_d_Bacteria_p_Proteobacteria_c_Alphaproteobacteria_o_Rhodobacterales_f_Rhodobacteraceae_g_Boseongicola_s_:0.14309,(MARdb_tauA_no_syntheny_OceanDNA_b27552_033_05_03346_04335_pos_d_Bacteria_p_Proteobacteria_c_Alphaproteobacteria_o_Rhodobacterales_f_Rhodobacteraceae_g__s_:0.07620,MARdb_tauA_no_syntheny_OceanDNA_b30020_489_03_01073_02065_neg_d_Bacteria_p_Proteobacteria_c_Alphaproteobacteria_o_Rhodobacterales_f_Rhodobacteraceae_g_Albibacillus_s_:0.08637)100.00:0.02681)94.00:0.02855,MARdb_tauA_no_syntheny_OceanDNA_b30471_325_03_02047_03051_neg_d_Bacteria_p_Proteobacteria_c_Alphaproteobacteria_o_Rhodobacterales_f_Rhodobacteraceae_g_Tateyamaria_s_:0.08517)51.00:0.02001)88.00:0.02660)72.00:0.02351,MARdb_tauA_no_syntheny_Ascidiaceihabitans_donghaensis_strain_CECT_8599_MMP104628687_OMOR01000001_1_MMP104628687_3465_3464588_3465583_neg_d_Bacteria_p_Proteobacteria_c_Alphaproteobacteria_o_Rhodobacterales_f_Rhodobacteraceae_g_Ascidiaceihabitans_s_Ascidiaceihabitans_donghaensis:0.08918)100.00:0.05983)98.00:0.03453)99.00:0.05286,(MARdb_tauA_no_syntheny_OceanDNA_b30066_15_012_010159_011148_pos_d_Bacteria_p_Proteobacteria_c_Alphaproteobacteria_o_Rhodobacterales_f_Rhodobacteraceae_g_Roseovarius_s_:0.06700,MARdb_tauA_no_syntheny_OceanDNA_b30091_087_02_00644_01639_neg_d_Bacteria_p_Proteobacteria_c_Alphaproteobacteria_o_Rhodobacterales_f_Rhodobacteraceae_g_Roseovarius_s_:0.10030)100.00:0.04442)98.00:0.02325,MARdb_tauA_no_syntheny_OceanDNA_b29510_186_02_01255_02262_pos_d_Bacteria_p_Proteobacteria_c_Alphaproteobacteria_o_Rhodobacterales_f_Rhodobacteraceae_g_Marinovum_s_:0.15837)77.00:0.01522,MARdb_tauA_no_syntheny_Roseovarius_confluentis_strain_SAG6_MMP08378603_NZ_PPFE01000003_1_MMP08378603_305_326466_327458_pos_d_Bacteria_p_Proteobacteria_c_Alphaproteobacteria_o_Rhodobacterales_f_Rhodobacteraceae_g_Roseovarius_s_Roseovarius_confluentis:0.11707)100.00:0.08534,(MARdb_tauA_no_syntheny_Pseudooceanicola_SAT_54_MMP07619846_PALA01000043_1_0MMP07619846_20_016967_017968_pos_d_Bacteria_p_Proteobacteria_c_Alphaproteobacteria_o_Rhodobacterales_f_Rhodobacteraceae_g_Pseudooceanicola_B_s_Pseudooceanicola_B_sp002706905:0.16868,MARdb_tauA_no_syntheny_Phaeobacter_sp_22II1_1F12B_MMP07274263_AQQP01000002_1_MMP07274263_366_378383_379372_neg_d_Bacteria_p_Proteobacteria_c_Alphaproteobacteria_o_Rhodobacterales_f_Rhodobacteraceae_g_Pseudooceanicola_B_s_Pseudooceanicola_B_sp002210165:0.12091)98.00:0.06007)82.00:0.02740)77.00:0.02339,(MARdb_tauA_no_syntheny_Marinovum_algicola_CECT_5396_MMP102060418_FWFM01000002_1_MMP102060418_462_467808_468818_neg_d_Bacteria_p_Proteobacteria_c_Alphaproteobacteria_o_Rhodobacterales_f_Rhodobacteraceae_g_Marinovum_s_Marinovum_algicola:0.09473,MARdb_tauA_no_syntheny_TARA_SAMEA4396515_METAG_EGMEDFPO_018_004_002855_003847_neg_d_Bacteria_p_Proteobacteria_c_Alphaproteobacteria_o_Rhodobacterales_f_Rhodobacteraceae_g_Sulfitobacter_s_Sulfitobacter_indolifex:0.14316)100.00:0.11369)99.00:0.05291,(MARdb_tauA_no_syntheny_Poseidonocella_sedimentorum_Sd3_23_MMP04515673_FOYI01000003_1_295_315780_316787_neg_d_Bacteria_p_Proteobacteria_c_Alphaproteobacteria_o_Rhodobacterales_f_Rhodobacteraceae_g_Poseidonocella_s_Poseidonocella_sedimentorum:0.19202,(MARdb_tauA_no_syntheny_Pelagimonas_varians_CECT_8663_MMP104102140_FXYH01000003_1_MMP104102140_138_132178_133182_neg_d_Bacteria_p_Proteobacteria_c_Alphaproteobacteria_o_Rhodobacterales_f_Rhodobacteraceae_g_Pelagimonas_s_Pelagimonas_varians:0.15702,MARdb_tauA_no_syntheny_Tropicibacter_phthalicicus_CECT_8649_MMP104098305_FXXP01000001_1_MMP104098305_1172_1227618_1228622_pos_d_Bacteria_p_Proteobacteria_c_Alphaproteobacteria_o_Rhodobacterales_f_Rhodobacteraceae_g_Tropicibacter_C_s_Tropicibacter_C_phthalicicus:0.11040)100.00:0.05368)100.00:0.05514)85.00:0.03342,MARdb_tauA_no_syntheny_Cribrihabitans_marinus_CZ_AM5_MMP05444007_FNYD01000009_1_044_042647_043651_pos_d_Bacteria_p_Proteobacteria_c_Alphaproteobacteria_o_Rhodobacterales_f_Rhodobacteraceae_g_Cribrihabitans_s_Cribrihabitans_marinus:0.20192)57.00:0.02231,(MARdb_tauA_no_syntheny_OceanDNA_b27542_076_10_06732_07727_neg_d_Bacteria_p_Proteobacteria_c_Alphaproteobacteria_o_Rhodobacterales_f_Rhodobacteraceae_g_Marinibacterium_s_:0.13173,(MARdb_tauA_no_syntheny_Rhodobacteraceae_bacterium_CPC_19_MMP07619910_NYWL01000058_1_00MMP07619910_3_002522_003523_pos_d_Bacteria_p_Proteobacteria_c_Alphaproteobacteria_o_Rhodobacterales_f_Rhodobacteraceae_g_Marinibacterium_s_Marinibacterium_sp003217735:0.09350,(MARdb_tauA_no_syntheny_Rhodobacteraceae_bacterium_SP_126_MMP07619912_PAQV01000074_1_00MMP07619912_2_001252_002253_pos_d_Bacteria_p_Proteobacteria_c_Alphaproteobacteria_o_Rhodobacterales_f_Rhodobacteraceae_g_Marinibacterium_s_Marinibacterium_sp002709405:0.08589,MARdb_tauA_no_syntheny_Marinibacterium_profundimaris_22II1_22F33_MMP07274261_AQQR01000004_1_0MMP07274261_340_0344507_0345508_pos_d_Bacteria_p_Proteobacteria_c_Alphaproteobacteria_o_Rhodobacterales_f_Rhodobacteraceae_g_Marinibacterium_s_Marinibacterium_profundimaris:0.06885)93.00:0.02475)100.00:0.08784)57.00:0.03874)68.00:0.02101)70.00:0.02651,(((MARdb_tauA_no_syntheny_OceanDNA_b30132_035_03_04032_05030_pos_d_Bacteria_p_Proteobacteria_c_Alphaproteobacteria_o_Rhodobacterales_f_Rhodobacteraceae_g_Roseovarius_s_Roseovarius_nubinhibens:0.49842,MARdb_tauA_no_syntheny_Thalassococcus_sp_MMP08643256_CP027665_1_MMP08643256_3005_3091409_3092404_pos_d_Bacteria_p_Proteobacteria_c_Alphaproteobacteria_o_Rhodobacterales_f_Rhodobacteraceae_g_SH_1_s_SH_1_sp003008555:0.13037)88.00:0.03228,MARdb_tauA_no_syntheny_Leisingera_nanhaiensis_NH52F_MMP02440717_NZ_00KI421509_1_2288_2340484_2341485_neg_d_Bacteria_p_Proteobacteria_c_Alphaproteobacteria_o_Rhodobacterales_f_Rhodobacteraceae_g_Sedimentitalea_s_Sedimentitalea_nanhaiensis:0.12844)87.00:0.04215,MARdb_tauA_no_syntheny_Oceaniovalibus_sp_YLY08_MMP08779877_NZ_QAGK01000008_1_MMP08779877_161_160436_161437_neg_d_Bacteria_p_Proteobacteria_c_Alphaproteobacteria_o_Rhodobacterales_f_Rhodobacteraceae_g_YLY08_s_YLY08_sp003057885:0.20925)70.00:0.02303)87.00:0.03176,((((MARdb_tauA_no_syntheny_OceanDNA_b30711_005_04_03151_04155_neg_d_Bacteria_p_Proteobacteria_c_Alphaproteobacteria_o_Rhodobacterales_f_Rhodobacteraceae_g_Yoonia_s_:0.32905,MARdb_tauA_no_syntheny_Ruegeria_marina_CGMCC_1_9108_MMP04488239_FMZV01000017_1_069_071825_072832_neg_d_Bacteria_p_Proteobacteria_c_Alphaproteobacteria_o_Rhodobacterales_f_Rhodobacteraceae_g_Ruegeria_B_s_Ruegeria_B_marina:0.12106)73.00:0.04291,MARdb_tauA_no_syntheny_Aestuariivita_boseongensis_BS_B2_MMP03325920_NZ_0JXYH01000003_1_68_060948_061958_neg_d_Bacteria_p_Proteobacteria_c_Alphaproteobacteria_o_Rhodobacterales_f_Rhodobacteraceae_g_Aestuariivita_s_Aestuariivita_boseongensis:0.07411)71.00:0.05510,(MARdb_tauA_no_syntheny_Jhaorihella_thermophila_strain_DSM_23413_MMP05421751_FNVD01000011_1_MMP05421751_103_109009_110010_pos_d_Bacteria_p_Proteobacteria_c_Alphaproteobacteria_o_Rhodobacterales_f_Rhodobacteraceae_g_Jhaorihella_s_Jhaorihella_thermophila:0.18415,MARdb_tauA_no_syntheny_OceanDNA_b28582_057_012_009497_010504_neg_d_Bacteria_p_Proteobacteria_c_Alphaproteobacteria_o_Rhodobacterales_f_Rhodobacteraceae_g_HIMB11_s_:0.17317)89.00:0.03275)56.00:0.00841,((((MARdb_tauA_no_syntheny_Defluviimonas_denitrificans_strain_DSM_18921_MMP05660818_PVEP01000001_1_0MMP05660818_388_0414300_0415298_pos_d_Bacteria_p_Proteobacteria_c_Alphaproteobacteria_o_Rhodobacterales_f_Rhodobacteraceae_g_Defluviimonas_s_Defluviimonas_denitrificans:0.23656,MARdb_tauA_no_syntheny_OceanDNA_b30709_016_003_001209_002210_neg_d_Bacteria_p_Proteobacteria_c_Alphaproteobacteria_o_Rhodobacterales_f_Rhodobacteraceae_g_Cypionkella_s_:0.15125)97.00:0.04465,MARdb_tauA_no_syntheny_OceanDNA_b28184_011_15_14789_15787_pos_d_Bacteria_p_Proteobacteria_c_Alphaproteobacteria_o_Rhodobacterales_f_Rhodobacteraceae_g_EhC02_s_:0.13724)63.00:0.03441,MARdb_tauA_no_syntheny_OceanDNA_b30086_041_18_18052_19050_pos_d_Bacteria_p_Proteobacteria_c_Alphaproteobacteria_o_Rhodobacterales_f_Rhodobacteraceae_g_Roseovarius_s_:0.18745)99.00:0.06965,MARdb_tauA_no_syntheny_Brevirhabdus_pacifica_22DY15_MMP06216425_NZ_00MTCO01000060_1_MMP06216425_4_03002_04114_pos_d_Bacteria_p_Proteobacteria_c_Alphaproteobacteria_o_Rhodobacterales_f_Rhodobacteraceae_g_Brevirhabdus_s_Brevirhabdus_pacifica:0.27187)65.00:0.05341)80.00:0.03018)100.00:0.05986,((((MARdb_tauA_no_syntheny_OceanDNA_b27566_150_02_00252_01262_neg_d_Bacteria_p_Proteobacteria_c_Alphaproteobacteria_o_Rhodobacterales_f_Rhodobacteraceae_g_Brevirhabdus_s_:0.20579,MARdb_tauA_no_syntheny_Boseongicola_aestuarii_CECT_8489_MMP104098235_FXXQ01000006_1_MMP104098235_179_187666_188670_neg_d_Bacteria_p_Proteobacteria_c_Alphaproteobacteria_o_Rhodobacterales_f_Rhodobacteraceae_g_Boseongicola_s_Boseongicola_aestuarii:0.16006)90.00:0.06105,MARdb_tauA_no_syntheny_OceanDNA_b27564_056_10_09563_10576_neg_d_Bacteria_p_Proteobacteria_c_Alphaproteobacteria_o_Rhodobacterales_f_Rhodobacteraceae_g__s_:0.15353)90.00:0.02901,(MARdb_tauA_no_syntheny_OceanDNA_b30081_210_02_1828_2832_pos_d_Bacteria_p_Proteobacteria_c_Alphaproteobacteria_o_Rhodobacterales_f_Rhodobacteraceae_g_Roseovarius_s_:0.07920,MARdb_tauA_no_syntheny_OceanDNA_b29571_011_06_04838_05839_neg_d_Bacteria_p_Proteobacteria_c_Alphaproteobacteria_o_Rhodobacterales_f_Rhodobacteraceae_g_O448_s_:0.13762)100.00:0.05976)94.00:0.05043,MARdb_tauA_no_syntheny_OceanDNA_b27550_793_02_00417_01415_neg_d_Bacteria_p_Proteobacteria_c_Alphaproteobacteria_o_Rhodobacterales_f_Rhodobacteraceae_g__s_:0.13833)61.00:0.03974)59.00:0.01777,((MARdb_tauA_no_syntheny_Rhodobacteraceae_bacterium_Alg231_04_strain_Rhodobacteraceae_bacterium_Alg231_04_MMP19234168_NZ_FREY01000010_1_MMP19234168_129_131656_132651_pos_d_Bacteria_p_Proteobacteria_c_Alphaproteobacteria_o_Rhodobacterales_f_Rhodobacteraceae_g_FREY01_s_FREY01_sp900143635:0.27551,((MARdb_tauA_no_syntheny_Thalassobius_maritimus_DSM_28223_MMP04488044_NZ_0FQWM01000002_1_154_0136457_0137467_neg_d_Bacteria_p_Proteobacteria_c_Alphaproteobacteria_o_Rhodobacterales_f_Rhodobacteraceae_g_Cognatishimia_s_Cognatishimia_maritima:0.20049,MARdb_tauA_no_syntheny_OceanDNA_b28149_0384_1_0118_1116_neg_d_Bacteria_p_Proteobacteria_c_Alphaproteobacteria_o_Rhodobacterales_f_Rhodobacteraceae_g_Cognatishimia_s_:0.11601)54.00:0.03090,MARdb_tauA_no_syntheny_OceanDNA_b27576_025_042_038352_039356_pos_d_Bacteria_p_Proteobacteria_c_Alphaproteobacteria_o_Rhodobacterales_f_Rhodobacteraceae_g__s_:0.11486)55.00:0.02484)48.00:0.05608,MARdb_tauA_no_syntheny_Phaeobacter_gallaeciensis_C3M10_MMP09522133_NZ_0QOCE01000048_1_MMP09522133_61_054579_055583_pos_d_Bacteria_p_Proteobacteria_c_Alphaproteobacteria_o_Rhodobacterales_f_Rhodobacteraceae_g_OMPR01_s_OMPR01_sp900313015:0.17660)35.00:0.01302)87.00:0.04227,((MARdb_tauA_no_syntheny_OceanDNA_b27587_051_03_01257_02264_pos_d_Bacteria_p_Proteobacteria_c_Alphaproteobacteria_o_Rhodobacterales_f_Rhodobacteraceae_g__s_:0.24826,MARdb_tauA_no_syntheny_Sulfitobacter_sp_MMP08329264_NZ_CP025815_1_MMP08329264_3854_3886540_3887535_neg_d_Bacteria_p_Proteobacteria_c_Alphaproteobacteria_o_Rhodobacterales_f_Rhodobacteraceae:0.11430)91.00:0.06558,((((((MARdb_tauA_no_syntheny_TARA_SAMEA4397101_METAG_NFHPKJOG_130_07_05238_06251_neg_d_Bacteria_p_Proteobacteria_c_Alphaproteobacteria_o_Rhodobacterales_f_Rhodobacteraceae_g_Ascidiaceihabitans_s_:0.10729,MARdb_tauA_no_syntheny_OceanDNA_b28042_093_04_02877_03893_neg_d_Bacteria_p_Proteobacteria_c_Alphaproteobacteria_o_Rhodobacterales_f_Rhodobacteraceae_g_Ascidiaceihabitans_s_:0.08636)100.00:0.04162,MARdb_tauA_no_syntheny_TARA_SAMEA4398009_METAG_OKKILEMG_119_04_05695_06702_pos_d_Bacteria_p_Proteobacteria_c_Alphaproteobacteria_o_Rhodobacterales_f_Rhodobacteraceae_g_Ascidiaceihabitans_s_:0.06834)100.00:0.10879,(((MARdb_tauA_no_syntheny_OceanDNA_b30232_110_06_05417_06622_pos_d_Bacteria_p_Proteobacteria_c_Alphaproteobacteria_o_Rhodobacterales_f_Rhodobacteraceae_g_Sulfitobacter_s_:0.12966,MARdb_tauA_no_syntheny_OceanDNA_b30235_047_08_11229_12233_neg_d_Bacteria_p_Proteobacteria_c_Alphaproteobacteria_o_Rhodobacterales_f_Rhodobacteraceae_g_Sulfitobacter_s_:0.09506)76.00:0.04361,(MARdb_tauA_no_syntheny_OceanDNA_b30213_04_152_133387_134394_neg_d_Bacteria_p_Proteobacteria_c_Alphaproteobacteria_o_Rhodobacterales_f_Rhodobacteraceae_g_Sulfitobacter_s_:0.10474,MARdb_tauA_no_syntheny_OceanDNA_b30175_001_17_20149_21156_pos_d_Bacteria_p_Proteobacteria_c_Alphaproteobacteria_o_Rhodobacterales_f_Rhodobacteraceae_g_Sulfitobacter_s_:0.05739)76.00:0.03765)75.00:0.06295,MARdb_tauA_no_syntheny_Planktotalea_frisia_strain_DSM_23709_MMP05660220_QKZM01000068_1_0MMP05660220_19_015463_016467_pos_d_Bacteria_p_Proteobacteria_c_Alphaproteobacteria_o_Rhodobacterales_f_Rhodobacteraceae_g_Planktotalea_s_Planktotalea_frisia:0.07061)100.00:0.06774)85.00:0.05193,MARdb_tauA_no_syntheny_Sulfitobacter_sp_MMP08329231_NZ_0CP025804_1_MMP08329231_428_0449349_0450356_pos_d_Bacteria_p_Proteobacteria_c_Alphaproteobacteria_o_Rhodobacterales_f_Rhodobacteraceae_g_Sulfitobacter:0.11679)100.00:0.08377,MARdb_tauA_no_syntheny_OceanDNA_b30408_357_01_00177_01184_pos_d_Bacteria_p_Proteobacteria_c_Alphaproteobacteria_o_Rhodobacterales_f_Rhodobacteraceae_g_Sulfitobacter_s_Sulfitobacter_sp001634885:0.09850)100.00:0.07517,((MARdb_tauA_no_syntheny_Thalassobacter_arenae_DSM_19593_MMP02469745_NZ_0KE557310_1_283_0281624_0282628_neg_d_Bacteria_p_Proteobacteria_c_Alphaproteobacteria_o_Rhodobacterales_f_Rhodobacteraceae_g_Litoreibacter_s_Litoreibacter_arenae:0.05885,MARdb_tauA_no_syntheny_Litoreibacter_albidus_DSM_26922_MMP04488001_FNOI01000005_1_156_154998_156002_neg_d_Bacteria_p_Proteobacteria_c_Alphaproteobacteria_o_Rhodobacterales_f_Rhodobacteraceae_g_Litoreibacter_s_Litoreibacter_albidus:0.11015)100.00:0.12491,((MARdb_tauA_no_syntheny_OceanDNA_b27568_066_09_09070_10074_pos_d_Bacteria_p_Proteobacteria_c_Alphaproteobacteria_o_Rhodobacterales_f_Rhodobacteraceae_g_MYP11_s_:0.08393,MARdb_tauA_no_syntheny_OceanDNA_b30499_141_02_01293_02291_pos_d_Bacteria_p_Proteobacteria_c_Alphaproteobacteria_o_Rhodobacterales_f_Rhodobacteraceae_g_Tateyamaria_s_:0.07963)100.00:0.11618,((((MARdb_tauA_no_syntheny_OceanDNA_b30502_001_013_013011_014006_pos_d_Bacteria_p_Proteobacteria_c_Alphaproteobacteria_o_Rhodobacterales_f_Rhodobacteraceae_g_Tateyamaria_s_:0.14934,MARdb_tauA_no_syntheny_OceanDNA_b30482_127_03_01028_02026_neg_d_Bacteria_p_Proteobacteria_c_Alphaproteobacteria_o_Rhodobacterales_f_Rhodobacteraceae_g_Tateyamaria_s_:0.06254)100.00:0.06240,MARdb_tauA_no_syntheny_Tateyamaria_ANG_S1_MMP03246068_NZ_0JWLL01000001_1_119_0112837_0113844_pos_d_Bacteria_p_Proteobacteria_c_Alphaproteobacteria_o_Rhodobacterales_f_Rhodobacteraceae_g_Tateyamaria_s_Tateyamaria_sp000814025:0.06979)100.00:0.03667,(MARdb_tauA_no_syntheny_Nereida_ignava_2SM4_MMP02745667_FORZ01000006_1_055_062766_063770_neg_d_Bacteria_p_Proteobacteria_c_Alphaproteobacteria_o_Rhodobacterales_f_Rhodobacteraceae_g_Nereida_s_Nereida_ignava:0.15034,(MARdb_tauA_no_syntheny_OceanDNA_b30458_05_167_165170_166177_pos_d_Bacteria_p_Proteobacteria_c_Alphaproteobacteria_o_Rhodobacterales_f_Rhodobacteraceae_g_Sulfitobacter_C_s_:0.12944,((MARdb_tauA_no_syntheny_Rhodobacteraceae_bacterium_Alg231_30_strain_Rhodobacteraceae_bacterium_Alg231_30_MMP19233418_NZ_0FREU01000002_1_MMP19233418_259_0259957_0260955_neg_d_Bacteria_p_Proteobacteria_c_Alphaproteobacteria_o_Rhodobacterales_f_Rhodobacteraceae_g_Shimia_s_Shimia_sp900143615:0.10570,MARdb_tauA_no_syntheny_Shimia_marina_CECT_7688_MMP3528422_NZ_0CYPW01000032_1_12_014378_015373_pos_d_Bacteria_p_Proteobacteria_c_Alphaproteobacteria_o_Rhodobacterales_f_Rhodobacteraceae_g_Shimia_s_Shimia_marina:0.08140)86.00:0.02490,MARdb_tauA_no_syntheny_Phaeobacter_CECT_7735_MMP3542137_NZ_0CYTW01000007_1_139_0145576_0146577_pos_d_Bacteria_p_Proteobacteria_c_Alphaproteobacteria_o_Rhodobacterales_f_Rhodobacteraceae_g_Pseudopelagicola_s_Pseudopelagicola_sp001458215:0.09124)100.00:0.02414)98.00:0.03003)68.00:0.02838)68.00:0.03404,MARdb_tauA_no_syntheny_OceanDNA_b27553_019_013_016502_017515_pos_d_Bacteria_p_Proteobacteria_c_Alphaproteobacteria_o_Rhodobacterales_f_Rhodobacteraceae_g_MYP11_s_:0.10947)80.00:0.01614)100.00:0.02552)51.00:0.04202)24.00:0.00579)86.00:0.03103)95.00:0.03102,MARdb_tauA_no_syntheny_Thalassobacter_stenotrophicus_5SM22_MMP02744035_NZ_FQYZ01000002_1_156_155145_156158_neg_d_Bacteria_p_Proteobacteria_c_Alphaproteobacteria_o_Rhodobacterales_f_Rhodobacteraceae_g_Thalassobacter_s_Thalassobacter_stenotrophicus:0.24464)88.00:0.03473,(MARdb_tauA_no_syntheny_OceanDNA_b28129_074_06_06213_07214_neg_d_Bacteria_p_Proteobacteria_c_Alphaproteobacteria_o_Rhodobacterales_f_Rhodobacteraceae_g_Citreimonas_s_:0.08276,(MARdb_tauA_no_syntheny_OceanDNA_b27543_0430_03_1197_1979_neg_d_Bacteria_p_Proteobacteria_c_Alphaproteobacteria_o_Rhodobacterales_f_Rhodobacteraceae_g__s_:0.08117,MARdb_tauA_no_syntheny_OceanDNA_b28101_001_13_12391_13392_neg_d_Bacteria_p_Proteobacteria_c_Alphaproteobacteria_o_Rhodobacterales_f_Rhodobacteraceae_g_Boseongicola_s_:0.08649)100.00:0.06011)100.00:0.15015)59.00:0.03645)45.00:0.02245,((((((((((MARdb_tauA_no_syntheny_OceanDNA_b43098_180_02_00648_01667_pos_d_Bacteria_p_Proteobacteria_c_Gammaproteobacteria_o_PS1_f_Thioglobaceae_g_Thioglobus_s_:0.16086,(MARdb_tauA_no_syntheny_OceanDNA_b42976_013_03_00999_02078_neg_d_Bacteria_p_Proteobacteria_c_Gammaproteobacteria_o_PS1_f_Thioglobaceae_g_Thioglobus_s_:0.05251,MARdb_tauA_no_syntheny_OceanDNA_b43153_016_07_05557_06708_pos_d_Bacteria_p_Proteobacteria_c_Gammaproteobacteria_o_PS1_f_Thioglobaceae_g_Thioglobus_s_:0.10526)100.00:0.02844)99.00:0.06487,(MARdb_tauA_no_syntheny_OceanDNA_b42856_005_11_11538_12533_pos_d_Bacteria_p_Proteobacteria_c_Gammaproteobacteria_o_PS1_f_Thioglobaceae_g__s_:0.09211,MARdb_tauA_no_syntheny_GORG_SAMEA6079207_SAGS_AG464J09_01_11_09552_10547_pos_d_Bacteria_p_Proteobacteria_c_Gammaproteobacteria_o_Thiomicrospirales_f_Thioglobaceae_g_Thioglobus_s_:0.06601)100.00:0.03153)91.00:0.02966,MARdb_tauA_no_syntheny_TARA_SAMEA2622149_METAG_AGMEFFEJ_199_02_00345_01340_neg_d_Bacteria_p_Proteobacteria_c_Gammaproteobacteria_o_Thiomicrospirales_f_Thioglobaceae_g__s_:0.05361)100.00:0.38486,MARdb_tauA_no_syntheny_Monaibacterium_marinum_C7_MMP06273572_OCTN01000008_1_00MMP06273572_48_0061566_0062561_pos_d_Bacteria_p_Proteobacteria_c_Alphaproteobacteria_o_Rhodobacterales_f_Rhodobacteraceae_g_Monaibacterium_s_Monaibacterium_marinum:0.29778)96.00:0.09354,MARdb_tauA_no_syntheny_OceanDNA_b32980_31_035_035166_036164_pos_d_Bacteria_p_Proteobacteria_c_Alphaproteobacteria_o_UBA8366_f_GCA_2696645_g_GCA_2696645_s_:0.12960)85.00:0.05083,MARdb_tauA_no_syntheny_OceanDNA_b28160_109_05_05449_06459_neg_d_Bacteria_p_Proteobacteria_c_Alphaproteobacteria_o_Rhodobacterales_f_Rhodobacteraceae_g_Dinoroseobacter_s_:0.12155)50.00:0.02933,(MARdb_tauA_no_syntheny_OceanDNA_b27574_015_04_01039_02049_pos_d_Bacteria_p_Proteobacteria_c_Alphaproteobacteria_o_Rhodobacterales_f_Rhodobacteraceae_g_Flavimaricola_s_:0.23124,MARdb_tauA_no_syntheny_OceanDNA_b27558_091_05_04312_05325_neg_d_Bacteria_p_Proteobacteria_c_Alphaproteobacteria_o_Rhodobacterales_f_Rhodobacteraceae_g__s_:0.20808)72.00:0.06979)87.00:0.02142,(MARdb_tauA_no_syntheny_OceanDNA_b27579_247_03_01611_02597_neg_d_Bacteria_p_Proteobacteria_c_Alphaproteobacteria_o_Rhodobacterales_f_Rhodobacteraceae_g__s_:0.16693,MARdb_tauA_no_syntheny_OceanDNA_b24317_067_06_06571_07557_pos_d_Bacteria_p_Proteobacteria_c_Alphaproteobacteria_o_Geminicoccales_f_Geminicoccaceae_g__s_:0.10289)100.00:0.07432)80.00:0.04060,MARdb_tauA_no_syntheny_OceanDNA_b27573_005_026_038714_039709_neg_d_Bacteria_p_Proteobacteria_c_Alphaproteobacteria_o_Rhodobacterales_f__g__s_:0.13833)99.00:0.03694,MARdb_tauA_no_syntheny_Labrenzia_alexandrii_CECT_5112_MMP3495742_NZ_CXWD01000003_1_122_143108_144106_neg_d_Bacteria_p_Proteobacteria_c_Alphaproteobacteria_o_Rhizobiales_f_Stappiaceae_g_Labrenzia_s_Labrenzia_alexandrii:0.20574)46.00:0.03886)18.00:0.02110,MARdb_tauA_no_syntheny_Pseudoruegeria_aquimaris_CECT_7680_MMP102067918_FWFQ01000018_1_0MMP102067918_22_021045_022043_neg_d_Bacteria_p_Proteobacteria_c_Alphaproteobacteria_o_Rhodobacterales_f_Rhodobacteraceae_g_Pseudoruegeria_s_Pseudoruegeria_aquimaris:0.13780)12.00:0.01879,((((((MARdb_tauA_no_syntheny_Cohaesibacter_sp_MMP04515647_LT907844_1_MMP04515647_1573_1764215_1765213_pos_d_Bacteria_p_Proteobacteria_c_Alphaproteobacteria_o_Rhizobiales_f_Cohaesibacteraceae_g_Cohaesibacter_s_Cohaesibacter_sp900215505:0.26467,(MARdb_tauA_no_syntheny_Labrenzia_DG1229_MMP02589594_NZ_0000KI928919_1_537_512652_513653_neg_d_Bacteria_p_Proteobacteria_c_Alphaproteobacteria_o_Rhizobiales_f_Stappiaceae_g_Labrenzia_s_Labrenzia_sp000521215:0.15465,MARdb_tauA_no_syntheny_Roseibium_TrichSKD4_MMP02436310_NZ_0GL476319_1_112_0100051_0101046_pos_d_Bacteria_p_Proteobacteria_c_Alphaproteobacteria_o_Rhizobiales_f_Stappiaceae_g_Labrenzia_s_Labrenzia_sp000148725:0.16729)100.00:0.04501)60.00:0.03060,(MARdb_tauA_no_syntheny_Rhodobacteraceae_bacterium_O3_65_MMP04324894_NZ_0LPUY01000138_1_82_088974_089966_neg_d_Bacteria_p_Proteobacteria_c_Alphaproteobacteria_o_Rhodobacterales_f_Rhodobacteraceae_g_Tritonibacter_s_Tritonibacter_horizontis:0.08659,(MARdb_tauA_no_syntheny_Alphaproteobacteria_MedPE_SWcel_MMP05219281_MPDC01000003_1_180_199698_200690_pos_d_Bacteria_p_Proteobacteria_c_Alphaproteobacteria_o_Rhodobacterales_f_Rhodobacteraceae_g_Tritonibacter_s_Tritonibacter_sp001874255:0.08206,MARdb_tauA_no_syntheny_OceanDNA_b30571_118_02_00533_01525_neg_d_Bacteria_p_Proteobacteria_c_Alphaproteobacteria_o_Rhodobacterales_f_Rhodobacteraceae_g_Epibacterium_s_:0.11374)100.00:0.03601)100.00:0.20520)100.00:0.10279,(MARdb_tauA_no_syntheny_Oceanicola_MCTG156_1a_MMP02744758_NZ_JQMY01000001_1_3076_3074529_3075530_neg_d_Bacteria_p_Proteobacteria_c_Alphaproteobacteria_o_Rhodobacterales_f_Rhodobacteraceae_g_Actibacterium_s_Actibacterium_sp000744955:0.27381,MARdb_tauA_no_syntheny_Actibacterium_ureilyticum_LS_811_MMP07514661_NZ_0NSBT01000024_1_MMP07514661_297_0279464_0280465_neg_d_Bacteria_p_Proteobacteria_c_Alphaproteobacteria_o_Rhodobacterales_f_Rhodobacteraceae_g_Actibacterium_s_Actibacterium_ureilyticum:0.13146)97.00:0.04562)92.00:0.07056,(((MARdb_tauA_no_syntheny_OceanDNA_b29507_0158_11_06226_07221_pos_d_Bacteria_p_Proteobacteria_c_Alphaproteobacteria_o_Rhodobacterales_f_Rhodobacteraceae_g_Marinibacterium_s_:0.09055,MARdb_tauA_no_syntheny_Rhodobacteraceae_bacterium_SM1703_MMP10076538_NZ_0QZEX01000017_1_MMP10076538_40_043323_044321_pos_d_Bacteria_p_Proteobacteria_c_Alphaproteobacteria_o_Rhodobacterales_f_Rhodobacteraceae_g_Marinibacterium:0.09648)100.00:0.20727,MARdb_tauA_no_syntheny_Tropicimonas_sediminicola_DSM_29339_MMP05421757_FZOY01000001_1_MMP05421757_599_627579_628574_pos_d_Bacteria_p_Proteobacteria_c_Alphaproteobacteria_o_Rhodobacterales_f_Rhodobacteraceae_g_Tropicimonas_A_s_Tropicimonas_A_sediminicola:0.08643)85.00:0.04702,((MARdb_tauA_no_syntheny_Oceanicola_S124_MMP02470155_NZ_00AFPM01000332_1_4_003598_004614_neg_d_Bacteria_p_Proteobacteria_c_Alphaproteobacteria_o_Rhodobacterales_f_Rhodobacteraceae_g_Pseudooceanicola_s_Pseudooceanicola_sp000220565:0.27685,MARdb_tauA_no_syntheny_Pseudoruegeria_sabulilitoris_GJMS_35_MMP04297160_NZ_LOAS01000002_1_319_371217_372218_neg_d_Bacteria_p_Proteobacteria_c_Alphaproteobacteria_o_Rhodobacterales_f_Rhodobacteraceae_g_Pseudoruegeria_C_s_Pseudoruegeria_C_sabulilitoris:0.06152)84.00:0.04817,MARdb_tauA_no_syntheny_Pseudoruegeria_haliotis_strain_DSM_29328_MMP07621391_PVTD01000002_1_0MMP07621391_307_0332803_0333804_neg_d_Bacteria_p_Proteobacteria_c_Alphaproteobacteria_o_Rhodobacterales_f_Rhodobacteraceae_g_Pseudoruegeria_D_s_Pseudoruegeria_D_haliotis:0.10143)63.00:0.04752)85.00:0.04968)56.00:0.03151,MARdb_tauA_no_syntheny_OceanDNA_b26885_008_02_00269_01270_neg_d_Bacteria_p_Proteobacteria_c_Alphaproteobacteria_o_Rhizobiales_f_Rhizobiaceae_g_Nitratireductor_B_s_:0.19801)81.00:0.04427,MARdb_tauA_no_syntheny_Rhodovulum_sp_MMP04579687_CP015039_1_0MMP04579687_680_0683982_0684983_pos_d_Bacteria_p_Proteobacteria_c_Alphaproteobacteria_o_Rhodobacterales_f_Rhodobacteraceae_g_Rhodovulum_s_Rhodovulum_sp002079305:0.16632)43.00:0.03636)84.00:0.04010,((((MARdb_tauA_no_syntheny_Ruegeria_scottomollicae_strain_DSM_25328_MMP07621368_PVUF01000006_1_0MMP07621368_19_018304_019296_neg_d_Bacteria_p_Proteobacteria_c_Alphaproteobacteria_o_Rhodobacterales_f_Rhodobacteraceae_g_Tritonibacter_s_Tritonibacter_scottomollicae:0.20839,MARdb_tauA_no_syntheny_Tropicibacter_multivorans_MD5_MMP04488049_FOMC01000017_1_018_016570_017565_neg_d_Bacteria_p_Proteobacteria_c_Alphaproteobacteria_o_Rhodobacterales_f_Rhodobacteraceae_g_Epibacterium_A_s_Epibacterium_A_multivorans:0.11817)100.00:0.14032,MARdb_tauA_no_syntheny_Epibacterium_ulvae_U95_MMP08054670_NZ_0PHJF01000011_1_MMP08054670_25_023995_024996_pos_d_Bacteria_p_Proteobacteria_c_Alphaproteobacteria_o_Rhodobacterales_f_Rhodobacteraceae_g_Epibacterium_s_Epibacterium_ulvae:0.14672)78.00:0.06544,(MARdb_tauA_no_syntheny_Roseobacter_SK20926_MMP02436125_NZ_0AAYC01000009_1_84_088775_089782_neg_d_Bacteria_p_Proteobacteria_c_Alphaproteobacteria_o_Rhodobacterales_f_Rhodobacteraceae_g_Pseudophaeobacter_s_Pseudophaeobacter_sp000169455:0.09224,MARdb_tauA_no_syntheny_Phaeobacter_CECT_5382_MMP3535146_NZ_CYSG01000005_1_189_212588_213592_neg_d_Bacteria_p_Proteobacteria_c_Alphaproteobacteria_o_Rhodobacterales_f_Rhodobacteraceae_g_Pseudophaeobacter_s_Pseudophaeobacter_sp001457775:0.10445)100.00:0.09028)77.00:0.02474,((MARdb_tauA_no_syntheny_Leisingera_ANG_M7_MMP03246065_NZ_0JWLI01000020_1_45_047542_048537_pos_d_Bacteria_p_Proteobacteria_c_Alphaproteobacteria_o_Rhodobacterales_f_Rhodobacteraceae_g_Leisingera_s_Leisingera_sp000813965:0.10735,MARdb_tauA_no_syntheny_Rhodobacteraceae_bacterium_KLH11_MMP02436222_NZ_0DS999532_1_532_0574870_0575865_neg_d_Bacteria_p_Proteobacteria_c_Alphaproteobacteria_o_Rhodobacterales_f_Rhodobacteraceae_g_Ruegeria_s_Ruegeria_sp000158135:0.09604)96.00:0.04407,MARdb_tauA_no_syntheny_Ruegeria_ANG_S4_MMP03246067_NZ_000JWLK01000007_1_2_0001358_0002365_pos_d_Bacteria_p_Proteobacteria_c_Alphaproteobacteria_o_Rhodobacterales_f_Rhodobacteraceae_g_Ruegeria_s_Ruegeria_sp000814005:0.05274)100.00:0.07315)98.00:0.10899)50.00:0.01302,(MARdb_tauA_no_syntheny_OceanDNA_b35343_361_02_01058_02074_pos_d_Bacteria_p_Proteobacteria_c_Gammaproteobacteria_o_GCA_001735895_f_GCA_001735895_g_GCA_001735895_s_:0.11461,MARdb_tauA_no_syntheny_OceanDNA_b35382_329_01_00003_01001_pos_d_Bacteria_p_Proteobacteria_c_Gammaproteobacteria_o_GCA_001735895_f_GCA_001735895_g_GCA_001735895_s_:0.09829)100.00:0.16012)100.00:0.10537,(MARdb_tauA_no_syntheny_OceanDNA_b29554_049_12_07583_08584_pos_d_Bacteria_p_Proteobacteria_c_Alphaproteobacteria_o_Rhodobacterales_f_Rhodobacteraceae_g_Nioella_s_:0.16201,(MARdb_tauA_no_syntheny_OceanDNA_b29555_039_19_11839_12840_pos_d_Bacteria_p_Proteobacteria_c_Alphaproteobacteria_o_Rhodobacterales_f_Rhodobacteraceae_g_Nioella_s_Nioella_sediminis:0.07586,MARdb_tauA_no_syntheny_Nioella_nitratireducens_SSW136_MMP05928563_NZ_0MNBW01000007_1_26_029148_030149_neg_d_Bacteria_p_Proteobacteria_c_Alphaproteobacteria_o_Rhodobacterales_f_Rhodobacteraceae_g_Nioella_s_Nioella_nitratireducens:0.09667)100.00:0.04976)100.00:0.20869)100.00:0.05749,MARdb_tauA_no_syntheny_OceanDNA_b26777_312_02_0242_01243_neg_d_Bacteria_p_Proteobacteria_c_Alphaproteobacteria_o_Rhizobiales_f_Rhizobiaceae_g__s_:0.18819)91.00:0.05510,(MARdb_tauA_no_syntheny_Hoeflea_phototrophica_DFL_43_MMP02436119_NZ_00CM002917_1_56_0056606_0057598_pos_d_Bacteria_p_Proteobacteria_c_Alphaproteobacteria_o_Rhizobiales_f_Rhizobiaceae_g_Hoeflea_s_Hoeflea_phototrophica:0.07298,(MARdb_tauA_no_syntheny_OceanDNA_b26838_499_02_00179_01171_neg_d_Bacteria_p_Proteobacteria_c_Alphaproteobacteria_o_Rhizobiales_f_Rhizobiaceae_g_Hoeflea_s_:0.06767,MARdb_tauA_no_syntheny_OceanDNA_b26835_067_014_019194_020159_neg_d_Bacteria_p_Proteobacteria_c_Alphaproteobacteria_o_Rhizobiales_f_Rhizobiaceae_g_Hoeflea_s_:0.08622)100.00:0.02519)100.00:0.18737)100.00:0.12113,((MARdb_tauA_no_syntheny_Anderseniella_sp_MMP19229668_NZ_00LT703004_1_MMP19229668_93_0103734_0104732_neg_d_Bacteria_p_Proteobacteria_c_Alphaproteobacteria_o_Rhizobiales_f_Anderseniellaceae_g_Anderseniella_s_Anderseniella_sp900149695:0.51184,((((((((((((MARdb_tauA_no_syntheny_OceanDNA_b27694_134_02_00867_01856_pos_d_Bacteria_p_Proteobacteria_c_Alphaproteobacteria_o_Rhodobacterales_f_Rhodobacteraceae_g_Amylibacter_s_:0.09562,MARdb_tauA_no_syntheny_OceanDNA_b27913_061_03_01689_02678_neg_d_Bacteria_p_Proteobacteria_c_Alphaproteobacteria_o_Rhodobacterales_f_Rhodobacteraceae_g_Amylibacter_s_Amylibacter_sp002469545:0.05834)100.00:0.31974,MARdb_tauA_no_syntheny_Amylibacter_4G11_MMP05567576_MDGM01000007_1_0MMP05567576_199_0201551_0202543_pos_d_Bacteria_p_Proteobacteria_c_Alphaproteobacteria_o_Rhodobacterales_f_Rhodobacteraceae_g_Amylibacter_A_s_Amylibacter_A_kogurei:0.10203)99.00:0.02363,(MARdb_tauA_no_syntheny_OceanDNA_b27625_221_03_02877_03872_pos_d_Bacteria_p_Proteobacteria_c_Alphaproteobacteria_o_Rhodobacterales_f_Rhodobacteraceae_g_Amylibacter_s_:0.07717,MARdb_tauA_no_syntheny_OceanDNA_b27621_017_08_08681_09676_pos_d_Bacteria_p_Proteobacteria_c_Alphaproteobacteria_o_Rhodobacterales_f_Rhodobacteraceae_g_Amylibacter_s_:0.12020)100.00:0.05577)99.00:0.02535,MARdb_tauA_no_syntheny_OceanDNA_b26779_027_015_017489_018490_pos_d_Bacteria_p_Proteobacteria_c_Alphaproteobacteria_o_Rhizobiales_f_Rhizobiaceae_g__s_:0.23616)99.00:0.01163,MARdb_tauA_no_syntheny_Rhodobacteraceae_CY02_MMP05582966_NZ_MDVX01000012_1_166_178722_179729_neg_d_Bacteria_p_Proteobacteria_c_Alphaproteobacteria_o_Rhodobacterales_f_Rhodobacteraceae_g_Neptunicoccus_s_Neptunicoccus_sediminis:0.13908)100.00:0.05243,(MARdb_tauA_no_syntheny_Rhodobacteraceae_bacterium_HTCC2150_MMP02436158_NZ_00AAXZ01000018_1_2_000741_001742_pos_d_Bacteria_p_Proteobacteria_c_Alphaproteobacteria_o_Rhodobacterales_f_Rhodobacteraceae_g_HTCC2150_s_HTCC2150_sp000169395:0.23516,MARdb_tauA_no_syntheny_OceanDNA_b30625_022_09_06242_07231_pos_d_Bacteria_p_Proteobacteria_c_Alphaproteobacteria_o_Rhodobacterales_f_Rhodobacteraceae_g_Amylibacter_s_Amylibacter_sp002387535:0.05805)77.00:0.09035)77.00:0.04879,MARdb_tauA_no_syntheny_OceanDNA_b27626_119_03_1348_2343_pos_d_Bacteria_p_Proteobacteria_c_Alphaproteobacteria_o_Rhodobacterales_f_Rhodobacteraceae_g_Amylibacter_s_:0.16933)77.00:0.02830,MARdb_tauA_no_syntheny_OceanDNA_b26780_0050_03_2392_3390_neg_d_Bacteria_p_Proteobacteria_c_Alphaproteobacteria_o_Rhizobiales_f_Rhizobiaceae_g__s_:0.15066)84.00:0.06235,(((MARdb_tauA_no_syntheny_Ahrensia_R2A130_MMP00010388_NZ_AEEB01000017_1_292_306737_307741_pos_d_Bacteria_p_Proteobacteria_c_Alphaproteobacteria_o_Rhizobiales_f_Rhizobiaceae_g_R2A130_s_R2A130_sp000179775:0.19984,MARdb_tauA_no_syntheny_OceanDNA_b26767_094_04_02631_03650_neg_d_Bacteria_p_Proteobacteria_c_Alphaproteobacteria_o_Rhizobiales_f_Rhizobiaceae_g__s_:0.16994)96.00:0.05535,MARdb_tauA_no_syntheny_OceanDNA_b26919_172_04_01977_02990_pos_d_Bacteria_p_Proteobacteria_c_Alphaproteobacteria_o_Rhizobiales_f_Rhizobiaceae_g_R2A130_s_:0.09794)98.00:0.05917,MARdb_tauA_no_syntheny_OceanDNA_b26825_004_16_14608_15609_pos_d_Bacteria_p_Proteobacteria_c_Alphaproteobacteria_o_Rhizobiales_f_Rhizobiaceae_g_GCA_2401155_s_:0.10850)67.00:0.03078)61.00:0.03009,MARdb_tauA_no_syntheny_OceanDNA_b26917_114_04_01668_02681_pos_d_Bacteria_p_Proteobacteria_c_Alphaproteobacteria_o_Rhizobiales_f_Rhizobiaceae_g_R2A130_s_:0.17540)100.00:0.13625,(MARdb_tauA_no_syntheny_OceanDNA_b28150_071_05_05462_06463_pos_d_Bacteria_p_Proteobacteria_c_Alphaproteobacteria_o_Rhodobacterales_f_Rhodobacteraceae_g_Cognatiyoonia_s_:0.08242,MARdb_tauA_no_syntheny_OceanDNA_b27599_182_03_01416_02426_neg_d_Bacteria_p_Proteobacteria_c_Alphaproteobacteria_o_Rhodobacterales_f_Rhodobacteraceae_g_Boseongicola_s_:0.12579)100.00:0.14288)100.00:0.05631,MARdb_tauA_no_syntheny_OceanDNA_b27592_0257_03_01623_02612_neg_d_Bacteria_p_Proteobacteria_c_Alphaproteobacteria_o_Rhodobacterales_f_Rhodobacteraceae_g__s_:0.21975)98.00:0.08260)99.00:0.19386,(((MARdb_tauA_no_syntheny_OceanDNA_b30635_362_01_00265_01284_pos_d_Bacteria_p_Proteobacteria_c_Alphaproteobacteria_o_Rhodobacterales_f_Rhodobacteraceae_g_UBA3077_s_:0.22205,(MARdb_tauA_no_syntheny_OceanDNA_b26671_31_008_006387_007394_neg_d_Bacteria_p_Proteobacteria_c_Alphaproteobacteria_o_Rhizobiales_f_GCA_2746425_g__s_:0.16695,(MARdb_tauA_no_syntheny_OceanDNA_b31269_246_03_01649_02644_pos_d_Bacteria_p_Proteobacteria_c_Alphaproteobacteria_o_Rhodospirillales_f_UBA4479_g_UBA4479_s_:0.12820,MARdb_tauA_no_syntheny_OceanDNA_b31277_0875_02_00332_01366_neg_d_Bacteria_p_Proteobacteria_c_Alphaproteobacteria_o_Rhodospirillales_f_UBA4479_g_UBA4479_s_UBA4479_sp002389175:0.14477)100.00:0.05029)73.00:0.03854)100.00:0.06952,MARdb_tauA_no_syntheny_OceanDNA_b30742_04_227_258829_259848_pos_d_Bacteria_p_Proteobacteria_c_Alphaproteobacteria_o_Rhodospirillales_f_2_02_FULL_58_16_A_g__s_:0.20799)68.00:0.02991,MARdb_tauA_no_syntheny_Hoeflea_marina_strain_DSM_16791_MMP09074944_QGTR01000003_1_0MMP09074944_177_0191283_0192287_neg_d_Bacteria_p_Proteobacteria_c_Alphaproteobacteria_o_Rhizobiales_f_Rhizobiaceae_g_Hoeflea_s_Hoeflea_marina:0.12983)99.00:0.07994)98.00:0.05846)98.00:0.06242,MARdb_tauA_no_syntheny_OceanDNA_b32979_071_01_0035_1039_pos_d_Bacteria_p_Proteobacteria_c_Alphaproteobacteria_o_UBA8366_f_GCA_2696645_g__s_:0.29808)100.00:0.20677)99.00:0.20083,(MARdb_tauA_no_syntheny_OceanDNA_b13585_0199_04_04795_07098_pos_d_Bacteria_p_Chloroflexota_c_Anaerolineae_o_Promineofilales_f__g__s_:0.00000,MARdb_ssuAOceanDNA_b13585_0199_04_04795_07098_pos_d_Bacteria_p_Chloroflexota_c_Anaerolineae_o_Promineofilales_f__g__s_:0.00000)100.00:0.56035)70.00:0.11083,((((((MARdb_tauA_no_syntheny_OceanDNA_b1191_104_05_03830_06211_neg_d_Bacteria_p_Actinobacteriota_c_Acidimicrobiia_o_Acidimicrobiales_f_MedAcidi_G1_g_UBA9410_s_:0.34221,(MARdb_tauA_no_syntheny_OceanDNA_b1310_002_07_06456_09212_pos_d_Bacteria_p_Actinobacteriota_c_Acidimicrobiia_o_Acidimicrobiales_f_MedAcidi_G1_g_UBA9410_s_:0.51047,MARdb_tauA_no_syntheny_OceanDNA_b1137_045_05_03962_06088_pos_d_Bacteria_p_Actinobacteriota_c_Acidimicrobiia_o_Acidimicrobiales_f_MedAcidi_G1_g_UBA9410_s_:0.46888)100.00:0.34074)100.00:0.30687,MARdb_tauA_no_syntheny_BGEO_SAMN07136705_METAG_FOAKOCHN_043_08_06308_09508_pos_d_Bacteria_p_Actinobacteriota_c_Acidimicrobiia_o_Microtrichales_f_MedAcidi_G1_g_UBA9410_s_:0.05579)100.00:0.07764,(MARdb_tauA_no_syntheny_OceanDNA_b1103_136_003_001659_004028_neg_d_Bacteria_p_Actinobacteriota_c_Acidimicrobiia_o_Acidimicrobiales_f_MedAcidi_G1_g_UBA3125_s_:0.00000,MARdb_ssuAOceanDNA_b1103_136_003_001659_004028_neg_d_Bacteria_p_Actinobacteriota_c_Acidimicrobiia_o_Acidimicrobiales_f_MedAcidi_G1_g_UBA3125_s_:0.00000)100.00:0.14000)97.00:0.03475,(((MARdb_tauA_no_syntheny_TARA_SAMEA2623314_METAG_JFBKHEMH_031_002_000758_002812_pos_d_Bacteria_p_Actinobacteriota_c_Acidimicrobiia_o_Microtrichales_f_MedAcidi_G1_g_S20_B6_s_S20_B6_sp002329075:0.00000,MARdb_ssuATARA_SAMEA2623314_METAG_JFBKHEMH_031_002_000758_002812_pos_d_Bacteria_p_Actinobacteriota_c_Acidimicrobiia_o_Microtrichales_f_MedAcidi_G1_g_S20_B6_s_S20_B6_sp002329075:0.00000)100.00:0.05413,(MARdb_tauA_no_syntheny_OceanDNA_b984_126_01_00003_01097_neg_d_Bacteria_p_Actinobacteriota_c_Acidimicrobiia_o_Acidimicrobiales_f_MedAcidi_G1_g_S20_B6_s_S20_B6_sp002699725:0.22329,MARdb_tauA_no_syntheny_OceanDNA_b1129_55_001_00089_01165_neg_d_Bacteria_p_Actinobacteriota_c_Acidimicrobiia_o_Acidimicrobiales_f_MedAcidi_G1_g_UBA3125_s_UBA3125_sp002501135:0.00000)100.00:0.10775)100.00:0.12146,MARdb_tauA_no_syntheny_OceanDNA_b584_070_05_05078_06229_pos_d_Bacteria_p_Actinobacteriota_c_Acidimicrobiia_o_Acidimicrobiales_f_MedAcidi_G1_g__s_:0.17275)100.00:0.03961)100.00:0.67887,MARdb_tauA_no_syntheny_Desulfobacteraceae_bacterium_UBA5681_MMP06455111_DIIB01000008_1_010_010624_011628_pos_d_Bacteria_p_Desulfobacterota_c_Desulfobacteria_o_Desulfobacterales_f_UBA2156_g_UBA2156_s_UBA2156_sp002328165:0.43903)97.00:0.09338,((MARdb_tauA_no_syntheny_OceanDNA_b26889_002_185_212283_213269_pos_d_Bacteria_p_Proteobacteria_c_Alphaproteobacteria_o_Rhizobiales_f_Rhizobiaceae_g_SPNT01_s_:0.32409,(((MARdb_tauA_no_syntheny_Pseudovibrio_sp_Alg231_02_strain_Pseudovibrio_sp_Alg231_02_MMP19232668_NZ_00FREX01000006_1_MMP19232668_77_0083559_0084545_neg_d_Bacteria_p_Proteobacteria_c_Alphaproteobacteria_o_Rhizobiales_f_Stappiaceae_g_Pseudovibrio_s_Pseudovibrio_sp900143565:0.04708,MARdb_tauA_no_syntheny_Pseudovibrio_axinellae_Ad2_MMP04147116_NZ_LMCB01000001_1_125_129667_130653_pos_d_Bacteria_p_Proteobacteria_c_Alphaproteobacteria_o_Rhizobiales_f_Stappiaceae_g_Pseudovibrio_s_Pseudovibrio_axinellae:0.12847)100.00:0.26953,MARdb_tauA_no_syntheny_OceanDNA_b26732_021_031_035616_036602_pos_d_Bacteria_p_Proteobacteria_c_Alphaproteobacteria_o_Rhizobiales_f_GCA_2746425_g_GCA_2746425_s_:0.26621)63.00:0.04676,((MARdb_tauA_no_syntheny_Notoacmeibacter_marinus_HMA008_MMP09273368_NZ_0000KZ851842_1_MMP09273368_462_490923_491909_pos_d_Bacteria_p_Proteobacteria_c_Alphaproteobacteria_o_Rhizobiales_f_Rhizobiaceae_g_Notoacmeibacter_s_Notoacmeibacter_marinus:0.19473,(MARdb_tauA_no_syntheny_OceanDNA_b26776_018_09_07792_08775_neg_d_Bacteria_p_Proteobacteria_c_Alphaproteobacteria_o_Rhizobiales_f_Rhizobiaceae_g__s_:0.14547,(MARdb_tauA_no_syntheny_OceanDNA_b26773_497_02_01187_02053_pos_d_Bacteria_p_Proteobacteria_c_Alphaproteobacteria_o_Rhizobiales_f_Rhizobiaceae_g__s_:0.33707,MARdb_tauA_no_syntheny_OceanDNA_b26772_250_04_02411_03403_neg_d_Bacteria_p_Proteobacteria_c_Alphaproteobacteria_o_Rhizobiales_f_Rhizobiaceae_g__s_:0.04249)100.00:0.19534)100.00:0.14931)85.00:0.05401,(MARdb_tauA_no_syntheny_OceanDNA_b26782_446_01_00020_01018_pos_d_Bacteria_p_Proteobacteria_c_Alphaproteobacteria_o_Rhizobiales_f_Rhizobiaceae_g__s_:0.23985,MARdb_tauA_no_syntheny_Afifella_pfennigii_AR2102_MMP02743903_NZ_0JHZK01000004_1_98_096903_097898_pos_d_Bacteria_p_Proteobacteria_c_Alphaproteobacteria_o_Rhizobiales_f_Afifellaceae_g_Afifella_s_Afifella_pfennigii:0.20386)99.00:0.13276)62.00:0.01433)94.00:0.10059)100.00:0.20394,(MARdb_tauA_no_syntheny_OceanDNA_b26809_034_05_04402_05388_neg_d_Bacteria_p_Proteobacteria_c_Alphaproteobacteria_o_Rhizobiales_f_Rhizobiaceae_g_Aurantimonas_s_:0.20495,(MARdb_tauA_no_syntheny_Rhodospirillaceae_bacterium_Spongia_Bin9_strain_Spongia_Bin9_MMP104144055_NZ_0FZLR01000175_1_MMP104144055_6_06001_06978_pos_d_Bacteria_p_Proteobacteria_c_Alphaproteobacteria_o_Bin65_f_Bin65_g_Bin65_s_Bin65_sp900197615:0.25414,MARdb_tauA_no_syntheny_OceanDNA_b33230_050_04_02312_03286_neg_d_Bacteria_p_Proteobacteria_c_Gammaproteobacteria_o_Thiohalobacterales_f__g__s_:0.29530)100.00:0.20676)100.00:0.12259)98.00:0.11234)99.00:0.11246)70.00:0.09186,(MARdb_tauA_no_syntheny_Marinomonas_pollencensis_CECT_7375_MMP09074958_NZ_QUNG01000002_1_MMP09074958_431_450531_451532_pos_d_Bacteria_p_Proteobacteria_c_Gammaproteobacteria_o_Pseudomonadales_f_Marinomonadaceae_g_Marinomonas:0.27993,(MARdb_tauA_no_syntheny_Motiliproteus_coralliicola_MCCC_1K03462_MMP09709391_NZ_00QQOH01000003_1_MMP09709391_23_0020354_0021355_neg_d_Bacteria_p_Proteobacteria_c_Gammaproteobacteria_o_Pseudomonadales_f_Nitrincolaceae_g_Motiliproteus:0.14131,(MARdb_tauA_no_syntheny_Neptunomonas_japonica_JAMM_0745_MMP02440650_NZ_AUGR01000002_1_249_267603_268604_neg_d_Bacteria_p_Proteobacteria_c_Gammaproteobacteria_o_Pseudomonadales_f_Nitrincolaceae_g_Neptunomonas_s_Neptunomonas_japonica:0.20634,MARdb_tauA_no_syntheny_Marinobacterium_jannaschii_207_MMP02952989_NZ_0000KK211068_1_173_206050_207051_pos_d_Bacteria_p_Proteobacteria_c_Gammaproteobacteria_o_Pseudomonadales_f_Nitrincolaceae_g_Marinobacterium_B_s_Marinobacterium_B_jannaschii:0.19957)100.00:0.10125)100.00:0.06171)100.00:0.23940)100.00:0.32146,(MARdb_tauA_no_syntheny_Pseudomonas_taeanensis_MS_3_MMP02470138_NZ_0AWSQ01000002_1_159_0178745_0179758_pos_d_Bacteria_p_Proteobacteria_c_Gammaproteobacteria_o_Pseudomonadales_f_Pseudomonadaceae_g_Pseudomonas_E_s_Pseudomonas_E_taeanensis:0.00000,MARdb_ssuAPseudomonas_taeanensis_MS_3_MMP02470138_NZ_0AWSQ01000002_1_159_0178745_0179758_pos_d_Bacteria_p_Proteobacteria_c_Gammaproteobacteria_o_Pseudomonadales_f_Pseudomonadaceae_g_Pseudomonas_E_s_Pseudomonas_E_taeanensis:0.00000)100.00:0.73452)100.00:0.81942,(((MARdb_tauA_no_syntheny_OceanDNA_b13129_034_02_01221_02162_pos_d_Bacteria_p_Bdellovibrionota_c_Bacteriovoracia_o_Bacteriovoracales_f_Bacteriovoracaceae_g__s_:1.04058,MARdb_tauA_no_syntheny_Herbaspirillum_RS_355_MMP07619231_PBPP01000031_1_0MMP07619231_15_017322_018332_neg_d_Bacteria_p_Proteobacteria_c_Gammaproteobacteria_o_Burkholderiales_f_Burkholderiaceae_g_Herbaspirillum_s_Herbaspirillum_huttiense:0.75207)100.00:0.29264,(((((MARdb_tauA_no_syntheny_TARA_SAMEA2622796_METAG_HPFJMFBI_064_006_006192_007190_neg_d_Bacteria_p_Proteobacteria_c_Alphaproteobacteria_o_UBA8366_f_UBA8366_g_UBA6544_s_UBA6544_sp002716125:0.81764,MARdb_tauA_no_syntheny_OceanDNA_b32645_329_02_00745_01779_neg_d_Bacteria_p_Proteobacteria_c_Alphaproteobacteria_o_UBA1301_f_UBA1301_g__s_:0.63838)99.00:0.34358,(MARdb_tauA_no_syntheny_Thiobacillus_prosperus_LM3_MMP02990926_NZ_JQSG01000005_1_143_130959_132008_pos_d_Bacteria_p_Proteobacteria_c_Gammaproteobacteria_o_Ectothiorhodospirales_f_Acidihalobacteraceae_g_Acidihalobacter_s_Acidihalobacter_prosperus:0.69354,(MARdb_tauA_no_syntheny_Achromobacter_sp_HZ01_MMP04858689_NZ_LWKV01000001_1_MMP04858689_1258_1363264_1364292_pos_d_Bacteria_p_Proteobacteria_c_Gammaproteobacteria_o_Burkholderiales_f_Burkholderiaceae_g_Achromobacter_s_Achromobacter_pulmonis:0.25149,(MARdb_tauA_no_syntheny_Paracoccus_N5_MMP02261258_NZ_0AQUO01000001_1_389_0397864_0398877_neg_d_Bacteria_p_Proteobacteria_c_Alphaproteobacteria_o_Rhodobacterales_f_Rhodobacteraceae_g_Paracoccus_s_Paracoccus_aminovorans_B:0.26814,MARdb_tauA_no_syntheny_Brucellaceae_bacterium_UBA6728_MMP06457014_DKIC01000002_1_052_063000_064016_neg_d_Bacteria_p_Proteobacteria_c_Alphaproteobacteria_o_Rhizobiales_f_Rhizobiaceae_g_Ochrobactrum_A_s_Ochrobactrum_A_sp002278035:0.23356)100.00:0.12011)100.00:0.42112)100.00:0.09461)92.00:0.10032,(MARdb_tauA_no_syntheny_Janthinobacterium_BJB303_MMP05294051_PDZI01000024_1_0MMP05294051_12_0020928_0021989_neg_d_Bacteria_p_Proteobacteria_c_Gammaproteobacteria_o_Burkholderiales_f_Burkholderiaceae_g_Janthinobacterium_s_Janthinobacterium_sp002127585:0.37472,MARdb_tauA_no_syntheny_OceanDNA_b33391_0623_01_00001_00702_pos_d_Bacteria_p_Proteobacteria_c_Gammaproteobacteria_o_Burkholderiales_f_Burkholderiaceae_g_Paraburkholderia_s_Paraburkholderia_fungorum:0.33534)100.00:0.16734)93.00:0.04431,((((MARdb_tauA_no_syntheny_OceanDNA_b31200_598_02_0403_1386_neg_d_Bacteria_p_Proteobacteria_c_Alphaproteobacteria_o_Rhodospirillales_f_UBA3470_g__s_:0.81709,(MARdb_tauA_no_syntheny_bacterium_BMS3Bbin10_MMP00081387_BDTT01000113_1_0MMP00081387_10_007925_008938_pos_d_Bacteria_p_Proteobacteria_c_Alphaproteobacteria_o_Rhizobiales_f_Methyloligellaceae_g_UBA2767_s_UBA2767_sp002897995:0.32498,MARdb_tauA_no_syntheny_Rhodobium_orientis_strain_DSM_11290_MMP07424250_NPEV01000028_1_0MMP07424250_23_025801_026817_pos_d_Bacteria_p_Proteobacteria_c_Alphaproteobacteria_o_Rhizobiales_f_Rhodobiaceae_g_Rhodobium_s_Rhodobium_orientis:0.24570)100.00:0.13511)99.00:0.10326,(((MARdb_tauA_no_syntheny_Marinomonas_ef1_MMP07167931_NZ_0NHTT01000007_1_MMP07167931_26_032623_033621_pos_d_Bacteria_p_Proteobacteria_c_Gammaproteobacteria_o_Pseudomonadales_f_Marinomonadaceae_g_Marinomonas_s_Marinomonas_polaris:0.13124,MARdb_tauA_no_syntheny_Marinomonas_pollencensis_CECT_7375_MMP09074958_NZ_QUNG01000001_1_MMP09074958_212_227877_228875_neg_d_Bacteria_p_Proteobacteria_c_Gammaproteobacteria_o_Pseudomonadales_f_Marinomonadaceae_g_Marinomonas:0.11217)100.00:0.34150,((MARdb_tauA_no_syntheny_Sinobacterium_caligoides_DSM_100316_MMP10362944_NZ_0RKHR01000004_1_MMP10362944_762_0874744_0875766_neg_d_Bacteria_p_Proteobacteria_c_Gammaproteobacteria_o_Pseudomonadales:0.39929,((MARdb_tauA_no_syntheny_Endozoicomonas_ascidiicola_KASP37_MMP03956933_NZ_LUTW01000005_1_101_0122041_0123069_neg_d_Bacteria_p_Proteobacteria_c_Gammaproteobacteria_o_Pseudomonadales_f_Endozoicomonadaceae_g_Endozoicomonas_s_Endozoicomonas_ascidiicola:0.08014,(MARdb_tauA_no_syntheny_Endozoicomonas_elysicola_MKT110_MMP02440436_NZ_KB892881_1_246_289207_290238_neg_d_Bacteria_p_Proteobacteria_c_Gammaproteobacteria_o_Pseudomonadales_f_Endozoicomonadaceae_g_Endozoicomonas_s_Endozoicomonas_elysicola:0.00000,MARdb_ssuAEndozoicomonas_elysicola_MKT110_MMP02440436_NZ_KB892881_1_246_289207_290238_neg_d_Bacteria_p_Proteobacteria_c_Gammaproteobacteria_o_Pseudomonadales_f_Endozoicomonadaceae_g_Endozoicomonas_s_Endozoicomonas_elysicola:0.00000)100.00:0.16101)100.00:0.23853,(MARdb_tauA_no_syntheny_Photobacterium_gaetbulicola_AD005a_MMP03254454_NZ_00JWLZ01000025_1_6_006013_007035_pos_d_Bacteria_p_Proteobacteria_c_Gammaproteobacteria_o_Enterobacterales_f_Vibrionaceae_g_Photobacterium_s_Photobacterium_gaetbulicola:0.27011,(MARdb_tauA_no_syntheny_Vibrio_xiamenensis_CGMCC_1_10228_MMP04488136_FNDD01000009_1_102_098169_099248_neg_d_Bacteria_p_Proteobacteria_c_Gammaproteobacteria_o_Enterobacterales_f_Vibrionaceae_g_Vibrio_s_Vibrio_xiamenensis:0.25189,(MARdb_tauA_no_syntheny_Vibrio_PID17_43_MMP03981067_LIXM01000008_1_0MMP03981067_41_048002_049018_neg_d_Bacteria_p_Proteobacteria_c_Gammaproteobacteria_o_Enterobacterales_f_Vibrionaceae_g_Vibrio_s_Vibrio_sp002608565:0.15839,(MARdb_tauA_no_syntheny_Vibrio_sp_10N_286_49_C2_MMP05418174_MCUT01000039_1_0MMP05418174_28_032755_033774_neg_d_Bacteria_p_Proteobacteria_c_Gammaproteobacteria_o_Enterobacterales_f_Vibrionaceae_g_Vibrio_s_Vibrio_sp002873335:0.17872,(MARdb_tauA_no_syntheny_Vibrio_natriegens_111_MMP00046757_NZ_BCUC01000006_1_182_0223968_0224999_neg_d_Bacteria_p_Proteobacteria_c_Gammaproteobacteria_o_Enterobacterales_f_Vibrionaceae_g_Vibrio_s_Vibrio_natriegens:0.08051,MARdb_tauA_no_syntheny_Vibrio_astriarenae_C7_MMP00017305_BBMQ01000172_1_009_003244_004023_neg_d_Bacteria_p_Proteobacteria_c_Gammaproteobacteria_o_Enterobacterales_f_Vibrionaceae_g_Vibrio_s_Vibrio_sp000755365:0.18290)91.00:0.03996)88.00:0.03214)99.00:0.08355)72.00:0.02788)100.00:0.12457)100.00:0.11695)99.00:0.06584,(MARdb_tauA_no_syntheny_Aliagarivorans_taiwanensis_AAT1_MMP02440618_NZ_0AUBZ01000018_1_69_076657_077664_neg_d_Bacteria_p_Proteobacteria_c_Gammaproteobacteria_o_Enterobacterales_f_Psychromonadaceae_A_g_Aliagarivorans_s_Aliagarivorans_taiwanensis:0.29495,((MARdb_tauA_syntheny_OceanDNA_b35228_013_054_056053_057060_neg_d_Bacteria_p_Proteobacteria_c_Gammaproteobacteria_o_Enterobacterales_f_Psychromonadaceae_g_Psychromonas_s_:0.00000,MARdb_tauA_no_syntheny_OceanDNA_b35228_013_054_056053_057060_neg_d_Bacteria_p_Proteobacteria_c_Gammaproteobacteria_o_Enterobacterales_f_Psychromonadaceae_g_Psychromonas_s_:0.00000)100.00:0.13022,((MARdb_tauA_syntheny_OceanDNA_b35229_05_056_063452_064459_neg_d_Bacteria_p_Proteobacteria_c_Gammaproteobacteria_o_Enterobacterales_f_Psychromonadaceae_g_Psychromonas_s_:0.00000,MARdb_tauA_no_syntheny_OceanDNA_b35229_05_056_063452_064459_neg_d_Bacteria_p_Proteobacteria_c_Gammaproteobacteria_o_Enterobacterales_f_Psychromonadaceae_g_Psychromonas_s_:0.00000)100.00:0.08105,MARdb_tauA_no_syntheny_Psychromonas_ingrahamii_MMP02598361_CP000510_1_0048_0068054_0069061_pos_d_Bacteria_p_Proteobacteria_c_Gammaproteobacteria_o_Enterobacterales_f_Psychromonadaceae_g_Psychromonas_s_Psychromonas_ingrahamii:0.11430)100.00:0.06536)100.00:0.18973)86.00:0.04657)100.00:0.09574)100.00:0.10819,((MARdb_tauA_no_syntheny_OceanDNA_b38874_0053_03_02050_03078_pos_d_Bacteria_p_Proteobacteria_c_Gammaproteobacteria_o_Pseudomonadales_f_Nitrincolaceae_g_Neptunomonas_s_Neptunomonas_phycophila:0.16961,(MARdb_tauA_no_syntheny_Marinomonas_MED121_MMP02436165_NZ_000CH672433_1_307_0329086_0330114_neg_d_Bacteria_p_Proteobacteria_c_Gammaproteobacteria_o_Pseudomonadales_f_Marinomonadaceae_g_Marinomonas_s_Marinomonas_sp000153025:0.15110,MARdb_tauA_no_syntheny_Marinomonas_posidonica_MMP00713622_CP002771_1_2013_2208635_2209663_neg_d_Bacteria_p_Proteobacteria_c_Gammaproteobacteria_o_Pseudomonadales_f_Marinomonadaceae_g_Marinomonas_s_Marinomonas_posidonica:0.14848)100.00:0.06222)100.00:0.09962,(MARdb_tauA_no_syntheny_Marinobacterium_stanieri_S30_MMP02470153_NZ_00AFPL01000038_1_7_005163_006194_neg_d_Bacteria_p_Proteobacteria_c_Gammaproteobacteria_o_Pseudomonadales_f_Nitrincolaceae_g_Marinobacterium_s_Marinobacterium_stanieri:0.23103,MARdb_tauA_no_syntheny_Neptuniibacter_caesariensis_MED92_MMP02436143_NZ_00CH724125_1_823_0850378_0851385_pos_d_Bacteria_p_Proteobacteria_c_Gammaproteobacteria_o_Pseudomonadales_f_Nitrincolaceae_g_Neptuniibacter_s_Neptuniibacter_caesariensis:0.19404)100.00:0.10468)100.00:0.13955)100.00:0.15649)95.00:0.07978,MARdb_tauA_no_syntheny_Pseudomonas_deceptionensis_LMG_25555_MMP04489800_FNUD01000002_1_1646_1853380_1854384_neg_d_Bacteria_p_Proteobacteria_c_Gammaproteobacteria_o_Pseudomonadales_f_Pseudomonadaceae_g_Pseudomonas_E_s_Pseudomonas_E_deceptionensis:0.58954)91.00:0.05401,((((MARdb_tauA_no_syntheny_Variovorax_NP_4_MMP07620176_PBYB01000149_1_00MMP07620176_6_004681_005697_neg_d_Bacteria_p_Proteobacteria_c_Gammaproteobacteria_o_Burkholderiales_f_Burkholderiaceae_g_Variovorax_s_Variovorax_sp900115375:0.24980,MARdb_tauA_no_syntheny_OceanDNA_b33606_047_02_00280_01377_neg_d_Bacteria_p_Proteobacteria_c_Gammaproteobacteria_o_Burkholderiales_f_Burkholderiaceae_g_UBA954_s_UBA954_sp002293155:0.18881)100.00:0.33511,(MARdb_tauA_no_syntheny_Rhizobiales_bacterium_YIM_77505_MMP02745209_NZ_JQNH01000001_1_3909_4076176_4077186_pos_d_Bacteria_p_Proteobacteria_c_Alphaproteobacteria_o_Rhizobiales_f_Beijerinckiaceae_g_Microvirga_s_Microvirga_sp000745135:0.33163,MARdb_tauA_no_syntheny_Methylobacterium_NP_6_MMP07619460_PBTN01000043_1_0MMP07619460_81_104364_105389_pos_d_Bacteria_p_Proteobacteria_c_Alphaproteobacteria_o_Rhizobiales_f_Beijerinckiaceae_g_Methylobacterium_s_Methylobacterium_purpurogeneiscleroticus:0.43734)100.00:0.09475)100.00:0.13312,(((MARdb_tauA_no_syntheny_OceanDNA_b33391_0017_02_00266_01288_neg_d_Bacteria_p_Proteobacteria_c_Gammaproteobacteria_o_Burkholderiales_f_Burkholderiaceae_g_Paraburkholderia_s_Paraburkholderia_fungorum:0.14234,MARdb_tauA_no_syntheny_OceanDNA_b33514_0159_04_02618_03682_pos_d_Bacteria_p_Proteobacteria_c_Gammaproteobacteria_o_Burkholderiales_f_Burkholderiaceae_g_Ralstonia_s_Ralstonia_pickettii_B:0.31719)100.00:0.25682,((MARdb_tauA_syntheny_OceanDNA_b33562_009_08_08414_09433_pos_d_Bacteria_p_Proteobacteria_c_Gammaproteobacteria_o_Burkholderiales_f_Burkholderiaceae_g__s_:0.00000,MARdb_tauA_no_syntheny_OceanDNA_b33562_009_08_08414_09433_pos_d_Bacteria_p_Proteobacteria_c_Gammaproteobacteria_o_Burkholderiales_f_Burkholderiaceae_g__s_:0.00000)100.00:0.41466,(MARdb_tauA_no_syntheny_Pseudacidovorax_intermedius_NH_1_MMP02469492_NZ_0ANOY01000057_1_3_01453_02475_neg_d_Bacteria_p_Proteobacteria_c_Gammaproteobacteria_o_Burkholderiales_f_Burkholderiaceae_g_Pseudacidovorax:0.08996,(MARdb_tauA_no_syntheny_OceanDNA_b33607_136_02_01860_02876_pos_d_Bacteria_p_Proteobacteria_c_Gammaproteobacteria_o_Burkholderiales_f_Burkholderiaceae_g_ALPHA2B_s_:0.00000,MARdb_tauA_no_syntheny_TARA_SAMEA2622656_METAG_JDDFFOHG_689_02_01860_02747_pos_d_Bacteria_p_Proteobacteria_c_Gammaproteobacteria_o_Burkholderiales_f_Burkholderiaceae_g__s_:0.13777)100.00:0.06294)100.00:0.19566)99.00:0.09599)94.00:0.03995,(MARdb_tauA_syntheny_OceanDNA_b33299_222_04_02698_03708_neg_d_Bacteria_p_Proteobacteria_c_Gammaproteobacteria_o_Burkholderiales_f_Burkholderiaceae_g_Cupriavidus_s_Cupriavidus_gilardii:0.00000,MARdb_tauA_no_syntheny_OceanDNA_b33299_222_04_02698_03708_neg_d_Bacteria_p_Proteobacteria_c_Gammaproteobacteria_o_Burkholderiales_f_Burkholderiaceae_g_Cupriavidus_s_Cupriavidus_gilardii:0.00000)100.00:0.34446)100.00:0.11387)100.00:0.08462,(MARdb_tauA_syntheny_OceanDNA_b30773_006_110_103480_104493_neg_d_Bacteria_p_Proteobacteria_c_Alphaproteobacteria_o_Rhodospirillales_f_2_12_FULL_67_15_g__s_:0.00000,MARdb_tauA_no_syntheny_OceanDNA_b30773_006_110_103480_104493_neg_d_Bacteria_p_Proteobacteria_c_Alphaproteobacteria_o_Rhodospirillales_f_2_12_FULL_67_15_g__s_:0.00000)100.00:0.30387)100.00:0.18623)95.00:0.05680)100.00:0.14354,(((MARdb_tauA_no_syntheny_Uncultured_Desulfofustis_PBSRB1_MMP02303578_AVFQ01000269_1_06_05191_06189_neg_d_Bacteria_p_Desulfobacterota_c_Desulfobulbia_o_Desulfobulbales_f_Desulfocapsaceae_g_PB_SRB1_s_PB_SRB1_sp003500125:0.55029,(MARdb_tauA_no_syntheny_OceanDNA_b29597_317_03_01840_02829_neg_d_Bacteria_p_Proteobacteria_c_Alphaproteobacteria_o_Rhodobacterales_f_Rhodobacteraceae_g_Paracoccus_s_Paracoccus_sp002294185:0.28726,MARdb_tauA_no_syntheny_Paracoccus_lutimaris_HDM_25_MMP09075496_NZ_0QPJL01000038_1_MMP09075496_12_013085_014074_neg_d_Bacteria_p_Proteobacteria_c_Alphaproteobacteria_o_Rhodobacterales_f_Rhodobacteraceae_g_Paracoccus:0.22114)100.00:0.12113)92.00:0.02608,((((MARdb_tauA_no_syntheny_OceanDNA_b32592_012_28_28689_29681_pos_d_Bacteria_p_Proteobacteria_c_Alphaproteobacteria_o_Thalassobaculales_f_TMED26_g_TMED26_s_TMED26_sp003280605:0.43597,(MARdb_tauA_no_syntheny_Thioclava_25B10_4_MMP05969900_NZ_MQMR01000002_1_397_415740_416729_pos_d_Bacteria_p_Proteobacteria_c_Alphaproteobacteria_o_Rhodobacterales_f_Rhodobacteraceae_g_Thioclava_s_Thioclava_nitratireducens:0.21758,(MARdb_tauA_no_syntheny_Paracoccus_sediminis_CMB17_MMP06265378_FZNM01000012_1_0MMP06265378_43_043923_044912_neg_d_Bacteria_p_Proteobacteria_c_Alphaproteobacteria_o_Rhodobacterales_f_Rhodobacteraceae_g_Paracoccus_s_Paracoccus_sediminis:0.13354,MARdb_tauA_no_syntheny_OceanDNA_b29494_036_02_01348_02337_pos_d_Bacteria_p_Proteobacteria_c_Alphaproteobacteria_o_Rhodobacterales_f_Rhodobacteraceae_g_Loktanella_s_Loktanella_salsilacus:0.22753)100.00:0.09534)100.00:0.23236)68.00:0.06846,(MARdb_tauA_no_syntheny_Spiribacter_sp_MMP02603231_CP005990_1_0999_1028172_1029161_neg_d_Bacteria_p_Proteobacteria_c_Gammaproteobacteria_o_Nitrococcales_f_Nitrococcaceae_g_Spiribacter_s_Spiribacter_curvatus:0.44901,((MARdb_tauA_syntheny_OceanDNA_b29479_105_04_02138_03124_pos_d_Bacteria_p_Proteobacteria_c_Alphaproteobacteria_o_Rhodobacterales_f_Rhodobacteraceae_g_Limimaricola_s_Limimaricola_cinnabarinus:0.00000,MARdb_tauA_no_syntheny_OceanDNA_b29479_105_04_02138_03124_pos_d_Bacteria_p_Proteobacteria_c_Alphaproteobacteria_o_Rhodobacterales_f_Rhodobacteraceae_g_Limimaricola_s_Limimaricola_cinnabarinus:0.00000)100.00:0.30917,MARdb_tauA_no_syntheny_Maribius_MOLA_401_MMP02997978_NZ_0JQEY01000026_1_34_029041_030030_pos_d_Bacteria_p_Proteobacteria_c_Alphaproteobacteria_o_Rhodobacterales_f_Rhodobacteraceae_g_Palleronia_s_Palleronia_sp000743715:0.24346)86.00:0.03688)68.00:0.03244)95.00:0.04539,(((MARdb_tauA_no_syntheny_Rhodobacter_maris_JA276_MMP05877831_OBMT01000001_1_MMP05877831_342_373612_374610_pos_d_Bacteria_p_Proteobacteria_c_Alphaproteobacteria_o_Rhodobacterales_f_Rhodobacteraceae_g_Rhodobacter_s_Rhodobacter_maris:0.26640,MARdb_tauA_no_syntheny_Thioclava_sp_F28_4_MMP05970070_NZ_0MPZQ01000011_1_MMP05970070_44_0046421_0047419_pos_d_Bacteria_p_Proteobacteria_c_Alphaproteobacteria_o_Rhodobacterales_f_Rhodobacteraceae_g_Thioclava_s_Thioclava_sediminum:0.27956)87.00:0.08079,MARdb_tauA_no_syntheny_Tropicimonas_sediminicola_DSM_29339_MMP05421757_FZOY01000004_1_MMP05421757_315_327002_328000_pos_d_Bacteria_p_Proteobacteria_c_Alphaproteobacteria_o_Rhodobacterales_f_Rhodobacteraceae_g_Tropicimonas_A_s_Tropicimonas_A_sediminicola:0.14200)100.00:0.28790,MARdb_tauA_no_syntheny_OceanDNA_b29385_121_07_04123_05109_neg_d_Bacteria_p_Proteobacteria_c_Alphaproteobacteria_o_Rhodobacterales_f_Rhodobacteraceae_g_Hasllibacter_s_:0.26693)87.00:0.08851)83.00:0.04064,(((MARdb_tauA_syntheny_OceanDNA_b26660_018_007_004689_005687_neg_d_Bacteria_p_Proteobacteria_c_Alphaproteobacteria_o_Rhizobiales_f_Amorphaceae_g_Amorphus_s_:0.00000,MARdb_tauA_no_syntheny_OceanDNA_b26660_018_007_004689_005687_neg_d_Bacteria_p_Proteobacteria_c_Alphaproteobacteria_o_Rhizobiales_f_Amorphaceae_g_Amorphus_s_:0.00000)100.00:0.08951,MARdb_tauA_no_syntheny_OceanDNA_b26643_02_057_060217_061215_neg_d_Bacteria_p_Proteobacteria_c_Alphaproteobacteria_o_Rhizobiales_f_Amorphaceae_g_Amorphus_s_:0.05403)100.00:0.26649,((((MARdb_tauA_syntheny_OceanDNA_b29546_179_06_04517_05503_pos_d_Bacteria_p_Proteobacteria_c_Alphaproteobacteria_o_Rhodobacterales_f_Rhodobacteraceae_g_NCEA01_s_:0.00000,MARdb_tauA_no_syntheny_OceanDNA_b29546_179_06_04517_05503_pos_d_Bacteria_p_Proteobacteria_c_Alphaproteobacteria_o_Rhodobacterales_f_Rhodobacteraceae_g_NCEA01_s_:0.00000)100.00:0.12476,MARdb_tauA_no_syntheny_OceanDNA_b30035_0828_01_00002_00526_neg_d_Bacteria_p_Proteobacteria_c_Alphaproteobacteria_o_Rhodobacterales_f_Rhodobacteraceae_g_Pseudorhodobacter_s_:0.22954)100.00:0.08967,MARdb_tauA_no_syntheny_Albidovulum_inexpectatum_strain_DSM_12048_MMP03080611_PRDS01000004_1_MMP03080611_264_283063_284055_pos_d_Bacteria_p_Proteobacteria_c_Alphaproteobacteria_o_Rhodobacterales_f_Rhodobacteraceae_g_Albidovulum_s_Albidovulum_inexpectatum:0.18132)100.00:0.05312,MARdb_tauA_no_syntheny_Martelella_NAT_10_MMP07619457_PACF01000073_1_0MMP07619457_30_028263_029249_pos_d_Bacteria_p_Proteobacteria_c_Alphaproteobacteria_o_Rhizobiales_f_Rhizobiaceae_g_Martelella_s_Martelella_mediterranea:0.18157)100.00:0.20364)88.00:0.03142)87.00:0.04684)100.00:0.44836,MARdb_tauA_no_syntheny_Spiribacter_sp_E85_MMP09041437_QFFI01000025_1_0MMP09041437_18_020850_021863_pos_d_Bacteria_p_Proteobacteria_c_Gammaproteobacteria_o_Nitrococcales_f_Nitrococcaceae_g_E85_s_E85_sp003149435:0.64123)94.00:0.21116)93.00:0.07966)93.00:0.08210,((MARdb_tauA_no_syntheny_Morganella_morganii_MMP08335225_CP025933_1_MMP08335225_2737_2983588_2984625_pos_d_Bacteria_p_Proteobacteria_c_Gammaproteobacteria_o_Enterobacterales_f_Enterobacteriaceae_g_Morganella_s_Morganella_morganii:0.92240,MARdb_tauA_no_syntheny_Celeribacter_indicus_MMP03280159_CP004393_1_2111_2083258_2084244_neg_d_Bacteria_p_Proteobacteria_c_Alphaproteobacteria_o_Rhodobacterales_f_Rhodobacteraceae_g_Celeribacter_s_Celeribacter_indicus:0.61174)87.00:0.14082,((((MARdb_tauA_no_syntheny_OceanDNA_b38596_231_01_00003_01082_pos_d_Bacteria_p_Proteobacteria_c_Gammaproteobacteria_o_Pseudomonadales_f_Moraxellaceae_g_Moraxella_A_s_:0.00000,MARdb_ssuAOceanDNA_b38596_231_01_00003_01082_pos_d_Bacteria_p_Proteobacteria_c_Gammaproteobacteria_o_Pseudomonadales_f_Moraxellaceae_g_Moraxella_A_s_:0.00000)100.00:0.33574,((MARdb_tauA_syntheny_OceanDNA_b38574_06_019_016750_017790_neg_d_Bacteria_p_Proteobacteria_c_Gammaproteobacteria_o_Pseudomonadales_f_Moraxellaceae_g_Acinetobacter_s_Acinetobacter_oleivorans:0.00000,MARdb_tauA_no_syntheny_OceanDNA_b38574_06_019_016750_017790_neg_d_Bacteria_p_Proteobacteria_c_Gammaproteobacteria_o_Pseudomonadales_f_Moraxellaceae_g_Acinetobacter_s_Acinetobacter_oleivorans:0.00000)100.00:0.19858,(MARdb_tauA_syntheny_OceanDNA_b38595_006_08_07669_08691_neg_d_Bacteria_p_Proteobacteria_c_Gammaproteobacteria_o_Pseudomonadales_f_Moraxellaceae_g_Acinetobacter_s_Acinetobacter_venetianus:0.00000,MARdb_tauA_no_syntheny_Acinetobacter_NP_28_MMP07618236_PBYO01000025_1_MMP07618236_147_150712_151734_neg_d_Bacteria_p_Proteobacteria_c_Gammaproteobacteria_o_Pseudomonadales_f_Moraxellaceae_g_Acinetobacter_s_Acinetobacter_venetianus:0.00351)100.00:0.08914)100.00:0.30647)100.00:0.31321,(MARdb_tauA_syntheny_Chromobacterium_sp_MMP09210930_NZ_0CP029554_1_MMP09210930_811_0890482_0891468_neg_d_Bacteria_p_Proteobacteria_c_Gammaproteobacteria_o_Burkholderiales_f_Chromobacteriaceae_g_Chromobacterium:0.00000,MARdb_tauA_no_syntheny_Chromobacterium_sp_MMP09210930_NZ_0CP029554_1_MMP09210930_811_0890482_0891468_neg_d_Bacteria_p_Proteobacteria_c_Gammaproteobacteria_o_Burkholderiales_f_Chromobacteriaceae_g_Chromobacterium:0.00000)100.00:0.37341)97.00:0.12665,(((((MARdb_tauA_syntheny_Aeromonas_caviae_CHZ306_MMP05525171_NZ_MDSC01000034_1_424_493749_494723_pos_d_Bacteria_p_Proteobacteria_c_Gammaproteobacteria_o_Enterobacterales_f_Aeromonadaceae_g_Aeromonas_s_Aeromonas_caviae:0.00000,MARdb_tauA_no_syntheny_Aeromonas_caviae_CHZ306_MMP05525171_NZ_MDSC01000034_1_424_493749_494723_pos_d_Bacteria_p_Proteobacteria_c_Gammaproteobacteria_o_Enterobacterales_f_Aeromonadaceae_g_Aeromonas_s_Aeromonas_caviae:0.00000)100.00:0.11890,((MARdb_tauA_syntheny_Aeromonas_jandaei_strain_IMET_J_MMP08457750_PRCV01000001_1_0MMP08457750_594_0656662_0657636_neg_d_Bacteria_p_Proteobacteria_c_Gammaproteobacteria_o_Enterobacterales_f_Aeromonadaceae_g_Aeromonas_s_Aeromonas_jandaei:0.00000,MARdb_tauA_no_syntheny_Aeromonas_jandaei_strain_IMET_J_MMP08457750_PRCV01000001_1_0MMP08457750_594_0656662_0657636_neg_d_Bacteria_p_Proteobacteria_c_Gammaproteobacteria_o_Enterobacterales_f_Aeromonadaceae_g_Aeromonas_s_Aeromonas_jandaei:0.00000)100.00:0.08232,(MARdb_tauA_syntheny_Aeromonas_dhakensis_F2S2_1_MMP04494559_NZ_LZFM01000001_1_473_545181_546155_neg_d_Bacteria_p_Proteobacteria_c_Gammaproteobacteria_o_Enterobacterales_f_Aeromonadaceae_g_Aeromonas_s_Aeromonas_dhakensis:0.01914,MARdb_tauA_no_syntheny_Aeromonas_hydrophila_KOR1_MMP04038585_NZ_0KQ464176_1_2214_2465702_2466676_neg_d_Bacteria_p_Proteobacteria_c_Gammaproteobacteria_o_Enterobacterales_f_Aeromonadaceae_g_Aeromonas_s_Aeromonas_dhakensis:0.02044)100.00:0.09600)100.00:0.07870)100.00:0.19053,((((MARdb_tauA_syntheny_OceanDNA_b35150_053_006_004641_005618_pos_d_Bacteria_p_Proteobacteria_c_Gammaproteobacteria_o_Enterobacterales_f_Enterobacteriaceae_g_Erwinia_s_:0.00000,MARdb_tauA_no_syntheny_OceanDNA_b35150_053_006_004641_005618_pos_d_Bacteria_p_Proteobacteria_c_Gammaproteobacteria_o_Enterobacterales_f_Enterobacteriaceae_g_Erwinia_s_:0.00000)100.00:0.16759,(((MARdb_tauA_syntheny_OceanDNA_b35157_12_026_020730_021713_neg_d_Bacteria_p_Proteobacteria_c_Gammaproteobacteria_o_Enterobacterales_f_Enterobacteriaceae_g_Pantoea_s_Pantoea_sp000295955:0.00000,MARdb_tauA_no_syntheny_OceanDNA_b35157_12_026_020730_021713_neg_d_Bacteria_p_Proteobacteria_c_Gammaproteobacteria_o_Enterobacterales_f_Enterobacteriaceae_g_Pantoea_s_Pantoea_sp000295955:0.00000)100.00:0.16953,(MARdb_tauA_syntheny_OceanDNA_b35152_23_019_014910_015887_neg_d_Bacteria_p_Proteobacteria_c_Gammaproteobacteria_o_Enterobacterales_f_Enterobacteriaceae_g_Pantoea_s_Pantoea_agglomerans:0.00000,MARdb_tauA_no_syntheny_OceanDNA_b35152_23_019_014910_015887_neg_d_Bacteria_p_Proteobacteria_c_Gammaproteobacteria_o_Enterobacterales_f_Enterobacteriaceae_g_Pantoea_s_Pantoea_agglomerans:0.00000)100.00:0.07439)100.00:0.06110,(MARdb_tauA_syntheny_OceanDNA_b35155_06_018_012910_013893_neg_d_Bacteria_p_Proteobacteria_c_Gammaproteobacteria_o_Enterobacterales_f_Enterobacteriaceae_g_Pantoea_s_Pantoea_ludwigii_B:0.00000,MARdb_tauA_no_syntheny_OceanDNA_b35155_06_018_012910_013893_neg_d_Bacteria_p_Proteobacteria_c_Gammaproteobacteria_o_Enterobacterales_f_Enterobacteriaceae_g_Pantoea_s_Pantoea_ludwigii_B:0.00000)100.00:0.09661)100.00:0.05089)93.00:0.05502,(((MARdb_tauA_syntheny_Raoultella_ornithinolytica_BAL286_MMP03072844_NZ_JXXF01000028_1_17_016937_017899_neg_d_Bacteria_p_Proteobacteria_c_Gammaproteobacteria_o_Enterobacterales_f_Enterobacteriaceae_g_Raoultella_s_Raoultella_ornithinolytica:0.03212,MARdb_tauA_no_syntheny_Klebsiella_pneumoniae_BO2_MMP06717781_NCVX01000033_1_MMP06717781_252_241534_242496_neg_d_Bacteria_p_Proteobacteria_c_Gammaproteobacteria_o_Enterobacterales_f_Enterobacteriaceae_g_Klebsiella_s_Klebsiella_pneumoniae:0.05390)96.00:0.05461,((ref_Swiss_tauA_sp_Q47537_TAUA_ECOLI_Taurine_binding_periplasmic_protein_OS_Escherichia_coli_strain_K12_OX_83333_GN_tauA_PE_1_SV_1_d_Bacteria_p_Proteobacteria_c_Gammaproteobacteria_o_Enterobacterales_f_Enterobacteriaceae_g_Escherichia_s_Escherichia_flexneri:0.00000,MARdb_tauA_no_syntheny_OceanDNA_b35151_0622_01_00071_01033_pos_d_Bacteria_p_Proteobacteria_c_Gammaproteobacteria_o_Enterobacterales_f_Enterobacteriaceae_g_Escherichia_s_Escherichia_flexneri:0.00000)100.00:0.00397,MARdb_tauA_syntheny_Escherichia_coli_strain_11984_2_1_MMP09270739_QHLG01000025_1_0MMP09270739_26_021757_022719_neg_d_Bacteria_p_Proteobacteria_c_Gammaproteobacteria_o_Enterobacterales_f_Enterobacteriaceae_g_Escherichia_s_Escherichia_coli:0.00831)100.00:0.08136)93.00:0.02631,(MARdb_tauA_syntheny_Enterobacter_cloacae_TV1575ECL_MMP09736004_NZ_QRCK01000024_1_MMP09736004_305_330871_331833_neg_d_Bacteria_p_Proteobacteria_c_Gammaproteobacteria_o_Enterobacterales_f_Enterobacteriaceae_g_Enterobacter_s_Enterobacter_himalayensis:0.00221,MARdb_tauA_no_syntheny_OceanDNA_b35144_15_068_070370_071332_pos_d_Bacteria_p_Proteobacteria_c_Gammaproteobacteria_o_Enterobacterales_f_Enterobacteriaceae_g_Enterobacter_s_Enterobacter_himalayensis:0.02316)100.00:0.06895)99.00:0.07953)91.00:0.05360,(((MARdb_tauA_syntheny_Hafnia_alvei_UBA1836_MMP06453456_DDJA01000200_1_016_011716_012714_neg_d_Bacteria_p_Proteobacteria_c_Gammaproteobacteria_o_Enterobacterales_f_Enterobacteriaceae_g_Hafnia_s_Hafnia_paralvei:0.00000,MARdb_tauA_no_syntheny_Hafnia_alvei_UBA1836_MMP06453456_DDJA01000200_1_016_011716_012714_neg_d_Bacteria_p_Proteobacteria_c_Gammaproteobacteria_o_Enterobacterales_f_Enterobacteriaceae_g_Hafnia_s_Hafnia_paralvei:0.00000)100.00:0.21932,(MARdb_tauA_syntheny_Yersinia_intermedia_FCF202_MMP859946_NZ_0CQBP01000012_1_65_043693_044721_neg_d_Bacteria_p_Proteobacteria_c_Gammaproteobacteria_o_Enterobacterales_f_Enterobacteriaceae_g_Yersinia_s_Yersinia_intermedia:0.06469,MARdb_tauA_no_syntheny_Yersinia_kristensenii_FCF580_MMP859932_NZ_0CQEO01000018_1_42_045953_046981_pos_d_Bacteria_p_Proteobacteria_c_Gammaproteobacteria_o_Enterobacterales_f_Enterobacteriaceae_g_Yersinia_s_Yersinia_kristensenii:0.01188)100.00:0.08363)91.00:0.03395,(MARdb_tauA_syntheny_Serratia_liquefaciens_72_MMP06053761_MQRG01000012_1_0011_0009340_0010338_neg_d_Bacteria_p_Proteobacteria_c_Gammaproteobacteria_o_Enterobacterales_f_Enterobacteriaceae_g_Serratia_s_Serratia_liquefaciens:0.00000,MARdb_tauA_no_syntheny_Serratia_liquefaciens_72_MMP06053761_MQRG01000012_1_0011_0009340_0010338_neg_d_Bacteria_p_Proteobacteria_c_Gammaproteobacteria_o_Enterobacterales_f_Enterobacteriaceae_g_Serratia_s_Serratia_liquefaciens:0.00000)100.00:0.10800)100.00:0.20271)67.00:0.05707)100.00:0.43032,((MARdb_tauA_syntheny_Pseudomonas_alcaligenes_OT_69_MMP02471815_NZ_0ATCP01000219_1_14_013157_014137_neg_d_Bacteria_p_Proteobacteria_c_Gammaproteobacteria_o_Pseudomonadales_f_Pseudomonadaceae_g_Pseudomonas_F_s_Pseudomonas_F_alcaligenes:0.00000,MARdb_tauA_no_syntheny_Pseudomonas_alcaligenes_OT_69_MMP02471815_NZ_0ATCP01000219_1_14_013157_014137_neg_d_Bacteria_p_Proteobacteria_c_Gammaproteobacteria_o_Pseudomonadales_f_Pseudomonadaceae_g_Pseudomonas_F_s_Pseudomonas_F_alcaligenes:0.00000)100.00:0.14508,(((MARdb_tauA_syntheny_Pseudomonas_moraviensis_UCD_KL30_MMP06090297_NZ_0MQUK01000003_1_91_111342_112355_neg_d_Bacteria_p_Proteobacteria_c_Gammaproteobacteria_o_Pseudomonadales_f_Pseudomonadaceae_g_Pseudomonas_E_s_Pseudomonas_E_koreensis_C:0.00000,MARdb_tauA_no_syntheny_Pseudomonas_moraviensis_UCD_KL30_MMP06090297_NZ_0MQUK01000003_1_91_111342_112355_neg_d_Bacteria_p_Proteobacteria_c_Gammaproteobacteria_o_Pseudomonadales_f_Pseudomonadaceae_g_Pseudomonas_E_s_Pseudomonas_E_koreensis_C:0.00000)100.00:0.07386,((MARdb_tauA_syntheny_OceanDNA_b41316_0068_01_00190_01167_pos_d_Bacteria_p_Proteobacteria_c_Gammaproteobacteria_o_Pseudomonadales_f_Pseudomonadaceae_g_Pseudomonas_E_s_Pseudomonas_E_veronii:0.03188,MARdb_tauA_no_syntheny_OceanDNA_b41265_237_02_00596_01573_neg_d_Bacteria_p_Proteobacteria_c_Gammaproteobacteria_o_Pseudomonadales_f_Pseudomonadaceae_g_Pseudomonas_E_s_Pseudomonas_E_extremaustralis:0.03242)100.00:0.04458,(MARdb_tauA_syntheny_Pseudomonas_deceptionensis_LMG_25555_MMP04489800_FNUD01000002_1_0821_0972771_0973751_pos_d_Bacteria_p_Proteobacteria_c_Gammaproteobacteria_o_Pseudomonadales_f_Pseudomonadaceae_g_Pseudomonas_E_s_Pseudomonas_E_deceptionensis:0.05351,MARdb_tauA_no_syntheny_Pseudomonas_TAA207_MMP04166964_NZ_LLWJ01000072_1_100_111624_112604_pos_d_Bacteria_p_Proteobacteria_c_Gammaproteobacteria_o_Pseudomonadales_f_Pseudomonadaceae_g_Pseudomonas_E_s_Pseudomonas_E_weihenstephanensis:0.08942)100.00:0.05970)100.00:0.02564)100.00:0.07473,(((MARdb_tauA_syntheny_OceanDNA_b41266_006_114_131792_132763_neg_d_Bacteria_p_Proteobacteria_c_Gammaproteobacteria_o_Pseudomonadales_f_Pseudomonadaceae_g_Pseudomonas_E_s_Pseudomonas_E_fulva:0.00000,MARdb_tauA_no_syntheny_OceanDNA_b41266_006_114_131792_132763_neg_d_Bacteria_p_Proteobacteria_c_Gammaproteobacteria_o_Pseudomonadales_f_Pseudomonadaceae_g_Pseudomonas_E_s_Pseudomonas_E_fulva:0.00000)100.00:0.16128,(MARdb_tauA_syntheny_BGEO_SAMN07136788_METAG_AFBPEAAE_023_37_43738_44709_pos_d_Bacteria_p_Proteobacteria_c_Gammaproteobacteria_o_Pseudomonadales_f_Pseudomonadaceae_g_Pseudomonas_E_s_Pseudomonas_E_putida_P:0.00841,MARdb_tauA_no_syntheny_Pseudomonas_putida_B001_MMP2272788_NZ_0CAED01000048_1_85_093157_094128_pos_d_Bacteria_p_Proteobacteria_c_Gammaproteobacteria_o_Pseudomonadales_f_Pseudomonadaceae_g_Pseudomonas_E_s_Pseudomonas_E_monteilii:0.01680)100.00:0.04338)100.00:0.06757,(MARdb_tauA_syntheny_OceanDNA_b41304_12_076_090219_091196_neg_d_Bacteria_p_Proteobacteria_c_Gammaproteobacteria_o_Pseudomonadales_f_Pseudomonadaceae_g_Pseudomonas_E_s_Pseudomonas_E_sp001320045:0.05727,MARdb_tauA_no_syntheny_OceanDNA_b41301_225_08_07648_08625_pos_d_Bacteria_p_Proteobacteria_c_Gammaproteobacteria_o_Pseudomonadales_f_Pseudomonadaceae_g_Pseudomonas_E_s_Pseudomonas_E_putida_L:0.07345)100.00:0.03350)100.00:0.04560)100.00:0.07667)100.00:0.31010)99.00:0.06942,((MARdb_tauA_syntheny_Acinetobacter_guillouiae_MSP4_18_MMP02469989_NZ_0ASQG01000051_1_55_052985_053974_pos_d_Bacteria_p_Proteobacteria_c_Gammaproteobacteria_o_Pseudomonadales_f_Moraxellaceae_g_Acinetobacter_s_Acinetobacter_guillouiae:0.00000,MARdb_tauA_no_syntheny_Acinetobacter_guillouiae_MSP4_18_MMP02469989_NZ_0ASQG01000051_1_55_052985_053974_pos_d_Bacteria_p_Proteobacteria_c_Gammaproteobacteria_o_Pseudomonadales_f_Moraxellaceae_g_Acinetobacter_s_Acinetobacter_guillouiae:0.00000)100.00:0.61090,((((MARdb_tauA_syntheny_OceanDNA_b41300_037_01_00081_01055_neg_d_Bacteria_p_Proteobacteria_c_Gammaproteobacteria_o_Pseudomonadales_f_Pseudomonadaceae_g_Pseudomonas_E_s_Pseudomonas_E_putida_L:0.00000,MARdb_tauA_no_syntheny_OceanDNA_b41300_037_01_00081_01055_neg_d_Bacteria_p_Proteobacteria_c_Gammaproteobacteria_o_Pseudomonadales_f_Pseudomonadaceae_g_Pseudomonas_E_s_Pseudomonas_E_putida_L:0.00000)100.00:0.14390,((MARdb_tauA_syntheny_OceanDNA_b41303_040_017_020605_021594_neg_d_Bacteria_p_Proteobacteria_c_Gammaproteobacteria_o_Pseudomonadales_f_Pseudomonadaceae_g_Pseudomonas_E_s_Pseudomonas_E_sp000631985:0.07750,MARdb_tauA_no_syntheny_Pseudomonas_prosekii_strain_P2673_MMP08794446_QFAW01000010_1_MMP08794446_160_171728_172717_neg_d_Bacteria_p_Proteobacteria_c_Gammaproteobacteria_o_Pseudomonadales_f_Pseudomonadaceae_g_Pseudomonas_E_s_Pseudomonas_E_prosekii:0.01876)100.00:0.04842,(MARdb_tauA_no_syntheny_OceanDNA_b41259_225_07_06289_07275_pos_d_Bacteria_p_Proteobacteria_c_Gammaproteobacteria_o_Pseudomonadales_f_Pseudomonadaceae_g_Pseudomonas_E_s_Pseudomonas_E_brenneri_B:0.08692,(MARdb_tauA_syntheny_OceanDNA_b41305_31_012_010042_011028_pos_d_Bacteria_p_Proteobacteria_c_Gammaproteobacteria_o_Pseudomonadales_f_Pseudomonadaceae_g_Pseudomonas_E_s_Pseudomonas_E_sp002255865:0.00000,MARdb_tauA_no_syntheny_OceanDNA_b41305_31_012_010042_011028_pos_d_Bacteria_p_Proteobacteria_c_Gammaproteobacteria_o_Pseudomonadales_f_Pseudomonadaceae_g_Pseudomonas_E_s_Pseudomonas_E_sp002255865:0.00000)100.00:0.09158)99.00:0.04810)100.00:0.08951)100.00:0.07228,(MARdb_tauA_no_syntheny_Pseudomonas_sp_A_ATCC_PTA_122608_MMP04346844_NZ_LPNO01000024_1_MMP04346844_231_268281_269267_neg_d_Bacteria_p_Proteobacteria_c_Gammaproteobacteria_o_Pseudomonadales_f_Pseudomonadaceae_g_Pseudomonas_E_s_Pseudomonas_E_sp001952855:0.26223,MARdb_tauA_no_syntheny_Pseudomonas_TAA207_MMP04166964_NZ_0LLWJ01000055_1_44_055915_056889_neg_d_Bacteria_p_Proteobacteria_c_Gammaproteobacteria_o_Pseudomonadales_f_Pseudomonadaceae_g_Pseudomonas_E_s_Pseudomonas_E_weihenstephanensis:0.24985)100.00:0.17871)100.00:0.04576,(MARdb_tauA_no_syntheny_Pseudomonas_aeruginosa_ID4365_MMP02732281_NZ_0ATAI01000035_1_84_084165_085178_pos_d_Bacteria_p_Proteobacteria_c_Gammaproteobacteria_o_Pseudomonadales_f_Pseudomonadaceae_g_Pseudomonas_s_Pseudomonas_aeruginosa:0.14173,(MARdb_tauA_no_syntheny_Pseudomonas_313_MMP02470875_NZ_0ANBZ01000035_1_57_087512_088543_neg_d_Bacteria_p_Proteobacteria_c_Gammaproteobacteria_o_Pseudomonadales_f_Pseudomonadaceae_g_Pseudomonas_B_s_Pseudomonas_B_oryzihabitans_B:0.19874,MARdb_tauA_no_syntheny_OceanDNA_b41267_14_014_014188_015171_pos_d_Bacteria_p_Proteobacteria_c_Gammaproteobacteria_o_Pseudomonadales_f_Pseudomonadaceae_g_Pseudomonas_E_s_Pseudomonas_E_fulva_B:0.13295)100.00:0.13802)100.00:0.07526)100.00:0.11286)100.00:0.18619)95.00:0.06395)97.00:0.19877)90.00:0.12208)99.00:0.22330)96.00:0.25711,((((MARdb_tauA_no_syntheny_OceanDNA_b17034_031_06_05160_06188_pos_d_Bacteria_p_Deinococcota_c_Deinococci_o_Deinococcales_f__g__s_:1.32244,(((MARdb_tauA_no_syntheny_Corynebacterium_CNJ_954_MMP05830217_NZ_0MKKI01000004_1_22_014296_015351_neg_d_Bacteria_p_Actinobacteriota_c_Actinobacteria_o_Mycobacteriales_f_Mycobacteriaceae_g_Corynebacterium_s_Corynebacterium_sp001942345:1.24117,(MARdb_tauA_no_syntheny_Kocuria_CNJ_770_MMP05830205_NZ_0MKJW01000081_1_21_020172_021236_pos_d_Bacteria_p_Actinobacteriota_c_Actinobacteria_o_Actinomycetales_f_Micrococcaceae_g_Kocuria_s_Kocuria_turfanensis:0.56623,(MARdb_tauA_no_syntheny_Aeromicrobium_REDSEA_S35_B1_MMP04534556_LUNG01000022_1_016_013651_014721_pos_d_Bacteria_p_Actinobacteriota_c_Actinobacteria_o_Propionibacteriales_f_Nocardioidaceae_g_Aeromicrobium_s_Aeromicrobium_erythreum:0.64343,(MARdb_tauA_no_syntheny_Nocardia_seriolae_MMP00066002_AP017900_1_MMP00066002_3789_4079973_4081031_neg_d_Bacteria_p_Actinobacteriota_c_Actinobacteria_o_Mycobacteriales_f_Mycobacteriaceae_g_Nocardia_s_Nocardia_seriolae:0.35558,MARdb_tauA_no_syntheny_Tsukamurella_pulmonis_DSM_44990_MMP04457855_NZ_0LSRI01000011_1_230_0233730_0234788_neg_d_Bacteria_p_Actinobacteriota_c_Actinobacteria_o_Mycobacteriales_f_Mycobacteriaceae_g_Tsukamurella_s_Tsukamurella_pulmonis:0.41833)100.00:0.19557)71.00:0.11091)71.00:0.06350)100.00:0.36460,(MARdb_tauA_no_syntheny_Nocardiopsis_flavescens_SA6_MMP05421803_NZ_0FQZK01000010_1_49_047719_048753_neg_d_Bacteria_p_Actinobacteriota_c_Actinobacteria_o_Streptosporangiales_f_Streptosporangiaceae_g_Nocardiopsis_s_Nocardiopsis_flavescens:0.56062,(((((MARdb_tauA_no_syntheny_Nocardia_crassostreae_NBRC_100342_MMP00040648_NZ_BDCH01000012_1_609_604214_605533_pos_d_Bacteria_p_Actinobacteriota_c_Actinobacteria_o_Mycobacteriales_f_Mycobacteriaceae_g_Nocardia_s_Nocardia_crassostreae:0.81681,(MARdb_tauA_no_syntheny_Mycobacterium_rhodesiae_MMP02261383_CP003169_1_4249_4305876_4306904_neg_d_Bacteria_p_Actinobacteriota_c_Actinobacteria_o_Mycobacteriales_f_Mycobacteriaceae_g_Mycolicibacterium_s_Mycolicibacterium_rhodesiae_A:0.11852,(MARdb_tauA_no_syntheny_Mycobacterium_saopaulense_8489_MMP05897984_NZ_00MLIC01000003_1_50_0058057_0059085_neg_d_Bacteria_p_Actinobacteriota_c_Actinobacteria_o_Mycobacteriales_f_Mycobacteriaceae_g_Mycobacteroides_s_Mycobacteroides_saopaulense:0.06115,(MARdb_tauA_no_syntheny_Mycobacterium_abscessus_subsp_abscessus_06_0524_MMP05897974_NZ_MLCJ01000053_1_514_534611_535639_pos_d_Bacteria_p_Actinobacteriota_c_Actinobacteria_o_Mycobacteriales_f_Mycobacteriaceae_g_Mycobacteroides_s_Mycobacteroides_abscessus:0.06260,MARdb_tauA_no_syntheny_Mycobacterium_chelonae_MMP02630629_NZ_CP007220_1_2139_2160408_2161436_pos_d_Bacteria_p_Actinobacteriota_c_Actinobacteria_o_Mycobacteriales_f_Mycobacteriaceae_g_Mycobacteroides_s_Mycobacteroides_chelonae:0.08851)100.00:0.04206)100.00:0.25827)100.00:0.12472)70.00:0.04214,(MARdb_tauA_no_syntheny_Nocardia_farcinica_TRH1_MMP05017772_NZ_00LYCQ01000048_1_3_002392_003489_pos_d_Bacteria_p_Actinobacteriota_c_Actinobacteria_o_Mycobacteriales_f_Mycobacteriaceae_g_Gordonia_s_Gordonia_sp002009645:0.25612,(MARdb_tauA_no_syntheny_Rhodococcus_erythropolis_MMP00060932_AP008957_1_4953_5313100_5314215_neg_d_Bacteria_p_Actinobacteriota_c_Actinobacteria_o_Mycobacteriales_f_Mycobacteriaceae_g_Rhodococcus_s_Rhodococcus_erythropolis:0.00000,MARdb_ssuARhodococcus_erythropolis_MMP00060932_AP008957_1_4953_5313100_5314215_neg_d_Bacteria_p_Actinobacteriota_c_Actinobacteria_o_Mycobacteriales_f_Mycobacteriaceae_g_Rhodococcus_s_Rhodococcus_erythropolis:0.00000)100.00:0.17803)97.00:0.07425)70.00:0.05976,MARdb_tauA_no_syntheny_Rhodococcus_RD6_2_MMP3297057_NZ_CVQP01000007_1_177_185278_186345_pos_d_Bacteria_p_Actinobacteriota_c_Actinobacteria_o_Mycobacteriales_f_Mycobacteriaceae_g_Rhodococcus_s_Rhodococcus_sp001040705:0.34471)100.00:0.15324,((MARdb_tauA_no_syntheny_Streptomyces_sp_B9173_MMP06626863_NAVC01000085_1_0MMP06626863_54_054672_055724_pos_d_Bacteria_p_Actinobacteriota_c_Actinobacteria_o_Streptomycetales_f_Streptomycetaceae_g_Streptomyces_s_Streptomyces_sp001184025:0.20919,MARdb_tauA_no_syntheny_Streptomyces_sp_FM008_MMP06828992_NZ_0NETZ01001021_1_MMP06828992_5_03019_04098_neg_d_Bacteria_p_Actinobacteriota_c_Actinobacteria_o_Streptomycetales_f_Streptomycetaceae_g_Streptomyces_s_Streptomyces_albidoflavus:0.18250)100.00:0.37447,MARdb_tauA_no_syntheny_Williamsia_marianensis_strain_DSM_44944_MMP08769610_QEOM01000006_1_MMP08769610_171_176161_177216_pos_d_Bacteria_p_Actinobacteriota_c_Actinobacteria_o_Mycobacteriales_f_Mycobacteriaceae_g_Williamsia_s_Williamsia_muralis:0.29422)100.00:0.12135)100.00:0.06247,(MARdb_tauA_no_syntheny_Verrucosispora_sp_FIM060022_MMP10434416_RQIV01000013_1_00MMP10434416_72_0076875_0077897_neg_d_Bacteria_p_Actinobacteriota_c_Actinobacteria_o_Mycobacteriales_f_Micromonosporaceae_g_Micromonospora_s_Micromonospora_maris:0.28502,((MARdb_tauA_no_syntheny_Streptomyces_sp_ADI93_02_MMP10372318_ML123089_1_0MMP10372318_362_0394896_0395948_neg_d_Bacteria_p_Actinobacteriota_c_Actinobacteria_o_Streptomycetales_f_Streptomycetaceae_g_Streptomyces_s_Streptomyces_sp002711365:0.10894,MARdb_tauA_no_syntheny_Streptomyces_sp_ADI97_07_MMP10372323_ML123100_1_0MMP10372323_385_0417251_0418306_neg_d_Bacteria_p_Actinobacteriota_c_Actinobacteria_o_Streptomycetales_f_Streptomycetaceae_g_Streptomyces_s_Streptomyces_sp001427245:0.05518)100.00:0.13889,(MARdb_tauA_no_syntheny_Streptomyces_AW19M42_MMP2272178_NZ_0CBRG010000078_1_23_020646_021698_neg_d_Bacteria_p_Actinobacteriota_c_Actinobacteria_o_Streptomycetales_f_Streptomycetaceae_g_Streptomyces:0.09358,MARdb_tauA_no_syntheny_Streptomyces_violaceoruber_MMP06323808_CP020570_1_MMP06323808_4132_4772557_4773609_pos_d_Bacteria_p_Actinobacteriota_c_Actinobacteria_o_Streptomycetales_f_Streptomycetaceae_g_Streptomyces_s_Streptomyces_californicus:0.14578)100.00:0.04419)100.00:0.22651)100.00:0.14836)100.00:0.28304)95.00:0.10420)62.00:0.07315,MARdb_tauA_no_syntheny_OceanDNA_b2923_134_09_05528_06523_neg_d_Bacteria_p_Actinobacteriota_c_Actinomycetia_o_Nanopelagicales_f_S36_B12_g_Mxb001_s_:0.47161)97.00:0.28572)89.00:0.11017,((MARdb_tauA_no_syntheny_Oceanispirochaeta_M1_MMP09714579_NZ_0QQPQ01000012_1_MMP09714579_24_031531_032556_neg_d_Bacteria_p_Spirochaetota_c_Spirochaetia_o_Spirochaetales_f_Spirochaetaceae_B_g_UBA5339:0.00000,MARdb_ssuAOceanispirochaeta_M1_MMP09714579_NZ_0QQPQ01000012_1_MMP09714579_24_031531_032556_neg_d_Bacteria_p_Spirochaetota_c_Spirochaetia_o_Spirochaetales_f_Spirochaetaceae_B_g_UBA5339:0.00000)100.00:0.78351,(((MARdb_tauA_no_syntheny_Leptolyngbya_PCC_7375_MMP02256520_NZ_0JH993797_1_495_0573940_0575052_neg_d_Bacteria_p_Cyanobacteria_c_Cyanobacteriia_o_Phormidesmiales_f_Phormidesmiaceae_g_PCC_7375_s_PCC_7375_sp000316115:0.00000,MARdb_ssuALeptolyngbya_PCC_7375_MMP02256520_NZ_0JH993797_1_495_0573940_0575052_neg_d_Bacteria_p_Cyanobacteria_c_Cyanobacteriia_o_Phormidesmiales_f_Phormidesmiaceae_g_PCC_7375_s_PCC_7375_sp000316115:0.00000)100.00:0.49548,((((MARdb_tauA_no_syntheny_OceanDNA_b16227_436_01_00001_00645_neg_d_Bacteria_p_Cyanobacteria_c_Cyanobacteriia_o_Phormidesmiales_f_Phormidesmiaceae_g_Phormidesmis_s_:0.40583,(MARdb_tauA_no_syntheny_OceanDNA_b16230_124_005_003930_005033_pos_d_Bacteria_p_Cyanobacteria_c_Cyanobacteriia_o_Phormidesmiales_f_Phormidesmiaceae_g_Phormidesmis_s_:0.30725,MARdb_tauA_no_syntheny_OceanDNA_b16222_050_06_08739_09800_neg_d_Bacteria_p_Cyanobacteria_c_Cyanobacteriia_o_Phormidesmiales_f_Phormidesmiaceae_g_Phormidesmis_s_:0.20973)100.00:0.11957)90.00:0.03800,MARdb_tauA_no_syntheny_OceanDNA_b16224_360_02_00869_01915_pos_d_Bacteria_p_Cyanobacteria_c_Cyanobacteriia_o_Phormidesmiales_f_Phormidesmiaceae_g_Phormidesmis_s_:0.27182)91.00:0.07243,(MARdb_tauA_no_syntheny_OceanDNA_b16231_072_07_06758_07846_neg_d_Bacteria_p_Cyanobacteria_c_Cyanobacteriia_o_Phormidesmiales_f_Phormidesmiaceae_g_Phormidesmis_s_:0.00000,MARdb_ssuAOceanDNA_b16231_072_07_06758_07846_neg_d_Bacteria_p_Cyanobacteria_c_Cyanobacteriia_o_Phormidesmiales_f_Phormidesmiaceae_g_Phormidesmis_s_:0.00000)100.00:0.31244)100.00:0.28924,((MARdb_tauA_no_syntheny_Phormidesmis_priestleyi_strain_ULC027bin1_MMP08895979_QBMP01000399_1_0MMP08895979_2_00519_01700_neg_d_Bacteria_p_Cyanobacteria_c_Cyanobacteriia_o_Phormidesmiales_f_Phormidesmiaceae_g_Phormidesmis_s_Phormidesmis_priestleyi_A:0.25219,((MARdb_tauA_no_syntheny_OceanDNA_b16216_101_04_03085_04086_pos_d_Bacteria_p_Cyanobacteria_c_Cyanobacteriia_o_Phormidesmiales_f_Phormidesmiaceae_g_Phormidesmis_s_:0.15523,(MARdb_tauA_no_syntheny_OceanDNA_b16219_223_06_05280_06293_pos_d_Bacteria_p_Cyanobacteria_c_Cyanobacteriia_o_Phormidesmiales_f_Phormidesmiaceae_g_Phormidesmis_s_:0.00000,MARdb_ssuAOceanDNA_b16219_223_06_05280_06293_pos_d_Bacteria_p_Cyanobacteria_c_Cyanobacteriia_o_Phormidesmiales_f_Phormidesmiaceae_g_Phormidesmis_s_:0.00000)100.00:0.04674)99.00:0.02089,(MARdb_tauA_no_syntheny_OceanDNA_b16218_306_03_01881_02960_neg_d_Bacteria_p_Cyanobacteria_c_Cyanobacteriia_o_Phormidesmiales_f_Phormidesmiaceae_g_Phormidesmis_s_:0.09936,MARdb_tauA_no_syntheny_OceanDNA_b16220_188_04_04898_05980_neg_d_Bacteria_p_Cyanobacteria_c_Cyanobacteriia_o_Phormidesmiales_f_Phormidesmiaceae_g_Phormidesmis_s_:0.06815)98.00:0.02831)100.00:0.10067)100.00:0.05694,((MARdb_tauA_no_syntheny_OceanDNA_b16232_034_031_039749_040807_pos_d_Bacteria_p_Cyanobacteria_c_Cyanobacteriia_o_Phormidesmiales_f_Phormidesmiaceae_g_Phormidesmis_s_:0.11914,MARdb_tauA_no_syntheny_OceanDNA_b16211_172_08_05957_07009_neg_d_Bacteria_p_Cyanobacteria_c_Cyanobacteriia_o_Phormidesmiales_f_Phormidesmiaceae_g_Phormidesmis_s_:0.15357)100.00:0.08795,(MARdb_tauA_no_syntheny_OceanDNA_b16210_104_08_07831_08931_pos_d_Bacteria_p_Cyanobacteria_c_Cyanobacteriia_o_Phormidesmiales_f_Phormidesmiaceae_g__s_:0.29751,(MARdb_tauA_no_syntheny_OceanDNA_b16211_189_02_00930_01997_neg_d_Bacteria_p_Cyanobacteria_c_Cyanobacteriia_o_Phormidesmiales_f_Phormidesmiaceae_g_Phormidesmis_s_:0.26828,MARdb_tauA_no_syntheny_OceanDNA_b16231_051_04_04923_06041_neg_d_Bacteria_p_Cyanobacteria_c_Cyanobacteriia_o_Phormidesmiales_f_Phormidesmiaceae_g_Phormidesmis_s_:0.23325)100.00:0.09130)100.00:0.32471)75.00:0.04173)99.00:0.10696)100.00:0.12264)100.00:0.21373,(((MARdb_tauA_no_syntheny_Clostridium_beijerinckii_strain_WB_MMP08107721_NZ_PIQP01000034_1_MMP08107721_144_135578_136618_pos_d_Bacteria_p_Firmicutes_A_c_Clostridia_o_Clostridiales_f_Clostridiaceae_g_Clostridium_s_Clostridium_beijerinckii:0.00000,MARdb_ssuAClostridium_diolis_strain_WST_MMP08493996_PRKY01000022_1_0MMP08493996_75_077789_078829_pos_d_Bacteria_p_Firmicutes_A_c_Clostridia_o_Clostridiales_f_Clostridiaceae_g_Clostridium_s_Clostridium_beijerinckii:0.05285)100.00:0.51890,(MARdb_tauA_no_syntheny_Paenibacillus_naphthalenovorans_PR_N1_MMP05421868_FNDY01000013_1_068_074416_075486_pos_d_Bacteria_p_Firmicutes_I_c_Bacilli_A_o_Paenibacillales_f_Paenibacillaceae_g_Paenibacillus_G_s_Paenibacillus_G_naphthalenovorans:0.00000,MARdb_ssuAPaenibacillus_naphthalenovorans_PR_N1_MMP05421868_FNDY01000013_1_068_074416_075486_pos_d_Bacteria_p_Firmicutes_I_c_Bacilli_A_o_Paenibacillales_f_Paenibacillaceae_g_Paenibacillus_G_s_Paenibacillus_G_naphthalenovorans:0.00000)100.00:0.35066)96.00:0.07921,((MARdb_tauA_no_syntheny_Bacillus_sp_MMP07838500_CP024794_1_MMP07838500_3280_3264899_3265900_pos_d_Bacteria_p_Firmicutes_c_Bacilli_o_Bacillales_f_Bacillaceae_H_g_Bacillus_C_s_Bacillus_C_megaterium:0.00000,MARdb_ssuABacillus_sp_MMP07838500_CP024794_1_MMP07838500_3280_3264899_3265900_pos_d_Bacteria_p_Firmicutes_c_Bacilli_o_Bacillales_f_Bacillaceae_H_g_Bacillus_C_s_Bacillus_C_megaterium:0.00000)100.00:0.39025,(MARdb_tauA_no_syntheny_Parageobacillus_thermoglucosidasius_strain_TG4_MMP00150856_BHZK01000001_1_MMP00150856_2119_2118113_2119174_pos_d_Bacteria_p_Firmicutes_c_Bacilli_o_Bacillales_f_Anoxybacillaceae_g_Parageobacillus_s_Parageobacillus_thermoglucosidasius:0.00000,MARdb_ssuAParageobacillus_thermoglucosidasius_strain_TG4_MMP00150856_BHZK01000001_1_MMP00150856_2119_2118113_2119174_pos_d_Bacteria_p_Firmicutes_c_Bacilli_o_Bacillales_f_Anoxybacillaceae_g_Parageobacillus_s_Parageobacillus_thermoglucosidasius:0.00000)100.00:0.23528)100.00:0.20055)100.00:0.29133)100.00:0.15126)100.00:0.11113)70.00:0.07903,((MARdb_tauA_no_syntheny_Oceanobacillus_YLB_02_MMP10172232_NZ_RCHR01000004_1_MMP10172232_408_440937_442025_neg_d_Bacteria_p_Firmicutes_c_Bacilli_o_Bacillales_f_Amphibacillaceae_g_Oceanobacillus:0.00000,MARdb_ssuAOceanobacillus_YLB_02_MMP10172232_NZ_RCHR01000004_1_MMP10172232_408_440937_442025_neg_d_Bacteria_p_Firmicutes_c_Bacilli_o_Bacillales_f_Amphibacillaceae_g_Oceanobacillus:0.00000)100.00:0.96258,(MARdb_tauA_no_syntheny_Trichococcus_patagoniensis_strain_DSM_18806_MMP08776662_QAOM01000010_1_0MMP08776662_65_081047_082108_pos_d_Bacteria_p_Firmicutes_c_Bacilli_o_Lactobacillales_f_Aerococcaceae_g_Trichococcus_s_Trichococcus_patagoniensis:0.78409,(((MARdb_tauA_no_syntheny_Vagococcus_fessus_strain_CCUG_41755_MMP06609014_NGJY01000001_1_MMP06609014_781_818200_819213_neg_d_Bacteria_p_Firmicutes_c_Bacilli_o_Lactobacillales_f_Vagococcaceae:0.00000,MARdb_ssuAVagococcus_fessus_strain_CCUG_41755_MMP06609014_NGJY01000001_1_MMP06609014_781_818200_819213_neg_d_Bacteria_p_Firmicutes_c_Bacilli_o_Lactobacillales_f_Vagococcaceae:0.00000)100.00:0.18947,MARdb_tauA_no_syntheny_Vagococcus_salmoninarum_strain_NCFB_2777_MMP06609018_NGJU01000009_1_0MMP06609018_56_063941_064981_neg_d_Bacteria_p_Firmicutes_c_Bacilli_o_Lactobacillales_f_Vagococcaceae:0.44612)100.00:0.31524,(MARdb_tauA_no_syntheny_Halolactibacillus_miurensis_M23_1_MMP05421668_FPAI01000026_1_015_015330_016373_pos_d_Bacteria_p_Firmicutes_c_Bacilli_o_Bacillales_f_Amphibacillaceae_g_Halolactibacillus_s_Halolactibacillus_miurensis:0.35391,(MARdb_tauA_no_syntheny_Petrotoga_mexicana_DSM_14811_MMP07817521_AZRN01000033_1_0MMP07817521_29_036343_037398_pos_d_Bacteria_p_Thermotogota_c_Thermotogae_o_Petrotogales_f_Petrotogaceae_g_Petrotoga_s_Petrotoga_mexicana:0.00000,MARdb_ssuAPetrotoga_mexicana_DSM_14811_MMP07817521_AZRN01000033_1_0MMP07817521_29_036343_037398_pos_d_Bacteria_p_Thermotogota_c_Thermotogae_o_Petrotogales_f_Petrotogaceae_g_Petrotoga_s_Petrotoga_mexicana:0.00000)100.00:0.42721)100.00:0.15734)100.00:0.24269)99.00:0.18182)99.00:0.16460)91.00:0.11278,(((MARdb_tauA_no_syntheny_Xanthobacter_126_MMP02584915_NZ_JAFO01000001_1_4221_4541928_4542947_pos_d_Bacteria_p_Proteobacteria_c_Alphaproteobacteria_o_Rhizobiales_f_Xanthobacteraceae_g_Xanthobacter_s_Xanthobacter_sp000702385:0.00000,MARdb_ssuAXanthobacter_126_MMP02584915_NZ_JAFO01000001_1_4221_4541928_4542947_pos_d_Bacteria_p_Proteobacteria_c_Alphaproteobacteria_o_Rhizobiales_f_Xanthobacteraceae_g_Xanthobacter_s_Xanthobacter_sp000702385:0.00000)100.00:0.28492,((((((((MARdb_tauA_no_syntheny_OceanDNA_b25156_027_02_00934_01965_pos_d_Bacteria_p_Proteobacteria_c_Alphaproteobacteria_o_Pelagibacterales_f_AG_422_B15_g__s_:0.24221,(((MARdb_tauA_no_syntheny_Marinobacter_psychrophilus_MMP03701403_NZ_CP011494_1_3094_3398880_3399887_neg_d_Bacteria_p_Proteobacteria_c_Gammaproteobacteria_o_Pseudomonadales_f_Oleiphilaceae_g_Marinobacter_s_Marinobacter_psychrophilus:0.14521,MARdb_tauA_no_syntheny_Alteromonadaceae_bacterium_EAC_69_MMP07618328_NZOQ01000027_1_MMP07618328_171_197604_198623_neg_d_Bacteria_p_Proteobacteria_c_Gammaproteobacteria_o_Pseudomonadales_f_Oleiphilaceae_g_GCA_2695345_s_GCA_2695345_sp002695345:0.14409)100.00:0.09129,MARdb_tauA_no_syntheny_Alteromonadaceae_bacterium_2052S_S_stab0a_01_MMP02745681_NZ_RBIO01000001_1_MMP02745681_3987_4888757_4889764_neg_d_Bacteria_p_Proteobacteria_c_Gammaproteobacteria_o_Pseudomonadales_f_Cellvibrionaceae_g_Teredinibacter:0.11201)100.00:0.07124,MARdb_tauA_no_syntheny_OceanDNA_b41401_0013_05_03400_04413_pos_d_Bacteria_p_Proteobacteria_c_Gammaproteobacteria_o_Pseudomonadales_f_Saccharospirillaceae_g_Reinekea_s_Reinekea_forsetii:0.16585)100.00:0.09175)99.00:0.06208,(MARdb_tauA_no_syntheny_OceanDNA_b38938_061_12_11507_12514_neg_d_Bacteria_p_Proteobacteria_c_Gammaproteobacteria_o_Pseudomonadales_f_Oleiphilaceae_g_PZPK01_s_:0.17243,(MARdb_tauA_no_syntheny_OceanDNA_b35386_0422_03_02312_03319_pos_d_Bacteria_p_Proteobacteria_c_Gammaproteobacteria_o_GCA_001735895_f_GCA_001735895_g__s_:0.12823,(MARdb_tauA_no_syntheny_OceanDNA_b40228_009_03_01609_02616_pos_d_Bacteria_p_Proteobacteria_c_Gammaproteobacteria_o_Pseudomonadales_f_Porticoccaceae_g_TMED48_s_TMED48_sp003509025:0.20895,MARdb_tauA_no_syntheny_OceanDNA_b39555_065_007_006867_007874_neg_d_Bacteria_p_Proteobacteria_c_Gammaproteobacteria_o_Pseudomonadales_f_Porticoccaceae_g_HTCC2207_s_:0.06884)100.00:0.11871)100.00:0.04924)99.00:0.04040)100.00:0.07969,(MARdb_tauA_no_syntheny_OceanDNA_b30971_24_028_026422_027438_neg_d_Bacteria_p_Proteobacteria_c_Alphaproteobacteria_o_Rhodospirillales_f_UBA1479_g_UBA1479_s_:0.15732,(MARdb_tauA_no_syntheny_OceanDNA_b30958_0111_03_01244_02257_pos_d_Bacteria_p_Proteobacteria_c_Alphaproteobacteria_o_Rhodospirillales_f_UBA1479_g_UBA1479_s_:0.09710,MARdb_tauA_no_syntheny_OceanDNA_b30998_134_01_00147_01160_pos_d_Bacteria_p_Proteobacteria_c_Alphaproteobacteria_o_Rhodospirillales_f_UBA1479_g_UBA1479_s_UBA1479_sp002433335:0.05465)100.00:0.04652)100.00:0.10367)100.00:0.09949,(MARdb_tauA_no_syntheny_OceanDNA_b30726_54_004_003485_004495_pos_d_Bacteria_p_Proteobacteria_c_Alphaproteobacteria_o_Rhodobacterales_f_UBA8317_g_UBA8317_s_:0.15573,MARdb_tauA_no_syntheny_OceanDNA_b28048_0758_1_0002_0574_neg_d_Bacteria_p_Proteobacteria_c_Alphaproteobacteria_o_Rhodobacterales_f_Rhodobacteraceae_g_Ascidiaceihabitans_s_:0.12373)82.00:0.02346)83.00:0.05087,MARdb_tauA_no_syntheny_OceanDNA_b26779_060_003_001586_002590_neg_d_Bacteria_p_Proteobacteria_c_Alphaproteobacteria_o_Rhizobiales_f_Rhizobiaceae_g__s_:0.11801)83.00:0.05643,MARdb_tauA_no_syntheny_Actibacterium_22II_S11_Z10_MMP02742681_NZ_AQQY01000004_1_137_130813_131820_neg_d_Bacteria_p_Proteobacteria_c_Alphaproteobacteria_o_Rhodobacterales_f_Rhodobacteraceae_g_Actibacterium_s_Actibacterium_atlanticum:0.17264)85.00:0.09128,(MARdb_tauA_no_syntheny_Prochlorococcus_sp_AG_355_J09_MMP08886195_QCDO01000015_1_003_002266_003297_pos_d_Bacteria_p_Cyanobacteria_c_Cyanobacteriia_o_Synechococcales_f_Cyanobiaceae_g_Prochlorococcus_A_s_Prochlorococcus_A_sp003278735:0.18699,MARdb_tauA_no_syntheny_Prochlorococcus_sp_AG_402_B05_MMP08886295_QCHK01000050_1_003_001804_002838_neg_d_Bacteria_p_Cyanobacteria_c_Cyanobacteriia_o_Synechococcales_f_Cyanobiaceae_g_Prochlorococcus_B_s_Prochlorococcus_B_sp003279635:0.11267)70.00:0.04538)81.00:0.09939,((MARdb_tauA_no_syntheny_OceanDNA_b16674_006_15_14419_15447_neg_d_Bacteria_p_Cyanobacteria_c_Cyanobacteriia_o_PCC_6307_f_Cyanobiaceae_g_Synechococcus_E_s_Synechococcus_E_sp002701375:0.17830,MARdb_tauA_no_syntheny_OceanDNA_b16477_357_04_02668_03699_pos_d_Bacteria_p_Cyanobacteria_c_Cyanobacteriia_o_PCC_6307_f_Cyanobiaceae_g_Synechococcus_E_s_:0.06661)90.00:0.02182,MARdb_tauA_no_syntheny_TARA_SAMEA2621021_METAG_EPOGKEMN_002_04_02581_03606_neg_d_Bacteria_p_Cyanobacteria_c_Cyanobacteriia_o_Synechococcales_f_Cyanobiaceae_g_Synechococcus_C_s_Synechococcus_C_sp003210735:0.09705)100.00:0.11857)100.00:0.36109)100.00:0.28086,(MARdb_tauA_no_syntheny_OceanDNA_b23804_002_23_32958_34073_neg_d_Bacteria_p_Proteobacteria_c_Alphaproteobacteria_o_Caulobacterales_f_Hyphomonadaceae_g_Hyphomonas_s_Hyphomonas_sp002414505:0.69923,MARdb_tauA_no_syntheny_OceanDNA_b31536_008_07_04195_04911_neg_d_Bacteria_p_Proteobacteria_c_Alphaproteobacteria_o_Sphingomonadales_f_Sphingomonadaceae_g_Sphingosinicella_s_:0.67006)100.00:0.56059)100.00:0.53112)100.00:0.18871)89.00:0.08675,((MARdb_tauA_no_syntheny_Acinetobacter_guillouiae_MSP4_18_MMP02469989_NZ_ASQG01000002_1_186_201499_202569_neg_d_Bacteria_p_Proteobacteria_c_Gammaproteobacteria_o_Pseudomonadales_f_Moraxellaceae_g_Acinetobacter_s_Acinetobacter_guillouiae:0.39272,MARdb_tauA_no_syntheny_Raoultella_ornithinolytica_BAL286_MMP03072844_NZ_0JXXF01000058_1_5_003882_004889_neg_d_Bacteria_p_Proteobacteria_c_Gammaproteobacteria_o_Enterobacterales_f_Enterobacteriaceae_g_Raoultella_s_Raoultella_ornithinolytica:0.74515)100.00:0.72713,((MARdb_tauA_no_syntheny_Variovorax_NP_4_MMP07620176_PBYB01000094_1_00MMP07620176_7_006331_007374_pos_d_Bacteria_p_Proteobacteria_c_Gammaproteobacteria_o_Burkholderiales_f_Burkholderiaceae_g_Variovorax_s_Variovorax_sp900115375:0.80200,((MARdb_tauA_no_syntheny_Oceanicola_HL_35_MMP02584927_NZ_JAFT01000005_1_2094_2154800_2155852_pos_d_Bacteria_p_Proteobacteria_c_Alphaproteobacteria_o_Rhodobacterales_f_Rhodobacteraceae_g_Lutimaribacter_s_Lutimaribacter_sp000526275:0.00000,MARdb_ssuAOceanicola_HL_35_MMP02584927_NZ_JAFT01000005_1_2094_2154800_2155852_pos_d_Bacteria_p_Proteobacteria_c_Alphaproteobacteria_o_Rhodobacterales_f_Rhodobacteraceae_g_Lutimaribacter_s_Lutimaribacter_sp000526275:0.00000)100.00:0.32713,MARdb_tauA_no_syntheny_Hoeflea_BAL378_MMP03069733_NZ_0JRJG01000049_1_14_012615_013652_pos_d_Bacteria_p_Proteobacteria_c_Alphaproteobacteria_o_Rhizobiales_f_Rhizobiaceae_g_Hoeflea_s_Hoeflea_sp000759435:0.15853)100.00:0.32727)100.00:0.29463,(MARdb_tauA_no_syntheny_OceanDNA_b35291_003_154_184245_185282_neg_d_Bacteria_p_Proteobacteria_c_Gammaproteobacteria_o_Enterobacterales_f_Vibrionaceae_g_Vibrio_s_:0.00000,MARdb_ssuAOceanDNA_b35291_003_154_184245_185282_neg_d_Bacteria_p_Proteobacteria_c_Gammaproteobacteria_o_Enterobacterales_f_Vibrionaceae_g_Vibrio_s_:0.00000)100.00:0.76009)100.00:0.53887)94.00:0.18636)90.00:0.12863,MARdb_tauA_no_syntheny_Sulfobacillus_acidophilus_MMP02603016_CP002901_1_2422_2329089_2330120_neg_d_Bacteria_p_Firmicutes_E_c_Sulfobacillia_o_Sulfobacillales_f_Sulfobacillaceae_g_Sulfobacillus_A_s_Sulfobacillus_A_acidophilus:1.66812)97.00:0.11062)100.00:0.17425)97.00:0.21191)45.00:0.20156,(((MARdb_ssuADesulfotignum_balticum_SAX_MMP02440581_NZ_ATWO01000001_1_1651_1753400_1754404_pos_d_Bacteria_p_Desulfobacterota_c_Desulfobacteria_o_Desulfobacterales_f_Desulfobacteraceae_g_Desulfotignum_s_Desulfotignum_balticum:0.72200,MARdb_ssuABordetella_bronchiseptica_M435_02_3_MMP02231460_NZ_0JGXE01000114_1_77_092177_093178_neg_d_Bacteria_p_Proteobacteria_c_Gammaproteobacteria_o_Burkholderiales_f_Burkholderiaceae_g_Bordetella_s_Bordetella_pertussis:0.90281)100.00:1.12347,MARdb_ssuAOceanDNA_b16020_027_008_008772_009767_neg_d_Bacteria_p_Cyanobacteria_c_Cyanobacteriia_o_CACIAM_69d_f_CACIAM_69d_g__s_:1.67734)75.00:0.17986,(((((((MARdb_ssuAOceanDNA_b38935_17_037_043531_044559_neg_d_Bacteria_p_Proteobacteria_c_Gammaproteobacteria_o_Pseudomonadales_f_Oleiphilaceae_g_PZPK01_s_:1.62340,(((((((MARdb_ssuAOceanDNA_b16045_189_08_07920_09092_neg_d_Bacteria_p_Cyanobacteria_c_Cyanobacteriia_o_Cyanobacteriales_f_Geitlerinemaceae_g_J055_s_:0.09998,MARdb_ssuAOceanDNA_b16041_1990_01_00083_01210_neg_d_Bacteria_p_Cyanobacteria_c_Cyanobacteriia_o_Cyanobacteriales_f_Geitlerinemaceae_g_J055_s_:0.09464)100.00:1.20872,MARdb_ssuAPhormidium_sp_HE10JO_MMP33079168_NZ_0FSSI02000047_1_MMP33079168_13_010210_011223_neg_d_Bacteria_p_Cyanobacteria_c_Cyanobacteriia_o_Cyanobacteriales_f_Geitlerinemaceae_g_Phormidium_A_s_Phormidium_A_willei:0.17381)87.00:0.08533,MARdb_ssuAGeitlerinema_BBD_1991_9_MMP04892670_LWRO01000017_1_028_030842_031888_neg_d_Bacteria_p_Cyanobacteria_c_Cyanobacteriia_o_Cyanobacteriales_f_Geitlerinemaceae_g_Geitlerinema_s_Geitlerinema_sp001657325:0.18331)90.00:0.06591,((((MARdb_ssuAOceanDNA_b1734_013_08_06245_07435_neg_d_Bacteria_p_Actinobacteriota_c_Acidimicrobiia_o_Acidimicrobiales_f_UBA11606_g_UBA11606_s_:0.37255,MARdb_ssuAOceanDNA_b1353_131_06_06270_07388_neg_d_Bacteria_p_Actinobacteriota_c_Acidimicrobiia_o_Acidimicrobiales_f_SZUA_35_g_SZUA_35_s_:0.19750)100.00:0.16029,MARdb_ssuAOceanDNA_b1823_511_03_01337_02410_pos_d_Bacteria_p_Actinobacteriota_c_Acidimicrobiia_o_Acidimicrobiales_f_UBA8139_g__s_:0.09998)100.00:0.38620,MARdb_ssuAOceanDNA_b15189_059_07_06272_07378_neg_d_Bacteria_p_Chloroflexota_c_Dehalococcoidia_o_UBA2979_f_UBA2979_g_W_Chloroflexi_9_s_:0.29400)100.00:0.19222,(MARdb_ssuASynechococcus_BDU_130192_MMP07733358_NZ_PCGE01000061_1_MMP07733358_107_108582_109622_pos_d_Bacteria_p_Cyanobacteria_c_Cyanobacteriia_o_Cyanobacteriales_f_Limnotrichaceae_g_Limnothrix_s_Limnothrix_sp001693275:0.07867,MARdb_ssuAOceanDNA_b16048_494_03_01839_02885_neg_d_Bacteria_p_Cyanobacteria_c_Cyanobacteriia_o_Cyanobacteriales_f_Cyanobacteriaceae_g_Limnothrix_s_:0.12818)100.00:0.17033)99.00:0.11036)87.00:0.04152,MARdb_ssuAColeofasciculus_chthonoplastes_PCC_7420_MMP02436227_NZ_DS989841_1_379_433818_434843_pos_d_Bacteria_p_Cyanobacteria_c_Cyanobacteriia_o_Cyanobacteriales_f_Coleofasciculaceae_g_Coleofasciculus_s_Coleofasciculus_chthonoplastes:0.19616)93.00:0.05249,(((((MARdb_ssuAPlanktothrix_rubescens_NIVA_CYA_407_MMP02261512_NZ_00KE734718_1_433_0544228_0545244_neg_d_Bacteria_p_Cyanobacteria_c_Cyanobacteriia_o_Cyanobacteriales_f_Phormidiaceae_g_Planktothrix_s_Planktothrix_rubescens:0.06252,MARdb_ssuAPlanktothrix_mougeotii_NIVA_CYA_405_MMP02261501_NZ_0KE734705_1_1059_1117153_1119795_neg_d_Bacteria_p_Cyanobacteria_c_Cyanobacteriia_o_Cyanobacteriales_f_Phormidiaceae_g_Planktothrix_s_Planktothrix_rubescens:0.11098)100.00:1.40971,(MARdb_ssuAActinomadura_sp_LHW63021_MMP09453373_QLYX01000007_1_0MMP09453373_28_028155_029177_pos_d_Bacteria_p_Actinobacteriota_c_Actinobacteria_o_Streptosporangiales_f_Streptosporangiaceae_g_LHW63021_s_LHW63021_sp003289645:0.33677,MARdb_ssuAPlantactinospora_sp_MMP08638004_NZ_CP028158_1_MMP08638004_1573_1855560_1856564_neg_d_Bacteria_p_Actinobacteriota_c_Actinobacteria_o_Mycobacteriales_f_Micromonosporaceae_g_Plantactinospora_A_s_Plantactinospora_A_sp003030345:0.39048)100.00:0.19164)85.00:0.10175,((MARdb_ssuACyanobium_PCC_7001_MMP02436316_NZ_0DS990556_1_270_0254793_0255812_neg_d_Bacteria_p_Cyanobacteria_c_Cyanobacteriia_o_Synechococcales_f_Cyanobiaceae_g_PCC7001_s_PCC7001_sp000155635:0.23104,(MARdb_ssuASynechococcus_WH5701_MMP02436085_NZ_00CH724160_1_622_0632007_0633092_pos_d_Bacteria_p_Cyanobacteria_c_Cyanobacteriia_o_Synechococcales_f_Cyanobiaceae_g_WH_5701_s_WH_5701_sp000153045:0.13214,MARdb_ssuAOceanDNA_b16714_019_08_07007_08029_neg_d_Bacteria_p_Cyanobacteria_c_Cyanobacteriia_o_PCC_6307_f_Cyanobiaceae_g_WH_5701_s_:0.11387)100.00:0.08941)100.00:0.09388,(MARdb_ssuAOceanDNA_b16243_031_023_015277_016293_neg_d_Bacteria_p_Cyanobacteria_c_Cyanobacteriia_o_PCC_6307_f_Cyanobiaceae_g_BAIKAL_G1_s_BAIKAL_G1_sp002737305:0.18339,MARdb_ssuASynechococcus_CB0205_MMP00010406_NZ_0ADXM01000056_1_27_018238_019254_pos_d_Bacteria_p_Cyanobacteria_c_Cyanobacteriia_o_Synechococcales_f_Cyanobiaceae_g_Vulcanococcus_s_Vulcanococcus_sp000179255:0.23525)100.00:0.20829)100.00:0.29530)87.00:0.21191,(MARdb_ssuAArthrospira_TJSD091_MMP03463612_NZ_0LAYT01000313_1_39_047698_048702_neg_d_Bacteria_p_Cyanobacteria_c_Cyanobacteriia_o_Cyanobacteriales_f_Phormidiaceae_g_Arthrospira_s_Arthrospira_maxima:0.25691,(MARdb_ssuARaphidiopsis_brookii_D9_MMP02470244_NZ_ACYB01000035_1_448_472670_473665_neg_d_Bacteria_p_Cyanobacteria_c_Cyanobacteriia_o_Cyanobacteriales_f_Nostocaceae_g_Raphidiopsis_s_Raphidiopsis_brookii:0.29394,MARdb_ssuAChroococcales_cyanobacterium_CENA595_MMP03354289_NZ_0JYON01000013_1_89_077994_079022_neg_d_Bacteria_p_Cyanobacteria_c_Cyanobacteriia_o_Cyanobacteriales_f_Chroococcidiopsidaceae_g_Aliterella_s_Aliterella_atlantica:0.19297)100.00:0.07622)100.00:0.06866)85.00:0.01412,MARdb_ssuAOceanDNA_b16109_0030_06_05257_06294_neg_d_Bacteria_p_Cyanobacteria_c_Cyanobacteriia_o_Cyanobacteriales_f_Oscillatoriaceae_g__s_:0.29069)85.00:0.05448)97.00:0.17989,(MARdb_ssuAAcaryochloris_RCC1774_MMP08384890_NZ_0PQWO01000029_1_MMP08384890_36_037098_038111_neg_d_Bacteria_p_Cyanobacteria_c_Cyanobacteriia_o_Thermosynechococcales_f_Thermosynechococcaceae_g_RCC1774_s_RCC1774_sp003231495:1.12544,((((((MARdb_ssuAOceanDNA_b16165_031_14_20656_21675_pos_d_Bacteria_p_Cyanobacteria_c_Cyanobacteriia_o_Cyanobacteriales_f_Xenococcaceae_g_Xenococcus_s_:0.61019,(((MARdb_ssuAOceanDNA_b16129_0126_05_04533_05552_neg_d_Bacteria_p_Cyanobacteria_c_Cyanobacteriia_o_Cyanobacteriales_f_Xenococcaceae_g_Pleurocapsa_s_:0.06917,MARdb_ssuAOceanDNA_b16128_105_04_01678_002688_pos_d_Bacteria_p_Cyanobacteria_c_Cyanobacteriia_o_Cyanobacteriales_f_Xenococcaceae_g_Pleurocapsa_s_:0.14611)100.00:0.26559,(MARdb_ssuAOceanDNA_b16151_451_04_02107_03132_pos_d_Bacteria_p_Cyanobacteria_c_Cyanobacteriia_o_Cyanobacteriales_f_Xenococcaceae_g_Pleurocapsa_s_:0.26123,((MARdb_ssuAOceanDNA_b16148_344_03_01965_03002_neg_d_Bacteria_p_Cyanobacteria_c_Cyanobacteriia_o_Cyanobacteriales_f_Xenococcaceae_g_Pleurocapsa_s_:0.09964,MARdb_ssuAOceanDNA_b16149_091_03_02131_03156_pos_d_Bacteria_p_Cyanobacteria_c_Cyanobacteriia_o_Cyanobacteriales_f_Xenococcaceae_g_Pleurocapsa_s_:0.08314)100.00:0.14995,MARdb_ssuAOceanDNA_b16141_084_05_02434_03456_neg_d_Bacteria_p_Cyanobacteria_c_Cyanobacteriia_o_Cyanobacteriales_f_Xenococcaceae_g_Pleurocapsa_s_:0.19176)81.00:0.03689)78.00:0.01894)100.00:0.06719,(MARdb_ssuAOceanDNA_b16140_005_54_071545_072558_neg_d_Bacteria_p_Cyanobacteria_c_Cyanobacteriia_o_Cyanobacteriales_f_Xenococcaceae_g_Pleurocapsa_s_:0.21114,MARdb_ssuAOceanDNA_b16139_317_01_00003_00899_neg_d_Bacteria_p_Cyanobacteria_c_Cyanobacteriia_o_Cyanobacteriales_f_Xenococcaceae_g_Pleurocapsa_s_:0.13016)99.00:0.05388)100.00:0.15787)99.00:0.17985,(MARdb_ssuAOceanDNA_b16119_060_012_009212_010243_pos_d_Bacteria_p_Cyanobacteria_c_Cyanobacteriia_o_Cyanobacteriales_f_Spirulinaceae_g__s_:0.29281,(MARdb_ssuAOceanDNA_b16114_0834_01_00001_00819_neg_d_Bacteria_p_Cyanobacteria_c_Cyanobacteriia_o_Cyanobacteriales_f_Spirulinaceae_g__s_:0.08194,MARdb_ssuAOceanDNA_b16116_426_03_01286_02317_neg_d_Bacteria_p_Cyanobacteria_c_Cyanobacteriia_o_Cyanobacteriales_f_Spirulinaceae_g__s_:0.08187)100.00:0.09630)100.00:0.12193)66.00:0.02064,MARdb_ssuAOceanDNA_b16041_0278_02_01172_02410_pos_d_Bacteria_p_Cyanobacteria_c_Cyanobacteriia_o_Cyanobacteriales_f_Geitlerinemaceae_g_J055_s_:0.51240)20.00:0.03582,(((((((MARdb_ssuABGEO_SAMN07136889_METAG_AAOJDFGD_032_07_04170_05198_neg_d_Bacteria_p_Cyanobacteria_c_Cyanobacteriia_o_Synechococcales_f_Cyanobiaceae_g_Prochlorococcus_A_s_Prochlorococcus_A_sp001989455:0.20224,((MARdb_ssuASynechococcus_CC9616_MMP02597268_NZ_KI911558_1_1165_1025560_1026564_pos_d_Bacteria_p_Cyanobacteria_c_Cyanobacteriia_o_Synechococcales_f_Cyanobiaceae_g_Synechococcus_C_s_Synechococcus_C_sp000515235:0.13861,MARdb_ssuAOceanDNA_b16597_263_03_00986_01990_pos_d_Bacteria_p_Cyanobacteria_c_Cyanobacteriia_o_PCC_6307_f_Cyanobiaceae_g_Synechococcus_E_s_Synechococcus_E_sp000195975:0.03851)92.00:0.03387,(MARdb_ssuAOceanDNA_b16461_002_62_49937_50941_neg_d_Bacteria_p_Cyanobacteria_c_Cyanobacteriia_o_PCC_6307_f_Cyanobiaceae_g_RCC307_s_RCC307_sp002470305:0.06531,(MARdb_ssuAOceanDNA_b16446_442_01_0003_00665_pos_d_Bacteria_p_Cyanobacteria_c_Cyanobacteriia_o_PCC_6307_f_Cyanobiaceae_g_RCC307_s_RCC307_sp000063525:0.06922,MARdb_ssuABATS_SAMN07137092_METAG_AEDGPECG_002_16_11850_12851_neg_d_Bacteria_p_Cyanobacteria_c_Cyanobacteriia_o_Synechococcales_f_Cyanobiaceae_g_RCC307_s_:0.06264)99.00:0.03590)99.00:0.03837)98.00:0.04179)100.00:0.56253,(MARdb_ssuAOceanDNA_b16188_0075_12_11937_12986_pos_d_Bacteria_p_Cyanobacteria_c_Cyanobacteriia_o_PCC_7407_f_PCC_7407_g__s_:0.14838,MARdb_ssuAOceanDNA_b16033_155_06_007927_008985_pos_d_Bacteria_p_Cyanobacteria_c_Cyanobacteriia_o_PCC_7407_f_PCC_7407_g__s_:0.13497)96.00:0.07906)54.00:0.04039,(MARdb_ssuAAcaryochloris_marina_MMP02604308_CP000828_1_2638_2878409_2879434_pos_d_Bacteria_p_Cyanobacteria_c_Cyanobacteriia_o_Thermosynechococcales_f_Thermosynechococcaceae_g_Acaryochloris_s_Acaryochloris_marina:0.15197,MARdb_ssuAAcaryochloris_RCC1774_MMP08384890_NZ_0PQWO01000005_1_MMP08384890_80_104451_105479_neg_d_Bacteria_p_Cyanobacteria_c_Cyanobacteriia_o_Thermosynechococcales_f_Thermosynechococcaceae_g_RCC1774_s_RCC1774_sp003231495:0.20393)91.00:0.04088)63.00:0.02611,(((MARdb_ssuALeptolyngbya_PCC_7375_MMP02256520_NZ_JH993797_1_7022_7721428_7722480_pos_d_Bacteria_p_Cyanobacteria_c_Cyanobacteriia_o_Phormidesmiales_f_Phormidesmiaceae_g_PCC_7375_s_PCC_7375_sp000316115:0.27795,((MARdb_ssuAfilamentous_cyanobacterium_CCT1_MMP08617410_PYER01000078_1_MMP08617410_10_08078_10051_pos_d_Bacteria_p_Cyanobacteria_c_Cyanobacteriia_o_Phormidesmiales_f_Phormidesmiaceae_g_Nodosilinea_s_Nodosilinea_sp003017855:0.25161,MARdb_ssuAOceanDNA_b16209_0969_03_00988_01719_pos_d_Bacteria_p_Cyanobacteria_c_Cyanobacteriia_o_Phormidesmiales_f_Phormidesmiaceae_g_Halomicronema_A_s_:0.23190)100.00:0.06506,MARdb_ssuAOceanDNA_b16198_112_07_06060_07103_pos_d_Bacteria_p_Cyanobacteria_c_Cyanobacteriia_o_Phormidesmiales_f__g__s_:0.17400)100.00:0.15276)99.00:0.09834,(MARdb_ssuARubidibacter_lacunae_KORDI_51_2_MMP02470146_NZ_0ASSJ01000055_1_91_098424_099485_neg_d_Bacteria_p_Cyanobacteria_c_Cyanobacteriia_o_Cyanobacteriales_f_Rubidibacteraceae_g_Rubidibacter_s_Rubidibacter_lacunae:0.31996,MARdb_ssuAOceanDNA_b16219_438_01_00001_00750_pos_d_Bacteria_p_Cyanobacteria_c_Cyanobacteriia_o_Phormidesmiales_f_Phormidesmiaceae_g_Phormidesmis_s_:0.22978)97.00:0.08382)92.00:0.05515,((MARdb_ssuASynechococcus_PCC_7336_MMP02261338_NZ_CM001776_1_1819_1951743_1952750_pos_d_Bacteria_p_Cyanobacteria_c_Cyanobacteriia_o_PCC_7336_f_PCC_7336_g_PCC_7336_s_PCC_7336_sp000332275:0.27265,MARdb_ssuAOceanDNA_b16201_066_007_004797_005840_neg_d_Bacteria_p_Cyanobacteria_c_Cyanobacteriia_o_Phormidesmiales_f_Phormidesmiaceae_g_PCC_7375_s_:0.11228)99.00:0.06819,(((MARdb_ssuAPhormidesmis_priestleyi_strain_ULC027bin1_MMP08895979_QBMP01000004_1_MMP08895979_49_46645_47688_neg_d_Bacteria_p_Cyanobacteria_c_Cyanobacteriia_o_Phormidesmiales_f_Phormidesmiaceae_g_Phormidesmis_s_Phormidesmis_priestleyi_A:0.13708,(MARdb_ssuAOceanDNA_b16214_296_02_00772_01827_pos_d_Bacteria_p_Cyanobacteria_c_Cyanobacteriia_o_Phormidesmiales_f_Phormidesmiaceae_g_Phormidesmis_s_:0.12562,((MARdb_ssuAOceanDNA_b16226_100_05_03139_04167_neg_d_Bacteria_p_Cyanobacteria_c_Cyanobacteriia_o_Phormidesmiales_f_Phormidesmiaceae_g_Phormidesmis_s_:0.11892,MARdb_ssuAOceanDNA_b16222_180_05_03214_04236_pos_d_Bacteria_p_Cyanobacteria_c_Cyanobacteriia_o_Phormidesmiales_f_Phormidesmiaceae_g_Phormidesmis_s_:0.08271)98.00:0.02677,(MARdb_ssuAOceanDNA_b16231_044_23_21061_22083_neg_d_Bacteria_p_Cyanobacteria_c_Cyanobacteriia_o_Phormidesmiales_f_Phormidesmiaceae_g_Phormidesmis_s_:0.08697,MARdb_ssuAOceanDNA_b16224_108_01_00001_00774_neg_d_Bacteria_p_Cyanobacteria_c_Cyanobacteriia_o_Phormidesmiales_f_Phormidesmiaceae_g_Phormidesmis_s_:0.09655)100.00:0.01150)100.00:0.06049)100.00:0.04849)96.00:0.04392,(MARdb_ssuAOceanDNA_b16229_015_052_063096_064076_neg_d_Bacteria_p_Cyanobacteria_c_Cyanobacteriia_o_Phormidesmiales_f_Phormidesmiaceae_g_Phormidesmis_s_:0.19276,(MARdb_ssuAOceanDNA_b16211_053_05_04791_05768_neg_d_Bacteria_p_Cyanobacteria_c_Cyanobacteriia_o_Phormidesmiales_f_Phormidesmiaceae_g_Phormidesmis_s_:0.05587,MARdb_ssuAOceanDNA_b16232_052_025_025350_026339_pos_d_Bacteria_p_Cyanobacteria_c_Cyanobacteriia_o_Phormidesmiales_f_Phormidesmiaceae_g_Phormidesmis_s_:0.13340)100.00:0.04946)90.00:0.05571)84.00:0.03673,(MARdb_ssuAOceanDNA_b16210_005_17_17432_18430_pos_d_Bacteria_p_Cyanobacteria_c_Cyanobacteriia_o_Phormidesmiales_f_Phormidesmiaceae_g__s_:0.15806,(MARdb_ssuAOceanDNA_b16220_130_14_10746_11792_neg_d_Bacteria_p_Cyanobacteria_c_Cyanobacteriia_o_Phormidesmiales_f_Phormidesmiaceae_g_Phormidesmis_s_:0.07644,MARdb_ssuAOceanDNA_b16217_036_05_03910_04947_neg_d_Bacteria_p_Cyanobacteria_c_Cyanobacteriia_o_Phormidesmiales_f_Phormidesmiaceae_g_Phormidesmis_s_:0.07259)100.00:0.09022)100.00:0.05790)100.00:0.09674)98.00:0.03779)82.00:0.06152)52.00:0.04247,MARdb_ssuAOceanDNA_b16723_0025_02_00382_01380_neg_d_Bacteria_p_Cyanobacteria_c_Cyanobacteriia_o_Thermosynechococcales_f_Thermosynechococcaceae_g__s_:0.32641)50.00:0.02799,(MARdb_ssuAOceanDNA_b16036_009_016_016487_017530_neg_d_Bacteria_p_Cyanobacteria_c_Cyanobacteriia_o_Cyanobacteriales_f__g__s_:0.14437,((((MARdb_ssuAOceanDNA_b16187_029_013_012024_013073_neg_d_Bacteria_p_Cyanobacteria_c_Cyanobacteriia_o_Cyanobacteriales_f_Xenococcaceae_g_Xenococcus_s_:0.11363,MARdb_ssuAOceanDNA_b16177_260_05_03104_04141_pos_d_Bacteria_p_Cyanobacteria_c_Cyanobacteriia_o_Cyanobacteriales_f_Xenococcaceae_g_Xenococcus_s_:0.10482)100.00:0.06662,((MARdb_ssuAOceanDNA_b16170_084_017_017101_018045_pos_d_Bacteria_p_Cyanobacteria_c_Cyanobacteriia_o_Cyanobacteriales_f_Xenococcaceae_g_Xenococcus_s_:0.13910,(MARdb_ssuAOceanDNA_b16163_137_06_06311_07363_pos_d_Bacteria_p_Cyanobacteria_c_Cyanobacteriia_o_Cyanobacteriales_f_Xenococcaceae_g_Xenococcus_s_:0.12720,MARdb_ssuAOceanDNA_b16161_295_02_01047_02099_neg_d_Bacteria_p_Cyanobacteria_c_Cyanobacteriia_o_Cyanobacteriales_f_Xenococcaceae_g_Xenococcus_s_:0.02809)100.00:0.04990)100.00:0.03520,MARdb_ssuAOceanDNA_b16167_0634_02_01124_02167_neg_d_Bacteria_p_Cyanobacteria_c_Cyanobacteriia_o_Cyanobacteriales_f_Xenococcaceae_g_Xenococcus_s_:0.06796)100.00:0.03128)94.00:0.02019,(MARdb_ssuAOceanDNA_b16179_0264_05_02232_03278_pos_d_Bacteria_p_Cyanobacteria_c_Cyanobacteriia_o_Cyanobacteriales_f_Xenococcaceae_g_Xenococcus_s_:0.12151,(MARdb_ssuAOceanDNA_b16152_0737_02_01116_02141_neg_d_Bacteria_p_Cyanobacteria_c_Cyanobacteriia_o_Cyanobacteriales_f_Xenococcaceae_g_Xenococcus_s_:0.09951,MARdb_ssuAXenococcus_PCC_7305_MMP02261354_NZ_0ALVZ01000160_1_11_018143_019180_neg_d_Bacteria_p_Cyanobacteria_c_Cyanobacteriia_o_Cyanobacteriales_f_Xenococcaceae_g_Xenococcus_s_Xenococcus_sp000332055:0.09003)98.00:0.03716)93.00:0.01751)96.00:0.04425,((MARdb_ssuAOceanDNA_b16126_171_03_01517_02554_neg_d_Bacteria_p_Cyanobacteria_c_Cyanobacteriia_o_Cyanobacteriales_f_Xenococcaceae_g_Pleurocapsa_s_:0.17048,(MARdb_ssuAOceanDNA_b16139_014_07_06583_07614_neg_d_Bacteria_p_Cyanobacteria_c_Cyanobacteriia_o_Cyanobacteriales_f_Xenococcaceae_g_Pleurocapsa_s_:0.09626,(MARdb_ssuAOceanDNA_b16129_0139_03_01912_02958_neg_d_Bacteria_p_Cyanobacteria_c_Cyanobacteriia_o_Cyanobacteriales_f_Xenococcaceae_g_Pleurocapsa_s_:0.10962,MARdb_ssuAOceanDNA_b16146_329_01_00002_00922_pos_d_Bacteria_p_Cyanobacteria_c_Cyanobacteriia_o_Cyanobacteriales_f_Xenococcaceae_g_Pleurocapsa_s_:0.07269)100.00:0.07293)100.00:0.04608)100.00:0.02962,((MARdb_ssuAOceanDNA_b16147_396_03_01263_02306_pos_d_Bacteria_p_Cyanobacteria_c_Cyanobacteriia_o_Cyanobacteriales_f_Xenococcaceae_g_Pleurocapsa_s_:0.09970,(MARdb_ssuAOceanDNA_b16143_030_18_16392_17453_pos_d_Bacteria_p_Cyanobacteria_c_Cyanobacteriia_o_Cyanobacteriales_f_Xenococcaceae_g_Pleurocapsa_s_:0.06853,MARdb_ssuAOceanDNA_b16141_025_14_10650_11684_pos_d_Bacteria_p_Cyanobacteria_c_Cyanobacteriia_o_Cyanobacteriales_f_Xenococcaceae_g_Pleurocapsa_s_:0.07351)100.00:0.05412)98.00:0.02773,MARdb_ssuAOceanDNA_b16125_156_04_02647_03687_pos_d_Bacteria_p_Cyanobacteria_c_Cyanobacteriia_o_Cyanobacteriales_f_Xenococcaceae_g_Pleurocapsa_s_:0.09476)66.00:0.02300)100.00:0.07254)94.00:0.06534)91.00:0.03859)31.00:0.02647,(MARdb_ssuAOceanDNA_b16042_0197_03_02230_03261_neg_d_Bacteria_p_Cyanobacteria_c_Cyanobacteriia_o_Cyanobacteriales_f_Geitlerinemaceae_g_J055_s_:0.20630,MARdb_ssuAOceanDNA_b16039_174_012_008502_009539_pos_d_Bacteria_p_Cyanobacteria_c_Cyanobacteriia_o_Cyanobacteriales_f_Coleofasciculaceae_g_Moorea_s_:0.15612)97.00:0.06059)40.00:0.04903)36.00:0.04584,MARdb_ssuAPlanktothrix_mougeotii_NIVA_CYA_405_MMP02261501_NZ_0KE734704_1_2115_2305112_2306149_neg_d_Bacteria_p_Cyanobacteria_c_Cyanobacteriia_o_Cyanobacteriales_f_Phormidiaceae_g_Planktothrix_s_Planktothrix_rubescens:0.32097)92.00:0.09497,MARdb_ssuASynechococcus_PCC_7336_MMP02261338_NZ_0CM001776_1_832_0892865_0893899_pos_d_Bacteria_p_Cyanobacteria_c_Cyanobacteriia_o_PCC_7336_f_PCC_7336_g_PCC_7336_s_PCC_7336_sp000332275:0.48432)82.00:0.05637)100.00:0.12130)100.00:0.29360)62.00:0.11367,((((MARdb_ssuAOceanDNA_b45497_135_06_04461_05489_pos_d_Bacteria_p_Verrucomicrobiota_c_Verrucomicrobiae_o_Opitutales_f_MB11C04_g_GCA_2730975_s_:0.52742,(MARdb_ssuAOceanDNA_b46092_085_09_007091_008095_pos_d_Bacteria_p_Verrucomicrobiota_c_Verrucomicrobiae_o_Opitutales_f_Puniceicoccaceae_g_Coraliomargarita_s_Coraliomargarita_sp002469895:0.24706,((MARdb_ssuAOceanDNA_b45679_0395_01_00002_01168_pos_d_Bacteria_p_Verrucomicrobiota_c_Verrucomicrobiae_o_Opitutales_f_MB11C04_g_MB11C04_s_MB11C04_sp002167605:0.12616,(MARdb_ssuAGORG_SAMEA6079790_SAGS_AG430C07_004_029_034515_036653_neg_d_Bacteria_p_Verrucomicrobiota_c_Verrucomicrobiae_o_Opitutales_f_MB11C04_g_MB11C04_s_:0.04701,MARdb_ssuAOceanDNA_b45620_070_06_05776_06798_pos_d_Bacteria_p_Verrucomicrobiota_c_Verrucomicrobiae_o_Opitutales_f_MB11C04_g_MB11C04_s_:0.03575)100.00:0.05922)87.00:0.01968,MARdb_ssuAOceanDNA_b45784_129_02_01408_02544_pos_d_Bacteria_p_Verrucomicrobiota_c_Verrucomicrobiae_o_Opitutales_f_MB11C04_g_MB11C04_s_MB11C04_sp002692605:0.05259)88.00:0.08836)100.00:0.24065)100.00:0.11871,((MARdb_ssuAThiomicrospira_XS5_MMP04376021_NZ_LQBO01000001_1_1896_2046281_2047258_neg_d_Bacteria_p_Proteobacteria_c_Gammaproteobacteria_o_Thiomicrospirales_f_Thiomicrospiraceae_g_Hydrogenovibrio_s_Hydrogenovibrio_sp001507555:0.26524,(((MARdb_ssuAOceanDNA_b41435_036_003_001727_002701_neg_d_Bacteria_p_Proteobacteria_c_Gammaproteobacteria_o_Pseudomonadales_f_Saccharospirillaceae_A_g_UBA2009_s_UBA2009_sp002706025:0.17384,(MARdb_ssuAOceanDNA_b41350_0035_1_0443_1510_pos_d_Bacteria_p_Proteobacteria_c_Gammaproteobacteria_o_Pseudomonadales_f_Saccharospirillaceae_A_g_Oleibacter_s_Oleibacter_sp002331105:0.15198,MARdb_ssuAOceanobacter_NORP38_MMP07568852_NVWL01000014_1_0MMP07568852_14_012422_013408_pos_d_Bacteria_p_Proteobacteria_c_Gammaproteobacteria_o_Pseudomonadales_f_Saccharospirillaceae_g_Oleibacter_s_Oleibacter_sp002733645:0.17999)100.00:0.06926)100.00:0.05540,MARdb_ssuAThalassolituus_oleivorans_MMP03081496_CP006829_1_1102_1212683_1213762_pos_d_Bacteria_p_Proteobacteria_c_Gammaproteobacteria_o_Pseudomonadales_f_Saccharospirillaceae_g_Thalassolituus_s_Thalassolituus_oleivorans:0.18153)100.00:0.08233,(MARdb_ssuAOceanDNA_b38367_50_002_000611_001576_pos_d_Bacteria_p_Proteobacteria_c_Gammaproteobacteria_o_Pseudomonadales_f_Ketobacteraceae_g_GCA_2748575_s_:0.21479,MARdb_ssuAOceanDNA_b42819_038_03_01084_02052_pos_d_Bacteria_p_Proteobacteria_c_Gammaproteobacteria_o_Tenderiales_f_Tenderiaceae_g__s_:0.21524)84.00:0.07641)88.00:0.04392)77.00:0.07466,MARdb_ssuAOceanDNA_b41604_075_05_03537_04508_neg_d_Bacteria_p_Proteobacteria_c_Gammaproteobacteria_o_Pseudomonadales_f_UBA7434_g__s_:0.20038)100.00:0.16569)100.00:0.66985,(((MARdb_ssuAOceanDNA_b45231_049_12_12766_13761_pos_d_Bacteria_p_Spirochaetota_c_Leptospirae_o_Leptospirales_f__g__s_:0.21019,MARdb_ssuALeptospiraceae_bacterium_UBA4148_MMP06451477_DFVY01000011_1_053_063925_064917_pos_d_Bacteria_p_Spirochaetota_c_Leptospirae_o_Leptospirales_f_Leptonemataceae_g_UBA3465_s_UBA3465_sp002729885:0.24696)64.00:0.04419,MARdb_ssuAOceanDNA_b45222_0055_06_04882_05727_pos_d_Bacteria_p_Spirochaetota_c_Leptospirae_o_Leptospirales_f__g__s_:0.24305)64.00:0.05001,MARdb_ssuAOceanDNA_b45218_0239_03_01646_02620_neg_d_Bacteria_p_Spirochaetota_c_Leptospirae_o_Leptospirales_f__g__s_:0.08853)100.00:0.54298)98.00:0.15154,((MARdb_ssuAMethylocaldum_marinum_MMP00066775_NZ_AP017928_1_MMP00066775_3899_4394865_4395860_neg_d_Bacteria_p_Proteobacteria_c_Gammaproteobacteria_o_Methylococcales_f_Methylococcaceae_g_Methylocaldum:0.25582,(MARdb_ssuATARA_SAMEA2623155_METAG_PHNCPJBF_270_06_04834_05829_neg_d_Bacteria_p_Proteobacteria_c_Gammaproteobacteria_o_Burkholderiales_f_Burkholderiaceae_g_Aquincola_s_:0.15030,(MARdb_ssuAOceanDNA_b33289_281_02_00105_01136_neg_d_Bacteria_p_Proteobacteria_c_Gammaproteobacteria_o_Burkholderiales_f_Burkholderiaceae_g_Aquabacterium_s_:0.11092,MARdb_ssuAOceanDNA_b33290_441_02_02061_03089_pos_d_Bacteria_p_Proteobacteria_c_Gammaproteobacteria_o_Burkholderiales_f_Burkholderiaceae_g_Aquabacterium_s_:0.10980)100.00:0.10282)100.00:0.26551)100.00:0.22909,(MARdb_ssuAThiobacillus_prosperus_LM3_MMP02990926_NZ_JQSG01000008_1_103_094662_095642_neg_d_Bacteria_p_Proteobacteria_c_Gammaproteobacteria_o_Ectothiorhodospirales_f_Acidihalobacteraceae_g_Acidihalobacter_s_Acidihalobacter_prosperus:0.32693,MARdb_ssuASalinisphaera_hydrothermalis_C41B8_MMP02929445_NZ_APNK01000001_1_168_201083_202075_neg_d_Bacteria_p_Proteobacteria_c_Gammaproteobacteria_o_Nevskiales_f_Salinisphaeraceae_g_Salinisphaera_s_Salinisphaera_hydrothermalis:0.46128)100.00:0.38290)100.00:0.45181)81.00:0.12821)98.00:0.21299,MARdb_ssuAOceanDNA_b13544_088_05_04383_05363_pos_d_Bacteria_p_Chloroflexota_c_Anaerolineae_o_Anaerolineales_f_EnvOPS12_g__s_:1.21496)67.00:0.07287,MARdb_ssuAThiomicrospira_kuenenii_JB_A1_MMP02584989_NZ_JAGP01000001_1_1682_1825507_1826559_neg_d_Bacteria_p_Proteobacteria_c_Gammaproteobacteria_o_Thiomicrospirales_f_Thiomicrospiraceae_g_Hydrogenovibrio_s_Hydrogenovibrio_kuenenii:0.98139)70.00:0.11844,(MARdb_ssuAStreptomyces_hyaluromycini_NBRC_110483_MMP00041946_NZ_0BCFL01000025_1_MMP00041946_314_0412646_0413671_pos_d_Bacteria_p_Actinobacteriota_c_Actinobacteria_o_Streptomycetales_f_Streptomycetaceae_g_Streptomyces_s_Streptomyces_hyaluromycini:0.87238,MARdb_ssuARhodovulum_imhoffii_strain_DSM_18064_MMP08779093_QAAA01000005_1_MMP08779093_155_150984_151940_neg_d_Bacteria_p_Proteobacteria_c_Alphaproteobacteria_o_Rhodobacterales_f_Rhodobacteraceae_g_Rhodovulum_s_Rhodovulum_imhoffii:0.75915)100.00:0.71232)43.00:0.07573,((MARdb_ssuAOceanDNA_b3906_0785_02_00707_01681_neg_d_Bacteria_p_Bacteroidota_c_Bacteroidia_o_Cytophagales_f_Cyclobacteriaceae_g__s_:0.96257,(((MARdb_ssuAPseudodesulfovibrio_sp_S3_MMP09721044_QTZO01000005_1_0MMP09721044_85_086752_087708_neg_d_Bacteria_p_Desulfobacterota_A_c_Desulfovibrionia_o_Desulfovibrionales_f_Desulfovibrionaceae_g_Pseudodesulfovibrio:0.17835,MARdb_ssuAPseudodesulfovibrio_profundus_MMP104288281_LT907975_1_MMP104288281_3515_3669931_3670887_neg_d_Bacteria_p_Desulfobacterota_A_c_Desulfovibrionia_o_Desulfovibrionales_f_Desulfovibrionaceae_g_Pseudodesulfovibrio_s_Pseudodesulfovibrio_profundus:0.12579)68.00:0.03738,MARdb_ssuADesulfovibrio_dechloracetivorans_BerOc1_MMP04041570_NZ_LKAQ01000004_1_1586_1744330_1745430_pos_d_Bacteria_p_Desulfobacterota_A_c_Desulfovibrionia_o_Desulfovibrionales_f_Desulfovibrionaceae_g_Pseudodesulfovibrio_s_Pseudodesulfovibrio_dechloracetivorans:0.09525)100.00:0.92412,(MARdb_ssuABacillus_MUM_13_MMP05915829_NZ_0MLYQ01000041_1_36_036083_037066_neg_d_Bacteria_p_Firmicutes_c_Bacilli_o_Bacillales_f_Bacillaceae_A_g_MUM_13_s_MUM_13_sp900112495:0.67822,(MARdb_ssuADesulfacinum_infernum_DSM_9756_MMP02745206_NZ_0FQVB01000004_1_30_028121_029086_pos_d_Bacteria_p_Desulfobacterota_c_Syntrophobacteria_o_Syntrophobacterales_f_Syntrophobacteraceae_g_Desulfacinum_s_Desulfacinum_infernum:0.76126,(MARdb_ssuACohaesibacter_sp_MMP04515647_LT907844_1_MMP04515647_4724_5074102_5075082_neg_d_Bacteria_p_Proteobacteria_c_Alphaproteobacteria_o_Rhizobiales_f_Cohaesibacteraceae_g_Cohaesibacter_s_Cohaesibacter_sp900215505:0.24997,((MARdb_ssuAThalassospira_iamenensis_IB13_MMP02927985_NZ_0JPWJ01000013_1_MMP02927985_43_0041796_0042776_pos_d_Bacteria_p_Proteobacteria_c_Alphaproteobacteria_o_Rhodospirillales_A_f_Thalassospiraceae_g_Thalassospira_s_Thalassospira_lucentensis_A:0.19535,MARdb_ssuAOceanDNA_b30851_0847_02_00303_01283_pos_d_Bacteria_p_Proteobacteria_c_Alphaproteobacteria_o_Rhodospirillales_f_Thalassospiraceae_g_Thalassospira_s_:0.06472)100.00:0.07861,MARdb_ssuAOceanDNA_b30921_032_031_029937_030914_pos_d_Bacteria_p_Proteobacteria_c_Alphaproteobacteria_o_Rhodospirillales_f_Thalassospiraceae_g_Thalassospira_s_Thalassospira_sp002709775:0.11123)100.00:0.16413)100.00:0.52390)100.00:0.36561)99.00:0.06442)99.00:0.17318)99.00:0.17238,(MARdb_ssuAOceanDNA_a1447_005_04_01950_02927_pos_d_Archaea_p_Nanoarchaeota_c_Nanoarchaeia_o_Woesearchaeales_f_GW2011_AR9_g_GCA_002792115_s_:0.12790,MARdb_ssuATARA_SAMEA2620106_METAG_BJFFELBF_53_01_00326_01312_pos_d_Archaea_p_Nanoarchaeota_c_Nanoarchaeia_o_Pacearchaeales_f_ARS1160_g_ARS10_s_:0.04719)100.00:0.94564)100.00:0.17315)99.00:0.17713,(MARdb_ssuAOceanDNA_b32793_058_13_13309_14301_neg_d_Bacteria_p_Proteobacteria_c_Alphaproteobacteria_o_UBA7887_f_GCA_2721365_g_GCA_2721365_s_GCA_2721365_sp002721365:1.29580,(((MARdb_ssuAfilamentous_cyanobacterium_CCP2_MMP08617412_PVWD01000004_1_MMP08617412_44_57500_58552_neg_d_Bacteria_p_Cyanobacteria_c_Cyanobacteriia_o_Elainellales_f_Elainellaceae_g_CCP2_s_CCP2_sp003003615:0.40255,MARdb_ssuAfilamentous_cyanobacterium_CCP2_MMP08617412_PVWD01000027_1_MMP08617412_24_28028_29119_neg_d_Bacteria_p_Cyanobacteria_c_Cyanobacteriia_o_Elainellales_f_Elainellaceae_g_CCP2_s_CCP2_sp003003615:0.44543)99.00:0.09759,MARdb_ssuAfilamentous_cyanobacterium_CCP2_MMP08617412_PVWD01000019_1_MMP08617412_20_23883_24962_pos_d_Bacteria_p_Cyanobacteria_c_Cyanobacteriia_o_Elainellales_f_Elainellaceae_g_CCP2_s_CCP2_sp003003615:0.36012)100.00:0.12083,(MARdb_ssuAOceanDNA_b16110_0494_07_04984_05997_pos_d_Bacteria_p_Cyanobacteria_c_Cyanobacteriia_o_Cyanobacteriales_f_Oscillatoriaceae_g_Planktothricoides_s_:0.60450,((MARdb_ssuAOceanDNA_b16210_200_02_00966_02003_neg_d_Bacteria_p_Cyanobacteria_c_Cyanobacteriia_o_Phormidesmiales_f_Phormidesmiaceae_g__s_:0.38645,(MARdb_ssuAOceanDNA_b16211_212_05_05338_06366_neg_d_Bacteria_p_Cyanobacteria_c_Cyanobacteriia_o_Phormidesmiales_f_Phormidesmiaceae_g_Phormidesmis_s_:0.34710,(((MARdb_ssuAOceanDNA_b16213_002_05_05489_06568_neg_d_Bacteria_p_Cyanobacteria_c_Cyanobacteriia_o_Phormidesmiales_f_Phormidesmiaceae_g_Phormidesmis_s_:0.28031,MARdb_ssuAPhormidesmis_priestleyi_strain_ULC027bin1_MMP08895979_QBMP01000019_1_0MMP08895979_8_07945_09018_pos_d_Bacteria_p_Cyanobacteria_c_Cyanobacteriia_o_Phormidesmiales_f_Phormidesmiaceae_g_Phormidesmis_s_Phormidesmis_priestleyi_A:0.21197)100.00:0.03760,(MARdb_ssuAOceanDNA_b16229_008_097_119021_120040_pos_d_Bacteria_p_Cyanobacteria_c_Cyanobacteriia_o_Phormidesmiales_f_Phormidesmiaceae_g_Phormidesmis_s_:0.07274,MARdb_ssuAOceanDNA_b16222_121_06_05025_06059_neg_d_Bacteria_p_Cyanobacteria_c_Cyanobacteriia_o_Phormidesmiales_f_Phormidesmiaceae_g_Phormidesmis_s_:0.08541)100.00:0.13941)100.00:0.08964,(MARdb_ssuAOceanDNA_b16215_060_11_07989_09059_pos_d_Bacteria_p_Cyanobacteria_c_Cyanobacteriia_o_Phormidesmiales_f_Phormidesmiaceae_g_Phormidesmis_s_:0.19590,(MARdb_ssuAOceanDNA_b16218_450_02_00338_01390_neg_d_Bacteria_p_Cyanobacteria_c_Cyanobacteriia_o_Phormidesmiales_f_Phormidesmiaceae_g_Phormidesmis_s_:0.30182,MARdb_ssuAOceanDNA_b16221_068_02_02007_03068_pos_d_Bacteria_p_Cyanobacteria_c_Cyanobacteriia_o_Phormidesmiales_f_Phormidesmiaceae_g_Phormidesmis_s_:0.17194)100.00:0.15170)100.00:0.10015)100.00:0.06461)100.00:0.13610)100.00:0.16384,((MARdb_ssuAProchloron_didemni_P4_Papua_New_Guinea_MMP02954252_NZ_JH610818_1_12_15015_16058_neg_d_Bacteria_p_Cyanobacteria_c_Cyanobacteriia_o_Cyanobacteriales_f_Prochloraceae_g_Prochloron_s_Prochloron_didemni:0.47100,((MARdb_ssuAOceanDNA_b16123_095_04_02191_03231_pos_d_Bacteria_p_Cyanobacteria_c_Cyanobacteriia_o_Cyanobacteriales_f_Xenococcaceae_g_Pleurocapsa_s_:0.23849,MARdb_ssuAOceanDNA_b16123_160_05_03363_04397_pos_d_Bacteria_p_Cyanobacteria_c_Cyanobacteriia_o_Cyanobacteriales_f_Xenococcaceae_g_Pleurocapsa_s_:0.08678)100.00:0.10325,MARdb_ssuAXenococcus_PCC_7305_MMP02261354_NZ_0ALVZ01000182_1_30_033529_034548_neg_d_Bacteria_p_Cyanobacteria_c_Cyanobacteriia_o_Cyanobacteriales_f_Xenococcaceae_g_Xenococcus_s_Xenococcus_sp000332055:0.15360)100.00:0.24931)100.00:0.08183,MARdb_ssuAMoorea_bouillonii_PNG_PNG5_198_MMP05826285_NZ_MKZS01000001_1_2884_3438900_3439982_pos_d_Bacteria_p_Cyanobacteria_c_Cyanobacteriia_o_Cyanobacteriales_f_Coleofasciculaceae_g_Moorea_s_Moorea_bouillonii:0.41343)100.00:0.06247)100.00:0.10749)91.00:0.07291)100.00:0.57294)91.00:0.17796)100.00:0.55254)49.00:0.30003)51.00:0.19073,(MARdb_ssuABordetella_bronchiseptica_M435_02_3_MMP02231460_NZ_0JGXE01000001_1_43_042921_043874_pos_d_Bacteria_p_Proteobacteria_c_Gammaproteobacteria_o_Burkholderiales_f_Burkholderiaceae_g_Bordetella_s_Bordetella_pertussis:1.89830,(((((MARdb_ssuAVallitalea_guaymasensis_strain_L81_MMP08944605_NZ_QMDO01000001_1_MMP08944605_2192_2579869_2580957_pos_d_Bacteria_p_Firmicutes_A_c_Clostridia_o_Lachnospirales_f_Vallitaleaceae_g_Vallitalea_s_Vallitalea_guaymasensis:0.97595,((MARdb_ssuAOceanDNA_b2827_728_02_00170_01204_pos_d_Bacteria_p_Actinobacteriota_c_Actinomycetia_o_Actinomycetales_f_Microbacteriaceae_g_Yonghaparkia_s_Yonghaparkia_sp002729155:0.24069,MARdb_ssuALeifsonia_NAT_116_MMP07619300_PABQ01000038_1_0MMP07619300_16_015846_016862_pos_d_Bacteria_p_Actinobacteriota_c_Actinobacteria_o_Actinomycetales_f_Microbacteriaceae_g_UBA1487_s_UBA1487_sp002325245:0.20312)100.00:0.67458,((MARdb_ssuAArthrobacter_sp_MMP03196588_CP007595_1_0810_0822527_0823549_pos_d_Bacteria_p_Actinobacteriota_c_Actinobacteria_o_Actinomycetales_f_Micrococcaceae_g_Arthrobacter_A_s_Arthrobacter_A_sp000785535:0.04656,MARdb_ssuAArthrobacter_psychrochitiniphilus_strain_GP3_MMP08041340_QHLZ01000008_1_MMP08041340_110_110341_111363_pos_d_Bacteria_p_Actinobacteriota_c_Actinobacteria_o_Actinomycetales_f_Micrococcaceae_g_Arthrobacter_A_s_Arthrobacter_A_psychrochitiniphilus:0.10696)100.00:0.83717,(((MARdb_ssuAOceanDNA_b26664_007_08_07224_08195_pos_d_Bacteria_p_Proteobacteria_c_Alphaproteobacteria_o_Rhizobiales_f_Beijerinckiaceae_g_Lichenihabitans_s_:0.59657,(MARdb_ssuABrucella_56_94_MMP00839716_NZ_KB850635_1_1034_1110086_1111045_pos_d_Bacteria_p_Proteobacteria_c_Alphaproteobacteria_o_Rhizobiales_f_Rhizobiaceae_g_Brucella_s_Brucella_melitensis:0.42789,(MARdb_ssuAPelagibacterium_lentulum_strain_B2_MMP10659958_NZ_00RZMW01000030_1_MMP10659958_5_004340_005308_neg_d_Bacteria_p_Proteobacteria_c_Alphaproteobacteria_o_Rhizobiales_f_Devosiaceae_g_Pelagibacterium:0.30195,(MARdb_ssuACohaesibacter_marisflavi_CGMCC_1_9157_MMP04488056_FOVR01000008_1_022_024680_025660_neg_d_Bacteria_p_Proteobacteria_c_Alphaproteobacteria_o_Rhizobiales_f_Cohaesibacteraceae_g_Cohaesibacter_s_Cohaesibacter_marisflavi:0.28266,((MARdb_ssuANitratireductor_aquibiodomus_EBB_35_1_MMP05348542_NZ_0MAYB01000005_1_56_062567_063538_pos_d_Bacteria_p_Proteobacteria_c_Alphaproteobacteria_o_Rhizobiales_f_Rhizobiaceae_g_Nitratireductor_s_Nitratireductor_aquibiodomus:0.23024,((MARdb_ssuAOceanDNA_b26903_0355_02_01018_01974_neg_d_Bacteria_p_Proteobacteria_c_Alphaproteobacteria_o_Rhizobiales_f_Rhizobiaceae_g_Pseudorhizobium_s_Pseudorhizobium_pelagicum:0.18297,MARdb_ssuAOceanDNA_b26881_092_04_02121_03077_pos_d_Bacteria_p_Proteobacteria_c_Alphaproteobacteria_o_Rhizobiales_f_Rhizobiaceae_g_Martelella_s_Martelella_mediterranea:0.08476)100.00:0.04912,MARdb_ssuAYangia_pacifica_CGMCC_1_3455_MMP04488245_FNCL01000005_1_112_123901_124857_neg_d_Bacteria_p_Proteobacteria_c_Alphaproteobacteria_o_Rhodobacterales_f_Rhodobacteraceae_g_Salipiger_s_Salipiger_pacifica:0.15382)97.00:0.03739)78.00:0.02761,(MARdb_ssuAOceanicola_batsensis_HTCC_259_MMP02436081_NZ_AAMO01000007_1_132_0144355_0145311_neg_d_Bacteria_p_Proteobacteria_c_Alphaproteobacteria_o_Rhodobacterales_f_Rhodobacteraceae_g_Pseudooceanicola_s_Pseudooceanicola_batsensis:0.11830,(MARdb_ssuACitreicella_357_MMP02471399_NZ_00AJKJ01000003_1_4_003164_004120_pos_d_Bacteria_p_Proteobacteria_c_Alphaproteobacteria_o_Rhodobacterales_f_Rhodobacteraceae_g_Salipiger_s_Salipiger_aestuarii:0.12823,MARdb_ssuATropicimonas_isoalkanivorans_B51_MMP04488094_FOLG01000011_1_079_077511_078467_neg_d_Bacteria_p_Proteobacteria_c_Alphaproteobacteria_o_Rhodobacterales_f_Rhodobacteraceae_g_Tropicimonas_s_Tropicimonas_isoalkanivorans:0.08926)100.00:0.02272)100.00:0.09949)84.00:0.05329)91.00:0.08135)100.00:0.26890)100.00:0.12695)100.00:0.11356,MARdb_ssuAMicromonospora_BL_1_MMP10231957_NZ_0RCVK01000241_1_MMP10231957_19_024128_025135_pos_d_Bacteria_p_Actinobacteriota_c_Actinobacteria_o_Mycobacteriales_f_Micromonosporaceae_g_Micromonospora_s_Micromonospora_tulbaghiae:0.40336)83.00:0.05493,((MARdb_ssuAStreptomyces_CNZ306_MMP07626381_PGEW01000002_1_MMP07626381_1434_1770633_1771661_pos_d_Bacteria_p_Actinobacteriota_c_Actinobacteria_o_Streptomycetales_f_Streptomycetaceae_g_Streptomyces_s_Streptomyces_sp002797655:0.56019,(MARdb_ssuANonomuraea_wenchangensis_CGMCC_4_5598_MMP05421811_FOHX01000002_1_088_085443_086450_neg_d_Bacteria_p_Actinobacteriota_c_Actinobacteria_o_Streptosporangiales_f_Streptosporangiaceae_g_Nonomuraea_s_Nonomuraea_wenchangensis:0.14963,MARdb_ssuANonomuraea_SBT364_MMP03470206_NZ_0LAVL01000053_1_12_011648_012649_neg_d_Bacteria_p_Actinobacteriota_c_Actinobacteria_o_Streptosporangiales_f_Streptosporangiaceae_g_Nonomuraea_s_Nonomuraea_sp001083785:0.11376)100.00:0.30490)100.00:0.17497,((((((MARdb_ssuAStreptomyces_CNZ279_MMP07626378_PEFS01000001_1_MMP07626378_6728_7464287_7465270_neg_d_Bacteria_p_Actinobacteriota_c_Actinobacteria_o_Streptomycetales_f_Streptomycetaceae_g_Streptomyces_s_Streptomyces_sp002754675:0.40290,MARdb_ssuAStreptomyces_TAA486_MMP02440637_NZ_00AUEV01000013_1_6_008326_009306_neg_d_Bacteria_p_Actinobacteriota_c_Actinobacteria_o_Streptomycetales_f_Streptomycetaceae_g_Streptomyces_s_Streptomyces_sp000426165:0.17020)97.00:0.12404,MARdb_ssuAStreptomyces_sp_MMP08161523_CP025407_1_MMP08161523_1241_1491328_1492332_neg_d_Bacteria_p_Actinobacteriota_c_Actinobacteria_o_Streptomycetales_f_Streptomycetaceae_g_Streptomyces_s_Streptomyces_sp002847285:0.29025)66.00:0.04121,(MARdb_ssuANonomuraea_SBT364_MMP03470206_NZ_00LAVL01000112_1_5_005007_005975_pos_d_Bacteria_p_Actinobacteriota_c_Actinobacteria_o_Streptosporangiales_f_Streptosporangiaceae_g_Nonomuraea_s_Nonomuraea_sp001083785:0.14569,MARdb_ssuANonomuraea_wenchangensis_CGMCC_4_5598_MMP05421811_FOHX01000006_1_169_185703_186671_pos_d_Bacteria_p_Actinobacteriota_c_Actinobacteria_o_Streptosporangiales_f_Streptosporangiaceae_g_Nonomuraea_s_Nonomuraea_wenchangensis:0.15889)100.00:0.11231)64.00:0.04822,MARdb_ssuAStreptomyces_sp_ADI93_02_MMP10372318_ML123087_1_0MMP10372318_288_0319080_0320069_neg_d_Bacteria_p_Actinobacteriota_c_Actinobacteria_o_Streptomycetales_f_Streptomycetaceae_g_Streptomyces_s_Streptomyces_sp002711365:0.24376)76.00:0.07193,MARdb_ssuAStreptomyces_MUSC164T_MMP03445834_NZ_0LAKD01000131_1_29_031423_032403_pos_d_Bacteria_p_Actinobacteriota_c_Actinobacteria_o_Streptomycetales_f_Streptomycetaceae_g_Streptomyces_s_Streptomyces_antioxidans:0.36429)100.00:0.22296,(((MARdb_ssuABrachybacterium_SW0106_09_MMP00039994_NZ_0BCAK01000056_1_24_036058_037047_neg_d_Bacteria_p_Actinobacteriota_c_Actinobacteria_o_Actinomycetales_f_Dermabacteraceae_g_Brachybacterium_s_Brachybacterium_paraconglomeratum:0.35005,MARdb_ssuATessaracoccus_sp_MMP06240846_NZ_CP019606_1_MMP06240846_2268_2324489_2325502_pos_d_Bacteria_p_Actinobacteriota_c_Actinobacteria_o_Propionibacteriales_f_Propionibacteriaceae_g_Tessaracoccus_s_Tessaracoccus_aquimaris:0.13491)100.00:0.08868,MARdb_ssuATessaracoccus_JD_10_MMP10250233_NZ_REFW01000001_1_MMP10250233_1297_1482443_1483465_pos_d_Bacteria_p_Actinobacteriota_c_Actinobacteria_o_Propionibacteriales_f_Propionibacteriaceae_g_Pseudopropionibacterium:0.22745)100.00:0.34174,(((MARdb_ssuAPseudonocardia_sp_MH_G8_MMP07313211_NKYF01000025_1_0MMP07313211_124_0142419_0143408_pos_d_Bacteria_p_Actinobacteriota_c_Actinobacteria_o_Mycobacteriales_f_Pseudonocardiaceae_g_Pseudonocardia_s_Pseudonocardia_sp002262885:0.22114,(MARdb_ssuATistrella_SP_16_MMP07620174_PAPP01000001_1_00MMP07620174_8_005573_006601_neg_d_Bacteria_p_Proteobacteria_c_Alphaproteobacteria_o_Tistrellales_f_Tistrellaceae_g_Tistrella_s_Tistrella_mobilis:0.24829,(MARdb_ssuAOceanDNA_b2660_0764_02_00392_01459_neg_d_Bacteria_p_Actinobacteriota_c_Actinomycetia_o_Actinomycetales_f_Microbacteriaceae_g_Microbacterium_s_Microbacterium_sp900098805:0.27148,(MARdb_ssuAParaoerskovia_marina_CTT_37_MMP02841152_NZ_00JNIY01000004_1_61_0064817_0065833_pos_d_Bacteria_p_Actinobacteriota_c_Actinobacteria_o_Actinomycetales_f_Cellulomonadaceae_g_Paraoerskovia_s_Paraoerskovia_marina:0.11628,MARdb_ssuACellulosimicrobium_CUA_896_MMP05830216_NZ_0MKKH01000077_1_21_023121_023942_pos_d_Bacteria_p_Actinobacteriota_c_Actinobacteria_o_Actinomycetales_f_Cellulomonadaceae_g_Cellulosimicrobium_s_Cellulosimicrobium_sp001942335:0.12295)100.00:0.13510)100.00:0.07920)100.00:0.14061)100.00:0.13652,MARdb_ssuAActinomadura_CNU_125_MMP05830207_NZ_0MKJY01000599_1_34_024712_025647_neg_d_Bacteria_p_Actinobacteriota_c_Actinobacteria_o_Streptosporangiales_f_Streptosporangiaceae_g_Spirillospora_s_Spirillospora_sp001942465:0.27226)97.00:0.10096,(MARdb_ssuAStreptomyces_CB02400_MMP03999393_NZ_00LIWB01000012_1_98_0118600_0119601_pos_d_Bacteria_p_Actinobacteriota_c_Actinobacteria_o_Streptomycetales_f_Streptomycetaceae_g_Streptomyces_s_Streptomyces_sp001905725:0.10933,MARdb_ssuAStreptomyces_FXJ7_023_MMP02470037_NZ_0APIV01000021_1_34_040669_041694_pos_d_Bacteria_p_Actinobacteriota_c_Actinobacteria_o_Streptomycetales_f_Streptomycetaceae_g_Streptomyces_s_Streptomyces_olivaceus:0.10842)100.00:0.16539)98.00:0.11445)99.00:0.10225)99.00:0.11578)36.00:0.04569)83.00:0.15732)97.00:0.26263)100.00:0.37928)100.00:0.90959,(((MARdb_ssuAXanthobacter_126_MMP02584915_NZ_JAFO01000001_1_1659_1757565_1758536_neg_d_Bacteria_p_Proteobacteria_c_Alphaproteobacteria_o_Rhizobiales_f_Xanthobacteraceae_g_Xanthobacter_s_Xanthobacter_sp000702385:0.25025,MARdb_ssuAHerbaspirillum_RS_355_MMP07619231_PBPP01000147_1_0MMP07619231_86_092244_093221_neg_d_Bacteria_p_Proteobacteria_c_Gammaproteobacteria_o_Burkholderiales_f_Burkholderiaceae_g_Herbaspirillum_s_Herbaspirillum_huttiense:0.44377)100.00:1.53503,((MARdb_ssuAOceanDNA_b17071_0348_03_01234_02193_neg_d_Bacteria_p_Desulfobacterota_c_Desulfobacteria_o_Desulfatiglandales_f_NaphS2_g__s_:0.18739,(MARdb_ssuAOceanDNA_b17076_0105_04_03912_04883_pos_d_Bacteria_p_Desulfobacterota_c_Desulfobacteria_o_Desulfatiglandales_f_NaphS2_g_NaphS2_s_:0.17209,MARdb_ssuAOceanDNA_b17074_1046_01_00281_01252_pos_d_Bacteria_p_Desulfobacterota_c_Desulfobacteria_o_Desulfatiglandales_f_NaphS2_g_NaphS2_s_:0.12764)100.00:0.23511)100.00:0.96380,(MARdb_ssuAMethanopyrus_kandleri_MMP02603235_AE009439_1_0641_0558753_0559712_pos_d_Archaea_p_Euryarchaeota_c_Methanopyri_o_Methanopyrales_f_Methanopyraceae_g_Methanopyrus_s_Methanopyrus_kandleri:0.79885,(MARdb_ssuAANME_1_cluster_archaeon_CONS3730B06UFb1_MMP08574241_QENH01000190_1_MMP08574241_38_33481_34506_neg_d_Archaea_p_Halobacterota_c_Syntrophoarchaeia_o_ANME_1_f_ANME_1:0.60444,((MARdb_ssuAMethanospirillum_lacunae_strain_Ki8_1_MMP09236929_QGMY01000006_1_MMP09236929_325_373042_374112_neg_d_Archaea_p_Halobacterota_c_Methanomicrobia_o_Methanomicrobiales_f_Methanospirillaceae_g_Methanospirillum_s_Methanospirillum_lacunae:0.69394,MARdb_ssuAMethanolacinia_paynteri_DSM_2545_MMP03196739_AXDV01000012_1_030_034756_035781_pos_d_Archaea_p_Halobacterota_c_Methanomicrobia_o_Methanomicrobiales_f_Methanomicrobiaceae_g_Methanolacinia_s_Methanolacinia_paynteri:0.56562)79.00:0.06978,((((MARdb_ssuAMethanohalobium_evestigatum_MMP00015125_CP002069_1_2028_2016560_2017558_pos_d_Archaea_p_Halobacterota_c_Methanosarcinia_o_Methanosarcinales_f_Methanosarcinaceae_g_Methanohalobium_s_Methanohalobium_evestigatum:0.39997,MARdb_ssuAMethanohalophilus_RSK_MMP10345422_NZ_0RDSK01000013_1_MMP10345422_40_037480_038493_pos_d_Archaea_p_Halobacterota_c_Methanosarcinia_o_Methanosarcinales_f_Methanosarcinaceae_g_Methanohalophilus:0.25255)88.00:0.09104,(MARdb_ssuAMethanosarcina_sp_MMP03074591_NZ_CP009505_1_3461_4147655_4148677_pos_d_Archaea_p_Halobacterota_c_Methanosarcinia_o_Methanosarcinales_f_Methanosarcinaceae_g_MTP4_s_MTP4_sp000970045:0.15692,((MARdb_ssuAMethanosarcina_sp_MMP03074593_NZ_CP009504_1_3398_3851451_3852467_pos_d_Archaea_p_Halobacterota_c_Methanosarcinia_o_Methanosarcinales_f_Methanosarcinaceae_g_Methanosarcina_s_Methanosarcina_sp000969965:0.15459,(MARdb_ssuAMethanosarcina_mazei_1_F_A_1A_3_MMP02708932_JJQA01000012_1_016_025649_026638_pos_d_Archaea_p_Halobacterota_c_Methanosarcinia_o_Methanosarcinales_f_Methanosarcinaceae_g_Methanosarcina_s_Methanosarcina_mazei:0.14673,MARdb_ssuAMethanosarcina_1_H_A_2_2_MMP02708993_JJQL01000016_1_035_036052_037068_neg_d_Archaea_p_Halobacterota_c_Methanosarcinia_o_Methanosarcinales_f_Methanosarcinaceae_g_Methanosarcina_s_Methanosarcina_sp000979455:0.09005)100.00:0.07754)91.00:0.03239,MARdb_ssuAMethanosarcina_siciliae_MMP03074588_CP009507_1_4154_4900278_4901291_neg_d_Archaea_p_Halobacterota_c_Methanosarcinia_o_Methanosarcinales_f_Methanosarcinaceae_g_Methanosarcina_s_Methanosarcina_siciliae:0.08480)100.00:0.12797)100.00:0.09455)78.00:0.04033,MARdb_ssuAMethanolobus_vulcani_PL_12_M_MMP04488589_FNCA01000002_1_336_305422_306450_pos_d_Archaea_p_Halobacterota_c_Methanosarcinia_o_Methanosarcinales_f_Methanosarcinaceae_g_Methanolobus_s_Methanolobus_vulcani:0.31371)91.00:0.05788,((MARdb_ssuAMethanococcoides_sp_AM1_MMP5522909_NZ_CAAGSW010000002_1_MMP5522909_294_294233_295228_pos_d_Archaea_p_Halobacterota_c_Methanosarcinia_o_Methanosarcinales_f_Methanosarcinaceae_g_Methanococcoides:0.09970,MARdb_ssuAMethanococcoides_sp_NM1_MMP5522910_NZ_CAAGTW010000001_1_MMP5522910_300_292797_293792_pos_d_Archaea_p_Halobacterota_c_Methanosarcinia_o_Methanosarcinales_f_Methanosarcinaceae_g_Methanococcoides_s_Methanococcoides_vulcani:0.03685)100.00:0.28414,((MARdb_ssuAMethanoculleus_MMP04125645_LKUD01000052_1_016_11548_12543_neg_d_Archaea_p_Halobacterota_c_Methanomicrobia_o_Methanomicrobiales_f_Methanomicrobiaceae_g_LKUD01_s_LKUD01_sp001412355:0.27139,MARdb_ssuAMethanomicrobiaceae_archaeon_UBA207_MMP06027568_DARA01000020_1_14_12617_13609_pos_d_Archaea_p_Halobacterota_c_Methanomicrobia_o_Methanomicrobiales_f_Methanocullaceae_g_UBA207_s_UBA207_sp002503135:0.26148)58.00:0.07640,((MARdb_ssuAMethanoculleus_sediminis_S3Fa_MMP03288802_JXOJ01000008_1_139_143010_143996_pos_d_Archaea_p_Halobacterota_c_Methanomicrobia_o_Methanomicrobiales_f_Methanocullaceae_g_Methanoculleus_s_Methanoculleus_sediminis:0.33451,MARdb_ssuAMethanomicrobiaceae_archaeon_UBA206_MMP06027567_DAQY01000080_1_14_12555_13538_pos_d_Archaea_p_Halobacterota_c_Methanomicrobia_o_Methanomicrobiales_f_Methanocullaceae_g_UBA206_s_UBA206_sp002503105:0.19305)59.00:0.08921,MARdb_ssuAMethanoculleus_taiwanensis_strain_CYW4_MMP03856099_LHQS01000002_1_0MMP03856099_524_0516912_0517910_neg_d_Archaea_p_Halobacterota_c_Methanomicrobia_o_Methanomicrobiales_f_Methanocullaceae_g_UBA206:0.22828)99.00:0.10441)99.00:0.12124)49.00:0.04096)87.00:0.06482)98.00:0.18503)100.00:0.65385)100.00:0.09774)100.00:0.35114)85.00:0.08151,(((MARdb_ssuAPaenibacillus_naphthalenovorans_PR_N1_MMP05421868_FNDY01000010_1_114_112128_113174_pos_d_Bacteria_p_Firmicutes_I_c_Bacilli_A_o_Paenibacillales_f_Paenibacillaceae_g_Paenibacillus_G_s_Paenibacillus_G_naphthalenovorans:0.87181,((((MARdb_ssuASalipaludibacillus_neizhouensis_KCTC_13187_MMP07788960_NZ_PDOE01000001_1_MMP07788960_884_0889062_0890090_neg_d_Bacteria_p_Firmicutes_c_Bacilli_o_Bacillales_f_Salisediminibacteriaceae_g_Salipaludibacillus_s_Salipaludibacillus_neizhouensis:0.21714,MARdb_ssuABacillus_JCM_19034_MMP00000372_NZ_0BAXR01000009_1_85_072368_073408_neg_d_Bacteria_p_Firmicutes_c_Bacilli_o_Bacillales_f_Bacillaceae_D_g_Bacillus_L_s_Bacillus_L_sp001310635:0.26522)100.00:0.54260,(((MARdb_ssuABhargavaea_cecembensis_DSE10_MMP02469443_NZ_0AOFT01000008_1_88_083912_084970_neg_d_Bacteria_p_Firmicutes_c_Bacilli_o_Bacillales_A_f_Planococcaceae_g_Bhargavaea_s_Bhargavaea_cecembensis:0.44869,(MARdb_ssuAJeotgalibacillus_sp_22_7_MMP08469618_PREZ01000004_1_MMP08469618_205_174959_175966_neg_d_Bacteria_p_Firmicutes_c_Bacilli_o_Bacillales_f_Jeotgalibacillaceae_g_Jeotgalibacillus_s_Jeotgalibacillus_sp002926065:0.14452,MARdb_ssuAJeotgalibacillus_sp_MMP02870886_CP009416_1_0950_0876938_0877942_neg_d_Bacteria_p_Firmicutes_c_Bacilli_o_Bacillales_f_Jeotgalibacillaceae_g_Jeotgalibacillus_s_Jeotgalibacillus_malaysiensis:0.10439)100.00:0.16449)100.00:0.19439,(MARdb_ssuABacillus_CHD6a_MMP03488035_NZ_0LBMD01000020_1_27_019379_020374_neg_d_Bacteria_p_Firmicutes_c_Bacilli_o_Bacillales_f_Bacillaceae_I_g_Bacillus_G_s_Bacillus_G_sp001293645:0.30490,(MARdb_ssuADomibacillus_enclensis_NIO_1016_MMP05443094_NZ_FTLX01000003_1_MMP05443094_103_090408_091403_pos_d_Bacteria_p_Firmicutes_c_Bacilli_o_Bacillales_f_Domibacillaceae_g_Domibacillus_s_Domibacillus_enclensis:0.15645,MARdb_ssuABacillus_encimensis_SGD_V_25_MMP04489741_NZ_0MAIG01000012_1_21_027925_028929_neg_d_Bacteria_p_Firmicutes_c_Bacilli_o_Bacillales_f_Domibacillaceae_g_Bacillus_N_s_Bacillus_N_badius:0.19658)100.00:0.17873)98.00:0.06189)100.00:0.08591,(((MARdb_ssuAPlanococcus_donghaensis_MPA1U2_MMP02471613_AEPB01000015_1_114_121948_122934_neg_d_Bacteria_p_Firmicutes_c_Bacilli_o_Bacillales_A_f_Planococcaceae_g_Planococcus_A_s_Planococcus_A_donghaensis_B:0.17979,MARdb_ssuAPlanococcus_maritimus_MKU009_MMP04511041_NZ_00LTZG01000011_1_48_0056793_0057785_pos_d_Bacteria_p_Firmicutes_c_Bacilli_o_Bacillales_A_f_Planococcaceae_g_Planococcus_B_s_Planococcus_B_maritimus_B:0.25740)100.00:0.23859,(MARdb_ssuALentibacillus_amyloliquefaciens_LAM0015_MMP04103130_NZ_CP013862_1_3649_3599646_3600647_neg_d_Bacteria_p_Firmicutes_c_Bacilli_o_Bacillales_f_Amphibacillaceae_g_Lentibacillus_s_Lentibacillus_amyloliquefaciens:0.47996,(MARdb_ssuAOceanobacillus_YLB_02_MMP10172232_NZ_RCHR01000002_1_MMP10172232_356_374503_375528_pos_d_Bacteria_p_Firmicutes_c_Bacilli_o_Bacillales_f_Amphibacillaceae_g_Oceanobacillus:0.40773,(MARdb_ssuAVirgibacillus_dokdonensis_AK90_MMP06885536_NZ_00NFZX01000098_1_MMP06885536_4_003832_004827_neg_d_Bacteria_p_Firmicutes_c_Bacilli_o_Bacillales_f_Amphibacillaceae_g_Virgibacillus_s_Virgibacillus_chiguensis:0.34194,(MARdb_ssuAHalobacillus_mangrovi_MMP06640208_CP020772_1_MMP06640208_3208_3237422_3238423_neg_d_Bacteria_p_Firmicutes_c_Bacilli_o_Bacillales_f_Halobacillaceae_g_Halobacillus_s_Halobacillus_mangrovi:0.13833,(MARdb_ssuASalimicrobium_album_HK_733_MMP04488081_FNOS01000005_1_290_296077_297087_pos_d_Bacteria_p_Firmicutes_c_Bacilli_o_Bacillales_f_Halobacillaceae_g_Salimicrobium_s_Salimicrobium_album:0.14730,MARdb_ssuASalimicrobium_flavidum_DSM_23127_MMP05421687_NZ_0FTOC01000006_1_MMP05421687_22_020781_021803_neg_d_Bacteria_p_Firmicutes_c_Bacilli_o_Bacillales_f_Halobacillaceae_g_Salimicrobium_s_Salimicrobium_flavidum:0.08751)100.00:0.12653)96.00:0.05548)97.00:0.07055)100.00:0.16803)100.00:0.19189)88.00:0.08124,((MARdb_ssuABacillus_MKU004_MMP04589240_NZ_00LXUH01000128_1_12_0009599_0010600_pos_d_Bacteria_p_Firmicutes_c_Bacilli_o_Bacillales_f_Bacillaceae_B_g_Bacillus_F_s_Bacillus_F_enclensis:0.08151,MARdb_ssuABacillus_vietnamensis_UCD_SED5_MMP04013460_NZ_0LIXZ01000007_1_13_015173_016165_neg_d_Bacteria_p_Firmicutes_c_Bacilli_o_Bacillales_f_Bacillaceae_B_g_Bacillus_F_s_Bacillus_F_vietnamensis_A:0.11049)100.00:0.08424,(MARdb_ssuABacillus_NRRL_B_14911_MMP00622969_NZ_0000CH672363_1_167_170167_171162_pos_d_Bacteria_p_Firmicutes_c_Bacilli_o_Bacillales_f_Bacillaceae_A_g_Bacillus_AB_s_Bacillus_AB_infantis:0.18906,MARdb_ssuABacillus_oceanisediminis_15_T_MMP09074692_NZ_00QGTW01000025_1_MMP09074692_3_001643_002635_neg_d_Bacteria_p_Firmicutes_c_Bacilli_o_Bacillales_f_Bacillaceae_A_g_Bacillus_AA_s_Bacillus_AA_oceanisediminis_A:0.17010)100.00:0.11455)100.00:0.18036)88.00:0.10692)100.00:0.44316)100.00:0.22183,MARdb_ssuAFirmicutes_bacterium_UBA3567_MMP06451006_DFNM01000026_1_06_05548_06636_pos_d_Bacteria_p_Firmicutes_A_c_Thermovenabulia_o_UBA3567_f_UBA3567_g_UBA3567_s_UBA3567_sp002376045:0.79686)100.00:0.12095,(MARdb_ssuABrevibacillus_fluminis_KACC_13381_MMP10330925_NZ_RHHQ01000015_1_MMP10330925_125_136260_137270_pos_d_Bacteria_p_Firmicutes_I_c_Bacilli_A_o_Brevibacillales_f_Brevibacillaceae:0.50995,((MARdb_ssuAOceanobacillus_profundus_DSM_18246_MMP09901140_NZ_0QWEH01000012_1_MMP09901140_32_036366_037361_neg_d_Bacteria_p_Firmicutes_c_Bacilli_o_Bacillales_f_Amphibacillaceae_g_Oceanobacillus_s_Oceanobacillus_sp002272235:0.24386,MARdb_ssuABrevibacillus_brevis_GB4IS_MMP00053328_NZ_0BDFB01000004_1_820_0898174_0899169_neg_d_Bacteria_p_Firmicutes_I_c_Bacilli_A_o_Brevibacillales_f_Brevibacillaceae_g_Brevibacillus_s_Brevibacillus_brevis_B:0.38694)100.00:0.31396,((MARdb_ssuABacillus_JCM_19047_MMP00006053_NZ_0BAWC01000012_1_15_009464_010435_neg_d_Bacteria_p_Firmicutes_c_Bacilli_o_Bacillales_f_Bacillaceae_D_g_Bacillus_H_s_Bacillus_H_sp000576365:0.21849,(MARdb_ssuABacillus_JCM_19045_MMP00009117_NZ_BAWA01000008_1_138_102308_103273_pos_d_Bacteria_p_Firmicutes_c_Bacilli_o_Bacillales_f_Bacillaceae_D_g_Bacillus_H_s_Bacillus_H_sp000576325:0.16224,MARdb_ssuABacillus_JCM_19041_MMP00000377_NZ_0BAXC01000027_1_50_38269_39186_pos_d_Bacteria_p_Firmicutes_c_Bacilli_o_Bacillales_f_Bacillaceae_D_g_Bacillus_H_s_Bacillus_H_sp001310375:0.12138)100.00:0.08462)100.00:0.31881,(MARdb_ssuASalinicoccus_qingdaonensis_CGMCC_1_8895_MMP05216216_FNFY01000017_1_054_050094_051104_neg_d_Bacteria_p_Firmicutes_c_Bacilli_o_Staphylococcales_f_Salinicoccaceae_g_Salinicoccus_s_Salinicoccus_qingdaonensis:0.17400,(MARdb_ssuASalinicoccus_roseus_DSM_5351_MMP10363435_NZ_0RKQJ01000002_1_MMP10363435_360_0372497_0373504_pos_d_Bacteria_p_Firmicutes_c_Bacilli_o_Staphylococcales_f_Salinicoccaceae_g_Salinicoccus_s_Salinicoccus_roseus:0.21280,MARdb_ssuASalinicoccus_SV_16_MMP03450945_NZ_0LAYZ01000002_1_47_042472_043458_neg_d_Bacteria_p_Firmicutes_c_Bacilli_o_Staphylococcales_f_Salinicoccaceae_g_Salinicoccus_s_Salinicoccus_sediminis:0.22990)100.00:0.06773)100.00:0.18536)100.00:0.15561)100.00:0.16138)100.00:0.33924)99.00:0.10364)99.00:0.07810,MARdb_ssuADeinococcus_radiophilus_strain_ATCC_27603_MMP10585556_RXPE01000032_1_00MMP10585556_7_008404_009501_neg_d_Bacteria_p_Deinococcota_c_Deinococci_o_Deinococcales_f_Deinococcaceae_g_Deinococcus:1.12571)60.00:0.04034,(((((MARdb_ssuAOceanDNA_b46293_0194_05_02972_04171_neg_d_Bacteria_p_Verrucomicrobiota_c_Verrucomicrobiae_o_Pedosphaerales_f_UBA1319_g__s_:0.73725,MARdb_ssuAOceanDNA_b47092_0679_02_00554_01552_neg_d_Bacteria_p_Verrucomicrobiota_c_Verrucomicrobiae_o_Verrucomicrobiales_f_Verrucomicrobiaceae_g_Prosthecobacter_s_:0.68234)100.00:0.48314,(((MARdb_ssuADermacoccus_abyssi_MT1_1_MMP09932619_NZ_QWLM01000003_1_MMP09932619_163_166937_168007_neg_d_Bacteria_p_Actinobacteriota_c_Actinobacteria_o_Actinomycetales_f_Dermatophilaceae_g_Dermacoccus_s_Dermacoccus_sp001021715:1.11826,((MARdb_ssuAActinoalloteichus_sp_MMP08364581_CP025990_1_MMP08364581_4531_5373867_5374940_pos_d_Bacteria_p_Actinobacteriota_c_Actinobacteria_o_Mycobacteriales_f_Pseudonocardiaceae_g_Actinoalloteichus_s_Actinoalloteichus_cyanogriseus:0.81727,((MARdb_ssuAPrauserella_marina_MMP05284052_CP016353_1_MMP05284052_2773_2971619_2972761_neg_d_Bacteria_p_Actinobacteriota_c_Actinobacteria_o_Mycobacteriales_f_Pseudonocardiaceae_g_Prauserella_A_s_Prauserella_A_marina:0.25636,MARdb_ssuASaccharomonospora_CUA_673_MMP05830213_NZ_0MKKE01000041_1_13_010937_011995_pos_d_Bacteria_p_Actinobacteriota_c_Actinobacteria_o_Mycobacteriales_f_Pseudonocardiaceae_g_Prauserella_s_Prauserella_sp001942305:0.36398)100.00:0.17134,(MARdb_ssuAPseudonocardia_autotrophica_DSM_43083_MMP05718038_NZ_0MIFY01000005_1_332_0375662_0376753_pos_d_Bacteria_p_Actinobacteriota_c_Actinobacteria_o_Mycobacteriales_f_Pseudonocardiaceae_g_Pseudonocardia_s_Pseudonocardia_alni:0.41776,(MARdb_ssuASciscionella_marina_SCSIO_00231_MMP02256422_NZ_0KB905392_1_308_0312302_0313366_pos_d_Bacteria_p_Actinobacteriota_c_Actinobacteria_o_Mycobacteriales_f_Pseudonocardiaceae_g_Sciscionella_s_Sciscionella_marina:0.47092,MARdb_ssuAActinokineospora_EG49_MMP02382011_NZ_0AYXG01000170_1_19_016108_017178_pos_d_Bacteria_p_Actinobacteriota_c_Actinobacteria_o_Mycobacteriales_f_Pseudonocardiaceae_g_Actinokineospora_s_Actinokineospora_spheciospongiae:0.35371)100.00:0.14812)84.00:0.08542)84.00:0.09317)100.00:0.27758,(MARdb_ssuACellulomonas_bogoriensis_69B4_MMP03113094_NZ_0AXCZ01000089_1_4_01830_02897_neg_d_Bacteria_p_Actinobacteriota_c_Actinobacteria_o_Actinomycetales_f_Cellulomonadaceae_g_Actinotalea_s_Actinotalea_bogoriensis:0.49641,((MARdb_ssuAArthrobacter_subterraneus_NP_1H_MMP04488693_FNDT01000001_1_398_428731_429900_neg_d_Bacteria_p_Actinobacteriota_c_Actinobacteria_o_Actinomycetales_f_Micrococcaceae_g_Arthrobacter_D_s_Arthrobacter_D_subterraneus:0.48463,((MARdb_ssuARenibacterium_salmoninarum_MMP02603684_CP000910_1_2591_2344586_2345749_neg_d_Bacteria_p_Actinobacteriota_c_Actinobacteria_o_Actinomycetales_f_Micrococcaceae_g_Renibacterium_s_Renibacterium_salmoninarum:0.47291,(MARdb_ssuASinomonas_MUSC_117_MMP03070057_NZ_0JTDL01000002_1_15_014070_015266_neg_d_Bacteria_p_Actinobacteriota_c_Actinobacteria_o_Actinomycetales_f_Micrococcaceae_g_Sinomonas_s_Sinomonas_humi:0.41253,(MARdb_ssuAArthrobacter_enclensis_NIO_08_MMP04263892_NZ_KQ758599_1_337_0368284_0369441_pos_d_Bacteria_p_Actinobacteriota_c_Actinobacteria_o_Actinomycetales_f_Micrococcaceae_g_Pseudarthrobacter_s_Pseudarthrobacter_enclensis:0.20733,(MARdb_ssuAArthrobacter_enclensis_NIO_08_MMP04263892_NZ_KQ758602_1_298_0304831_0306012_pos_d_Bacteria_p_Actinobacteriota_c_Actinobacteria_o_Actinomycetales_f_Micrococcaceae_g_Pseudarthrobacter_s_Pseudarthrobacter_enclensis:0.21602,(MARdb_ssuAOceanDNA_b2829_154_002_000154_001329_neg_d_Bacteria_p_Actinobacteriota_c_Actinomycetia_o_Actinomycetales_f_Micrococcaceae_g_Arthrobacter_I_s_Arthrobacter_I_sp000427315:0.12787,MARdb_ssuAArthrobacter_MWB30_MMP02980920_NZ_0JPZK01000033_1_14_015511_016662_neg_d_Bacteria_p_Actinobacteriota_c_Actinobacteria_o_Actinomycetales_f_Micrococcaceae_g_Paenarthrobacter_s_Paenarthrobacter_sp001423565:0.16516)97.00:0.04497)99.00:0.07364)98.00:0.07412)98.00:0.09608)51.00:0.05002,((MARdb_ssuAArthrobacter_psychrochitiniphilus_strain_GP3_MMP08041340_QHLZ01000003_1_MMP08041340_102_100830_102008_pos_d_Bacteria_p_Actinobacteriota_c_Actinobacteria_o_Actinomycetales_f_Micrococcaceae_g_Arthrobacter_A_s_Arthrobacter_A_psychrochitiniphilus:0.17288,MARdb_ssuAArthrobacter_sp_MMP03196588_CP007595_1_2200_2354518_2355687_neg_d_Bacteria_p_Actinobacteriota_c_Actinobacteria_o_Actinomycetales_f_Micrococcaceae_g_Arthrobacter_A_s_Arthrobacter_A_sp000785535:0.15849)100.00:0.18564,(MARdb_ssuAArthrobacter_sp_MMP03196588_CP007595_1_2199_2353058_2354263_neg_d_Bacteria_p_Actinobacteriota_c_Actinobacteria_o_Actinomycetales_f_Micrococcaceae_g_Arthrobacter_A_s_Arthrobacter_A_sp000785535:0.14145,MARdb_ssuAArthrobacter_psychrochitiniphilus_strain_GP3_MMP08041340_QHLZ01000003_1_MMP08041340_103_102182_103369_pos_d_Bacteria_p_Actinobacteriota_c_Actinobacteria_o_Actinomycetales_f_Micrococcaceae_g_Arthrobacter_A_s_Arthrobacter_A_psychrochitiniphilus:0.17204)100.00:0.23678)100.00:0.10865)100.00:0.12683)59.00:0.05446,(MARdb_ssuAMicrobacterium_mangrovi_MUSC_115_MMP03070121_NZ_JTDK01000018_1_116_0114714_0115781_neg_d_Bacteria_p_Actinobacteriota_c_Actinobacteria_o_Actinomycetales_f_Microbacteriaceae_g_Microbacterium_s_Microbacterium_mangrovi:0.40157,MARdb_ssuAMicrobacterium_enclense_NIO_1002_MMP04263881_NZ_KQ758469_1_102_107154_108215_pos_d_Bacteria_p_Actinobacteriota_c_Actinobacteria_o_Actinomycetales_f_Microbacteriaceae_g_Microbacterium_s_Microbacterium_enclense:0.27835)100.00:0.20914)100.00:0.08032)100.00:0.15656)100.00:0.09786)38.00:0.06310,(((MARdb_ssuAOceanDNA_b2923_126_08_04754_05845_neg_d_Bacteria_p_Actinobacteriota_c_Actinomycetia_o_Nanopelagicales_f_S36_B12_g_Mxb001_s_:0.51539,MARdb_ssuATessaracoccus_lapidicaptus_IPBSL_7_MMP05420409_NZ_0MBQD01000002_1_77_085725_086777_neg_d_Bacteria_p_Actinobacteriota_c_Actinobacteria_o_Propionibacteriales_f_Propionibacteriaceae_g_Tessaracoccus_s_Tessaracoccus_lapidicaptus:0.77186)73.00:0.10475,MARdb_ssuACellulomonas_marina_FXJ8_089_MMP05421867_FOKA01000005_1_188_205301_206440_neg_d_Bacteria_p_Actinobacteriota_c_Actinobacteria_o_Actinomycetales_f_Cellulomonadaceae_g_Cellulomonas_s_Cellulomonas_marina:0.60882)50.00:0.12367,((((((MARdb_ssuANocardiopsis_lucentensis_A5_1_MMP02472149_NZ_ANBC01000097_1_10_07638_08687_pos_d_Bacteria_p_Actinobacteriota_c_Actinobacteria_o_Streptosporangiales_f_Streptosporangiaceae_g_Nocardiopsis_s_Nocardiopsis_lucentensis:0.10916,MARdb_ssuANocardiopsis_CNR_923_MMP05830211_NZ_0MKKC01000074_1_44_039944_040987_neg_d_Bacteria_p_Actinobacteriota_c_Actinobacteria_o_Streptosporangiales_f_Streptosporangiaceae_g_Nocardiopsis_s_Nocardiopsis_sp001942255:0.07818)100.00:0.30389,MARdb_ssuANocardiopsis_SBT366_MMP03470207_NZ_0LAVM01000006_1_10_008802_009851_pos_d_Bacteria_p_Actinobacteriota_c_Actinobacteria_o_Streptosporangiales_f_Streptosporangiaceae_g_Nocardiopsis_s_Nocardiopsis_prasina:0.28856)100.00:0.13823,(MARdb_ssuANocardiopsis_halotolerans_F100_MMP02472154_NZ_ANAX01000069_1_11_08406_09458_neg_d_Bacteria_p_Actinobacteriota_c_Actinobacteria_o_Streptosporangiales_f_Streptosporangiaceae_g_Nocardiopsis_s_Nocardiopsis_halotolerans:0.14954,MARdb_ssuANocardiopsis_sinuspersici_HM6_MMP05003997_NZ_MCOK01000001_1_MMP05003997_1168_1398220_1399278_pos_d_Bacteria_p_Actinobacteriota_c_Actinobacteria_o_Streptosporangiales_f_Streptosporangiaceae_g_Nocardiopsis_s_Nocardiopsis_sinuspersici:0.10695)100.00:0.17698)100.00:0.03665,(MARdb_ssuANocardiopsis_SBT366_MMP03470207_NZ_00LAVM01000006_1_9_007616_008665_pos_d_Bacteria_p_Actinobacteriota_c_Actinobacteria_o_Streptosporangiales_f_Streptosporangiaceae_g_Nocardiopsis_s_Nocardiopsis_prasina:0.14102,MARdb_ssuANocardiopsis_flavescens_SA6_MMP05421803_NZ_FQZK01000004_1_123_168056_169111_neg_d_Bacteria_p_Actinobacteriota_c_Actinobacteria_o_Streptosporangiales_f_Streptosporangiaceae_g_Nocardiopsis_s_Nocardiopsis_flavescens:0.14318)100.00:0.08452)100.00:0.31582,MARdb_ssuAMicromonospora_yangpuensis_FXJ6_011_MMP04488481_FMIA01000002_1_4894_5500224_5501318_pos_d_Bacteria_p_Actinobacteriota_c_Actinobacteria_o_Mycobacteriales_f_Micromonosporaceae_g_Micromonospora_s_Micromonospora_yangpuensis:0.36104)100.00:0.10195,((MARdb_ssuAAsanoa_hainanensis_CGMCC_4_5593_MMP05421812_FZPH01000030_1_0MMP05421812_10_009956_011023_pos_d_Bacteria_p_Actinobacteriota_c_Actinobacteria_o_Mycobacteriales_f_Micromonosporaceae_g_Asanoa_s_Asanoa_hainanensis:0.17543,((MARdb_ssuAMicromonospora_BL_4_MMP10231958_NZ_00RCVJ01000127_1_MMP10231958_9_011522_012586_neg_d_Bacteria_p_Actinobacteriota_c_Actinobacteria_o_Mycobacteriales_f_Micromonosporaceae_g_Micromonospora:0.12683,MARdb_ssuAMicromonospora_sp_MMP07666506_CP024052_1_MMP07666506_4803_5224514_5225575_neg_d_Bacteria_p_Actinobacteriota_c_Actinobacteria_o_Mycobacteriales_f_Micromonosporaceae_g_Micromonospora_s_Micromonospora_sediminicola:0.03495)79.00:0.02510,MARdb_ssuAMicromonospora_wenchangensis_CCTCC_AA_2012002_MMP06554453_MZMV01000019_1_0MMP06554453_51_064769_065839_pos_d_Bacteria_p_Actinobacteriota_c_Actinobacteria_o_Mycobacteriales_f_Micromonosporaceae_g_Micromonospora_s_Micromonospora_wenchangensis:0.08523)86.00:0.04642)100.00:0.36824,(MARdb_ssuAActinomadura_sp_LHW63021_MMP09453373_QLYX01000006_1_MMP09453373_167_211118_212176_neg_d_Bacteria_p_Actinobacteriota_c_Actinobacteria_o_Streptosporangiales_f_Streptosporangiaceae_g_LHW63021_s_LHW63021_sp003289645:0.35223,MARdb_ssuANonomuraea_wenchangensis_CGMCC_4_5598_MMP05421811_FOHX01000011_1_167_184876_185922_pos_d_Bacteria_p_Actinobacteriota_c_Actinobacteria_o_Streptosporangiales_f_Streptosporangiaceae_g_Nonomuraea_s_Nonomuraea_wenchangensis:0.29669)99.00:0.08253)100.00:0.12881)100.00:0.18135)11.00:0.04350)56.00:0.11000,(MARdb_ssuAStreptomyces_gilvigriseus_MUSC_26_MMP05898137_NZ_00MLCF01000068_1_4_003193_004302_pos_d_Bacteria_p_Actinobacteriota_c_Actinobacteria_o_Streptomycetales_f_Streptomycetaceae_g_Streptomyces_G_s_Streptomyces_G_gilvigriseus:0.41779,(((MARdb_ssuAStreptomyces_sp_SM12_MMP06828941_NZ_NEUD01000616_1_MMP06828941_14_15302_16432_pos_d_Bacteria_p_Actinobacteriota_c_Actinobacteria_o_Streptomycetales_f_Streptomycetaceae_g_Streptomyces_s_Streptomyces_sp002910755:0.22993,((MARdb_ssuAStreptomyces_AA0539_MMP02470042_NZ_0ALNP01000012_1_49_053428_054540_neg_d_Bacteria_p_Actinobacteriota_c_Actinobacteria_o_Streptomycetales_f_Streptomycetaceae_g_Streptomyces_s_Streptomyces_harbinensis:0.32439,(MARdb_ssuAStreptomyces_hoynatensis_KCTC_29097_MMP10141419_NZ_0RBAL01000018_1_MMP10141419_44_049940_051112_pos_d_Bacteria_p_Actinobacteriota_c_Actinobacteria_o_Streptomycetales_f_Streptomycetaceae_g_Streptomyces:0.27576,((MARdb_ssuAStreptomyces_sp_PT12_MMP09009764_QEST01000079_1_MMP09009764_148_170736_171872_neg_d_Bacteria_p_Actinobacteriota_c_Actinobacteria_o_Streptomycetales_f_Streptomycetaceae_g_Streptomyces_s_Streptomyces_sp003311645:0.06960,MARdb_ssuAStreptomyces_SBT349_MMP03468208_NZ_LAVK01000014_1_12_09772_10914_pos_d_Bacteria_p_Actinobacteriota_c_Actinobacteria_o_Streptomycetales_f_Streptomycetaceae_g_Streptomyces_s_Streptomyces_sp001083795:0.06664)100.00:0.11735,(MARdb_ssuAStreptomyces_sp_MMP06883772_CP021121_1_0MMP06883772_668_0825398_0826537_pos_d_Bacteria_p_Actinobacteriota_c_Actinobacteria_o_Streptomycetales_f_Streptomycetaceae_g_Streptomyces_s_Streptomyces_sp002128305:0.14891,MARdb_ssuAStreptomyces_sp_MP131_18_MMP05211002_NZ_LZNS01000001_1_MMP05211002_1340_1527609_1528745_pos_d_Bacteria_p_Actinobacteriota_c_Actinobacteria_o_Streptomycetales_f_Streptomycetaceae_g_Streptomyces_s_Streptomyces_sp001984575:0.05132)100.00:0.05730)100.00:0.05394)98.00:0.01956)54.00:0.02791,MARdb_ssuAStreptomyces_avicenniae_NRRL_B24776_MMP02645236_NZ_0JOEK01000012_1_88_099047_100189_pos_d_Bacteria_p_Actinobacteriota_c_Actinobacteria_o_Streptomycetales_f_Streptomycetaceae_g_Streptomyces_s_Streptomyces_avicenniae:0.12169)98.00:0.12190)100.00:0.25847,(MARdb_ssuAStreptomyces_CNQ766_MMP02440453_NZ_0KB897372_1_66_075572_076690_neg_d_Bacteria_p_Actinobacteriota_c_Actinobacteria_o_Streptomycetales_f_Streptomycetaceae_g_Streptomyces_s_Streptomyces_sp002797655:0.25439,(MARdb_ssuAStreptomyces_TAA204_MMP02441152_NZ_AUKW01000002_1_525_641378_642511_pos_d_Bacteria_p_Actinobacteriota_c_Actinobacteria_o_Streptomycetales_f_Streptomycetaceae_g_Streptomyces_s_Streptomyces_sp000424965:0.19472,(MARdb_ssuAStreptomyces_AA1529_MMP02470041_NZ_00ALAP01000051_1_6_004683_005804_neg_d_Bacteria_p_Actinobacteriota_c_Actinobacteria_o_Streptomycetales_f_Streptomycetaceae_g_Streptomyces_s_Streptomyces_sp000424765:0.22562,(MARdb_ssuAStreptomyces_CNZ279_MMP07626378_PEFS01000001_1_MMP07626378_5500_6093824_6094972_neg_d_Bacteria_p_Actinobacteriota_c_Actinobacteria_o_Streptomycetales_f_Streptomycetaceae_g_Streptomyces_s_Streptomyces_sp002754675:0.13429,MARdb_ssuACandidatus_Streptomyces_philanthi_LHW51701_MMP09508721_NZ_QOIN01000036_1_MMP09508721_171_207705_208826_neg_d_Bacteria_p_Actinobacteriota_c_Actinobacteria_o_Streptomycetales_f_Streptomycetaceae_g_Streptomyces:0.15532)100.00:0.05282)100.00:0.12352)100.00:0.13679)100.00:0.09416)98.00:0.09881,(MARdb_ssuAStreptomyces_xinghaiensis_S187_MMP02469701_NZ_00AFRP01002145_1_7_006363_007403_pos_d_Bacteria_p_Actinobacteriota_c_Actinobacteria_o_Streptomycetales_f_Streptomycetaceae_g_Streptomyces_s_Streptomyces_xinghaiensis:0.44286,((((((((((((MARdb_ssuAStreptomyces_MUSC_93_MMP05915828_NZ_00MLYP01000028_1_3_002408_003499_neg_d_Bacteria_p_Actinobacteriota_c_Actinobacteria_o_Streptomycetales_f_Streptomycetaceae_g_Streptomyces_s_Streptomyces_sp001866645:0.36219,MARdb_ssuAStreptomyces_CC53_MMP05861226_NZ_0MKXB01000159_1_20_022324_023439_neg_d_Bacteria_p_Actinobacteriota_c_Actinobacteria_o_Streptomycetales_f_Streptomycetaceae_g_Streptomyces_s_Streptomyces_sp001865245:0.23415)100.00:0.18812,MARdb_ssuAStreptomyces_CNT302_MMP02441002_NZ_KB898276_1_244_0288575_0289720_pos_d_Bacteria_p_Actinobacteriota_c_Actinobacteria_o_Streptomycetales_f_Streptomycetaceae_g_Streptomyces_s_Streptomyces_sp003097515:0.19580)87.00:0.07736,(((MARdb_ssuAStreptomyces_spongiicola_MMP08984914_CP029254_1_MMP08984914_5073_6056371_6057480_neg_d_Bacteria_p_Actinobacteriota_c_Actinobacteria_o_Streptomycetales_f_Streptomycetaceae_g_Streptomyces_s_Streptomyces_spongiicola:0.11091,MARdb_ssuAStreptomyces_CNT302_MMP02441002_NZ_KB898270_1_309_0400514_0401623_neg_d_Bacteria_p_Actinobacteriota_c_Actinobacteria_o_Streptomycetales_f_Streptomycetaceae_g_Streptomyces_s_Streptomyces_sp003097515:0.04059)100.00:0.13370,(MARdb_ssuAStreptomyces_PCS3_D2_MMP02597788_NZ_0JDUZ01000001_1_173_0206850_0207968_neg_d_Bacteria_p_Actinobacteriota_c_Actinobacteria_o_Streptomycetales_f_Streptomycetaceae_g_Streptomyces_s_Streptomyces_sp000612545:0.11003,MARdb_ssuAStreptomyces_sp_MMP10372319_NZ_CP033581_1_MMP10372319_5482_6252244_6253374_neg_d_Bacteria_p_Actinobacteriota_c_Actinobacteria_o_Streptomycetales_f_Streptomycetaceae_g_Streptomyces_s_Streptomyces_sp000412265:0.08758)100.00:0.10729)100.00:0.05727,MARdb_ssuAStreptomyces_CNT372_MMP02441678_NZ_KB897781_1_164_176195_177304_pos_d_Bacteria_p_Actinobacteriota_c_Actinobacteria_o_Streptomycetales_f_Streptomycetaceae_g_Streptomyces_s_Streptomyces_sp000377145:0.23096)100.00:0.04818)63.00:0.02125,((((MARdb_ssuAStreptomyces_WZ_A104_MMP07430084_NWVL01000013_1_0MMP07430084_92_094004_095116_neg_d_Bacteria_p_Actinobacteriota_c_Actinobacteria_o_Streptomycetales_f_Streptomycetaceae_g_Streptomyces_s_Streptomyces_sp002382885:0.18767,((MARdb_ssuAStreptomyces_sp_SM11_MMP06828940_NZ_0NEUE01000116_1_MMP06828940_16_017611_018723_neg_d_Bacteria_p_Actinobacteriota_c_Actinobacteria_o_Streptomycetales_f_Streptomycetaceae_g_Streptomyces_s_Streptomyces_sp002910905:0.09083,MARdb_ssuAStreptomyces_sp_ADI98_10_MMP10372324_ML123117_1_MMP10372324_3009_3308034_3309149_neg_d_Bacteria_p_Actinobacteriota_c_Actinobacteria_o_Streptomycetales_f_Streptomycetaceae_g_Streptomyces_s_Streptomyces_anulatus_A:0.04977)100.00:0.05318,MARdb_ssuAStreptomyces_PTY087I2_MMP04571751_NZ_LZRD01000003_1_148_166840_167952_pos_d_Bacteria_p_Actinobacteriota_c_Actinobacteria_o_Streptomycetales_f_Streptomycetaceae_g_Streptomyces_s_Streptomyces_sp001687325:0.03174)100.00:0.02377)100.00:0.04481,MARdb_ssuAStreptomyces_sp_ADI96_02_MMP10372321_ML123034_1_MMP10372321_4969_5747419_5748534_neg_d_Bacteria_p_Actinobacteriota_c_Actinobacteria_o_Streptomycetales_f_Streptomycetaceae_g_Streptomyces:0.05545)100.00:0.07276,(MARdb_ssuAStreptomyces_sp_SM10_MMP06828939_NZ_0NEUF01000188_1_MMP06828939_12_012782_013897_pos_d_Bacteria_p_Actinobacteriota_c_Actinobacteria_o_Streptomycetales_f_Streptomycetaceae_g_Streptomyces_s_Streptomyces_sp002910915:0.08066,MARdb_ssuAStreptomyces_sp_SM18_MMP06828993_NZ_CP029342_1_MMP06828993_5376_6169453_6170562_neg_d_Bacteria_p_Actinobacteriota_c_Actinobacteria_o_Streptomycetales_f_Streptomycetaceae_g_Streptomyces_s_Streptomyces_halstedii:0.07393)100.00:0.03384)78.00:0.02985,MARdb_ssuAStreptomyces_sp_ADI92_24_MMP10372317_ML123067_1_0MMP10372317_593_0713893_0715008_neg_d_Bacteria_p_Actinobacteriota_c_Actinobacteria_o_Streptomycetales_f_Streptomycetaceae_g_Streptomyces:0.08283)99.00:0.04690)60.00:0.02715,(MARdb_ssuAStreptomyces_albidoflavus_132_MMP07505022_NTFT01000119_1_MMP07505022_17_19035_20279_neg_d_Bacteria_p_Actinobacteriota_c_Actinobacteria_o_Streptomycetales_f_Streptomycetaceae_g_Streptomyces_s_Streptomyces_albidoflavus:0.03478,MARdb_ssuAStreptomyces_sp_ADI98_12_MMP10372325_ML123127_1_0MMP10372325_900_1109223_1110347_pos_d_Bacteria_p_Actinobacteriota_c_Actinobacteria_o_Streptomycetales_f_Streptomycetaceae_g_Streptomyces_s_Streptomyces_sp002802945:0.09084)100.00:0.17945)57.00:0.01989,(MARdb_ssuAStreptomyces_H_KF8_MMP04606695_NZ_00LWAB01000005_1_21_0022157_0023263_pos_d_Bacteria_p_Actinobacteriota_c_Actinobacteria_o_Streptomycetales_f_Streptomycetaceae_g_Streptomyces_s_Streptomyces_prasinus:0.15769,(MARdb_ssuAStreptomyces_sp_MMP08957528_CP029043_1_MMP08957528_5909_6552906_6554015_neg_d_Bacteria_p_Actinobacteriota_c_Actinobacteria_o_Streptomycetales_f_Streptomycetaceae_g_Streptomyces_s_Streptomyces_sp003074055:0.10602,MARdb_ssuAStreptomyces_ZS0098_MMP05792885_NZ_0MKCP01000045_1_MMP05792885_30_030033_031139_neg_d_Bacteria_p_Actinobacteriota_c_Actinobacteria_o_Streptomycetales_f_Streptomycetaceae_g_Streptomyces_s_Streptomyces_vinaceus:0.10160)85.00:0.02104)100.00:0.06245)60.00:0.02370,(MARdb_ssuAStreptomyces_klenkii_KCTC_29202_MMP10141426_NZ_RBAM01000005_1_MMP10141426_196_232891_234012_pos_d_Bacteria_p_Actinobacteriota_c_Actinobacteria_o_Streptomycetales_f_Streptomycetaceae_g_Streptomyces:0.08328,MARdb_ssuAStreptomyces_luteoverticillatus_MMP10601522_NZ_CP034587_1_MMP10601522_4952_5636141_5637244_neg_d_Bacteria_p_Actinobacteriota_c_Actinobacteria_o_Streptomycetales_f_Streptomycetaceae_g_Streptomyces:0.12079)100.00:0.21900)57.00:0.03570,(MARdb_ssuAStreptomyces_MUSC164T_MMP03445834_NZ_0LAKD01000036_1_14_020525_021682_pos_d_Bacteria_p_Actinobacteriota_c_Actinobacteria_o_Streptomycetales_f_Streptomycetaceae_g_Streptomyces_s_Streptomyces_antioxidans:0.23507,(MARdb_ssuAStreptomyces_sp_MMP08957528_CP029043_1_MMP08957528_5367_5946972_5948084_neg_d_Bacteria_p_Actinobacteriota_c_Actinobacteria_o_Streptomycetales_f_Streptomycetaceae_g_Streptomyces_s_Streptomyces_sp003074055:0.22580,((((((MARdb_ssuAStreptomyces_MUSC_125_MMP03070123_JUIG01000003_1_283_332002_333111_pos_d_Bacteria_p_Actinobacteriota_c_Actinobacteria_o_Streptomycetales_f_Streptomycetaceae_g_Streptomyces_s_Streptomyces_pluripotens:0.21826,MARdb_ssuAStreptomyces_MUSC136T_MMP03445833_NZ_0LBDA01000027_1_34_035528_036637_pos_d_Bacteria_p_Actinobacteriota_c_Actinobacteria_o_Streptomycetales_f_Streptomycetaceae_g_Streptomyces_s_Streptomyces_malaysiense:0.14106)97.00:0.08166,MARdb_ssuAStreptomyces_MUSC_14_MMP05915731_NZ_0MLYN01000028_1_73_078163_079266_neg_d_Bacteria_p_Actinobacteriota_c_Actinobacteria_o_Streptomycetales_f_Streptomycetaceae_g_Streptomyces_s_Streptomyces_sp001866675:0.07320)93.00:0.02634,MARdb_ssuAStreptomyces_sp_MMP09925543_NZ_CP031969_1_MMP09925543_1700_1902027_1903130_pos_d_Bacteria_p_Actinobacteriota_c_Actinobacteria_o_Streptomycetales_f_Streptomycetaceae_g_Streptomyces_s_Streptomyces_sviceus:0.08609)57.00:0.02113,((((((MARdb_ssuAStreptomyces_AVP053U2_MMP04158509_NZ_0LMTQ01000125_1_9_06304_07413_pos_d_Bacteria_p_Actinobacteriota_c_Actinobacteria_o_Streptomycetales_f_Streptomycetaceae_g_Streptomyces_s_Streptomyces_sp000829695:0.05339,MARdb_ssuAStreptomyces_H_KF8_MMP04606695_NZ_LWAB01000002_1_1019_1251528_1252634_pos_d_Bacteria_p_Actinobacteriota_c_Actinobacteria_o_Streptomycetales_f_Streptomycetaceae_g_Streptomyces_s_Streptomyces_prasinus:0.08212)100.00:0.13455,MARdb_ssuAStreptomyces_ZS0098_MMP05792885_NZ_MKCP01000012_1_MMP05792885_233_274076_275176_neg_d_Bacteria_p_Actinobacteriota_c_Actinobacteria_o_Streptomycetales_f_Streptomycetaceae_g_Streptomyces_s_Streptomyces_vinaceus:0.17817)100.00:0.07060,MARdb_ssuAStreptomyces_CB02400_MMP03999393_NZ_0LIWB01000001_1_505_0615856_0616959_neg_d_Bacteria_p_Actinobacteriota_c_Actinobacteria_o_Streptomycetales_f_Streptomycetaceae_g_Streptomyces_s_Streptomyces_sp001905725:0.04614)100.00:0.03391,(MARdb_ssuAStreptomyces_CB02414_MMP03999371_NZ_00LIPF01000013_1_74_0077786_0078889_neg_d_Bacteria_p_Actinobacteriota_c_Actinobacteria_o_Streptomycetales_f_Streptomycetaceae_g_Streptomyces_s_Streptomyces_sp001905385:0.10411,MARdb_ssuAStreptomyces_FXJ7_023_MMP02470037_NZ_APIV01000003_1_142_150750_151853_pos_d_Bacteria_p_Actinobacteriota_c_Actinobacteria_o_Streptomycetales_f_Streptomycetaceae_g_Streptomyces_s_Streptomyces_olivaceus:0.07105)100.00:0.03285)100.00:0.02850,MARdb_ssuAStreptomyces_RV15_MMP04193357_NZ_0KQ949087_1_54_064309_065412_pos_d_Bacteria_p_Actinobacteriota_c_Actinobacteria_o_Streptomycetales_f_Streptomycetaceae_g_Streptomyces_s_Streptomyces_sp001514305:0.09865)100.00:0.04409,MARdb_ssuAStreptomyces_griseoaurantiacus_M045_MMP02470039_AEYX01000042_1_312_385179_386306_neg_d_Bacteria_p_Actinobacteriota_c_Actinobacteria_o_Streptomycetales_f_Streptomycetaceae_g_Streptomyces_s_Streptomyces_griseoaurantiacus:0.14936)96.00:0.02706)65.00:0.03234,((MARdb_ssuAStreptomyces_MUSC_93_MMP05915828_NZ_0MLYP01000048_1_30_027915_029030_pos_d_Bacteria_p_Actinobacteriota_c_Actinobacteria_o_Streptomycetales_f_Streptomycetaceae_g_Streptomyces_s_Streptomyces_sp001866645:0.15392,MARdb_ssuAStreptomyces_diastatochromogenes_DSM_40608_MMP05462163_MCGQ01000029_1_MMP05462163_156_176051_177148_pos_d_Bacteria_p_Actinobacteriota_c_Actinobacteria_o_Streptomycetales_f_Streptomycetaceae_g_Streptomyces_s_Streptomyces_diastatochromogenes:0.11849)60.00:0.02213,MARdb_ssuAStreptomyces_hyaluromycini_NBRC_110483_MMP00041946_NZ_0BCFL01000025_1_MMP00041946_181_0235891_0237000_pos_d_Bacteria_p_Actinobacteriota_c_Actinobacteria_o_Streptomycetales_f_Streptomycetaceae_g_Streptomyces_s_Streptomyces_hyaluromycini:0.14029)48.00:0.01838)66.00:0.02621,(MARdb_ssuAStreptomyces_mangrovisoli_MUSC149T_MMP03451686_NZ_0LAVA01000124_1_35_042355_043500_neg_d_Bacteria_p_Actinobacteriota_c_Actinobacteria_o_Streptomycetales_f_Streptomycetaceae_g_Streptomyces_s_Streptomyces_mangrovisoli:0.09048,MARdb_ssuAStreptomyces_sp_B9173_MMP06626863_NAVC01000113_1_0MMP06626863_28_032588_033700_neg_d_Bacteria_p_Actinobacteriota_c_Actinobacteria_o_Streptomycetales_f_Streptomycetaceae_g_Streptomyces_s_Streptomyces_sp001184025:0.09442)97.00:0.01808)97.00:0.07893)100.00:0.09480)78.00:0.02473)88.00:0.06971,MARdb_ssuAStreptomyces_NRRL_B24484_MMP02645363_NZ_JOAI01000001_1_166_189417_190565_pos_d_Bacteria_p_Actinobacteriota_c_Actinobacteria_o_Streptomycetales_f_Streptomycetaceae_g_Kitasatospora_s_Kitasatospora_sp000717715:0.34265)100.00:0.07574,MARdb_ssuAStreptomyces_indicus_IH32_1_MMP05421806_FNFF01000001_1_1283_1449711_1450862_pos_d_Bacteria_p_Actinobacteriota_c_Actinobacteria_o_Streptomycetales_f_Streptomycetaceae_g_Streptomyces_s_Streptomyces_indicus:0.24525)60.00:0.04419,MARdb_ssuAStreptomyces_niveus_MMP05370045_NZ_CP018047_1_MMP05370045_1298_1506394_1507512_pos_d_Bacteria_p_Actinobacteriota_c_Actinobacteria_o_Streptomycetales_f_Streptomycetaceae_g_Streptomyces_s_Streptomyces_niveus_A:0.12681)59.00:0.07143,MARdb_ssuAStreptomyces_sp_MMP07178425_CP021707_1_3898_4203374_4204486_neg_d_Bacteria_p_Actinobacteriota_c_Actinobacteria_o_Streptomycetales_f_Streptomycetaceae_g_Streptomyces_s_Streptomyces_filamentosus:0.22919)68.00:0.06193)67.00:0.04407)100.00:0.17828)100.00:0.17535)100.00:0.17468)52.00:0.07390,MARdb_ssuAMyxococcus_fulvus_MMP02603152_CP002830_1_1699_2031966_2032976_pos_d_Bacteria_p_Myxococcota_c_Myxococcia_o_Myxococcales_f_Myxococcaceae_g_Myxococcus_s_Myxococcus_macrosporus:1.03238)78.00:0.15431,((((((MARdb_ssuAOceanDNA_a39_055_02_0072_01094_neg_d_Archaea_p_Thermoproteota_c_Nitrososphaeria_o_Nitrososphaerales_f_Nitrosopumilaceae_g_Nitrosopelagicus_s_:0.22555,MARdb_ssuAOceanDNA_a93_046_06_2537_3571_pos_d_Archaea_p_Thermoproteota_c_Nitrososphaeria_o_Nitrososphaerales_f_Nitrosopumilaceae_g_Nitrosopelagicus_s_:0.13664)94.00:0.02646,(MARdb_ssuAOceanDNA_a103_033_04_1816_02850_pos_d_Archaea_p_Thermoproteota_c_Nitrososphaeria_o_Nitrososphaerales_f_Nitrosopumilaceae_g_Nitrosopelagicus_s_:0.13660,(MARdb_ssuAOceanDNA_a107_160_02_0514_1548_pos_d_Archaea_p_Thermoproteota_c_Nitrososphaeria_o_Nitrososphaerales_f_Nitrosopumilaceae_g_Nitrosopelagicus_s_:0.08091,MARdb_ssuATARA_SAMEA2621003_METAG_PBFPALPD_156_02_01204_02238_pos_d_Archaea_p_Crenarchaeota_c_Nitrososphaeria_o_Nitrososphaerales_f_Nitrosopumilaceae_g_Nitrosopelagicus_s_:0.05480)99.00:0.02461)100.00:0.07528)91.00:0.02666,(MARdb_ssuATARA_SAMEA2623649_METAG_NIBGHHAH_061_03_01553_02587_pos_d_Archaea_p_Crenarchaeota_c_Nitrososphaeria_o_Nitrososphaerales_f_Nitrosopumilaceae_g_Nitrosopelagicus_s_:0.11258,MARdb_ssuAOceanDNA_a80_094_02_00235_01269_neg_d_Archaea_p_Thermoproteota_c_Nitrososphaeria_o_Nitrososphaerales_f_Nitrosopumilaceae_g_Nitrosopelagicus_s_:0.06755)100.00:0.06820)100.00:0.09661,(MARdb_ssuAGORG_SAMEA6079255_SAGS_AG464N14_02_66_51813_52841_neg_d_Archaea_p_Crenarchaeota_c_Nitrososphaeria_o_Nitrososphaerales_f_Nitrosopumilaceae_g_Nitrosopelagicus_s_:0.18905,(((MARdb_ssuATARA_SAMEA2622837_METAG_NGJGCJJJ_008_09_09130_10161_neg_d_Archaea_p_Crenarchaeota_c_Nitrososphaeria_o_Nitrososphaerales_f_Nitrosopumilaceae_g_Nitrosopelagicus_s_:0.08495,MARdb_ssuATARA_SAMEA2622822_METAG_FPFDCNHD_060_01_00110_01138_pos_d_Archaea_p_Crenarchaeota_c_Nitrososphaeria_o_Nitrososphaerales_f_Nitrosopumilaceae_g_Nitrosopelagicus_s_:0.08955)100.00:0.04320,((((MARdb_ssuAOceanDNA_a281_002_01_00024_00902_neg_d_Archaea_p_Thermoproteota_c_Nitrososphaeria_o_Nitrososphaerales_f_Nitrosopumilaceae_g_Nitrosopelagicus_s_Nitrosopelagicus_brevis:0.19827,MARdb_ssuATARA_SAMEA2621044_METAG_FCIEEFJH_062_01_00164_01195_pos_d_Archaea_p_Crenarchaeota_c_Nitrososphaeria_o_Nitrososphaerales_f_Nitrosopumilaceae_g_Nitrosopelagicus_s_Nitrosopelagicus_brevis:0.01258)100.00:0.05128,MARdb_ssuAOceanDNA_a192_076_01_00076_01107_pos_d_Archaea_p_Thermoproteota_c_Nitrososphaeria_o_Nitrososphaerales_f_Nitrosopumilaceae_g_Nitrosopelagicus_s_:0.06654)100.00:0.03158,MARdb_ssuAOceanDNA_a463_082_02_00243_01274_pos_d_Archaea_p_Thermoproteota_c_Nitrososphaeria_o_Nitrososphaerales_f_Nitrosopumilaceae_g_Nitrosopelagicus_s_Nitrosopelagicus_sp001627235:0.10913)99.00:0.04873,(MARdb_ssuAOceanDNA_a123_033_06_03996_05027_neg_d_Archaea_p_Thermoproteota_c_Nitrososphaeria_o_Nitrososphaerales_f_Nitrosopumilaceae_g_Nitrosopelagicus_s_:0.04162,MARdb_ssuAOceanDNA_a136_181_01_00030_01061_neg_d_Archaea_p_Thermoproteota_c_Nitrososphaeria_o_Nitrososphaerales_f_Nitrosopumilaceae_g_Nitrosopelagicus_s_:0.08805)100.00:0.03978)99.00:0.05819)100.00:0.19320,((MARdb_ssuAOceanDNA_a472_110_02_00735_01766_neg_d_Archaea_p_Thermoproteota_c_Nitrososphaeria_o_Nitrososphaerales_f_Nitrosopumilaceae_g_Nitrosopelagicus_s_Nitrosopelagicus_sp002698885:0.07539,MARdb_ssuAOceanDNA_a255_094_02_00155_01183_neg_d_Archaea_p_Thermoproteota_c_Nitrososphaeria_o_Nitrososphaerales_f_Nitrosopumilaceae_g_Nitrosopelagicus_s_:0.10971)100.00:0.09267,(MARdb_ssuAOceanDNA_a208_083_03_00868_01896_neg_d_Archaea_p_Thermoproteota_c_Nitrososphaeria_o_Nitrososphaerales_f_Nitrosopumilaceae_g_Nitrosopelagicus_s_:0.08469,MARdb_ssuAOceanDNA_a230_036_06_04303_05334_pos_d_Archaea_p_Thermoproteota_c_Nitrososphaeria_o_Nitrososphaerales_f_Nitrosopumilaceae_g_Nitrosopelagicus_s_:0.11658)100.00:0.04481)100.00:0.12002)100.00:0.05212)100.00:0.15008)100.00:0.23639,(MARdb_ssuACandidatus_Nitrosoarchaeum_MMP02471010_NZ_CM001158_1_1081_0845411_0846442_neg_d_Archaea_p_Crenarchaeota_c_Nitrososphaeria_o_Nitrososphaerales_f_Nitrosopumilaceae_g_Nitrosoarchaeum_s_Nitrosoarchaeum_limnia:0.39156,(((((((MARdb_ssuANitrosopumilus_B06_MMP10225051_RHFE01000068_1_MMP10225051_10_07498_08475_pos_d_Archaea_p_Crenarchaeota_c_Nitrososphaeria_o_Nitrososphaerales_f_Nitrosopumilaceae_g_Nitrosopumilus:0.44272,MARdb_ssuANitrosopumilus_UBA526_MMP06027227_DAXZ01000065_1_011_007810_008814_neg_d_Archaea_p_Crenarchaeota_c_Nitrososphaeria_o_Nitrososphaerales_f_Nitrosopumilaceae_g_Nitrosopumilus_s_Nitrosopumilus_sp002506665:0.17038)99.00:0.08661,MARdb_ssuAOceanDNA_a733_062_02_01338_02366_pos_d_Archaea_p_Thermoproteota_c_Nitrososphaeria_o_Nitrososphaerales_f_Nitrosopumilaceae_g_Nitrosopumilus_s_:0.16003)99.00:0.03672,(MARdb_ssuAOceanDNA_a485_010_023_18341_19360_pos_d_Archaea_p_Thermoproteota_c_Nitrososphaeria_o_Nitrososphaerales_f_Nitrosopumilaceae_g_Nitrosopumilus_s_:0.07867,MARdb_ssuAOceanDNA_a494_047_08_06818_07846_neg_d_Archaea_p_Thermoproteota_c_Nitrososphaeria_o_Nitrososphaerales_f_Nitrosopumilaceae_g_Nitrosopumilus_s_:0.06045)100.00:0.07241)99.00:0.03135,(MARdb_ssuACandidatus_Nitrosopumilus_DDS1_MMP03840809_KV575202_1_0379_256967_257992_neg_d_Archaea_p_Crenarchaeota_c_Nitrososphaeria_o_Nitrososphaerales_f_Nitrosopumilaceae_g_Nitrosopumilus:0.09670,MARdb_ssuACandidatus_Nitrosopumilus_sp_NM25_strain_NBM25_MMP00113975_BGKI01000004_1_MMP00113975_236_199810_200835_neg_d_Archaea_p_Crenarchaeota_c_Nitrososphaeria_o_Nitrososphaerales_f_Nitrosopumilaceae_g_Nitrosopumilus_s_Nitrosopumilus_sp003175215:0.09660)100.00:0.06635)99.00:0.02593,MARdb_ssuAOceanDNA_a735_27_002_000299_001321_pos_d_Archaea_p_Thermoproteota_c_Nitrososphaeria_o_Nitrososphaerales_f_Nitrosopumilaceae_g_Nitrosopumilus_s_:0.13216)96.00:0.01988,(((((MARdb_ssuANitrosopumilus_GoM_MAG4_MMP10233972_REGH01000019_1_0MMP10233972_19_016933_017958_neg_d_Archaea_p_Crenarchaeota_c_Nitrososphaeria_o_Nitrososphaerales_f_Nitrosopumilaceae_g_Nitrosopumilus:0.21888,MARdb_ssuACandidatus_Nitrosopumilus_MMP03257648_CP010868_1_0832_0711143_0712168_pos_d_Archaea_p_Crenarchaeota_c_Nitrososphaeria_o_Nitrososphaerales_f_Nitrosopumilaceae_g_Nitrosopumilus_s_Nitrosopumilus_piranensis:0.09619)97.00:0.03108,MARdb_ssuACandidatus_Nitrosopumilus_MMP02603137_CP003842_1_1507_1206909_1207934_neg_d_Archaea_p_Crenarchaeota_c_Nitrososphaeria_o_Nitrososphaerales_f_Nitrosopumilaceae_g_Nitrosopumilus_s_Nitrosopumilus_koreensis:0.06384)100.00:0.04296,(MARdb_ssuAOceanDNA_a713_006_09_06346_07371_pos_d_Archaea_p_Thermoproteota_c_Nitrososphaeria_o_Nitrososphaerales_f_Nitrosopumilaceae_g_Nitrosopumilus_s_:0.09322,MARdb_ssuAOceanDNA_a829_09_22_17182_18210_pos_d_Archaea_p_Thermoproteota_c_Nitrososphaeria_o_Nitrososphaerales_f_Nitrosopumilaceae_g_Nitrosopumilus_s_Nitrosopumilus_sp002730325:0.04783)100.00:0.11356)100.00:0.06253,MARdb_ssuAOceanDNA_a772_012_07_05528_06553_pos_d_Archaea_p_Thermoproteota_c_Nitrososphaeria_o_Nitrososphaerales_f_Nitrosopumilaceae_g_Nitrosopumilus_s_Nitrosopumilus_sp001543015:0.12168)80.00:0.01699,(MARdb_ssuAOceanDNA_a748_088_02_0513_01535_pos_d_Archaea_p_Thermoproteota_c_Nitrososphaeria_o_Nitrososphaerales_f_Nitrosopumilaceae_g_Nitrosopumilus_s_Nitrosopumilus_sp000484975:0.07325,MARdb_ssuAThaumarchaeota_archaeon_casp_thauma3_MMP03733545_LFEY01000026_1_051_041800_042825_pos_d_Archaea_p_Crenarchaeota_c_Nitrososphaeria_o_Nitrososphaerales_f_Nitrosopumilaceae_g_Nitrosopumilus_s_Nitrosopumilus_sp001510275:0.13641)78.00:0.03988)83.00:0.01569)99.00:0.06636,(MARdb_ssuAOceanDNA_a675_065_01_00181_01206_pos_d_Archaea_p_Thermoproteota_c_Nitrososphaeria_o_Nitrososphaerales_f_Nitrosopumilaceae_g_Nitrosopumilus_s_:0.13106,(((((MARdb_ssuAThaumarchaeota_archaeon_casp_thauma1_MMP03733542_LFEW01000024_1_050_041603_042628_pos_d_Archaea_p_Crenarchaeota_c_Nitrososphaeria_o_Nitrososphaerales_f_Nitrosopumilaceae_g_Nitrosopumilus_s_Nitrosopumilus_sp002737455:0.15754,MARdb_ssuABGEO_SAMN07136637_METAG_FAMHOANP_011_06_04119_05144_pos_d_Archaea_p_Crenarchaeota_c_Nitrososphaeria_o_Nitrososphaerales_f_Nitrosopumilaceae_g_Nitrosopumilus_s_Nitrosopumilus_sp002690535:0.07171)100.00:0.02202,MARdb_ssuAOceanDNA_a609_001_06_03876_04901_neg_d_Archaea_p_Thermoproteota_c_Nitrososphaeria_o_Nitrososphaerales_f_Nitrosopumilaceae_g_Nitrosopumilus_s_:0.05208)100.00:0.07579,((MARdb_ssuAOceanDNA_a739_142_02_00953_01978_pos_d_Archaea_p_Thermoproteota_c_Nitrososphaeria_o_Nitrososphaerales_f_Nitrosopumilaceae_g_Nitrosopumilus_s_Nitrosopumilus_catalinensis:0.11580,MARdb_ssuAOceanDNA_a750_017_05_03118_04152_neg_d_Archaea_p_Thermoproteota_c_Nitrososphaeria_o_Nitrososphaerales_f_Nitrosopumilaceae_g_Nitrosopumilus_s_Nitrosopumilus_sp001437625:0.09649)74.00:0.01060,MARdb_ssuAOceanDNA_a618_003_04_02338_03363_pos_d_Archaea_p_Thermoproteota_c_Nitrososphaeria_o_Nitrososphaerales_f_Nitrosopumilaceae_g_Nitrosopumilus_s_:0.06546)66.00:0.01095)74.00:0.01990,MARdb_ssuAOceanDNA_a711_252_02_00205_01230_pos_d_Archaea_p_Thermoproteota_c_Nitrososphaeria_o_Nitrososphaerales_f_Nitrosopumilaceae_g_Nitrosopumilus_s_:0.10853)94.00:0.03054,MARdb_ssuAOceanDNA_a521_005_16_12603_13625_pos_d_Archaea_p_Thermoproteota_c_Nitrososphaeria_o_Nitrososphaerales_f_Nitrosopumilaceae_g_Nitrosopumilus_s_:0.09771)99.00:0.09115)100.00:0.06046)100.00:0.18814)76.00:0.08996)43.00:0.04583,MARdb_ssuAOceanDNA_a31_121_03_01536_02567_pos_d_Archaea_p_Thermoproteota_c_Nitrososphaeria_o_Nitrososphaerales_f_Nitrosopumilaceae_g_Cenarchaeum_s_:0.40484)100.00:0.79788)100.00:0.28010,MARdb_ssuAClostridium_acetobutylicum_strain_WA_MMP08111980_NZ_0PIQQ01000036_1_MMP08111980_48_040876_041982_neg_d_Bacteria_p_Firmicutes_A_c_Clostridia_o_Clostridiales_f_Clostridiaceae_g_Clostridium_S_s_Clostridium_S_acetobutylicum:0.83396)100.00:0.25420)100.00:0.37728)100.00:0.26242)49.00:0.07473,((MARdb_ssuADomibacillus_sp_SAB_38_MMP06134625_NZ_0MSFI01000005_1_MMP06134625_61_057270_058283_neg_d_Bacteria_p_Firmicutes_c_Bacilli_o_Bacillales_f_Domibacillaceae_g_Domibacillus_s_Domibacillus_epiphyticus:0.39192,MARdb_ssuADomibacillus_sp_SAB_38_MMP06134625_NZ_0MSFI01000004_1_MMP06134625_24_025453_026445_neg_d_Bacteria_p_Firmicutes_c_Bacilli_o_Bacillales_f_Domibacillaceae_g_Domibacillus_s_Domibacillus_epiphyticus:0.59269)100.00:0.55218,(MARdb_ssuAOceanDNA_b41305_43_005_006974_007966_neg_d_Bacteria_p_Proteobacteria_c_Gammaproteobacteria_o_Pseudomonadales_f_Pseudomonadaceae_g_Pseudomonas_E_s_Pseudomonas_E_sp002255865:0.44717,MARdb_ssuAAcidiferrobacteraceae_bacterium_strain_SZUA_150_MMP09240134_QIGL01000107_1_004_004029_005009_neg_d_Bacteria_p_Proteobacteria_c_Gammaproteobacteria_o_Acidiferrobacterales_f_SZUA_150_g_SZUA_150_s_SZUA_150_sp003228915:0.58597)100.00:0.88686)100.00:0.36849)72.00:0.13118,((((((ref_atsR_tr_O33416_O33416_PSEAI_ABC_transporter_OS_Pseudomonas_aeruginosa_OX_287_GN_atsR_PE_4_SV_1_d_Bacteria_p_Proteobacteria_c_Gammaproteobacteria_o_Pseudomonadales_f_Pseudomonadaceae_g_Pseudomonas_s_Pseudomonas_aeruginosa:0.56317,(ref_atsR_tr_A0A077FA30_A0A077FA30_9PSED_Sulfate_ester_ABC_transporter_periplasmic_sulfate_ester_binding_protein_AtsR_OS_Pseudomonas_alkylphenolica_OX_237609_GN_PSAKL28_10100_PE_4_SV_1_d_Bacteria_p_Proteobacteria_c_Gammaproteobacteria_o_Pseudomonadales_f_Pseudomonadaceae_g_Pseudomonas_E_s_Pseudomonas_E_alkylphenolica:0.11218,MARdb_ssuAOceanDNA_b41304_08_047_047876_048922_pos_d_Bacteria_p_Proteobacteria_c_Gammaproteobacteria_o_Pseudomonadales_f_Pseudomonadaceae_g_Pseudomonas_E_s_Pseudomonas_E_sp001320045:0.18965)98.00:0.07372)72.00:0.04136,((ref_atsR_tr_A0A3M4M896_A0A3M4M896_PSECI_Sulfate_ester_ABC_transporter_periplasmic_sulfate_ester_binding_protein_AtsR_OS_Pseudomonas_cichorii_OX_36746_GN_ALQ04_01342_PE_4_SV_1_d_Bacteria_p_Proteobacteria_c_Gammaproteobacteria_o_Pseudomonadales_f_Pseudomonadaceae_g_Pseudomonas_E_s_Pseudomonas_E_cichorii_A:0.04393,(ref_atsR_tr_A0A3M3SKC2_A0A3M3SKC2_PSECI_Sulfate_ester_ABC_transporter_periplasmic_sulfate_ester_binding_protein_AtsR_OS_Pseudomonas_cichorii_OX_36746_GN_ALQ47_00367_PE_4_SV_1_d_Bacteria_p_Proteobacteria_c_Gammaproteobacteria_o_Pseudomonadales_f_Pseudomonadaceae_g_Pseudomonas_E_s_Pseudomonas_E_cichorii_A:0.03459,ref_atsR_tr_A0A3M4VEP7_A0A3M4VEP7_PSECI_Sulfate_ester_ABC_transporter_periplasmic_sulfate_ester_binding_protein_AtsR_OS_Pseudomonas_cichorii_OX_36746_GN_ALP84_02179_PE_4_SV_1_d_Bacteria_p_Proteobacteria_c_Gammaproteobacteria_o_Pseudomonadales_f_Pseudomonadaceae_g_Pseudomonas_E_s_Pseudomonas_E_cichorii_A:0.03607)100.00:0.05144)100.00:0.30108,(((ref_atsR_tr_A0A379I5S8_A0A379I5S8_PSEFL_Sulfate_ester_ABC_transporter_periplasmic_sulfate_ester_binding_protein_AtsR_OS_Pseudomonas_fluorescens_OX_294_GN_atsR_PE_4_SV_1_d_Bacteria_p_Proteobacteria_c_Alphaproteobacteria_o_UBA1280_f_UBA6156_g_UBA6156_s_UBA6156_sp003241595:0.07336,(ref_atsR_tr_I4KC31_I4KC31_9PSED_Sulfate_ester_ABC_transporter_periplasmic_sulfate_ester_binding_protein_AtsR_OS_Pseudomonas_lactis_OX_1615674_GN_atsR_PE_4_SV_1_d_Bacteria_p_Proteobacteria_c_Gammaproteobacteria_o_Pseudomonadales_f_Pseudomonadaceae_g_Pseudomonas_E_s_Pseudomonas_E_carnis:0.02456,ref_atsR_tr_I4KVT1_I4KVT1_9PSED_Sulfate_ester_ABC_transporter_periplasmic_sulfate_ester_binding_protein_AtsR_OS_Pseudomonas_synxantha_BG33R_OX_96901_GN_atsR_PE_4_SV_1_d_Bacteria_p_Proteobacteria_c_Gammaproteobacteria_o_Pseudomonadales_f_Pseudomonadaceae_g_Pseudomonas_E_s_Pseudomonas_E_synxantha_A:0.01129)100.00:0.05478)100.00:0.10676,MARdb_ssuAPseudomonas_prosekii_strain_P2673_MMP08794446_QFAW01000012_1_0MMP08794446_75_095306_096319_pos_d_Bacteria_p_Proteobacteria_c_Gammaproteobacteria_o_Pseudomonadales_f_Pseudomonadaceae_g_Pseudomonas_E_s_Pseudomonas_E_prosekii:0.07195)73.00:0.02377,(ref_atsR_tr_A0A0D6B9U1_A0A0D6B9U1_9PSED_Sulfate_ester_ABC_transporter_periplasmic_sulfate_ester_binding_protein_AtsR_OS_Pseudomonas_sp_Os17_OX_1500686_GN_atsR_PE_4_SV_1_d_Bacteria_p_Proteobacteria_c_Gammaproteobacteria_o_Pseudomonadales_f_Pseudomonadaceae_g_Pseudomonas_E_s_Pseudomonas_E_sp001547895:0.00973,ref_atsR_tr_Q4KK79_Q4KK79_PSEF5_Sulfate_ester_ABC_transporter_periplasmic_sulfate_ester_binding_protein_AtsR_OS_Pseudomonas_fluorescens_strain_ATCC_BAA_477__NRRL_B_23932__Pf_5_OX_220664_GN_atsR_PE_4_SV_1_d_Bacteria_p_Proteobacteria_c_Gammaproteobacteria_o_Pseudomonadales_f_Pseudomonadaceae_g_Pseudomonas_E_s_Pseudomonas_E_protegens:0.01727)100.00:0.07541)100.00:0.07313)98.00:0.05515)72.00:0.04524,ref_atsR_tr_I4NAC0_I4NAC0_9PSED_Sulfate_ester_ABC_transporter_periplasmic_sulfate_ester_binding_protein_AtsR_OS_Pseudomonas_sp_M47T1_OX_1179778_GN_PMM47T1_00180_PE_4_SV_1_d_Bacteria_p_Proteobacteria_c_Gammaproteobacteria_o_Pseudomonadales_f_Pseudomonadaceae_g_Pseudomonas_E_s_Pseudomonas_E_sp000263855:0.19633)96.00:0.20528,ref_atsR_tr_A0A077LC54_A0A077LC54_9PSED_Sulfate_ester_ABC_transporter_periplasmic_sulfate_ester_binding_protein_AtsR_OS_Pseudomonas_sp_StFLB209_OX_1028989_GN_atsR_PE_4_SV_1_d_Bacteria_p_Proteobacteria_c_Gammaproteobacteria_o_Pseudomonadales_f_Pseudomonadaceae_g_Pseudomonas_E_s_Pseudomonas_E_sp000829415:0.18307)100.00:1.47948,(MARdb_ssuAParacoccus_siganidrum_DSM_26381_MMP08783578_NZ_QNRC01000010_1_MMP08783578_104_112923_113951_neg_d_Bacteria_p_Proteobacteria_c_Alphaproteobacteria_o_Rhodobacterales_f_Rhodobacteraceae_g_Paracoccus:0.22266,MARdb_ssuACeleribacter_indicus_MMP03280159_CP004393_1_2148_2126557_2127582_pos_d_Bacteria_p_Proteobacteria_c_Alphaproteobacteria_o_Rhodobacterales_f_Rhodobacteraceae_g_Celeribacter_s_Celeribacter_indicus:0.52876)100.00:1.24821)99.00:0.26744,((((MARdb_ssuAClostridium_grantii_A_1_MMP02745207_NZ_0FQXM01000024_1_43_047939_048913_neg_d_Bacteria_p_Firmicutes_A_c_Clostridia_o_Clostridiales_f_Clostridiaceae_g_Clostridium_AF_s_Clostridium_AF_grantii:0.48840,MARdb_ssuAClostridium_litorale_W6_MMP02688025_NZ_JJMM01000013_1_176_184127_185113_pos_d_Bacteria_p_Firmicutes_A_c_Clostridia_o_Peptostreptococcales_f_Peptoclostridiaceae_g_Peptoclostridium_s_Peptoclostridium_litorale:0.29396)73.00:0.07968,MARdb_ssuADesulfotomaculum_reducens_MMP02598304_CP000612_1_1687_1711787_1712767_neg_d_Bacteria_p_Firmicutes_B_c_Desulfotomaculia_o_Desulfotomaculales_f_Desulfotomaculaceae_g_Desulfotomaculum_H_s_Desulfotomaculum_H_reducens:0.34391)100.00:0.20617,(MARdb_ssuAClostridiales_bacterium_MCWD3_MMP04316851_NZ_0LOHE01000044_1_10_010045_010995_pos_d_Bacteria_p_Firmicutes_A_c_Clostridia_o_Tissierellales_f_MCWD3_g_MCWD3_s_MCWD3_sp001559865:0.54134,(MARdb_ssuAFusobacterium_sp_strain_clos_1_1_MMP3672562_NZ_00FAUS01000008_1_MMP3672562_41_0038754_0039686_neg_d_Bacteria_p_Fusobacteriota_c_Fusobacteriia_o_Fusobacteriales_f_Fusobacteriaceae_g_Fusobacterium_A_s_Fusobacterium_A_sp900015295:0.45084,(MARdb_ssuAClostridioides_difficile_strain_CD105HS27_MMP4071729_FRET01000001_1_MMP4071729_1081_1193448_1194440_neg_d_Bacteria_p_Firmicutes_A_c_Clostridia_o_Peptostreptococcales_f_Peptostreptococcaceae_g_Clostridioides_s_Clostridioides_difficile:0.31218,MARdb_ssuAClostridioides_difficile_strain_CD105HS27_MMP4071729_FRET01000001_1_MMP4071729_2609_2968726_2969685_neg_d_Bacteria_p_Firmicutes_A_c_Clostridia_o_Peptostreptococcales_f_Peptostreptococcaceae_g_Clostridioides_s_Clostridioides_difficile:0.28024)98.00:0.12099)100.00:0.19007)99.00:0.10024)98.00:0.15017,(MARdb_ssuANesiotobacter_exalbescens_strain_COD_22_MMP07184436_NZ_0NKQT01000005_1_MMP07184436_143_0168293_0169249_pos_d_Bacteria_p_Proteobacteria_c_Alphaproteobacteria_o_Rhizobiales_f_Stappiaceae_g_Nesiotobacter_s_Nesiotobacter_exalbescens:0.57164,MARdb_ssuABordetella_sp_MMP08912484_CP028901_1_MMP08912484_3302_3558760_3559698_neg_d_Bacteria_p_Proteobacteria_c_Gammaproteobacteria_o_Burkholderiales_f_Burkholderiaceae_g_SCGC_AAA027_K21_s_SCGC_AAA027_K21_sp003058465:0.62766)100.00:0.66197)100.00:0.48673)99.00:0.20943)52.00:0.09740,((((((MARdb_ssuACeleribacter_indicus_MMP03280159_CP004393_1_1459_1444493_1445470_neg_d_Bacteria_p_Proteobacteria_c_Alphaproteobacteria_o_Rhodobacterales_f_Rhodobacteraceae_g_Celeribacter_s_Celeribacter_indicus:1.29978,((((MARdb_ssuAAgrobacterium_tumefaciens_UBA6735_MMP06451997_DKHV01000018_1_075_067987_068982_neg_d_Bacteria_p_Proteobacteria_c_Alphaproteobacteria_o_Rhizobiales_f_Rhizobiaceae_g_Agrobacterium_s_Agrobacterium_tumefaciens_F:1.08663,(MARdb_ssuAOceanDNA_b41231_09_101_113645_114628_neg_d_Bacteria_p_Proteobacteria_c_Gammaproteobacteria_o_Pseudomonadales_f_Pseudomonadaceae_g_Pseudomonas_E_s_:0.32284,MARdb_ssuAOceanDNA_b41149_026_05_02758_03732_neg_d_Bacteria_p_Proteobacteria_c_Gammaproteobacteria_o_Pseudomonadales_f_Pseudomonadaceae_g_Pseudomonas_D_s_Pseudomonas_D_pachastrellae:0.30949)100.00:0.32638)100.00:0.28968,(MARdb_ssuAMarinobacter_EVN1_MMP02345637_NZ_0AXCB01000070_1_84_075459_076451_pos_d_Bacteria_p_Proteobacteria_c_Gammaproteobacteria_o_Pseudomonadales_f_Oleiphilaceae_g_Marinobacter_s_Marinobacter_hydrocarbonoclasticus:0.51394,((((MARdb_ssuATARA_SAMEA2623155_METAG_PHNCPJBF_174_06_04045_05064_pos_d_Bacteria_p_Proteobacteria_c_Gammaproteobacteria_o_Burkholderiales_f_Burkholderiaceae_g_Aquincola_s_:0.21262,MARdb_ssuAOceanDNA_b33388_042_031_032423_033400_pos_d_Bacteria_p_Proteobacteria_c_Gammaproteobacteria_o_Burkholderiales_f_Burkholderiaceae_g_Massilia_s_:0.23473)100.00:0.24410,(MARdb_ssuAOceanDNA_b33510_0043_03_1824_2861_pos_d_Bacteria_p_Proteobacteria_c_Gammaproteobacteria_o_Burkholderiales_f_Burkholderiaceae_g_Ralstonia_s_Ralstonia_insidiosa:0.27758,MARdb_ssuAOceanDNA_b33557_014_019_013262_014230_neg_d_Bacteria_p_Proteobacteria_c_Gammaproteobacteria_o_Burkholderiales_f_Burkholderiaceae_g_UBA2463_s_:0.25392)100.00:0.14042)98.00:0.05702,((MARdb_ssuAOceanDNA_b33317_035_15_010558_011535_pos_d_Bacteria_p_Proteobacteria_c_Gammaproteobacteria_o_Burkholderiales_f_Burkholderiaceae_g_Hylemonella_s_Hylemonella_sp003500955:0.30417,MARdb_ssuAOceanDNA_b33301_045_02_00903_01889_neg_d_Bacteria_p_Proteobacteria_c_Gammaproteobacteria_o_Burkholderiales_f_Burkholderiaceae_g_Herbaspirillum_s_Herbaspirillum_aquaticum:0.31823)81.00:0.06368,MARdb_ssuAMethyloversatilis_universalis_FAM500_MMP02261295_NZ_ARWH01000001_1_1079_1191587_1192582_pos_d_Bacteria_p_Proteobacteria_c_Gammaproteobacteria_o_Burkholderiales_f_Rhodocyclaceae_g_Methyloversatilis_s_Methyloversatilis_universalis:0.25484)52.00:0.06285)100.00:0.08926,(((((MARdb_ssuAOceanDNA_b38575_042_006_004460_005434_pos_d_Bacteria_p_Proteobacteria_c_Gammaproteobacteria_o_Pseudomonadales_f_Moraxellaceae_g_Acinetobacter_s_Acinetobacter_pittii:0.14951,MARdb_ssuAOceanDNA_b38561_024_006_003479_004438_pos_d_Bacteria_p_Proteobacteria_c_Gammaproteobacteria_o_Pseudomonadales_f_Moraxellaceae_g_Acinetobacter_s_Acinetobacter_johnsonii:0.11978)100.00:0.05811,MARdb_ssuAAcinetobacter_guillouiae_MSP4_18_MMP02469989_NZ_0ASQG01000017_1_78_080160_081143_neg_d_Bacteria_p_Proteobacteria_c_Gammaproteobacteria_o_Pseudomonadales_f_Moraxellaceae_g_Acinetobacter_s_Acinetobacter_guillouiae:0.08253)100.00:0.41390,(MARdb_ssuAOceanDNA_b41297_02_028_023528_024520_neg_d_Bacteria_p_Proteobacteria_c_Gammaproteobacteria_o_Pseudomonadales_f_Pseudomonadaceae_g_Pseudomonas_E_s_Pseudomonas_E_peli:0.09298,MARdb_ssuAOceanDNA_b41232_099_003_002941_003933_pos_d_Bacteria_p_Proteobacteria_c_Gammaproteobacteria_o_Pseudomonadales_f_Pseudomonadaceae_g_Pseudomonas_E_s_:0.11353)100.00:0.09833)98.00:0.06760,(MARdb_ssuAPseudomonas_alcaligenes_OT_69_MMP02471815_NZ_0ATCP01000213_1_49_039953_040963_neg_d_Bacteria_p_Proteobacteria_c_Gammaproteobacteria_o_Pseudomonadales_f_Pseudomonadaceae_g_Pseudomonas_F_s_Pseudomonas_F_alcaligenes:0.16771,((MARdb_ssuAPseudomonas_sp_A_ATCC_PTA_122608_MMP04346844_NZ_00LPNO01000002_1_MMP04346844_4_002684_003655_neg_d_Bacteria_p_Proteobacteria_c_Gammaproteobacteria_o_Pseudomonadales_f_Pseudomonadaceae_g_Pseudomonas_E_s_Pseudomonas_E_sp001952855:0.14847,MARdb_ssuAPseudomonas_prosekii_strain_P2673_MMP08794446_QFAW01000032_1_0MMP08794446_19_017491_018477_pos_d_Bacteria_p_Proteobacteria_c_Gammaproteobacteria_o_Pseudomonadales_f_Pseudomonadaceae_g_Pseudomonas_E_s_Pseudomonas_E_prosekii:0.10613)97.00:0.04838,MARdb_ssuAOceanDNA_b41303_002_041_036940_037926_neg_d_Bacteria_p_Proteobacteria_c_Gammaproteobacteria_o_Pseudomonadales_f_Pseudomonadaceae_g_Pseudomonas_E_s_Pseudomonas_E_sp000631985:0.08729)100.00:0.22193)100.00:0.13663)81.00:0.04586,MARdb_ssuAPseudomonas_aeruginosa_148_MMP02732279_NZ_0ATAJ01000068_1_37_044118_045122_pos_d_Bacteria_p_Proteobacteria_c_Gammaproteobacteria_o_Pseudomonadales_f_Pseudomonadaceae_g_Pseudomonas_s_Pseudomonas_aeruginosa:0.36180)100.00:0.13987)99.00:0.09808)99.00:0.11865)96.00:0.12742,(((((MARdb_ssuADysgonomonas_alginatilytica_strain_DSM_100214_MMP07621226_QICL01000040_1_00MMP07621226_7_006442_007452_neg_d_Bacteria_p_Bacteroidota_c_Bacteroidia_o_Bacteroidales_f_Dysgonomonadaceae_g_Dysgonomonas_s_Dysgonomonas_alginatilytica:1.07730,MARdb_ssuAParageobacillus_thermoglucosidasius_strain_TG4_MMP00150856_BHZK01000001_1_MMP00150856_2310_2327411_2328403_neg_d_Bacteria_p_Firmicutes_c_Bacilli_o_Bacillales_f_Anoxybacillaceae_g_Parageobacillus_s_Parageobacillus_thermoglucosidasius:0.29308)77.00:0.11485,(MARdb_ssuAfilamentous_cyanobacterium_CCP3_MMP08617408_PYGV01000338_1_0MMP08617408_2_000497_001561_neg_d_Bacteria_p_Cyanobacteria_c_Cyanobacteriia_o_Phormidesmiales_f_Phormidesmiaceae_g_Nodosilinea_s_Nodosilinea_sp003022385:0.30057,MARdb_ssuAChroococcales_cyanobacterium_CENA595_MMP03354289_NZ_0JYON01000026_1_20_018946_019935_pos_d_Bacteria_p_Cyanobacteria_c_Cyanobacteriia_o_Cyanobacteriales_f_Chroococcidiopsidaceae_g_Aliterella_s_Aliterella_atlantica:0.32878)100.00:0.09182)77.00:0.10975,(((MARdb_ssuAAlphaproteobacteria_bacterium_SAT_73_MMP07618304_PAKI01000022_1_MMP07618304_243_0275570_0276586_pos_d_Bacteria_p_Proteobacteria_c_Alphaproteobacteria_o_Micavibrionales_f_TMED2_g_TMED2_s_TMED2_sp002168225:0.48098,MARdb_ssuAOceanDNA_b45127_0431_02_00834_01898_neg_d_Bacteria_p_SAR324_c_SAR324_o_SAR324_f_NAC60_12_g_JCVI_SCAAA005_s_JCVI_SCAAA005_sp003541985:0.50319)100.00:0.10663,(MARdb_ssuAParacoccus_siganidrum_DSM_26381_MMP08783578_NZ_0QNRC01000025_1_MMP08783578_48_050973_051953_neg_d_Bacteria_p_Proteobacteria_c_Alphaproteobacteria_o_Rhodobacterales_f_Rhodobacteraceae_g_Paracoccus:0.44163,((MARdb_ssuAMethylobacterium_NP_6_MMP07619460_PBTN01000041_1_0MMP07619460_21_021318_022298_pos_d_Bacteria_p_Proteobacteria_c_Alphaproteobacteria_o_Rhizobiales_f_Beijerinckiaceae_g_Methylobacterium_s_Methylobacterium_purpurogeneiscleroticus:0.12684,MARdb_ssuAMethylobacterium_salsuginis_CGMCC_1_6474_MMP04488125_FOSV01000010_1_040_042084_043058_neg_d_Bacteria_p_Proteobacteria_c_Alphaproteobacteria_o_Rhizobiales_f_Beijerinckiaceae_g_Methylobacterium_s_Methylobacterium_salsuginis:0.18686)100.00:0.26607,((MARdb_ssuAOceanDNA_b27499_012_20_18731_19705_neg_d_Bacteria_p_Proteobacteria_c_Alphaproteobacteria_o_Rhizobiales_f_Xanthobacteraceae_g_Ga0077548_s_:0.35056,(MARdb_ssuAAfipia_MED_728_MMP07618278_NZFD01000013_1_0MMP07618278_31_031490_032464_pos_d_Bacteria_p_Proteobacteria_c_Alphaproteobacteria_o_Rhizobiales_f_Xanthobacteraceae_g_Afipia_s_Afipia_broomeae:0.18958,MARdb_ssuAPseudorhodoplanes_sinuspersici_MMP06886414_CP021112_1_MMP06886414_1255_1267083_1268069_neg_d_Bacteria_p_Proteobacteria_c_Alphaproteobacteria_o_Rhizobiales_f_Xanthobacteraceae_g_Pseudorhodoplanes_s_Pseudorhodoplanes_sinuspersici:0.16035)100.00:0.09502)81.00:0.07632,MARdb_ssuARhizobiales_bacterium_YIM_77505_MMP02745209_NZ_0JQNH01000001_1_491_0527828_0528808_neg_d_Bacteria_p_Proteobacteria_c_Alphaproteobacteria_o_Rhizobiales_f_Beijerinckiaceae_g_Microvirga_s_Microvirga_sp000745135:0.20115)99.00:0.12216)99.00:0.09158)100.00:0.13548)100.00:0.11099,(((MARdb_ssuAAliidiomarina_maris_strain_CF12_14_MMP08099979_PIPK01000001_1_0MMP08099979_29_022033_023001_pos_d_Bacteria_p_Proteobacteria_c_Gammaproteobacteria_o_Enterobacterales_f_Alteromonadaceae_g_Idiomarina_s_Idiomarina_maris:0.63041,MARdb_ssuARhodospirillaceae_bacterium_HHTR118_MMP08917673_NZ_0QXNY01000006_1_MMP08917673_403_0434097_0435137_neg_d_Bacteria_p_Proteobacteria_c_Alphaproteobacteria_o_Kiloniellales_f_Fodinicurvataceae:0.27385)100.00:0.07720,(((MARdb_ssuAOceanDNA_b25942_552_01_00002_01006_pos_d_Bacteria_p_Proteobacteria_c_Alphaproteobacteria_o_Puniceispirillales_f_AAA536_G10_g__s_:0.12266,(MARdb_ssuAOceanDNA_b26006_204_02_00283_01272_pos_d_Bacteria_p_Proteobacteria_c_Alphaproteobacteria_o_Puniceispirillales_f_AAA536_G10_g_AAA536_G10_s_:0.11314,(MARdb_ssuAOceanDNA_b26044_112_06_03190_04164_pos_d_Bacteria_p_Proteobacteria_c_Alphaproteobacteria_o_Puniceispirillales_f_AAA536_G10_g_AAA536_G10_s_:0.11544,MARdb_ssuAOceanDNA_b26038_095_01_0130_01116_pos_d_Bacteria_p_Proteobacteria_c_Alphaproteobacteria_o_Puniceispirillales_f_AAA536_G10_g_AAA536_G10_s_:0.12005)100.00:0.07089)98.00:0.06324)100.00:0.35471,MARdb_ssuAOceanDNA_b32599_539_01_00309_01316_pos_d_Bacteria_p_Proteobacteria_c_Alphaproteobacteria_o_Thalassobaculales_f_Thalassobaculaceae_g__s_:0.23848)72.00:0.07973,(MARdb_ssuATARA_SAMEA2619766_METAG_DFICPMHO_242_02_00972_01964_pos_d_Bacteria_p_Proteobacteria_c_Alphaproteobacteria_o_TMED26_f_TMED26_g_TMED26_s_TMED26_sp003280605:0.36897,MARdb_ssuAOceanDNA_b32973_0194_02_0446_1450_pos_d_Bacteria_p_Proteobacteria_c_Alphaproteobacteria_o_UBA8366_f_GCA_2696645_g_GRI0909_s_:0.22639)100.00:0.10565)100.00:0.16333)100.00:0.06001,MARdb_ssuAOceanDNA_b24861_231_04_02257_03264_neg_d_Bacteria_p_Proteobacteria_c_Alphaproteobacteria_o_Oceanibaculales_f_Oceanibaculaceae_g_Oceanibaculum_s_Oceanibaculum_nanhaiense:0.37962)100.00:0.07776)95.00:0.16171)79.00:0.20205,(((MARdb_ssuAGeomicrobium_JCM_19055_MMP00000386_NZ_0BAXL01000027_1_35_020978_021967_neg_d_Bacteria_p_Firmicutes_c_Bacilli_o_Bacillales_f_Marinococcaceae_g_Geomicrobium_s_Geomicrobium_sp000698185:0.49694,MARdb_ssuATerribacillus_goriensis_strain_DSM_18252_MMP07249100_NZ_KZ614143_1_MMP07249100_2620_2548841_2549842_neg_d_Bacteria_p_Firmicutes_c_Bacilli_o_Bacillales_f_Amphibacillaceae_g_Terribacillus_s_Terribacillus_saccharophilus:0.44623)73.00:0.09771,((((MARdb_ssuAHalolactibacillus_miurensis_M23_1_MMP05421668_FPAI01000017_1_009_009471_010445_pos_d_Bacteria_p_Firmicutes_c_Bacilli_o_Bacillales_f_Amphibacillaceae_g_Halolactibacillus_s_Halolactibacillus_miurensis:0.35895,(MARdb_ssuAAmphibacillus_marinus_J1_MMP04488134_FODJ01000001_1_695_732866_733840_neg_d_Bacteria_p_Firmicutes_c_Bacilli_o_Bacillales_f_Amphibacillaceae_g_Amphibacillus_B_s_Amphibacillus_B_marinus:0.22780,MARdb_ssuAPelagirhabdus_alkalitolerans_S5_MMP05421734_FMYI01000008_1_025_029059_030039_pos_d_Bacteria_p_Firmicutes_c_Bacilli_o_Bacillales_f_Amphibacillaceae_g_Pelagirhabdus_s_Pelagirhabdus_alkalitolerans:0.23227)100.00:0.11857)93.00:0.08182,MARdb_ssuABhargavaea_cecembensis_DSE10_MMP02469443_NZ_AOFT01000003_1_247_210835_211983_neg_d_Bacteria_p_Firmicutes_c_Bacilli_o_Bacillales_A_f_Planococcaceae_g_Bhargavaea_s_Bhargavaea_cecembensis:0.27734)81.00:0.04738,MARdb_ssuASalinicoccus_roseus_DSM_5351_MMP10363435_NZ_00RKQJ01000003_1_MMP10363435_40_0031986_0032990_neg_d_Bacteria_p_Firmicutes_c_Bacilli_o_Staphylococcales_f_Salinicoccaceae_g_Salinicoccus_s_Salinicoccus_roseus:0.29482)74.00:0.03414,(((MARdb_ssuAOceanobacillus_chungangensis_CAU_1051_MMP08100097_NZ_PIOD01000025_1_MMP08100097_249_269046_270047_pos_d_Bacteria_p_Firmicutes_c_Bacilli_o_Bacillales_f_Amphibacillaceae_g_Oceanobacillus:0.07337,MARdb_ssuAOceanobacillus_arenosus_CAU_1183_MMP08100074_NZ_0PIOC01000023_1_MMP08100074_23_026820_027818_pos_d_Bacteria_p_Firmicutes_c_Bacilli_o_Bacillales_f_Amphibacillaceae_g_Oceanobacillus:0.07354)100.00:0.18539,MARdb_ssuAOceanobacillus_bengalensis_MCCC_1K00260_MMP10172241_NZ_0RBZO01000006_1_MMP10172241_37_040312_041295_pos_d_Bacteria_p_Firmicutes_c_Bacilli_o_Bacillales_f_Amphibacillaceae_g_Oceanobacillus:0.18342)99.00:0.08395,MARdb_ssuABacillus_NSP22_2_MMP02469739_NZ_000KI530539_1_7_0006328_0007332_neg_d_Bacteria_p_Firmicutes_c_Bacilli_o_Bacillales_f_Amphibacillaceae_g_Sediminibacillus_s_Sediminibacillus_halophilus_B:0.16387)79.00:0.03843)77.00:0.08532)85.00:0.06208,(MARdb_ssuAJeotgalibacillus_sp_MMP02870886_CP009416_1_0701_0633651_0634625_pos_d_Bacteria_p_Firmicutes_c_Bacilli_o_Bacillales_f_Jeotgalibacillaceae_g_Jeotgalibacillus_s_Jeotgalibacillus_malaysiensis:0.26859,(MARdb_ssuAHalobacillus_kuroshimensis_JS_Hb7_MMP02441195_NZ_00000KE384438_1_100_0094158_0095141_neg_d_Bacteria_p_Firmicutes_c_Bacilli_o_Bacillales_f_Halobacillaceae_g_Halobacillus_s_Halobacillus_kuroshimensis:0.22057,MARdb_ssuASalimicrobium_flavidum_DSM_23127_MMP05421687_NZ_0FTOC01000009_1_MMP05421687_66_062319_063302_neg_d_Bacteria_p_Firmicutes_c_Bacilli_o_Bacillales_f_Halobacillaceae_g_Salimicrobium_s_Salimicrobium_flavidum:0.31363)100.00:0.07935)100.00:0.07548)100.00:0.20449)62.00:0.05687,(MARdb_ssuAHalopenitus_persicus_MMP00053810_NZ_AP017558_1_MMP00053810_2354_2451784_2452803_neg_d_Archaea_p_Halobacterota_c_Halobacteria_o_Halobacteriales_f_Haloferacaceae_g_Halopenitus_s_Halopenitus_persicus_A:0.13855,(MARdb_ssuAHalorubrum_CBA1229_MMP10386377_NZ_RIZC01000001_1_MMP10386377_2823_2832892_2833887_neg_d_Archaea_p_Halobacterota_c_Halobacteria_o_Halobacteriales_f_Haloferacaceae_g_Halorubrum:0.09333,MARdb_ssuAHalorubrum_trapanicum_MMP00053811_NZ_0AP017569_1_MMP00053811_518_0539462_0540439_pos_d_Archaea_p_Halobacterota_c_Halobacteria_o_Halobacteriales_f_Haloferacaceae_g_Halorubrum_s_Halorubrum_trapanicum:0.13490)100.00:0.23098)100.00:0.53100)63.00:0.08130)60.00:0.08099,(MARdb_ssuAOceanDNA_b2561_029_07_05109_06092_neg_d_Bacteria_p_Actinobacteriota_c_Actinomycetia_o_Actinomycetales_f_Microbacteriaceae_g_Aquiluna_s_:0.70150,((MARdb_ssuAMicrococcus_KT16_MMP09083205_NZ_QNRG01000004_1_MMP09083205_181_194981_196000_neg_d_Bacteria_p_Actinobacteriota_c_Actinobacteria_o_Actinomycetales_f_Micrococcaceae_g_Micrococcus_s_Micrococcus_luteus:0.60596,((((MARdb_ssuAKocuria_indica_NIO_1021_MMP06296028_FXAC01000016_1_0MMP06296028_19_021682_022731_pos_d_Bacteria_p_Actinobacteriota_c_Actinobacteria_o_Actinomycetales_f_Micrococcaceae_g_Kocuria_s_Kocuria_indica:0.54962,MARdb_ssuAKocuria_CNJ_770_MMP05830205_NZ_00MKJW01000099_1_5_004402_005442_pos_d_Bacteria_p_Actinobacteriota_c_Actinobacteria_o_Actinomycetales_f_Micrococcaceae_g_Kocuria_s_Kocuria_turfanensis:0.19568)100.00:0.20833,((MARdb_ssuAArthrobacter_psychrochitiniphilus_strain_GP3_MMP08041340_QHLZ01000004_1_MMP08041340_269_293026_294063_neg_d_Bacteria_p_Actinobacteriota_c_Actinobacteria_o_Actinomycetales_f_Micrococcaceae_g_Arthrobacter_A_s_Arthrobacter_A_psychrochitiniphilus:0.22919,MARdb_ssuAArthrobacter_TB_26_MMP02471755_NZ_0AUPJ01000032_1_6_06288_07331_neg_d_Bacteria_p_Actinobacteriota_c_Actinobacteria_o_Actinomycetales_f_Micrococcaceae_g_Arthrobacter_I_s_Arthrobacter_I_sp000427315:0.18764)100.00:0.11273,(MARdb_ssuAArthrobacter_subterraneus_NP_1H_MMP04488693_FNDT01000006_1_089_091756_092799_pos_d_Bacteria_p_Actinobacteriota_c_Actinobacteria_o_Actinomycetales_f_Micrococcaceae_g_Arthrobacter_D_s_Arthrobacter_D_subterraneus:0.16889,MARdb_ssuAArthrobacter_CAL618_MMP02471756_NZ_ASZW01000098_1_19_14972_16015_pos_d_Bacteria_p_Actinobacteriota_c_Actinobacteria_o_Actinomycetales_f_Micrococcaceae_g_Arthrobacter_D_s_Arthrobacter_D_sp003075455:0.12823)100.00:0.12060)100.00:0.06410)90.00:0.05817,MARdb_ssuALabedella_gwakjiensis_strain_DSM_21548_MMP07621113_NZ_PYAU01000001_1_MMP07621113_2096_2219577_2220623_neg_d_Bacteria_p_Actinobacteriota_c_Actinobacteria_o_Actinomycetales_f_Microbacteriaceae_g_Labedella_s_Labedella_gwakjiensis:0.22782)89.00:0.05347,(((MARdb_ssuASerinibacter_salmoneus_DSM_21801_MMP04490343_PDJD01000001_1_MMP04490343_2669_3025312_3026385_pos_d_Bacteria_p_Actinobacteriota_c_Actinobacteria_o_Actinomycetales_f_Beutenbergiaceae_g_Serinibacter_s_Serinibacter_salmoneus:0.33368,(MARdb_ssuACellulomonas_bogoriensis_69B4_MMP03113094_NZ_AXCZ01000027_1_14_17371_18411_neg_d_Bacteria_p_Actinobacteriota_c_Actinobacteria_o_Actinomycetales_f_Cellulomonadaceae_g_Actinotalea_s_Actinotalea_bogoriensis:0.22348,MARdb_ssuAGeorgenia_satyanarayanai_strain_CGMCC_1_10826_MMP05216184_UETB01000011_1_0MMP05216184_15_010386_011423_neg_d_Bacteria_p_Actinobacteriota_c_Actinobacteria_o_Actinomycetales_f_Actinomycetaceae_g_Georgenia_A_s_Georgenia_A_satyanarayanai:0.22848)100.00:0.05851)95.00:0.03690,((MARdb_ssuAOceanDNA_b2816_244_02_00331_01359_neg_d_Bacteria_p_Actinobacteriota_c_Actinomycetia_o_Actinomycetales_f_Microbacteriaceae_g_Yonghaparkia_s_:0.13310,MARdb_ssuAOceanDNA_b2820_250_02_00524_01552_pos_d_Bacteria_p_Actinobacteriota_c_Actinomycetia_o_Actinomycetales_f_Microbacteriaceae_g_Yonghaparkia_s_:0.15213)100.00:0.17110,(MARdb_ssuAOceanDNA_b2773_032_14_10606_11646_pos_d_Bacteria_p_Actinobacteriota_c_Actinomycetia_o_Actinomycetales_f_Microbacteriaceae_g_SISG01_s_:0.19761,MARdb_ssuATARA_SAMEA4396941_METAG_MEMEIINC_237_04_01941_02981_pos_d_Bacteria_p_Actinobacteriota_c_Actinobacteria_o_Actinomycetales_f_Microbacteriaceae_g_Salinibacterium_s_:0.26335)100.00:0.19156)100.00:0.11192)96.00:0.03912,(MARdb_ssuAMicrocella_alkaliphila_MMP00044342_AP017315_1_MMP00044342_1374_1405095_1406132_pos_d_Bacteria_p_Actinobacteriota_c_Actinobacteria_o_Actinomycetales_f_Microbacteriaceae_g_Microcella_s_Microcella_alkaliphila:0.25973,(MARdb_ssuAOceanDNA_b2809_157_05_03038_04081_pos_d_Bacteria_p_Actinobacteriota_c_Actinomycetia_o_Actinomycetales_f_Microbacteriaceae_g_Yonghaparkia_s_:0.16727,MARdb_ssuALeifsonia_NAT_116_MMP07619300_PABQ01000003_1_0MMP07619300_14_013975_014994_neg_d_Bacteria_p_Actinobacteriota_c_Actinobacteria_o_Actinomycetales_f_Microbacteriaceae_g_UBA1487_s_UBA1487_sp002325245:0.25488)100.00:0.07249)100.00:0.15738)100.00:0.07062)95.00:0.07039)95.00:0.06551,((((MARdb_ssuABrachybacterium_SW0106_09_MMP00039994_NZ_0BCAK01000003_1_19_020729_021793_pos_d_Bacteria_p_Actinobacteriota_c_Actinobacteria_o_Actinomycetales_f_Dermabacteraceae_g_Brachybacterium_s_Brachybacterium_paraconglomeratum:0.26746,MARdb_ssuAMicrobacterium_indicum_BBH6_MMP02440686_NZ_AULR01000001_1_258_291618_292643_pos_d_Bacteria_p_Actinobacteriota_c_Actinobacteria_o_Actinomycetales_f_Microbacteriaceae_g_Microbacterium_s_Microbacterium_indicum:0.17984)70.00:0.04919,MARdb_ssuAMicrobacterium_SAT_46_MMP07619482_PALJ01000005_1_0MMP07619482_21_024129_025163_neg_d_Bacteria_p_Actinobacteriota_c_Actinobacteria_o_Actinomycetales_f_Microbacteriaceae_g_Microbacterium_s_Microbacterium_sp900098805:0.17989)91.00:0.06313,(MARdb_ssuAMicrobacterium_profundi_Shh49_MMP02947407_NZ_0JPSY01000004_1_187_0196709_0197749_pos_d_Bacteria_p_Actinobacteriota_c_Actinobacteria_o_Actinomycetales_f_Microbacteriaceae_g_Microbacterium_s_Microbacterium_profundi:0.05184,MARdb_ssuAMicrobacterium_UBA6741_MMP06457279_DKHP01000032_1_037_035564_036604_pos_d_Bacteria_p_Actinobacteriota_c_Actinobacteria_o_Actinomycetales_f_Microbacteriaceae_g_Microbacterium_s_Microbacterium_maritypicum:0.14344)100.00:0.07664)55.00:0.02519,(MARdb_ssuAOceanDNA_b2591_028_011_012250_013287_pos_d_Bacteria_p_Actinobacteriota_c_Actinomycetia_o_Actinomycetales_f_Microbacteriaceae_g_Microbacterium_s_Microbacterium_lacus:0.06519,MARdb_ssuAOceanDNA_b2588_047_02_00277_01320_neg_d_Bacteria_p_Actinobacteriota_c_Actinomycetia_o_Actinomycetales_f_Microbacteriaceae_g_Microbacterium_s_:0.24603)100.00:0.09199)100.00:0.17207)100.00:0.28681)100.00:0.21234)83.00:0.23192)100.00:0.53362,(((MARdb_ssuAWilliamsia_marianensis_strain_DSM_44944_MMP08769610_QEOM01000009_1_MMP08769610_196_245511_246419_pos_d_Bacteria_p_Actinobacteriota_c_Actinobacteria_o_Mycobacteriales_f_Mycobacteriaceae_g_Williamsia_s_Williamsia_muralis:0.75858,MARdb_ssuAPaenibacillus_naphthalenovorans_PR_N1_MMP05421868_FNDY01000006_1_014_011927_012835_pos_d_Bacteria_p_Firmicutes_I_c_Bacilli_A_o_Paenibacillales_f_Paenibacillaceae_g_Paenibacillus_G_s_Paenibacillus_G_naphthalenovorans:0.70512)100.00:0.89806,MARdb_ssuAOceanDNA_b38596_044_02_00539_01555_neg_d_Bacteria_p_Proteobacteria_c_Gammaproteobacteria_o_Pseudomonadales_f_Moraxellaceae_g_Moraxella_A_s_:0.73969)34.00:0.02560,((((((((((((((MARdb_ssuAStreptomyces_hyaluromycini_NBRC_110483_MMP00041946_NZ_00BCFL01000034_1_MMP00041946_19_0026271_0027332_neg_d_Bacteria_p_Actinobacteriota_c_Actinobacteria_o_Streptomycetales_f_Streptomycetaceae_g_Streptomyces_s_Streptomyces_hyaluromycini:0.97471,MARdb_ssuAPseudomonas_313_MMP02470875_NZ_0ANBZ01000028_1_33_040957_041910_pos_d_Bacteria_p_Proteobacteria_c_Gammaproteobacteria_o_Pseudomonadales_f_Pseudomonadaceae_g_Pseudomonas_B_s_Pseudomonas_B_oryzihabitans_B:0.59119)100.00:0.39137,(MARdb_ssuAPseudonocardia_ammonioxydans_H9_MMP05216207_FOUY01000020_1_040_039467_040438_pos_d_Bacteria_p_Actinobacteriota_c_Actinobacteria_o_Mycobacteriales_f_Pseudonocardiaceae_g_Pseudonocardia_s_Pseudonocardia_ammonioxydans:0.14181,MARdb_ssuAPseudonocardia_autotrophica_DSM_43083_MMP05718038_NZ_0MIFY01000005_1_340_0383298_0384281_pos_d_Bacteria_p_Actinobacteriota_c_Actinobacteria_o_Mycobacteriales_f_Pseudonocardiaceae_g_Pseudonocardia_s_Pseudonocardia_alni:0.10829)100.00:0.55804)100.00:0.30835,((MARdb_ssuASphingobium_YG1_MMP00112194_NZ_0AP018519_1_MMP00112194_424_0485853_0486902_pos_d_Bacteria_p_Proteobacteria_c_Alphaproteobacteria_o_Sphingomonadales_f_Sphingomonadaceae_g_Sphingobium:0.39406,MARdb_ssuAOceanDNA_b32141_02_377_425444_426460_pos_d_Bacteria_p_Proteobacteria_c_Alphaproteobacteria_o_Sphingomonadales_f_Sphingomonadaceae_g_Sphingomonas_s_Sphingomonas_sp002292295:0.36843)100.00:0.64152,(MARdb_ssuAOceanDNA_b23454_0104_02_00435_01382_neg_d_Bacteria_p_Proteobacteria_c_Alphaproteobacteria_o_Caulobacterales_f_Caulobacteraceae_g_Caulobacter_s_Caulobacter_vibrioides_E:0.63405,((MARdb_ssuASphingomonas_TDK1_MMP04978195_NZ_LXVY01000003_1_280_291791_292741_pos_d_Bacteria_p_Proteobacteria_c_Alphaproteobacteria_o_Sphingomonadales_f_Sphingomonadaceae_g_Sphingomonas_s_Sphingomonas_sp001650735:0.63488,(MARdb_ssuASphingobium_yanoikuyae_UBA1832_MMP06453460_DDJE01000022_1_259_305886_306839_neg_d_Bacteria_p_Proteobacteria_c_Alphaproteobacteria_o_Sphingomonadales_f_Sphingomonadaceae_g_Sphingobium_s_Sphingobium_yanoikuyae:0.13305,(MARdb_ssuAOceanDNA_b32044_100_008_006897_007856_pos_d_Bacteria_p_Proteobacteria_c_Alphaproteobacteria_o_Sphingomonadales_f_Sphingomonadaceae_g_Sphingobium_s_:0.11902,MARdb_ssuASphingobium_YG1_MMP00112194_NZ_AP018518_1_MMP00112194_1354_1417784_1418752_neg_d_Bacteria_p_Proteobacteria_c_Alphaproteobacteria_o_Sphingomonadales_f_Sphingomonadaceae_g_Sphingobium:0.07637)100.00:0.13281)100.00:0.44562)100.00:0.15437,(MARdb_ssuAOceanDNA_b32141_02_384_432418_433356_pos_d_Bacteria_p_Proteobacteria_c_Alphaproteobacteria_o_Sphingomonadales_f_Sphingomonadaceae_g_Sphingomonas_s_Sphingomonas_sp002292295:0.30406,MARdb_ssuASphingobium_YG1_MMP00112194_NZ_0AP018519_1_MMP00112194_425_0486903_0487853_pos_d_Bacteria_p_Proteobacteria_c_Alphaproteobacteria_o_Sphingomonadales_f_Sphingomonadaceae_g_Sphingobium:0.37994)100.00:0.19595)100.00:0.23231)100.00:0.14737)98.00:0.12001)95.00:0.03870,MARdb_ssuASphingomonas_TDK1_MMP04978195_NZ_LXVY01000003_1_284_297467_299824_pos_d_Bacteria_p_Proteobacteria_c_Alphaproteobacteria_o_Sphingomonadales_f_Sphingomonadaceae_g_Sphingomonas_s_Sphingomonas_sp001650735:1.07030)97.00:0.04831,(((((MARdb_ssuAPseudomonas_aeruginosa_strain_Jp245_MMP07424068_NSTN01000012_1_0MMP07424068_90_095134_096078_pos_d_Bacteria_p_Proteobacteria_c_Gammaproteobacteria_o_Pseudomonadales_f_Pseudomonadaceae_g_Pseudomonas_s_Pseudomonas_aeruginosa:0.21063,(MARdb_ssuAPseudomonas_Choline_02u_1_MMP08125752_PJBC01000001_1_0MMP08125752_91_100082_101029_neg_d_Bacteria_p_Proteobacteria_c_Gammaproteobacteria_o_Pseudomonadales_f_Pseudomonadaceae_g_Pseudomonas_E_s_Pseudomonas_E_sp002836515:0.08958,MARdb_ssuAPseudomonas_prosekii_strain_P2673_MMP08794446_QFAW01000032_1_0MMP08794446_18_016234_017193_neg_d_Bacteria_p_Proteobacteria_c_Gammaproteobacteria_o_Pseudomonadales_f_Pseudomonadaceae_g_Pseudomonas_E_s_Pseudomonas_E_prosekii:0.08897)100.00:0.19522)100.00:0.54168,((MARdb_ssuASalinicola_EAC_73_MMP07620069_NZNW01000116_1_00MMP07620069_6_004197_005201_neg_d_Bacteria_p_Proteobacteria_c_Gammaproteobacteria_o_Pseudomonadales_f_Halomonadaceae_g_Salinicola_s_Salinicola_sp002695065:0.44213,(MARdb_ssuAPseudomonas_313_MMP02470875_NZ_0ANBZ01000028_1_76_085890_086849_pos_d_Bacteria_p_Proteobacteria_c_Gammaproteobacteria_o_Pseudomonadales_f_Pseudomonadaceae_g_Pseudomonas_B_s_Pseudomonas_B_oryzihabitans_B:0.34043,(MARdb_ssuAOceanDNA_b41302_295_02_00747_01682_pos_d_Bacteria_p_Proteobacteria_c_Gammaproteobacteria_o_Pseudomonadales_f_Pseudomonadaceae_g_Pseudomonas_E_s_Pseudomonas_E_putida_P:0.13158,(MARdb_ssuAPseudomonas_BTN1_MMP05967369_NZ_MPBM01000038_1_143_173174_174130_neg_d_Bacteria_p_Proteobacteria_c_Gammaproteobacteria_o_Pseudomonadales_f_Pseudomonadaceae_g_Pseudomonas_E_s_Pseudomonas_E_sp002966775:0.11354,(MARdb_ssuAOceanDNA_b41305_02_004_003526_004482_pos_d_Bacteria_p_Proteobacteria_c_Gammaproteobacteria_o_Pseudomonadales_f_Pseudomonadaceae_g_Pseudomonas_E_s_Pseudomonas_E_sp002255865:0.08981,MARdb_ssuAPseudomonas_sp_A_ATCC_PTA_122608_MMP04346844_NZ_LPNO01000002_1_MMP04346844_110_128893_129846_neg_d_Bacteria_p_Proteobacteria_c_Gammaproteobacteria_o_Pseudomonadales_f_Pseudomonadaceae_g_Pseudomonas_E_s_Pseudomonas_E_sp001952855:0.06438)100.00:0.03750)100.00:0.08861)100.00:0.17388)77.00:0.05126)100.00:0.32383,(MARdb_ssuAPseudomonas_313_MMP02470875_NZ_0ANBZ01000028_1_73_082425_083372_pos_d_Bacteria_p_Proteobacteria_c_Gammaproteobacteria_o_Pseudomonadales_f_Pseudomonadaceae_g_Pseudomonas_B_s_Pseudomonas_B_oryzihabitans_B:0.43595,MARdb_ssuAPseudomonas_deceptionensis_LMG_25555_MMP04489800_FNUD01000002_1_4100_4539442_4540365_neg_d_Bacteria_p_Proteobacteria_c_Gammaproteobacteria_o_Pseudomonadales_f_Pseudomonadaceae_g_Pseudomonas_E_s_Pseudomonas_E_deceptionensis:0.65437)100.00:0.21780)100.00:0.20520)100.00:0.39378,((MARdb_ssuAPseudomonas_aeruginosa_148_MMP02732279_NZ_0ATAJ01000013_1_92_096652_097638_pos_d_Bacteria_p_Proteobacteria_c_Gammaproteobacteria_o_Pseudomonadales_f_Pseudomonadaceae_g_Pseudomonas_s_Pseudomonas_aeruginosa:0.28310,(MARdb_ssuAOceanDNA_b35157_09_012_010958_011941_neg_d_Bacteria_p_Proteobacteria_c_Gammaproteobacteria_o_Enterobacterales_f_Enterobacteriaceae_g_Pantoea_s_Pantoea_sp000295955:0.13176,(MARdb_ssuAOceanDNA_b35153_04_138_145652_146635_pos_d_Bacteria_p_Proteobacteria_c_Gammaproteobacteria_o_Enterobacterales_f_Enterobacteriaceae_g_Pantoea_s_Pantoea_dispersa:0.10066,MARdb_ssuAOceanDNA_b35159_36_004_002852_003835_neg_d_Bacteria_p_Proteobacteria_c_Gammaproteobacteria_o_Enterobacterales_f_Enterobacteriaceae_g_Pantoea_s_Pantoea_vagans_C:0.05334)100.00:0.08020)100.00:0.45665)100.00:0.44840,MARdb_ssuAMethylobacterium_NP_6_MMP07619460_PBTN01000022_1_0MMP07619460_28_037255_038253_neg_d_Bacteria_p_Proteobacteria_c_Alphaproteobacteria_o_Rhizobiales_f_Beijerinckiaceae_g_Methylobacterium_s_Methylobacterium_purpurogeneiscleroticus:0.72508)100.00:0.09023)100.00:0.16964,(((MARdb_ssuAOceanDNA_b41233_005_068_070378_071298_neg_d_Bacteria_p_Proteobacteria_c_Gammaproteobacteria_o_Pseudomonadales_f_Pseudomonadaceae_g_Pseudomonas_E_s_:0.42530,MARdb_ssuAOceanDNA_b35159_32_012_011146_012075_neg_d_Bacteria_p_Proteobacteria_c_Gammaproteobacteria_o_Enterobacterales_f_Enterobacteriaceae_g_Pantoea_s_Pantoea_vagans_C:0.50719)100.00:0.64042,MARdb_ssuAMethylobacterium_salsuginis_CGMCC_1_6474_MMP04488125_FOSV01000001_1_422_451904_452845_neg_d_Bacteria_p_Proteobacteria_c_Alphaproteobacteria_o_Rhizobiales_f_Beijerinckiaceae_g_Methylobacterium_s_Methylobacterium_salsuginis:0.53580)100.00:0.15905,((MARdb_ssuAOceanDNA_b33512_013_12_14662_15603_neg_d_Bacteria_p_Proteobacteria_c_Gammaproteobacteria_o_Burkholderiales_f_Burkholderiaceae_g_Ralstonia_s_Ralstonia_pickettii:0.26150,((MARdb_ssuAPseudacidovorax_intermedius_NH_1_MMP02469492_NZ_0ANOY01001628_1_3_02208_03182_neg_d_Bacteria_p_Proteobacteria_c_Gammaproteobacteria_o_Burkholderiales_f_Burkholderiaceae_g_Pseudacidovorax:0.18339,MARdb_ssuAOceanDNA_b33607_265_02_00401_01372_pos_d_Bacteria_p_Proteobacteria_c_Gammaproteobacteria_o_Burkholderiales_f_Burkholderiaceae_g_ALPHA2B_s_:0.09929)98.00:0.03673,MARdb_ssuAVariovorax_NP_4_MMP07620176_PBYB01000155_1_00MMP07620176_1_000002_000901_neg_d_Bacteria_p_Proteobacteria_c_Gammaproteobacteria_o_Burkholderiales_f_Burkholderiaceae_g_Variovorax_s_Variovorax_sp900115375:0.06865)100.00:0.15637)100.00:0.25652,((MARdb_ssuAKushneria_avicenniae_Mw2a_MMP05421848_FOLY01000005_1_086_095876_096868_neg_d_Bacteria_p_Proteobacteria_c_Gammaproteobacteria_o_Pseudomonadales_f_Halomonadaceae_g_Kushneria_s_Kushneria_avicenniae:0.39193,MARdb_ssuASalinicola_EAC_73_MMP07620069_NZNW01000116_1_00MMP07620069_7_005250_006209_neg_d_Bacteria_p_Proteobacteria_c_Gammaproteobacteria_o_Pseudomonadales_f_Halomonadaceae_g_Salinicola_s_Salinicola_sp002695065:0.37361)100.00:0.14545,(((MARdb_ssuAKlebsiella_sp_NFIX53_MMP06161047_QKUD01000001_1_0MMP06161047_823_0870626_0871600_neg_d_Bacteria_p_Proteobacteria_c_Gammaproteobacteria_o_Enterobacterales_f_Enterobacteriaceae_g_Klebsiella_s_Klebsiella_quasipneumoniae:0.10621,MARdb_ssuARaoultella_ornithinolytica_BAL286_MMP03072844_NZ_JXXF01000096_1_24_026648_027622_neg_d_Bacteria_p_Proteobacteria_c_Gammaproteobacteria_o_Enterobacterales_f_Enterobacteriaceae_g_Raoultella_s_Raoultella_ornithinolytica:0.18236)100.00:0.32169,(MARdb_ssuAOceanDNA_b35157_08_093_102499_103431_neg_d_Bacteria_p_Proteobacteria_c_Gammaproteobacteria_o_Enterobacterales_f_Enterobacteriaceae_g_Pantoea_s_Pantoea_sp000295955:0.25184,(MARdb_ssuAOceanDNA_b35155_04_126_147673_148605_neg_d_Bacteria_p_Proteobacteria_c_Gammaproteobacteria_o_Enterobacterales_f_Enterobacteriaceae_g_Pantoea_s_Pantoea_ludwigii_B:0.13898,MARdb_ssuAOceanDNA_b35153_07_070_076994_077923_pos_d_Bacteria_p_Proteobacteria_c_Gammaproteobacteria_o_Enterobacterales_f_Enterobacteriaceae_g_Pantoea_s_Pantoea_dispersa:0.16248)100.00:0.09372)100.00:0.26017)100.00:0.09975,((((MARdb_ssuAPseudomonas_putida_B001_MMP2272788_NZ_00CAED01000064_1_2_001512_002477_pos_d_Bacteria_p_Proteobacteria_c_Gammaproteobacteria_o_Pseudomonadales_f_Pseudomonadaceae_g_Pseudomonas_E_s_Pseudomonas_E_monteilii:0.09217,MARdb_ssuAOceanDNA_b41302_254_10_06918_07880_neg_d_Bacteria_p_Proteobacteria_c_Gammaproteobacteria_o_Pseudomonadales_f_Pseudomonadaceae_g_Pseudomonas_E_s_Pseudomonas_E_putida_P:0.06829)100.00:0.11251,(MARdb_ssuAOceanDNA_b41304_01_117_116455_117420_pos_d_Bacteria_p_Proteobacteria_c_Gammaproteobacteria_o_Pseudomonadales_f_Pseudomonadaceae_g_Pseudomonas_E_s_Pseudomonas_E_sp001320045:0.10532,(MARdb_ssuAOceanDNA_b41299_0441_01_00003_00851_pos_d_Bacteria_p_Proteobacteria_c_Gammaproteobacteria_o_Pseudomonadales_f_Pseudomonadaceae_g_Pseudomonas_E_s_Pseudomonas_E_putida_L:0.18808,MARdb_ssuAOceanDNA_b41300_086_12_10683_11648_pos_d_Bacteria_p_Proteobacteria_c_Gammaproteobacteria_o_Pseudomonadales_f_Pseudomonadaceae_g_Pseudomonas_E_s_Pseudomonas_E_putida_L:0.00000)100.00:0.11868)100.00:0.07020)100.00:0.11532,MARdb_ssuAPseudomonas_aeruginosa_MMP07347483_CP022526_1_0MMP07347483_445_0546289_0547245_neg_d_Bacteria_p_Proteobacteria_c_Gammaproteobacteria_o_Pseudomonadales_f_Pseudomonadaceae_g_Pseudomonas_s_Pseudomonas_aeruginosa:0.24188)55.00:0.04894,MARdb_ssuAPseudomonas_313_MMP02470875_NZ_0ANBZ01000028_1_34_041907_042881_pos_d_Bacteria_p_Proteobacteria_c_Gammaproteobacteria_o_Pseudomonadales_f_Pseudomonadaceae_g_Pseudomonas_B_s_Pseudomonas_B_oryzihabitans_B:0.25454)55.00:0.08155)100.00:0.08111)99.00:0.16389)100.00:0.27808)86.00:0.08666)86.00:0.06288,((MARdb_ssuAPseudomonas_alcaligenes_OT_69_MMP02471815_NZ_0ATCP01000191_1_52_054132_055070_pos_d_Bacteria_p_Proteobacteria_c_Gammaproteobacteria_o_Pseudomonadales_f_Pseudomonadaceae_g_Pseudomonas_F_s_Pseudomonas_F_alcaligenes:0.93752,(MARdb_ssuAOceanDNA_b41233_001_053_059252_060238_pos_d_Bacteria_p_Proteobacteria_c_Gammaproteobacteria_o_Pseudomonadales_f_Pseudomonadaceae_g_Pseudomonas_E_s_:0.39920,(MARdb_ssuAPseudomonas_fluorescens_ML11A_MMP06140193_NZ_0MRXZ01000046_1_16_021619_022593_pos_d_Bacteria_p_Proteobacteria_c_Gammaproteobacteria_o_Pseudomonadales_f_Pseudomonadaceae_g_Pseudomonas_E_s_Pseudomonas_E_sp002966775:0.15715,MARdb_ssuAOceanDNA_b41305_23_017_020300_021274_neg_d_Bacteria_p_Proteobacteria_c_Gammaproteobacteria_o_Pseudomonadales_f_Pseudomonadaceae_g_Pseudomonas_E_s_Pseudomonas_E_sp002255865:0.07075)100.00:0.36366)100.00:0.28663)100.00:0.25716,MARdb_ssuAOceanDNA_b33391_0621_04_03565_04377_neg_d_Bacteria_p_Proteobacteria_c_Gammaproteobacteria_o_Burkholderiales_f_Burkholderiaceae_g_Paraburkholderia_s_Paraburkholderia_fungorum:0.69678)99.00:0.15612)100.00:0.10414)100.00:0.16244,((MARdb_ssuAOceanDNA_b33391_0591_04_03530_04519_neg_d_Bacteria_p_Proteobacteria_c_Gammaproteobacteria_o_Burkholderiales_f_Burkholderiaceae_g_Paraburkholderia_s_Paraburkholderia_fungorum:0.49892,(MARdb_ssuASphingomonas_TDK1_MMP04978195_NZ_LXVY01000003_1_270_282380_283369_pos_d_Bacteria_p_Proteobacteria_c_Alphaproteobacteria_o_Sphingomonadales_f_Sphingomonadaceae_g_Sphingomonas_s_Sphingomonas_sp001650735:0.35423,(MARdb_ssuASphingobium_YG1_MMP00112194_NZ_AP018518_1_MMP00112194_1363_1426879_1427877_neg_d_Bacteria_p_Proteobacteria_c_Alphaproteobacteria_o_Sphingomonadales_f_Sphingomonadaceae_g_Sphingobium:0.10926,MARdb_ssuASphingobium_yanoikuyae_UBA1832_MMP06453460_DDJE01000022_1_268_314807_315781_neg_d_Bacteria_p_Proteobacteria_c_Alphaproteobacteria_o_Sphingomonadales_f_Sphingomonadaceae_g_Sphingobium_s_Sphingobium_yanoikuyae:0.18724)100.00:0.26881)100.00:0.41834)100.00:0.69710,MARdb_ssuAMumia_flava_DSM_27763_MMP07621477_PGEZ01000001_1_MMP07621477_2367_2531016_2532023_pos_d_Bacteria_p_Actinobacteriota_c_Actinobacteria_o_Propionibacteriales_f_Nocardioidaceae_g_Mumia_s_Mumia_flava:1.02829)56.00:0.16820)55.00:0.05710,(((MARdb_ssuAStreptomyces_MUSC_14_MMP05915731_NZ_MLYN01000023_1_148_150850_151908_neg_d_Bacteria_p_Actinobacteriota_c_Actinobacteria_o_Streptomycetales_f_Streptomycetaceae_g_Streptomyces_s_Streptomyces_sp001866675:1.26192,MARdb_ssuARhodococcus_agglutinans_strain_CCTCC_AB2014297_MMP10395197_RKLP01000002_1_MMP10395197_214_231870_232880_neg_d_Bacteria_p_Actinobacteriota_c_Actinobacteria_o_Mycobacteriales_f_Mycobacteriaceae_g_Rhodococcus:0.73450)99.00:0.13232,(MARdb_ssuAOceanDNA_b41305_43_012_014606_015580_neg_d_Bacteria_p_Proteobacteria_c_Gammaproteobacteria_o_Pseudomonadales_f_Pseudomonadaceae_g_Pseudomonas_E_s_Pseudomonas_E_sp002255865:0.21912,MARdb_ssuAOceanDNA_b41304_13_034_033628_034617_neg_d_Bacteria_p_Proteobacteria_c_Gammaproteobacteria_o_Pseudomonadales_f_Pseudomonadaceae_g_Pseudomonas_E_s_Pseudomonas_E_sp001320045:0.24385)100.00:0.77992)99.00:0.12817,(((((MARdb_ssuAMycobacterium_chubuense_MMP02261374_CP003055_1_0012_0012153_0013127_pos_d_Bacteria_p_Actinobacteriota_c_Actinobacteria_o_Mycobacteriales_f_Mycobacteriaceae_g_Mycolicibacterium_s_Mycolicibacterium_chubuense_A:0.32616,MARdb_ssuAMycobacterium_rhodesiae_MMP02261383_CP003169_1_2900_2944555_2945532_pos_d_Bacteria_p_Actinobacteriota_c_Actinobacteria_o_Mycobacteriales_f_Mycobacteriaceae_g_Mycolicibacterium_s_Mycolicibacterium_rhodesiae_A:0.17540)100.00:0.55568,((MARdb_ssuAMycobacterium_rhodesiae_MMP02261383_CP003169_1_4998_5142683_5143702_neg_d_Bacteria_p_Actinobacteriota_c_Actinobacteria_o_Mycobacteriales_f_Mycobacteriaceae_g_Mycolicibacterium_s_Mycolicibacterium_rhodesiae_A:0.48500,(MARdb_ssuAMycobacterium_saopaulense_8489_MMP05897984_NZ_000MLIC01000003_1_9_0008410_0009435_neg_d_Bacteria_p_Actinobacteriota_c_Actinobacteria_o_Mycobacteriales_f_Mycobacteriaceae_g_Mycobacteroides_s_Mycobacteroides_saopaulense:0.07814,(MARdb_ssuAMycobacterium_chelonae_29191_MMP05897982_NZ_00MLIA01000009_1_37_0045321_0046346_neg_d_Bacteria_p_Actinobacteriota_c_Actinobacteria_o_Mycobacteriales_f_Mycobacteriaceae_g_Mycobacteroides_s_Mycobacteroides_chelonae:0.04735,MARdb_ssuAMycobacterium_abscessus_subsp_abscessus_06_0524_MMP05897974_NZ_MLCJ01000053_1_554_584145_585206_pos_d_Bacteria_p_Actinobacteriota_c_Actinobacteria_o_Mycobacteriales_f_Mycobacteriaceae_g_Mycobacteroides_s_Mycobacteroides_abscessus:0.08757)100.00:0.06620)100.00:0.22284)99.00:0.07918,(MARdb_ssuARhodococcus_SBT000017_MMP04495211_NZ_0REFU01000002_1_MMP04495211_162_0176128_0177174_neg_d_Bacteria_p_Actinobacteriota_c_Actinobacteria_o_Mycobacteriales_f_Mycobacteriaceae_g_Rhodococcus_s_Rhodococcus_sp000813105:0.37373,(MARdb_ssuAGordonia_amicalis_CCMA_559_MMP02471693_NZ_0AWTB01000017_1_66_060952_062031_pos_d_Bacteria_p_Actinobacteriota_c_Actinobacteria_o_Mycobacteriales_f_Mycobacteriaceae_g_Gordonia_s_Gordonia_amicalis:0.15029,MARdb_ssuAGordonia_lacunae_BS2_MMP06928587_NGFO01000006_1_MMP06928587_168_172745_173815_neg_d_Bacteria_p_Actinobacteriota_c_Actinobacteria_o_Mycobacteriales_f_Mycobacteriaceae_g_Gordonia_s_Gordonia_lacunae:0.10381)100.00:0.24832)100.00:0.11210)100.00:0.24584)100.00:0.16831,(MARdb_ssuASciscionella_SE31_MMP02582401_JALM01000028_1_025_023965_024936_pos_d_Bacteria_p_Actinobacteriota_c_Actinobacteria_o_Mycobacteriales_f_Pseudonocardiaceae_g_Sciscionella_s_Sciscionella_sp000737195:0.76646,(MARdb_ssuAPseudonocardia_ammonioxydans_H9_MMP05216207_FOUY01000020_1_080_076878_077939_pos_d_Bacteria_p_Actinobacteriota_c_Actinobacteria_o_Mycobacteriales_f_Pseudonocardiaceae_g_Pseudonocardia_s_Pseudonocardia_ammonioxydans:0.49234,(MARdb_ssuAAmycolatopsis_albispora_MMP04604227_NZ_CP015163_1_MMP04604227_4253_4522426_4523424_pos_d_Bacteria_p_Actinobacteriota_c_Actinobacteria_o_Mycobacteriales_f_Pseudonocardiaceae_g_Amycolatopsis_s_Amycolatopsis_albispora:0.35457,MARdb_ssuAAmycolatopsis_sp_AU_G6_MMP07313103_NKYE01000008_1_MMP07313103_177_197621_198640_pos_d_Bacteria_p_Actinobacteriota_c_Actinobacteria_o_Mycobacteriales_f_Pseudonocardiaceae_g_Amycolatopsis_s_Amycolatopsis_antarctica:0.31751)100.00:0.13990)100.00:0.18849)79.00:0.13793)100.00:0.11499,(MARdb_ssuAAeromicrobium_REDSEA_S35_B1_MMP04534556_LUNG01000028_1_006_003766_004779_neg_d_Bacteria_p_Actinobacteriota_c_Actinobacteria_o_Propionibacteriales_f_Nocardioidaceae_g_Aeromicrobium_s_Aeromicrobium_erythreum:0.58829,(((MARdb_ssuAStreptomyces_MUSC164T_MMP03445834_NZ_0LAKD01000015_1_81_085701_086744_pos_d_Bacteria_p_Actinobacteriota_c_Actinobacteria_o_Streptomycetales_f_Streptomycetaceae_g_Streptomyces_s_Streptomyces_antioxidans:0.24861,(((MARdb_ssuAStreptomyces_sp_ADI95_17_MMP10372320_ML123046_1_0MMP10372320_790_0914664_0915692_neg_d_Bacteria_p_Actinobacteriota_c_Actinobacteria_o_Streptomycetales_f_Streptomycetaceae_g_Streptomyces:0.15748,MARdb_ssuAStreptomyces_AW19M42_MMP2272178_NZ_0CBRG010000122_1_25_029379_030407_neg_d_Bacteria_p_Actinobacteriota_c_Actinobacteria_o_Streptomycetales_f_Streptomycetaceae_g_Streptomyces:0.11725)100.00:0.07243,MARdb_ssuAStreptomyces_CNB091_MMP02441673_NZ_KB898996_1_190_196489_197517_neg_d_Bacteria_p_Actinobacteriota_c_Actinobacteria_o_Streptomycetales_f_Streptomycetaceae_g_Streptomyces_s_Streptomyces_sp000377965:0.09356)99.00:0.01134,MARdb_ssuAStreptomyces_sp_ADI96_02_MMP10372321_ML123034_1_0MMP10372321_438_0485546_0486574_pos_d_Bacteria_p_Actinobacteriota_c_Actinobacteria_o_Streptomycetales_f_Streptomycetaceae_g_Streptomyces:0.10602)100.00:0.13133)99.00:0.08241,MARdb_ssuAStreptomyces_CNY228_MMP02441350_NZ_KB898221_1_434_497592_498638_neg_d_Bacteria_p_Actinobacteriota_c_Actinobacteria_o_Streptomycetales_f_Streptomycetaceae_g_Streptomyces_s_Streptomyces_albidoflavus:0.20663)63.00:0.04141,(MARdb_ssuAStreptomyces_indicus_IH32_1_MMP05421806_FNFF01000015_1_0175_0215886_0216923_pos_d_Bacteria_p_Actinobacteriota_c_Actinobacteria_o_Streptomycetales_f_Streptomycetaceae_g_Streptomyces_s_Streptomyces_indicus:0.14577,(MARdb_ssuAStreptomyces_sp_MMP09925543_NZ_CP031969_1_MMP09925543_7057_7849432_7850454_neg_d_Bacteria_p_Actinobacteriota_c_Actinobacteria_o_Streptomycetales_f_Streptomycetaceae_g_Streptomyces_s_Streptomyces_sviceus:0.10958,(MARdb_ssuAStreptomyces_diastatochromogenes_DSM_40608_MMP05462163_MCGQ01000055_1_0MMP05462163_44_061162_062175_pos_d_Bacteria_p_Actinobacteriota_c_Actinobacteria_o_Streptomycetales_f_Streptomycetaceae_g_Streptomyces_s_Streptomyces_diastatochromogenes:0.05464,MARdb_ssuAStreptomyces_MUSC_14_MMP05915731_NZ_MLYN01000037_1_120_121983_122990_neg_d_Bacteria_p_Actinobacteriota_c_Actinobacteria_o_Streptomycetales_f_Streptomycetaceae_g_Streptomyces_s_Streptomyces_sp001866675:0.13319)100.00:0.05118)100.00:0.13350)49.00:0.02227)100.00:0.42031)99.00:0.11106)100.00:0.11425,(MARdb_ssuAMarinactinospora_thermotolerans_SCSIO_00652_MMP02745673_NZ_FUWS01000003_1_MMP02745673_432_486706_487680_neg_d_Bacteria_p_Actinobacteriota_c_Actinobacteria_o_Streptosporangiales_f_Streptosporangiaceae_g_Marinactinospora_s_Marinactinospora_thermotolerans:0.63254,(((MARdb_ssuANocardia_crassostreae_NBRC_100342_MMP00040648_NZ_BDCH01000017_1_139_149427_150422_neg_d_Bacteria_p_Actinobacteriota_c_Actinobacteria_o_Mycobacteriales_f_Mycobacteriaceae_g_Nocardia_s_Nocardia_crassostreae:0.24650,MARdb_ssuANocardia_seriolae_MMP00066002_AP017900_1_MMP00066002_6048_6395092_6396087_neg_d_Bacteria_p_Actinobacteriota_c_Actinobacteria_o_Mycobacteriales_f_Mycobacteriaceae_g_Nocardia_s_Nocardia_seriolae:0.22493)100.00:0.39135,MARdb_ssuANonomuraea_maritima_FXJ7_203_MMP05421874_FNFB01000008_1_229_253349_254338_pos_d_Bacteria_p_Actinobacteriota_c_Actinobacteria_o_Streptosporangiales_f_Streptosporangiaceae_g_Nonomuraea_s_Nonomuraea_maritima:0.40186)93.00:0.07836,MARdb_ssuAActinomadura_sp_LHW63021_MMP09453373_QLYX01000005_1_MMP09453373_161_157529_158521_neg_d_Bacteria_p_Actinobacteriota_c_Actinobacteria_o_Streptosporangiales_f_Streptosporangiaceae_g_LHW63021_s_LHW63021_sp003289645:0.48465)100.00:0.11267)100.00:0.09021)100.00:0.24504)98.00:0.11242)100.00:0.54797,(((MARdb_ssuAOceanDNA_b26668_0167_04_03296_04285_pos_d_Bacteria_p_Proteobacteria_c_Alphaproteobacteria_o_Rhizobiales_f_Beijerinckiaceae_g_Methylobacterium_s_:0.05914,MARdb_ssuAMethylobacterium_NP_6_MMP07619460_PBTN01000035_1_MMP07619460_100_116573_117562_neg_d_Bacteria_p_Proteobacteria_c_Alphaproteobacteria_o_Rhizobiales_f_Beijerinckiaceae_g_Methylobacterium_s_Methylobacterium_purpurogeneiscleroticus:0.11485)100.00:0.65015,(MARdb_ssuASalinicola_EAC_73_MMP07620069_NZNW01000069_1_0MMP07620069_10_009168_010133_pos_d_Bacteria_p_Proteobacteria_c_Gammaproteobacteria_o_Pseudomonadales_f_Halomonadaceae_g_Salinicola_s_Salinicola_sp002695065:0.51515,MARdb_ssuAOceanDNA_b33391_1046_02_01343_02317_neg_d_Bacteria_p_Proteobacteria_c_Gammaproteobacteria_o_Burkholderiales_f_Burkholderiaceae_g_Paraburkholderia_s_Paraburkholderia_fungorum:0.34429)100.00:0.29003)100.00:0.14417,((MARdb_ssuAKushneria_avicenniae_Mw2a_MMP05421848_FOLY01000005_1_081_091753_092784_neg_d_Bacteria_p_Proteobacteria_c_Gammaproteobacteria_o_Pseudomonadales_f_Halomonadaceae_g_Kushneria_s_Kushneria_avicenniae:0.41975,(MARdb_ssuAHalomonas_alkaliantarctica_FS_N4_MMP02691833_NZ_JHQL01000006_1_118_0130153_0131127_pos_d_Bacteria_p_Proteobacteria_c_Gammaproteobacteria_o_Pseudomonadales_f_Halomonadaceae_g_Halomonas_s_Halomonas_alkaliantarctica:0.36630,(MARdb_ssuASalinicola_EAC_73_MMP07620069_NZNW01000116_1_00MMP07620069_2_000672_001640_neg_d_Bacteria_p_Proteobacteria_c_Gammaproteobacteria_o_Pseudomonadales_f_Halomonadaceae_g_Salinicola_s_Salinicola_sp002695065:0.14159,MARdb_ssuASalinicola_peritrichatus_strain_JCM_18795_MMP06299117_NZ_0PZJU01000059_1_MMP06299117_44_043713_044684_neg_d_Bacteria_p_Proteobacteria_c_Gammaproteobacteria_o_Pseudomonadales_f_Halomonadaceae_g_Salinicola_s_Salinicola_peritrichatus:0.03665)100.00:0.31283)100.00:0.10027)100.00:0.38754,(((MARdb_ssuAMethylobacterium_salsuginis_CGMCC_1_6474_MMP04488125_FOSV01000007_1_177_179074_180024_pos_d_Bacteria_p_Proteobacteria_c_Alphaproteobacteria_o_Rhizobiales_f_Beijerinckiaceae_g_Methylobacterium_s_Methylobacterium_salsuginis:0.43012,MARdb_ssuAAfipia_MED_728_MMP07618278_NZFD01000034_1_0MMP07618278_48_057372_058358_pos_d_Bacteria_p_Proteobacteria_c_Alphaproteobacteria_o_Rhizobiales_f_Xanthobacteraceae_g_Afipia_s_Afipia_broomeae:0.44264)99.00:0.13381,(MARdb_ssuAOceanDNA_b33299_046_15_13726_14694_neg_d_Bacteria_p_Proteobacteria_c_Gammaproteobacteria_o_Burkholderiales_f_Burkholderiaceae_g_Cupriavidus_s_Cupriavidus_gilardii:0.48051,(MARdb_ssuAMethyloversatilis_universalis_EHg5_MMP02261291_NZ_KB900539_1_1782_1968980_1969954_neg_d_Bacteria_p_Proteobacteria_c_Gammaproteobacteria_o_Burkholderiales_f_Rhodocyclaceae_g_Methyloversatilis_s_Methyloversatilis_universalis_A:0.29608,MARdb_ssuAPseudacidovorax_intermedius_NH_1_MMP02469492_NZ_ANOY01001060_1_19_20835_21809_pos_d_Bacteria_p_Proteobacteria_c_Gammaproteobacteria_o_Burkholderiales_f_Burkholderiaceae_g_Pseudacidovorax:0.28614)100.00:0.15802)63.00:0.04618)48.00:0.04115,(MARdb_ssuAOceanDNA_b33391_1184_02_01414_02433_neg_d_Bacteria_p_Proteobacteria_c_Gammaproteobacteria_o_Burkholderiales_f_Burkholderiaceae_g_Paraburkholderia_s_Paraburkholderia_fungorum:0.59214,((MARdb_ssuAOceanDNA_b41164_004_17_14283_15260_pos_d_Bacteria_p_Proteobacteria_c_Gammaproteobacteria_o_Pseudomonadales_f_Pseudomonadaceae_g_Pseudomonas_D_s_Pseudomonas_D_pachastrellae:0.49429,((MARdb_ssuAOceanDNA_b41305_11_134_125378_126358_neg_d_Bacteria_p_Proteobacteria_c_Gammaproteobacteria_o_Pseudomonadales_f_Pseudomonadaceae_g_Pseudomonas_E_s_Pseudomonas_E_sp002255865:0.05423,MARdb_ssuAPseudomonas_sp_A_ATCC_PTA_122608_MMP04346844_NZ_LPNO01000035_1_MMP04346844_358_404682_405635_neg_d_Bacteria_p_Proteobacteria_c_Gammaproteobacteria_o_Pseudomonadales_f_Pseudomonadaceae_g_Pseudomonas_E_s_Pseudomonas_E_sp001952855:0.12256)100.00:0.26188,(((MARdb_ssuAOceanDNA_b41216_166_08_06554_07522_neg_d_Bacteria_p_Proteobacteria_c_Gammaproteobacteria_o_Pseudomonadales_f_Pseudomonadaceae_g_Pseudomonas_E_s_:0.01420,MARdb_ssuATARA_SAMEA4397215_METAG_JKNLCGCP_039_02_00830_01681_neg_d_Bacteria_p_Proteobacteria_c_Gammaproteobacteria_o_Pseudomonadales_f_Pseudomonadaceae_g_Pseudomonas_E_s_Pseudomonas_E_peli:0.00727)100.00:0.19259,(MARdb_ssuAPseudomonas_PI11_MMP07203179_NIQU01000012_1_00MMP07203179_40_0046222_0047181_pos_d_Bacteria_p_Proteobacteria_c_Gammaproteobacteria_o_Pseudomonadales_f_Pseudomonadaceae_g_Pseudomonas_E_s_Pseudomonas_E_sp002741105:0.10489,MARdb_ssuAOceanDNA_b41267_11_093_103635_104588_neg_d_Bacteria_p_Proteobacteria_c_Gammaproteobacteria_o_Pseudomonadales_f_Pseudomonadaceae_g_Pseudomonas_E_s_Pseudomonas_E_fulva_B:0.13431)100.00:0.06534)100.00:0.07214,MARdb_ssuAOceanDNA_b41233_015_043_041049_041996_pos_d_Bacteria_p_Proteobacteria_c_Gammaproteobacteria_o_Pseudomonadales_f_Pseudomonadaceae_g_Pseudomonas_E_s_:0.13691)100.00:0.14575)100.00:0.07971)99.00:0.04882,((MARdb_ssuAPseudomonas_313_MMP02470875_NZ_0ANBZ01000028_1_48_056338_057309_pos_d_Bacteria_p_Proteobacteria_c_Gammaproteobacteria_o_Pseudomonadales_f_Pseudomonadaceae_g_Pseudomonas_B_s_Pseudomonas_B_oryzihabitans_B:0.34342,MARdb_ssuAPseudomonas_aeruginosa_MW3a_MMP02952973_NZ_0JAQK01000006_1_88_090497_091456_pos_d_Bacteria_p_Proteobacteria_c_Gammaproteobacteria_o_Pseudomonadales_f_Pseudomonadaceae_g_Pseudomonas_s_Pseudomonas_aeruginosa:0.19721)99.00:0.07099,(MARdb_ssuAOceanDNA_b41302_254_09_05941_06903_neg_d_Bacteria_p_Proteobacteria_c_Gammaproteobacteria_o_Pseudomonadales_f_Pseudomonadaceae_g_Pseudomonas_E_s_Pseudomonas_E_putida_P:0.22162,(MARdb_ssuAOceanDNA_b41304_01_118_117435_118397_pos_d_Bacteria_p_Proteobacteria_c_Gammaproteobacteria_o_Pseudomonadales_f_Pseudomonadaceae_g_Pseudomonas_E_s_Pseudomonas_E_sp001320045:0.09783,MARdb_ssuAOceanDNA_b41301_178_02_01200_02156_neg_d_Bacteria_p_Proteobacteria_c_Gammaproteobacteria_o_Pseudomonadales_f_Pseudomonadaceae_g_Pseudomonas_E_s_Pseudomonas_E_putida_L:0.16018)100.00:0.13997)100.00:0.06937)100.00:0.14583)99.00:0.08411)97.00:0.06063)57.00:0.10008)100.00:0.07619)100.00:0.29267)78.00:0.09096,(((((MARdb_ssuAAcinetobacter_sp_MB5_MMP08295223_NZ_00POVU01000011_1_MMP08295223_5_003157_004149_neg_d_Bacteria_p_Proteobacteria_c_Gammaproteobacteria_o_Pseudomonadales_f_Moraxellaceae_g_Acinetobacter_s_Acinetobacter_sp003261585:0.44564,((MARdb_ssuAOceanDNA_b38565_082_02_01253_02239_neg_d_Bacteria_p_Proteobacteria_c_Gammaproteobacteria_o_Pseudomonadales_f_Moraxellaceae_g_Acinetobacter_s_Acinetobacter_junii:0.15612,(MARdb_ssuAAcinetobacter_NP_28_MMP07618236_PBYO01000024_1_0MMP07618236_85_087220_088209_pos_d_Bacteria_p_Proteobacteria_c_Gammaproteobacteria_o_Pseudomonadales_f_Moraxellaceae_g_Acinetobacter_s_Acinetobacter_venetianus:0.10460,MARdb_ssuAAcinetobacter_haemolyticus_UBA4199_MMP06455650_DFTZ01000024_1_03_01815_02801_pos_d_Bacteria_p_Proteobacteria_c_Gammaproteobacteria_o_Pseudomonadales_f_Moraxellaceae_g_Acinetobacter_s_Acinetobacter_venetianus:0.06501)100.00:0.09719)100.00:0.20489,(((MARdb_ssuAOceanDNA_b38577_07_060_066281_067270_neg_d_Bacteria_p_Proteobacteria_c_Gammaproteobacteria_o_Pseudomonadales_f_Moraxellaceae_g_Acinetobacter_s_Acinetobacter_radioresistens:0.30648,MARdb_ssuAOceanDNA_b38546_41_004_003317_004318_pos_d_Bacteria_p_Proteobacteria_c_Gammaproteobacteria_o_Pseudomonadales_f_Moraxellaceae_g_Acinetobacter_s_:0.26160)100.00:0.06709,MARdb_ssuAMALA_SAMN05422188_METAG_AIKGMMGA_024_05_03980_04975_pos_d_Bacteria_p_Proteobacteria_c_Gammaproteobacteria_o_Pseudomonadales_f_Moraxellaceae_g_Acinetobacter_s_Acinetobacter_johnsonii:0.16299)100.00:0.15688,MARdb_ssuAAcinetobacter_IN_3_MMP07618235_NZLS01000089_1_MMP07618235_63_064084_065091_pos_d_Bacteria_p_Proteobacteria_c_Gammaproteobacteria_o_Pseudomonadales_f_Moraxellaceae_g_Acinetobacter_s_Acinetobacter_baylyi:0.15639)86.00:0.07471)86.00:0.12080)100.00:0.49956,(MARdb_ssuAOceanDNA_b38574_13_013_011906_012889_neg_d_Bacteria_p_Proteobacteria_c_Gammaproteobacteria_o_Pseudomonadales_f_Moraxellaceae_g_Acinetobacter_s_Acinetobacter_oleivorans:0.15770,(MARdb_ssuAOceanDNA_b38547_01_383_410858_411850_pos_d_Bacteria_p_Proteobacteria_c_Gammaproteobacteria_o_Pseudomonadales_f_Moraxellaceae_g_Acinetobacter_s_:0.09746,MARdb_ssuAAcinetobacter_guillouiae_MSP4_18_MMP02469989_NZ_0ASQG01000034_1_50_053292_054284_pos_d_Bacteria_p_Proteobacteria_c_Gammaproteobacteria_o_Pseudomonadales_f_Moraxellaceae_g_Acinetobacter_s_Acinetobacter_guillouiae:0.10097)100.00:0.15522)100.00:0.44558)93.00:0.19480,(MARdb_ssuAOceanDNA_b33393_178_07_06976_007926_pos_d_Bacteria_p_Proteobacteria_c_Gammaproteobacteria_o_Burkholderiales_f_Burkholderiaceae_g_Pelomonas_s_:0.54782,(MARdb_ssuAOceanDNA_b33513_1097_02_00547_01617_pos_d_Bacteria_p_Proteobacteria_c_Gammaproteobacteria_o_Burkholderiales_f_Burkholderiaceae_g_Ralstonia_s_Ralstonia_pickettii_B:0.41579,((MARdb_ssuARhodoferax_ferrireducens_MMP02598320_CP000267_1_1803_1913273_1914304_neg_d_Bacteria_p_Proteobacteria_c_Gammaproteobacteria_o_Burkholderiales_f_Burkholderiaceae_g_Rhodoferax_s_Rhodoferax_ferrireducens:0.26792,MARdb_ssuAOceanDNA_b33313_426_02_00862_01869_neg_d_Bacteria_p_Proteobacteria_c_Gammaproteobacteria_o_Burkholderiales_f_Burkholderiaceae_g_Hydrogenophaga_s_:0.24515)100.00:0.04558,MARdb_ssuAOceanDNA_b33317_035_06_004332_005312_pos_d_Bacteria_p_Proteobacteria_c_Gammaproteobacteria_o_Burkholderiales_f_Burkholderiaceae_g_Hylemonella_s_Hylemonella_sp003500955:0.14300)100.00:0.15352)100.00:0.16052)100.00:0.17713)100.00:0.14235,((((MARdb_ssuAOceanDNA_b41299_0108_04_02932_03858_neg_d_Bacteria_p_Proteobacteria_c_Gammaproteobacteria_o_Pseudomonadales_f_Pseudomonadaceae_g_Pseudomonas_E_s_Pseudomonas_E_putida_L:0.26158,(MARdb_ssuAPseudomonas_fluorescens_ML11A_MMP06140193_NZ_0MRXZ01000003_1_48_044128_045078_neg_d_Bacteria_p_Proteobacteria_c_Gammaproteobacteria_o_Pseudomonadales_f_Pseudomonadaceae_g_Pseudomonas_E_s_Pseudomonas_E_sp002966775:0.18739,MARdb_ssuAPseudomonas_sp_A_ATCC_PTA_122608_MMP04346844_NZ_0LPNO01000019_1_MMP04346844_92_096792_097718_neg_d_Bacteria_p_Proteobacteria_c_Gammaproteobacteria_o_Pseudomonadales_f_Pseudomonadaceae_g_Pseudomonas_E_s_Pseudomonas_E_sp001952855:0.19301)100.00:0.23712)100.00:0.54934,MARdb_ssuAOceanDNA_b41011_093_14_09634_10623_pos_d_Bacteria_p_Proteobacteria_c_Gammaproteobacteria_o_Pseudomonadales_f_Pseudomonadaceae_g_Pseudomonas_B_s_Pseudomonas_B_luteola:0.41748)52.00:0.10425,(((MARdb_ssuAOceanDNA_b41299_0144_03_01523_02446_pos_d_Bacteria_p_Proteobacteria_c_Gammaproteobacteria_o_Pseudomonadales_f_Pseudomonadaceae_g_Pseudomonas_E_s_Pseudomonas_E_putida_L:0.22057,MARdb_ssuAOceanDNA_b41305_16_034_042165_043097_pos_d_Bacteria_p_Proteobacteria_c_Gammaproteobacteria_o_Pseudomonadales_f_Pseudomonadaceae_g_Pseudomonas_E_s_Pseudomonas_E_sp002255865:0.19798)100.00:0.22025,(MARdb_ssuAOceanDNA_b41267_09_044_053049_053642_pos_d_Bacteria_p_Proteobacteria_c_Gammaproteobacteria_o_Pseudomonadales_f_Pseudomonadaceae_g_Pseudomonas_E_s_Pseudomonas_E_fulva_B:0.32753,MARdb_ssuAPseudomonas_alcaligenes_OT_69_MMP02471815_NZ_00ATCP01000188_1_7_006204_007133_neg_d_Bacteria_p_Proteobacteria_c_Gammaproteobacteria_o_Pseudomonadales_f_Pseudomonadaceae_g_Pseudomonas_F_s_Pseudomonas_F_alcaligenes:0.15566)100.00:0.12815)100.00:0.16620,(MARdb_ssuAMangrovibacter_MFB070_MMP02719562_NZ_JJMI01000039_1_220_256249_257205_pos_d_Bacteria_p_Proteobacteria_c_Gammaproteobacteria_o_Enterobacterales_f_Enterobacteriaceae_g_Mangrovibacter_s_Mangrovibacter_plantisponsor:0.38543,(((MARdb_ssuAOceanDNA_b35150_040_005_004314_005279_neg_d_Bacteria_p_Proteobacteria_c_Gammaproteobacteria_o_Enterobacterales_f_Enterobacteriaceae_g_Erwinia_s_:0.29782,((MARdb_ssuAOceanDNA_b35158_03_034_036635_037597_pos_d_Bacteria_p_Proteobacteria_c_Gammaproteobacteria_o_Enterobacterales_f_Enterobacteriaceae_g_Pantoea_s_Pantoea_sp000295955:0.28371,MARdb_ssuAOceanDNA_b35152_73_007_007116_008069_neg_d_Bacteria_p_Proteobacteria_c_Gammaproteobacteria_o_Enterobacterales_f_Enterobacteriaceae_g_Pantoea_s_Pantoea_agglomerans:0.19807)100.00:0.05502,(MARdb_ssuAOceanDNA_b35159_16_029_036905_037864_neg_d_Bacteria_p_Proteobacteria_c_Gammaproteobacteria_o_Enterobacterales_f_Enterobacteriaceae_g_Pantoea_s_Pantoea_vagans_C:0.10093,MARdb_ssuAOceanDNA_b35153_33_016_018322_019281_pos_d_Bacteria_p_Proteobacteria_c_Gammaproteobacteria_o_Enterobacterales_f_Enterobacteriaceae_g_Pantoea_s_Pantoea_dispersa:0.10797)100.00:0.07221)100.00:0.09905)97.00:0.07973,(((MARdb_ssuAKlebsiella_sp_NFIX53_MMP06161047_QKUD01000003_1_0MMP06161047_387_0438954_0439916_neg_d_Bacteria_p_Proteobacteria_c_Gammaproteobacteria_o_Enterobacterales_f_Enterobacteriaceae_g_Klebsiella_s_Klebsiella_quasipneumoniae:0.12271,MARdb_ssuARaoultella_ornithinolytica_BAL286_MMP03072844_NZ_JXXF01000007_1_16_017264_018226_pos_d_Bacteria_p_Proteobacteria_c_Gammaproteobacteria_o_Enterobacterales_f_Enterobacteriaceae_g_Raoultella_s_Raoultella_ornithinolytica:0.06089)100.00:0.10996,((ref_Swiss_ssuA_sp_P75853_SSUA_ECOLI_Putative_aliphatic_sulfonates_binding_protein_OS_Escherichia_coli_strain_K12_OX_83333_GN_ssuA_PE_1_SV_2_d_Bacteria_p_Proteobacteria_c_Gammaproteobacteria_o_Enterobacterales_f_Enterobacteriaceae_g_Escherichia_s_Escherichia_flexneri:0.00553,MARdb_ssuAEscherichia_coli_E1140_MMP02678201_NZ_0JDFU02000001_1_668_0766068_0767063_neg_d_Bacteria_p_Proteobacteria_c_Gammaproteobacteria_o_Enterobacterales_f_Enterobacteriaceae_g_Escherichia_s_Escherichia_flexneri:0.04321)100.00:0.09986,(MARdb_ssuACitrobacter_freundii_UBA7334_MMP06457368_DKPM01000001_1_074_076301_077275_pos_d_Bacteria_p_Proteobacteria_c_Gammaproteobacteria_o_Enterobacterales_f_Enterobacteriaceae_g_Citrobacter_s_Citrobacter_freundii:0.08587,MARdb_ssuACitrobacter_amalonaticus_YG6_MMP03982883_NZ_0LIGA01000002_1_595_0687467_0688441_neg_d_Bacteria_p_Proteobacteria_c_Gammaproteobacteria_o_Enterobacterales_f_Enterobacteriaceae_g_Citrobacter_A_s_Citrobacter_A_amalonaticus_D:0.10039)100.00:0.02494)100.00:0.03351)78.00:0.03503,MARdb_ssuAEnterobacter_cloacae_ST3_MMP04219575_NZ_0KQ759758_1_2762_2939982_2940944_neg_d_Bacteria_p_Proteobacteria_c_Gammaproteobacteria_o_Enterobacterales_f_Enterobacteriaceae_g_Enterobacter_s_Enterobacter_himalayensis:0.14931)100.00:0.07439)96.00:0.07266,(MARdb_ssuASerratia_marcescens_K27_MMP07980362_PESM01000080_1_00MMP07980362_9_012204_013169_neg_d_Bacteria_p_Proteobacteria_c_Gammaproteobacteria_o_Enterobacterales_f_Enterobacteriaceae_g_Serratia_s_Serratia_nematodiphila:0.06167,MARdb_ssuASerratia_liquefaciens_72_MMP06053761_MQRG01000001_1_0564_0585628_0586593_neg_d_Bacteria_p_Proteobacteria_c_Gammaproteobacteria_o_Enterobacterales_f_Enterobacteriaceae_g_Serratia_s_Serratia_liquefaciens:0.11553)100.00:0.09947)98.00:0.08977)100.00:0.19850)100.00:0.09382)56.00:0.08071,MARdb_ssuAgamma_proteobacterium_L1E11_MMP03447955_LAPT01000110_1_00MMP03447955_6_004926_005918_pos_d_Bacteria_p_Proteobacteria_c_Gammaproteobacteria_o_Pseudomonadales_f_Nitrincolaceae_g_Balneatrix_s_Balneatrix_sp003194385:0.65466)100.00:0.21253)100.00:0.22180,((MARdb_ssuAOceanDNA_b33391_0538_04_03428_04426_neg_d_Bacteria_p_Proteobacteria_c_Gammaproteobacteria_o_Burkholderiales_f_Burkholderiaceae_g_Paraburkholderia_s_Paraburkholderia_fungorum:0.45608,MARdb_ssuAOceanDNA_b33510_0004_06_2943_3935_neg_d_Bacteria_p_Proteobacteria_c_Gammaproteobacteria_o_Burkholderiales_f_Burkholderiaceae_g_Ralstonia_s_Ralstonia_insidiosa:0.43155)100.00:0.30966,(MARdb_ssuAPseudomonas_313_MMP02470875_NZ_0ANBZ01000081_1_10_008637_009590_neg_d_Bacteria_p_Proteobacteria_c_Gammaproteobacteria_o_Pseudomonadales_f_Pseudomonadaceae_g_Pseudomonas_B_s_Pseudomonas_B_oryzihabitans_B:0.41502,MARdb_ssuAMassilia_sp_MMP09453097_NZ_CP030092_1_MMP09453097_4616_5415961_5416884_neg_d_Bacteria_p_Proteobacteria_c_Gammaproteobacteria_o_Burkholderiales_f_Burkholderiaceae_g_Pseudoduganella_s_Pseudoduganella_sp003293715:0.54405)77.00:0.11150)100.00:0.21654)98.00:0.09941)56.00:0.06549,(((((((((MARdb_ssuAPlanktothrix_agardhii_NIVA_CYA_56_3_MMP02261503_NZ_000KE734723_1_282_0314050_0315336_neg_d_Bacteria_p_Cyanobacteria_c_Cyanobacteriia_o_Cyanobacteriales_f_Phormidiaceae_g_Planktothrix_s_Planktothrix_rubescens:1.43881,MARdb_ssuARaphidiopsis_brookii_D9_MMP02470244_NZ_0ACYB01000040_1_30_031965_033089_pos_d_Bacteria_p_Cyanobacteria_c_Cyanobacteriia_o_Cyanobacteriales_f_Nostocaceae_g_Raphidiopsis_s_Raphidiopsis_brookii:0.87114)96.00:0.11612,MARdb_ssuAOceanDNA_b27495_0383_02_01055_02002_pos_d_Bacteria_p_Proteobacteria_c_Alphaproteobacteria_o_Rhizobiales_f_Xanthobacteraceae_g_Afipia_s_Afipia_sp000497575:1.09600)68.00:0.12113,(MARdb_ssuARaphidiopsis_brookii_D9_MMP02470244_NZ_0ACYB01000040_1_31_033111_034073_pos_d_Bacteria_p_Cyanobacteria_c_Cyanobacteriia_o_Cyanobacteriales_f_Nostocaceae_g_Raphidiopsis_s_Raphidiopsis_brookii:0.23249,MARdb_ssuARaphidiopsis_brookii_D9_MMP02470244_NZ_0ACYB01000040_1_17_015770_016813_pos_d_Bacteria_p_Cyanobacteria_c_Cyanobacteriia_o_Cyanobacteriales_f_Nostocaceae_g_Raphidiopsis_s_Raphidiopsis_brookii:0.60276)100.00:0.66632)63.00:0.04023,(MARdb_ssuAPaenibacillus_sp_MMP08934269_CP028922_1_0MMP08934269_260_0284389_0285393_neg_d_Bacteria_p_Firmicutes_I_c_Bacilli_A_o_Paenibacillales_f_Paenibacillaceae_g_Paenibacillus_R_s_Paenibacillus_R_sp003060825:0.42770,(MARdb_ssuABacillus_YLB_04_MMP09531617_NZ_0QNQT01000005_1_MMP09531617_232_0208067_0209083_pos_d_Bacteria_p_Firmicutes_c_Bacilli_o_Bacillales_f_Bacillaceae_A_g_Bacillus_D:0.29610,(MARdb_ssuAOceanobacillus_YLB_02_MMP10172232_NZ_RCHR01000004_1_MMP10172232_171_171773_172735_neg_d_Bacteria_p_Firmicutes_c_Bacilli_o_Bacillales_f_Amphibacillaceae_g_Oceanobacillus:0.27380,MARdb_ssuAOceanobacillus_bengalensis_MCCC_1K00260_MMP10172241_NZ_0RBZO01000020_1_MMP10172241_80_071211_072158_pos_d_Bacteria_p_Firmicutes_c_Bacilli_o_Bacillales_f_Amphibacillaceae_g_Oceanobacillus:0.27246)100.00:0.21821)100.00:0.15530)100.00:0.35367)70.00:0.15547,((MARdb_ssuABacillus_marisflavi_TF_11_MMP03940004_NZ_00LGUE01000003_1_49_0050206_0051165_pos_d_Bacteria_p_Firmicutes_c_Bacilli_o_Bacillales_f_Bacillaceae_B_g_Bacillus_F_s_Bacillus_F_marisflavi:0.45416,MARdb_ssuAGeomicrobium_JCM_19055_MMP00000386_NZ_0BAXL01000004_1_25_016470_017465_pos_d_Bacteria_p_Firmicutes_c_Bacilli_o_Bacillales_f_Marinococcaceae_g_Geomicrobium_s_Geomicrobium_sp000698185:0.51165)100.00:0.68231,(MARdb_ssuAVariovorax_NP_4_MMP07620176_PBYB01000147_1_0MMP07620176_26_022777_023742_neg_d_Bacteria_p_Proteobacteria_c_Gammaproteobacteria_o_Burkholderiales_f_Burkholderiaceae_g_Variovorax_s_Variovorax_sp900115375:0.61702,(MARdb_ssuAOceanDNA_b41304_16_102_119526_120506_pos_d_Bacteria_p_Proteobacteria_c_Gammaproteobacteria_o_Pseudomonadales_f_Pseudomonadaceae_g_Pseudomonas_E_s_Pseudomonas_E_sp001320045:0.17282,(MARdb_ssuAPseudomonas_putida_B001_MMP2272788_NZ_0CAED01000006_1_33_031580_032560_pos_d_Bacteria_p_Proteobacteria_c_Gammaproteobacteria_o_Pseudomonadales_f_Pseudomonadaceae_g_Pseudomonas_E_s_Pseudomonas_E_monteilii:0.08146,MARdb_ssuAOceanDNA_b41266_043_013_013236_014165_neg_d_Bacteria_p_Proteobacteria_c_Gammaproteobacteria_o_Pseudomonadales_f_Pseudomonadaceae_g_Pseudomonas_E_s_Pseudomonas_E_fulva:0.17981)100.00:0.07690)100.00:0.42670)100.00:0.26737)99.00:0.21768)73.00:0.11292,((((MARdb_ssuARaphidiopsis_brookii_D9_MMP02470244_NZ_00ACYB01000040_1_4_001989_003212_pos_d_Bacteria_p_Cyanobacteria_c_Cyanobacteriia_o_Cyanobacteriales_f_Nostocaceae_g_Raphidiopsis_s_Raphidiopsis_brookii:0.56675,(MARdb_ssuAfilamentous_cyanobacterium_CCP3_MMP08617408_PYGV01000338_1_0MMP08617408_5_004219_005130_neg_d_Bacteria_p_Cyanobacteria_c_Cyanobacteriia_o_Phormidesmiales_f_Phormidesmiaceae_g_Nodosilinea_s_Nodosilinea_sp003022385:0.59419,MARdb_ssuAPlanktothrix_mougeotii_NIVA_CYA_405_MMP02261501_NZ_00KE734707_1_421_0461502_0462572_pos_d_Bacteria_p_Cyanobacteria_c_Cyanobacteriia_o_Cyanobacteriales_f_Phormidiaceae_g_Planktothrix_s_Planktothrix_rubescens:0.38333)97.00:0.07798)100.00:0.17605,MARdb_ssuAChroococcales_cyanobacterium_CENA595_MMP03354289_NZ_0JYON01000031_1_39_029691_030830_neg_d_Bacteria_p_Cyanobacteria_c_Cyanobacteriia_o_Cyanobacteriales_f_Chroococcidiopsidaceae_g_Aliterella_s_Aliterella_atlantica:0.55531)87.00:0.03582,MARdb_ssuAPaenibacillus_naphthalenovorans_PR_N1_MMP05421868_FNDY01000001_1_024_023433_024419_pos_d_Bacteria_p_Firmicutes_I_c_Bacilli_A_o_Paenibacillales_f_Paenibacillaceae_g_Paenibacillus_G_s_Paenibacillus_G_naphthalenovorans:0.49493)90.00:0.05760,(MARdb_ssuAGeobacillus_thermodenitrificans_strain_OS27_MMP08135953_NZ_PIZS01000086_1_MMP08135953_176_176590_177588_neg_d_Bacteria_p_Firmicutes_c_Bacilli_o_Bacillales_f_Anoxybacillaceae_g_Geobacillus_s_Geobacillus_thermodenitrificans:0.18369,MARdb_ssuAGeobacillus_G1w1_MMP02850065_NZ_0JPYA01000105_1_97_099744_100736_neg_d_Bacteria_p_Firmicutes_c_Bacilli_o_Bacillales_f_Anoxybacillaceae_g_Geobacillus_s_Geobacillus_icigianus:0.16894)100.00:0.39453)67.00:0.03032)64.00:0.09830,((((((((MARdb_ssuAPlantactinospora_sp_MMP08638004_NZ_CP028158_1_MMP08638004_1179_1415444_1416664_pos_d_Bacteria_p_Actinobacteriota_c_Actinobacteria_o_Mycobacteriales_f_Micromonosporaceae_g_Plantactinospora_A_s_Plantactinospora_A_sp003030345:0.35476,MARdb_ssuAVerrucosispora_sp_FIM060022_MMP10434416_RQIV01000001_1_0MMP10434416_951_1088998_1089966_neg_d_Bacteria_p_Actinobacteriota_c_Actinobacteria_o_Mycobacteriales_f_Micromonosporaceae_g_Micromonospora_s_Micromonospora_maris:0.14751)93.00:0.09130,MARdb_ssuAMicromonospora_wenchangensis_CCTCC_AA_2012002_MMP06554453_MZMV01000018_1_00MMP06554453_9_006618_007589_pos_d_Bacteria_p_Actinobacteriota_c_Actinobacteria_o_Mycobacteriales_f_Micromonosporaceae_g_Micromonospora_s_Micromonospora_wenchangensis:0.13394)94.00:0.09266,MARdb_ssuAJishengella_endophytica_202201_MMP09786826_QVFT01000003_1_0MMP09786826_439_0578178_0579152_neg_d_Bacteria_p_Actinobacteriota_c_Actinobacteria_o_Mycobacteriales_f_Micromonosporaceae_g_Micromonospora_s_Micromonospora_chalcea:0.19256)99.00:0.14955,MARdb_ssuAMicromonospora_yangpuensis_FXJ6_011_MMP04488481_FMIA01000002_1_3026_3412371_3413351_neg_d_Bacteria_p_Actinobacteriota_c_Actinobacteria_o_Mycobacteriales_f_Micromonosporaceae_g_Micromonospora_s_Micromonospora_yangpuensis:0.15938)100.00:1.16832,MARdb_ssuAOceanDNA_b26664_036_12_10712_11647_pos_d_Bacteria_p_Proteobacteria_c_Alphaproteobacteria_o_Rhizobiales_f_Beijerinckiaceae_g_Lichenihabitans_s_:0.35508)97.00:0.20506,MARdb_ssuAOceanDNA_b26670_0362_04_01729_02760_neg_d_Bacteria_p_Proteobacteria_c_Alphaproteobacteria_o_Rhizobiales_f_Beijerinckiaceae_g_Methylobacterium_s_:0.47017)89.00:0.11285,(MARdb_ssuAMethylobacterium_salsuginis_CGMCC_1_6474_MMP04488125_FOSV01000007_1_176_177937_178926_pos_d_Bacteria_p_Proteobacteria_c_Alphaproteobacteria_o_Rhizobiales_f_Beijerinckiaceae_g_Methylobacterium_s_Methylobacterium_salsuginis:0.43051,(MARdb_ssuAAfipia_MED_728_MMP07618278_NZFD01000034_1_0MMP07618278_46_054970_055938_neg_d_Bacteria_p_Proteobacteria_c_Alphaproteobacteria_o_Rhizobiales_f_Xanthobacteraceae_g_Afipia_s_Afipia_broomeae:0.30646,MARdb_ssuAXanthobacter_126_MMP02584915_NZ_JAFO01000001_1_4435_4775488_4776447_pos_d_Bacteria_p_Proteobacteria_c_Alphaproteobacteria_o_Rhizobiales_f_Xanthobacteraceae_g_Xanthobacter_s_Xanthobacter_sp000702385:0.33481)100.00:0.10899)85.00:0.08661)98.00:0.16583,MARdb_ssuAMethylocaldum_marinum_MMP00066775_NZ_AP017928_1_MMP00066775_4963_5568234_5569214_pos_d_Bacteria_p_Proteobacteria_c_Gammaproteobacteria_o_Methylococcales_f_Methylococcaceae_g_Methylocaldum:0.74959)97.00:0.08131)61.00:0.06408,((((MARdb_ssuAAcinetobacter_radioresistens_B62_MMP09206170_NZ_0QZDR01000001_1_MMP09206170_53_057790_058755_neg_d_Bacteria_p_Proteobacteria_c_Gammaproteobacteria_o_Pseudomonadales_f_Moraxellaceae_g_Acinetobacter_s_Acinetobacter_radioresistens:0.24385,((MARdb_ssuAAcinetobacter_IN_3_MMP07618235_NZLS01000089_1_MMP07618235_62_063035_064057_pos_d_Bacteria_p_Proteobacteria_c_Gammaproteobacteria_o_Pseudomonadales_f_Moraxellaceae_g_Acinetobacter_s_Acinetobacter_baylyi:0.22632,(MARdb_ssuAOceanDNA_b38574_13_014_012960_013928_neg_d_Bacteria_p_Proteobacteria_c_Gammaproteobacteria_o_Pseudomonadales_f_Moraxellaceae_g_Acinetobacter_s_Acinetobacter_oleivorans:0.09290,(((MARdb_ssuAOceanDNA_b33748_029_03_03236_05752_pos_d_Bacteria_p_Proteobacteria_c_Gammaproteobacteria_o_Burkholderiales_f_Methylophilaceae_g_BACL14_s_:0.33532,MARdb_ssuAOceanDNA_b38573_892_01_00062_01054_neg_d_Bacteria_p_Proteobacteria_c_Gammaproteobacteria_o_Pseudomonadales_f_Moraxellaceae_g_Acinetobacter_s_Acinetobacter_junii:0.00000)100.00:0.07853,MARdb_ssuAAcinetobacter_haemolyticus_UBA4199_MMP06455650_DFTZ01000024_1_02_00810_01802_pos_d_Bacteria_p_Proteobacteria_c_Gammaproteobacteria_o_Pseudomonadales_f_Moraxellaceae_g_Acinetobacter_s_Acinetobacter_venetianus:0.10497)100.00:0.06144,(MARdb_ssuABGEO_SAMN07136824_METAG_HGPFLCCD_368_03_01161_02126_neg_d_Bacteria_p_Proteobacteria_c_Gammaproteobacteria_o_Pseudomonadales_f_Moraxellaceae_g_Acinetobacter_s_Acinetobacter_johnsonii:0.17506,MARdb_ssuAOceanDNA_b38568_0475_01_00002_00955_pos_d_Bacteria_p_Proteobacteria_c_Gammaproteobacteria_o_Pseudomonadales_f_Moraxellaceae_g_Acinetobacter_s_Acinetobacter_junii:0.01903)81.00:0.10525)87.00:0.11228)83.00:0.08082)100.00:0.09267,(MARdb_ssuAOceanDNA_b38546_41_003_002328_003299_pos_d_Bacteria_p_Proteobacteria_c_Gammaproteobacteria_o_Pseudomonadales_f_Moraxellaceae_g_Acinetobacter_s_:0.20947,(MARdb_ssuAAcinetobacter_guillouiae_MSP4_18_MMP02469989_NZ_0ASQG01000034_1_49_052298_053257_pos_d_Bacteria_p_Proteobacteria_c_Gammaproteobacteria_o_Pseudomonadales_f_Moraxellaceae_g_Acinetobacter_s_Acinetobacter_guillouiae:0.07074,MARdb_ssuAAcinetobacter_P8_3_8_MMP02470194_NZ_00AFIE01000004_1_8_006520_007479_neg_d_Bacteria_p_Proteobacteria_c_Gammaproteobacteria_o_Pseudomonadales_f_Moraxellaceae_g_Acinetobacter_s_Acinetobacter_sp000214135:0.06906)100.00:0.09948)90.00:0.05250)99.00:0.12790)100.00:0.59189,MARdb_ssuAMethyloversatilis_universalis_EHg5_MMP02261291_NZ_KB900539_1_1763_1951534_1952508_pos_d_Bacteria_p_Proteobacteria_c_Gammaproteobacteria_o_Burkholderiales_f_Rhodocyclaceae_g_Methyloversatilis_s_Methyloversatilis_universalis_A:0.48334)77.00:0.10643,(MARdb_ssuAOceanDNA_b38217_142_12_10226_11182_neg_d_Bacteria_p_Proteobacteria_c_Gammaproteobacteria_o_Pseudomonadales_f_Halomonadaceae_g_Halomonas_s_:0.58937,((MARdb_ssuAOceanospirillaceae_bacterium_NP_32_MMP07619545_PBYJ01000050_1_0MMP07619545_11_009151_010155_pos_d_Bacteria_p_Proteobacteria_c_Gammaproteobacteria_o_Pseudomonadales_f_Nitrincolaceae_g_Marinobacterium_s_Marinobacterium_litorale:0.10328,MARdb_ssuAMarinobacter_EVN1_MMP02345637_NZ_0AXCB01000070_1_91_082453_083454_pos_d_Bacteria_p_Proteobacteria_c_Gammaproteobacteria_o_Pseudomonadales_f_Oleiphilaceae_g_Marinobacter_s_Marinobacter_hydrocarbonoclasticus:0.04281)100.00:0.47944,(MARdb_ssuAPseudomonadaceae_bacterium_UBA4539_MMP06451052_DGLR01000002_1_232_257963_258928_neg_d_Bacteria_p_Proteobacteria_c_Gammaproteobacteria_o_Pseudomonadales_f_Pseudomonadaceae_g_Pseudomonas_D_s_Pseudomonas_D_pachastrellae:0.32820,((((((((MARdb_ssuAPseudomonas_313_MMP02470875_NZ_ANBZ01000031_1_104_110332_111297_neg_d_Bacteria_p_Proteobacteria_c_Gammaproteobacteria_o_Pseudomonadales_f_Pseudomonadaceae_g_Pseudomonas_B_s_Pseudomonas_B_oryzihabitans_B:0.35419,MARdb_ssuAOceanDNA_b41011_093_13_08663_09637_pos_d_Bacteria_p_Proteobacteria_c_Gammaproteobacteria_o_Pseudomonadales_f_Pseudomonadaceae_g_Pseudomonas_B_s_Pseudomonas_B_luteola:0.13459)100.00:0.10027,MARdb_ssuATARA_SAMEA2622676_METAG_EGBMCCLK_001_31_32992_33957_neg_d_Bacteria_p_Proteobacteria_c_Gammaproteobacteria_o_Pseudomonadales_f_Pseudomonadaceae_g_Pseudomonas_A_s_Pseudomonas_A_stutzeri_G:0.26611)63.00:0.04493,MARdb_ssuAPseudomonas_aeruginosa_MMP07347483_CP022526_1_MMP07347483_1489_1631257_1632228_neg_d_Bacteria_p_Proteobacteria_c_Gammaproteobacteria_o_Pseudomonadales_f_Pseudomonadaceae_g_Pseudomonas_s_Pseudomonas_aeruginosa:0.18852)63.00:0.03509,((MARdb_ssuAPseudomonas_deceptionensis_LMG_25555_MMP04489800_FNUD01000002_1_0817_0967902_0968867_neg_d_Bacteria_p_Proteobacteria_c_Gammaproteobacteria_o_Pseudomonadales_f_Pseudomonadaceae_g_Pseudomonas_E_s_Pseudomonas_E_deceptionensis:0.14910,MARdb_ssuAPseudomonas_prosekii_strain_P2673_MMP08794446_QFAW01000010_1_MMP08794446_164_176406_177386_pos_d_Bacteria_p_Proteobacteria_c_Gammaproteobacteria_o_Pseudomonadales_f_Pseudomonadaceae_g_Pseudomonas_E_s_Pseudomonas_E_prosekii:0.04951)100.00:0.04725,(MARdb_ssuAPseudomonas_plecoglossicida_MMP09691142_NZ_CP031146_1_MMP09691142_3505_3906479_3907444_pos_d_Bacteria_p_Proteobacteria_c_Gammaproteobacteria_o_Pseudomonadales_f_Pseudomonadaceae_g_Pseudomonas_E_s_Pseudomonas_E_plecoglossicida:0.08476,MARdb_ssuAOceanDNA_b41299_1112_02_00912_01757_neg_d_Bacteria_p_Proteobacteria_c_Gammaproteobacteria_o_Pseudomonadales_f_Pseudomonadaceae_g_Pseudomonas_E_s_Pseudomonas_E_putida_L:0.07559)99.00:0.04068)100.00:0.06563)63.00:0.03298,(MARdb_ssuAPseudomonas_alcaligenes_OT_69_MMP02471815_NZ_0ATCP01000219_1_18_017938_018903_pos_d_Bacteria_p_Proteobacteria_c_Gammaproteobacteria_o_Pseudomonadales_f_Pseudomonadaceae_g_Pseudomonas_F_s_Pseudomonas_F_alcaligenes:0.09699,MARdb_ssuAOceanDNA_b41233_042_021_026520_027494_pos_d_Bacteria_p_Proteobacteria_c_Gammaproteobacteria_o_Pseudomonadales_f_Pseudomonadaceae_g_Pseudomonas_E_s_:0.10390)99.00:0.02407)72.00:0.05535,MARdb_ssuAOceanDNA_b41229_0420_02_0729_1709_pos_d_Bacteria_p_Proteobacteria_c_Gammaproteobacteria_o_Pseudomonadales_f_Pseudomonadaceae_g_Pseudomonas_E_s_:0.10298)58.00:0.03818,(MARdb_ssuAOceanDNA_b41216_072_09_07183_08148_neg_d_Bacteria_p_Proteobacteria_c_Gammaproteobacteria_o_Pseudomonadales_f_Pseudomonadaceae_g_Pseudomonas_E_s_:0.08793,MARdb_ssuAOceanDNA_b41267_16_065_073536_074501_neg_d_Bacteria_p_Proteobacteria_c_Gammaproteobacteria_o_Pseudomonadales_f_Pseudomonadaceae_g_Pseudomonas_E_s_Pseudomonas_E_fulva_B:0.11659)96.00:0.03024)55.00:0.04014,(MARdb_ssuAPseudomonas_oleovorans_UBA6922_MMP06455621_DKAQ01000009_1_024_026685_027647_neg_d_Bacteria_p_Proteobacteria_c_Gammaproteobacteria_o_Pseudomonadales_f_Pseudomonadaceae_g_Pseudomonas_E_s_Pseudomonas_E_oleovorans_A:0.21611,MARdb_ssuAPseudomonas_alcaliphila_AL_15_21_MMP00046923_NZ_BCZV01000004_1_MMP00046923_328_365809_366774_neg_d_Bacteria_p_Proteobacteria_c_Gammaproteobacteria_o_Pseudomonadales_f_Pseudomonadaceae_g_Pseudomonas_E_s_Pseudomonas_E_alcaliphila:0.08799)56.00:0.04498)95.00:0.11162)100.00:0.13644)94.00:0.05488)100.00:0.10148)66.00:0.08341,((((((MARdb_ssuAOceanDNA_b33314_0932_02_00802_01812_neg_d_Bacteria_p_Proteobacteria_c_Gammaproteobacteria_o_Burkholderiales_f_Burkholderiaceae_g_Hydrogenophaga_s_:0.10429,MARdb_ssuAOceanDNA_b33313_426_03_01894_02931_neg_d_Bacteria_p_Proteobacteria_c_Gammaproteobacteria_o_Burkholderiales_f_Burkholderiaceae_g_Hydrogenophaga_s_:0.14955)100.00:0.24643,MARdb_ssuAOceanDNA_b33317_035_05_003291_004316_pos_d_Bacteria_p_Proteobacteria_c_Gammaproteobacteria_o_Burkholderiales_f_Burkholderiaceae_g_Hylemonella_s_Hylemonella_sp003500955:0.28587)82.00:0.08831,(MARdb_ssuAOceanDNA_b33299_046_21_18618_19646_neg_d_Bacteria_p_Proteobacteria_c_Gammaproteobacteria_o_Burkholderiales_f_Burkholderiaceae_g_Cupriavidus_s_Cupriavidus_gilardii:0.25192,MARdb_ssuAOceanDNA_b33393_178_06_06008_006979_pos_d_Bacteria_p_Proteobacteria_c_Gammaproteobacteria_o_Burkholderiales_f_Burkholderiaceae_g_Pelomonas_s_:0.23294)100.00:0.17734)100.00:0.21993,(MARdb_ssuAOceanDNA_b33391_1230_02_00714_01697_neg_d_Bacteria_p_Proteobacteria_c_Gammaproteobacteria_o_Burkholderiales_f_Burkholderiaceae_g_Paraburkholderia_s_Paraburkholderia_fungorum:0.34546,MARdb_ssuAHerbaspirillum_RS_355_MMP07619231_PBPP01000098_1_0MMP07619231_21_017081_018064_pos_d_Bacteria_p_Proteobacteria_c_Gammaproteobacteria_o_Burkholderiales_f_Burkholderiaceae_g_Herbaspirillum_s_Herbaspirillum_huttiense:0.27416)100.00:0.35406)100.00:0.12470,(MARdb_ssuAOceanDNA_b33301_099_07_07798_08802_neg_d_Bacteria_p_Proteobacteria_c_Gammaproteobacteria_o_Burkholderiales_f_Burkholderiaceae_g_Herbaspirillum_s_Herbaspirillum_aquaticum:0.45658,(MARdb_ssuARhodoferax_ferrireducens_MMP02598320_CP000267_1_1804_1914325_1915287_neg_d_Bacteria_p_Proteobacteria_c_Gammaproteobacteria_o_Burkholderiales_f_Burkholderiaceae_g_Rhodoferax_s_Rhodoferax_ferrireducens:0.40316,(MARdb_ssuAOceanDNA_b33607_076_10_07615_08583_pos_d_Bacteria_p_Proteobacteria_c_Gammaproteobacteria_o_Burkholderiales_f_Burkholderiaceae_g_ALPHA2B_s_:0.23166,(MARdb_ssuAPseudacidovorax_intermedius_NH_1_MMP02469492_NZ_0ANOY01000796_1_7_05331_06299_neg_d_Bacteria_p_Proteobacteria_c_Gammaproteobacteria_o_Burkholderiales_f_Burkholderiaceae_g_Pseudacidovorax:0.19544,MARdb_ssuAOceanDNA_b33314_0932_01_00002_00775_neg_d_Bacteria_p_Proteobacteria_c_Gammaproteobacteria_o_Burkholderiales_f_Burkholderiaceae_g_Hydrogenophaga_s_:0.19092)100.00:0.06420)100.00:0.11295)100.00:0.07125)100.00:0.36121)83.00:0.07910,(((MARdb_ssuAOceanDNA_b33510_0038_03_1877_2881_neg_d_Bacteria_p_Proteobacteria_c_Gammaproteobacteria_o_Burkholderiales_f_Burkholderiaceae_g_Ralstonia_s_Ralstonia_insidiosa:0.35469,MARdb_ssuACupriavidus_UBA2526_MMP06457331_DDNG01000009_1_182_211173_212210_neg_d_Bacteria_p_Proteobacteria_c_Gammaproteobacteria_o_Burkholderiales_f_Burkholderiaceae_g_Cupriavidus_s_Cupriavidus_metallidurans:0.28306)99.00:0.11370,MARdb_ssuAOceanDNA_b33284_1801_02_00355_01311_pos_d_Bacteria_p_Proteobacteria_c_Gammaproteobacteria_o_Burkholderiales_f_Burkholderiaceae_g_Achromobacter_s_Achromobacter_insuavis:0.36283)99.00:0.06239,(MARdb_ssuAMassilia_sp_MMP09453097_NZ_0CP030092_1_MMP09453097_675_0775824_0776786_pos_d_Bacteria_p_Proteobacteria_c_Gammaproteobacteria_o_Burkholderiales_f_Burkholderiaceae_g_Pseudoduganella_s_Pseudoduganella_sp003293715:0.26010,(MARdb_ssuAOceanDNA_b33388_042_024_025771_026736_neg_d_Bacteria_p_Proteobacteria_c_Gammaproteobacteria_o_Burkholderiales_f_Burkholderiaceae_g_Massilia_s_:0.21342,MARdb_ssuAJanthinobacterium_BJB303_MMP05294051_PDZI01000014_1_0MMP05294051_10_0008141_0009151_pos_d_Bacteria_p_Proteobacteria_c_Gammaproteobacteria_o_Burkholderiales_f_Burkholderiaceae_g_Janthinobacterium_s_Janthinobacterium_sp002127585:0.23198)100.00:0.07564)100.00:0.21590)96.00:0.06387)31.00:0.03263)98.00:0.06920)55.00:0.03915,(((MARdb_ssuASerratia_marcescens_strain_EL113_MMP10149521_RCEE01000038_1_0MMP10149521_26_027852_030143_pos_d_Bacteria_p_Proteobacteria_c_Gammaproteobacteria_o_Enterobacterales_f_Enterobacteriaceae_g_Serratia_s_Serratia_nematodiphila:0.11752,MARdb_ssuASerratia_marcescens_strain_EL118_MMP10149525_RCEA01000353_1_MMP10149525_36_35916_38216_pos_d_Bacteria_p_Proteobacteria_c_Gammaproteobacteria_o_Enterobacterales_f_Enterobacteriaceae_g_Serratia_s_Serratia_nematodiphila:0.08344)100.00:0.28108,(MARdb_ssuAPantoea_agglomerans_LMAE_2_MMP03262811_NZ_0JWLQ01000009_1_23_022585_024474_pos_d_Bacteria_p_Proteobacteria_c_Gammaproteobacteria_o_Enterobacterales_f_Enterobacteriaceae_g_Pantoea_s_Pantoea_agglomerans:0.17388,MARdb_ssuASerratia_liquefaciens_72_MMP06053761_MQRG01000001_1_0191_0189078_0190964_pos_d_Bacteria_p_Proteobacteria_c_Gammaproteobacteria_o_Enterobacterales_f_Enterobacteriaceae_g_Serratia_s_Serratia_liquefaciens:0.12801)100.00:0.09764)87.00:0.04000,((MARdb_ssuAKlebsiella_pneumoniae_D14_15_08Ph_MMP09710959_NZ_00QVFP01000009_1_MMP09710959_5_003131_005074_neg_d_Bacteria_p_Proteobacteria_c_Gammaproteobacteria_o_Enterobacterales_f_Enterobacteriaceae_g_Klebsiella_s_Klebsiella_pneumoniae:0.09712,MARdb_ssuARaoultella_ornithinolytica_BAL286_MMP03072844_NZ_JXXF01000076_1_30_037043_038986_pos_d_Bacteria_p_Proteobacteria_c_Gammaproteobacteria_o_Enterobacterales_f_Enterobacteriaceae_g_Raoultella_s_Raoultella_ornithinolytica:0.08754)100.00:0.12798,(MARdb_ssuAOceanDNA_b35157_02_014_019132_021060_neg_d_Bacteria_p_Proteobacteria_c_Gammaproteobacteria_o_Enterobacterales_f_Enterobacteriaceae_g_Pantoea_s_Pantoea_sp000295955:0.23323,(MARdb_ssuAOceanDNA_b35153_01_245_271811_273742_pos_d_Bacteria_p_Proteobacteria_c_Gammaproteobacteria_o_Enterobacterales_f_Enterobacteriaceae_g_Pantoea_s_Pantoea_dispersa:0.09421,(MARdb_ssuAOceanDNA_b35156_052_020_021048_022982_pos_d_Bacteria_p_Proteobacteria_c_Gammaproteobacteria_o_Enterobacterales_f_Enterobacteriaceae_g_Pantoea_s_Pantoea_rwandensis_B:0.09979,(MARdb_ssuAOceanDNA_b35159_05_047_048144_050078_neg_d_Bacteria_p_Proteobacteria_c_Gammaproteobacteria_o_Enterobacterales_f_Enterobacteriaceae_g_Pantoea_s_Pantoea_vagans_C:0.08798,MARdb_ssuAOceanDNA_b35152_01_207_251224_253155_pos_d_Bacteria_p_Proteobacteria_c_Gammaproteobacteria_o_Enterobacterales_f_Enterobacteriaceae_g_Pantoea_s_Pantoea_agglomerans:0.07101)83.00:0.01821)100.00:0.02203)100.00:0.10997)100.00:0.09360)100.00:0.07210)100.00:1.20347)76.00:0.08624)58.00:0.06698,((MARdb_ssuASalinicola_EAC_73_MMP07620069_NZNW01000109_1_00MMP07620069_2_000700_001713_pos_d_Bacteria_p_Proteobacteria_c_Gammaproteobacteria_o_Pseudomonadales_f_Halomonadaceae_g_Salinicola_s_Salinicola_sp002695065:0.19578,MARdb_ssuASalinicola_peritrichatus_strain_JCM_18795_MMP06299117_NZ_0PZJU01000059_1_MMP06299117_42_041263_042279_neg_d_Bacteria_p_Proteobacteria_c_Gammaproteobacteria_o_Pseudomonadales_f_Halomonadaceae_g_Salinicola_s_Salinicola_peritrichatus:0.19093)100.00:0.37154,(MARdb_ssuAKushneria_avicenniae_Mw2a_MMP05421848_FOLY01000005_1_079_089485_090456_neg_d_Bacteria_p_Proteobacteria_c_Gammaproteobacteria_o_Pseudomonadales_f_Halomonadaceae_g_Kushneria_s_Kushneria_avicenniae:0.32099,(MARdb_ssuASerratia_marcescens_MMP08720156_NZ_0CP027796_1_MMP08720156_602_0625410_0626366_pos_d_Bacteria_p_Proteobacteria_c_Gammaproteobacteria_o_Enterobacterales_f_Enterobacteriaceae_g_Serratia_s_Serratia_nematodiphila:0.16859,(((MARdb_ssuAOceanDNA_b35157_02_020_028351_029298_neg_d_Bacteria_p_Proteobacteria_c_Gammaproteobacteria_o_Enterobacterales_f_Enterobacteriaceae_g_Pantoea_s_Pantoea_sp000295955:0.26329,MARdb_ssuAOceanDNA_b35159_05_056_059877_060824_neg_d_Bacteria_p_Proteobacteria_c_Gammaproteobacteria_o_Enterobacterales_f_Enterobacteriaceae_g_Pantoea_s_Pantoea_vagans_C:0.10319)100.00:0.10047,MARdb_ssuAKlebsiella_pneumoniae_C14_15_09Ph_MMP09710960_NZ_QVFQ01000003_1_MMP09710960_212_227106_228047_neg_d_Bacteria_p_Proteobacteria_c_Gammaproteobacteria_o_Enterobacterales_f_Enterobacteriaceae_g_Klebsiella_s_Klebsiella_pneumoniae:0.14859)100.00:0.09578,MARdb_ssuAPantoea_agglomerans_LMAE_2_MMP03262811_NZ_0JWLQ01000009_1_24_024571_025521_pos_d_Bacteria_p_Proteobacteria_c_Gammaproteobacteria_o_Enterobacterales_f_Enterobacteriaceae_g_Pantoea_s_Pantoea_agglomerans:0.14429)100.00:0.16778)100.00:0.14888)100.00:0.16902)100.00:0.39579)73.00:0.08815,(((MARdb_ssuAParacoccus_N5_MMP02261258_NZ_AQUO01000001_1_1807_1870377_1871360_pos_d_Bacteria_p_Proteobacteria_c_Alphaproteobacteria_o_Rhodobacterales_f_Rhodobacteraceae_g_Paracoccus_s_Paracoccus_aminovorans_B:0.70570,MARdb_ssuADevosia_sp_CM5_1_MMP08781006_NZ_PYVW01000009_1_MMP08781006_125_122100_123065_neg_d_Bacteria_p_Proteobacteria_c_Alphaproteobacteria_o_Rhizobiales_f_Devosiaceae_g_Devosia_s_Devosia_sp003056355:0.39372)100.00:0.13677,MARdb_ssuAAgrobacterium_tumefaciens_UBA6735_MMP06451997_DKHV01000073_1_055_041602_042567_pos_d_Bacteria_p_Proteobacteria_c_Alphaproteobacteria_o_Rhizobiales_f_Rhizobiaceae_g_Agrobacterium_s_Agrobacterium_tumefaciens_F:0.33105)100.00:0.45033,((((MARdb_ssuAOceanDNA_b26670_1006_02_00201_01160_pos_d_Bacteria_p_Proteobacteria_c_Alphaproteobacteria_o_Rhizobiales_f_Beijerinckiaceae_g_Methylobacterium_s_:0.66771,(MARdb_ssuAOceanicella_SM1341_MMP09759695_NZ_0QRGC01000015_1_MMP09759695_13_014347_015306_pos_d_Bacteria_p_Proteobacteria_c_Alphaproteobacteria_o_Rhodobacterales_f_Rhodobacteraceae:0.48650,MARdb_ssuAAgrobacterium_tumefaciens_UBA6735_MMP06451997_DKHV01000056_1_025_029837_030790_neg_d_Bacteria_p_Proteobacteria_c_Alphaproteobacteria_o_Rhizobiales_f_Rhizobiaceae_g_Agrobacterium_s_Agrobacterium_tumefaciens_F:0.32036)100.00:0.33089)97.00:0.12181,MARdb_ssuAOceanDNA_b27495_0085_04_02767_03717_neg_d_Bacteria_p_Proteobacteria_c_Alphaproteobacteria_o_Rhizobiales_f_Xanthobacteraceae_g_Afipia_s_Afipia_sp000497575:0.50999)80.00:0.06260,MARdb_ssuAThalassospira_indica_MMP09789051_NZ_CP031555_1_MMP09789051_1466_1603308_1604267_neg_d_Bacteria_p_Proteobacteria_c_Alphaproteobacteria_o_Rhodospirillales_A_f_Thalassospiraceae_g_Thalassospira_s_Thalassospira_profundimaris_A:0.38031)82.00:0.08454,(MARdb_ssuAOceanDNA_b26665_0469_02_00136_01083_pos_d_Bacteria_p_Proteobacteria_c_Alphaproteobacteria_o_Rhizobiales_f_Beijerinckiaceae_g_Methylobacterium_s_:0.33672,MARdb_ssuAMethylobacterium_salsuginis_CGMCC_1_6474_MMP04488125_FOSV01000007_1_172_174044_174997_pos_d_Bacteria_p_Proteobacteria_c_Alphaproteobacteria_o_Rhizobiales_f_Beijerinckiaceae_g_Methylobacterium_s_Methylobacterium_salsuginis:0.28889)100.00:0.38359)96.00:0.17950)100.00:0.30050)79.00:0.09817,(((MARdb_ssuAGeomicrobium_JCM_19055_MMP00000386_NZ_BAXL01000002_1_266_179203_180078_pos_d_Bacteria_p_Firmicutes_c_Bacilli_o_Bacillales_f_Marinococcaceae_g_Geomicrobium_s_Geomicrobium_sp000698185:0.85539,MARdb_ssuABacillus_JCM_19041_MMP00000377_NZ_0BAXC01000023_1_34_23613_24566_pos_d_Bacteria_p_Firmicutes_c_Bacilli_o_Bacillales_f_Bacillaceae_D_g_Bacillus_H_s_Bacillus_H_sp001310375:0.41628)100.00:0.40695,(MARdb_ssuAParageobacillus_thermoglucosidasius_strain_TG4_MMP00150856_BHZK01000001_1_0MMP00150856_105_0120954_0121922_neg_d_Bacteria_p_Firmicutes_c_Bacilli_o_Bacillales_f_Anoxybacillaceae_g_Parageobacillus_s_Parageobacillus_thermoglucosidasius:0.30079,(MARdb_ssuAOceanobacillus_JCM_19060_MMP00000391_BAXT01000008_1_133_082739_083653_pos_d_Bacteria_p_Firmicutes_c_Bacilli_o_Bacillales_f_Amphibacillaceae_g_Oceanobacillus_s_Oceanobacillus_sp001310675:0.23380,MARdb_ssuAOceanobacillus_profundus_DSM_18246_MMP09901140_NZ_0QWEH01000012_1_MMP09901140_55_063983_064942_pos_d_Bacteria_p_Firmicutes_c_Bacilli_o_Bacillales_f_Amphibacillaceae_g_Oceanobacillus_s_Oceanobacillus_sp002272235:0.21316)100.00:0.22823)100.00:0.16116)100.00:0.35285,MARdb_ssuAPaenibacillus_naphthalenovorans_PR_N1_MMP05421868_FNDY01000011_1_097_100512_101525_neg_d_Bacteria_p_Firmicutes_I_c_Bacilli_A_o_Paenibacillales_f_Paenibacillaceae_g_Paenibacillus_G_s_Paenibacillus_G_naphthalenovorans:0.48703)100.00:0.33999)95.00:0.06435,MARdb_ssuAGeobacillus_thermodenitrificans_strain_OS27_MMP08135953_NZ_PIZS01000086_1_MMP08135953_173_173717_174697_neg_d_Bacteria_p_Firmicutes_c_Bacilli_o_Bacillales_f_Anoxybacillaceae_g_Geobacillus_s_Geobacillus_thermodenitrificans:0.77422)62.00:0.10276)99.00:0.32120)53.00:0.10568,MARdb_ssuAPaenibacillus_naphthalenovorans_PR_N1_MMP05421868_FNDY01000006_1_016_014011_015003_pos_d_Bacteria_p_Firmicutes_I_c_Bacilli_A_o_Paenibacillales_f_Paenibacillaceae_g_Paenibacillus_G_s_Paenibacillus_G_naphthalenovorans:1.93089)57.00:0.06205,(MARdb_ssuAPaenibacillus_LPB0068_MMP04453328_NZ_0LSFN01000014_1_310_0297844_0298836_pos_d_Bacteria_p_Firmicutes_I_c_Bacilli_A_o_Paenibacillales_f_Paenibacillaceae_g_Paenibacillus_s_Paenibacillus_crassostreae:1.18499,(((MARdb_ssuAFictibacillus_enclensis_NIO_1003_MMP04263890_NZ_0KQ758617_1_400_0368258_0369262_pos_d_Bacteria_p_Firmicutes_c_Bacilli_o_Bacillales_f_Fictibacillaceae_g_Fictibacillus_C_s_Fictibacillus_C_enclensis:0.15353,MARdb_ssuAJeotgalibacillus_sp_22_7_MMP08469618_PREZ01000007_1_0MMP08469618_33_041061_042068_neg_d_Bacteria_p_Firmicutes_c_Bacilli_o_Bacillales_f_Jeotgalibacillaceae_g_Jeotgalibacillus_s_Jeotgalibacillus_sp002926065:0.21984)100.00:0.63746,(MARdb_ssuABacillus_cereus_MMP07593956_CP023179_1_MMP07593956_2387_2476402_2477388_pos_d_Bacteria_p_Firmicutes_c_Bacilli_o_Bacillales_f_Bacillaceae_G_g_Bacillus_A_s_Bacillus_A_cereus_AD:0.46057,(MARdb_ssuAParageobacillus_thermoglucosidasius_strain_TG4_MMP00150856_BHZK01000001_1_0MMP00150856_672_0707854_0708879_pos_d_Bacteria_p_Firmicutes_c_Bacilli_o_Bacillales_f_Anoxybacillaceae_g_Parageobacillus_s_Parageobacillus_thermoglucosidasius:0.41117,(MARdb_ssuABacillus_megaterium_PE5112_MMP04432436_NZ_LRPG01000080_1_123_125238_126224_neg_d_Bacteria_p_Firmicutes_c_Bacilli_o_Bacillales_f_Bacillaceae_H_g_Bacillus_C_s_Bacillus_C_megaterium:0.32192,((MARdb_ssuABacillus_filamentosus_SGD_14_MMP06296056_FXAJ01000001_1_00MMP06296056_58_0051297_0052277_pos_d_Bacteria_p_Firmicutes_c_Bacilli_o_Bacillales_f_Bacillaceae_H_g_Bacillus_I_s_Bacillus_I_filamentosus:0.30948,(MARdb_ssuADomibacillus_enclensis_NIO_1016_MMP05443094_NZ_0FTLX01000007_1_MMP05443094_68_071814_072791_neg_d_Bacteria_p_Firmicutes_c_Bacilli_o_Bacillales_f_Domibacillaceae_g_Domibacillus_s_Domibacillus_enclensis:0.09111,MARdb_ssuADomibacillus_iocasae_DSM_29979_MMP05255235_NZ_0MAMP01000025_1_88_079712_080692_pos_d_Bacteria_p_Firmicutes_c_Bacilli_o_Bacillales_f_Domibacillaceae_g_Domibacillus_s_Domibacillus_iocasae:0.06278)100.00:0.12119)100.00:0.11300,((MARdb_ssuABacillus_safensis_13L_LOBSAL_MMP07270366_NKHH01000017_1_0MMP07270366_15_013211_014203_pos_d_Bacteria_p_Firmicutes_c_Bacilli_o_Bacillales_f_Bacillaceae_g_Bacillus_s_Bacillus_safensis:0.27634,((MARdb_ssuABacillus_amyloliquefaciens_11B91_MMP04296795_NZ_LPUP01000010_1_1891_1997479_1998468_neg_d_Bacteria_p_Firmicutes_c_Bacilli_o_Bacillales_f_Bacillaceae_g_Bacillus_s_Bacillus_velezensis:0.17152,(ref_Swiss_ssuA_sp_P40400_SSUA_BACSU_Putative_aliphatic_sulfonates_binding_protein_OS_Bacillus_subtilis_strain_168_OX_224308_GN_ssuA_PE_2_SV_1_d_Bacteria_p_Firmicutes_c_Bacilli_o_Bacillales_f_Bacillaceae_g_Bacillus_s_Bacillus_subtilis:0.01488,MARdb_ssuABacillus_TP_B0611_MMP00053329_NZ_BDFC01000005_1_712_685552_686550_neg_d_Bacteria_p_Firmicutes_c_Bacilli_o_Bacillales_f_Bacillaceae_g_Bacillus_s_Bacillus_subtilis:0.02733)100.00:0.10634)94.00:0.05050,MARdb_ssuABacillus_atrophaeus_C89_MMP02470933_NZ_0AJRJ01000045_1_36_029375_030358_neg_d_Bacteria_p_Firmicutes_c_Bacilli_o_Bacillales_f_Bacillaceae_g_Bacillus_s_Bacillus_atrophaeus:0.10190)100.00:0.07183)100.00:0.07914,MARdb_ssuABacillus_licheniformis_DMTMMB10_MMP09932323_NZ_00QWLT01000013_1_MMP09932323_21_0016826_0017815_neg_d_Bacteria_p_Firmicutes_c_Bacilli_o_Bacillales_f_Bacillaceae_g_Bacillus_s_Bacillus_licheniformis:0.21864)100.00:0.07906)100.00:0.19811)66.00:0.07157)62.00:0.08347)100.00:0.09528)78.00:0.07741,MARdb_ssuABrevibacillus_fluminis_KACC_13381_MMP10330925_NZ_RHHQ01000012_1_MMP10330925_420_461277_462305_pos_d_Bacteria_p_Firmicutes_I_c_Bacilli_A_o_Brevibacillales_f_Brevibacillaceae:0.68433)99.00:0.28054)99.00:0.33273)53.00:0.03685,MARdb_ssuATARA_SAMEA2620106_METAG_MDMBFBLE_38_003_01795_02748_neg_d_Archaea_p_Nanoarchaeota_c_Nanoarchaeia_o_Pacearchaeales_f__g__s_:1.28954)63.00:0.06558,(((MARdb_ssuATARA_SAMEA2619992_METAG_POGDEENE_365_01_00002_00988_neg_d_Bacteria_p_Proteobacteria_c_Alphaproteobacteria_o_Rhizobiales_f_Amorphaceae_g_Amorphus_s_:0.18615,MARdb_ssuAOceanDNA_b26660_038_021_021842_022801_neg_d_Bacteria_p_Proteobacteria_c_Alphaproteobacteria_o_Rhizobiales_f_Amorphaceae_g_Amorphus_s_:0.09876)100.00:0.25860,(MARdb_ssuABeggiatoa_sp_strain_SZUA_411_MMP09287959_QKBZ01000362_1_02_03806_04792_pos_d_Bacteria_p_Proteobacteria_c_Gammaproteobacteria_o_Beggiatoales_f_Beggiatoaceae_g_SZUA_411_s_SZUA_411_sp003245895:0.32076,(MARdb_ssuARhizobiales_bacterium_strain_SZUA_148_MMP09240132_QIGN01000059_1_04_02231_03211_neg_d_Bacteria_p_Proteobacteria_c_Alphaproteobacteria_o_Rhizobiales_f_Methyloligellaceae_g_UBA2767_s_UBA2767_sp003228955:0.18951,((MARdb_ssuAOceanDNA_b31239_001_143_135204_136202_neg_d_Bacteria_p_Proteobacteria_c_Alphaproteobacteria_o_Rhodospirillales_f_UBA4479_g_UBA4479_s_:0.15577,((MARdb_ssuAOceanDNA_b23269_0100_02_0747_1733_pos_d_Bacteria_p_Proteobacteria_c_Alphaproteobacteria_o_Rhodospirillales_f__g__s_:0.16245,MARdb_ssuATARA_SAMN05326641_METAG_ANW00020_119_023_025723_026709_pos_d_Bacteria_p_Proteobacteria_c_Alphaproteobacteria_o_Rhodospirillales_A_f_UBA4479_g_UBA4479_s_:0.13379)97.00:0.05519,(MARdb_ssuAOceanDNA_b30953_02_109_113833_114810_neg_d_Bacteria_p_Proteobacteria_c_Alphaproteobacteria_o_Rhodospirillales_f_UBA1479_g__s_:0.11538,(MARdb_ssuAOceanDNA_b31003_012_03_02496_03485_pos_d_Bacteria_p_Proteobacteria_c_Alphaproteobacteria_o_Rhodospirillales_f_UBA1479_g_UBA1479_s_UBA1479_sp002696205:0.09806,(MARdb_ssuAOceanDNA_b30998_123_03_01570_02559_neg_d_Bacteria_p_Proteobacteria_c_Alphaproteobacteria_o_Rhodospirillales_f_UBA1479_g_UBA1479_s_UBA1479_sp002433335:0.07922,MARdb_ssuAOceanDNA_b30962_026_08_06835_07830_pos_d_Bacteria_p_Proteobacteria_c_Alphaproteobacteria_o_Rhodospirillales_f_UBA1479_g_UBA1479_s_:0.11269)100.00:0.02745)100.00:0.01972)100.00:0.02263)97.00:0.04182)96.00:0.02177,(MARdb_ssuAOceanDNA_b35378_0575_01_00092_01081_neg_d_Bacteria_p_Proteobacteria_c_Gammaproteobacteria_o_GCA_001735895_f_GCA_001735895_g_GCA_001735895_s_:0.19928,MARdb_ssuAOceanDNA_b38691_011_09_07651_08640_neg_d_Bacteria_p_Proteobacteria_c_Gammaproteobacteria_o_Pseudomonadales_f_Nitrincolaceae_g_ASP10_02a_s_:0.11088)100.00:0.05376)98.00:0.07938)84.00:0.09743)85.00:0.21063)100.00:1.33620,MARdb_ssuATARA_SAMN05326645_METAG_PSE00097_782_04_02506_03525_neg_d_Bacteria_p_Planctomycetota_c_Planctomycetes_o_Planctomycetales_f_Planctomycetaceae_g_Rubinisphaera_s_Rubinisphaera_brasiliensis:1.12970)81.00:0.20472)79.00:0.14482)51.00:0.08029)48.00:0.13722)66.00:0.09225,MARdb_ssuAThioflavicoccus_mobilis_MMP02232063_CP003051_1_0219_0236122_0237093_pos_d_Bacteria_p_Proteobacteria_c_Gammaproteobacteria_o_Chromatiales_f_Chromatiaceae_g_Thioflavicoccus_s_Thioflavicoccus_mobilis:2.07893)86.00:0.10893,((MARdb_ssuAOceanDNA_b45382_0699_02_00325_01296_pos_d_Bacteria_p_Verrucomicrobiota_c_Lentisphaeria_o_UBA1407_f_Lenti_02_g__s_:1.04129,(MARdb_ssuAProsthecochloris_sp_MMP07407602_CP022571_1_0MMP07407602_219_0228029_0228976_neg_d_Bacteria_p_Bacteroidota_c_Chlorobia_o_Chlorobiales_f_Chlorobiaceae_g_Chlorobium_A_s_Chlorobium_A_sp002240205:0.56410,(MARdb_ssuADesulfoluna_spongiiphila_AA1_MMP05216233_FMUX01000003_1_216_281696_282685_pos_d_Bacteria_p_Desulfobacterota_c_Desulfobacteria_o_Desulfobacterales_f_Desulfobacteraceae_g_Desulfoluna_s_Desulfoluna_spongiiphila:0.55340,(MARdb_ssuADesulfofaba_hansenii_P1_MMP07546017_PESK01000001_1_MMP07546017_116_158902_159876_pos_d_Bacteria_p_Desulfobacterota_c_Desulfobacteria_o_Desulfobacterales_f_Desulfobacteraceae_g_Desulfofaba_s_Desulfofaba_hansenii:0.56608,MARdb_ssuADesulfovibrio_fructosovorans_JJ_MMP00103625_NZ_0AECZ01000002_1_20_024346_025290_pos_d_Bacteria_p_Desulfobacterota_A_c_Desulfovibrionia_o_Desulfovibrionales_f_Desulfovibrionaceae_g_Desulfovibrio_F_s_Desulfovibrio_F_fructosivorans:0.56398)100.00:0.15718)100.00:0.19479)100.00:0.42899)100.00:0.26614,(MARdb_ssuATARA_SAMEA4397118_METAG_CEIGLMNO_049_02_01115_02098_pos_d_Bacteria_p_Proteobacteria_c_Alphaproteobacteria_o_Rhodospirillales_A_f_UBA1479_g_UBA1479_s_:0.26018,MARdb_ssuAXanthobacter_126_MMP02584915_NZ_JAFO01000001_1_4226_4546913_4547899_neg_d_Bacteria_p_Proteobacteria_c_Alphaproteobacteria_o_Rhizobiales_f_Xanthobacteraceae_g_Xanthobacter_s_Xanthobacter_sp000702385:0.45213)100.00:1.50474)99.00:0.25580)88.00:0.33694,(MARdb_ssuAOceanDNA_b32699_007_037_037782_038801_pos_d_Bacteria_p_Proteobacteria_c_Alphaproteobacteria_o_UBA2966_f_UBA2966_g_UBA2966_s_UBA2966_sp002348365:0.27682,MARdb_ssuAOceanDNA_b32691_002_16_15835_16857_pos_d_Bacteria_p_Proteobacteria_c_Alphaproteobacteria_o_UBA2966_f_UBA2966_g_UBA2966_s_:0.19554)100.00:1.04877)99.00:0.93208):0.00000;
