# Supplementary material for: Picoplankton nitrogen guilds in the tropical and subtropical oceans: From the surface to the deep
Source: PLoS One. 2025 Nov 5;20(11):e0335222. doi: 10.1371/journal.pone.0335222 (PMC12588538; doi:10.1371/journal.pone.0335222)
Supplement: S1 File — (ZIP) [file pone.0335222.s001.zip › supplementary info/N_cycle/G_tauA_taurine_tranporter_binding_protein/tree/iTOL_colors_ref_labeled.txt]

DATASET_COLORSTRIP
SEPARATOR COMMA
DATASET_LABEL,reference_sequences

LEGEND_TITLE,Origin
LEGEND_COLORS,#1f78b4,#b2df8a,#33a02c,#ff7f00,#fdbf6f,#b15928
LEGEND_SHAPES,1,1,1,1,1,1
LEGEND_LABELS,ref_Swiss_tauA,MARdb_tauA_syntheny_,MARdb_tauA_no_syntheny_,ref_Swiss_ssuA_,MARdb_ssuA,ref_atsR

DATA
CONTAINS==ref_Swiss_tauA_,#1f78b4
CONTAINS==MARdb_tauA_syntheny_,#b2df8a
CONTAINS==MARdb_tauA_no_syntheny_,#33a02c
CONTAINS==ref_Swiss_ssuA_,#ff7f00
CONTAINS==MARdb_ssuA,#fdbf6f
CONTAINS==ref_atsR,#b15928
