# Supplementary material for: Picoplankton nitrogen guilds in the tropical and subtropical oceans: From the surface to the deep
Source: PLoS One. 2025 Nov 5;20(11):e0335222. doi: 10.1371/journal.pone.0335222 (PMC12588538; doi:10.1371/journal.pone.0335222)
Supplement: S1 File — (ZIP) [file pone.0335222.s001.zip › supplementary info/N_cycle/G_tauA_taurine_tranporter_binding_protein/tree/cluster_id.tsv]

id	cluster
ref_o_403	tauA
ref_o_676	tauA
ref_n_137	tauA
ref_o_464	tauA
ref_o_725	tauA
ref_n_296	tauA
ref_o_521	tauA
ref_n_262	tauA
ref_o_541	tauA
ref_n_264	tauA
ref_n_341	tauA
ref_n_416	tauA
ref_n_486	tauA
ref_n_392	tauA
ref_n_247	tauA
ref_n_58	tauA
ref_n_457	tauA
ref_n_420	tauA
ref_n_70	tauA
ref_n_127	tauA
ref_n_303	tauA
ref_n_367	tauA
ref_n_492	tauA
ref_n_301	tauA
ref_n_511	tauA
ref_n_68	tauA
ref_n_505	tauA
ref_n_328	tauA
ref_n_197	tauA
ref_n_114	tauA
ref_n_306	tauA
ref_n_5	tauA
ref_n_250	tauA
ref_n_406	tauA
ref_n_389	tauA
ref_n_243	tauA
ref_n_378	tauA
ref_n_355	tauA
ref_n_129	tauA
ref_n_99	tauA
ref_n_100	tauA
ref_n_321	tauA
ref_n_12	tauA
ref_n_286	tauA
ref_n_431	tauA
ref_n_280	tauA
ref_n_493	tauA
ref_n_245	tauA
ref_n_199	tauA
ref_n_366	tauA
ref_n_343	tauA
ref_n_252	tauA
ref_n_361	tauA
ref_n_295	tauA
ref_n_435	tauA
ref_n_540	tauA
ref_n_153	tauA
ref_n_59	tauA
ref_n_64	tauA
ref_n_103	tauA
ref_n_144	tauA
ref_n_309	tauA
ref_n_529	tauA
ref_n_468	tauA
ref_n_336	tauA
ref_n_172	tauA
ref_n_497	tauA
ref_n_179	tauA
ref_n_380	tauA
ref_n_1	tauA
ref_n_240	tauA
ref_n_221	tauA
ref_n_78	tauA
ref_n_476	tauA
ref_n_236	tauA
ref_n_210	tauA
ref_n_72	tauA
ref_n_347	tauA
ref_n_146	tauA
ref_n_184	tauA
ref_n_136	tauA
ref_n_231	tauA
ref_n_478	tauA
ref_n_289	tauA
ref_n_71	tauA
ref_n_324	tauA
ref_n_133	tauA
ref_n_448	tauA
ref_n_254	tauA
ref_n_370	tauA
ref_n_521	tauA
ref_n_150	tauA
ref_n_162	tauA
ref_n_7	tauA
ref_n_124	tauA
ref_n_56	tauA
ref_n_25	tauA
ref_n_4	tauA
ref_n_123	tauA
ref_n_112	tauA
ref_n_459	tauA
ref_n_285	tauA
ref_n_440	tauA
ref_n_42	tauA
ref_n_108	tauA
ref_n_159	tauA
ref_n_167	tauA
ref_n_330	tauA
ref_n_81	tauA
ref_n_208	tauA
ref_n_154	tauA
ref_n_307	tauA
ref_n_31	tauA
ref_n_258	tauA
ref_n_424	tauA
ref_n_319	tauA
ref_n_315	tauA
ref_n_449	tauA
ref_n_501	tauA
ref_n_33	tauA
ref_n_325	tauA
ref_n_502	tauA
ref_n_54	tauA
ref_n_138	tauA
ref_n_400	tauA
ref_n_29	tauA
ref_n_83	tauA
ref_n_205	tauA
ref_n_345	tauA
ref_n_528	tauA
ref_n_139	tauA
ref_n_508	tauA
ref_n_374	tauA
ref_n_52	tauA
ref_n_189	tauA
ref_n_15	tauA
ref_n_177	tauA
ref_n_106	tauA
ref_n_195	tauA
ref_n_408	tauA
ref_n_102	tauA
ref_n_75	tauA
ref_n_425	tauA
ref_n_82	tauA
ref_n_140	tauA
ref_n_273	tauA
ref_n_515	tauA
ref_n_465	tauA
ref_n_456	tauA
ref_n_270	tauA
ref_n_484	tauA
ref_n_333	tauA
ref_n_422	tauA
ref_n_93	tauA
ref_n_176	tauA
ref_n_391	tauA
ref_n_253	tauA
ref_n_410	tauA
ref_n_407	tauA
ref_n_183	tauA
ref_n_438	tauA
ref_n_349	tauA
ref_n_178	tauA
ref_n_202	tauA
ref_n_281	tauA
ref_n_342	tauA
ref_n_14	tauA
ref_n_499	tauA
ref_n_359	tauA
ref_n_180	tauA
ref_n_261	tauA
ref_n_271	tauA
ref_n_151	tauA
ref_n_214	tauA
ref_n_274	tauA
ref_n_24	tauA
ref_n_28	tauA
ref_n_327	tauA
ref_n_477	tauA
ref_n_323	tauA
ref_n_73	tauA
ref_n_444	tauA
ref_n_523	tauA
ref_n_11	tauA
ref_n_442	tauA
ref_n_428	tauA
ref_n_483	tauA
ref_n_201	tauA
ref_n_390	tauA
ref_n_332	tauA
ref_n_525	tauA
ref_n_77	tauA
ref_n_403	tauA
ref_n_241	tauA
ref_n_434	tauA
ref_n_44	tauA
ref_n_46	tauA
ref_n_513	tauA
ref_n_220	tauA
ref_n_147	tauA
ref_n_152	tauA
ref_n_62	tauA
ref_n_452	tauA
ref_n_88	tauA
ref_n_145	tauA
ref_n_427	tauA
ref_n_386	tauA
ref_n_120	tauA
ref_n_404	tauA
ref_n_482	tauA
ref_n_47	tauA
ref_n_232	tauA
ref_n_527	tauA
ref_n_32	tauA
ref_n_16	tauA
ref_n_534	tauA
ref_n_190	tauA
ref_n_113	tauA
ref_n_475	tauA
ref_n_288	tauA
ref_n_331	tauA
ref_n_415	tauA
ref_n_371	tauA
ref_n_519	tauA
ref_n_101	tauA
ref_n_299	tauA
ref_n_322	tauA
ref_n_23	tauA
ref_n_63	tauA
ref_n_122	tauA
ref_n_313	tauA
ref_n_128	tauA
ref_n_277	tauA
ref_n_312	tauA
ref_n_34	tauA
ref_n_510	tauA
ref_n_228	tauA
ref_n_85	tauA
ref_n_55	tauA
ref_n_445	tauA
ref_n_379	tauA
ref_n_360	tauA
ref_n_39	tauA
ref_n_320	tauA
ref_n_91	tauA
ref_n_207	tauA
ref_n_364	tauA
ref_n_542	tauA
ref_n_188	tauA
ref_n_132	tauA
ref_n_65	tauA
ref_n_308	tauA
ref_n_163	tauA
ref_n_338	tauA
ref_n_51	tauA
ref_n_30	tauA
ref_n_242	tauA
ref_n_212	tauA
ref_n_365	tauA
ref_n_357	tauA
ref_n_268	tauA
ref_n_413	tauA
ref_n_291	tauA
ref_n_13	tauA
ref_n_141	tauA
ref_n_293	tauA
ref_n_388	tauA
ref_n_436	tauA
ref_n_363	tauA
ref_n_524	tauA
ref_n_433	tauA
ref_n_294	tauA
ref_n_467	tauA
ref_n_418	tauA
ref_n_466	tauA
ref_n_532	tauA
ref_n_2	tauA
ref_n_265	tauA
ref_n_537	tauA
ref_n_209	tauA
ref_n_94	tauA
ref_n_429	tauA
ref_n_76	tauA
ref_n_219	tauA
ref_n_269	tauA
ref_n_455	tauA
ref_n_450	tauA
ref_n_385	tauA
ref_n_204	tauA
ref_n_412	tauA
ref_n_533	tauA
ref_n_518	tauA
ref_n_375	tauA
ref_n_340	tauA
ref_n_314	tauA
ref_n_469	tauA
ref_n_41	tauA
ref_n_249	tauA
ref_n_316	tauA
ref_n_222	tauA
ref_n_260	tauA
ref_n_200	tauA
ref_n_69	tauA
ref_n_369	tauA
ref_n_402	tauA
ref_n_115	tauA
ref_n_98	tauA
ref_n_541	tauA
ref_n_251	tauA
ref_n_186	tauA
ref_n_506	tauA
ref_n_35	tauA
ref_n_166	tauA
ref_n_394	tauA
ref_n_470	tauA
ref_n_267	tauA
ref_n_430	tauA
ref_n_6	tauA
ref_n_193	tauA
ref_n_216	tauA
ref_n_387	tauA
ref_n_87	tauA
ref_n_489	tauA
ref_n_206	tauA
ref_n_50	tauA
ref_n_218	tauA
ref_n_472	tauA
ref_n_238	tauA
ref_n_235	tauA
ref_n_503	tauA
ref_n_92	tauA
ref_n_276	tauA
ref_n_326	tauA
ref_n_356	tauA
ref_n_507	tauA
ref_n_536	tauA
ref_o_556	tauA
ref_n_531	tauA
ref_n_447	tauA
ref_n_53	tauA
ref_n_121	tauA
ref_n_0	tauA
ref_o_482	tauA
ref_n_443	tauA
ref_o_202	tauA
ref_n_282	tauA
ref_n_143	tauA
ref_n_79	tauA
ref_n_49	tauA
ref_n_458	tauA
ref_n_135	tauA
ref_n_432	tauA
ref_n_171	tauA
ref_n_80	tauA
ref_n_40	tauA
ref_n_318	tauA
ref_n_414	tauA
ref_n_125	tauA
ref_n_182	tauA
ref_n_119	tauA
ref_n_246	tauA
ref_n_27	tauA
ref_n_512	tauA
ref_n_396	tauA
ref_n_223	tauA
ref_n_463	tauA
ref_n_304	tauA
ref_o_329	tauA
ref_n_490	tauA
ref_n_158	tauA
ref_n_317	tauA
ref_n_453	tauA
ref_n_211	tauA
ref_n_263	tauA
ref_n_26	tauA
ref_n_454	tauA
ref_n_348	tauA
ref_n_352	tauA
ref_n_535	tauA
ref_n_198	tauA
ref_n_395	tauA
ref_n_107	tauA
ref_n_230	tauA
ref_n_43	tauA
ref_n_460	tauA
ref_n_491	tauA
ref_o_586	tauA
ref_n_278	tauA
ref_n_530	tauA
ref_n_384	tauA
ref_n_353	tauA
ref_n_149	tauA
ref_n_203	tauA
ref_n_474	tauA
ref_tauA_syntheny16	tauA
ref_n_451	tauA
ref_tauA_syntheny22	tauA
ref_n_110	tauA
ref_n_372	tauA
ref_n_170	tauA
ref_n_351	tauA
ref_n_411	tauA
ref_n_165	tauA
ref_n_229	tauA
ref_n_514	tauA
ref_n_297	tauA
ref_n_500	tauA
ref_n_173	tauA
ref_n_488	tauA
ref_n_160	tauA
ref_n_339	tauA
ref_tauA_syntheny7	tauA
ref_n_18	tauA
ref_n_354	tauA
ref_n_233	tauA
ref_n_479	tauA
ref_tauA_syntheny10	tauA
ref_n_423	tauA
ref_tauA_syntheny31	tauA
ref_n_259	tauA
ref_n_266	tauA
ref_n_192	tauA
ref_n_329	tauA
ref_n_224	tauA
ref_n_181	tauA
ref_n_283	tauA
ref_n_401	tauA
ref_n_117	tauA
ref_tauA_syntheny1	tauA
ref_n_20	tauA
ref_n_244	tauA
ref_n_118	tauA
ref_n_161	tauA
ref_n_38	tauA
ref_n_358	tauA
ref_tauA_syntheny34	tauA
ref_n_48	tauA
ref_n_419	tauA
ref_tauA_syntheny23	tauA
ref_n_36	tauA
ref_n_104	tauA
ref_n_381	tauA
ref_n_373	tauA
ref_n_426	tauA
ref_n_248	tauA
ref_n_487	tauA
ref_n_464	tauA
ref_o_718	tauA
ref_tauA_syntheny19	tauA
ref_n_300	tauA
ref_tauA_syntheny3	tauA
ref_n_17	tauA
ref_tauA_syntheny33	tauA
ref_n_279	tauA
ref_tauA_syntheny26	tauA
ref_n_287	tauA
ref_tauA_syntheny24	tauA
ref_n_126	tauA
ref_tauA_syntheny5	tauA
ref_n_86	tauA
ref_tauA_syntheny30	tauA
ref_n_509	tauA
ref_tauA_syntheny14	tauA
ref_n_446	tauA
ref_tauA_syntheny21	tauA
ref_n_256	tauA
ref_tauA_syntheny29	tauA
ref_n_60	tauA
ref_tauA_syntheny9	tauA
ref_n_187	tauA
ref_swt0	tauA
ref_n_9	tauA
ref_tauA_syntheny6	tauA
ref_tauA_syntheny2	tauA
ref_n_148	tauA
ref_tauA_syntheny25	tauA
ref_n_111	tauA
ref_tauA_syntheny0	tauA
ref_n_272	tauA
ref_tauA_syntheny12	tauA
ref_n_164	tauA
ref_tauA_syntheny8	tauA
ref_n_255	tauA
ref_tauA_syntheny20	tauA
ref_n_3	tauA
ref_tauA_syntheny17	tauA
ref_n_217	tauA
ref_tauA_syntheny11	tauA
ref_n_175	tauA
ref_tauA_syntheny18	tauA
ref_n_539	tauA
ref_tauA_syntheny4	tauA
ref_n_19	tauA
ref_tauA_syntheny15	tauA
ref_n_302	tauA
ref_tauA_syntheny28	tauA
ref_n_377	tauA
ref_tauA_syntheny32	tauA
ref_n_67	tauA
ref_tauA_syntheny27	tauA
ref_n_61	tauA
ref_n_196	tauA
ref_tauA_syntheny13	tauA
ref_n_37	tauA
ref_n_237	tauA
ref_n_441	tauA
ref_n_66	tauA
ref_n_409	tauA
ref_n_417	tauA
ref_n_495	tauA
ref_n_517	tauA
ref_n_538	tauA
ref_n_157	tauA
ref_n_169	tauA
ref_n_481	tauA
ref_n_131	tauA
ref_n_226	tauA
ref_n_376	tauA
ref_n_275	tauA
ref_n_496	tauA
ref_n_134	tauA
ref_n_45	tauA
ref_n_130	tauA
ref_o_317	tauA
ref_n_480	tauA
ref_n_84	tauA
ref_n_96	tauA
ref_n_194	tauA
ref_n_89	tauA
ref_n_350	tauA
ref_n_520	tauA
ref_n_298	tauA
ref_n_346	tauA
ref_n_382	tauA
ref_n_399	tauA
ref_o_667	tauA
ref_n_156	tauA
ref_o_802	tauA
ref_n_21	tauA
ref_n_168	tauA
ref_n_142	tauA
ref_n_383	tauA
ref_n_439	tauA
ref_o_721	tauA
ref_n_494	tauA
ref_n_498	tauA
ref_n_174	tauA
ref_o_732	tauA
ref_n_526	tauA
ref_n_155	tauA
ref_n_290	tauA
ref_n_109	tauA
ref_n_393	tauA
ref_n_90	tauA
ref_n_437	tauA
ref_n_185	tauA
ref_o_226	tauA
ref_n_362	tauA
ref_o_430	tauA
ref_n_397	tauA
ref_o_658	tauA
ref_n_461	tauA
ref_o_114	tauA
ref_n_234	tauA
ref_o_121	tauA
ref_n_471	tauA
ref_n_105	tauA
ref_o_669	tauA
ref_n_215	tauA
ref_n_334	tauA
ref_n_473	tauA
ref_o_445	tauA
ref_n_462	tauA
ref_o_126	tauA
ref_n_516	tauA
ref_n_191	tauA
ref_n_305	tauA
ref_n_97	tauA
ref_n_310	tauA
ref_n_227	tauA
ref_n_311	tauA
ref_n_337	tauA
ref_n_10	tauA
ref_n_292	tauA
ref_n_95	tauA
ref_n_213	tauA
ref_n_485	tauA
ref_n_344	tauA
ref_n_8	tauA
ref_n_225	tauA
ref_n_57	tauA
ref_n_398	tauA
ref_n_284	tauA
ref_n_335	tauA
ref_n_257	tauA
ref_n_74	tauA
ref_n_116	tauA
ref_n_405	tauA
ref_n_504	tauA
ref_n_522	tauA
ref_n_368	tauA
ref_o_689	tauA
ref_n_239	tauA
ref_n_22	tauA
ref_o_603	tauA
ref_n_421	tauA
ref_o_1	tauA
ref_o_169	tauA
ref_o_190	tauA
ref_o_19	tauA
ref_o_305	tauA
ref_o_487	tauA
ref_o_628	tauA
ref_o_389	tauA
ref_o_779	tauA
ref_o_257	tauA
ref_o_16	tauA
ref_sws0	tauA
ref_o_9	tauA
ref_o_709	tauA
ref_o_178	tauA
ref_o_47	tauA
ref_o_381	ssu
ref_o_405	ssu
ref_o_418	ssu
ref_o_467	ssu
ref_o_364	ssu
ref_o_714	ssu
ref_o_559	ssu
ref_o_140	ssu
ref_o_298	ssu
ref_o_210	ssu
ref_o_340	ssu
ref_o_309	ssu
ref_o_589	ssu
ref_o_698	ssu
ref_o_662	ssu
ref_o_590	ssu
ref_o_857	ssu
ref_o_805	ssu
ref_o_86	ssu
ref_o_465	ssu
ref_o_71	ssu
ref_o_633	ssu
ref_o_147	ssu
ref_o_314	ssu
ref_o_444	ssu
ref_o_515	ssu
ref_o_785	ssu
ref_o_756	ssu
ref_o_106	ssu
ref_o_204	ssu
ref_o_194	ssu
ref_o_620	ssu
ref_o_115	ssu
ref_o_356	ssu
ref_o_828	ssu
ref_o_331	ssu
ref_o_139	ssu
ref_o_604	ssu
ref_o_386	ssu
ref_o_451	ssu
ref_o_593	ssu
ref_o_596	ssu
ref_o_220	ssu
ref_o_293	ssu
ref_o_275	ssu
ref_o_582	ssu
ref_o_736	ssu
ref_o_834	ssu
ref_o_655	ssu
ref_o_479	ssu
ref_o_192	ssu
ref_o_520	ssu
ref_o_823	ssu
ref_o_798	ssu
ref_o_524	ssu
ref_o_627	ssu
ref_o_107	ssu
ref_o_744	ssu
ref_o_260	ssu
ref_o_232	ssu
ref_o_648	ssu
ref_o_622	ssu
ref_o_148	ssu
ref_o_371	ssu
ref_o_344	ssu
ref_o_757	ssu
ref_o_421	ssu
ref_o_222	ssu
ref_o_343	ssu
ref_o_255	ssu
ref_o_373	ssu
ref_o_851	ssu
ref_o_59	ssu
ref_o_475	ssu
ref_o_463	ssu
ref_o_198	ssu
ref_o_244	ssu
ref_o_299	ssu
ref_o_740	ssu
ref_o_581	ssu
ref_o_370	ssu
ref_o_502	ssu
ref_o_450	ssu
ref_o_437	ssu
ref_o_691	ssu
ref_o_265	ssu
ref_o_546	ssu
ref_o_513	ssu
ref_o_259	ssu
ref_o_727	ssu
ref_o_172	ssu
ref_o_180	ssu
ref_o_841	ssu
ref_o_291	ssu
ref_o_594	ssu
ref_o_476	ssu
ref_o_452	ssu
ref_o_332	ssu
ref_o_441	ssu
ref_o_854	ssu
ref_o_822	ssu
ref_o_125	ssu
ref_o_366	ssu
ref_o_411	ssu
ref_o_626	ssu
ref_o_129	ssu
ref_o_824	ssu
ref_o_138	ssu
ref_o_769	ssu
ref_o_221	ssu
ref_o_52	ssu
ref_o_587	ssu
ref_o_569	ssu
ref_o_624	ssu
ref_o_614	ssu
ref_o_215	ssu
ref_o_536	ssu
ref_o_99	ssu
ref_o_640	ssu
ref_o_595	ssu
ref_o_466	ssu
ref_o_392	ssu
ref_o_645	ssu
ref_o_208	ssu
ref_o_23	ssu
ref_o_786	ssu
ref_o_248	ssu
ref_o_583	ssu
ref_o_355	ssu
ref_o_778	ssu
ref_o_239	ssu
ref_o_549	ssu
ref_o_146	ssu
ref_o_91	ssu
ref_o_724	ssu
ref_o_840	ssu
ref_o_663	ssu
ref_o_664	ssu
ref_o_231	ssu
ref_o_78	ssu
ref_o_123	ssu
ref_o_742	ssu
ref_o_72	ssu
ref_o_504	ssu
ref_o_37	ssu
ref_o_672	ssu
ref_o_38	ssu
ref_o_512	ssu
ref_o_67	ssu
ref_o_286	ssu
ref_o_651	ssu
ref_o_793	ssu
ref_o_849	ssu
ref_o_607	ssu
ref_o_646	ssu
ref_o_494	ssu
ref_o_276	ssu
ref_o_514	ssu
ref_o_342	ssu
ref_o_348	ssu
ref_o_550	ssu
ref_o_336	ssu
ref_o_544	ssu
ref_o_158	ssu
ref_o_155	ssu
ref_o_119	ssu
ref_o_330	ssu
ref_o_7	ssu
ref_o_542	ssu
ref_o_40	ssu
ref_o_341	ssu
ref_o_623	ssu
ref_o_611	ssu
ref_o_447	ssu
ref_o_772	ssu
ref_o_29	ssu
ref_o_846	ssu
ref_o_697	ssu
ref_o_420	ssu
ref_o_844	ssu
ref_o_379	ssu
ref_o_455	ssu
ref_o_557	ssu
ref_o_656	ssu
ref_o_776	ssu
ref_o_85	ssu
ref_o_144	ssu
ref_o_675	ssu
ref_o_446	ssu
ref_o_768	ssu
ref_o_383	ssu
ref_o_41	ssu
ref_o_142	ssu
ref_o_618	ssu
ref_o_642	ssu
ref_o_540	ssu
ref_o_56	ssu
ref_o_827	ssu
ref_o_8	ssu
ref_o_316	ssu
ref_o_393	ssu
ref_o_68	ssu
ref_o_51	ssu
ref_o_599	ssu
ref_o_128	ssu
ref_o_813	ssu
ref_o_345	ssu
ref_o_783	ssu
ref_o_96	ssu
ref_o_485	ssu
ref_o_713	ssu
ref_o_791	ssu
ref_o_486	ssu
ref_o_160	ssu
ref_o_62	ssu
ref_o_77	ssu
ref_o_93	ssu
ref_o_764	ssu
ref_o_673	ssu
ref_o_516	ssu
ref_o_27	ssu
ref_o_517	ssu
ref_o_258	ssu
ref_o_741	ssu
ref_o_104	ssu
ref_o_154	ssu
ref_o_528	ssu
ref_o_795	ssu
ref_o_185	ssu
ref_o_214	ssu
ref_o_326	ssu
ref_o_102	ssu
ref_o_187	ssu
ref_o_480	ssu
ref_o_680	ssu
ref_o_738	ssu
ref_o_404	ssu
ref_o_80	ssu
ref_o_109	ssu
ref_o_474	ssu
ref_o_641	ssu
ref_o_801	ssu
ref_o_848	ssu
ref_o_852	ssu
ref_o_508	ssu
ref_o_127	ssu
ref_o_22	ssu
ref_o_704	ssu
ref_o_739	ssu
ref_o_201	ssu
ref_o_462	ssu
ref_o_162	ssu
ref_o_734	ssu
ref_o_422	ssu
ref_o_835	ssu
ref_o_839	ssu
ref_o_743	ssu
ref_o_789	ssu
ref_o_591	ssu
ref_o_183	ssu
ref_o_95	ssu
ref_o_652	ssu
ref_o_15	ssu
ref_o_203	ssu
ref_o_304	ssu
ref_o_519	ssu
ref_o_409	ssu
ref_o_560	ssu
ref_o_575	ssu
ref_o_780	ssu
ref_o_5	ssu
ref_o_543	ssu
ref_o_601	ssu
ref_o_753	ssu
ref_o_410	ssu
ref_o_630	ssu
ref_o_760	ssu
ref_o_606	ssu
ref_o_171	ssu
ref_o_561	ssu
ref_o_716	ssu
ref_o_523	ssu
ref_o_563	ssu
ref_o_498	ssu
ref_o_526	ssu
ref_o_670	ssu
ref_o_619	ssu
ref_o_387	ssu
ref_o_814	ssu
ref_o_101	ssu
ref_o_506	ssu
ref_o_799	ssu
ref_o_683	ssu
ref_o_748	ssu
ref_o_156	ssu
ref_o_682	ssu
ref_o_322	ssu
ref_o_290	ssu
ref_o_4	ssu
ref_o_385	ssu
ref_o_295	ssu
ref_o_773	ssu
ref_o_699	ssu
ref_o_492	ssu
ref_o_522	ssu
ref_o_538	ssu
ref_o_97	ssu
ref_o_501	ssu
ref_o_433	ssu
ref_o_771	ssu
ref_o_775	ssu
ref_o_809	ssu
ref_o_692	ssu
ref_o_653	ssu
ref_o_36	ssu
ref_o_555	ssu
ref_o_376	ssu
ref_o_82	ssu
ref_o_398	ssu
ref_o_130	ssu
ref_o_357	ssu
ref_o_674	ssu
ref_o_758	ssu
ref_o_419	ssu
ref_o_678	ssu
ref_o_733	ssu
ref_o_731	ssu
ref_o_191	ssu
ref_o_211	ssu
ref_o_14	ssu
ref_o_353	ssu
ref_o_273	ssu
ref_o_177	ssu
ref_o_448	ssu
ref_o_763	ssu
ref_o_181	ssu
ref_o_821	ssu
ref_o_218	ssu
ref_o_728	ssu
ref_o_631	ssu
ref_o_735	ssu
ref_o_176	ssu
ref_o_588	ssu
ref_o_413	ssu
ref_o_217	ssu
ref_o_246	ssu
ref_o_396	ssu
ref_o_261	ssu
ref_o_777	ssu
ref_o_224	ssu
ref_o_369	ssu
ref_o_700	ssu
ref_o_278	ssu
ref_o_288	ssu
ref_o_722	ssu
ref_o_831	ssu
ref_o_84	ssu
ref_o_696	ssu
ref_o_223	ssu
ref_o_637	ssu
ref_o_453	ssu
ref_o_858	ssu
ref_o_170	ssu
ref_o_334	ssu
ref_o_103	ssu
ref_o_472	ssu
ref_o_788	ssu
ref_o_490	ssu
ref_o_88	ssu
ref_o_635	ssu
ref_o_388	ssu
ref_o_263	ssu
ref_o_164	ssu
ref_o_695	ssu
ref_o_390	ssu
ref_o_394	ssu
ref_o_617	ssu
ref_o_807	ssu
ref_o_600	ssu
ref_o_496	ssu
ref_o_491	ssu
ref_o_497	ssu
ref_o_351	ssu
ref_o_26	ssu
ref_o_578	ssu
ref_o_233	ssu
ref_o_175	ssu
ref_o_816	ssu
ref_o_671	ssu
ref_o_762	ssu
ref_o_511	ssu
ref_o_143	ssu
ref_o_250	ssu
ref_o_535	ssu
ref_o_100	ssu
ref_o_282	ssu
ref_o_186	ssu
ref_o_253	ssu
ref_sws1	ssu
ref_o_765	ssu
ref_o_43	ssu
ref_o_365	ssu
ref_o_89	ssu
ref_o_58	ssu
ref_o_573	ssu
ref_o_367	ssu
ref_o_35	ssu
ref_o_66	ssu
ref_o_553	ssu
ref_o_616	ssu
ref_o_228	ssu
ref_o_639	ssu
ref_o_83	ssu
ref_o_90	ssu
ref_o_196	ssu
ref_o_30	ssu
ref_o_577	ssu
ref_o_277	ssu
ref_o_374	ssu
ref_o_567	ssu
ref_o_751	ssu
ref_o_787	ssu
ref_o_74	ssu
ref_o_132	ssu
ref_o_719	ssu
ref_o_157	ssu
ref_o_327	ssu
ref_o_638	ssu
ref_o_57	ssu
ref_o_837	ssu
ref_o_219	ssu
ref_o_610	ssu
ref_o_98	ssu
ref_o_438	ssu
ref_o_551	ssu
ref_o_279	ssu
ref_o_292	ssu
ref_o_377	ssu
ref_o_745	ssu
ref_o_237	ssu
ref_o_525	ssu
ref_o_679	ssu
ref_o_625	ssu
ref_o_439	ssu
ref_o_767	ssu
ref_o_328	ssu
ref_o_483	ssu
ref_o_294	ssu
ref_o_179	ssu
ref_o_477	ssu
ref_o_306	ssu
ref_o_13	ssu
ref_o_94	ssu
ref_o_580	ssu
ref_o_566	ssu
ref_o_135	ssu
ref_o_247	ssu
ref_o_701	ssu
ref_o_55	ssu
ref_o_507	ssu
ref_o_812	ssu
ref_o_230	ssu
ref_o_213	ssu
ref_o_249	ssu
ref_o_3	ssu
ref_o_131	ssu
ref_o_360	ssu
ref_o_804	ssu
ref_o_518	ssu
ref_o_712	ssu
ref_o_133	ssu
ref_o_684	ssu
ref_o_108	ssu
ref_o_301	ssu
ref_o_505	ssu
ref_o_752	ssu
ref_o_782	ssu
ref_o_693	ssu
ref_o_710	ssu
ref_o_320	ssu
ref_o_552	ssu
ref_o_197	ssu
ref_o_137	ssu
ref_o_145	ssu
ref_o_349	ssu
ref_o_803	ssu
ref_o_832	ssu
ref_o_152	ssu
ref_o_308	ssu
ref_o_654	ssu
ref_o_715	ssu
ref_o_819	ssu
ref_o_378	ssu
ref_o_723	ssu
ref_o_238	ssu
ref_o_432	ssu
ref_o_234	ssu
ref_o_649	ssu
ref_o_417	ssu
ref_o_636	ssu
ref_o_408	ssu
ref_o_150	ssu
ref_o_184	ssu
ref_o_284	ssu
ref_o_811	ssu
ref_o_853	ssu
ref_o_252	ssu
ref_o_339	ssu
ref_o_473	ssu
ref_o_48	ssu
ref_o_495	ssu
ref_o_368	ssu
ref_o_454	ssu
ref_o_60	ssu
ref_o_359	ssu
ref_o_254	ssu
ref_o_461	ssu
ref_o_134	ssu
ref_o_547	ssu
ref_o_243	ssu
ref_o_796	ssu
ref_o_267	ssu
ref_o_481	ssu
ref_o_847	ssu
ref_o_195	ssu
ref_o_489	ssu
ref_o_423	ssu
ref_o_347	ssu
ref_o_32	ssu
ref_o_825	ssu
ref_o_189	ssu
ref_o_558	ssu
ref_o_643	ssu
ref_o_792	ssu
ref_o_830	ssu
ref_o_598	ssu
ref_o_500	ssu
ref_o_470	ssu
ref_o_380	ssu
ref_o_209	ssu
ref_o_412	ssu
ref_o_87	ssu
ref_o_161	ssu
ref_o_31	ssu
ref_o_554	ssu
ref_o_856	ssu
ref_o_49	ssu
ref_o_296	ssu
ref_o_621	ssu
ref_o_659	ssu
ref_o_754	ssu
ref_o_694	ssu
ref_o_229	ssu
ref_o_703	ssu
ref_o_212	ssu
ref_o_274	ssu
ref_o_585	ssu
ref_o_570	ssu
ref_o_759	ssu
ref_o_434	ssu
ref_o_315	ssu
ref_o_354	ssu
ref_o_76	ssu
ref_o_579	ssu
ref_o_615	ssu
ref_o_289	ssu
ref_o_634	ssu
ref_o_61	ssu
ref_o_820	ssu
ref_o_324	ssu
ref_o_415	ssu
ref_o_460	ssu
ref_o_808	ssu
ref_o_478	ssu
ref_o_766	ssu
ref_o_240	ssu
ref_o_597	ssu
ref_o_25	ssu
ref_o_182	ssu
ref_o_705	ssu
ref_o_302	ssu
ref_o_548	ssu
ref_o_227	ssu
ref_o_729	ssu
ref_o_362	ssu
ref_o_503	ssu
ref_o_63	ssu
ref_o_690	ssu
ref_o_241	ssu
ref_o_272	ssu
ref_o_200	ssu
ref_o_747	ssu
ref_o_346	ssu
ref_o_592	ssu
ref_o_644	ssu
ref_o_141	ssu
ref_o_706	ssu
ref_o_761	ssu
ref_o_12	ssu
ref_o_471	ssu
ref_o_199	ssu
ref_o_720	ssu
ref_o_338	ssu
ref_o_280	ssu
ref_o_647	ssu
ref_o_686	ssu
ref_o_372	ssu
ref_o_661	ssu
ref_o_136	ssu
ref_o_668	ssu
ref_o_46	ssu
ref_o_323	ssu
ref_o_414	ssu
ref_o_488	ssu
ref_o_533	ssu
ref_o_750	ssu
ref_o_382	ssu
ref_o_105	ssu
ref_o_425	ssu
ref_o_69	ssu
ref_o_268	ssu
ref_o_350	ssu
ref_o_456	ssu
ref_o_168	ssu
ref_o_657	ssu
ref_o_850	ssu
ref_o_499	ssu
ref_o_113	ssu
ref_o_774	ssu
ref_o_605	ssu
ref_o_442	ssu
ref_o_45	ssu
ref_o_836	ssu
ref_o_510	ssu
ref_o_431	ssu
ref_o_469	ssu
ref_o_562	ssu
ref_o_770	ssu
ref_o_245	ssu
ref_o_534	ssu
ref_o_333	ssu
ref_o_602	ssu
ref_o_188	ssu
ref_o_435	ssu
ref_o_325	ssu
ref_o_545	ssu
ref_o_737	ssu
ref_o_457	ssu
ref_o_711	ssu
ref_o_584	ssu
ref_o_730	ssu
ref_o_574	ssu
ref_o_613	ssu
ref_o_781	ssu
ref_o_529	ssu
ref_o_539	ssu
ref_o_426	ssu
ref_o_833	ssu
ref_o_318	ssu
ref_o_459	ssu
ref_o_337	ssu
ref_o_281	ssu
ref_o_530	ssu
ref_o_375	ssu
ref_o_708	ssu
ref_o_271	ssu
ref_o_117	ssu
ref_o_207	ssu
ref_o_666	ssu
ref_o_303	ssu
ref_o_440	ssu
ref_o_251	ssu
ref_o_572	ssu
ref_o_826	ssu
ref_o_2	ssu
ref_o_660	ssu
ref_o_806	ssu
ref_o_92	ssu
ref_o_527	ssu
ref_o_173	ssu
ref_o_361	ssu
ref_o_122	ssu
ref_o_236	ssu
ref_o_225	ssu
ref_o_815	ssu
ref_o_270	ssu
ref_o_612	ssu
ref_o_297	ssu
ref_o_42	ssu
ref_o_166	ssu
ref_o_571	ssu
ref_o_399	ssu
ref_o_632	ssu
ref_o_397	ssu
ref_o_395	ssu
ref_o_531	ssu
ref_o_401	ssu
ref_o_118	ssu
ref_o_685	ssu
ref_o_112	ssu
ref_o_384	ssu
ref_o_564	ssu
ref_o_829	ssu
ref_o_428	ssu
ref_o_818	ssu
ref_o_165	ssu
ref_o_50	ssu
ref_o_264	ssu
ref_o_427	ssu
ref_o_206	ssu
ref_o_242	ssu
ref_o_321	ssu
ref_o_110	ssu
ref_o_406	ssu
ref_o_790	ssu
ref_o_800	ssu
ref_o_266	ssu
ref_o_285	ssu
ref_o_124	ssu
ref_o_688	ssu
ref_o_746	ssu
ref_o_300	ssu
ref_o_749	ssu
ref_o_313	ssu
ref_o_449	ssu
ref_o_39	ssu
ref_o_116	ssu
ref_o_0	ssu
ref_o_111	ssu
ref_o_235	ssu
ref_o_44	ssu
ref_o_153	ssu
ref_o_509	ssu
ref_o_53	ssu
ref_o_159	ssu
ref_o_855	ssu
ref_o_10	ssu
ref_o_609	ssu
ref_o_193	ssu
ref_o_64	ssu
ref_o_484	ssu
ref_o_443	ssu
ref_o_576	ssu
ref_o_6	ssu
ref_o_54	ssu
ref_o_838	ssu
ref_o_319	ssu
ref_o_665	ssu
ref_o_24	ssu
ref_o_81	ssu
ref_o_163	ssu
ref_o_402	ssu
ref_o_565	ssu
ref_o_717	ssu
ref_o_18	ssu
ref_o_702	ssu
ref_o_493	ssu
ref_o_65	ssu
ref_o_400	ssu
ref_o_468	ssu
ref_o_34	ssu
ref_o_650	ssu
ref_o_70	ssu
ref_o_283	ssu
ref_o_407	ssu
ref_o_151	ssu
ref_o_75	ssu
ref_o_307	ssu
ref_o_11	ssu
ref_o_216	ssu
ref_o_28	ssu
ref_o_436	ssu
ref_o_537	ssu
ref_o_312	ssu
ref_o_797	ssu
ref_o_167	ssu
ref_o_681	ssu
ref_swa10	ssu
ref_swa0	ssu
ref_o_842	ssu
ref_swa5	ssu
ref_swa4	ssu
ref_swa6	ssu
ref_swa3	ssu
ref_swa7	ssu
ref_swa8	ssu
ref_o_687	ssu
ref_swa2	ssu
ref_swa11	ssu
ref_swa9	ssu
ref_swa1	ssu
ref_o_262	ssu
ref_o_335	ssu
ref_o_311	ssu
ref_o_845	ssu
ref_o_784	ssu
ref_o_21	ssu
ref_o_17	ssu
ref_o_363	ssu
ref_o_677	ssu
ref_o_358	ssu
ref_o_391	ssu
ref_o_755	ssu
ref_o_843	ssu
ref_o_269	ssu
ref_o_629	ssu
ref_o_352	ssu
ref_o_205	ssu
ref_o_794	ssu
ref_o_310	ssu
ref_o_20	ssu
ref_o_532	ssu
ref_o_73	ssu
ref_o_33	ssu
ref_o_429	ssu
ref_o_810	ssu
ref_o_424	ssu
ref_o_726	ssu
ref_o_608	ssu
ref_o_458	ssu
ref_o_707	ssu
ref_o_79	ssu
ref_o_256	ssu
ref_o_120	ssu
ref_o_287	ssu
ref_o_174	ssu
ref_o_568	ssu
ref_o_817	ssu
ref_o_416	ssu
ref_o_149	ssu
