# Supplementary material for: Picoplankton nitrogen guilds in the tropical and subtropical oceans: From the surface to the deep
Source: PLoS One. 2025 Nov 5;20(11):e0335222. doi: 10.1371/journal.pone.0335222 (PMC12588538; doi:10.1371/journal.pone.0335222)
Supplement: S1 File — (ZIP) [file pone.0335222.s001.zip › supplementary info/N_cycle/G_tauA_taurine_tranporter_binding_protein/tree/ref_database.log]

IQ-TREE multicore version 2.1.4-beta COVID-edition for Linux 64-bit built Jun 24 2021
Developed by Bui Quang Minh, James Barbetti, Nguyen Lam Tung,
Olga Chernomor, Heiko Schmidt, Dominik Schrempf, Michael Woodhams.

Host:    elbrus (AVX512, FMA3, 1510 GB RAM)
Command: iqtree -s /data/mcm/rlaso/Traits/Phylogenetic_trees/Nitrogen_cycle/TauA/results/ref_database.faln -st AA -nt AUTO -m TEST -bb 1000 -mset raxml -nm 1000 -pre /data/mcm/rlaso/Traits/Phylogenetic_trees/Nitrogen_cycle/TauA/results/ref_database -redo
Seed:    678627 (Using SPRNG - Scalable Parallel Random Number Generator)
Time:    Thu Sep 15 12:47:05 2022
Kernel:  AVX+FMA - auto-detect threads (104 CPU cores detected)

Reading alignment file /data/mcm/rlaso/Traits/Phylogenetic_trees/Nitrogen_cycle/TauA/results/ref_database.faln ... Fasta format detected
Alignment most likely contains protein sequences
Alignment has 1452 sequences with 3338 columns, 2069 distinct patterns
1005 parsimony-informative, 880 singleton sites, 1453 constant sites
                     Gap/Ambiguity  Composition  p-value
   1  ref_o_568             81.73%    failed      0.00%
   2  ref_o_174             81.61%    failed      0.00%
   3  ref_o_403             89.51%    failed      0.00%
   4  ref_o_381             89.99%    passed     17.32%
   5  ref_o_405             90.02%    failed      0.08%
   6  ref_o_418             90.08%    failed      0.07%
   7  ref_o_676             89.66%    failed      1.07%
   8  ref_o_817             90.32%    failed      0.21%
   9  ref_n_137             89.72%    failed      0.18%
  10  ref_o_464             89.72%    failed      0.18%
  11  ref_o_725             89.66%    failed      0.64%
  12  ref_n_296             89.04%    failed      4.66%
  13  ref_o_521             89.04%    failed      4.66%
  14  ref_n_262             89.07%    failed      3.23%
  15  ref_o_541             89.07%    failed      3.23%
  16  ref_o_416             90.50%    failed      0.00%
  17  ref_n_264             90.08%    failed      0.91%
  18  ref_n_341             90.05%    failed      0.19%
  19  ref_n_416             90.05%    failed      1.39%
  20  ref_n_304             89.90%    failed      2.24%
  21  ref_o_329             89.90%    failed      2.24%
  22  ref_n_531             76.24%    failed      0.00%
  23  ref_n_443             79.51%    failed      0.00%
  24  ref_o_202             79.51%    failed      0.00%
  25  ref_n_282             89.07%    failed      0.00%
  26  ref_n_143             89.28%    failed      0.00%
  27  ref_n_0               76.36%    failed      0.00%
  28  ref_o_482             76.36%    failed      0.00%
  29  ref_n_121             68.03%    failed      0.00%
  30  ref_n_447             72.50%    failed      0.00%
  31  ref_n_53              78.79%    failed      0.00%
  32  ref_n_79              88.50%    failed      0.00%
  33  ref_n_512             90.02%    passed      5.66%
  34  ref_n_396             90.02%    passed     11.00%
  35  ref_n_223             90.02%    failed      3.96%
  36  ref_n_463             90.02%    passed      8.03%
  37  ref_n_49              89.99%    failed      0.91%
  38  ref_n_458             90.17%    failed      1.21%
  39  ref_n_135             90.17%    failed      0.27%
  40  ref_n_432             90.17%    failed      0.05%
  41  ref_n_171             90.17%    failed      0.01%
  42  ref_n_80              90.17%    failed      0.23%
  43  ref_n_40              90.20%    failed      0.00%
  44  ref_n_318             91.34%    failed      0.07%
  45  ref_n_414             90.11%    failed      0.07%
  46  ref_n_125             90.05%    failed      0.00%
  47  ref_n_182             90.08%    failed      0.56%
  48  ref_n_119             90.17%    passed      7.41%
  49  ref_n_246             90.26%    failed      0.00%
  50  ref_n_27              90.29%    passed      7.58%
  51  ref_n_536             76.99%    failed      0.00%
  52  ref_o_556             76.99%    failed      0.00%
  53  ref_n_486             90.08%    failed      1.67%
  54  ref_n_251             90.05%    failed      0.00%
  55  ref_n_186             90.14%    failed      0.59%
  56  ref_n_506             90.14%    failed      0.25%
  57  ref_n_238             90.14%    failed      0.04%
  58  ref_n_218             90.02%    failed      0.01%
  59  ref_n_472             89.93%    failed      0.06%
  60  ref_n_470             90.02%    failed      0.01%
  61  ref_n_387             89.99%    failed      0.05%
  62  ref_n_193             90.08%    failed      0.26%
  63  ref_n_87              89.84%    failed      0.00%
  64  ref_n_216             90.05%    failed      0.01%
  65  ref_n_50              89.90%    failed      0.03%
  66  ref_n_489             89.90%    failed      0.01%
  67  ref_n_206             90.02%    failed      0.05%
  68  ref_n_430             90.02%    failed      0.04%
  69  ref_n_6               90.14%    failed      0.01%
  70  ref_n_267             89.96%    failed      0.06%
  71  ref_n_35              90.11%    failed      0.15%
  72  ref_n_166             90.08%    failed      0.05%
  73  ref_n_394             90.08%    failed      0.17%
  74  ref_n_328             89.96%    failed      0.48%
  75  ref_n_427             90.05%    failed      0.37%
  76  ref_n_114             90.02%    failed      0.30%
  77  ref_n_306             90.11%    failed      0.02%
  78  ref_n_250             90.08%    failed      0.18%
  79  ref_n_243             90.05%    failed      0.01%
  80  ref_n_378             90.05%    failed      0.00%
  81  ref_n_497             90.05%    failed      0.00%
  82  ref_n_179             90.05%    failed      0.00%
  83  ref_n_1               90.23%    failed      0.02%
  84  ref_n_240             90.23%    failed      0.00%
  85  ref_n_221             90.14%    failed      0.00%
  86  ref_n_380             90.23%    failed      0.00%
  87  ref_n_78              90.17%    failed      0.00%
  88  ref_n_476             90.17%    failed      0.00%
  89  ref_n_355             89.99%    failed      0.00%
  90  ref_n_129             89.99%    failed      0.00%
  91  ref_n_197             89.99%    failed      0.21%
  92  ref_n_406             89.87%    failed      0.02%
  93  ref_n_389             90.02%    failed      0.05%
  94  ref_n_236             89.96%    failed      0.00%
  95  ref_n_210             90.02%    failed      0.00%
  96  ref_n_72              90.02%    failed      0.09%
  97  ref_n_347             90.02%    failed      0.00%
  98  ref_n_5               91.73%    failed      0.04%
  99  ref_n_99              90.02%    failed      0.02%
 100  ref_n_100             90.02%    failed      0.01%
 101  ref_n_12              90.05%    failed      0.01%
 102  ref_n_286             89.99%    failed      0.02%
 103  ref_n_144             90.05%    failed      0.05%
 104  ref_n_529             90.05%    failed      0.02%
 105  ref_n_309             90.02%    failed      0.01%
 106  ref_n_336             90.05%    failed      0.00%
 107  ref_n_321             90.11%    failed      0.01%
 108  ref_n_280             90.05%    failed      0.00%
 109  ref_n_493             90.02%    failed      0.00%
 110  ref_n_343             89.96%    failed      0.04%
 111  ref_n_64              90.02%    failed      0.00%
 112  ref_n_252             90.02%    failed      0.00%
 113  ref_n_361             90.02%    failed      0.01%
 114  ref_n_245             90.02%    failed      0.00%
 115  ref_n_199             90.02%    failed      0.01%
 116  ref_n_366             90.02%    failed      0.00%
 117  ref_n_431             90.05%    failed      0.00%
 118  ref_n_295             89.84%    failed      0.01%
 119  ref_n_468             90.05%    failed      0.00%
 120  ref_n_172             90.05%    failed      0.00%
 121  ref_n_153             90.02%    failed      0.00%
 122  ref_n_59              89.99%    failed      0.00%
 123  ref_n_103             89.99%    failed      0.00%
 124  ref_n_435             90.02%    failed      0.00%
 125  ref_n_540             89.07%    failed      0.02%
 126  ref_n_392             90.11%    failed      0.26%
 127  ref_n_507             89.99%    failed      2.34%
 128  ref_n_247             90.08%    failed      0.00%
 129  ref_n_58              90.08%    failed      0.00%
 130  ref_n_457             90.08%    failed      0.08%
 131  ref_n_420             92.24%    failed      4.16%
 132  ref_n_70              90.26%    failed      0.16%
 133  ref_n_127             90.35%    failed      0.36%
 134  ref_n_235             89.84%    failed      1.15%
 135  ref_n_503             89.96%    failed      0.03%
 136  ref_n_92              90.08%    failed      0.39%
 137  ref_n_276             89.69%    failed      2.22%
 138  ref_n_356             89.99%    failed      0.01%
 139  ref_n_326             89.84%    failed      0.08%
 140  ref_n_357             89.84%    failed      0.46%
 141  ref_n_268             89.25%    failed      0.12%
 142  ref_n_413             88.53%    failed      0.26%
 143  ref_n_141             90.08%    failed      0.02%
 144  ref_n_291             90.08%    failed      0.01%
 145  ref_n_13              90.08%    failed      0.01%
 146  ref_n_146             89.87%    failed      0.00%
 147  ref_n_293             90.08%    failed      0.00%
 148  ref_n_402             90.02%    failed      0.05%
 149  ref_n_200             90.02%    failed      0.00%
 150  ref_n_69              90.02%    failed      0.03%
 151  ref_n_369             90.02%    failed      0.04%
 152  ref_n_330             90.02%    failed      0.45%
 153  ref_n_115             90.11%    failed      0.27%
 154  ref_n_98              90.11%    failed      0.06%
 155  ref_n_541             90.38%    failed      0.97%
 156  ref_n_303             89.93%    failed      0.01%
 157  ref_n_532             90.05%    failed      0.00%
 158  ref_n_482             89.99%    failed      0.16%
 159  ref_n_81              90.02%    failed      0.03%
 160  ref_n_208             90.02%    failed      0.03%
 161  ref_n_16              90.05%    failed      0.25%
 162  ref_n_190             90.05%    failed      0.07%
 163  ref_n_534             90.02%    failed      0.00%
 164  ref_n_400             90.17%    failed      0.00%
 165  ref_n_425             88.65%    failed      0.09%
 166  ref_n_29              89.99%    failed      0.23%
 167  ref_n_205             89.99%    failed      0.03%
 168  ref_n_374             89.96%    failed      0.12%
 169  ref_n_75              89.93%    failed      0.00%
 170  ref_n_83              89.99%    failed      0.01%
 171  ref_n_528             90.11%    failed      0.02%
 172  ref_n_139             90.08%    failed      0.06%
 173  ref_n_508             89.99%    failed      0.20%
 174  ref_n_345             89.99%    failed      0.18%
 175  ref_n_52              89.96%    failed      0.12%
 176  ref_n_15              89.96%    failed      0.02%
 177  ref_n_408             89.96%    failed      0.04%
 178  ref_n_106             89.96%    failed      0.09%
 179  ref_n_177             89.96%    failed      0.01%
 180  ref_n_195             89.96%    failed      0.25%
 181  ref_n_189             89.25%    failed      0.62%
 182  ref_n_102             90.02%    failed      0.00%
 183  ref_n_82              90.02%    failed      0.00%
 184  ref_n_465             90.05%    failed      0.00%
 185  ref_n_140             90.08%    failed      0.00%
 186  ref_n_273             90.02%    failed      0.00%
 187  ref_n_515             90.08%    failed      0.01%
 188  ref_n_270             89.96%    failed      0.00%
 189  ref_n_456             89.99%    failed      0.00%
 190  ref_n_113             90.05%    failed      0.11%
 191  ref_n_307             90.08%    failed      0.41%
 192  ref_n_31              90.05%    failed      0.04%
 193  ref_n_325             90.02%    failed      0.03%
 194  ref_n_154             90.05%    failed      0.02%
 195  ref_n_502             90.08%    failed      0.03%
 196  ref_n_319             90.02%    failed      0.04%
 197  ref_n_315             90.02%    failed      0.01%
 198  ref_n_449             90.05%    failed      0.00%
 199  ref_n_138             90.08%    failed      0.00%
 200  ref_n_54              89.96%    failed      0.08%
 201  ref_n_258             90.05%    failed      0.00%
 202  ref_n_424             90.05%    failed      0.01%
 203  ref_n_33              90.05%    failed      0.00%
 204  ref_n_501             90.05%    failed      0.02%
 205  ref_n_30              89.90%    failed      0.00%
 206  ref_n_151             89.96%    failed      0.00%
 207  ref_n_214             90.08%    failed      0.00%
 208  ref_n_367             89.96%    failed      0.01%
 209  ref_n_492             89.93%    failed      0.00%
 210  ref_n_511             90.17%    failed      0.00%
 211  ref_n_68              89.96%    failed      0.01%
 212  ref_n_475             88.92%    failed      0.17%
 213  ref_n_176             90.02%    failed      0.03%
 214  ref_n_391             90.14%    failed      0.00%
 215  ref_n_301             91.91%    failed      0.29%
 216  ref_n_513             89.96%    failed      0.00%
 217  ref_n_505             90.02%    failed      0.17%
 218  ref_n_299             90.08%    failed      0.00%
 219  ref_n_313             89.96%    failed      0.00%
 220  ref_n_222             89.87%    failed      0.34%
 221  ref_n_260             90.05%    failed      0.63%
 222  ref_n_274             90.02%    failed      0.00%
 223  ref_n_24              90.02%    failed      0.00%
 224  ref_n_28              89.81%    failed      0.00%
 225  ref_n_410             89.99%    failed      0.01%
 226  ref_n_253             90.05%    failed      0.00%
 227  ref_n_322             89.93%    failed      0.00%
 228  ref_n_527             90.02%    failed      0.09%
 229  ref_n_242             90.02%    failed      0.00%
 230  ref_n_212             92.21%    failed      0.08%
 231  ref_n_365             90.02%    failed      0.00%
 232  ref_n_220             89.99%    failed      0.00%
 233  ref_n_147             89.99%    failed      0.00%
 234  ref_n_404             90.02%    failed      0.02%
 235  ref_n_120             90.02%    failed      0.00%
 236  ref_n_386             90.08%    failed      0.00%
 237  ref_n_288             89.93%    failed      0.00%
 238  ref_n_331             89.99%    failed      0.00%
 239  ref_n_122             89.99%    failed      0.00%
 240  ref_n_152             89.99%    failed      0.01%
 241  ref_n_32              89.96%    failed      0.00%
 242  ref_n_327             90.05%    failed      0.00%
 243  ref_n_477             90.08%    failed      0.01%
 244  ref_n_323             90.20%    failed      0.00%
 245  ref_n_444             89.96%    failed      0.00%
 246  ref_n_523             90.11%    failed      0.00%
 247  ref_n_442             90.14%    failed      0.00%
 248  ref_n_428             90.14%    failed      0.01%
 249  ref_n_483             90.11%    failed      0.00%
 250  ref_n_390             90.08%    failed      0.00%
 251  ref_n_73              90.08%    failed      0.00%
 252  ref_n_11              90.14%    failed      0.00%
 253  ref_n_201             89.99%    failed      0.00%
 254  ref_n_241             90.02%    failed      0.01%
 255  ref_n_44              89.93%    failed      0.01%
 256  ref_n_46              90.11%    failed      0.01%
 257  ref_n_77              89.96%    failed      0.00%
 258  ref_n_403             90.11%    failed      0.01%
 259  ref_n_332             90.14%    failed      0.00%
 260  ref_n_525             90.08%    failed      0.00%
 261  ref_n_47              89.96%    failed      0.01%
 262  ref_n_232             89.93%    failed      0.00%
 263  ref_n_62              90.08%    failed      0.00%
 264  ref_n_452             90.02%    failed      0.01%
 265  ref_n_88              90.02%    failed      0.19%
 266  ref_n_145             90.02%    failed      0.03%
 267  ref_n_484             89.99%    failed      0.00%
 268  ref_n_93              90.02%    failed      0.00%
 269  ref_n_333             89.99%    failed      0.01%
 270  ref_n_422             90.02%    failed      0.00%
 271  ref_n_183             90.11%    failed      0.02%
 272  ref_n_434             90.14%    failed      0.00%
 273  ref_n_438             90.23%    failed      0.00%
 274  ref_n_342             90.14%    failed      0.01%
 275  ref_n_180             90.11%    failed      0.00%
 276  ref_n_261             90.11%    failed      0.00%
 277  ref_n_407             90.02%    failed      0.00%
 278  ref_n_349             89.96%    failed      0.01%
 279  ref_n_359             90.11%    failed      0.00%
 280  ref_n_178             90.08%    failed      0.00%
 281  ref_n_202             90.02%    failed      0.00%
 282  ref_n_281             90.05%    failed      0.00%
 283  ref_n_271             90.17%    failed      0.00%
 284  ref_n_14              90.11%    failed      0.00%
 285  ref_n_499             90.11%    failed      0.00%
 286  ref_n_415             89.90%    failed      0.00%
 287  ref_n_277             89.90%    failed      0.00%
 288  ref_n_34              89.96%    failed      0.00%
 289  ref_n_312             89.87%    failed      0.00%
 290  ref_n_360             89.96%    failed      0.00%
 291  ref_n_379             89.96%    failed      0.00%
 292  ref_n_510             87.99%    failed      0.45%
 293  ref_n_228             89.99%    failed      0.01%
 294  ref_n_85              89.96%    failed      0.00%
 295  ref_n_445             89.99%    failed      0.00%
 296  ref_n_55              89.96%    failed      0.00%
 297  ref_n_39              89.99%    failed      0.00%
 298  ref_n_320             89.99%    failed      0.00%
 299  ref_n_91              89.99%    failed      0.00%
 300  ref_n_207             90.05%    failed      0.00%
 301  ref_n_364             90.08%    failed      0.00%
 302  ref_n_51              89.90%    failed      0.00%
 303  ref_n_188             89.96%    failed      0.00%
 304  ref_n_542             90.05%    failed      0.00%
 305  ref_n_132             89.99%    failed      0.00%
 306  ref_n_65              89.96%    failed      0.01%
 307  ref_n_308             90.05%    failed      0.00%
 308  ref_n_338             90.02%    failed      0.00%
 309  ref_n_163             90.08%    failed      0.00%
 310  ref_n_23              90.05%    failed      0.00%
 311  ref_n_63              89.99%    failed      0.01%
 312  ref_n_128             90.08%    failed      0.00%
 313  ref_n_101             90.05%    failed      0.00%
 314  ref_n_371             89.99%    failed      0.00%
 315  ref_n_519             90.02%    failed      0.01%
 316  ref_n_167             89.90%    failed      0.00%
 317  ref_n_478             90.05%    failed      0.07%
 318  ref_n_289             90.05%    failed      0.01%
 319  ref_n_71              90.08%    failed      0.00%
 320  ref_n_324             90.02%    failed      0.00%
 321  ref_n_133             90.11%    failed      0.00%
 322  ref_n_448             89.99%    failed      0.00%
 323  ref_n_254             89.93%    failed      0.00%
 324  ref_n_370             89.93%    failed      0.00%
 325  ref_n_7               89.90%    failed      0.00%
 326  ref_n_124             89.90%    failed      0.00%
 327  ref_n_521             90.05%    failed      0.00%
 328  ref_n_150             89.96%    failed      0.00%
 329  ref_n_162             89.93%    failed      0.00%
 330  ref_n_459             89.96%    failed      0.00%
 331  ref_n_184             90.02%    failed      0.00%
 332  ref_n_136             90.17%    failed      0.00%
 333  ref_n_231             89.96%    failed      0.00%
 334  ref_n_123             89.96%    failed      0.00%
 335  ref_n_112             90.02%    failed      0.02%
 336  ref_n_56              88.26%    failed      0.00%
 337  ref_n_25              89.99%    failed      0.00%
 338  ref_n_4               89.99%    failed      0.00%
 339  ref_n_285             89.96%    failed      0.00%
 340  ref_n_440             89.96%    failed      0.00%
 341  ref_n_159             89.99%    failed      0.00%
 342  ref_n_42              89.96%    failed      0.00%
 343  ref_n_108             89.96%    failed      0.00%
 344  ref_n_537             90.11%    failed      0.00%
 345  ref_n_209             90.11%    failed      0.00%
 346  ref_n_94              90.11%    failed      0.00%
 347  ref_n_429             90.02%    failed      0.02%
 348  ref_n_363             89.93%    failed      0.00%
 349  ref_n_2               90.02%    failed      0.28%
 350  ref_n_265             90.08%    failed      0.60%
 351  ref_n_518             90.11%    failed      0.05%
 352  ref_n_375             90.08%    failed      0.00%
 353  ref_n_219             90.08%    failed      0.07%
 354  ref_n_269             90.05%    failed      0.17%
 355  ref_n_76              90.02%    failed      0.04%
 356  ref_n_524             89.90%    failed      0.01%
 357  ref_n_412             90.02%    failed      0.08%
 358  ref_n_340             90.02%    failed      0.01%
 359  ref_n_41              90.08%    failed      0.04%
 360  ref_n_249             90.08%    failed      0.03%
 361  ref_n_316             89.96%    failed      0.11%
 362  ref_n_314             89.96%    failed      0.02%
 363  ref_n_469             89.99%    failed      0.02%
 364  ref_n_388             90.05%    failed      0.01%
 365  ref_n_450             89.87%    failed      0.00%
 366  ref_n_436             89.93%    failed      0.02%
 367  ref_n_533             90.02%    failed      0.03%
 368  ref_n_455             90.08%    failed      0.02%
 369  ref_n_204             90.02%    failed      0.00%
 370  ref_n_385             90.02%    failed      0.01%
 371  ref_n_418             90.05%    failed      0.01%
 372  ref_n_433             90.17%    failed      0.01%
 373  ref_n_294             90.17%    failed      0.02%
 374  ref_n_467             90.08%    failed      0.08%
 375  ref_n_466             90.05%    failed      0.01%
 376  ref_n_421             89.72%    failed      0.93%
 377  ref_n_405             89.33%    failed      0.01%
 378  ref_n_504             89.96%    failed      0.75%
 379  ref_n_495             89.75%    failed      0.00%
 380  ref_n_522             89.60%    failed      4.73%
 381  ref_n_368             89.51%    failed      3.10%
 382  ref_o_689             89.51%    failed      3.10%
 383  ref_n_239             89.66%    passed      8.32%
 384  ref_n_234             89.16%    failed      0.00%
 385  ref_o_121             89.16%    failed      0.00%
 386  ref_n_517             89.48%    failed      0.00%
 387  ref_n_471             89.42%    failed      0.01%
 388  ref_n_105             89.90%    failed      0.00%
 389  ref_o_669             89.90%    failed      0.00%
 390  ref_n_215             89.63%    failed      0.13%
 391  ref_n_334             89.60%    failed      0.01%
 392  ref_n_473             89.48%    failed      0.00%
 393  ref_o_445             89.48%    failed      0.00%
 394  ref_n_462             89.84%    failed      4.29%
 395  ref_o_126             89.84%    failed      4.29%
 396  ref_n_516             89.72%    failed      0.19%
 397  ref_n_191             89.96%    passed      8.65%
 398  ref_n_305             89.84%    passed     20.13%
 399  ref_n_97              89.96%    passed     12.68%
 400  ref_n_310             89.90%    passed     11.40%
 401  ref_n_284             89.75%    failed      0.01%
 402  ref_n_257             89.78%    failed      1.26%
 403  ref_n_335             89.72%    failed      0.06%
 404  ref_n_227             89.96%    failed      4.76%
 405  ref_n_311             89.96%    failed      0.20%
 406  ref_n_337             89.96%    passed     12.50%
 407  ref_n_10              89.96%    passed      6.94%
 408  ref_n_57              89.72%    failed      0.03%
 409  ref_n_398             89.69%    failed      0.56%
 410  ref_n_225             89.96%    failed      3.41%
 411  ref_n_292             89.87%    failed      0.88%
 412  ref_n_95              89.90%    failed      2.56%
 413  ref_n_213             89.90%    failed      1.43%
 414  ref_n_485             89.93%    passed      5.65%
 415  ref_n_8               89.99%    failed      2.87%
 416  ref_n_344             94.28%    passed      7.22%
 417  ref_n_74              88.89%    failed      0.36%
 418  ref_n_116             92.87%    passed      7.36%
 419  ref_n_399             89.78%    failed      0.19%
 420  ref_o_667             89.78%    failed      0.19%
 421  ref_n_538             89.39%    failed      0.00%
 422  ref_n_157             89.33%    failed      0.00%
 423  ref_n_169             89.45%    failed      0.00%
 424  ref_n_481             89.45%    failed      0.00%
 425  ref_n_131             89.69%    failed      0.00%
 426  ref_n_226             86.85%    failed      0.00%
 427  ref_n_382             90.08%    failed      0.00%
 428  ref_n_84              89.51%    failed      0.00%
 429  ref_n_96              89.25%    failed      0.00%
 430  ref_n_194             89.48%    failed      0.01%
 431  ref_n_480             89.36%    failed      0.00%
 432  ref_n_45              89.07%    failed      0.02%
 433  ref_n_130             88.89%    failed      0.03%
 434  ref_o_317             88.89%    failed      0.03%
 435  ref_n_376             89.75%    failed      0.04%
 436  ref_n_275             89.75%    failed      0.11%
 437  ref_n_496             89.75%    failed      0.02%
 438  ref_n_134             89.75%    failed      0.06%
 439  ref_n_89              89.81%    failed      0.00%
 440  ref_n_350             89.51%    failed      0.00%
 441  ref_n_520             89.48%    failed      0.00%
 442  ref_n_298             89.51%    failed      0.00%
 443  ref_n_346             89.51%    failed      0.00%
 444  ref_n_156             88.92%    failed      0.60%
 445  ref_o_802             88.92%    failed      0.60%
 446  ref_n_21              93.56%    failed      0.55%
 447  ref_n_168             89.01%    failed      0.00%
 448  ref_n_142             89.42%    failed      0.00%
 449  ref_n_383             89.57%    failed      0.02%
 450  ref_n_439             89.16%    failed      0.06%
 451  ref_o_721             89.16%    failed      0.06%
 452  ref_n_494             88.23%    failed      1.90%
 453  ref_n_498             90.02%    failed      0.07%
 454  ref_n_526             89.25%    failed      1.33%
 455  ref_n_155             89.22%    failed      1.85%
 456  ref_n_174             89.90%    failed      0.42%
 457  ref_o_732             89.90%    failed      0.42%
 458  ref_n_290             89.45%    failed      0.55%
 459  ref_n_109             89.51%    failed      0.77%
 460  ref_n_393             89.04%    failed      0.08%
 461  ref_n_90              89.36%    failed      0.06%
 462  ref_n_437             88.86%    failed      0.06%
 463  ref_n_185             89.63%    failed      0.00%
 464  ref_o_226             89.63%    failed      0.00%
 465  ref_n_362             89.33%    failed      0.26%
 466  ref_o_430             89.33%    failed      0.26%
 467  ref_n_397             90.02%    failed      0.00%
 468  ref_o_658             90.02%    failed      0.00%
 469  ref_n_461             89.42%    failed      0.00%
 470  ref_o_114             89.42%    failed      0.00%
 471  ref_n_22              89.66%    failed      0.00%
 472  ref_o_603             89.66%    failed      0.00%
 473  ref_n_490             90.62%    failed      0.01%
 474  ref_n_248             89.66%    failed      0.09%
 475  ref_n_158             89.93%    failed      0.00%
 476  ref_n_487             90.17%    failed      0.00%
 477  ref_n_464             89.25%    failed      0.00%
 478  ref_o_718             89.25%    failed      0.00%
 479  ref_tauA_syntheny19   89.63%    failed      0.01%
 480  ref_n_300             89.63%    failed      0.01%
 481  ref_tauA_syntheny3    89.81%    failed      0.03%
 482  ref_n_17              89.81%    failed      0.02%
 483  ref_tauA_syntheny26   90.29%    failed      0.01%
 484  ref_n_287             90.29%    failed      0.01%
 485  ref_tauA_syntheny24   90.29%    failed      0.00%
 486  ref_n_126             90.29%    failed      0.00%
 487  ref_tauA_syntheny5    90.29%    failed      0.00%
 488  ref_n_86              90.29%    failed      0.00%
 489  ref_tauA_syntheny30   90.26%    failed      0.01%
 490  ref_n_509             90.26%    failed      0.01%
 491  ref_tauA_syntheny9    90.41%    failed      0.02%
 492  ref_n_187             90.41%    failed      0.06%
 493  ref_swt0              90.41%    failed      0.05%
 494  ref_n_9               90.41%    failed      0.05%
 495  ref_tauA_syntheny6    90.41%    failed      0.09%
 496  ref_tauA_syntheny2    90.41%    failed      0.05%
 497  ref_n_148             90.41%    failed      0.05%
 498  ref_tauA_syntheny14   90.20%    failed      0.02%
 499  ref_n_446             90.20%    failed      0.02%
 500  ref_tauA_syntheny21   90.26%    failed      0.04%
 501  ref_n_256             90.26%    failed      0.04%
 502  ref_tauA_syntheny29   90.20%    failed      0.04%
 503  ref_n_60              90.20%    failed      0.04%
 504  ref_tauA_syntheny25   90.05%    failed      0.00%
 505  ref_n_111             90.05%    failed      0.00%
 506  ref_tauA_syntheny12   90.05%    failed      0.00%
 507  ref_n_164             90.05%    failed      0.00%
 508  ref_tauA_syntheny0    89.75%    failed      0.00%
 509  ref_n_272             89.75%    failed      0.00%
 510  ref_tauA_syntheny28   90.14%    failed      0.24%
 511  ref_n_377             90.14%    failed      0.24%
 512  ref_tauA_syntheny33   90.17%    failed      0.00%
 513  ref_n_279             90.17%    failed      0.00%
 514  ref_tauA_syntheny8    90.23%    failed      0.00%
 515  ref_n_255             90.23%    failed      0.00%
 516  ref_tauA_syntheny20   89.90%    failed      0.00%
 517  ref_n_3               89.90%    failed      0.00%
 518  ref_tauA_syntheny17   90.26%    failed      0.00%
 519  ref_n_217             90.26%    failed      0.00%
 520  ref_tauA_syntheny11   90.23%    failed      0.00%
 521  ref_n_175             90.23%    failed      0.00%
 522  ref_tauA_syntheny18   90.32%    failed      0.00%
 523  ref_n_539             90.32%    failed      0.00%
 524  ref_tauA_syntheny4    90.32%    failed      0.00%
 525  ref_n_19              90.32%    failed      0.00%
 526  ref_tauA_syntheny15   90.26%    failed      0.00%
 527  ref_n_302             90.26%    failed      0.00%
 528  ref_tauA_syntheny32   90.29%    failed      0.09%
 529  ref_n_67              90.29%    failed      0.09%
 530  ref_tauA_syntheny27   90.14%    failed      0.82%
 531  ref_n_61              90.14%    failed      0.15%
 532  ref_n_196             90.17%    failed      0.50%
 533  ref_tauA_syntheny13   90.17%    failed      0.07%
 534  ref_n_37              90.17%    failed      0.07%
 535  ref_n_66              89.90%    failed      0.15%
 536  ref_n_409             89.72%    failed      0.05%
 537  ref_n_417             90.20%    failed      0.10%
 538  ref_n_237             90.17%    failed      0.07%
 539  ref_n_441             90.29%    failed      0.09%
 540  ref_n_317             90.05%    failed      2.38%
 541  ref_n_266             90.05%    failed      0.37%
 542  ref_n_224             90.11%    failed      0.07%
 543  ref_n_118             90.05%    failed      0.00%
 544  ref_n_38              90.05%    failed      0.00%
 545  ref_n_161             90.05%    failed      0.07%
 546  ref_n_181             90.14%    failed      0.07%
 547  ref_n_283             90.14%    failed      0.01%
 548  ref_n_401             90.14%    failed      0.00%
 549  ref_n_117             90.14%    failed      0.00%
 550  ref_n_192             90.14%    failed      2.72%
 551  ref_n_329             90.14%    failed      0.13%
 552  ref_tauA_syntheny34   90.05%    failed      0.02%
 553  ref_n_48              90.05%    failed      0.02%
 554  ref_n_419             90.05%    failed      0.00%
 555  ref_tauA_syntheny23   90.17%    failed      0.07%
 556  ref_n_36              90.17%    failed      0.07%
 557  ref_n_104             94.76%    failed      0.45%
 558  ref_n_373             90.17%    failed      0.24%
 559  ref_n_381             90.11%    failed      0.33%
 560  ref_n_358             90.17%    failed      0.00%
 561  ref_tauA_syntheny1    90.17%    failed      0.00%
 562  ref_n_20              90.17%    failed      0.00%
 563  ref_n_244             90.14%    failed      0.00%
 564  ref_n_426             89.90%    failed      0.14%
 565  ref_n_453             89.69%    failed      0.25%
 566  ref_n_211             89.54%    failed      0.97%
 567  ref_n_535             90.20%    failed      0.01%
 568  ref_n_263             89.75%    failed      0.29%
 569  ref_n_26              89.90%    failed      0.01%
 570  ref_n_454             89.87%    failed      0.03%
 571  ref_n_297             89.87%    failed      0.26%
 572  ref_n_500             89.07%    failed      0.65%
 573  ref_n_173             89.93%    failed      0.01%
 574  ref_n_488             89.78%    failed      0.00%
 575  ref_tauA_syntheny31   89.90%    failed      0.02%
 576  ref_n_259             89.90%    failed      0.02%
 577  ref_n_160             89.81%    failed      0.00%
 578  ref_n_339             89.39%    failed      0.00%
 579  ref_tauA_syntheny10   89.93%    failed      0.68%
 580  ref_n_423             89.93%    failed      0.68%
 581  ref_tauA_syntheny7    89.84%    failed      0.10%
 582  ref_n_18              89.84%    failed      0.10%
 583  ref_n_354             89.81%    failed      0.00%
 584  ref_n_233             89.87%    failed      0.00%
 585  ref_n_479             91.16%    failed      0.31%
 586  ref_n_514             89.99%    failed      0.01%
 587  ref_n_348             89.42%    failed      0.05%
 588  ref_n_352             93.02%    passed     16.69%
 589  ref_n_198             89.90%    failed      0.00%
 590  ref_n_395             89.87%    failed      0.02%
 591  ref_n_107             90.05%    failed      0.08%
 592  ref_n_230             90.05%    failed      0.32%
 593  ref_n_43              89.81%    passed      9.66%
 594  ref_n_170             89.75%    failed      3.74%
 595  ref_n_351             89.75%    failed      0.27%
 596  ref_n_411             89.75%    passed      8.50%
 597  ref_n_165             89.72%    passed      5.59%
 598  ref_n_229             89.96%    failed      1.33%
 599  ref_n_460             89.75%    failed      2.35%
 600  ref_n_491             89.72%    failed      0.31%
 601  ref_o_586             89.72%    failed      0.31%
 602  ref_n_278             89.81%    passed      8.88%
 603  ref_n_530             89.25%    failed      0.02%
 604  ref_n_384             89.87%    failed      0.31%
 605  ref_n_353             89.84%    failed      1.63%
 606  ref_n_149             89.72%    failed      0.23%
 607  ref_n_203             92.24%    passed     45.48%
 608  ref_n_474             89.96%    passed     23.02%
 609  ref_tauA_syntheny16   89.96%    failed      0.01%
 610  ref_n_451             89.96%    failed      0.01%
 611  ref_tauA_syntheny22   89.96%    failed      0.47%
 612  ref_n_110             89.96%    failed      0.47%
 613  ref_n_372             89.96%    failed      0.24%
 614  ref_o_467             89.75%    failed      0.89%
 615  ref_o_595             90.23%    failed      0.97%
 616  ref_o_392             89.78%    failed      0.12%
 617  ref_o_645             90.47%    failed      0.03%
 618  ref_o_840             90.11%    failed      0.56%
 619  ref_o_663             89.51%    failed      0.04%
 620  ref_o_664             89.13%    failed      0.01%
 621  ref_o_231             89.25%    failed      0.76%
 622  ref_o_78              89.90%    failed      1.23%
 623  ref_o_123             89.66%    failed      0.00%
 624  ref_o_742             89.75%    failed      1.08%
 625  ref_o_72              89.25%    failed      0.00%
 626  ref_o_504             89.30%    failed      0.00%
 627  ref_o_37              89.84%    failed      0.02%
 628  ref_o_672             89.69%    failed      0.06%
 629  ref_o_38              89.33%    failed      0.00%
 630  ref_o_512             89.51%    failed      0.01%
 631  ref_o_67              89.42%    failed      0.00%
 632  ref_o_286             89.60%    failed      0.08%
 633  ref_o_607             89.22%    failed      0.05%
 634  ref_o_651             89.63%    failed      0.11%
 635  ref_o_793             89.69%    failed      0.00%
 636  ref_o_849             89.84%    failed      1.62%
 637  ref_o_208             90.29%    failed      1.16%
 638  ref_o_23              90.47%    failed      0.65%
 639  ref_o_248             89.04%    failed      2.10%
 640  ref_o_786             90.47%    failed      0.82%
 641  ref_o_583             90.20%    failed      0.00%
 642  ref_o_355             90.38%    failed      4.31%
 643  ref_o_778             90.23%    failed      0.01%
 644  ref_o_239             90.23%    failed      0.56%
 645  ref_o_146             90.26%    failed      0.44%
 646  ref_o_549             90.23%    failed      0.81%
 647  ref_o_466             89.51%    failed      0.00%
 648  ref_o_91              90.26%    failed      0.37%
 649  ref_o_724             90.17%    failed      0.01%
 650  ref_o_364             88.32%    failed      0.78%
 651  ref_o_714             88.77%    failed      1.18%
 652  ref_o_476             89.75%    failed      0.09%
 653  ref_o_452             89.99%    failed      2.31%
 654  ref_o_332             88.38%    failed      0.08%
 655  ref_o_822             88.68%    failed      0.00%
 656  ref_o_441             78.67%    failed      0.00%
 657  ref_o_854             89.81%    failed      0.22%
 658  ref_o_125             90.26%    failed      0.07%
 659  ref_o_769             90.32%    failed      1.23%
 660  ref_o_366             90.29%    failed      0.69%
 661  ref_o_129             89.25%    failed      1.71%
 662  ref_o_411             89.36%    failed      3.09%
 663  ref_o_626             90.17%    failed      0.41%
 664  ref_o_824             90.38%    failed      0.04%
 665  ref_o_138             90.35%    failed      0.03%
 666  ref_o_221             90.08%    failed      1.86%
 667  ref_o_52              90.11%    failed      0.26%
 668  ref_o_587             91.55%    failed      0.13%
 669  ref_o_569             90.29%    failed      0.61%
 670  ref_o_624             90.08%    failed      0.30%
 671  ref_o_614             90.08%    failed      0.00%
 672  ref_o_215             89.72%    failed      0.00%
 673  ref_o_536             89.75%    failed      0.00%
 674  ref_o_99              90.23%    failed      0.69%
 675  ref_o_640             90.11%    failed      2.28%
 676  ref_o_106             89.90%    passed      6.98%
 677  ref_o_590             89.87%    failed      0.00%
 678  ref_o_857             73.64%    failed      0.00%
 679  ref_o_204             89.84%    failed      0.01%
 680  ref_o_594             89.69%    failed      0.84%
 681  ref_o_220             89.75%    failed      0.44%
 682  ref_o_293             89.99%    passed     11.33%
 683  ref_o_275             89.99%    failed      2.77%
 684  ref_o_582             89.99%    passed     13.83%
 685  ref_o_736             93.41%    passed      8.55%
 686  ref_o_834             90.02%    passed      9.53%
 687  ref_o_194             89.84%    failed      0.99%
 688  ref_o_620             89.93%    failed      3.71%
 689  ref_o_115             89.78%    failed      1.09%
 690  ref_o_356             89.66%    failed      4.24%
 691  ref_o_828             89.78%    failed      2.62%
 692  ref_o_331             89.81%    failed      3.46%
 693  ref_o_139             89.90%    failed      2.04%
 694  ref_o_604             91.04%    failed      4.83%
 695  ref_o_596             87.66%    failed      0.02%
 696  ref_o_823             89.51%    failed      0.02%
 697  ref_o_291             89.66%    failed      0.06%
 698  ref_o_107             89.42%    failed      0.00%
 699  ref_o_798             80.32%    failed      0.00%
 700  ref_o_524             92.69%    failed      0.13%
 701  ref_o_627             89.60%    failed      0.00%
 702  ref_o_655             89.54%    failed      0.12%
 703  ref_o_479             89.45%    failed      0.05%
 704  ref_o_744             92.54%    failed      0.06%
 705  ref_o_59              90.05%    failed      0.08%
 706  ref_o_260             89.96%    failed      0.00%
 707  ref_o_192             89.78%    failed      2.50%
 708  ref_o_520             89.75%    failed      0.40%
 709  ref_o_180             89.72%    failed      1.68%
 710  ref_o_841             89.66%    failed      0.18%
 711  ref_o_648             89.60%    failed      0.58%
 712  ref_o_622             89.48%    failed      0.00%
 713  ref_o_148             89.75%    failed      0.02%
 714  ref_o_371             89.81%    failed      0.00%
 715  ref_o_344             89.81%    failed      0.04%
 716  ref_o_757             92.27%    failed      4.90%
 717  ref_o_421             90.23%    failed      0.02%
 718  ref_o_222             90.26%    failed      0.00%
 719  ref_o_343             90.14%    failed      0.00%
 720  ref_o_255             90.05%    failed      0.00%
 721  ref_o_373             89.57%    failed      0.00%
 722  ref_o_851             89.66%    failed      0.01%
 723  ref_o_232             89.60%    failed      0.01%
 724  ref_o_475             89.60%    failed      0.01%
 725  ref_o_463             89.54%    failed      0.20%
 726  ref_o_198             89.66%    failed      0.11%
 727  ref_o_370             89.57%    failed      1.14%
 728  ref_o_244             90.56%    failed      0.61%
 729  ref_o_502             89.78%    failed      0.41%
 730  ref_o_450             89.66%    failed      0.52%
 731  ref_o_581             89.60%    failed      0.99%
 732  ref_o_299             89.51%    passed     10.51%
 733  ref_o_740             89.51%    failed      0.33%
 734  ref_o_437             89.66%    failed      0.12%
 735  ref_o_691             89.72%    failed      0.14%
 736  ref_o_265             89.57%    failed      0.26%
 737  ref_o_546             90.83%    failed      0.29%
 738  ref_o_513             89.60%    failed      0.17%
 739  ref_o_172             89.63%    failed      1.92%
 740  ref_o_259             89.42%    failed      1.63%
 741  ref_o_727             89.69%    failed      3.70%
 742  ref_o_386             89.72%    failed      0.51%
 743  ref_o_451             91.82%    failed      0.05%
 744  ref_o_593             89.72%    failed      0.01%
 745  ref_o_805             89.81%    failed      0.00%
 746  ref_o_86              89.99%    failed      0.00%
 747  ref_o_298             88.14%    failed      0.00%
 748  ref_o_210             88.86%    failed      0.00%
 749  ref_o_340             89.30%    failed      0.00%
 750  ref_o_465             89.84%    failed      0.38%
 751  ref_o_71              89.19%    failed      0.09%
 752  ref_o_633             89.81%    failed      0.05%
 753  ref_o_147             89.87%    failed      1.99%
 754  ref_o_314             89.87%    failed      0.40%
 755  ref_o_309             88.98%    failed      0.00%
 756  ref_o_756             89.66%    failed      0.48%
 757  ref_o_589             89.63%    failed      0.00%
 758  ref_o_698             89.57%    failed      0.00%
 759  ref_o_140             89.57%    failed      0.03%
 760  ref_o_662             89.78%    failed      0.23%
 761  ref_o_559             89.90%    failed      0.03%
 762  ref_o_444             89.99%    failed      0.94%
 763  ref_o_515             90.08%    failed      0.33%
 764  ref_o_785             89.75%    failed      0.09%
 765  ref_o_825             89.16%    failed      0.00%
 766  ref_o_189             89.69%    failed      0.00%
 767  ref_o_558             89.87%    failed      0.02%
 768  ref_o_643             89.81%    failed      0.22%
 769  ref_o_792             89.81%    failed      0.30%
 770  ref_o_830             90.32%    failed      0.00%
 771  ref_o_598             90.44%    failed      1.99%
 772  ref_o_500             90.35%    failed      0.43%
 773  ref_o_470             90.23%    failed      0.19%
 774  ref_o_380             90.32%    failed      4.75%
 775  ref_o_161             90.47%    failed      0.17%
 776  ref_o_31              90.47%    failed      1.80%
 777  ref_o_554             90.47%    failed      1.39%
 778  ref_o_209             90.47%    failed      2.21%
 779  ref_o_87              90.47%    failed      1.27%
 780  ref_o_412             90.47%    failed      0.01%
 781  ref_o_49              89.75%    failed      0.00%
 782  ref_o_856             89.96%    failed      0.01%
 783  ref_o_296             89.96%    failed      0.01%
 784  ref_o_621             90.02%    failed      0.01%
 785  ref_o_659             90.20%    failed      0.18%
 786  ref_o_274             90.23%    failed      0.25%
 787  ref_o_694             89.99%    failed      0.10%
 788  ref_o_754             90.23%    failed      0.00%
 789  ref_o_212             90.14%    failed      0.05%
 790  ref_o_229             90.35%    failed      0.25%
 791  ref_o_703             90.35%    failed      0.24%
 792  ref_o_585             90.14%    failed      0.04%
 793  ref_o_570             89.90%    failed      0.14%
 794  ref_o_759             89.81%    failed      2.14%
 795  ref_o_434             90.14%    failed      0.00%
 796  ref_o_315             89.75%    failed      0.01%
 797  ref_o_354             89.36%    failed      0.00%
 798  ref_o_76              89.87%    failed      0.03%
 799  ref_o_579             91.82%    failed      0.15%
 800  ref_o_615             90.68%    failed      0.02%
 801  ref_o_289             90.02%    failed      0.12%
 802  ref_o_634             89.78%    failed      0.02%
 803  ref_o_61              90.32%    failed      1.98%
 804  ref_o_820             90.26%    failed      0.15%
 805  ref_o_424             90.32%    failed      0.33%
 806  ref_o_79              90.20%    failed      0.00%
 807  ref_o_256             90.17%    failed      0.02%
 808  ref_o_726             90.56%    failed      0.00%
 809  ref_o_608             90.14%    failed      0.00%
 810  ref_o_458             90.29%    failed      0.02%
 811  ref_o_707             90.59%    failed      0.00%
 812  ref_swa10             89.42%    failed      0.00%
 813  ref_swa1              89.93%    failed      0.00%
 814  ref_swa9              90.11%    failed      0.00%
 815  ref_swa5              90.20%    failed      0.00%
 816  ref_swa4              90.20%    failed      0.00%
 817  ref_swa6              90.26%    failed      0.00%
 818  ref_swa3              90.02%    failed      0.00%
 819  ref_swa7              90.02%    failed      0.00%
 820  ref_swa8              90.02%    failed      0.00%
 821  ref_o_687             89.90%    failed      0.00%
 822  ref_swa2              89.81%    failed      0.00%
 823  ref_swa11             89.81%    failed      0.00%
 824  ref_swa0              89.57%    failed      0.00%
 825  ref_o_842             89.57%    failed      0.00%
 826  ref_o_120             89.84%    failed      0.84%
 827  ref_o_287             89.81%    failed      0.11%
 828  ref_o_324             90.44%    failed      3.67%
 829  ref_o_415             90.32%    passed     19.13%
 830  ref_o_460             90.32%    passed     24.66%
 831  ref_o_808             90.44%    failed      0.00%
 832  ref_o_478             89.78%    failed      0.10%
 833  ref_o_766             89.33%    failed      0.37%
 834  ref_o_240             89.78%    failed      1.26%
 835  ref_o_597             90.05%    failed      3.41%
 836  ref_o_362             90.08%    failed      0.48%
 837  ref_o_503             90.08%    failed      0.06%
 838  ref_o_63              90.08%    failed      0.50%
 839  ref_o_690             90.11%    failed      1.33%
 840  ref_o_241             90.17%    failed      0.47%
 841  ref_o_200             90.05%    failed      3.81%
 842  ref_o_272             90.20%    failed      0.17%
 843  ref_o_729             89.75%    passed     21.35%
 844  ref_o_25              89.90%    passed      5.39%
 845  ref_o_182             89.81%    failed      0.11%
 846  ref_o_705             89.87%    failed      0.39%
 847  ref_o_227             89.90%    failed      0.02%
 848  ref_o_302             90.14%    failed      0.09%
 849  ref_o_548             89.87%    failed      0.02%
 850  ref_o_747             89.57%    failed      0.00%
 851  ref_o_346             89.75%    failed      0.00%
 852  ref_o_592             89.63%    failed      0.00%
 853  ref_o_644             89.45%    failed      0.03%
 854  ref_o_141             89.96%    failed      0.36%
 855  ref_o_706             89.99%    failed      0.22%
 856  ref_o_199             90.17%    failed      0.27%
 857  ref_o_720             90.11%    failed      0.06%
 858  ref_o_136             90.02%    failed      0.00%
 859  ref_o_668             90.11%    failed      0.00%
 860  ref_o_46              90.08%    failed      0.02%
 861  ref_o_323             90.11%    failed      0.01%
 862  ref_o_761             90.08%    failed      0.50%
 863  ref_o_12              90.08%    failed      0.03%
 864  ref_o_471             89.99%    failed      0.09%
 865  ref_o_338             90.02%    failed      0.24%
 866  ref_o_280             89.78%    failed      0.00%
 867  ref_o_647             90.08%    failed      0.88%
 868  ref_o_686             90.02%    failed      0.37%
 869  ref_o_372             89.93%    failed      0.00%
 870  ref_o_661             89.81%    failed      0.05%
 871  ref_o_414             89.16%    failed      0.00%
 872  ref_o_488             89.93%    failed      0.32%
 873  ref_o_533             90.08%    failed      0.00%
 874  ref_o_750             90.08%    failed      0.03%
 875  ref_o_382             90.32%    failed      0.01%
 876  ref_o_105             90.38%    failed      0.04%
 877  ref_o_425             90.86%    failed      0.00%
 878  ref_o_69              89.93%    failed      0.00%
 879  ref_o_268             89.96%    failed      0.00%
 880  ref_o_350             90.17%    failed      0.00%
 881  ref_o_456             89.07%    failed      0.00%
 882  ref_o_168             88.05%    failed      0.00%
 883  ref_o_657             90.05%    failed      1.05%
 884  ref_o_537             88.98%    failed      0.00%
 885  ref_o_39              89.81%    failed      0.00%
 886  ref_o_44              89.69%    failed      0.00%
 887  ref_o_153             89.69%    failed      0.00%
 888  ref_o_116             89.69%    failed      0.00%
 889  ref_o_0               89.69%    failed      0.00%
 890  ref_o_111             89.69%    failed      0.00%
 891  ref_o_235             89.69%    failed      0.00%
 892  ref_o_509             89.75%    failed      0.00%
 893  ref_o_53              89.72%    failed      0.00%
 894  ref_o_159             89.75%    failed      0.00%
 895  ref_o_855             91.25%    failed      0.05%
 896  ref_o_193             89.72%    failed      0.00%
 897  ref_o_64              89.72%    failed      0.00%
 898  ref_o_484             89.72%    failed      0.00%
 899  ref_o_10              89.72%    failed      0.00%
 900  ref_o_609             89.72%    failed      0.00%
 901  ref_o_443             89.72%    failed      0.00%
 902  ref_o_576             89.75%    failed      0.00%
 903  ref_o_6               89.75%    failed      0.00%
 904  ref_o_54              89.72%    failed      0.00%
 905  ref_o_436             89.72%    failed      0.00%
 906  ref_o_838             89.72%    failed      0.00%
 907  ref_o_319             90.26%    failed      0.31%
 908  ref_o_665             89.99%    failed      0.00%
 909  ref_o_70              89.78%    failed      0.00%
 910  ref_o_283             89.78%    failed      0.00%
 911  ref_o_28              89.81%    failed      0.00%
 912  ref_o_151             89.78%    failed      0.00%
 913  ref_o_407             89.78%    failed      0.00%
 914  ref_o_75              89.78%    failed      0.00%
 915  ref_o_216             89.78%    failed      0.00%
 916  ref_o_11              89.78%    failed      0.00%
 917  ref_o_307             89.69%    failed      0.00%
 918  ref_o_18              89.78%    failed      0.00%
 919  ref_o_24              89.75%    failed      0.00%
 920  ref_o_81              89.84%    failed      0.00%
 921  ref_o_163             89.75%    failed      0.00%
 922  ref_o_402             89.78%    failed      0.00%
 923  ref_o_565             89.78%    failed      0.00%
 924  ref_o_717             89.81%    failed      0.00%
 925  ref_o_468             89.78%    failed      0.00%
 926  ref_o_34              89.81%    failed      0.00%
 927  ref_o_650             89.78%    failed      0.00%
 928  ref_o_65              89.78%    failed      0.00%
 929  ref_o_400             89.75%    failed      0.00%
 930  ref_o_493             89.78%    failed      0.00%
 931  ref_o_702             89.78%    failed      0.00%
 932  ref_o_850             89.33%    failed      0.00%
 933  ref_o_449             89.93%    failed      0.00%
 934  ref_o_737             89.13%    failed      0.00%
 935  ref_o_499             89.30%    failed      0.00%
 936  ref_o_113             88.62%    failed      0.01%
 937  ref_o_774             89.45%    failed      0.00%
 938  ref_o_605             89.13%    failed      0.00%
 939  ref_o_442             89.39%    failed      0.00%
 940  ref_o_45              89.33%    failed      0.00%
 941  ref_o_457             89.51%    failed      0.00%
 942  ref_o_711             88.65%    failed      0.00%
 943  ref_o_584             89.54%    failed      0.00%
 944  ref_o_730             89.60%    failed      0.00%
 945  ref_o_574             89.54%    failed      0.00%
 946  ref_o_613             89.51%    failed      0.00%
 947  ref_o_781             89.45%    failed      0.00%
 948  ref_o_529             89.54%    failed      0.00%
 949  ref_o_539             89.48%    failed      0.00%
 950  ref_o_426             89.10%    failed      0.00%
 951  ref_o_833             89.36%    failed      0.00%
 952  ref_o_318             89.39%    failed      0.00%
 953  ref_o_337             89.33%    failed      0.01%
 954  ref_o_459             89.42%    failed      0.00%
 955  ref_o_281             89.45%    failed      0.00%
 956  ref_o_530             89.57%    failed      0.01%
 957  ref_o_375             88.95%    failed      0.00%
 958  ref_o_708             88.74%    failed      0.00%
 959  ref_o_271             88.92%    failed      0.00%
 960  ref_o_117             88.32%    failed      0.00%
 961  ref_o_251             88.62%    failed      0.00%
 962  ref_o_207             88.68%    failed      0.00%
 963  ref_o_666             88.62%    failed      0.00%
 964  ref_o_303             88.65%    failed      0.00%
 965  ref_o_440             88.68%    failed      0.00%
 966  ref_o_572             88.86%    failed      0.00%
 967  ref_o_826             88.71%    failed      0.00%
 968  ref_o_2               88.83%    failed      0.00%
 969  ref_o_660             88.56%    failed      0.00%
 970  ref_o_806             88.83%    failed      0.00%
 971  ref_o_92              89.63%    failed      0.00%
 972  ref_o_527             89.13%    failed      0.00%
 973  ref_o_173             88.89%    failed      0.00%
 974  ref_o_746             88.56%    failed      0.00%
 975  ref_o_564             88.47%    failed      0.00%
 976  ref_o_829             88.92%    failed      0.00%
 977  ref_o_428             88.95%    failed      0.00%
 978  ref_o_264             88.95%    failed      0.00%
 979  ref_o_427             88.98%    failed      0.00%
 980  ref_o_206             89.04%    failed      0.00%
 981  ref_o_800             88.89%    failed      0.00%
 982  ref_o_818             88.95%    failed      0.00%
 983  ref_o_790             88.77%    failed      0.00%
 984  ref_o_406             89.01%    failed      0.00%
 985  ref_o_321             89.01%    failed      0.00%
 986  ref_o_110             89.01%    failed      0.00%
 987  ref_o_242             89.01%    failed      0.00%
 988  ref_o_285             88.95%    failed      0.00%
 989  ref_o_266             89.07%    failed      0.00%
 990  ref_o_50              89.01%    failed      0.00%
 991  ref_o_165             89.01%    failed      0.00%
 992  ref_o_124             88.59%    failed      0.00%
 993  ref_o_688             88.92%    failed      0.00%
 994  ref_o_112             88.83%    failed      0.00%
 995  ref_o_384             89.01%    failed      0.00%
 996  ref_o_122             88.95%    failed      0.00%
 997  ref_o_236             88.95%    failed      0.00%
 998  ref_o_361             88.59%    failed      0.00%
 999  ref_o_225             88.86%    failed      0.01%
1000  ref_o_815             88.74%    failed      0.00%
1001  ref_o_270             88.95%    failed      0.00%
1002  ref_o_395             87.60%    failed      0.00%
1003  ref_o_531             88.80%    failed      0.00%
1004  ref_o_401             88.98%    failed      0.00%
1005  ref_o_118             88.95%    failed      0.00%
1006  ref_o_685             88.98%    failed      0.00%
1007  ref_o_612             88.92%    failed      0.01%
1008  ref_o_571             88.89%    failed      0.00%
1009  ref_o_297             88.92%    failed      0.00%
1010  ref_o_42              88.89%    failed      0.00%
1011  ref_o_166             88.92%    failed      0.00%
1012  ref_o_397             88.89%    failed      0.00%
1013  ref_o_399             88.89%    failed      0.00%
1014  ref_o_632             88.95%    failed      0.00%
1015  ref_o_313             88.92%    failed      0.00%
1016  ref_o_300             88.53%    failed      0.00%
1017  ref_o_749             88.86%    failed      0.00%
1018  ref_o_836             89.36%    failed      0.00%
1019  ref_o_510             88.35%    failed      0.00%
1020  ref_o_325             89.36%    failed      0.00%
1021  ref_o_545             89.42%    failed      0.00%
1022  ref_o_431             88.41%    failed      0.00%
1023  ref_o_469             88.08%    failed      0.00%
1024  ref_o_562             88.47%    failed      0.00%
1025  ref_o_770             88.23%    failed      0.00%
1026  ref_o_245             88.29%    failed      0.00%
1027  ref_o_534             88.53%    failed      0.00%
1028  ref_o_333             88.26%    failed      0.00%
1029  ref_o_602             88.35%    failed      0.00%
1030  ref_o_188             87.99%    failed      0.00%
1031  ref_o_435             88.17%    failed      0.00%
1032  ref_o_262             89.75%    failed      0.00%
1033  ref_o_335             89.78%    failed      0.00%
1034  ref_o_646             90.26%    failed      0.00%
1035  ref_o_494             90.08%    failed      1.03%
1036  ref_o_846             89.93%    failed      0.01%
1037  ref_o_93              90.20%    failed      0.00%
1038  ref_o_764             89.84%    failed      0.00%
1039  ref_o_673             89.54%    failed      0.02%
1040  ref_o_516             89.63%    failed      0.00%
1041  ref_o_738             89.39%    failed      0.00%
1042  ref_o_404             89.78%    failed      0.00%
1043  ref_o_80              89.69%    failed      0.00%
1044  ref_o_109             89.63%    failed      0.00%
1045  ref_o_474             89.63%    failed      0.00%
1046  ref_o_641             89.66%    failed      0.00%
1047  ref_o_801             89.60%    failed      0.00%
1048  ref_o_154             89.30%    failed      0.00%
1049  ref_o_27              89.66%    failed      0.00%
1050  ref_o_517             89.60%    failed      0.00%
1051  ref_o_104             89.57%    failed      0.00%
1052  ref_o_258             89.60%    failed      0.00%
1053  ref_o_741             89.60%    failed      0.00%
1054  ref_o_528             89.63%    failed      0.00%
1055  ref_o_795             89.66%    failed      0.00%
1056  ref_o_187             89.66%    failed      0.00%
1057  ref_o_480             89.60%    failed      0.00%
1058  ref_o_680             89.84%    failed      0.00%
1059  ref_o_185             89.75%    failed      0.00%
1060  ref_o_214             89.75%    failed      0.00%
1061  ref_o_326             89.63%    failed      0.00%
1062  ref_o_102             89.63%    failed      0.00%
1063  ref_o_276             90.20%    failed      0.07%
1064  ref_o_514             90.29%    failed      0.00%
1065  ref_o_160             89.84%    failed      0.01%
1066  ref_o_62              90.08%    failed      0.00%
1067  ref_o_77              90.26%    failed      0.00%
1068  ref_o_379             89.87%    failed      0.65%
1069  ref_o_455             89.39%    failed      0.05%
1070  ref_o_697             90.11%    failed      0.00%
1071  ref_o_420             89.39%    failed      0.18%
1072  ref_o_844             90.14%    failed      0.12%
1073  ref_o_768             90.35%    failed      0.00%
1074  ref_o_557             90.23%    failed      0.00%
1075  ref_o_656             90.23%    failed      0.00%
1076  ref_o_776             90.29%    failed      0.00%
1077  ref_o_85              90.29%    failed      0.13%
1078  ref_o_446             90.23%    failed      0.04%
1079  ref_o_144             90.29%    failed      0.08%
1080  ref_o_675             90.17%    failed      0.04%
1081  ref_o_8               89.96%    failed      0.04%
1082  ref_o_383             89.63%    failed      0.00%
1083  ref_o_41              89.96%    failed      0.00%
1084  ref_o_142             90.14%    failed      0.00%
1085  ref_o_618             90.29%    failed      0.00%
1086  ref_o_642             90.17%    failed      0.00%
1087  ref_o_56              90.11%    failed      0.10%
1088  ref_o_540             89.96%    failed      0.29%
1089  ref_o_827             89.99%    failed      0.20%
1090  ref_o_342             90.11%    failed      1.74%
1091  ref_o_348             89.84%    failed      0.00%
1092  ref_o_550             90.26%    failed      0.00%
1093  ref_o_158             90.26%    failed      1.37%
1094  ref_o_336             89.66%    failed      0.00%
1095  ref_o_544             90.35%    failed      0.02%
1096  ref_o_155             90.17%    failed      0.00%
1097  ref_o_119             90.08%    failed      0.00%
1098  ref_o_330             90.29%    failed      0.00%
1099  ref_o_7               90.44%    failed      0.00%
1100  ref_o_542             90.20%    failed      0.00%
1101  ref_o_623             89.93%    failed      0.00%
1102  ref_o_611             90.32%    failed      0.01%
1103  ref_o_447             90.17%    failed      0.00%
1104  ref_o_772             90.17%    failed      0.00%
1105  ref_o_29              89.99%    failed      0.00%
1106  ref_o_40              90.11%    failed      0.00%
1107  ref_o_341             90.11%    failed      0.00%
1108  ref_o_316             90.14%    failed      0.00%
1109  ref_o_393             90.02%    failed      0.00%
1110  ref_o_713             90.29%    failed      0.00%
1111  ref_o_791             90.20%    failed      0.00%
1112  ref_o_486             90.20%    failed      0.00%
1113  ref_o_68              90.29%    failed      0.00%
1114  ref_o_51              90.29%    failed      0.00%
1115  ref_o_599             90.23%    failed      0.00%
1116  ref_o_128             88.56%    failed      0.00%
1117  ref_o_813             89.99%    failed      0.00%
1118  ref_o_345             90.02%    failed      0.00%
1119  ref_o_783             90.05%    failed      0.00%
1120  ref_o_96              90.20%    failed      0.00%
1121  ref_o_485             89.99%    failed      0.00%
1122  ref_o_311             90.29%    failed      0.00%
1123  ref_o_784             90.23%    failed      0.11%
1124  ref_o_845             90.17%    failed      0.00%
1125  ref_o_21              90.53%    failed      0.00%
1126  ref_o_17              90.71%    failed      0.00%
1127  ref_o_363             90.11%    failed      0.00%
1128  ref_o_677             90.44%    failed      0.00%
1129  ref_o_358             90.47%    failed      0.15%
1130  ref_o_391             90.65%    failed      0.17%
1131  ref_o_755             90.14%    failed      0.02%
1132  ref_o_843             90.44%    failed      0.00%
1133  ref_o_269             90.17%    failed      1.14%
1134  ref_o_629             90.23%    failed      0.01%
1135  ref_o_352             90.05%    failed      0.00%
1136  ref_o_205             90.17%    failed      0.00%
1137  ref_o_794             90.17%    failed      0.00%
1138  ref_o_310             90.26%    failed      0.00%
1139  ref_o_20              90.14%    failed      0.00%
1140  ref_o_532             90.14%    failed      0.00%
1141  ref_o_73              90.08%    failed      0.00%
1142  ref_o_33              90.14%    failed      0.02%
1143  ref_o_429             90.14%    failed      0.00%
1144  ref_o_32              90.11%    failed      1.58%
1145  ref_o_312             89.90%    failed      0.04%
1146  ref_o_797             90.11%    failed      0.11%
1147  ref_o_167             90.11%    failed      0.10%
1148  ref_o_681             90.23%    failed      0.00%
1149  ref_o_810             89.84%    failed      1.67%
1150  ref_o_848             90.95%    failed      0.01%
1151  ref_o_852             90.95%    failed      0.00%
1152  ref_o_127             89.42%    failed      0.00%
1153  ref_o_22              90.50%    failed      0.00%
1154  ref_o_773             90.14%    failed      0.03%
1155  ref_o_699             90.14%    failed      0.00%
1156  ref_o_492             90.05%    failed      0.21%
1157  ref_o_522             90.29%    failed      0.03%
1158  ref_o_97              89.45%    failed      0.00%
1159  ref_o_501             89.93%    failed      0.00%
1160  ref_o_183             90.59%    failed      0.26%
1161  ref_o_95              90.56%    failed      0.01%
1162  ref_o_652             90.44%    failed      0.03%
1163  ref_o_15              89.99%    failed      0.00%
1164  ref_o_203             90.44%    failed      0.00%
1165  ref_o_304             90.68%    failed      0.00%
1166  ref_o_519             90.47%    failed      0.00%
1167  ref_o_409             90.47%    failed      0.00%
1168  ref_o_560             90.50%    failed      0.00%
1169  ref_o_575             90.56%    failed      0.09%
1170  ref_o_780             90.80%    passed      5.90%
1171  ref_o_5               90.17%    failed      0.00%
1172  ref_o_543             90.20%    failed      0.00%
1173  ref_o_601             90.20%    failed      0.00%
1174  ref_o_753             90.20%    failed      0.00%
1175  ref_o_704             90.32%    failed      0.00%
1176  ref_o_739             90.20%    failed      0.00%
1177  ref_o_322             90.65%    failed      0.00%
1178  ref_o_591             76.48%    failed      0.00%
1179  ref_o_201             89.54%    failed      0.00%
1180  ref_o_462             89.87%    failed      0.00%
1181  ref_o_630             90.83%    failed      0.00%
1182  ref_o_760             90.74%    failed      0.01%
1183  ref_o_162             90.56%    failed      0.00%
1184  ref_o_734             90.53%    failed      0.00%
1185  ref_o_422             90.50%    failed      0.00%
1186  ref_o_835             90.44%    failed      0.01%
1187  ref_o_839             90.35%    failed      0.00%
1188  ref_o_743             90.65%    failed      0.00%
1189  ref_o_789             90.53%    failed      0.04%
1190  ref_o_410             90.05%    failed      0.00%
1191  ref_o_290             90.17%    failed      0.01%
1192  ref_o_4               90.29%    failed      0.36%
1193  ref_o_385             90.29%    failed      0.10%
1194  ref_o_606             90.62%    failed      0.00%
1195  ref_o_295             91.91%    failed      0.00%
1196  ref_o_171             90.62%    failed      0.00%
1197  ref_o_561             90.29%    failed      0.00%
1198  ref_o_523             91.01%    failed      0.00%
1199  ref_o_716             90.32%    failed      0.00%
1200  ref_o_563             90.11%    failed      0.00%
1201  ref_o_526             90.29%    failed      0.01%
1202  ref_o_670             90.29%    failed      0.00%
1203  ref_o_619             90.71%    failed      0.06%
1204  ref_o_387             90.71%    failed      0.03%
1205  ref_o_814             90.74%    failed      0.00%
1206  ref_o_498             90.44%    failed      0.00%
1207  ref_o_101             90.38%    failed      0.00%
1208  ref_o_506             90.41%    failed      0.00%
1209  ref_o_799             90.38%    failed      0.00%
1210  ref_o_683             91.55%    failed      0.02%
1211  ref_o_748             90.38%    failed      0.00%
1212  ref_o_682             90.29%    failed      0.00%
1213  ref_o_156             90.47%    failed      0.00%
1214  ref_o_433             90.29%    failed      0.00%
1215  ref_o_771             90.14%    failed      0.00%
1216  ref_o_775             90.29%    failed      0.14%
1217  ref_o_809             90.26%    failed      0.00%
1218  ref_o_692             89.84%    failed      0.02%
1219  ref_o_653             89.78%    failed      0.01%
1220  ref_o_36              89.78%    failed      0.01%
1221  ref_o_555             89.42%    failed      0.01%
1222  ref_o_376             89.57%    failed      0.00%
1223  ref_o_82              89.25%    failed      0.00%
1224  ref_o_398             89.33%    failed      0.00%
1225  ref_o_763             90.29%    failed      0.00%
1226  ref_o_419             89.90%    failed      0.00%
1227  ref_o_130             90.32%    failed      0.05%
1228  ref_o_678             89.60%    failed      0.00%
1229  ref_o_733             89.75%    failed      0.00%
1230  ref_o_731             89.75%    failed      0.00%
1231  ref_o_191             89.75%    failed      0.00%
1232  ref_o_211             89.75%    failed      0.01%
1233  ref_o_14              89.57%    failed      0.00%
1234  ref_o_353             89.66%    failed      0.00%
1235  ref_o_273             89.81%    failed      0.00%
1236  ref_o_177             89.90%    failed      0.00%
1237  ref_o_448             89.96%    failed      0.00%
1238  ref_o_357             89.42%    failed      0.00%
1239  ref_o_674             90.05%    failed      0.00%
1240  ref_o_758             89.84%    failed      0.00%
1241  ref_o_181             90.08%    failed      0.08%
1242  ref_o_821             90.08%    failed      0.04%
1243  ref_o_728             90.11%    failed      0.00%
1244  ref_o_218             90.14%    failed      0.00%
1245  ref_o_1               90.11%    failed      0.02%
1246  ref_o_149             90.50%    failed      0.00%
1247  ref_o_228             87.18%    failed      0.00%
1248  ref_o_538             89.96%    failed      0.00%
1249  ref_o_169             89.99%    failed      0.00%
1250  ref_o_190             89.96%    failed      0.16%
1251  ref_o_47              89.75%    failed      0.00%
1252  ref_o_19              90.17%    failed      0.00%
1253  ref_o_305             89.78%    failed      0.00%
1254  ref_o_487             90.17%    failed      0.00%
1255  ref_o_628             90.23%    failed      0.00%
1256  ref_o_389             90.26%    failed      0.00%
1257  ref_o_779             90.23%    failed      0.00%
1258  ref_o_257             90.11%    failed      0.00%
1259  ref_o_178             90.14%    failed      0.00%
1260  ref_o_16              90.14%    failed      0.00%
1261  ref_o_709             90.20%    failed      0.00%
1262  ref_sws0              90.05%    failed      0.00%
1263  ref_o_9               90.05%    failed      0.00%
1264  ref_o_631             90.14%    failed      0.00%
1265  ref_o_735             90.14%    failed      0.00%
1266  ref_o_176             90.38%    failed      0.01%
1267  ref_o_588             90.29%    failed      1.25%
1268  ref_o_413             89.72%    failed      0.00%
1269  ref_o_217             90.29%    failed      0.00%
1270  ref_o_246             90.35%    failed      0.08%
1271  ref_o_396             90.32%    failed      0.01%
1272  ref_o_261             90.53%    failed      0.00%
1273  ref_o_777             90.17%    failed      0.00%
1274  ref_o_278             89.84%    failed      0.00%
1275  ref_o_224             90.35%    failed      0.00%
1276  ref_o_369             90.29%    failed      0.00%
1277  ref_o_700             90.29%    failed      0.00%
1278  ref_o_288             90.26%    failed      0.00%
1279  ref_o_858             90.32%    failed      0.00%
1280  ref_o_170             90.44%    failed      0.00%
1281  ref_o_334             90.41%    failed      0.00%
1282  ref_o_103             90.41%    failed      0.00%
1283  ref_o_472             90.47%    failed      0.00%
1284  ref_o_722             90.23%    failed      0.02%
1285  ref_o_831             90.50%    failed      0.03%
1286  ref_o_84              90.35%    failed      0.00%
1287  ref_o_696             91.52%    failed      0.00%
1288  ref_o_453             90.56%    failed      0.00%
1289  ref_o_223             90.44%    failed      0.02%
1290  ref_o_637             90.50%    failed      0.00%
1291  ref_o_567             90.44%    failed      0.00%
1292  ref_o_751             90.08%    failed      0.00%
1293  ref_o_639             88.80%    failed      0.00%
1294  ref_o_83              90.56%    failed      0.17%
1295  ref_o_508             89.87%    failed      0.00%
1296  ref_o_90              90.41%    failed      0.07%
1297  ref_o_196             89.60%    failed      0.00%
1298  ref_o_787             90.38%    failed      0.00%
1299  ref_o_74              90.23%    failed      0.00%
1300  ref_o_132             90.23%    failed      0.00%
1301  ref_o_719             90.74%    failed      0.00%
1302  ref_o_378             77.14%    failed      0.00%
1303  ref_o_723             77.05%    failed      0.00%
1304  ref_o_238             81.16%    failed      0.00%
1305  ref_o_432             81.19%    failed      0.00%
1306  ref_o_234             80.62%    failed      0.00%
1307  ref_o_649             80.62%    failed      0.00%
1308  ref_o_417             80.77%    failed      0.00%
1309  ref_o_636             80.74%    failed      0.00%
1310  ref_o_408             80.71%    failed      0.00%
1311  ref_o_150             80.71%    failed      0.00%
1312  ref_o_184             80.74%    failed      0.00%
1313  ref_o_267             91.28%    failed      0.00%
1314  ref_o_481             90.50%    failed      0.19%
1315  ref_o_423             89.90%    failed      0.21%
1316  ref_o_847             90.35%    failed      0.01%
1317  ref_o_195             90.89%    failed      0.00%
1318  ref_o_489             90.44%    failed      0.00%
1319  ref_o_98              87.84%    failed      0.00%
1320  ref_o_292             90.23%    failed      0.00%
1321  ref_o_438             90.35%    failed      0.00%
1322  ref_o_279             90.29%    failed      0.00%
1323  ref_o_551             90.32%    failed      0.00%
1324  ref_o_368             90.20%    failed      0.00%
1325  ref_o_60              90.38%    failed      0.00%
1326  ref_o_454             90.38%    failed      0.00%
1327  ref_o_347             90.23%    failed      0.05%
1328  ref_o_788             90.11%    failed      0.05%
1329  ref_o_490             90.17%    failed      0.01%
1330  ref_o_88              90.14%    failed      0.00%
1331  ref_o_635             90.17%    failed      0.00%
1332  ref_o_388             90.14%    failed      0.00%
1333  ref_o_695             89.96%    failed      0.00%
1334  ref_o_263             90.02%    failed      0.00%
1335  ref_o_164             90.08%    failed      0.00%
1336  ref_o_351             90.77%    failed      0.05%
1337  ref_o_26              90.53%    failed      0.20%
1338  ref_o_578             90.77%    failed      2.54%
1339  ref_o_367             90.11%    failed      0.00%
1340  ref_o_233             90.14%    failed      0.00%
1341  ref_o_175             90.80%    failed      0.00%
1342  ref_o_816             90.71%    failed      0.10%
1343  ref_o_671             94.10%    failed      0.40%
1344  ref_o_762             90.74%    failed      0.00%
1345  ref_o_511             90.47%    failed      0.08%
1346  ref_o_143             90.38%    failed      0.54%
1347  ref_o_58              90.38%    failed      0.06%
1348  ref_o_573             90.38%    failed      0.14%
1349  ref_o_186             90.41%    failed      0.01%
1350  ref_o_253             90.41%    failed      0.07%
1351  ref_o_89              90.41%    failed      0.31%
1352  ref_sws1              90.44%    failed      0.54%
1353  ref_o_765             90.08%    failed      2.39%
1354  ref_o_43              90.29%    failed      0.00%
1355  ref_o_365             90.29%    failed      0.35%
1356  ref_o_250             90.41%    failed      0.64%
1357  ref_o_535             90.50%    failed      0.01%
1358  ref_o_100             90.44%    failed      0.00%
1359  ref_o_282             90.44%    failed      0.00%
1360  ref_o_390             90.20%    failed      0.00%
1361  ref_o_394             90.11%    failed      0.00%
1362  ref_o_617             90.11%    failed      0.00%
1363  ref_o_807             90.53%    failed      0.00%
1364  ref_o_600             89.33%    failed      0.00%
1365  ref_o_496             89.72%    failed      0.00%
1366  ref_o_491             89.96%    failed      0.00%
1367  ref_o_497             90.23%    failed      0.00%
1368  ref_o_30              89.99%    failed      0.03%
1369  ref_o_577             89.87%    failed      0.12%
1370  ref_o_277             90.41%    failed      0.09%
1371  ref_o_374             90.56%    failed      0.05%
1372  ref_o_359             90.44%    failed      0.00%
1373  ref_o_243             90.56%    failed      0.00%
1374  ref_o_796             90.50%    failed      0.00%
1375  ref_o_254             90.44%    failed      0.00%
1376  ref_o_461             90.50%    failed      0.03%
1377  ref_o_547             90.44%    failed      0.15%
1378  ref_o_134             90.53%    failed      0.00%
1379  ref_o_35              90.05%    failed      0.26%
1380  ref_o_66              90.11%    failed      0.00%
1381  ref_o_553             90.50%    failed      0.00%
1382  ref_o_616             90.80%    failed      0.00%
1383  ref_o_284             89.90%    failed      0.10%
1384  ref_o_811             89.87%    failed      0.09%
1385  ref_o_853             90.32%    failed      1.95%
1386  ref_o_252             90.47%    failed      0.03%
1387  ref_o_339             90.56%    failed      0.33%
1388  ref_o_495             90.53%    failed      2.78%
1389  ref_o_473             90.56%    failed      1.34%
1390  ref_o_48              90.62%    failed      0.64%
1391  ref_o_625             90.23%    failed      0.00%
1392  ref_o_157             87.81%    failed      0.00%
1393  ref_o_439             90.38%    failed      0.00%
1394  ref_o_767             89.81%    failed      0.36%
1395  ref_o_13              90.32%    failed      0.11%
1396  ref_o_94              90.44%    failed      0.03%
1397  ref_o_580             90.44%    failed      0.02%
1398  ref_o_328             90.35%    failed      0.08%
1399  ref_o_483             74.87%    failed      0.00%
1400  ref_o_477             90.38%    failed      0.08%
1401  ref_o_306             90.50%    failed      0.03%
1402  ref_o_179             90.11%    failed      0.12%
1403  ref_o_294             90.11%    failed      0.09%
1404  ref_o_57              88.65%    failed      0.20%
1405  ref_o_377             90.68%    failed      0.00%
1406  ref_o_505             89.93%    failed      0.01%
1407  ref_o_752             89.66%    failed      0.00%
1408  ref_o_782             89.78%    failed      0.00%
1409  ref_o_693             89.75%    failed      0.00%
1410  ref_o_710             90.32%    failed      0.00%
1411  ref_o_745             89.72%    failed      0.00%
1412  ref_o_237             90.14%    failed      0.00%
1413  ref_o_525             90.35%    failed      0.00%
1414  ref_o_679             90.44%    failed      0.00%
1415  ref_o_197             89.99%    failed      0.00%
1416  ref_o_137             90.41%    failed      0.01%
1417  ref_o_145             90.35%    failed      0.01%
1418  ref_o_349             90.35%    failed      0.01%
1419  ref_o_803             92.27%    failed      0.04%
1420  ref_o_219             90.05%    failed      3.30%
1421  ref_o_610             90.11%    passed      6.16%
1422  ref_o_320             90.20%    failed      0.01%
1423  ref_o_552             90.20%    failed      0.00%
1424  ref_o_327             90.92%    failed      0.19%
1425  ref_o_837             90.17%    failed      0.06%
1426  ref_o_638             89.33%    failed      0.22%
1427  ref_o_135             90.47%    failed      0.01%
1428  ref_o_247             89.99%    failed      0.16%
1429  ref_o_701             90.02%    failed      0.04%
1430  ref_o_566             90.29%    failed      0.00%
1431  ref_o_55              90.38%    failed      0.00%
1432  ref_o_507             90.38%    failed      0.00%
1433  ref_o_812             90.29%    failed      0.00%
1434  ref_o_230             90.38%    failed      0.00%
1435  ref_o_213             90.32%    failed      0.00%
1436  ref_o_108             90.41%    failed      0.00%
1437  ref_o_301             90.38%    failed      0.01%
1438  ref_o_249             90.38%    failed      0.03%
1439  ref_o_3               90.23%    failed      0.01%
1440  ref_o_131             90.38%    failed      0.00%
1441  ref_o_360             91.58%    failed      0.01%
1442  ref_o_804             90.38%    failed      0.01%
1443  ref_o_518             90.29%    failed      0.00%
1444  ref_o_712             90.23%    failed      0.08%
1445  ref_o_133             90.38%    failed      0.06%
1446  ref_o_684             90.38%    failed      0.03%
1447  ref_o_832             89.99%    failed      0.00%
1448  ref_o_152             89.66%    failed      0.00%
1449  ref_o_308             90.44%    failed      0.01%
1450  ref_o_654             90.41%    failed      0.00%
1451  ref_o_715             90.38%    failed      0.02%
1452  ref_o_819             89.93%    failed      0.00%
WARNING: 1452 sequences contain more than 50% gaps/ambiguity
****  TOTAL                 89.72%  1417 sequences failed composition chi2 test (p-value<5%; df=19)
NOTE: ref_o_464 is identical to ref_n_137 but kept for subsequent analysis
NOTE: ref_o_521 is identical to ref_n_296 but kept for subsequent analysis
NOTE: ref_o_541 is identical to ref_n_262 but kept for subsequent analysis
NOTE: ref_o_329 is identical to ref_n_304 but kept for subsequent analysis
NOTE: ref_o_202 is identical to ref_n_443 but kept for subsequent analysis
NOTE: ref_o_482 is identical to ref_n_0 but kept for subsequent analysis
NOTE: ref_o_556 is identical to ref_n_536 but kept for subsequent analysis
NOTE: ref_o_689 is identical to ref_n_368 but kept for subsequent analysis
NOTE: ref_o_121 is identical to ref_n_234 but kept for subsequent analysis
NOTE: ref_o_669 is identical to ref_n_105 but kept for subsequent analysis
NOTE: ref_o_445 is identical to ref_n_473 but kept for subsequent analysis
NOTE: ref_o_126 is identical to ref_n_462 but kept for subsequent analysis
NOTE: ref_o_667 is identical to ref_n_399 but kept for subsequent analysis
NOTE: ref_o_317 is identical to ref_n_130 but kept for subsequent analysis
NOTE: ref_o_802 is identical to ref_n_156 but kept for subsequent analysis
NOTE: ref_o_721 is identical to ref_n_439 but kept for subsequent analysis
NOTE: ref_o_732 is identical to ref_n_174 but kept for subsequent analysis
NOTE: ref_o_430 is identical to ref_n_362 but kept for subsequent analysis
NOTE: ref_o_658 is identical to ref_n_397 but kept for subsequent analysis
NOTE: ref_o_114 is identical to ref_n_461 but kept for subsequent analysis
NOTE: ref_o_603 is identical to ref_n_22 but kept for subsequent analysis
NOTE: ref_o_718 is identical to ref_n_464 but kept for subsequent analysis
NOTE: ref_n_300 is identical to ref_tauA_syntheny19 but kept for subsequent analysis
NOTE: ref_n_287 is identical to ref_tauA_syntheny26 but kept for subsequent analysis
NOTE: ref_n_126 is identical to ref_tauA_syntheny24 but kept for subsequent analysis
NOTE: ref_n_509 is identical to ref_tauA_syntheny30 but kept for subsequent analysis
NOTE: ref_n_9 is identical to ref_swt0 but kept for subsequent analysis
NOTE: ref_n_446 is identical to ref_tauA_syntheny14 but kept for subsequent analysis
NOTE: ref_n_256 is identical to ref_tauA_syntheny21 but kept for subsequent analysis
NOTE: ref_n_60 is identical to ref_tauA_syntheny29 but kept for subsequent analysis
NOTE: ref_n_111 is identical to ref_tauA_syntheny25 but kept for subsequent analysis
NOTE: ref_n_164 is identical to ref_tauA_syntheny12 but kept for subsequent analysis
NOTE: ref_n_377 is identical to ref_tauA_syntheny28 but kept for subsequent analysis
NOTE: ref_n_279 is identical to ref_tauA_syntheny33 but kept for subsequent analysis
NOTE: ref_n_255 is identical to ref_tauA_syntheny8 but kept for subsequent analysis
NOTE: ref_n_3 is identical to ref_tauA_syntheny20 but kept for subsequent analysis
NOTE: ref_n_539 is identical to ref_tauA_syntheny18 but kept for subsequent analysis
NOTE: ref_n_67 is identical to ref_tauA_syntheny32 but kept for subsequent analysis
NOTE: ref_n_37 is identical to ref_tauA_syntheny13 but kept for subsequent analysis
NOTE: ref_n_48 is identical to ref_tauA_syntheny34 but kept for subsequent analysis
NOTE: ref_n_36 is identical to ref_tauA_syntheny23 but kept for subsequent analysis
NOTE: ref_n_20 is identical to ref_tauA_syntheny1 but kept for subsequent analysis
NOTE: ref_n_259 is identical to ref_tauA_syntheny31 but kept for subsequent analysis
NOTE: ref_n_423 is identical to ref_tauA_syntheny10 but kept for subsequent analysis
NOTE: ref_n_18 is identical to ref_tauA_syntheny7 but kept for subsequent analysis
NOTE: ref_o_586 is identical to ref_n_491 but kept for subsequent analysis
NOTE: ref_n_451 is identical to ref_tauA_syntheny16 but kept for subsequent analysis
NOTE: ref_n_110 is identical to ref_tauA_syntheny22 but kept for subsequent analysis


Create initial parsimony tree by phylogenetic likelihood library (PLL)... 6.813 seconds
Measuring multi-threading efficiency up to 104 CPU cores
7 trees examined
Threads: 1 / Time: 114.800 sec / Speedup: 1.000 / Efficiency: 100% / LogL: -1080563
Threads: 2 / Time: 69.043 sec / Speedup: 1.663 / Efficiency: 83% / LogL: -1080563
Threads: 3 / Time: 54.519 sec / Speedup: 2.106 / Efficiency: 70% / LogL: -1080563
Threads: 4 / Time: 43.615 sec / Speedup: 2.632 / Efficiency: 66% / LogL: -1080563
Threads: 5 / Time: 41.724 sec / Speedup: 2.751 / Efficiency: 55% / LogL: -1080563
Threads: 6 / Time: 34.293 sec / Speedup: 3.348 / Efficiency: 56% / LogL: -1080563
Threads: 7 / Time: 29.727 sec / Speedup: 3.862 / Efficiency: 55% / LogL: -1080563
Threads: 8 / Time: 31.589 sec / Speedup: 3.634 / Efficiency: 45% / LogL: -1080563
BEST NUMBER OF THREADS: 7

Perform fast likelihood tree search using LG+I+G model...
Estimate model parameters (epsilon = 5.000)
Perform nearest neighbor interchange...
Estimate model parameters (epsilon = 1.000)
1. Initial log-likelihood: -516462.424
2. Current log-likelihood: -516461.229
Optimal log-likelihood: -516460.685
Proportion of invariable sites: 0.000
Gamma shape alpha: 1.959
Parameters optimization took 2 rounds (15.093 sec)
Time for fast ML tree search: 187.832 seconds

NOTE: ModelFinder requires 1885 MB RAM!
ModelFinder will test up to 144 protein models (sample size: 3338) ...
 No. Model         -LnL         df  AIC          AICc         BIC
  1  LG            536890.915   2901 1079583.829  1118201.728  1097318.011
  2  LG+I          536890.912   2902 1079585.824  1118319.185  1097326.119
  3  LG+G4         516460.266   2902 1038724.533  1077457.894  1056464.828
  4  LG+I+G4       516460.279   2903 1038726.558  1077575.922  1056472.966
  7  LG+F+G4       518080.062   2921 1042002.124  1083036.557  1059858.569
  8  LG+F+I+G4     518080.128   2922 1042004.257  1083165.731  1059866.814
 11  WAG+G4        515996.250   2902 1037796.500  1076529.861  1055536.795
 12  WAG+I+G4      515996.313   2903 1037798.627  1076647.991  1055545.035
 15  WAG+F+G4      517527.086   2921 1040896.171  1081930.604  1058752.616
 16  WAG+F+I+G4    517527.121   2922 1040898.243  1082059.718  1058760.800
 19  JTT+G4        521619.368   2902 1049042.736  1087776.097  1066783.031
 20  JTT+I+G4      521615.483   2903 1049036.966  1087886.330  1066783.374
 23  JTT+F+G4      521992.356   2921 1049826.711  1090861.144  1067683.156
 24  JTT+F+I+G4    521992.388   2922 1049828.777  1090990.251  1067691.334
 27  JTTDCMut+G4   521419.003   2902 1048642.005  1087375.366  1066382.300
 28  JTTDCMut+I+G4 521419.028   2903 1048644.056  1087493.420  1066390.464
 31  JTTDCMut+F+G4 521790.185   2921 1049422.369  1090456.802  1067278.813
 32  JTTDCMut+F+I+G4 521790.165   2922 1049424.329  1090585.804  1067286.886
 35  DCMut+G4      522282.113   2902 1050368.225  1089101.586  1068108.520
 36  DCMut+I+G4    522282.145   2903 1050370.291  1089219.655  1068116.699
 39  DCMut+F+G4    522557.924   2921 1050957.847  1091992.280  1068814.291
 40  DCMut+F+I+G4  522557.960   2922 1050959.919  1092121.394  1068822.477
 43  VT+G4         518197.682   2902 1042199.363  1080932.724  1059939.658
 44  VT+I+G4       518197.746   2903 1042201.491  1081050.855  1059947.899
 47  VT+F+G4       519428.520   2921 1044699.040  1085733.472  1062555.484
 48  VT+F+I+G4     519428.540   2922 1044701.080  1085862.555  1062563.637
 51  PMB+G4        522499.055   2902 1050802.111  1089535.472  1068542.406
 52  PMB+I+G4      522499.088   2903 1050804.176  1089653.540  1068550.584
 55  PMB+F+G4      521765.102   2921 1049372.203  1090406.636  1067228.648
 56  PMB+F+I+G4    521765.121   2922 1049374.242  1090535.717  1067236.800
 59  Blosum62+G4   522050.130   2902 1049904.260  1088637.621  1067644.555
 60  Blosum62+I+G4 522050.149   2903 1049906.299  1088755.663  1067652.707
 63  Blosum62+F+G4 521477.525   2921 1048797.049  1089831.482  1066653.493
 64  Blosum62+F+I+G4 521477.545   2922 1048799.090  1089960.565  1066661.647
 67  Dayhoff+G4    522290.827   2902 1050385.654  1089119.015  1068125.949
 68  Dayhoff+I+G4  522290.860   2903 1050387.720  1089237.084  1068134.128
 71  Dayhoff+F+G4  522576.053   2921 1050994.106  1092028.538  1068850.550
 72  Dayhoff+F+I+G4 522576.090   2922 1050996.180  1092157.655  1068858.738
 75  mtREV+G4      550738.553   2902 1107281.106  1146014.467  1125021.401
 76  mtREV+I+G4    550738.559   2903 1107283.118  1146132.482  1125029.526
 79  mtREV+F+G4    532283.565   2921 1070409.130  1111443.563  1088265.574
 80  mtREV+F+I+G4  532283.599   2922 1070411.198  1111572.673  1088273.756
 83  mtART+G4      565193.130   2902 1136190.259  1174923.620  1153930.554
 84  mtART+I+G4    565193.143   2903 1136192.287  1175041.651  1153938.695
 87  mtART+F+G4    544280.219   2921 1094402.438  1135436.870  1112258.882
 88  mtART+F+I+G4  544280.239   2922 1094404.478  1135565.953  1112267.036
 91  mtZOA+G4      547278.936   2902 1100361.872  1139095.233  1118102.167
 92  mtZOA+I+G4    547278.941   2903 1100363.882  1139213.246  1118110.290
 95  mtZOA+F+G4    533899.821   2921 1073641.643  1114676.075  1091498.087
 96  mtZOA+F+I+G4  533899.825   2922 1073643.651  1114805.125  1091506.208
 99  mtMAM+G4      571084.403   2902 1147972.805  1186706.166  1165713.100
100  mtMAM+I+G4    571084.408   2903 1147974.817  1186824.181  1165721.225
103  mtMAM+F+G4    550191.941   2921 1106225.881  1147260.314  1124082.326
104  mtMAM+F+I+G4  550191.977   2922 1106227.953  1147389.428  1124090.511
107  HIVb+G4       539672.095   2902 1085148.190  1123881.551  1102888.485
108  HIVb+I+G4     539672.093   2903 1085150.186  1123999.550  1102896.594
111  HIVb+F+G4     535952.676   2921 1077747.352  1118781.785  1095603.796
112  HIVb+F+I+G4   535952.712   2922 1077749.424  1118910.899  1095611.981
115  HIVw+G4       562971.252   2902 1131746.504  1170479.865  1149486.799
116  HIVw+I+G4     562971.277   2903 1131748.554  1170597.918  1149494.962
119  HIVw+F+G4     549523.430   2921 1104888.860  1145923.293  1122745.305
120  HIVw+F+I+G4   549523.464   2922 1104890.927  1146052.402  1122753.485
123  FLU+G4        534306.019   2902 1074416.038  1113149.399  1092156.333
124  FLU+I+G4      534306.036   2903 1074418.072  1113267.436  1092164.480
127  FLU+F+G4      527446.344   2921 1060734.688  1101769.120  1078591.132
128  FLU+F+I+G4    527446.375   2922 1060736.750  1101898.224  1078599.307
131  rtREV+G4      522543.814   2902 1050891.629  1089624.990  1068631.923
132  rtREV+I+G4    522543.878   2903 1050893.757  1089743.121  1068640.165
135  rtREV+F+G4    521837.013   2921 1049516.025  1090550.458  1067372.469
136  rtREV+F+I+G4  521837.047   2922 1049518.094  1090679.569  1067380.652
139  cpREV+G4      522041.379   2902 1049886.757  1088620.118  1067627.052
140  cpREV+I+G4    522041.441   2903 1049888.883  1088738.247  1067635.291
143  cpREV+F+G4    520788.470   2921 1047418.940  1088453.373  1065275.384
144  cpREV+F+I+G4  520788.488   2922 1047420.977  1088582.451  1065283.534
Akaike Information Criterion:           WAG+G4
Corrected Akaike Information Criterion: WAG+G4
Bayesian Information Criterion:         WAG+G4
Best-fit model: WAG+G4 chosen according to BIC

All model information printed to /data/mcm/rlaso/Traits/Phylogenetic_trees/Nitrogen_cycle/TauA/results/ref_database.model.gz
CPU time for ModelFinder: 27635.549 seconds (7h:40m:35s)
Wall-clock time for ModelFinder: 4120.285 seconds (1h:8m:40s)
Generating 1000 samples for ultrafast bootstrap (seed: 678627)...

NOTE: 1885 MB RAM (1 GB) is required!
Estimate model parameters (epsilon = 0.100)
1. Initial log-likelihood: -515996.250
Optimal log-likelihood: -515996.250
Gamma shape alpha: 2.124
Parameters optimization took 1 rounds (7.993 sec)
Computing ML distances based on estimated model parameters...
Computing ML distances took 37.020789 sec (of wall-clock time) 250.551741 sec(of CPU time)
Computing RapidNJ tree took 13.474736 sec (of wall-clock time) 62.844617 sec (of CPU time)
Log-likelihood of RapidNJ tree: -521505.111
--------------------------------------------------------------------
|             INITIALIZING CANDIDATE TREE SET                      |
--------------------------------------------------------------------
Generating 98 parsimony trees... 689.735 second
Computing log-likelihood of 98 initial trees ... 405.113 seconds
Current best score: -515996.250

Do NNI search on 20 best initial trees
Estimate model parameters (epsilon = 0.100)
BETTER TREE FOUND at iteration 1: -515924.309
Estimate model parameters (epsilon = 0.100)
BETTER TREE FOUND at iteration 3: -515593.640
Iteration 10 / LogL: -515805.632 / Time: 0h:34m:50s
Iteration 20 / LogL: -515715.734 / Time: 0h:49m:57s
Finish initializing candidate tree set (20)
Current best tree score: -515593.640 / CPU time: 2871.278
Number of iterations: 20
--------------------------------------------------------------------
|               OPTIMIZING CANDIDATE TREE SET                      |
--------------------------------------------------------------------
Estimate model parameters (epsilon = 0.100)
BETTER TREE FOUND at iteration 22: -515536.923
Estimate model parameters (epsilon = 0.100)
BETTER TREE FOUND at iteration 26: -515510.636
Estimate model parameters (epsilon = 0.100)
BETTER TREE FOUND at iteration 27: -515489.333
Iteration 30 / LogL: -515506.310 / Time: 1h:3m:53s (3h:33m:41s left)
Estimate model parameters (epsilon = 0.100)
BETTER TREE FOUND at iteration 32: -515457.807
Estimate model parameters (epsilon = 0.100)
BETTER TREE FOUND at iteration 36: -515419.752
Estimate model parameters (epsilon = 0.100)
BETTER TREE FOUND at iteration 37: -515384.470
Iteration 40 / LogL: -515525.071 / Time: 1h:18m:47s (3h:15m:57s left)
Estimate model parameters (epsilon = 0.100)
BETTER TREE FOUND at iteration 44: -515358.233
Iteration 50 / LogL: -515396.181 / Time: 1h:31m:10s (2h:54m:54s left)
Log-likelihood cutoff on original alignment: -515881.007
Estimate model parameters (epsilon = 0.100)
BETTER TREE FOUND at iteration 51: -515352.580
Estimate model parameters (epsilon = 0.100)
BETTER TREE FOUND at iteration 54: -515343.985
Estimate model parameters (epsilon = 0.100)
BETTER TREE FOUND at iteration 57: -515289.135
Iteration 60 / LogL: -515396.433 / Time: 1h:43m:12s (2h:49m:40s left)
Estimate model parameters (epsilon = 0.100)
BETTER TREE FOUND at iteration 61: -515285.195
Iteration 70 / LogL: -515391.423 / Time: 1h:57m:20s (2h:34m:45s left)
Estimate model parameters (epsilon = 0.100)
BETTER TREE FOUND at iteration 73: -515260.370
Iteration 80 / LogL: -515365.866 / Time: 2h:9m:8s (2h:32m:2s left)
Iteration 90 / LogL: -515311.705 / Time: 2h:20m:3s (2h:10m:36s left)
Iteration 100 / LogL: -515262.072 / Time: 2h:33m:6s (1h:52m:54s left)
Log-likelihood cutoff on original alignment: -515517.482
NOTE: Bootstrap correlation coefficient of split occurrence frequencies: 0.940
NOTE: UFBoot does not converge, continue at least 100 more iterations
Estimate model parameters (epsilon = 0.100)
BETTER TREE FOUND at iteration 102: -515235.372
Iteration 110 / LogL: -515235.427 / Time: 2h:45m:32s (2h:19m:43s left)
Iteration 120 / LogL: -515281.953 / Time: 2h:58m:26s (2h:2m:57s left)
Estimate model parameters (epsilon = 0.100)
BETTER TREE FOUND at iteration 124: -515213.224
Iteration 130 / LogL: -515498.059 / Time: 3h:10m:16s (2h:18m:38s left)
Estimate model parameters (epsilon = 0.100)
BETTER TREE FOUND at iteration 138: -515201.076
Iteration 140 / LogL: -515366.989 / Time: 3h:21m:32s (2h:22m:5s left)
Estimate model parameters (epsilon = 0.100)
BETTER TREE FOUND at iteration 149: -515194.377
Iteration 150 / LogL: -515272.251 / Time: 3h:36m:51s (2h:24m:5s left)
Log-likelihood cutoff on original alignment: -515445.347
Estimate model parameters (epsilon = 0.100)
BETTER TREE FOUND at iteration 151: -515186.700
Iteration 160 / LogL: -515307.108 / Time: 3h:49m:1s (2h:11m:4s left)
Estimate model parameters (epsilon = 0.100)
BETTER TREE FOUND at iteration 164: -515179.216
Iteration 170 / LogL: -515304.887 / Time: 4h:1m:48s (2h:14m:29s left)
Iteration 180 / LogL: -515306.851 / Time: 4h:12m:19s (1h:58m:24s left)
Iteration 190 / LogL: -515261.444 / Time: 4h:22m:33s (1h:42m:47s left)
Iteration 200 / LogL: -515279.387 / Time: 4h:33m:1s (1h:27m:48s left)
Log-likelihood cutoff on original alignment: -515445.347
NOTE: Bootstrap correlation coefficient of split occurrence frequencies: 0.966
NOTE: UFBoot does not converge, continue at least 100 more iterations
Iteration 210 / LogL: -515271.356 / Time: 4h:42m:55s (2h:1m:49s left)
Iteration 220 / LogL: -515226.066 / Time: 4h:52m:32s (1h:46m:51s left)
Estimate model parameters (epsilon = 0.100)
BETTER TREE FOUND at iteration 221: -515167.670
Iteration 230 / LogL: -515245.603 / Time: 5h:3m:10s (2h:0m:28s left)
Iteration 240 / LogL: -515168.229 / Time: 5h:13m:53s (1h:46m:22s left)
Iteration 250 / LogL: -515220.626 / Time: 5h:25m:4s (1h:32m:41s left)
Log-likelihood cutoff on original alignment: -515406.974
Iteration 260 / LogL: -515228.745 / Time: 5h:35m:45s (1h:19m:4s left)
Iteration 270 / LogL: -515212.507 / Time: 5h:46m:7s (1h:5m:37s left)
Estimate model parameters (epsilon = 0.100)
BETTER TREE FOUND at iteration 275: -515166.797
Iteration 280 / LogL: -515186.503 / Time: 5h:56m:20s (2h:1m:20s left)
Estimate model parameters (epsilon = 0.100)
BETTER TREE FOUND at iteration 288: -515164.865
Iteration 290 / LogL: -515179.361 / Time: 6h:7m:4s (2h:4m:28s left)
Iteration 300 / LogL: -515169.364 / Time: 6h:16m:48s (1h:50m:54s left)
Log-likelihood cutoff on original alignment: -515406.974
NOTE: Bootstrap correlation coefficient of split occurrence frequencies: 0.982
NOTE: UFBoot does not converge, continue at least 100 more iterations
Iteration 310 / LogL: -515222.673 / Time: 6h:27m:30s (1h:52m:52s left)
Estimate model parameters (epsilon = 0.100)
BETTER TREE FOUND at iteration 311: -515164.445
Estimate model parameters (epsilon = 0.100)
BETTER TREE FOUND at iteration 313: -515140.405
Iteration 320 / LogL: -515181.596 / Time: 6h:37m:49s (1h:55m:58s left)
Iteration 330 / LogL: -515180.915 / Time: 6h:47m:49s (1h:42m:53s left)
Iteration 340 / LogL: -515209.999 / Time: 6h:58m:2s (1h:30m:1s left)
Iteration 350 / LogL: -515220.126 / Time: 7h:8m:17s (1h:17m:18s left)
Log-likelihood cutoff on original alignment: -515406.974
Iteration 360 / LogL: -515232.845 / Time: 7h:18m:35s (1h:4m:45s left)
Iteration 370 / LogL: -515214.779 / Time: 7h:29m:8s (0h:52m:20s left)
Iteration 380 / LogL: -515212.131 / Time: 7h:40m:13s (0h:40m:4s left)
Iteration 390 / LogL: -515220.040 / Time: 7h:50m:6s (0h:27m:47s left)
Iteration 400 / LogL: -515199.348 / Time: 8h:2m:37s (0h:15m:43s left)
Log-likelihood cutoff on original alignment: -515406.974
NOTE: Bootstrap correlation coefficient of split occurrence frequencies: 0.982
NOTE: UFBoot does not converge, continue at least 100 more iterations
Iteration 410 / LogL: -515210.506 / Time: 8h:15m:1s (1h:48m:55s left)
Iteration 420 / LogL: -515207.923 / Time: 8h:27m:9s (1h:36m:50s left)
Estimate model parameters (epsilon = 0.100)
BETTER TREE FOUND at iteration 425: -515129.342
Iteration 430 / LogL: -515153.046 / Time: 8h:39m:6s (1h:54m:57s left)
Iteration 440 / LogL: -515227.282 / Time: 8h:52m:40s (1h:43m:8s left)
Iteration 450 / LogL: -515209.428 / Time: 9h:4m:8s (1h:30m:53s left)
Log-likelihood cutoff on original alignment: -515406.974
Estimate model parameters (epsilon = 0.100)
BETTER TREE FOUND at iteration 458: -515112.373
Iteration 460 / LogL: -515211.199 / Time: 9h:15m:1s (1h:58m:30s left)
Iteration 470 / LogL: -515264.322 / Time: 9h:27m:49s (1h:46m:32s left)
Iteration 480 / LogL: -515223.229 / Time: 9h:38m:43s (1h:34m:14s left)
Iteration 490 / LogL: -515309.820 / Time: 9h:49m:2s (1h:21m:54s left)
Iteration 500 / LogL: -515185.360 / Time: 9h:59m:18s (1h:9m:39s left)
Log-likelihood cutoff on original alignment: -515406.974
NOTE: Bootstrap correlation coefficient of split occurrence frequencies: 0.985
NOTE: UFBoot does not converge, continue at least 100 more iterations
Iteration 510 / LogL: -515194.819 / Time: 10h:9m:47s (1h:47m:49s left)
Iteration 520 / LogL: -515208.014 / Time: 10h:20m:43s (1h:35m:40s left)
Iteration 530 / LogL: -515245.127 / Time: 10h:32m:13s (1h:23m:39s left)
Iteration 540 / LogL: -515244.598 / Time: 10h:42m:32s (1h:11m:31s left)
Iteration 550 / LogL: -515171.191 / Time: 10h:52m:32s (0h:59m:25s left)
Log-likelihood cutoff on original alignment: -515406.974
Iteration 560 / LogL: -515215.748 / Time: 11h:3m:15s (0h:47m:27s left)
Iteration 570 / LogL: -515151.503 / Time: 11h:13m:38s (0h:35m:31s left)
Iteration 580 / LogL: -515177.549 / Time: 11h:24m:38s (0h:23m:38s left)
Iteration 590 / LogL: -515208.812 / Time: 11h:36m:46s (0h:11m:49s left)
Iteration 600 / LogL: -515230.364 / Time: 11h:46m:44s (0h:0m:0s left)
Log-likelihood cutoff on original alignment: -515406.974
NOTE: Bootstrap correlation coefficient of split occurrence frequencies: 0.989
NOTE: UFBoot does not converge, continue at least 100 more iterations
Iteration 610 / LogL: -515229.326 / Time: 11h:58m:11s (1h:46m:8s left)
Iteration 620 / LogL: -515141.505 / Time: 12h:9m:35s (1h:34m:17s left)
Iteration 630 / LogL: -515232.827 / Time: 12h:20m:22s (1h:22m:23s left)
Iteration 640 / LogL: -515162.985 / Time: 12h:30m:51s (1h:10m:30s left)
Iteration 650 / LogL: -515192.366 / Time: 12h:42m:12s (0h:58m:43s left)
Log-likelihood cutoff on original alignment: -515406.974
Iteration 660 / LogL: -515232.313 / Time: 12h:54m:55s (0h:47m:2s left)
Iteration 670 / LogL: -515217.450 / Time: 13h:7m:23s (0h:35m:18s left)
Iteration 680 / LogL: -515122.776 / Time: 13h:19m:22s (0h:23m:32s left)
Iteration 690 / LogL: -515211.465 / Time: 13h:30m:51s (0h:11m:46s left)
Iteration 700 / LogL: -515167.814 / Time: 13h:42m:6s (0h:0m:0s left)
Log-likelihood cutoff on original alignment: -515406.974
NOTE: Bootstrap correlation coefficient of split occurrence frequencies: 0.994
TREE SEARCH COMPLETED AFTER 700 ITERATIONS / Time: 13h:42m:21s

--------------------------------------------------------------------
|                    FINALIZING TREE SEARCH                        |
--------------------------------------------------------------------
Performs final model parameters optimization
Estimate model parameters (epsilon = 0.010)
1. Initial log-likelihood: -515112.373
Optimal log-likelihood: -515112.372
Gamma shape alpha: 2.133
Parameters optimization took 1 rounds (11.109 sec)
BEST SCORE FOUND : -515112.372
Creating bootstrap support values...
Split supports printed to NEXUS file /data/mcm/rlaso/Traits/Phylogenetic_trees/Nitrogen_cycle/TauA/results/ref_database.splits.nex
Total tree length: 541.143

Total number of iterations: 700
CPU time used for tree search: 333079.318 sec (92h:31m:19s)
Wall-clock time used for tree search: 49214.719 sec (13h:40m:14s)
Total CPU time used: 333989.442 sec (92h:46m:29s)
Total wall-clock time used: 49364.207 sec (13h:42m:44s)

Computing bootstrap consensus tree...
Reading input file /data/mcm/rlaso/Traits/Phylogenetic_trees/Nitrogen_cycle/TauA/results/ref_database.splits.nex...
1452 taxa and 6186 splits.
Consensus tree written to /data/mcm/rlaso/Traits/Phylogenetic_trees/Nitrogen_cycle/TauA/results/ref_database.contree
Reading input trees file /data/mcm/rlaso/Traits/Phylogenetic_trees/Nitrogen_cycle/TauA/results/ref_database.contree
Log-likelihood of consensus tree: -515116.836

Analysis results written to: 
  IQ-TREE report:                /data/mcm/rlaso/Traits/Phylogenetic_trees/Nitrogen_cycle/TauA/results/ref_database.iqtree
  Maximum-likelihood tree:       /data/mcm/rlaso/Traits/Phylogenetic_trees/Nitrogen_cycle/TauA/results/ref_database.treefile
  Likelihood distances:          /data/mcm/rlaso/Traits/Phylogenetic_trees/Nitrogen_cycle/TauA/results/ref_database.mldist

Ultrafast bootstrap approximation results written to:
  Split support values:          /data/mcm/rlaso/Traits/Phylogenetic_trees/Nitrogen_cycle/TauA/results/ref_database.splits.nex
  Consensus tree:                /data/mcm/rlaso/Traits/Phylogenetic_trees/Nitrogen_cycle/TauA/results/ref_database.contree
  Screen log file:               /data/mcm/rlaso/Traits/Phylogenetic_trees/Nitrogen_cycle/TauA/results/ref_database.log

Date and Time: Fri Sep 16 03:39:33 2022
