# Supplementary material for: Picoplankton nitrogen guilds in the tropical and subtropical oceans: From the surface to the deep
Source: PLoS One. 2025 Nov 5;20(11):e0335222. doi: 10.1371/journal.pone.0335222 (PMC12588538; doi:10.1371/journal.pone.0335222)
Supplement: S1 File — (ZIP) [file pone.0335222.s001.zip › supplementary info/N_cycle/G_tauA_taurine_tranporter_binding_protein/tree/ref_database.newick]

(ref_o_568:1.6906049414,ref_o_174:1.8562576957,(((((((ref_o_403:1.9980221272,ref_o_676:2.2352979936)79:0.1977310475,(((ref_n_137:0.0000021666,ref_o_464:0.0000021666)100:0.6078944782,ref_o_725:0.5468568509)100:0.9151616440,(((ref_n_296:0.0000021666,ref_o_521:0.0000021666)100:0.1718632669,(ref_n_262:0.0000021666,ref_o_541:0.0000021666)100:0.1156243636)100:1.2254202509,(((((((((((ref_n_264:0.4307335934,ref_n_341:0.2191779310)60:0.0535758632,ref_n_416:0.0967959332)100:1.0437457386,((((((((((((((ref_n_486:0.6848714946,((ref_n_392:0.3244606960,(ref_n_247:0.2481257702,(ref_n_58:0.0958277375,ref_n_457:0.0948753655)100:0.1760956808)100:0.2175506422)100:0.1221305118,(ref_n_420:0.2158509344,(ref_n_70:0.0695607672,ref_n_127:0.1486361726)100:0.0957979880)99:0.1211851094)100:0.2426233545)99:0.1022005126,ref_n_303:0.2557437349)91:0.0950247824,((ref_n_367:0.2156401656,((ref_n_492:0.1453037566,ref_n_301:0.2367689333)97:0.0756687352,(ref_n_511:0.1512150865,ref_n_68:0.1036946000)99:0.0727695639)66:0.0399961454)46:0.0264463255,ref_n_505:0.2447598809)39:0.0457654289)59:0.0356978165,(((((((((((((ref_n_328:0.4583579478,ref_n_197:0.2064744822)80:0.0370618629,((ref_n_114:0.3496811585,(ref_n_306:0.3997386161,ref_n_5:0.1390788337)100:0.0750066289)94:0.0645506479,((((ref_n_250:0.2625083627,ref_n_406:0.1832125649)100:0.0655064315,ref_n_389:0.2053426029)99:0.0516715203,(((ref_n_243:0.1245168358,ref_n_378:0.1052081578)100:0.1732100948,ref_n_355:0.1658179056)96:0.0764768391,ref_n_129:0.2577190095)91:0.0750330309)66:0.0435446059,(((ref_n_99:0.1893500718,ref_n_100:0.1530096471)100:0.0465858162,ref_n_321:0.1719105717)100:0.0551591047,((((((((ref_n_12:0.0923602074,ref_n_286:0.0996097266)100:0.1708367188,ref_n_431:0.1260591413)94:0.0306923638,(((ref_n_280:0.1408579373,ref_n_493:0.0677472687)100:0.1221522015,(ref_n_245:0.0875369926,(ref_n_199:0.0969193100,ref_n_366:0.0521877584)100:0.0347153215)99:0.0499905784)78:0.0207217983,(ref_n_343:0.1273487922,(ref_n_252:0.0640808144,ref_n_361:0.0854815178)97:0.0878953909)78:0.0427846424)98:0.0110789026)90:0.0134274628,((ref_n_295:0.1169592708,(ref_n_435:0.1089210446,ref_n_540:0.0902696507)100:0.0792154624)98:0.0386608093,(ref_n_153:0.0894529567,ref_n_59:0.1100761519)91:0.0156742226)91:0.0457987642)79:0.0073925914,ref_n_64:0.1603668701)92:0.0362418585,ref_n_103:0.0836660366)98:0.0406181850,((((ref_n_144:0.2031457834,ref_n_309:0.0787371448)100:0.0281939809,ref_n_529:0.1141554529)100:0.1535132713,ref_n_468:0.0617008238)100:0.0503854816,ref_n_336:0.2298521742)57:0.0375832875)56:0.0243222602,ref_n_172:0.1044766190)96:0.0412813712)97:0.0632358535)37:0.0175681315)79:0.0331136913)99:0.0528331567,(ref_n_497:0.2340187748,((ref_n_179:0.2920272007,ref_n_380:0.0545056880)93:0.0436048092,((((ref_n_1:0.1621804128,ref_n_240:0.1053863560)97:0.0760862007,ref_n_221:0.1377443405)76:0.0305804904,ref_n_78:0.0726962466)100:0.0586162866,ref_n_476:0.0962943877)100:0.0489559983)100:0.0986588639)100:0.0794048228)85:0.0312477222,(ref_n_236:0.2173365226,(ref_n_210:0.1280536355,(ref_n_72:0.1034651935,ref_n_347:0.1148670817)100:0.0452668988)94:0.0708969732)95:0.1196982054)100:0.1735795332,((((ref_n_146:0.3370617153,(ref_n_184:0.1350122603,(ref_n_136:0.1561559803,ref_n_231:0.1265844682)100:0.0613345964)100:0.0620381836)78:0.0430929207,(((((ref_n_478:0.1109800857,ref_n_289:0.0769084445)71:0.0187995703,(ref_n_71:0.0853919563,((ref_n_324:0.0742395126,ref_n_133:0.0925549715)98:0.0362991738,ref_n_448:0.0744244362)100:0.0240278565)100:0.0350148577)100:0.1399381890,(ref_n_254:0.1571358768,ref_n_370:0.1058458513)100:0.0898861996)100:0.0769868941,ref_n_521:0.1454053051)66:0.0373061712,(ref_n_150:0.1221196781,ref_n_162:0.1719830027)90:0.0590698540)58:0.0321328758)38:0.0169592778,((((ref_n_7:0.0731521603,ref_n_124:0.0966867064)100:0.1424594638,(ref_n_56:0.1471608277,(ref_n_25:0.1176037577,ref_n_4:0.0416193158)100:0.0329528949)100:0.0580899257)70:0.0306752032,(ref_n_123:0.1546976951,ref_n_112:0.1649391341)100:0.0511645079)94:0.0513198004,(ref_n_459:0.2686033893,(((ref_n_285:0.0562811772,ref_n_440:0.0936589016)100:0.0526501582,(ref_n_42:0.0735847534,ref_n_108:0.0892760713)100:0.0653204713)80:0.0316922826,ref_n_159:0.0948281821)98:0.0297124697)71:0.0290629939)100:0.0610384363)68:0.0631782053,ref_n_167:0.3083015288)48:0.0000022136)73:0.0496132879,((((((((((((((((ref_n_330:0.2780082624,ref_n_81:0.0838712679)100:0.1909243927,ref_n_208:0.2430533754)100:0.0382682846,ref_n_154:0.1480457996)97:0.0403973438,(ref_n_307:0.1733380128,ref_n_31:0.1436379022)96:0.0412073654)94:0.0327718847,ref_n_258:0.1006313307)71:0.0067609353,ref_n_424:0.0563898591)97:0.0468167037,((((ref_n_319:0.1330933581,ref_n_315:0.0564501298)99:0.0597082833,ref_n_449:0.0436613530)100:0.1199558654,ref_n_501:0.0910884625)83:0.0420417585,ref_n_33:0.0363039792)89:0.0451846829)78:0.0367802668,(ref_n_325:0.1789972344,((ref_n_502:0.1707504540,ref_n_54:0.0690100960)89:0.0321292921,ref_n_138:0.1092639219)84:0.0277396864)71:0.0001819799)100:0.0820040526,(((ref_n_400:0.2490073520,(((((((ref_n_29:0.1505522598,ref_n_83:0.0808416791)100:0.0330152856,ref_n_205:0.1336933643)100:0.0368920067,ref_n_345:0.1113280809)92:0.0326929270,((ref_n_528:0.0817863242,ref_n_139:0.0817288619)100:0.0769821614,ref_n_508:0.0628822759)86:0.0135203255)100:0.0475537220,ref_n_374:0.1047099489)100:0.0691482983,((ref_n_52:0.1585516034,ref_n_189:0.0947018418)100:0.0557654872,(((((ref_n_15:0.1236539901,ref_n_177:0.0658825813)91:0.0287606317,ref_n_106:0.0940258278)84:0.0277195960,ref_n_195:0.0744888750)100:0.0407059193,ref_n_408:0.0959769677)100:0.0444948620,ref_n_102:0.1028027040)99:0.0331971490)99:0.0728056016)96:0.0283673230,ref_n_75:0.0936471454)97:0.0577957387)86:0.0334289850,ref_n_425:0.1843954237)98:0.0301895884,(((((ref_n_82:0.1494160898,ref_n_140:0.1086145479)100:0.0505726910,(ref_n_273:0.1043147649,ref_n_515:0.0743122735)100:0.0460419661)98:0.0423006908,ref_n_465:0.1645874576)96:0.0217014448,ref_n_456:0.0752633306)100:0.0473083279,ref_n_270:0.0539978360)100:0.0422866408)98:0.0615807258)100:0.0389247999,((ref_n_484:0.0968472146,(ref_n_333:0.0584138089,ref_n_422:0.0898740902)100:0.0365581572)99:0.0370922678,ref_n_93:0.0931933263)100:0.1012922093)84:0.0305359058,(((((ref_n_176:0.1639560135,ref_n_391:0.1757377226)100:0.1061167169,ref_n_253:0.0945637213)91:0.0422377769,ref_n_410:0.1440745363)100:0.1099530922,ref_n_407:0.1045064197)71:0.0302443225,(((ref_n_183:0.1371987645,ref_n_438:0.1385830064)43:0.0229416991,(ref_n_349:0.1397907383,(ref_n_178:0.1147886915,(ref_n_202:0.0894468252,ref_n_281:0.0863040775)62:0.0280011742)78:0.0161344182)94:0.0347780468)56:0.0207842200,((((ref_n_342:0.1843070047,(ref_n_14:0.0930427591,ref_n_499:0.0629822590)53:0.0230255433)46:0.0007170630,ref_n_359:0.1134589913)100:0.0399403711,(ref_n_180:0.1138285714,ref_n_261:0.0956319616)99:0.0626896786)89:0.0382711907,ref_n_271:0.0556226890)69:0.0356468193)89:0.0378556577)76:0.0192054955)80:0.0195985604,(((((((ref_n_151:0.1640465004,ref_n_214:0.1076525287)100:0.1683136184,((ref_n_274:0.1035846032,ref_n_24:0.0786948630)90:0.0489485028,ref_n_28:0.0684689434)100:0.0480869662)100:0.1363109553,((ref_n_327:0.0550882283,ref_n_477:0.1178340925)100:0.1050615525,(((ref_n_323:0.1597393185,ref_n_73:0.0650664959)69:0.0101080768,(((ref_n_444:0.1280147357,ref_n_523:0.1061028312)100:0.0422270547,ref_n_11:0.0878115449)51:0.0075108870,((ref_n_442:0.1430863629,(ref_n_428:0.0762024338,ref_n_483:0.0863693824)100:0.0268105982)94:0.0285453589,ref_n_201:0.0851721082)51:0.0200092571)88:0.0266032293)72:0.0235064178,ref_n_390:0.0891815789)100:0.0598288597)98:0.0345331164)99:0.0528635895,(ref_n_332:0.0669955641,ref_n_525:0.1002971578)100:0.0444246672)98:0.0232512378,ref_n_77:0.1583661507)77:0.0152196820,ref_n_403:0.1170736088)100:0.0853377643,(ref_n_241:0.1686841314,ref_n_434:0.1209079339)98:0.0600706318)82:0.0274022032)77:0.0233926012,(ref_n_44:0.0947339565,ref_n_46:0.1431636876)100:0.1136909269)99:0.0529100183,(ref_n_513:0.1920212869,(ref_n_220:0.1570208221,ref_n_147:0.1103952101)100:0.0536757631)100:0.0551427676)85:0.0334159439,ref_n_152:0.2019195681)57:0.0223139861,(ref_n_62:0.1317323142,(ref_n_452:0.0934967262,(ref_n_88:0.0858908281,ref_n_145:0.0688474091)93:0.0247514095)100:0.0878423028)57:0.0387404679)68:0.0210101344)70:0.0265093217,(((ref_n_427:0.4984245640,ref_n_386:0.1303698632)88:0.0322770399,ref_n_120:0.1284416680)87:0.0421465864,ref_n_404:0.2092468203)70:0.0230253769)87:0.0317599873,((((ref_n_482:0.3290479488,ref_n_47:0.1210565216)73:0.0429088341,ref_n_232:0.0741058287)71:0.0551019159,(ref_n_527:0.1841473913,ref_n_32:0.1731700112)89:0.0327470813)56:0.0084112796,((((ref_n_16:0.2365552569,ref_n_534:0.1512539363)97:0.0446452689,ref_n_190:0.1372380620)63:0.0344087834,ref_n_113:0.1874478049)99:0.0696539825,ref_n_475:0.2718722894)65:0.0534106391)80:0.0301768681)100:0.0598614375,((((ref_n_288:0.2057938452,ref_n_331:0.1600569602)90:0.0610488620,ref_n_415:0.1535297919)90:0.0290065449,(ref_n_371:0.0792002924,ref_n_519:0.1376166242)100:0.0597634064)94:0.0504349301,ref_n_101:0.1383283761)61:0.0397353563)59:0.0177715479,((ref_n_299:0.2755120569,((ref_n_322:0.2004897077,ref_n_23:0.1160125636)54:0.0308992896,ref_n_63:0.1148649427)55:0.0248439764)48:0.0560772079,ref_n_122:0.1765992299)35:0.0130170683)87:0.0422744712,((ref_n_313:0.2482631591,ref_n_128:0.1142998576)91:0.0655787763,((((((ref_n_277:0.1072896806,ref_n_312:0.0863578536)100:0.0416154710,ref_n_34:0.0683393999)100:0.1087896243,(((ref_n_510:0.1296578224,ref_n_228:0.0950628774)76:0.0436086582,(ref_n_85:0.1047376626,ref_n_55:0.0573941544)76:0.0376549977)75:0.0629452163,ref_n_445:0.0706084111)100:0.0677354742)85:0.0519299442,ref_n_379:0.1167917528)100:0.0837718674,ref_n_360:0.0984952443)100:0.0751669797,((ref_n_39:0.0588476255,ref_n_320:0.1101528701)100:0.1249085453,((ref_n_91:0.0839308618,ref_n_207:0.0796291098)100:0.1161828275,((((ref_n_364:0.1493365906,ref_n_542:0.0625366444)100:0.0624018604,ref_n_188:0.0697850295)100:0.0366701877,(ref_n_132:0.1503409560,(ref_n_65:0.1294399712,((ref_n_308:0.1057012575,ref_n_163:0.0814006269)86:0.0248985455,ref_n_338:0.0912419641)100:0.0241365372)98:0.0300270482)68:0.0283762439)68:0.0340374834,ref_n_51:0.1094662850)80:0.0161362897)100:0.0255210677)51:0.0420159006)24:0.0057916883)86:0.0310340436)95:0.0310186181,ref_n_30:0.2446412842)88:0.0347304285,(ref_n_242:0.0827593294,(ref_n_212:0.0811691014,ref_n_365:0.0864914045)100:0.0601148365)100:0.1501545146)59:0.0364479518)45:0.0224500731,((((((((((ref_n_357:0.1608636894,(ref_n_268:0.0525106658,ref_n_413:0.1052567134)100:0.0284399757)99:0.0648708080,(ref_n_291:0.0921056600,ref_n_13:0.0660126627)100:0.0315339742)91:0.0296559974,ref_n_141:0.0536093043)100:0.3848575032,ref_n_293:0.2977818308)96:0.0935404061,ref_n_388:0.1296040011)85:0.0508286729,ref_n_436:0.1215454175)50:0.0293317063,(ref_n_363:0.2312409734,ref_n_524:0.2080803898)72:0.0697879739)87:0.0214216742,(ref_n_433:0.1669347707,ref_n_294:0.1028864142)100:0.0743226567)80:0.0405986978,ref_n_467:0.1383311435)99:0.0369409110,ref_n_418:0.2057443912)46:0.0388626218)18:0.0210981283,ref_n_466:0.1377998792)12:0.0187909324,((((((ref_n_532:0.2646652065,(ref_n_2:0.1546472342,ref_n_265:0.1672924781)100:0.0450054395)60:0.0306000703,(ref_n_537:0.0865883271,(ref_n_209:0.0820617216,ref_n_94:0.1137423496)100:0.0360056793)100:0.2052023522)100:0.1027929202,(ref_n_429:0.2738106048,ref_n_76:0.1314580630)97:0.0456152664)92:0.0705627943,(((ref_n_219:0.0905530515,ref_n_269:0.0964806423)100:0.2072746429,ref_n_455:0.0864272053)85:0.0470180305,((ref_n_450:0.2768525251,ref_n_385:0.0615179487)84:0.0481723037,ref_n_204:0.1014283227)63:0.0475203274)85:0.0496821655)56:0.0315132599,ref_n_412:0.1980051249)81:0.0442713170,ref_n_533:0.1663177752)43:0.0363589387)84:0.0400994416,((((ref_n_518:0.2083854753,ref_n_375:0.1181668173)100:0.1403180772,ref_n_340:0.1467201500)78:0.0654440885,(ref_n_314:0.0922426785,ref_n_469:0.1044458682)100:0.0902816938)77:0.0247381114,((ref_n_41:0.1073500082,ref_n_249:0.0960429255)96:0.0440720814,ref_n_316:0.0527358032)100:0.0731503124)98:0.1089936966)50:0.0130163390,(ref_n_222:0.1146093287,ref_n_260:0.0982894685)100:0.1601174415)100:0.1053723107,(ref_n_200:0.1620141476,(ref_n_69:0.0758635685,ref_n_369:0.0966668996)100:0.0497598839)100:0.2086852546)100:0.0574909556,ref_n_402:0.1881866741)91:0.0551019252,(ref_n_115:0.0729808491,(ref_n_98:0.0676741622,ref_n_541:0.0862212219)100:0.0251863965)100:0.1873729997)100:0.1211314048,((ref_n_251:0.5118439978,((((((((((((ref_n_186:0.0956237586,ref_n_506:0.0583439091)100:0.3197385078,ref_n_35:0.1020341049)99:0.0236255791,(ref_n_166:0.0771746173,ref_n_394:0.1201989091)100:0.0557688851)99:0.0253457938,ref_n_470:0.2361610471)99:0.0116338061,ref_n_267:0.1390821410)100:0.0524260620,(ref_n_430:0.2351626907,ref_n_6:0.0580507215)77:0.0903540292)77:0.0487920635,ref_n_193:0.1693254878)77:0.0283001088,ref_n_216:0.1506603204)84:0.0623520670,(((ref_n_387:0.1998445823,ref_n_87:0.1699427888)96:0.0553536363,ref_n_489:0.0979420149)98:0.0591660788,ref_n_206:0.1084982827)67:0.0307757033)61:0.0300946722,ref_n_50:0.1754006288)100:0.1362538814,(ref_n_218:0.0824211917,ref_n_472:0.1257862434)100:0.1428765819)100:0.0563139350,ref_n_238:0.2197522147)98:0.0825955300)99:0.1938637710,(((ref_n_235:0.2220547282,(ref_n_503:0.1669500824,(ref_n_92:0.1281997742,ref_n_276:0.1447720949)100:0.0502888302)73:0.0385414073)100:0.0695156433,ref_n_326:0.2079924068)68:0.0299079432,ref_n_356:0.1298276793)99:0.0799401795)98:0.0584613856)98:0.0624175791,ref_n_507:0.2980755567)100:0.2067734970)99:0.2008299052,(ref_n_536:0.0000021666,ref_o_556:0.0000021666)100:0.5603485726)70:0.1108278660,((((((ref_n_531:0.3422137493,(ref_n_447:0.5104701120,ref_n_53:0.4688835729)100:0.3407449634)100:0.3068708731,ref_n_121:0.0557938127)100:0.0776446011,(ref_n_0:0.0000021666,ref_o_482:0.0000021666)100:0.1400044292)97:0.0347536486,(((ref_n_443:0.0000021666,ref_o_202:0.0000021666)100:0.0541330460,(ref_n_282:0.2232935047,ref_n_143:0.0000029871)100:0.1077456762)100:0.1214630102,ref_n_79:0.1727542782)100:0.0396115209)100:0.6788740068,ref_n_49:0.4390311116)97:0.0933765360,((ref_n_458:0.3240885599,(((ref_n_135:0.0470818715,ref_n_432:0.1284659908)100:0.2695274716,ref_n_171:0.2662128283)63:0.0467636101,((ref_n_80:0.1947310095,(ref_n_40:0.1454726485,(ref_n_318:0.3370721790,ref_n_414:0.0424858073)100:0.1953358708)100:0.1493091702)85:0.0540136730,(ref_n_125:0.2398480004,ref_n_182:0.2038604814)99:0.1327579103)62:0.0143348042)94:0.1005859110)100:0.2039447712,(ref_n_119:0.2049510097,(ref_n_246:0.2541431969,ref_n_27:0.2953040601)100:0.2067572882)100:0.1225861571)98:0.1123378574)99:0.1124644027)70:0.0918608111,(ref_n_512:0.2799325799,(ref_n_396:0.1413064158,(ref_n_223:0.2063377872,ref_n_463:0.1995678976)100:0.1012471670)100:0.0617136981)100:0.2393981698)100:0.3214563322,(ref_n_304:0.0000021666,ref_o_329:0.0000021666)100:0.7345179001)100:0.8194232191,(((ref_n_490:1.0405807420,ref_n_158:0.7520733054)100:0.2926395186,(((((ref_n_317:0.8176352398,ref_n_453:0.6383824323)99:0.3435773496,(ref_n_211:0.6935391954,(ref_n_263:0.2514852800,(ref_n_26:0.2681409428,ref_n_454:0.2335585986)100:0.1201139599)100:0.4211199183)100:0.0946141478)92:0.1003198846,(ref_n_348:0.3747188439,ref_n_352:0.3353433271)100:0.1673399207)93:0.0443128119,((((ref_n_535:0.8170940592,(ref_n_198:0.3249838755,ref_n_395:0.2456962709)100:0.1351111577)99:0.1032617023,(((ref_n_107:0.1312433083,ref_n_230:0.1121720307)100:0.3415011597,((ref_n_43:0.3992949713,((ref_n_460:0.0801408785,(ref_n_491:0.0000021666,ref_o_586:0.0000021666)100:0.1610091388)100:0.2385306654,(ref_n_278:0.2701089360,(ref_n_530:0.2518897905,(ref_n_384:0.1583850594,(ref_n_353:0.1787192553,(ref_n_149:0.0805060687,ref_n_203:0.1828969253)91:0.0399551428)88:0.0321352820)99:0.0835505076)72:0.0278811802)100:0.1245670228)100:0.1169542780)99:0.0658367772,(ref_n_474:0.2949464733,((ref_tauA_syntheny16:0.0000021666,ref_n_451:0.0000021666)100:0.1302204076,((ref_tauA_syntheny22:0.0000021666,ref_n_110:0.0000021666)100:0.0810538040,ref_n_372:0.1142982483)100:0.0653551239)100:0.1897263302)86:0.0465740155)100:0.0957402459)100:0.1081909673,((ref_n_170:0.1696084774,(ref_n_351:0.1510968050,ref_n_411:0.1484825297)100:0.0622205055)100:0.0996154296,(ref_n_165:0.2310315978,ref_n_229:0.1940437053)100:0.1046790981)100:0.1395477662)100:0.1564927066)95:0.0797766677,ref_n_514:0.5895411523)91:0.0540076553,((((ref_n_297:0.2497995164,ref_n_500:0.1888135305)100:0.3351056130,(ref_n_173:0.3316320838,ref_n_488:0.4373399790)100:0.0947528721)100:0.1331221434,(((ref_n_160:0.1423410345,ref_n_339:0.3171942345)100:0.2568205529,((ref_tauA_syntheny7:0.0000021666,ref_n_18:0.0000021666)100:0.4146622601,(ref_n_354:0.0899569569,(ref_n_233:0.0000027568,ref_n_479:0.1377749688)100:0.0629385757)100:0.1956604166)99:0.0959919194)94:0.0399498113,(ref_tauA_syntheny10:0.0000021666,ref_n_423:0.0000021666)100:0.3444576529)100:0.1138676054)100:0.0846174148,(ref_tauA_syntheny31:0.0000021666,ref_n_259:0.0000021666)100:0.3038735256)100:0.1862341379)95:0.0568016611)100:0.1435432415,(((ref_n_266:0.5502890152,(ref_n_192:0.2872574085,ref_n_329:0.2211385882)100:0.1211289059)92:0.0260844384,((((ref_n_224:0.4359688862,(ref_n_181:0.2175756241,(ref_n_283:0.1335422210,ref_n_401:0.2275278660)100:0.0953396899)100:0.2323629964)68:0.0684555814,(ref_n_117:0.4490105447,((ref_tauA_syntheny1:0.0000021666,ref_n_20:0.0000021666)100:0.3091732234,ref_n_244:0.2434623846)86:0.0368811305)68:0.0324380667)95:0.0453875978,(((ref_n_118:0.2663994874,ref_n_161:0.2795622165)87:0.0807898933,ref_n_38:0.1419954606)100:0.2878966800,ref_n_358:0.2669270759)87:0.0885147234)83:0.0406441873,(((ref_tauA_syntheny34:0.0000021666,ref_n_48:0.0000021666)100:0.0895088371,ref_n_419:0.0540304238)100:0.2664909321,((((ref_tauA_syntheny23:0.0000021666,ref_n_36:0.0000021666)100:0.1247642296,ref_n_104:0.2295429085)100:0.0896744696,ref_n_381:0.1813182493)100:0.0531247093,ref_n_373:0.1815666489)100:0.2036442128)88:0.0314167678)87:0.0468430736)100:0.4483562663,ref_n_426:0.6412333449)94:0.2111618358)93:0.0796645234)93:0.0821000692,((ref_n_248:0.9224010652,ref_n_487:0.6117428506)87:0.1408220023,((((ref_n_464:0.0000021666,ref_o_718:0.0000021666)100:0.3357407412,((ref_tauA_syntheny19:0.0000021666,ref_n_300:0.0000021666)100:0.1985828422,(ref_tauA_syntheny3:0.0000021666,ref_n_17:0.0035108251)100:0.0891423342)100:0.3064682990)100:0.3132093791,(ref_tauA_syntheny33:0.0000021666,ref_n_279:0.0000021666)100:0.3734123791)97:0.1266494734,(((((ref_tauA_syntheny26:0.0000021666,ref_n_287:0.0000021666)100:0.1188995050,((ref_tauA_syntheny24:0.0000021666,ref_n_126:0.0000021666)100:0.0823238200,(ref_tauA_syntheny5:0.0191413994,ref_n_86:0.0204388189)100:0.0960013622)100:0.0787015802)100:0.1905349232,((((ref_tauA_syntheny30:0.0000021666,ref_n_509:0.0000021666)100:0.1675904003,(((ref_tauA_syntheny14:0.0000021666,ref_n_446:0.0000021666)100:0.1695320894,(ref_tauA_syntheny21:0.0000021666,ref_n_256:0.0000021666)100:0.0743944458)100:0.0611049695,(ref_tauA_syntheny29:0.0000021666,ref_n_60:0.0000021666)100:0.0966120200)100:0.0508893801)93:0.0550222050,(((ref_tauA_syntheny9:0.0321184906,ref_n_187:0.0538950331)96:0.0546107518,((ref_swt0:0.0000021666,ref_n_9:0.0000021666)100:0.0039680178,ref_tauA_syntheny6:0.0083094418)100:0.0813630117)93:0.0263112394,(ref_tauA_syntheny2:0.0022101586,ref_n_148:0.0231620153)100:0.0689493556)99:0.0795295847)91:0.0535972900,(((ref_tauA_syntheny25:0.0000021666,ref_n_111:0.0000021666)100:0.2193177442,(ref_tauA_syntheny0:0.0646871415,ref_n_272:0.0118764568)100:0.0836321408)91:0.0339492015,(ref_tauA_syntheny12:0.0000021666,ref_n_164:0.0000021666)100:0.1080044802)100:0.2027056602)67:0.0570713226)100:0.4303233702,((ref_tauA_syntheny8:0.0000021666,ref_n_255:0.0000021666)100:0.1450798828,(((ref_tauA_syntheny20:0.0000021666,ref_n_3:0.0000021666)100:0.0738578241,((ref_tauA_syntheny17:0.0318755891,ref_n_217:0.0324185045)100:0.0445816957,(ref_tauA_syntheny11:0.0535133988,ref_n_175:0.0894202776)100:0.0597023943)100:0.0256379656)100:0.0747328921,(((ref_tauA_syntheny18:0.0000021666,ref_n_539:0.0000021666)100:0.1612812003,(ref_tauA_syntheny4:0.0084093646,ref_n_19:0.0168044138)100:0.0433824171)100:0.0675734321,(ref_tauA_syntheny15:0.0572743847,ref_n_302:0.0734475623)100:0.0335004821)100:0.0455999852)100:0.0766681679)100:0.3101018573)99:0.0694156818,((ref_tauA_syntheny28:0.0000021666,ref_n_377:0.0000021666)100:0.6109045755,((((ref_tauA_syntheny32:0.0000021666,ref_n_67:0.0000021666)100:0.1439048838,((ref_tauA_syntheny27:0.0775028711,ref_n_61:0.0187640533)100:0.0484172079,(ref_n_196:0.0869240485,(ref_tauA_syntheny13:0.0000021666,ref_n_37:0.0000021666)100:0.0915784384)99:0.0480971755)100:0.0895110274)100:0.0722843760,(ref_n_237:0.2622250229,ref_n_441:0.2498493647)100:0.1787085730)100:0.0457614336,(ref_n_66:0.1417299617,(ref_n_409:0.1987393030,ref_n_417:0.1329511323)100:0.1380242780)100:0.0752575699)100:0.1128641731)100:0.1861924637)95:0.0639463145)97:0.1987720981)90:0.1220802507)99:0.2233022910)96:0.2571063025,((((ref_n_495:1.3224404087,(((ref_n_517:1.2411692934,(ref_n_538:0.5662279486,(ref_n_157:0.6434314799,(ref_n_169:0.3555808248,ref_n_481:0.4183333130)100:0.1955652343)71:0.1109145187)71:0.0634995358)100:0.3646034542,(ref_n_131:0.5606185534,(((((ref_n_226:0.8168063756,(ref_n_376:0.1185213933,(ref_n_275:0.0611533174,(ref_n_496:0.0626045498,ref_n_134:0.0885071045)100:0.0420578001)100:0.2582669079)100:0.1247231884)70:0.0421430495,(ref_n_45:0.2561228566,(ref_n_130:0.0000021666,ref_o_317:0.0000021666)100:0.1780314243)97:0.0742480078)70:0.0597647779,ref_n_480:0.3447081780)100:0.1532401886,((ref_n_84:0.2091928551,ref_n_96:0.1825040092)100:0.3744652069,ref_n_194:0.2942215667)100:0.1213526869)100:0.0624727278,(ref_n_89:0.2850231578,((ref_n_350:0.1089408755,ref_n_520:0.0551810208)100:0.1388918198,(ref_n_298:0.0935779388,ref_n_346:0.1457832167)100:0.0441874918)100:0.2265122697)100:0.1483596567)100:0.2830354678)95:0.1042002346)62:0.0731457197,ref_n_382:0.4716144743)97:0.2857171895)89:0.1101652094,((ref_n_399:0.0000021666,ref_o_667:0.0000021666)100:0.7835118524,(((ref_n_156:0.0000021666,ref_o_802:0.0000021666)100:0.4954844910,((((ref_n_21:0.4058282015,(ref_n_168:0.3072452117,ref_n_142:0.2097311161)100:0.1195686615)90:0.0379970891,ref_n_383:0.2718225201)91:0.0724279177,(ref_n_439:0.0000021666,ref_o_721:0.0000021666)100:0.3124404642)100:0.2892441690,((ref_n_494:0.2521925178,((ref_n_498:0.1552338121,(ref_n_174:0.0000021666,ref_o_732:0.0000021666)100:0.0467383032)99:0.0208891439,(ref_n_526:0.0993582974,ref_n_155:0.0681488332)98:0.0283137950)100:0.1006676038)100:0.0569366456,((ref_n_290:0.1191384458,ref_n_109:0.1535710108)100:0.0879471827,(ref_n_393:0.2975135998,(ref_n_90:0.2682769667,ref_n_437:0.2332530293)100:0.0913016914)100:0.3247138214)75:0.0417261828)99:0.1069629810)100:0.1226368905)100:0.2137294532,(((ref_n_185:0.0000029296,ref_o_226:0.0528519047)100:0.5189041819,(ref_n_362:0.0000021666,ref_o_430:0.0000021666)100:0.3506629760)96:0.0792083922,((ref_n_397:0.0000021666,ref_o_658:0.0000021666)100:0.3902518736,(ref_n_461:0.0000021666,ref_o_114:0.0000021666)100:0.2352754220)100:0.2005511699)100:0.2913272842)100:0.1512629371)100:0.1111258585)70:0.0790320179,((ref_n_234:0.0000021666,ref_o_121:0.0000021666)100:0.9625803617,(ref_n_471:0.7840882943,(((ref_n_105:0.0000021666,ref_o_669:0.0000021666)100:0.1894721582,ref_n_215:0.4461227904)100:0.3152395779,(ref_n_334:0.3539142934,(ref_n_473:0.0000021666,ref_o_445:0.0000021666)100:0.4272136944)100:0.1573397635)100:0.2426928407)99:0.1818201372)99:0.1645983229)91:0.1127816067,(((ref_n_462:0.0000021666,ref_o_126:0.0000021666)100:0.2849218358,((((((((ref_n_516:0.2422130068,(((ref_n_191:0.1452137597,ref_n_305:0.1440853335)100:0.0912867765,ref_n_97:0.1120058615)100:0.0712375176,ref_n_310:0.1658492734)100:0.0917501627)99:0.0620766083,(ref_n_227:0.1724298978,(ref_n_311:0.1282276314,(ref_n_337:0.2089464834,ref_n_10:0.0688368398)100:0.1187077767)100:0.0492367707)99:0.0403972319)100:0.0796924243,(ref_n_292:0.1573173974,(ref_n_95:0.0971020010,ref_n_213:0.0546544631)100:0.0465198125)100:0.1036667295)100:0.0994917123,(ref_n_485:0.1557295805,ref_n_344:0.1237275287)82:0.0234640886)83:0.0508709804,ref_n_8:0.1180139309)83:0.0564291251,ref_n_225:0.1726449281)85:0.0912752066,(ref_n_57:0.1869895190,ref_n_398:0.1126705894)70:0.0453752549)81:0.0993925263,((ref_n_284:0.1782969411,ref_n_335:0.0666135857)90:0.0218222527,ref_n_257:0.0970489528)100:0.1185701477)100:0.3610890095)100:0.2808560510,(ref_n_74:0.6992298422,ref_n_116:0.6700588122)100:0.5605944665)100:0.5311201507)100:0.1887134009)89:0.0867514901,((ref_n_405:0.3927217768,ref_n_504:0.7451489931)100:0.7271285222,((ref_n_522:0.8019968954,((ref_n_368:0.0000021666,ref_o_689:0.0000021666)100:0.3271269948,ref_n_239:0.1585310785)100:0.3272735059)100:0.2946286800,(ref_n_22:0.0000021666,ref_o_603:0.0000021666)100:0.7600904347)100:0.5388705423)94:0.1863572984)90:0.1286294438,ref_n_421:1.6681234129)97:0.1106159659)100:0.1742463284)97:0.2119106242)45:0.2015574632,(((ref_o_381:0.7219995083,ref_o_405:0.9028123045)100:1.1234696138,ref_o_418:1.6773444775)75:0.1798635235,(((((((ref_o_467:1.6233978626,(((((((ref_o_364:0.0999834313,ref_o_714:0.0946351684)100:1.2087187381,ref_o_559:0.1738095931)87:0.0853316731,ref_o_140:0.1833080868)90:0.0659121363,((((ref_o_298:0.3725487548,ref_o_210:0.1974956173)100:0.1602941444,ref_o_340:0.0999843044)100:0.3861969117,ref_o_309:0.2940016916)100:0.1922171969,(ref_o_589:0.0786731150,ref_o_698:0.1281833194)100:0.1703291084)99:0.1103648901)87:0.0415159277,ref_o_662:0.1961600184)93:0.0524919010,(((((ref_o_590:0.0625194049,ref_o_857:0.1109836286)100:1.4097075299,(ref_o_805:0.3367664632,ref_o_86:0.3904814953)100:0.1916420135)85:0.1017486469,((ref_o_465:0.2310446616,(ref_o_71:0.1321440654,ref_o_633:0.1138666633)100:0.0894086305)100:0.0938830242,(ref_o_147:0.1833875683,ref_o_314:0.2352540195)100:0.2082871046)100:0.2952970744)87:0.2119099251,(ref_o_444:0.2569060200,(ref_o_515:0.2939424553,ref_o_785:0.1929718172)100:0.0762230859)100:0.0686641417)85:0.0141245998,ref_o_756:0.2906928571)85:0.0544811570)97:0.1798923077,(ref_o_106:1.1254360817,((((((ref_o_204:0.6101934550,(((ref_o_194:0.0691683122,ref_o_620:0.1461123105)100:0.2655890918,(ref_o_115:0.2612332969,((ref_o_356:0.0996427086,ref_o_828:0.0831357631)100:0.1499547769,ref_o_331:0.1917633345)81:0.0368882126)78:0.0189350439)100:0.0671906447,(ref_o_139:0.2111442839,ref_o_604:0.1301618097)99:0.0538799159)100:0.1578680585)99:0.1798496651,(ref_o_386:0.2928060239,(ref_o_451:0.0819373522,ref_o_593:0.0818713120)100:0.0962996220)100:0.1219291362)66:0.0206365314,ref_o_596:0.5123986574)20:0.0358237318,(((((((ref_o_220:0.2022427697,((ref_o_293:0.1386051860,ref_o_275:0.0385066111)92:0.0338674317,(ref_o_582:0.0653084001,(ref_o_736:0.0692240885,ref_o_834:0.0626391127)99:0.0358987920)99:0.0383706950)98:0.0417926375)100:0.5625280136,(ref_o_655:0.1483841424,ref_o_479:0.1349740068)96:0.0790635492)54:0.0403949460,(ref_o_192:0.1519673203,ref_o_520:0.2039348365)91:0.0408788073)63:0.0261081640,(((ref_o_823:0.2779468427,((ref_o_798:0.2516076760,ref_o_524:0.2319024185)100:0.0650577049,ref_o_627:0.1740032630)100:0.1527601040)99:0.0983373131,(ref_o_107:0.3199610196,ref_o_744:0.2297762391)97:0.0838237069)92:0.0551536432,((ref_o_260:0.2726520860,ref_o_232:0.1122779832)99:0.0681914711,(((ref_o_648:0.1370766240,(ref_o_622:0.1256224250,((ref_o_148:0.1189194318,ref_o_371:0.0827072735)98:0.0267746425,(ref_o_344:0.0869745155,ref_o_757:0.0965492750)100:0.0114952858)100:0.0604923647)100:0.0484922062)96:0.0439180694,(ref_o_421:0.1927595130,(ref_o_222:0.0558684087,ref_o_343:0.1334000777)100:0.0494643036)90:0.0557091381)84:0.0367291634,(ref_o_255:0.1580569857,(ref_o_373:0.0764382052,ref_o_851:0.0725860364)100:0.0902202457)100:0.0579008920)100:0.0967428382)98:0.0377916535)82:0.0615211827)52:0.0424719694,ref_o_59:0.3264114174)50:0.0279860158,(ref_o_475:0.1443689367,((((ref_o_463:0.1136265054,ref_o_198:0.1048242515)100:0.0666194540,((ref_o_244:0.1391009716,(ref_o_299:0.1271994229,ref_o_740:0.0280887749)100:0.0499045635)100:0.0352026127,ref_o_581:0.0679632320)100:0.0312809975)94:0.0201914250,(ref_o_370:0.1215098464,(ref_o_502:0.0995136083,ref_o_450:0.0900308776)98:0.0371562766)93:0.0175071502)96:0.0442542041,((ref_o_437:0.1704804941,(ref_o_691:0.0962571535,(ref_o_265:0.1096249134,ref_o_546:0.0726949353)100:0.0729331707)100:0.0460814095)100:0.0296172927,((ref_o_513:0.0996951053,(ref_o_259:0.0685312663,ref_o_727:0.0735136925)100:0.0541152732)98:0.0277285681,ref_o_172:0.0947644316)66:0.0230030788)100:0.0725423125)94:0.0653418514)91:0.0385889244)31:0.0264730040,(ref_o_180:0.2062993642,ref_o_841:0.1561232959)97:0.0605853504)40:0.0490282870)36:0.0458439262,ref_o_291:0.3209742813)92:0.0949728113,ref_o_594:0.4843152176)82:0.0563720558)100:0.1212984787)100:0.2936016387)62:0.1136682017,((((ref_o_476:0.5274243416,(ref_o_452:0.2470553461,((ref_o_332:0.1261570742,(ref_o_441:0.0470056961,ref_o_854:0.0357538944)100:0.0592160581)87:0.0196826491,ref_o_822:0.0525906460)88:0.0883571455)100:0.2406499693)100:0.1187092617,((ref_o_125:0.2652423684,(((ref_o_366:0.1738364382,(ref_o_411:0.1519840867,ref_o_626:0.1799882845)100:0.0692630324)100:0.0554018945,ref_o_129:0.1815331076)100:0.0823301809,(ref_o_824:0.2147899495,ref_o_138:0.2152418397)84:0.0764140730)88:0.0439216461)77:0.0746579203,ref_o_769:0.2003806009)100:0.1656897196)100:0.6698501670,(((ref_o_221:0.2101947195,ref_o_52:0.2469555479)64:0.0441858425,ref_o_587:0.2430462481)64:0.0500073728,ref_o_569:0.0885298869)100:0.5429807371)98:0.1515382831,((ref_o_624:0.2558151256,(ref_o_614:0.1503024647,(ref_o_215:0.1109249698,ref_o_536:0.1097955926)100:0.1028243800)100:0.2655098298)100:0.2290909024,(ref_o_99:0.3269293204,ref_o_640:0.4612759386)100:0.3828954017)100:0.4518139164)81:0.1282107682)98:0.2129904671,ref_o_595:1.2149573011)67:0.0728656841,ref_o_466:0.9813913623)70:0.1184423420,(ref_o_392:0.8723840581,ref_o_645:0.7591475914)100:0.7123243430)43:0.0757333495,((ref_o_208:0.9625723861,(((ref_o_23:0.1783490113,ref_o_786:0.1257867788)68:0.0373770326,ref_o_248:0.0952514089)100:0.9241184286,(ref_o_583:0.6782174444,(ref_o_355:0.7612557524,(ref_o_778:0.2499710905,((ref_o_239:0.1953528711,ref_o_549:0.0647201624)100:0.0786100140,ref_o_146:0.1112328026)100:0.1641278419)100:0.5239026066)100:0.3656063726)99:0.0644167990)99:0.1731799860)99:0.1723783238,(ref_o_91:0.1278953901,ref_o_724:0.0471930778)100:0.9456412071)100:0.1731523043)99:0.1771264244,(ref_o_840:1.2957997789,(((ref_o_663:0.4025534057,ref_o_664:0.4454338682)99:0.0975949300,ref_o_231:0.3601159855)100:0.1208302146,(ref_o_78:0.6045010442,((ref_o_123:0.3864451623,(ref_o_742:0.3471032514,(((ref_o_72:0.2803070358,ref_o_504:0.2119713317)100:0.0375964422,(ref_o_37:0.0727370670,ref_o_672:0.0854104290)100:0.1394138470)100:0.0896377339,(ref_o_38:0.1959024181,(ref_o_512:0.3018217076,ref_o_67:0.1719407959)100:0.1516983655)100:0.1001533290)100:0.0646080287)100:0.1361029017)100:0.1638446700,((ref_o_286:0.4709984285,((ref_o_651:0.2384923193,ref_o_793:0.0867763367)100:0.1032511742,ref_o_849:0.1535954407)100:0.2493100661)100:0.0818335202,ref_o_607:0.4134252392)100:0.0624733011)100:0.1074883854)91:0.0729149268)100:0.5729356995)91:0.1779630816)100:0.5525398713)49:0.3000330436)51:0.1907340383,(ref_o_416:1.8983039635,(((((ref_o_825:0.9759500511,((ref_o_189:0.2406914617,ref_o_558:0.2031193181)100:0.6745750001,((ref_o_643:0.0465641266,ref_o_792:0.1069606068)100:0.8371746031,(((ref_o_830:0.5965735266,(ref_o_598:0.4278919298,(ref_o_500:0.3019529429,(ref_o_470:0.2826647562,((ref_o_380:0.2302399536,((ref_o_209:0.1829692222,ref_o_412:0.0847648772)100:0.0491191412,ref_o_87:0.1538186853)97:0.0373871586)78:0.0276137820,(ref_o_161:0.1182989900,(ref_o_31:0.1282260665,ref_o_554:0.0892576760)100:0.0227211988)100:0.0994893699)84:0.0532873714)91:0.0813496434)100:0.2689003305)100:0.1269493225)100:0.1135634236,ref_o_856:0.4033557125)83:0.0549297103,((ref_o_49:0.5601909170,(ref_o_296:0.1496285719,ref_o_621:0.1137582202)100:0.3048958627)100:0.1749652058,((((((ref_o_659:0.4029012965,ref_o_754:0.1702034373)97:0.1240384642,ref_o_694:0.2902482822)66:0.0412123628,(ref_o_229:0.1456889885,ref_o_703:0.1588858943)100:0.1123070639)64:0.0482177500,ref_o_212:0.2437569244)76:0.0719259102,ref_o_274:0.3642886127)100:0.2229582218,(((ref_o_585:0.3500509269,ref_o_570:0.1349113500)100:0.0886793429,ref_o_759:0.2274524984)100:0.3417372972,(((ref_o_434:0.2211380370,(ref_o_315:0.2482920221,(ref_o_354:0.2714828294,(ref_o_76:0.1162762645,ref_o_579:0.1229511616)100:0.1351012523)100:0.0792032525)100:0.1406101249)100:0.1365155909,ref_o_615:0.2722629287)97:0.1009570541,(ref_o_289:0.1093267061,ref_o_634:0.1084229165)100:0.1653908739)98:0.1144527127)99:0.1022512095)99:0.1157789101)36:0.0456939009)83:0.1573162585)97:0.2626303254)100:0.3792845721)100:0.9095946232,(((ref_o_61:0.2502490876,ref_o_820:0.4437650719)100:1.5350289139,((ref_o_324:0.1873905714,(ref_o_415:0.1720890034,ref_o_460:0.1276353349)100:0.2351102075)100:0.9637990006,(ref_o_808:0.7988491680,(ref_o_478:0.6044355796,((ref_o_766:0.6939360249,ref_o_240:0.5656165074)79:0.0697829359,((((ref_o_597:0.3999745814,ref_o_25:0.2525498855)88:0.0910441434,(ref_o_182:0.1569206141,((ref_o_705:0.1545909396,(ref_o_302:0.1467303785,ref_o_548:0.0900520957)100:0.0775432295)91:0.0323922162,ref_o_227:0.0848015366)100:0.1279747933)100:0.0945520537)78:0.0403257465,ref_o_729:0.3137104493)91:0.0578813783,((ref_o_362:0.0997038772,ref_o_503:0.0368493400)100:0.2841356315,((ref_o_63:0.2713902066,ref_o_690:0.2614834273)58:0.0763992466,((ref_o_241:0.3345100132,ref_o_272:0.1930476883)59:0.0892130219,ref_o_200:0.2282847228)99:0.1044137219)99:0.1212363826)49:0.0409610324)87:0.0648157458)98:0.1850309171)100:0.6538512010)100:0.0977430386)100:0.3511357631)85:0.0815099346,(((ref_o_747:0.8718051539,((((ref_o_346:0.2171414755,ref_o_592:0.2652243143)100:0.5425979906,(((ref_o_644:0.4486865983,(ref_o_141:0.1445176594,ref_o_706:0.1043921442)100:0.1644864093)100:0.1943943585,(ref_o_761:0.3048999180,(ref_o_12:0.1564531335,ref_o_471:0.1965780030)100:0.1787259516)98:0.0618930922)100:0.0859120031,(((ref_o_199:0.1797928202,ref_o_720:0.2573986963)100:0.2385935208,(ref_o_338:0.4799554812,(ref_o_280:0.4077307402,(ref_o_647:0.3419377344,(ref_o_686:0.1383304193,(ref_o_372:0.1472962239,ref_o_661:0.0875110938)100:0.1265256187)96:0.0554764607)97:0.0705485113)100:0.1680296757)100:0.1918856837)88:0.0812381762,((ref_o_136:0.0815140034,ref_o_668:0.1104948682)100:0.0842415400,(ref_o_46:0.1890597934,ref_o_323:0.1701019276)100:0.1145514869)100:0.1803605063)88:0.1069238742)100:0.4431637399)100:0.2218298193,ref_o_414:0.7968588402)100:0.1209485770,(ref_o_488:0.5099466998,((ref_o_533:0.2438597451,ref_o_750:0.3869389170)100:0.3139613889,((ref_o_382:0.2184894855,(ref_o_105:0.1622356047,ref_o_425:0.1213833566)100:0.0846196270)100:0.3188059877,(ref_o_69:0.1740042848,(ref_o_268:0.2127998805,ref_o_350:0.2299034455)100:0.0677271729)100:0.1853617594)100:0.1556126093)100:0.1613761972)100:0.3392372344)99:0.1036427636)99:0.0781037709,ref_o_456:1.1257099118)60:0.0403356932,(((((ref_o_168:0.7372453463,ref_o_657:0.6823395946)100:0.4831397193,(((ref_o_850:1.1182620606,((ref_o_499:0.8172738036,((ref_o_113:0.2563565693,ref_o_774:0.3639803668)100:0.1713365693,(ref_o_605:0.4177638025,(ref_o_442:0.4709198972,ref_o_45:0.3537099901)100:0.1481187045)84:0.0854226342)84:0.0931731862)100:0.2775830217,(ref_o_836:0.4964118981,((ref_o_510:0.4846296763,((ref_o_431:0.4729110929,(ref_o_469:0.4125319827,(ref_o_562:0.2073274238,(ref_o_770:0.2160235719,(ref_o_245:0.1278698759,ref_o_534:0.1651582484)97:0.0449705701)99:0.0736430016)98:0.0741247441)98:0.0960839052)51:0.0500215405,((ref_o_333:0.1728812800,ref_o_602:0.1584875831)100:0.1856417253,(ref_o_188:0.1414473997,ref_o_435:0.1720437811)100:0.2367842476)100:0.1086482820)100:0.1268317334)59:0.0544607947,(ref_o_325:0.4015729522,ref_o_545:0.2783528278)100:0.2091443579)100:0.0803236475)100:0.1565590504)100:0.0978633324)38:0.0630958525,(((ref_o_737:0.5153881847,ref_o_457:0.7718612978)73:0.1047454593,ref_o_711:0.6088155021)50:0.1236698866,((((((ref_o_584:0.1091597210,ref_o_730:0.0781767934)100:0.3038882331,ref_o_574:0.2885563201)100:0.1382309127,(ref_o_613:0.1495397075,ref_o_781:0.1069523952)100:0.1769802414)100:0.0366532443,(ref_o_529:0.1410181303,ref_o_539:0.1431797317)100:0.0845160924)100:0.3158209871,ref_o_426:0.3610382532)100:0.1019525220,((ref_o_833:0.1754261587,((ref_o_318:0.1268299243,ref_o_459:0.0349522246)79:0.0251041625,ref_o_337:0.0852276085)86:0.0464162163)100:0.3682414763,(ref_o_281:0.3522323647,ref_o_530:0.2966898931)99:0.0825315598)100:0.1288147635)100:0.1813520055)11:0.0434976097)56:0.1099999216,(ref_o_375:0.4177881911,(((ref_o_708:0.2299305961,((ref_o_271:0.3243948343,(ref_o_117:0.2757639121,((ref_o_207:0.0696014689,ref_o_666:0.0666392988)100:0.1173451440,(ref_o_303:0.1489123111,ref_o_440:0.0513242434)100:0.0573023740)100:0.0539409930)98:0.0195631397)54:0.0279127054,ref_o_251:0.1216888813)98:0.1219013548)100:0.2584710030,(ref_o_572:0.2543916655,(ref_o_826:0.1947150637,(ref_o_2:0.2256183954,(ref_o_660:0.1342909335,ref_o_806:0.1553243196)100:0.0528184875)100:0.1235219653)100:0.1367893867)100:0.0941648477)98:0.0988129113,(ref_o_92:0.4428612911,((((((((((((ref_o_527:0.3621880370,ref_o_173:0.2341451116)100:0.1881167732,ref_o_361:0.1957950072)87:0.0773595378,(((ref_o_122:0.1109116021,ref_o_236:0.0405931900)100:0.1336970061,(ref_o_225:0.1100279804,ref_o_815:0.0875813566)100:0.1072851254)100:0.0572670500,ref_o_270:0.2309556230)100:0.0481841020)63:0.0212462467,((((ref_o_612:0.1876685387,((ref_o_297:0.0908333868,ref_o_42:0.0497651292)100:0.0531753253,ref_o_166:0.0317369497)100:0.0237720355)100:0.0448123365,ref_o_571:0.0554481194)100:0.0727560574,(ref_o_399:0.0806567390,ref_o_632:0.0739272766)100:0.0338444340)78:0.0298542716,ref_o_397:0.0828270581)99:0.0469024598)60:0.0271534599,(ref_o_395:0.0347773932,ref_o_531:0.0908352135)100:0.1794505927)57:0.0198887773,(ref_o_401:0.1576864797,(ref_o_118:0.1060236607,ref_o_685:0.1016023802)85:0.0210395172)100:0.0624513296)60:0.0237025798,(ref_o_112:0.0832756800,ref_o_384:0.1207904410)100:0.2190008946)57:0.0357013316,(ref_o_564:0.2350689268,(ref_o_829:0.2257965859,((((((ref_o_428:0.2182634884,ref_o_818:0.1410550934)97:0.0816590107,ref_o_165:0.0732015141)93:0.0263393900,ref_o_50:0.0860931544)57:0.0211311514,((((((ref_o_264:0.0533912709,ref_o_427:0.0821208323)100:0.1345463713,ref_o_206:0.1781657401)100:0.0705981042,ref_o_242:0.0461350900)100:0.0339060500,(ref_o_321:0.1041139411,ref_o_110:0.0710511072)100:0.0328535280)100:0.0284972792,ref_o_406:0.0986535960)100:0.0440943201,ref_o_790:0.1493598297)96:0.0270571772)65:0.0323398700,((ref_o_800:0.1539231613,ref_o_266:0.1184891316)60:0.0221292396,ref_o_285:0.1402923365)48:0.0183839104)66:0.0262118806,(ref_o_124:0.0904759244,ref_o_688:0.0944161241)97:0.0180826829)97:0.0789311017)100:0.0947981115)78:0.0247325349)88:0.0697110868,ref_o_746:0.3426502503)100:0.0757432814,ref_o_300:0.2452539261)60:0.0441915606,ref_o_749:0.1268080026)59:0.0714289952,ref_o_313:0.2291939713)68:0.0619275848)67:0.0440666168)100:0.1782758816)100:0.1753523708)100:0.1746834661)52:0.0739026989,ref_o_449:1.0323798207)78:0.1543143693,((((((ref_o_39:0.2255549383,ref_o_116:0.1366361484)94:0.0264640464,(ref_o_0:0.1366035430,(ref_o_111:0.0809059630,ref_o_235:0.0548044633)99:0.0246136133)100:0.0752753941)91:0.0266605635,(ref_o_44:0.1125818462,ref_o_153:0.0675516662)100:0.0682039136)100:0.0966142625,(ref_o_509:0.1890539867,(((ref_o_53:0.0849500724,ref_o_159:0.0895488728)100:0.0432004330,((((ref_o_855:0.1982728840,ref_o_10:0.0125794821)100:0.0512757503,ref_o_609:0.0665404977)100:0.0315834824,ref_o_193:0.1091288869)99:0.0487308245,(ref_o_64:0.0416204363,ref_o_484:0.0880533057)100:0.0397791529)99:0.0581925386)100:0.1932011525,((ref_o_443:0.0753919956,ref_o_576:0.1097110196)100:0.0926746564,(ref_o_6:0.0846897665,ref_o_54:0.1165801909)100:0.0448127873)100:0.1200206618)100:0.0521184746)100:0.1500840753)100:0.2363870487,(ref_o_838:0.3915575573,(((((((ref_o_319:0.4427206192,ref_o_665:0.1703847514)99:0.0866143358,ref_o_24:0.1600265220)99:0.0367203447,(ref_o_81:0.0786665378,ref_o_163:0.0604517245)100:0.0724100235)99:0.0313497830,(ref_o_402:0.0967025294,ref_o_565:0.0965990579)100:0.0663531979)99:0.0259274143,ref_o_717:0.1321643155)96:0.0198792110,(((((ref_o_18:0.2188845773,ref_o_702:0.0961886315)97:0.0310826211,ref_o_493:0.0638449331)100:0.0429634992,(ref_o_65:0.0932172265,ref_o_400:0.0478258820)100:0.1135599135)100:0.0625346055,ref_o_468:0.1216825181)80:0.0169868587,(ref_o_34:0.0732472679,ref_o_650:0.1364114302)78:0.0398762783)83:0.0156917033)99:0.0663647803,(ref_o_70:0.1310585764,(((((ref_o_283:0.1575417463,ref_o_407:0.0717110250)100:0.0220223589,ref_o_151:0.0520775305)100:0.0757899074,((ref_o_75:0.1158048874,ref_o_307:0.0964879686)74:0.0105984810,ref_o_11:0.0654637899)66:0.0109534369)74:0.0199042950,ref_o_216:0.1085344178)94:0.0305356369,ref_o_28:0.0977073627)99:0.0911512178)100:0.0604556848)100:0.1881427041)76:0.0899592305)43:0.0458266989,ref_o_436:0.4048397656)100:0.7978847328)100:0.2801040777,ref_o_537:0.8339622309)100:0.2541990223)100:0.3772790344)100:0.2624183107)49:0.0747257563,((ref_o_312:0.3919241955,ref_o_797:0.5926924995)100:0.5521761932,(ref_o_167:0.4471715034,ref_o_681:0.5859734057)100:0.8868613531)100:0.3684881396)72:0.1311758983,((((((ref_swa10:0.5631707884,(ref_swa0:0.1121781593,ref_o_842:0.1896487809)98:0.0737230852)72:0.0413648961,((ref_swa5:0.0439349099,(ref_swa4:0.0345854137,ref_swa6:0.0360702946)100:0.0514391105)100:0.3010798563,(((ref_swa3:0.0733603004,(ref_swa7:0.0245559135,ref_swa8:0.0112895251)100:0.0547801254)100:0.1067617273,ref_o_687:0.0719452086)73:0.0237718598,(ref_swa2:0.0097261874,ref_swa11:0.0172676879)100:0.0754089011)100:0.0731260021)98:0.0551478226)72:0.0452364410,ref_swa9:0.1963294452)96:0.2052840226,ref_swa1:0.1830680459)100:1.4794839864,(ref_o_262:0.2226553812,ref_o_335:0.5287566085)100:1.2482095451)99:0.2674412146,((((ref_o_311:0.4883996377,ref_o_845:0.2939611957)73:0.0796814819,ref_o_784:0.3439136204)100:0.2061671583,(ref_o_21:0.5413370896,(ref_o_17:0.4508423613,(ref_o_363:0.3121813954,ref_o_677:0.2802398526)98:0.1209926930)100:0.1900700989)99:0.1002358799)98:0.1501665556,(ref_o_358:0.5716382169,ref_o_391:0.6276623037)100:0.6619679023)100:0.4867327421)99:0.2094287279)52:0.0973997392,((((((ref_o_646:1.2997808451,((((ref_o_494:1.0866318514,(ref_o_276:0.3228428546,ref_o_514:0.3094855170)100:0.3263793847)100:0.2896806923,(ref_o_342:0.5139413753,((((ref_o_348:0.2126164305,ref_o_550:0.2347260693)100:0.2440999524,(ref_o_336:0.2775817258,ref_o_544:0.2539236238)100:0.1404242576)98:0.0570193633,((ref_o_158:0.3041668155,ref_o_155:0.3182251644)81:0.0636796127,ref_o_119:0.2548446280)52:0.0628459573)100:0.0892557493,(((((ref_o_330:0.1495112095,ref_o_7:0.1197794357)100:0.0581061205,ref_o_542:0.0825274287)100:0.4139038538,(ref_o_40:0.0929839479,ref_o_341:0.1135286776)100:0.0983269218)98:0.0676006111,(ref_o_623:0.1677148501,((ref_o_611:0.1484705158,ref_o_447:0.1061306503)97:0.0483808242,ref_o_772:0.0872928667)100:0.2219290780)100:0.1366291595)81:0.0458591118,ref_o_29:0.3617995813)100:0.1398739474)99:0.0980795378)99:0.1186476687)96:0.1274240594,(((((ref_o_846:1.0772987942,ref_o_697:0.2930848200)77:0.1148452456,(ref_o_420:0.3005688882,ref_o_844:0.3287801623)100:0.0918227695)77:0.1097525862,(((ref_o_379:0.4809778373,ref_o_455:0.5031854873)100:0.1066341234,(ref_o_557:0.4416303062,((ref_o_656:0.1268448007,ref_o_776:0.1868615306)100:0.2660732638,((ref_o_85:0.3505632410,(ref_o_144:0.1895768105,ref_o_675:0.1603450031)100:0.0950174782)81:0.0763167682,ref_o_446:0.2011488905)99:0.1221619671)99:0.0915819333)100:0.1354811430)100:0.1109921850,(((ref_o_768:0.6304116855,ref_o_383:0.2738479972)100:0.0772017821,(((ref_o_41:0.1226613275,(ref_o_142:0.1131448015,(ref_o_618:0.1154407833,ref_o_642:0.1200510510)100:0.0708888245)98:0.0632432370)100:0.3547121190,ref_o_540:0.2384756161)72:0.0797324294,(ref_o_56:0.3689675559,ref_o_827:0.2263914746)100:0.1056504619)100:0.1633266193)100:0.0600119628,ref_o_8:0.3796206964)100:0.0777606687)95:0.1617078189)79:0.2020497025,(((ref_o_316:0.4969358066,ref_o_393:0.4462319791)73:0.0977068504,((((ref_o_68:0.3589463088,(ref_o_51:0.2278011071,ref_o_599:0.2322726094)100:0.1185731052)93:0.0818178104,ref_o_128:0.2773373824)81:0.0473785427,ref_o_813:0.2948212391)74:0.0341361079,(((ref_o_345:0.0733680848,ref_o_783:0.0735388880)100:0.1853869138,ref_o_96:0.1834235136)99:0.0839454491,ref_o_485:0.1638680638)79:0.0384339981)77:0.0853232442)85:0.0620831824,(ref_o_713:0.2685855325,(ref_o_791:0.2205653287,ref_o_486:0.3136260629)100:0.0793529173)100:0.0754776457)100:0.2044854631)62:0.0568732543,(ref_o_160:0.1385467748,(ref_o_62:0.0933257523,ref_o_77:0.1349041663)100:0.2309817326)100:0.5310047493)63:0.0812979015)60:0.0809886241,(ref_o_93:0.7014972576,((ref_o_764:0.6059561180,((((ref_o_673:0.5496203923,ref_o_516:0.1956778123)100:0.2083281770,((ref_o_27:0.2291948289,ref_o_517:0.1876361512)100:0.1127310682,(ref_o_258:0.1688921746,ref_o_741:0.1282259978)100:0.1205999548)100:0.0640977941)90:0.0581727311,ref_o_104:0.2278205868)89:0.0534720807,(((ref_o_154:0.3336794925,(ref_o_528:0.2234820624,ref_o_795:0.2284817366)100:0.0585109270)95:0.0369041481,((ref_o_185:0.1331006384,ref_o_214:0.1521253975)100:0.1711030299,(ref_o_326:0.1976070338,ref_o_102:0.2633478428)100:0.1915633810)100:0.1119179428)96:0.0391151601,(ref_o_187:0.2597334795,(ref_o_480:0.1672682340,ref_o_680:0.2548846355)100:0.0724881640)100:0.1573814829)100:0.0706151202)95:0.0703933427)95:0.0655063718,((((ref_o_738:0.2674583604,ref_o_404:0.1798447626)70:0.0491854383,ref_o_80:0.1798948005)91:0.0631336270,(ref_o_109:0.0518409577,ref_o_474:0.1434369486)100:0.0766389158)55:0.0251884927,(ref_o_641:0.0651943481,ref_o_801:0.2460262159)100:0.0919904227)100:0.1720740687)100:0.2868071467)100:0.2123367700)83:0.2319177538)100:0.5336203879,(((ref_o_848:0.7585839174,ref_o_852:0.7051178370)100:0.8980572442,ref_o_508:0.7396905270)34:0.0255990963,((((((((((((((ref_o_127:0.9747073102,ref_o_22:0.5911918845)100:0.3913700198,(ref_o_704:0.1418078461,ref_o_739:0.1082948696)100:0.5580378878)100:0.3083467263,((ref_o_201:0.3940635495,ref_o_462:0.3684250629)100:0.6415247221,(ref_o_162:0.6340464209,((ref_o_734:0.6348784065,(ref_o_422:0.1330500055,(ref_o_835:0.1190196026,ref_o_839:0.0763719187)100:0.1328125864)100:0.4456150466)100:0.1543730516,(ref_o_743:0.3040644914,ref_o_789:0.3799398385)100:0.1959464824)100:0.2323118181)100:0.1473699217)98:0.1200119247)95:0.0386996038,ref_o_591:1.0702981178)97:0.0483122434,(((((ref_o_183:0.2106280219,(ref_o_95:0.0895803651,ref_o_652:0.0889695445)100:0.1952238212)100:0.5416815745,((ref_o_15:0.4421307399,(ref_o_203:0.3404278516,(ref_o_304:0.1315796599,(ref_o_519:0.1135396800,(ref_o_409:0.0898076492,ref_o_560:0.0643773223)100:0.0374997829)100:0.0886131249)100:0.1738753702)77:0.0512554211)100:0.3238277242,(ref_o_575:0.4359538977,ref_o_780:0.6543711089)100:0.2177962497)100:0.2051950710)100:0.3937767729,((ref_o_5:0.2831019332,(ref_o_543:0.1317620891,(ref_o_601:0.1006593153,ref_o_753:0.0533418382)100:0.0802035681)100:0.4566456155)100:0.4483986526,ref_o_410:0.7250755760)100:0.0902276218)100:0.1696397228,(((ref_o_630:0.4253047759,ref_o_760:0.5071855003)100:0.6404204002,ref_o_606:0.5357974807)100:0.1590455440,((ref_o_171:0.2615025141,((ref_o_561:0.1833859784,ref_o_716:0.0992879936)98:0.0367306028,ref_o_523:0.0686451808)100:0.1563650905)100:0.2565234901,((ref_o_563:0.3919298936,ref_o_498:0.3736061768)100:0.1454544696,(((ref_o_526:0.1062132683,ref_o_670:0.1823608136)100:0.3216935493,(ref_o_619:0.2518391552,(ref_o_387:0.1389753414,ref_o_814:0.1624816693)100:0.0937197535)100:0.2601716079)100:0.0997540278,((((ref_o_101:0.0921734405,ref_o_506:0.0682889181)100:0.1125125610,(ref_o_799:0.1053164526,(ref_o_683:0.1880807487,ref_o_748:0.0000026127)100:0.1186759498)100:0.0701952789)100:0.1153167286,ref_o_156:0.2418821033)55:0.0489351189,ref_o_682:0.2545427180)55:0.0815543240)100:0.0811087710)99:0.1638897107)100:0.2780819821)86:0.0866624813)86:0.0628752740,((ref_o_322:0.9375158678,(ref_o_290:0.3991994266,(ref_o_4:0.1571499043,ref_o_385:0.0707486374)100:0.3636630820)100:0.2866336800)100:0.2571593568,ref_o_295:0.6967798298)99:0.1561242463)100:0.1041357549)100:0.1624407616,((ref_o_773:0.4989152101,(ref_o_699:0.3542271882,(ref_o_492:0.1092555487,ref_o_522:0.1872440311)100:0.2688084931)100:0.4183400019)100:0.6971044368,ref_o_538:1.0282923718)56:0.1682027073)55:0.0570997666,(((ref_o_97:1.2619177347,ref_o_501:0.7345001053)99:0.1323178747,(ref_o_433:0.2191182158,ref_o_771:0.2438549837)100:0.7799229097)99:0.1281736998,(((((ref_o_775:0.3261620669,ref_o_809:0.1754049320)100:0.5556808766,((ref_o_692:0.4850018468,(ref_o_653:0.0781428068,(ref_o_36:0.0473540426,ref_o_555:0.0875702281)100:0.0661952980)100:0.2228375492)99:0.0791844430,(ref_o_376:0.3737297257,(ref_o_82:0.1502862750,ref_o_398:0.1038060490)100:0.2483198075)100:0.1121003805)100:0.2458368119)100:0.1683119261,(ref_o_130:0.7664556180,(ref_o_357:0.4923422169,(ref_o_674:0.3545694876,ref_o_758:0.3175070814)100:0.1398954854)100:0.1884855970)79:0.1379282691)100:0.1149890100,(ref_o_419:0.5882946861,(((ref_o_678:0.2486112707,(((ref_o_733:0.1574788576,ref_o_731:0.1172493041)100:0.0724326229,ref_o_191:0.0935645795)99:0.0113360349,ref_o_211:0.1060227343)100:0.1313333063)99:0.0824119586,ref_o_14:0.2066294457)63:0.0414122380,(ref_o_353:0.1457713318,(ref_o_273:0.1095805604,(ref_o_177:0.0546425885,ref_o_448:0.1331899811)100:0.0511785137)100:0.1334956022)49:0.0222663339)100:0.4203052572)99:0.1110649801)100:0.1142525764,(ref_o_763:0.6325440114,(((ref_o_181:0.2464960799,ref_o_821:0.2249346124)100:0.3913476254,ref_o_218:0.4018599268)93:0.0783562918,ref_o_728:0.4846515538)100:0.1126746617)100:0.0902091233)100:0.2450382853)98:0.1124158593)100:0.5479676033,(((ref_o_631:0.0591353421,ref_o_735:0.1148519610)100:0.6501466911,(ref_o_176:0.5151486409,ref_o_588:0.3442927573)100:0.2900332720)100:0.1441707596,((ref_o_413:0.4197481879,(ref_o_217:0.3662979337,(ref_o_246:0.1415910472,ref_o_396:0.0366471101)100:0.3128296364)100:0.1002672805)100:0.3875428342,(((ref_o_261:0.4301215153,ref_o_777:0.4426444119)99:0.1338103378,(ref_o_224:0.4805069531,(ref_o_369:0.2960837131,ref_o_700:0.2861392477)100:0.1580232794)63:0.0461770195)48:0.0411523658,(ref_o_278:0.5921432480,((ref_o_288:0.4942921117,((ref_o_722:0.0542328890,ref_o_831:0.1225636685)100:0.2618788021,(((ref_o_84:0.0142002734,ref_o_696:0.0072724271)100:0.1925857292,(ref_o_223:0.1048862520,ref_o_637:0.1343087741)100:0.0653434801)100:0.0721368521,ref_o_453:0.1369106661)100:0.1457514998)100:0.0797054117)99:0.0488186899,((ref_o_858:0.3434153612,ref_o_170:0.1972074269)99:0.0709948345,(ref_o_334:0.2216237794,(ref_o_103:0.0978271531,ref_o_472:0.1601750089)100:0.1399707123)100:0.0693659382)100:0.1458318633)99:0.0841110118)97:0.0606251365)57:0.1000798575)100:0.0761913399)100:0.2926733437)78:0.0909645768,(((((ref_o_788:0.4456421215,((ref_o_490:0.1561204123,(ref_o_88:0.1045959288,ref_o_635:0.0650120524)100:0.0971922503)100:0.2048908149,(((ref_o_388:0.3064821638,ref_o_263:0.2615985887)100:0.0670871623,ref_o_164:0.1629898419)100:0.1568809940,ref_o_695:0.1563903070)86:0.0747081207)86:0.1207978881)100:0.4995570438,(ref_o_390:0.1577027078,(ref_o_394:0.0974644018,ref_o_617:0.1009656412)100:0.1552240114)100:0.4455825445)93:0.1947966676,(ref_o_807:0.5478197456,(ref_o_600:0.4157879350,((ref_o_496:0.2679243185,ref_o_491:0.2451524930)100:0.0455837463,ref_o_497:0.1430045441)100:0.1535230783)100:0.1605235234)100:0.1771322151)100:0.1423496109,((((ref_o_351:0.2615844997,(ref_o_26:0.1873875309,ref_o_578:0.1930087721)100:0.2371180950)100:0.5493443750,ref_o_233:0.4174760527)52:0.1042491222,(((ref_o_175:0.2205695121,ref_o_816:0.1979797566)100:0.2202504238,(ref_o_671:0.3275303781,ref_o_762:0.1556611104)100:0.1281526838)100:0.1661965966,(ref_o_511:0.3854278299,(((ref_o_143:0.2978229929,((ref_o_250:0.2837147662,ref_o_535:0.1980740781)100:0.0550178115,(ref_o_100:0.1009250721,ref_o_282:0.1079657597)100:0.0722121989)100:0.0990468099)97:0.0797265999,(((ref_o_186:0.1227069786,ref_o_253:0.0608870852)100:0.1099645757,((ref_sws1:0.0055324057,ref_o_765:0.0432089294)100:0.0998643386,(ref_o_43:0.0858665347,ref_o_365:0.1003893238)100:0.0249388965)100:0.0335120911)78:0.0350289554,ref_o_89:0.1493105051)100:0.0743869399)96:0.0726613468,(ref_o_58:0.0616671626,ref_o_573:0.1155256628)100:0.0994683861)98:0.0897746832)100:0.1985037930)100:0.0938204787)56:0.0807060079,ref_o_367:0.6546607505)100:0.2125347512)100:0.2218005344,((ref_o_35:0.4560769763,ref_o_66:0.4315524128)100:0.3096639198,(ref_o_553:0.4150240132,ref_o_616:0.5440545363)77:0.1114958747)100:0.2165367085)98:0.0994113745)56:0.0654865002,(((((((((ref_o_228:1.4388149927,ref_o_639:0.8711424195)96:0.1161154010,ref_o_83:1.0959990364)68:0.1211280366,(ref_o_90:0.2324896249,ref_o_196:0.6027600993)100:0.6663213461)63:0.0402312843,(ref_o_30:0.4277033785,(ref_o_577:0.2961012807,(ref_o_277:0.2737975170,ref_o_374:0.2724604455)100:0.2182122238)100:0.1553015700)100:0.3536740990)70:0.1554673236,((ref_o_567:0.4541565038,ref_o_751:0.5116529561)100:0.6823127729,(ref_o_787:0.6170172835,(ref_o_74:0.1728185854,(ref_o_132:0.0814566710,ref_o_719:0.1798104865)100:0.0768992855)100:0.4267034517)100:0.2673723354)99:0.2176840809)73:0.1129205153,((((ref_o_157:0.5667463261,(ref_o_327:0.5941912377,ref_o_638:0.3833342106)97:0.0779812111)100:0.1760493688,ref_o_57:0.5553074005)87:0.0358212195,ref_o_837:0.4949323317)90:0.0576023146,(ref_o_219:0.1836881147,ref_o_610:0.1689367696)100:0.3945275141)67:0.0303217951)64:0.0982988626,((((((((ref_o_98:0.3547556927,ref_o_438:0.1475116464)93:0.0912972251,ref_o_551:0.1339385307)94:0.0926625264,ref_o_279:0.1925605144)99:0.1495549253,ref_o_292:0.1593793976)100:1.1683224723,ref_o_377:0.3550810007)97:0.2050586299,ref_o_745:0.4701701663)89:0.1128531946,(ref_o_237:0.4305097517,(ref_o_525:0.3064598579,ref_o_679:0.3348065472)100:0.1089922520)85:0.0866067828)98:0.1658273528,ref_o_625:0.7495893646)97:0.0813114810)61:0.0640842049,((((ref_o_439:0.2438528156,((ref_o_767:0.2263171439,(ref_o_328:0.0929027722,(((ref_o_483:0.3353248577,ref_o_294:0.0000021393)100:0.0785342940,ref_o_179:0.1049682821)100:0.0614392940,(ref_o_477:0.1750579762,ref_o_306:0.0190275613)81:0.1052467750)87:0.1122760670)83:0.0808233224)100:0.0926684075,(ref_o_13:0.2094677056,(ref_o_94:0.0707395630,ref_o_580:0.0690599378)100:0.0994803800)90:0.0524967142)99:0.1279005274)100:0.5918919147,ref_o_566:0.4833353874)77:0.1064334808,(ref_o_135:0.5893688022,((ref_o_247:0.1032835084,ref_o_701:0.0428090051)100:0.4794353800,(ref_o_55:0.3282030185,((((((((ref_o_507:0.3541875664,ref_o_812:0.1345865333)100:0.1002657098,ref_o_230:0.2661064028)63:0.0449331856,ref_o_213:0.1885207117)63:0.0350896659,((ref_o_249:0.1491031417,ref_o_3:0.0495142361)100:0.0472531786,(ref_o_131:0.0847557257,ref_o_360:0.0755920034)99:0.0406803994)100:0.0656275514)63:0.0329788267,(ref_o_804:0.0969878741,ref_o_518:0.1038967843)99:0.0240700954)72:0.0553499947,ref_o_712:0.1029822198)58:0.0381789690,(ref_o_133:0.0879348742,ref_o_684:0.1165893673)96:0.0302408345)55:0.0401374872,(ref_o_108:0.2161147119,ref_o_301:0.0879948452)56:0.0449837737)95:0.1116173299)100:0.1364401371)94:0.0548776329)100:0.1014805406)66:0.0834101660,((((((ref_o_505:0.1042926779,ref_o_752:0.1495527770)100:0.2464262444,ref_o_782:0.2858668541)82:0.0883109242,(ref_o_693:0.2519203790,ref_o_710:0.2329375836)100:0.1773393310)100:0.2199336020,(ref_o_320:0.3454573900,ref_o_552:0.2741637347)100:0.3540613209)100:0.1247046386,(ref_o_197:0.4565806935,(ref_o_137:0.4031550489,(ref_o_145:0.2316551884,(ref_o_349:0.1954386215,ref_o_803:0.1909161224)100:0.0641971771)100:0.1129514877)100:0.0712535032)100:0.3612145468)83:0.0791011184,(((ref_o_832:0.3546865889,ref_o_152:0.2830554180)99:0.1136988314,ref_o_308:0.3628301488)99:0.0623933639,(ref_o_654:0.2601045639,(ref_o_715:0.2134221373,ref_o_819:0.2319819728)100:0.0756443847)100:0.2158952826)96:0.0638746288)31:0.0326297995)98:0.0691973191)55:0.0391538993,(((ref_o_378:0.1175229598,ref_o_723:0.0834389337)100:0.2810825679,(ref_o_238:0.1738820175,ref_o_432:0.1280093736)100:0.0976429465)87:0.0400017874,((ref_o_234:0.0971213999,ref_o_649:0.0875379272)100:0.1279768903,(ref_o_417:0.2332293589,(ref_o_636:0.0942130900,(ref_o_408:0.0997942595,(ref_o_150:0.0879844087,ref_o_184:0.0710144040)83:0.0182125201)100:0.0220288601)100:0.1099652306)100:0.0935998678)100:0.0720972537)100:1.2034730749)76:0.0862422477)58:0.0669805388,((ref_o_284:0.1957833856,ref_o_811:0.1909314462)100:0.3715407127,(ref_o_853:0.3209927945,(ref_o_252:0.1685890296,(((ref_o_339:0.2632901456,ref_o_473:0.1031864160)100:0.1004702134,ref_o_48:0.1485882413)100:0.0957838166,ref_o_495:0.1442908478)100:0.1677846117)100:0.1488845407)100:0.1690216348)100:0.3957892905)73:0.0881500927,(((ref_o_368:0.7057011750,ref_o_454:0.3937150504)100:0.1367701998,ref_o_60:0.3310467620)100:0.4503325599,((((ref_o_359:0.6677088019,(ref_o_254:0.4864959627,ref_o_461:0.3203562817)100:0.3308867548)97:0.1218118128,ref_o_134:0.5099936438)80:0.0625950771,ref_o_547:0.3803062720)82:0.0845417459,(ref_o_243:0.3367173275,ref_o_796:0.2888916847)100:0.3835857145)96:0.1794954205)100:0.3004980172)79:0.0981672255,(((ref_o_267:0.8553861499,ref_o_481:0.4162821424)100:0.4069479279,(ref_o_847:0.3007884476,(ref_o_195:0.2338046325,ref_o_489:0.2131642891)100:0.2282269064)100:0.1611635222)100:0.3528502363,ref_o_423:0.4870289751)100:0.3399901153)95:0.0643460921,ref_o_347:0.7742241177)62:0.1027580816)99:0.3211951711)53:0.1056764467,ref_o_32:1.9308869484)57:0.0620510540,(ref_o_1:1.1849871946,(((ref_o_169:0.1535334599,ref_o_190:0.2198428338)100:0.6374619564,(ref_o_19:0.4605703262,(ref_o_305:0.4111657921,(ref_o_487:0.3219156014,((ref_o_628:0.3094845280,(ref_o_389:0.0911141011,ref_o_779:0.0627801306)100:0.1211926933)100:0.1130020086,((ref_o_257:0.2763364632,((ref_o_16:0.1715216589,(ref_sws0:0.0148833651,ref_o_9:0.0273263540)100:0.1063424765)94:0.0504950241,ref_o_709:0.1019012295)100:0.0718282835)100:0.0791354059,ref_o_178:0.2186438148)100:0.0790648019)100:0.1981074296)66:0.0715724322)62:0.0834710328)100:0.0952791981)78:0.0774135242,ref_o_47:0.6843346492)99:0.2805446502)99:0.3327292360)53:0.0368486836,ref_o_149:1.2895356374)63:0.0655817467,(((ref_o_755:0.1861548425,ref_o_843:0.0987620162)100:0.2586029572,(ref_o_269:0.3207614327,(ref_o_629:0.1895091240,((ref_o_352:0.1557716116,((ref_o_205:0.1624489114,ref_o_794:0.1337942495)97:0.0551866047,(ref_o_310:0.1153798192,(ref_o_20:0.0980561410,(ref_o_532:0.0792191445,ref_o_73:0.1126922235)100:0.0274469768)100:0.0197157514)100:0.0226344096)97:0.0418167631)96:0.0217734048,(ref_o_33:0.1992805729,ref_o_429:0.1108819169)100:0.0537633854)98:0.0793753391)84:0.0974268942)85:0.2106261352)100:1.3362017068,ref_o_810:1.1296960515)81:0.2047239098)79:0.1448228025)51:0.0802922730)48:0.1372185970)66:0.0922500290,ref_o_817:2.0789252330)86:0.1089259774,((ref_o_424:1.0412854747,(ref_o_726:0.5641000903,(ref_o_608:0.5534021789,(ref_o_458:0.5660773696,ref_o_707:0.5639840350)100:0.1571817531)100:0.1947926176)100:0.4289894452)100:0.2661449182,(ref_o_79:0.2601847237,ref_o_256:0.4521287110)100:1.5047400389)99:0.2557970104)88:0.3369404069,(ref_o_120:0.2768187579,ref_o_287:0.1955424427)100:1.0487694407)99:0.9320779814);
