# Supplementary material for: Picoplankton nitrogen guilds in the tropical and subtropical oceans: From the surface to the deep
Source: PLoS One. 2025 Nov 5;20(11):e0335222. doi: 10.1371/journal.pone.0335222 (PMC12588538; doi:10.1371/journal.pone.0335222)
Supplement: S1 File — (ZIP) [file pone.0335222.s001.zip › supplementary info/N_cycle/G_potF_like_polyamines/result2/poly_assignments.tsv]

query_id	LWR	cluster_id	cluster_taxopath	taxopath
MP0311_megahit_132025_1-687	0.6457	c1b	d__Bacteria;p__Proteobacteria	d__Bacteria;p__Proteobacteria;c__Alphaproteobacteria;o__Puniceispirillales;f__Puniceispirillaceae;g__UBA8309;s__
MP0311_megahit_140082_2-334	0.6908	c1b	d__Bacteria;p__Proteobacteria	d__Bacteria;p__Proteobacteria;c__Alphaproteobacteria;o__Puniceispirillales;f__Puniceispirillaceae;g__UBA8309;s__UBA8309 sp002457745
MP0311_megahit_152582_1-615	1.0	c1b	d__Bacteria;p__Proteobacteria	d__Bacteria;p__Proteobacteria;c__Alphaproteobacteria;o__Puniceispirillales;f__Puniceispirillaceae;g__UBA5951;s__
MP0311_megahit_157457_103-699	0.7057	C3	d__Bacteria	d__Bacteria;p__Proteobacteria;c__Alphaproteobacteria;o__Rhodobacterales;f__Rhodobacteraceae;g__LFER01;s__
MP0311_megahit_254629_2-490	0.9996	c1a	d__Bacteria	d__Bacteria;p__Proteobacteria;c__Alphaproteobacteria;o__HIMB59;f__HIMB59;g__HIMB59;s__
MP0311_megahit_255860_3-587	1.0	c1b	d__Bacteria;p__Proteobacteria	d__Bacteria;p__Proteobacteria;c__Alphaproteobacteria;o__Puniceispirillales;f__Puniceispirillaceae;g__UBA5951;s__
MP0311_megahit_292357_1-534	0.9996	c1a	d__Bacteria	d__Bacteria;p__Proteobacteria;c__Alphaproteobacteria;o__HIMB59;f__HIMB59;g__HIMB59;s__
MP0311_megahit_358488_3-746	0.7666	c1a	d__Bacteria	d__Bacteria;p__Proteobacteria;c__Alphaproteobacteria;o__HIMB59;f__HIMB59;g__HIMB59;s__
MP0311_megahit_379655_2-778	0.9337	C3	d__Bacteria	d__Bacteria;p__Proteobacteria;c__Gammaproteobacteria;o__Pseudomonadales;f__Porticoccaceae;g__AAA300-D14;s__AAA300-D14 sp002715065
MP0311_megahit_383418_2-340	0.9987	c1a	d__Bacteria	d__Bacteria;p__Proteobacteria;c__Alphaproteobacteria;o__HIMB59;f__GCA-002718135;g__AG-337-I02;s__AG-337-I02 sp003215235
MP0311_megahit_391782_251-514	0.9995	c1a	d__Bacteria	d__Bacteria;p__Proteobacteria;c__Alphaproteobacteria;o__HIMB59;f__HIMB59;g__HIMB59;s__
MP0311_megahit_404424_1-663	0.8516	c1a	d__Bacteria	d__Bacteria;p__Proteobacteria;c__Alphaproteobacteria;o__HIMB59;f__GCA-002718135;g__AG-337-I02;s__AG-337-I02 sp003215235
MP0311_megahit_405112_1-849	0.9982	c1a	d__Bacteria	d__Bacteria;p__Proteobacteria;c__Alphaproteobacteria;o__HIMB59;f__GCA-002718135;g__AG-337-I02;s__
MP0311_megahit_87922_112-963	0.9294	c1a	d__Bacteria	d__Bacteria;p__SAR324;c__SAR324;o__SAR324;f__NAC60-12;g__UBA1014;s__UBA1014 sp001469005
MP0311_megahit_9205_2-490	0.6924	c2b	d__Bacteria;p__Proteobacteria;c__Gammaproteobacteria	d__Bacteria;p__Proteobacteria;c__Gammaproteobacteria;o__Pseudomonadales;f__Halomonadaceae;g__Halomonas;s__Halomonas sp002696125
MP0311_megahit_96788_82-822	0.5424	c1b	d__Bacteria;p__Proteobacteria	d__Bacteria;p__Proteobacteria;c__Alphaproteobacteria;o__Puniceispirillales;f__Puniceispirillaceae;g__Puniceispirillum;s__
MP0313_megahit_10929_309-890	0.9628	C3	d__Bacteria	d__Bacteria;p__Proteobacteria;c__Gammaproteobacteria;o__Pseudomonadales;f__Pseudohongiellaceae;g__UBA9145;s__
MP0313_megahit_111360_1-861	0.9994	c1a	d__Bacteria	d__Bacteria;p__Proteobacteria;c__Gammaproteobacteria;o__PS1;f__Thioglobaceae;g__Thioglobus;s__
MP0313_megahit_117497_3-623	0.8413	c2b	d__Bacteria;p__Proteobacteria;c__Gammaproteobacteria	d__Bacteria;p__Proteobacteria;c__Gammaproteobacteria;o__Pseudomonadales;f__Pseudomonadaceae;g__Pseudomonas_D;s__Pseudomonas_D aestusnigri
MP0313_megahit_135678_646-1764	0.9244	C3	d__Bacteria	d__Bacteria;p__Proteobacteria;c__Gammaproteobacteria;o__UBA10353;f__LS-SOB;g__UBA11791;s__UBA11791 sp002714255
MP0313_megahit_146396_486-674	0.6458	c2b	d__Bacteria;p__Proteobacteria;c__Gammaproteobacteria	d__Bacteria;p__Proteobacteria;c__Gammaproteobacteria;o__Pseudomonadales;f__Pseudomonadaceae;g__Pseudomonas_D;s__Pseudomonas_D pachastrellae
MP0313_megahit_223224_1-702	0.8103	C3	d__Bacteria	d__Bacteria;p__Proteobacteria;c__Gammaproteobacteria;o__UBA11654;f__UBA11654;g__;s__
MP0313_megahit_228381_1863-2966	0.8915	c2b	d__Bacteria;p__Proteobacteria;c__Gammaproteobacteria	d__Bacteria;p__Proteobacteria;c__Gammaproteobacteria;o__Pseudomonadales;f__Pseudomonadaceae;g__Pseudomonas_D;s__Pseudomonas_D pachastrellae
MP0313_megahit_228381_3069-4166	0.917	c2b	d__Bacteria;p__Proteobacteria;c__Gammaproteobacteria	d__Bacteria;p__Proteobacteria;c__Gammaproteobacteria;o__Pseudomonadales;f__Pseudomonadaceae;g__Pseudomonas_D;s__Pseudomonas_D pachastrellae
MP0313_megahit_247944_370-516	0.9997	c1b	d__Bacteria;p__Proteobacteria	d__Bacteria;p__Proteobacteria;c__Alphaproteobacteria;o__Rhodobacterales;f__Rhodobacteraceae;g__Sulfitobacter;s__Sulfitobacter pontiacus
MP0313_megahit_252918_406-1425	0.9337	c1b	d__Bacteria;p__Proteobacteria	d__Bacteria;p__Proteobacteria;c__Alphaproteobacteria;o__Rhodobacterales;f__Rhodobacteraceae;g__Sulfitobacter;s__Sulfitobacter pontiacus
MP0313_megahit_256345_107-1201	1.0	c1a	d__Bacteria	d__Bacteria;p__SAR324;c__SAR324;o__SAR324;f__NAC60-12;g__Arctic96AD-7;s__
MP0313_megahit_258553_1-219	0.8735	C3	d__Bacteria	d__Bacteria;p__Proteobacteria;c__Gammaproteobacteria;o__UBA11654;f__UBA11654;g__;s__
MP0313_megahit_259593_3-1010	0.9848	c2b	d__Bacteria;p__Proteobacteria;c__Gammaproteobacteria	d__Bacteria;p__Proteobacteria;c__Gammaproteobacteria;o__Pseudomonadales;f__Oleiphilaceae;g__Marinobacter;s__Marinobacter flavimaris
MP0313_megahit_264755_1295-1738	0.9484	c2b	d__Bacteria;p__Proteobacteria;c__Gammaproteobacteria	d__Bacteria;p__Proteobacteria;c__Gammaproteobacteria;o__Pseudomonadales;f__Oleiphilaceae;g__Marinobacter;s__Marinobacter sp001752365
MP0313_megahit_275735_446-1237	1.0	c2a	d__Bacteria	d__Bacteria;p__Proteobacteria;c__Gammaproteobacteria;o__UBA11654;f__UBA11654;g__;s__
MP0313_megahit_278143_1276-1725	0.9262	c2b	d__Bacteria;p__Proteobacteria;c__Gammaproteobacteria	d__Bacteria;p__Proteobacteria;c__Gammaproteobacteria;o__Pseudomonadales;f__Pseudomonadaceae;g__Pseudomonas_D;s__Pseudomonas_D pachastrellae
MP0313_megahit_2872_1-438	0.8185	c1b	d__Bacteria;p__Proteobacteria	d__Bacteria;p__Proteobacteria;c__Alphaproteobacteria;o__Rhodobacterales;f__Rhodobacteraceae;g__Tritonibacter;s__Tritonibacter mobile
MP0313_megahit_295172_229-957	0.5972	c2b	d__Bacteria;p__Proteobacteria;c__Gammaproteobacteria	d__Bacteria;p__Proteobacteria;c__Gammaproteobacteria;o__Pseudomonadales;f__Pseudomonadaceae;g__Pseudomonas_D;s__Pseudomonas_D pachastrellae
MP0313_megahit_296830_3-332	1.0	c2a	d__Bacteria	d__Bacteria;p__Proteobacteria;c__Gammaproteobacteria;o__UBA11654;f__UBA11654;g__;s__
MP0313_megahit_298258_2072-3163	0.9995	c2b	d__Bacteria;p__Proteobacteria;c__Gammaproteobacteria	d__Bacteria;p__Proteobacteria;c__Gammaproteobacteria;o__Pseudomonadales;f__Pseudomonadaceae;g__Pseudomonas_D;s__Pseudomonas_D pachastrellae
MP0313_megahit_303846_5134-6237	0.5285	c2b	d__Bacteria;p__Proteobacteria;c__Gammaproteobacteria	d__Bacteria;p__Proteobacteria;c__Gammaproteobacteria;o__Pseudomonadales;f__Halomonadaceae;g__Halomonas;s__Halomonas sp002696125
MP0313_megahit_50315_3-539	0.7899	c1b	d__Bacteria;p__Proteobacteria	d__Bacteria;p__Proteobacteria;c__Alphaproteobacteria;o__Rhodobacterales;f__Rhodobacteraceae;g__Sulfitobacter;s__Sulfitobacter sp001635605
MP0313_megahit_59464_1-234	0.999	c1b	d__Bacteria;p__Proteobacteria	d__Bacteria;p__Proteobacteria;c__Alphaproteobacteria;o__Rhodobacterales;f__Rhodobacteraceae;g__Tritonibacter;s__Tritonibacter mobile
MP0313_megahit_78261_1-1047	0.5275	c1b	d__Bacteria;p__Proteobacteria	d__Bacteria;p__Proteobacteria;c__Alphaproteobacteria;o__Rhodobacterales;f__Rhodobacteraceae;g__Roseovarius;s__Roseovarius mucosus
MP0313_megahit_89333_444-560	0.9434	C3	d__Bacteria	d__Bacteria;p__Proteobacteria;c__Gammaproteobacteria;o__GCA-2729495;f__GCA-2729495;g__;s__
MP0315_megahit_148920_112-864	1.0	C3	d__Bacteria	d__Bacteria;p__Proteobacteria;c__Gammaproteobacteria;o__Pseudomonadales;f__HTCC2089;g__UBA11889;s__UBA11889 sp002313255
MP0315_megahit_167491_575-1687	1.0	C3	d__Bacteria	d__Bacteria;p__Proteobacteria;c__Gammaproteobacteria;o__Pseudomonadales;f__HTCC2089;g__UBA11889;s__UBA11889 sp002313255
MP0315_megahit_170612_222-1313	0.636	c2b	d__Bacteria;p__Proteobacteria;c__Gammaproteobacteria	d__Bacteria;p__Proteobacteria;c__Gammaproteobacteria;o__Pseudomonadales;f__Pseudomonadaceae;g__Pseudomonas_D;s__Pseudomonas_D pachastrellae
MP0315_megahit_180575_3-506	0.7418	c2b	d__Bacteria;p__Proteobacteria;c__Gammaproteobacteria	d__Bacteria;p__Proteobacteria;c__Gammaproteobacteria;o__Pseudomonadales;f__Pseudomonadaceae;g__Pseudomonas_D;s__Pseudomonas_D pachastrellae
MP0315_megahit_199844_5168-6286	0.9225	C3	d__Bacteria	d__Bacteria;p__Proteobacteria;c__Gammaproteobacteria;o__UBA10353;f__LS-SOB;g__UBA11791;s__UBA11791 sp002714255
MP0315_megahit_203878_9-926	0.8516	c2b	d__Bacteria;p__Proteobacteria;c__Gammaproteobacteria	d__Bacteria;p__Proteobacteria;c__Gammaproteobacteria;o__Pseudomonadales;f__Pseudomonadaceae;g__Pseudomonas_D;s__Pseudomonas_D pachastrellae
MP0315_megahit_203973_64-528	0.642	c2b	d__Bacteria;p__Proteobacteria;c__Gammaproteobacteria	d__Bacteria;p__Proteobacteria;c__Gammaproteobacteria;o__Pseudomonadales;f__Pseudomonadaceae;g__Pseudomonas_D;s__Pseudomonas_D pachastrellae
MP0315_megahit_205964_2-808	0.6894	C3	d__Bacteria	d__Bacteria;p__Proteobacteria;c__Gammaproteobacteria;o__Pseudomonadales;f__Pseudohongiellaceae;g__UBA9145;s__UBA9145 sp002694855
MP0315_megahit_210352_304-714	0.8507	C3	d__Bacteria	d__Bacteria;p__Proteobacteria;c__Gammaproteobacteria;o__Pseudomonadales;f__Pseudohongiellaceae;g__UBA9145;s__UBA9145 sp002712055
MP0315_megahit_228999_935-2029	0.9994	c1a	d__Bacteria	d__Bacteria;p__Proteobacteria;c__Gammaproteobacteria;o__PS1;f__Thioglobaceae;g__Thioglobus;s__
MP0315_megahit_229384_2-1018	0.9759	c1b	d__Bacteria;p__Proteobacteria	d__Bacteria;p__Proteobacteria;c__Alphaproteobacteria;o__Rhodobacterales;f__Rhodobacteraceae;g__Sulfitobacter;s__Sulfitobacter pontiacus
MP0315_megahit_235511_523-759	0.9087	c1b	d__Bacteria;p__Proteobacteria	d__Bacteria;p__Proteobacteria;c__Alphaproteobacteria;o__Rhodobacterales;f__Rhodobacteraceae;g__Sulfitobacter;s__Sulfitobacter pontiacus
MP0315_megahit_240465_7777-8868	0.9995	c2b	d__Bacteria;p__Proteobacteria;c__Gammaproteobacteria	d__Bacteria;p__Proteobacteria;c__Gammaproteobacteria;o__Pseudomonadales;f__Pseudomonadaceae;g__Pseudomonas_D;s__Pseudomonas_D pachastrellae
MP0315_megahit_267042_471-1577	0.947	c2b	d__Bacteria;p__Proteobacteria;c__Gammaproteobacteria	d__Bacteria;p__Proteobacteria;c__Gammaproteobacteria;o__Pseudomonadales;f__Oleiphilaceae;g__Marinobacter;s__Marinobacter flavimaris
MP0315_megahit_270176_1-528	0.8122	c2b	d__Bacteria;p__Proteobacteria;c__Gammaproteobacteria	d__Bacteria;p__Proteobacteria;c__Gammaproteobacteria;o__Pseudomonadales;f__Pseudomonadaceae;g__Pseudomonas_D;s__Pseudomonas_D pachastrellae
MP0315_megahit_270176_631-915	0.9994	c2b	d__Bacteria;p__Proteobacteria;c__Gammaproteobacteria	d__Bacteria;p__Proteobacteria;c__Gammaproteobacteria;o__Pseudomonadales;f__Pseudomonadaceae;g__Pseudomonas_D;s__Pseudomonas_D pachastrellae
MP0315_megahit_292737_1-1053	0.8022	C3	d__Bacteria	d__Bacteria;p__Proteobacteria;c__Gammaproteobacteria;o__UBA11654;f__UBA11654;g__;s__
MP0315_megahit_293730_1-990	0.8202	c2b	d__Bacteria;p__Proteobacteria;c__Gammaproteobacteria	d__Bacteria;p__Proteobacteria;c__Gammaproteobacteria;o__Pseudomonadales;f__Pseudomonadaceae;g__Pseudomonas_D;s__Pseudomonas_D pachastrellae
MP0315_megahit_304004_2866-3516	0.9994	c2b	d__Bacteria;p__Proteobacteria;c__Gammaproteobacteria	d__Bacteria;p__Proteobacteria;c__Gammaproteobacteria;o__Pseudomonadales;f__Pseudomonadaceae;g__Pseudomonas_D;s__Pseudomonas_D pachastrellae
MP0315_megahit_306912_1311-2414	0.5285	c2b	d__Bacteria;p__Proteobacteria;c__Gammaproteobacteria	d__Bacteria;p__Proteobacteria;c__Gammaproteobacteria;o__Pseudomonadales;f__Halomonadaceae;g__Halomonas;s__Halomonas sp002696125
MP0315_megahit_317693_3-272	1.0	c2a	d__Bacteria	d__Bacteria;p__Proteobacteria;c__Gammaproteobacteria;o__UBA11654;f__UBA11654;g__;s__
MP0315_megahit_34298_3-491	0.762	c1a	d__Bacteria	d__Bacteria;p__Proteobacteria;c__Alphaproteobacteria;o__Rhizobiales;f__Rhizobiaceae;g__Fulvimarina;s__Fulvimarina manganoxydans
MP0315_megahit_86350_46069-47157	0.937	c1b	d__Bacteria;p__Proteobacteria	d__Bacteria;p__Proteobacteria;c__Alphaproteobacteria;o__Rhodobacterales;f__Rhodobacteraceae;g__Tritonibacter;s__Tritonibacter mobile
MP0317_megahit_164581_6745-7842	0.917	c2b	d__Bacteria;p__Proteobacteria;c__Gammaproteobacteria	d__Bacteria;p__Proteobacteria;c__Gammaproteobacteria;o__Pseudomonadales;f__Pseudomonadaceae;g__Pseudomonas_D;s__Pseudomonas_D pachastrellae
MP0317_megahit_164581_7945-8334	0.9994	c2b	d__Bacteria;p__Proteobacteria;c__Gammaproteobacteria	d__Bacteria;p__Proteobacteria;c__Gammaproteobacteria;o__Pseudomonadales;f__Pseudomonadaceae;g__Pseudomonas_D;s__Pseudomonas_D pachastrellae
MP0317_megahit_17419_27-539	0.9396	C3	d__Bacteria	d__Bacteria;p__Proteobacteria;c__Gammaproteobacteria;o__UBA10353;f__LS-SOB;g__UBA11791;s__UBA11791 sp002714255
MP0317_megahit_195227_932-2011	1.0	C3	d__Bacteria	d__Bacteria;p__Proteobacteria;c__Gammaproteobacteria;o__Pseudomonadales;f__HTCC2089;g__UBA11889;s__UBA11889 sp002313255
MP0317_megahit_196462_158-565	1.0	c1a	d__Bacteria	d__Bacteria;p__Proteobacteria;c__Gammaproteobacteria;o__Thiomicrospirales;f__Thioglobaceae;g__Thioglobus;s__
MP0317_megahit_224292_342-626	0.9999	c2a	d__Bacteria	d__Bacteria;p__Proteobacteria;c__Gammaproteobacteria;o__UBA11654;f__UBA11654;g__;s__
MP0317_megahit_232007_2-805	0.7793	C3	d__Bacteria	d__Bacteria;p__Proteobacteria;c__Gammaproteobacteria;o__Pseudomonadales;f__Pseudohongiellaceae;g__UBA9145;s__UBA9145 sp002712055
MP0317_megahit_237165_2-559	0.9297	C3	d__Bacteria	d__Bacteria;p__Proteobacteria;c__Gammaproteobacteria;o__Pseudomonadales;f__Pseudohongiellaceae;g__UBA9145;s__UBA9145 sp002712055
MP0317_megahit_254314_2-763	0.8249	c2b	d__Bacteria;p__Proteobacteria;c__Gammaproteobacteria	d__Bacteria;p__Proteobacteria;c__Gammaproteobacteria;o__Pseudomonadales;f__Pseudomonadaceae;g__Pseudomonas_D;s__Pseudomonas_D pachastrellae
MP0317_megahit_262394_134-1132	1.0	c1a	d__Bacteria	d__Bacteria;p__Proteobacteria;c__Gammaproteobacteria;o__Thiomicrospirales;f__Thioglobaceae;g__Thioglobus;s__
MP0317_megahit_263764_3-719	1.0	c2a	d__Bacteria	d__Bacteria;p__Proteobacteria;c__Gammaproteobacteria;o__UBA11654;f__UBA11654;g__;s__
MP0317_megahit_265647_3855-4946	0.9995	c2b	d__Bacteria;p__Proteobacteria;c__Gammaproteobacteria	d__Bacteria;p__Proteobacteria;c__Gammaproteobacteria;o__Pseudomonadales;f__Pseudomonadaceae;g__Pseudomonas_D;s__Pseudomonas_D pachastrellae
MP0317_megahit_269442_219-695	0.579	c1a	d__Bacteria	d__Bacteria;p__Proteobacteria;c__Gammaproteobacteria;o__PS1;f__Thioglobaceae;g__Thioglobus;s__
MP0317_megahit_272319_175-711	0.9994	c1a	d__Bacteria	d__Bacteria;p__Proteobacteria;c__Gammaproteobacteria;o__PS1;f__Thioglobaceae;g__Thioglobus;s__
MP0317_megahit_274778_827-1072	0.9625	c2a	d__Bacteria	d__Bacteria;p__Proteobacteria;c__Gammaproteobacteria;o__UBA11654;f__UBA11654;g__;s__
MP0317_megahit_280013_240-833	0.9978	c1a	d__Bacteria	d__Bacteria;p__Proteobacteria;c__Gammaproteobacteria;o__Thiomicrospirales;f__Thioglobaceae;g__Thioglobus;s__
MP0317_megahit_280486_2-748	0.8526	C3	d__Bacteria	d__Bacteria;p__Proteobacteria;c__Gammaproteobacteria;o__UBA11654;f__UBA11654;g__;s__
MP0317_megahit_282501_3-578	1.0	C3	d__Bacteria	d__Bacteria;p__Proteobacteria;c__Gammaproteobacteria;o__UBA11654;f__UBA11654;g__;s__
MP0317_megahit_284797_801-1109	0.9998	c1a	d__Bacteria	d__Bacteria;p__Proteobacteria;c__Gammaproteobacteria;o__Thiomicrospirales;f__Thioglobaceae;g__Thioglobus;s__
MP0317_megahit_28592_160-717	0.8051	c2b	d__Bacteria;p__Proteobacteria;c__Gammaproteobacteria	d__Bacteria;p__Proteobacteria;c__Gammaproteobacteria;o__Pseudomonadales;f__Halomonadaceae;g__Halomonas;s__
MP0317_megahit_287179_2-463	1.0	c2a	d__Bacteria	d__Bacteria;p__Proteobacteria;c__Gammaproteobacteria;o__UBA11654;f__UBA11654;g__;s__
MP0317_megahit_288205_2389-3492	0.5285	c2b	d__Bacteria;p__Proteobacteria;c__Gammaproteobacteria	d__Bacteria;p__Proteobacteria;c__Gammaproteobacteria;o__Pseudomonadales;f__Halomonadaceae;g__Halomonas;s__Halomonas sp002696125
MP0317_megahit_87173_3-590	0.9111	C3	d__Bacteria	d__Bacteria;p__Proteobacteria;c__Gammaproteobacteria;o__UBA10353;f__LS-SOB;g__UBA11791;s__UBA11791 sp002714255
MP0319_megahit_104186_326-1411	0.9523	c1b	d__Bacteria;p__Proteobacteria	d__Bacteria;p__Proteobacteria;c__Alphaproteobacteria;o__Rhodobacterales;f__Rhodobacteraceae;g__Sulfitobacter;s__Sulfitobacter pontiacus
MP0319_megahit_111372_2-439	0.6336	c2b	d__Bacteria;p__Proteobacteria;c__Gammaproteobacteria	d__Bacteria;p__Proteobacteria;c__Gammaproteobacteria;o__Pseudomonadales;f__Halomonadaceae;g__Halomonas;s__Halomonas sp002696125
MP0319_megahit_122463_2-640	1.0	c2a	d__Bacteria	d__Bacteria;p__Proteobacteria;c__Gammaproteobacteria;o__UBA11654;f__UBA11654;g__;s__
MP0319_megahit_142791_1-723	0.7534	C3	d__Bacteria	d__Bacteria;p__Proteobacteria;c__Gammaproteobacteria;o__Pseudomonadales;f__Pseudohongiellaceae;g__UBA9145;s__UBA9145 sp002712055
MP0319_megahit_155740_1272-2363	0.9995	c2b	d__Bacteria;p__Proteobacteria;c__Gammaproteobacteria	d__Bacteria;p__Proteobacteria;c__Gammaproteobacteria;o__Pseudomonadales;f__Pseudomonadaceae;g__Pseudomonas_D;s__Pseudomonas_D pachastrellae
MP0319_megahit_173395_2924-3508	0.8325	c2b	d__Bacteria;p__Proteobacteria;c__Gammaproteobacteria	d__Bacteria;p__Proteobacteria;c__Gammaproteobacteria;o__Pseudomonadales;f__Pseudomonadaceae;g__Pseudomonas_D;s__Pseudomonas_D pachastrellae
MP0319_megahit_187342_368-835	0.9994	c2b	d__Bacteria;p__Proteobacteria;c__Gammaproteobacteria	d__Bacteria;p__Proteobacteria;c__Gammaproteobacteria;o__Pseudomonadales;f__Pseudomonadaceae;g__Pseudomonas_D;s__Pseudomonas_D pachastrellae
MP0319_megahit_188487_1-639	0.6782	c2b	d__Bacteria;p__Proteobacteria;c__Gammaproteobacteria	d__Bacteria;p__Proteobacteria;c__Gammaproteobacteria;o__Pseudomonadales;f__Pseudomonadaceae;g__Pseudomonas_D;s__Pseudomonas_D pachastrellae
MP0319_megahit_188718_108-545	0.9997	C3	d__Bacteria	d__Bacteria;p__Proteobacteria;c__Gammaproteobacteria;o__Pseudomonadales;f__HTCC2089;g__UBA11889;s__UBA11889 sp002313255
MP0319_megahit_194278_3-329	0.9994	c2b	d__Bacteria;p__Proteobacteria;c__Gammaproteobacteria	d__Bacteria;p__Proteobacteria;c__Gammaproteobacteria;o__Pseudomonadales;f__Pseudomonadaceae;g__Pseudomonas_D;s__Pseudomonas_D pachastrellae
MP0319_megahit_194278_432-680	0.631	c2b	d__Bacteria;p__Proteobacteria;c__Gammaproteobacteria	d__Bacteria;p__Proteobacteria;c__Gammaproteobacteria;o__Pseudomonadales;f__Pseudomonadaceae;g__Pseudomonas_D;s__Pseudomonas_D pachastrellae
MP0319_megahit_197252_2-766	0.6507	c2b	d__Bacteria;p__Proteobacteria;c__Gammaproteobacteria	d__Bacteria;p__Proteobacteria;c__Gammaproteobacteria;o__Pseudomonadales;f__Halomonadaceae;g__Halomonas;s__Halomonas sp002696125
MP0319_megahit_198966_615-839	0.9744	c2a	d__Bacteria	d__Bacteria;p__Proteobacteria;c__Gammaproteobacteria;o__UBA11654;f__UBA11654;g__;s__
MP0319_megahit_216896_3-548	0.9994	c2b	d__Bacteria;p__Proteobacteria;c__Gammaproteobacteria	d__Bacteria;p__Proteobacteria;c__Gammaproteobacteria;o__Pseudomonadales;f__Pseudomonadaceae;g__Pseudomonas_D;s__Pseudomonas_D pachastrellae
MP0319_megahit_219565_1257-2363	1.0	c2a	d__Bacteria	d__Bacteria;p__Proteobacteria;c__Gammaproteobacteria;o__UBA11654;f__UBA11654;g__;s__
MP0319_megahit_237447_229-963	0.9997	C3	d__Bacteria	d__Bacteria;p__Proteobacteria;c__Gammaproteobacteria;o__Pseudomonadales;f__HTCC2089;g__UBA11889;s__UBA11889 sp002313255
MP0319_megahit_238712_1-630	1.0	c2a	d__Bacteria	d__Bacteria;p__Proteobacteria;c__Gammaproteobacteria;o__UBA11654;f__UBA11654;g__;s__
MP0319_megahit_251320_205-537	0.6908	C3	d__Bacteria	d__Bacteria;p__Marinisomatota;c__Marinisomatia;o__Marinisomatales;f__UBA1611;g__UBA1611;s__UBA1611 sp002321855
MP0319_megahit_255593_310-1029	0.5892	C3	d__Bacteria	d__Bacteria;p__Proteobacteria;c__Gammaproteobacteria;o__UBA11654;f__UBA11654;g__;s__
MP0319_megahit_263090_540-761	0.9995	C3	d__Bacteria	d__Bacteria;p__Marinisomatota;c__Marinisomatia;o__Marinisomatales;f__UBA1611;g__UBA1611;s__UBA1611 sp002321855
MP0319_megahit_264656_2-496	1.0	c2a	d__Bacteria	d__Bacteria;p__Proteobacteria;c__Gammaproteobacteria;o__UBA11654;f__UBA11654;g__;s__
MP0319_megahit_269224_1-435	1.0	C3	d__Bacteria	d__Bacteria;p__Proteobacteria;c__Gammaproteobacteria;o__Pseudomonadales;f__HTCC2089;g__UBA11889;s__UBA11889 sp002313255
MP0319_megahit_280627_210-1199	0.8612	c2b	d__Bacteria;p__Proteobacteria;c__Gammaproteobacteria	d__Bacteria;p__Proteobacteria;c__Gammaproteobacteria;o__Pseudomonadales;f__Pseudomonadaceae;g__Pseudomonas_D;s__Pseudomonas_D pachastrellae
MP0319_megahit_282846_2-844	1.0	c2a	d__Bacteria	d__Bacteria;p__Proteobacteria;c__Gammaproteobacteria;o__UBA11654;f__UBA11654;g__;s__
MP0319_megahit_297963_2323-2514	1.0	c2a	d__Bacteria	d__Bacteria;p__Proteobacteria;c__Gammaproteobacteria;o__UBA11654;f__UBA11654;g__;s__
MP0319_megahit_299590_682-957	0.9997	c1a	d__Bacteria	d__Bacteria;p__Proteobacteria;c__Gammaproteobacteria;o__Thiomicrospirales;f__Thioglobaceae;g__Thioglobus;s__
MP0319_megahit_301212_362-1459	0.7638	c1a	d__Bacteria	d__Bacteria;p__Proteobacteria;c__Gammaproteobacteria;o__PS1;f__Thioglobaceae;g__Thioglobus;s__
MP0319_megahit_302548_1-309	0.7689	c1a	d__Bacteria	d__Bacteria;p__Proteobacteria;c__Gammaproteobacteria;o__Thiomicrospirales;f__Thioglobaceae;g__Thioglobus;s__
MP0319_megahit_303449_2-328	0.9084	c1a	d__Bacteria	d__Bacteria;p__Proteobacteria;c__Gammaproteobacteria;o__Thiomicrospirales;f__Thioglobaceae;g__Thioglobus;s__
MP0319_megahit_311410_978-2117	0.946	C3	d__Bacteria	d__Bacteria;p__Proteobacteria;c__Gammaproteobacteria;o__Pseudomonadales;f__Pseudohongiellaceae;g__UBA9145;s__UBA9145 sp002712055
MP0319_megahit_311766_3146-4264	0.9068	C3	d__Bacteria	d__Bacteria;p__Marinisomatota;c__Marinisomatia;o__Marinisomatales;f__UBA1611;g__UBA1611;s__UBA1611 sp002321855
MP0319_megahit_320408_214-537	0.9998	c1a	d__Bacteria	d__Bacteria;p__Proteobacteria;c__Gammaproteobacteria;o__Thiomicrospirales;f__Thioglobaceae;g__Thioglobus;s__
MP0319_megahit_322019_2-814	0.9994	c1a	d__Bacteria	d__Bacteria;p__Proteobacteria;c__Gammaproteobacteria;o__Thiomicrospirales;f__Thioglobaceae;g__Thioglobus;s__
MP0319_megahit_40267_209-1321	0.9932	c2a	d__Bacteria	d__Bacteria;p__Proteobacteria;c__Gammaproteobacteria;o__UBA11654;f__UBA11654;g__;s__
MP0319_megahit_45749_374-505	0.6587	c2b	d__Bacteria;p__Proteobacteria;c__Gammaproteobacteria	d__Bacteria;p__Proteobacteria;c__Gammaproteobacteria;o__Pseudomonadales;f__Halomonadaceae;g__Halomonas;s__
MP0319_megahit_47158_248-565	0.9877	c2b	d__Bacteria;p__Proteobacteria;c__Gammaproteobacteria	d__Bacteria;p__Proteobacteria;c__Gammaproteobacteria;o__Pseudomonadales;f__Oleiphilaceae;g__Marinobacter;s__
MP0319_megahit_54436_323-721	0.8405	c1a	d__Bacteria	d__Bacteria;p__Proteobacteria;c__Gammaproteobacteria;o__PS1;f__Thioglobaceae;g__Thioglobus;s__
MP0319_megahit_60427_5-1060	0.9298	c1b	d__Bacteria;p__Proteobacteria	d__Bacteria;p__Proteobacteria;c__Alphaproteobacteria;o__Rhodobacterales;f__Rhodobacteraceae;g__Tritonibacter;s__Tritonibacter mobile
MP0319_megahit_81346_199-594	1.0	c2a	d__Bacteria	d__Bacteria;p__Proteobacteria;c__Gammaproteobacteria;o__UBA11654;f__UBA11654;g__;s__
MP0319_megahit_94894_188-673	0.9862	C3	d__Bacteria	d__Bacteria;p__Proteobacteria;c__Gammaproteobacteria;o__UBA11654;f__UBA11654;g__;s__
MP0319_megahit_96128_2-523	1.0	c2a	d__Bacteria	d__Bacteria;p__Proteobacteria;c__Gammaproteobacteria;o__UBA11654;f__UBA11654;g__;s__
MP0321_megahit_111205_3-659	1.0	c1b	d__Bacteria;p__Proteobacteria	d__Bacteria;p__Proteobacteria;c__Alphaproteobacteria;o__Puniceispirillales;f__Puniceispirillaceae;g__UBA5951;s__
MP0321_megahit_115568_2-538	0.6665	c1b	d__Bacteria;p__Proteobacteria	d__Bacteria;p__Proteobacteria;c__Alphaproteobacteria;o__Puniceispirillales;f__Puniceispirillaceae;g__UBA8309;s__
MP0321_megahit_11588_1-258	0.5589	C3	d__Bacteria	d__Bacteria;p__Proteobacteria;c__Alphaproteobacteria;o__Rhodobacterales;f__Rhodobacteraceae;g__LFER01;s__
MP0321_megahit_121030_2-262	1.0	c1b	d__Bacteria;p__Proteobacteria	d__Bacteria;p__Proteobacteria;c__Alphaproteobacteria;o__Puniceispirillales;f__Puniceispirillaceae;g__UBA5951;s__
MP0321_megahit_133836_80-580	0.8444	c1b	d__Bacteria;p__Proteobacteria	d__Bacteria;p__Proteobacteria;c__Alphaproteobacteria;o__Puniceispirillales;f__Puniceispirillaceae;g__UBA8309;s__
MP0321_megahit_267861_299-1384	0.9558	c1b	d__Bacteria;p__Proteobacteria	d__Bacteria;p__Proteobacteria;c__Alphaproteobacteria;o__Rhodobacterales;f__Rhodobacteraceae;g__Sulfitobacter;s__Sulfitobacter pontiacus
MP0321_megahit_286010_3-575	0.8877	c1a	d__Bacteria	d__Bacteria;p__SAR324;c__SAR324;o__SAR324;f__NAC60-12;g__UBA1014;s__UBA1014 sp001469005
MP0321_megahit_291950_1-240	0.9294	c1a	d__Bacteria	d__Bacteria;p__SAR324;c__SAR324;o__SAR324;f__NAC60-12;g__UBA1014;s__UBA1014 sp001469005
MP0321_megahit_317182_2-1042	0.9994	C3	d__Bacteria	d__Bacteria;p__Proteobacteria;c__Gammaproteobacteria;o__Pseudomonadales;f__Porticoccaceae;g__AAA300-D14;s__AAA300-D14 sp002715065
MP0321_megahit_323857_3-350	0.8911	C3	d__Bacteria	d__Bacteria;p__Proteobacteria;c__Gammaproteobacteria;o__Pseudomonadales;f__Porticoccaceae;g__AAA300-D14;s__AAA300-D14 sp002715065
MP0321_megahit_331326_2-709	0.9568	c1a	d__Bacteria	d__Bacteria;p__Proteobacteria;c__Alphaproteobacteria;o__HIMB59;f__HIMB59;g__HIMB59;s__
MP0321_megahit_363914_271-597	0.9987	c1a	d__Bacteria	d__Bacteria;p__Proteobacteria;c__Alphaproteobacteria;o__HIMB59;f__GCA-002718135;g__AG-337-I02;s__AG-337-I02 sp003215235
MP0321_megahit_371466_1-180	0.8672	c1a	d__Bacteria	d__Bacteria;p__Proteobacteria;c__Alphaproteobacteria;o__HIMB59;f__HIMB59;g__HIMB59;s__
MP0321_megahit_390228_1-741	0.9982	c1a	d__Bacteria	d__Bacteria;p__Proteobacteria;c__Alphaproteobacteria;o__HIMB59;f__GCA-002718135;g__AG-337-I02;s__
MP0321_megahit_401978_3-344	0.9995	c1a	d__Bacteria	d__Bacteria;p__Proteobacteria;c__Alphaproteobacteria;o__HIMB59;f__HIMB59;g__HIMB59;s__
MP0321_megahit_406184_3-824	0.8834	c1a	d__Bacteria	d__Bacteria;p__Proteobacteria;c__Alphaproteobacteria;o__HIMB59;f__GCA-002718135;g__AG-337-I02;s__AG-337-I02 sp003215235
MP0321_megahit_88097_3-731	0.6055	C3	d__Bacteria	d__Bacteria;p__Proteobacteria;c__Alphaproteobacteria;o__Rhodobacterales;f__Rhodobacteraceae;g__HIMB11;s__
MP0528_megahit_100208_416-676	0.8187	C3	d__Bacteria	d__Bacteria;p__Proteobacteria;c__Gammaproteobacteria;o__Pseudomonadales;f__Pseudomonadaceae;g__Pseudomonas_E;s__Pseudomonas_E marincola
MP0528_megahit_205905_3-665	0.9275	C3	d__Bacteria	d__Bacteria;p__Proteobacteria;c__Gammaproteobacteria;o__Pseudomonadales;f__Porticoccaceae;g__AAA300-D14;s__AAA300-D14 sp002715065
MP0528_megahit_258823_175-747	0.9819	C3	d__Bacteria	d__Bacteria;p__Proteobacteria;c__Gammaproteobacteria;o__Pseudomonadales;f__Porticoccaceae;g__AAA300-D14;s__AAA300-D14 sp002715065
MP0528_megahit_33723_3-428	0.8164	c1b	d__Bacteria;p__Proteobacteria	d__Bacteria;p__Proteobacteria;c__Alphaproteobacteria;o__Rhodobacterales;f__Rhodobacteraceae;g__Tritonibacter;s__Tritonibacter mobile
MP0528_megahit_345265_382-1134	0.9511	c1a	d__Bacteria	d__Bacteria;p__Proteobacteria;c__Alphaproteobacteria;o__HIMB59;f__HIMB59;g__HIMB59;s__
MP0528_megahit_353778_3-818	0.7895	c1a	d__Bacteria	d__Bacteria;p__Proteobacteria;c__Alphaproteobacteria;o__HIMB59;f__HIMB59;g__HIMB59;s__
MP0528_megahit_366372_182-745	0.8058	c1a	d__Bacteria	d__Bacteria;p__Proteobacteria;c__Alphaproteobacteria;o__HIMB59;f__HIMB59;g__HIMB59;s__
MP0528_megahit_372252_1-741	0.9544	c1b	d__Bacteria;p__Proteobacteria	d__Bacteria;p__Proteobacteria;c__Alphaproteobacteria;o__Rhodobacterales;f__Rhodobacteraceae;g__Sulfitobacter;s__Sulfitobacter pontiacus
MP0528_megahit_403242_1-678	0.9982	c1a	d__Bacteria	d__Bacteria;p__Proteobacteria;c__Alphaproteobacteria;o__HIMB59;f__GCA-002718135;g__AG-337-I02;s__
MP0528_megahit_409256_1-903	0.8869	c1a	d__Bacteria	d__Bacteria;p__Proteobacteria;c__Alphaproteobacteria;o__HIMB59;f__GCA-002718135;g__AG-337-I02;s__AG-337-I02 sp003215235
MP0528_megahit_414629_686-1033	0.8986	c1a	d__Bacteria	d__Bacteria;p__Proteobacteria;c__Alphaproteobacteria;o__HIMB59;f__HIMB59;g__HIMB59;s__
MP0528_megahit_416913_342-905	0.7382	c1a	d__Bacteria	d__Bacteria;p__Proteobacteria;c__Alphaproteobacteria;o__HIMB59;f__GCA-002718135;g__AG-337-I02;s__AG-337-I02 sp003215235
MP0528_megahit_429469_1311-1700	0.9467	c1b	d__Bacteria;p__Proteobacteria	d__Bacteria;p__Proteobacteria;c__Alphaproteobacteria;o__Rhodobacterales;f__Rhodobacteraceae;g__Sulfitobacter;s__Sulfitobacter pontiacus
MP0528_megahit_46449_1-240	0.9988	c2b	d__Bacteria;p__Proteobacteria;c__Gammaproteobacteria	d__Bacteria;p__Proteobacteria;c__Gammaproteobacteria;o__Pseudomonadales;f__Halomonadaceae;g__Halomonas;s__Halomonas sp002696125
MP0528_megahit_68102_1-312	0.9991	c1b	d__Bacteria;p__Proteobacteria	d__Bacteria;p__Proteobacteria;c__Alphaproteobacteria;o__Rhodobacterales;f__Rhodobacteraceae;g__Tritonibacter;s__Tritonibacter mobile
MP0528_megahit_86395_43-609	0.8108	C3	d__Bacteria	d__Bacteria;p__Proteobacteria;c__Alphaproteobacteria;o__Rhodobacterales;f__Rhodobacteraceae;g__LFER01;s__
MP0528_megahit_91259_2-214	0.5328	C3	d__Bacteria	d__Bacteria;p__Proteobacteria;c__Alphaproteobacteria;o__Rhodobacterales;f__Rhodobacteraceae;g__LFER01;s__
MP0530_megahit_123404_1586-2671	0.9996	c1b	d__Bacteria;p__Proteobacteria	d__Bacteria;p__Proteobacteria;c__Alphaproteobacteria;o__Rhodobacterales;f__Rhodobacteraceae;g__Marinovum;s__Marinovum algicola
MP0530_megahit_123743_325-813	0.8968	c1b	d__Bacteria;p__Proteobacteria	d__Bacteria;p__Proteobacteria;c__Alphaproteobacteria;o__Rhodobacterales;f__Rhodobacteraceae;g__Sulfitobacter;s__Sulfitobacter sp001635605
MP0530_megahit_130216_3-1055	0.9288	c1b	d__Bacteria;p__Proteobacteria	d__Bacteria;p__Proteobacteria;c__Alphaproteobacteria;o__Rhodobacterales;f__Rhodobacteraceae;g__Tritonibacter;s__Tritonibacter mobile
MP0530_megahit_132883_179-739	0.9994	c1b	d__Bacteria;p__Proteobacteria	d__Bacteria;p__Proteobacteria;c__Alphaproteobacteria;o__Rhodobacterales;f__Rhodobacteraceae;g__Sulfitobacter;s__Sulfitobacter sp001635605
MP0530_megahit_150819_1-1023	0.8235	c2b	d__Bacteria;p__Proteobacteria;c__Gammaproteobacteria	d__Bacteria;p__Proteobacteria;c__Gammaproteobacteria;o__Pseudomonadales;f__Pseudomonadaceae;g__Pseudomonas_D;s__Pseudomonas_D pachastrellae
MP0530_megahit_158897_1402-2493	0.636	c2b	d__Bacteria;p__Proteobacteria;c__Gammaproteobacteria	d__Bacteria;p__Proteobacteria;c__Gammaproteobacteria;o__Pseudomonadales;f__Pseudomonadaceae;g__Pseudomonas_D;s__Pseudomonas_D pachastrellae
MP0530_megahit_164650_1-654	0.7786	C3	d__Bacteria	d__Bacteria;p__Proteobacteria;c__Gammaproteobacteria;o__UBA11654;f__UBA11654;g__;s__
MP0530_megahit_167573_517-612	0.5119	c2b	d__Bacteria;p__Proteobacteria;c__Gammaproteobacteria	d__Bacteria;p__Proteobacteria;c__Gammaproteobacteria;o__Pseudomonadales;f__Oleiphilaceae;g__Marinobacter;s__Marinobacter sp001752365
MP0530_megahit_186649_1-906	0.9053	C3	d__Bacteria	d__Bacteria;p__Proteobacteria;c__Gammaproteobacteria;o__UBA10353;f__LS-SOB;g__UBA11791;s__UBA11791 sp002714255
MP0530_megahit_25202_30-695	1.0	c2b	d__Bacteria;p__Proteobacteria;c__Gammaproteobacteria	d__Bacteria;p__Proteobacteria;c__Gammaproteobacteria;o__Pseudomonadales;f__Pseudomonadaceae;g__Pseudomonas_A
MP0530_megahit_258642_1162-2265	0.5285	c2b	d__Bacteria;p__Proteobacteria;c__Gammaproteobacteria	d__Bacteria;p__Proteobacteria;c__Gammaproteobacteria;o__Pseudomonadales;f__Halomonadaceae;g__Halomonas;s__Halomonas sp002696125
MP0530_megahit_267557_5991-7085	1.0	c1a	d__Bacteria	d__Bacteria;p__SAR324;c__SAR324;o__SAR324;f__NAC60-12;g__Arctic96AD-7;s__
MP0530_megahit_269402_206-1291	0.9523	c1b	d__Bacteria;p__Proteobacteria	d__Bacteria;p__Proteobacteria;c__Alphaproteobacteria;o__Rhodobacterales;f__Rhodobacteraceae;g__Sulfitobacter;s__Sulfitobacter pontiacus
MP0530_megahit_283477_2153-3286	1.0	c2a	d__Bacteria	d__Bacteria;p__Proteobacteria;c__Gammaproteobacteria;o__UBA11654;f__UBA11654;g__;s__
MP0530_megahit_74279_3-182	0.9957	C3	d__Bacteria	d__Bacteria;p__Proteobacteria;c__Gammaproteobacteria;o__UBA10353;f__LS-SOB;g__UBA11791;s__UBA11791 sp002714255
MP0530_megahit_78316_3-830	0.7602	c2b	d__Bacteria;p__Proteobacteria;c__Gammaproteobacteria	d__Bacteria;p__Proteobacteria;c__Gammaproteobacteria;o__Pseudomonadales;f__Pseudomonadaceae;g__Pseudomonas_D;s__Pseudomonas_D pachastrellae
MP0530_megahit_85643_739-804	0.3203	c1b	d__Bacteria;p__Proteobacteria	d__Bacteria;p__Proteobacteria;c__Alphaproteobacteria;o__Rhodobacterales;f__Rhodobacteraceae;g__Tritonibacter;s__Tritonibacter sp001874255
MP0532_megahit_150445_3-908	0.9999	c2b	d__Bacteria;p__Proteobacteria;c__Gammaproteobacteria	d__Bacteria;p__Proteobacteria;c__Gammaproteobacteria;o__Pseudomonadales;f__Oleiphilaceae;g__Marinobacter;s__Marinobacter flavimaris
MP0532_megahit_212777_1-621	1.0	c2a	d__Bacteria	d__Bacteria;p__Proteobacteria;c__Gammaproteobacteria;o__UBA11654;f__UBA11654;g__;s__
MP0532_megahit_21809_408-1196	1.0	C3	d__Bacteria	d__Bacteria;p__Proteobacteria;c__Gammaproteobacteria;o__Pseudomonadales;f__HTCC2089;g__UBA11889;s__UBA11889 sp002313255
MP0532_megahit_249875_2816-3373	0.9994	c2b	d__Bacteria;p__Proteobacteria;c__Gammaproteobacteria	d__Bacteria;p__Proteobacteria;c__Gammaproteobacteria;o__Pseudomonadales;f__Oleiphilaceae;g__Marinobacter;s__Marinobacter flavimaris
MP0532_megahit_251089_1444-2562	0.9541	C3	d__Bacteria	d__Bacteria;p__Proteobacteria;c__Gammaproteobacteria;o__UBA10353;f__LS-SOB;g__UBA11791;s__UBA11791 sp002714255
MP0532_megahit_260230_3-626	0.8864	c2b	d__Bacteria;p__Proteobacteria;c__Gammaproteobacteria	d__Bacteria;p__Proteobacteria;c__Gammaproteobacteria;o__Pseudomonadales;f__Oleiphilaceae;g__Marinobacter;s__Marinobacter flavimaris
MP0532_megahit_272118_1784-2023	0.8788	C3	d__Bacteria	d__Bacteria;p__Proteobacteria;c__Gammaproteobacteria;o__UBA11654;f__UBA11654;g__;s__
MP0532_megahit_272164_320-913	1.0	c2a	d__Bacteria	d__Bacteria;p__Proteobacteria;c__Gammaproteobacteria;o__UBA11654;f__UBA11654;g__;s__
MP0532_megahit_29500_3-518	0.9994	c1a	d__Bacteria	d__Bacteria;p__Proteobacteria;c__Gammaproteobacteria;o__PS1;f__Thioglobaceae;g__Thioglobus;s__
MP0532_megahit_297060_3-959	0.8833	C3	d__Bacteria	d__Bacteria;p__Proteobacteria;c__Gammaproteobacteria;o__UBA11654;f__UBA11654;g__;s__
MP0532_megahit_3017_3-563	0.9211	C3	d__Bacteria	d__Bacteria;p__Proteobacteria;c__Gammaproteobacteria;o__GCA-2729495;f__GCA-2729495;g__;s__
MP0532_megahit_303007_647-1750	0.5285	c2b	d__Bacteria;p__Proteobacteria;c__Gammaproteobacteria	d__Bacteria;p__Proteobacteria;c__Gammaproteobacteria;o__Pseudomonadales;f__Halomonadaceae;g__Halomonas;s__Halomonas sp002696125
MP0532_megahit_332226_39804-40889	0.9523	c1b	d__Bacteria;p__Proteobacteria	d__Bacteria;p__Proteobacteria;c__Alphaproteobacteria;o__Rhodobacterales;f__Rhodobacteraceae;g__Sulfitobacter;s__Sulfitobacter pontiacus
MP0532_megahit_45024_131-502	0.8715	c1a	d__Bacteria	d__Bacteria;p__Proteobacteria;c__Alphaproteobacteria;o__HIMB59;f__GCA-002718135;g__AG-337-I02;s__AG-337-I02 sp003215235
MP0532_megahit_46109_445-675	0.7893	c2b	d__Bacteria;p__Proteobacteria;c__Gammaproteobacteria	d__Bacteria;p__Proteobacteria;c__Gammaproteobacteria;o__Pseudomonadales;f__Halomonadaceae;g__Halomonas;s__
MP0532_megahit_59872_190-945	0.9295	c1b	d__Bacteria;p__Proteobacteria	d__Bacteria;p__Proteobacteria;c__Alphaproteobacteria;o__Rhodobacterales;f__Rhodobacteraceae;g__Sulfitobacter;s__Sulfitobacter sp001635605
MP0532_megahit_70059_3-806	0.6019	c2b	d__Bacteria;p__Proteobacteria;c__Gammaproteobacteria	d__Bacteria;p__Proteobacteria;c__Gammaproteobacteria;o__Pseudomonadales;f__Pseudomonadaceae;g__Pseudomonas_D;s__Pseudomonas_D pachastrellae
MP0532_megahit_74570_237-623	0.9994	c2b	d__Bacteria;p__Proteobacteria;c__Gammaproteobacteria	d__Bacteria;p__Proteobacteria;c__Gammaproteobacteria;o__Pseudomonadales;f__Pseudomonadaceae;g__Pseudomonas_D;s__Pseudomonas_D pachastrellae
MP0534_megahit_243110_1826-2944	0.9244	C3	d__Bacteria	d__Bacteria;p__Proteobacteria;c__Gammaproteobacteria;o__UBA10353;f__LS-SOB;g__UBA11791;s__UBA11791 sp002714255
MP0534_megahit_249471_1-522	1.0	c2b	d__Bacteria;p__Proteobacteria;c__Gammaproteobacteria	d__Bacteria;p__Proteobacteria;c__Gammaproteobacteria;o__Pseudomonadales;f__Oleiphilaceae;g__Marinobacter;s__Marinobacter flavimaris
MP0534_megahit_263115_3-218	0.8758	C3	d__Bacteria	d__Bacteria;p__Proteobacteria;c__Gammaproteobacteria;o__UBA11654;f__UBA11654;g__;s__
MP0534_megahit_265326_308-1441	1.0	c2a	d__Bacteria	d__Bacteria;p__Proteobacteria;c__Gammaproteobacteria;o__UBA11654;f__UBA11654;g__;s__
MP0534_megahit_277239_245-1348	0.5285	c2b	d__Bacteria;p__Proteobacteria;c__Gammaproteobacteria	d__Bacteria;p__Proteobacteria;c__Gammaproteobacteria;o__Pseudomonadales;f__Halomonadaceae;g__Halomonas;s__Halomonas sp002696125
MP0534_megahit_281510_3-173	0.9723	c2b	d__Bacteria;p__Proteobacteria;c__Gammaproteobacteria	d__Bacteria;p__Proteobacteria;c__Gammaproteobacteria;o__Pseudomonadales;f__Oleiphilaceae;g__Marinobacter;s__Marinobacter sp002744715
MP0534_megahit_287943_1-603	1.0	c2b	d__Bacteria;p__Proteobacteria;c__Gammaproteobacteria	d__Bacteria;p__Proteobacteria;c__Gammaproteobacteria;o__Pseudomonadales;f__Oleiphilaceae;g__Marinobacter;s__Marinobacter sp001752365
MP0534_megahit_290110_2-592	0.8364	C3	d__Bacteria	d__Bacteria;p__Proteobacteria;c__Gammaproteobacteria;o__UBA11654;f__UBA11654;g__;s__
MP0534_megahit_307493_2-163	0.9996	C3	d__Bacteria	d__Bacteria;p__Proteobacteria;c__Gammaproteobacteria;o__UBA11654;f__UBA11654;g__;s__
MP0534_megahit_316191_2-781	0.9557	c1b	d__Bacteria;p__Proteobacteria	d__Bacteria;p__Proteobacteria;c__Alphaproteobacteria;o__Rhodobacterales;f__Rhodobacteraceae;g__Sulfitobacter;s__Sulfitobacter pontiacus
MP0534_megahit_323804_621-761	0.9997	c1b	d__Bacteria;p__Proteobacteria	d__Bacteria;p__Proteobacteria;c__Alphaproteobacteria;o__Rhodobacterales;f__Rhodobacteraceae;g__Sulfitobacter;s__Sulfitobacter pontiacus
MP0534_megahit_33478_3-545	0.858	c1b	d__Bacteria;p__Proteobacteria	d__Bacteria;p__Proteobacteria;c__Alphaproteobacteria;o__Rhodobacterales;f__Rhodobacteraceae;g__Tritonibacter;s__Tritonibacter mobile
MP0534_megahit_72859_431-706	0.8963	C3	d__Bacteria	d__Bacteria;p__Proteobacteria;c__Gammaproteobacteria;o__GCA-2729495;f__GCA-2729495;g__;s__
MP0534_megahit_76841_1-630	0.92	c1b	d__Bacteria;p__Proteobacteria	d__Bacteria;p__Proteobacteria;c__Alphaproteobacteria;o__Rhodobacterales;f__Rhodobacteraceae;g__Sulfitobacter;s__Sulfitobacter sp001635605
MP0534_megahit_79426_2-460	0.9348	c1b	d__Bacteria;p__Proteobacteria	d__Bacteria;p__Proteobacteria;c__Alphaproteobacteria;o__Rhodobacterales;f__Rhodobacteraceae;g__Sulfitobacter;s__Sulfitobacter sp001635605
MP0536_megahit_102239_33-863	0.9631	C3	d__Bacteria	d__Bacteria;p__Proteobacteria;c__Gammaproteobacteria;o__Woeseiales;f__Woeseiaceae;g__;s__
MP0536_megahit_137325_3-827	1.0	c2a	d__Bacteria	d__Bacteria;p__Proteobacteria;c__Gammaproteobacteria;o__UBA11654;f__UBA11654;g__;s__
MP0536_megahit_145861_1-507	0.9013	c1b	d__Bacteria;p__Proteobacteria	d__Bacteria;p__Proteobacteria;c__Alphaproteobacteria;o__Rhodobacterales;f__Rhodobacteraceae;g__Sulfitobacter;s__Sulfitobacter sp001635605
MP0536_megahit_210271_1-909	0.9531	C3	d__Bacteria	d__Bacteria;p__Proteobacteria;c__Gammaproteobacteria;o__UBA10353;f__LS-SOB;g__UBA11791;s__UBA11791 sp002714255
MP0536_megahit_22759_1-531	1.0	C3	d__Bacteria	d__Bacteria;p__Proteobacteria;c__Gammaproteobacteria;o__UBA11654;f__UBA11654;g__;s__
MP0536_megahit_231861_2-694	0.935	C3	d__Bacteria	d__Bacteria;p__Marinisomatota;c__Marinisomatia;o__Marinisomatales;f__UBA1611;g__UBA1611;s__UBA1611 sp002321855
MP0536_megahit_242142_1-291	0.9999	C3	d__Bacteria	d__Bacteria;p__Proteobacteria;c__Gammaproteobacteria;o__Pseudomonadales;f__Pseudohongiellaceae;g__UBA9145;s__UBA9145 sp002712055
MP0536_megahit_285755_1-420	0.9994	c1a	d__Bacteria	d__Bacteria;p__Proteobacteria;c__Gammaproteobacteria;o__PS1;f__Thioglobaceae;g__Thioglobus;s__
MP0536_megahit_291066_653-1105	0.9987	c1a	d__Bacteria	d__Bacteria;p__Proteobacteria;c__Gammaproteobacteria;o__Thiomicrospirales;f__Thioglobaceae;g__Thioglobus;s__
MP0536_megahit_297176_110-715	0.7754	C3	d__Bacteria	d__Bacteria;p__Proteobacteria;c__Gammaproteobacteria;o__UBA11654;f__UBA11654;g__;s__
MP0536_megahit_302362_3-806	1.0	c2a	d__Bacteria	d__Bacteria;p__Proteobacteria;c__Gammaproteobacteria;o__UBA11654;f__UBA11654;g__;s__
MP0536_megahit_302453_1-645	0.9368	C3	d__Bacteria	d__Bacteria;p__Proteobacteria;c__Gammaproteobacteria;o__Pseudomonadales;f__Pseudohongiellaceae;g__UBA9145;s__UBA9145 sp002712055
MP0536_megahit_310408_3-752	0.6826	c1a	d__Bacteria	d__Bacteria;p__Proteobacteria;c__Gammaproteobacteria;o__PS1;f__Thioglobaceae;g__Thioglobus;s__
MP0536_megahit_317251_1-498	1.0	c1a	d__Bacteria	d__Bacteria;p__Proteobacteria;c__Gammaproteobacteria;o__Thiomicrospirales;f__Thioglobaceae;g__Thioglobus;s__
MP0536_megahit_327139_1-492	1.0	c1a	d__Bacteria	d__Bacteria;p__Proteobacteria;c__Gammaproteobacteria;o__Thiomicrospirales;f__Thioglobaceae;g__Thioglobus;s__
MP0536_megahit_329863_1-606	0.9978	c1a	d__Bacteria	d__Bacteria;p__Proteobacteria;c__Gammaproteobacteria;o__Thiomicrospirales;f__Thioglobaceae;g__Thioglobus;s__
MP0536_megahit_338762_545-1630	0.9779	c1b	d__Bacteria;p__Proteobacteria	d__Bacteria;p__Proteobacteria;c__Alphaproteobacteria;o__Rhodobacterales;f__Rhodobacteraceae;g__Sulfitobacter;s__Sulfitobacter pontiacus
MP0536_megahit_338806_3-689	1.0	c1a	d__Bacteria	d__Bacteria;p__Proteobacteria;c__Gammaproteobacteria;o__Thiomicrospirales;f__Thioglobaceae;g__Thioglobus;s__
MP0536_megahit_61878_2109-2888	0.6301	c2b	d__Bacteria;p__Proteobacteria;c__Gammaproteobacteria	d__Bacteria;p__Proteobacteria;c__Gammaproteobacteria;o__Pseudomonadales;f__Halomonadaceae;g__Halomonas;s__Halomonas sp002696125
MP0536_megahit_73077_1-165	0.9995	C3	d__Bacteria	d__Bacteria;p__Proteobacteria;c__Gammaproteobacteria;o__UBA11654;f__UBA11654;g__;s__
MP0536_megahit_74960_808-1062	0.9988	c2b	d__Bacteria;p__Proteobacteria;c__Gammaproteobacteria	d__Bacteria;p__Proteobacteria;c__Gammaproteobacteria;o__Pseudomonadales;f__Halomonadaceae;g__Halomonas;s__Halomonas sp002696125
MP0536_megahit_77360_3-257	0.9999	C3	d__Bacteria	d__Bacteria;p__Proteobacteria;c__Gammaproteobacteria;o__Woeseiales;f__Woeseiaceae;g__;s__
MP0536_megahit_79719_2-223	1.0	C3	d__Bacteria	d__Bacteria;p__Proteobacteria;c__Gammaproteobacteria;o__UBA11654;f__UBA11654;g__;s__
MP0538_megahit_102100_2820-3908	0.937	c1b	d__Bacteria;p__Proteobacteria	d__Bacteria;p__Proteobacteria;c__Alphaproteobacteria;o__Rhodobacterales;f__Rhodobacteraceae;g__Tritonibacter;s__Tritonibacter mobile
MP0538_megahit_117751_941-1921	0.9451	c1b	d__Bacteria;p__Proteobacteria	d__Bacteria;p__Proteobacteria;c__Alphaproteobacteria;o__Rhodobacterales;f__Rhodobacteraceae;g__Sulfitobacter;s__Sulfitobacter sp001635605
MP0538_megahit_142663_92-1195	0.5285	c2b	d__Bacteria;p__Proteobacteria;c__Gammaproteobacteria	d__Bacteria;p__Proteobacteria;c__Gammaproteobacteria;o__Pseudomonadales;f__Halomonadaceae;g__Halomonas;s__Halomonas sp002696125
MP0538_megahit_183369_3-401	0.947	c1b	d__Bacteria;p__Proteobacteria	d__Bacteria;p__Proteobacteria;c__Alphaproteobacteria;o__Rhodobacterales;f__Rhodobacteraceae;g__Sulfitobacter;s__Sulfitobacter pontiacus
MP0538_megahit_186539_2758-3537	0.9557	c1b	d__Bacteria;p__Proteobacteria	d__Bacteria;p__Proteobacteria;c__Alphaproteobacteria;o__Rhodobacterales;f__Rhodobacteraceae;g__Sulfitobacter;s__Sulfitobacter pontiacus
MP0538_megahit_187233_9742-10827	0.9996	c1b	d__Bacteria;p__Proteobacteria	d__Bacteria;p__Proteobacteria;c__Alphaproteobacteria;o__Rhodobacterales;f__Rhodobacteraceae;g__Marinovum;s__Marinovum algicola
MP0538_megahit_38917_1-528	1.0	C3	d__Bacteria	d__Bacteria;p__Proteobacteria;c__Gammaproteobacteria;o__UBA11654;f__UBA11654;g__;s__
MP0538_megahit_9174_350-613	0.9745	c1a	d__Bacteria	d__Bacteria;p__Proteobacteria;c__Alphaproteobacteria;o__Thalassobaculales;f__Nisaeaceae;g__Nisaea;s__
MP0540_megahit_161926_1-504	0.9596	c1a	d__Bacteria	d__Bacteria;p__SAR324;c__SAR324;o__SAR324;f__NAC60-12;g__UBA1014;s__UBA1014 sp001469005
MP0540_megahit_179735_3-707	0.978	c1a	d__Bacteria	d__Bacteria;p__Proteobacteria;c__Alphaproteobacteria;o__Rhizobiales_B;f__TMED25;g__MED-G09;s__
MP0540_megahit_186731_1-822	0.8713	c1a	d__Bacteria	d__Bacteria;p__Proteobacteria;c__Alphaproteobacteria;o__Rhizobiales_B;f__TMED25;g__MED-G09;s__
MP0540_megahit_186785_582-812	0.9308	c2a	d__Bacteria	d__Bacteria;p__Proteobacteria;c__Gammaproteobacteria;o__UBA11654;f__UBA11654;g__;s__
MP0540_megahit_234491_3-533	0.7645	c2a	d__Bacteria	d__Bacteria;p__Proteobacteria;c__Gammaproteobacteria;o__UBA11654;f__UBA11654;g__;s__
MP0540_megahit_242974_2134-3228	0.6517	C3	d__Bacteria	d__Bacteria;p__Proteobacteria;c__Gammaproteobacteria;o__UBA11654;f__UBA11654;g__UBA11654;s__
MP0540_megahit_247701_1593-2039	0.5583	c2a	d__Bacteria	d__Bacteria;p__Proteobacteria;c__Gammaproteobacteria;o__UBA11654;f__UBA11654;g__;s__
MP0540_megahit_310780_2-598	0.8546	c1a	d__Bacteria	d__Bacteria;p__Proteobacteria;c__Alphaproteobacteria;o__HIMB59;f__GCA-002718135;g__AG-337-I02;s__AG-337-I02 sp003215235
MP0540_megahit_311508_379-609	0.8991	c2a	d__Bacteria	d__Bacteria;p__Proteobacteria;c__Gammaproteobacteria;o__UBA11654;f__UBA11654;g__UBA11654;s__UBA11654 sp001629325
MP0540_megahit_331417_3-527	0.8991	c2a	d__Bacteria	d__Bacteria;p__Proteobacteria;c__Gammaproteobacteria;o__UBA11654;f__UBA11654;g__UBA11654;s__
MP0540_megahit_331946_1218-2303	0.9523	c1b	d__Bacteria;p__Proteobacteria	d__Bacteria;p__Proteobacteria;c__Alphaproteobacteria;o__Rhodobacterales;f__Rhodobacteraceae;g__Sulfitobacter;s__Sulfitobacter pontiacus
MP0540_megahit_334452_326-571	0.4883	c1a	d__Bacteria	d__Bacteria;p__Proteobacteria;c__Alphaproteobacteria;o__Rhizobiales_B;f__TMED25;g__MED-G09;s__
MP0540_megahit_353417_2-160	0.9994	c1a	d__Bacteria	d__Bacteria;p__Proteobacteria;c__Alphaproteobacteria;o__HIMB59;f__GCA-002718135;g__AG-337-I02;s__AG-337-I02 sp003215235
MP0540_megahit_368951_1-771	0.8704	c1a	d__Bacteria	d__Bacteria;p__Proteobacteria;c__Alphaproteobacteria;o__HIMB59;f__GCA-002718135;g__AG-337-I02;s__AG-337-I02 sp003215235
MP0540_megahit_372276_302-1237	0.7337	C3	d__Bacteria	d__Bacteria;p__Proteobacteria;c__Gammaproteobacteria;o__UBA11654;f__UBA11654;g__UBA11654;s__UBA11654 sp001629325
MP0778_megahit_104368_1137-2270	0.5676	c1b	d__Bacteria;p__Proteobacteria	d__Bacteria;p__Proteobacteria;c__Alphaproteobacteria;o__Puniceispirillales;f__Puniceispirillaceae;g__UBA5951;s__
MP0778_megahit_147365_2-664	1.0	c1b	d__Bacteria;p__Proteobacteria	d__Bacteria;p__Proteobacteria;c__Alphaproteobacteria;o__Puniceispirillales;f__Puniceispirillaceae;g__Puniceispirillum;s__
MP0778_megahit_179634_1-648	0.7907	c1a	d__Bacteria	d__Bacteria;p__Proteobacteria;c__Alphaproteobacteria;o__HIMB59;f__HIMB59;g__HIMB59;s__HIMB59 sp002705265
MP0778_megahit_184591_3-257	0.6406	c1a	d__Bacteria	d__Bacteria;p__Proteobacteria;c__Alphaproteobacteria;o__HIMB59;f__HIMB59;g__HIMB59;s__
MP0778_megahit_197541_3-587	0.5163	c1a	d__Bacteria	d__Bacteria;p__Proteobacteria;c__Alphaproteobacteria;o__HIMB59;f__HIMB59;g__HIMB59;s__
MP0778_megahit_203827_3-656	0.8726	c1a	d__Bacteria	d__Bacteria;p__Proteobacteria;c__Alphaproteobacteria;o__HIMB59;f__GCA-002718135;g__AG-337-I02;s__AG-337-I02 sp003215235
MP0778_megahit_211862_379-1446	0.9954	c1a	d__Bacteria	d__Bacteria;p__Proteobacteria;c__Alphaproteobacteria;o__HIMB59;f__HIMB59;g__HIMB59
MP0778_megahit_277816_119-1204	1.0	c1b	d__Bacteria;p__Proteobacteria	d__Bacteria;p__Proteobacteria;c__Alphaproteobacteria;o__Puniceispirillales;f__Puniceispirillaceae;g__UBA5951;s__
MP0778_megahit_312929_39-1124	0.7732	c1b	d__Bacteria;p__Proteobacteria	d__Bacteria;p__Proteobacteria;c__Alphaproteobacteria;o__Rhodobacterales;f__Rhodobacteraceae;g__CPC320;s__CPC320 sp002336405
MP0778_megahit_316655_1-1041	0.8164	c1a	d__Bacteria	d__Bacteria;p__Proteobacteria;c__Alphaproteobacteria;o__HIMB59;f__GCA-002718135;g__AG-337-I02;s__AG-337-I02 sp003215235
MP0778_megahit_32119_44-583	0.8847	c1b	d__Bacteria;p__Proteobacteria	d__Bacteria;p__Proteobacteria;c__Alphaproteobacteria;o__Puniceispirillales;f__Puniceispirillaceae;g__UBA8309;s__UBA8309 sp002731315
MP0778_megahit_321254_2-733	0.9996	C3	d__Bacteria	d__Bacteria;p__Proteobacteria;c__Alphaproteobacteria;o__Rhodobacterales;f__Rhodobacteraceae;g__HIMB11;s__
MP0778_megahit_321969_6579-7664	0.9995	c1b	d__Bacteria;p__Proteobacteria	d__Bacteria;p__Proteobacteria;c__Alphaproteobacteria;o__Rhodobacterales;f__Rhodobacteraceae;g__LFER01;s__LFER01 sp001642945
MP0778_megahit_332693_1069-1851	0.9996	C3	d__Bacteria	d__Bacteria;p__Proteobacteria;c__Alphaproteobacteria;o__Rhodobacterales;f__Rhodobacteraceae;g__HIMB11;s__
MP0778_megahit_339543_5100-6185	0.9523	c1b	d__Bacteria;p__Proteobacteria	d__Bacteria;p__Proteobacteria;c__Alphaproteobacteria;o__Rhodobacterales;f__Rhodobacteraceae;g__Sulfitobacter;s__Sulfitobacter pontiacus
MP0778_megahit_342774_125-883	0.9119	C3	d__Bacteria	d__Bacteria;p__Proteobacteria;c__Gammaproteobacteria;o__Pseudomonadales;f__Porticoccaceae;g__HTCC2207;s__HTCC2207 sp002457245
MP0778_megahit_349849_3-881	0.8306	C3	d__Bacteria	d__Bacteria;p__Proteobacteria;c__Alphaproteobacteria;o__Rhodobacterales;f__Rhodobacteraceae;g__HIMB11;s__
MP0778_megahit_367214_5741-6892	0.8651	C3	d__Bacteria	d__Bacteria;p__Proteobacteria;c__Gammaproteobacteria;o__Pseudomonadales;f__Porticoccaceae;g__AAA300-D14;s__
MP0778_megahit_382197_1834-2427	0.934	c1a	d__Bacteria	d__Bacteria;p__Proteobacteria;c__Alphaproteobacteria;o__HIMB59;f__HIMB59;g__HIMB59;s__
MP0778_megahit_392477_25-765	0.8074	c1a	d__Bacteria	d__Bacteria;p__Proteobacteria;c__Alphaproteobacteria;o__Rhizobiales_B;f__TMED25;g__MED-G09;s__
MP0778_megahit_397834_2-127	0.9994	c1a	d__Bacteria	d__Bacteria;p__Proteobacteria;c__Alphaproteobacteria;o__Rhizobiales_B;f__TMED25;g__MED-G09;s__
MP0778_megahit_412259_1092-2201	0.9291	C3	d__Bacteria	d__Bacteria;p__Proteobacteria;c__Alphaproteobacteria;o__Rhodobacterales;f__Rhodobacteraceae;g__HIMB11;s__
MP0778_megahit_414196_572-1639	0.6426	c1a	d__Bacteria	d__Bacteria;p__Proteobacteria;c__Alphaproteobacteria;o__HIMB59;f__HIMB59;g__HIMB59;s__
MP0778_megahit_420135_1-129	0.9994	c1a	d__Bacteria	d__Bacteria;p__Proteobacteria;c__Alphaproteobacteria;o__Rhizobiales_B;f__TMED25;g__MED-G09;s__
MP0778_megahit_432340_3-683	0.7768	c1a	d__Bacteria	d__Bacteria;p__Proteobacteria;c__Alphaproteobacteria;o__Rhizobiales_B;f__TMED25;g__MED-G09;s__
MP0778_megahit_436943_33-1040	0.9027	c1a	d__Bacteria	d__Bacteria;p__Proteobacteria;c__Alphaproteobacteria;o__Rhizobiales_B;f__TMED25;g__MED-G09;s__
MP0778_megahit_80483_75-575	1.0	c1b	d__Bacteria;p__Proteobacteria	d__Bacteria;p__Proteobacteria;c__Alphaproteobacteria;o__Puniceispirillales;f__Puniceispirillaceae;g__Puniceispirillum;s__
MP0780_megahit_103870_659-1078	0.9995	c1b	d__Bacteria;p__Proteobacteria	d__Bacteria;p__Proteobacteria;c__Alphaproteobacteria;o__Rhodobacterales;f__Rhodobacteraceae;g__Salipiger;s__Salipiger marinus
MP0780_megahit_108476_2-1018	0.94	c1b	d__Bacteria;p__Proteobacteria	d__Bacteria;p__Proteobacteria;c__Alphaproteobacteria;o__Rhodobacterales;f__Rhodobacteraceae;g__Sulfitobacter;s__Sulfitobacter sp001635605
MP0780_megahit_116533_2-337	1.0	c2a	d__Bacteria	d__Bacteria;p__Proteobacteria;c__Gammaproteobacteria;o__UBA11654;f__UBA11654;g__;s__
MP0780_megahit_120633_1-627	0.8303	C3	d__Bacteria	d__Bacteria;p__Proteobacteria;c__Gammaproteobacteria;o__UBA11654;f__UBA11654;g__;s__
MP0780_megahit_126747_2273-2611	0.9178	C3	d__Bacteria	d__Bacteria;p__Proteobacteria;c__Gammaproteobacteria;o__UBA11654;f__UBA11654;g__;s__
MP0780_megahit_127668_294-629	0.9996	C3	d__Bacteria	d__Bacteria;p__Proteobacteria;c__Gammaproteobacteria;o__UBA11654;f__UBA11654;g__;s__
MP0780_megahit_130919_1-816	0.8791	c2b	d__Bacteria;p__Proteobacteria;c__Gammaproteobacteria	d__Bacteria;p__Proteobacteria;c__Gammaproteobacteria;o__Pseudomonadales;f__Pseudomonadaceae;g__Pseudomonas_D;s__Pseudomonas_D pachastrellae
MP0780_megahit_135011_779-1882	0.7095	c2b	d__Bacteria;p__Proteobacteria;c__Gammaproteobacteria	d__Bacteria;p__Proteobacteria;c__Gammaproteobacteria;o__Pseudomonadales;f__Halomonadaceae;g__Halomonas;s__
MP0780_megahit_136002_305-1396	0.7846	c2b	d__Bacteria;p__Proteobacteria;c__Gammaproteobacteria	d__Bacteria;p__Proteobacteria;c__Gammaproteobacteria;o__Pseudomonadales;f__Pseudomonadaceae;g__Pseudomonas_D;s__Pseudomonas_D pachastrellae
MP0780_megahit_152243_241-1344	0.5285	c2b	d__Bacteria;p__Proteobacteria;c__Gammaproteobacteria	d__Bacteria;p__Proteobacteria;c__Gammaproteobacteria;o__Pseudomonadales;f__Halomonadaceae;g__Halomonas;s__Halomonas sp002696125
MP0780_megahit_153345_31119-32300	0.9249	c1a	d__Bacteria	d__Bacteria;p__Proteobacteria;c__Alphaproteobacteria;o__Rhizobiales;f__Rhizobiaceae;g__Fulvimarina;s__Fulvimarina manganoxydans
MP0780_megahit_181095_212-1201	0.8612	c2b	d__Bacteria;p__Proteobacteria;c__Gammaproteobacteria	d__Bacteria;p__Proteobacteria;c__Gammaproteobacteria;o__Pseudomonadales;f__Pseudomonadaceae;g__Pseudomonas_D;s__Pseudomonas_D pachastrellae
MP0780_megahit_184009_41439-42530	0.636	c2b	d__Bacteria;p__Proteobacteria;c__Gammaproteobacteria	d__Bacteria;p__Proteobacteria;c__Gammaproteobacteria;o__Pseudomonadales;f__Pseudomonadaceae;g__Pseudomonas_D;s__Pseudomonas_D pachastrellae
MP0780_megahit_186733_3-143	0.9997	c1b	d__Bacteria;p__Proteobacteria	d__Bacteria;p__Proteobacteria;c__Alphaproteobacteria;o__Rhodobacterales;f__Rhodobacteraceae;g__Sulfitobacter;s__Sulfitobacter pontiacus
MP0780_megahit_190501_1-567	0.9496	c1b	d__Bacteria;p__Proteobacteria	d__Bacteria;p__Proteobacteria;c__Alphaproteobacteria;o__Rhodobacterales;f__Rhodobacteraceae;g__Sulfitobacter;s__Sulfitobacter pontiacus
MP0780_megahit_195012_1445-2548	0.8592	c2b	d__Bacteria;p__Proteobacteria;c__Gammaproteobacteria	d__Bacteria;p__Proteobacteria;c__Gammaproteobacteria;o__Pseudomonadales;f__Pseudomonadaceae;g__Pseudomonas_D;s__Pseudomonas_D pachastrellae
MP0780_megahit_195012_2651-3748	0.8354	c2b	d__Bacteria;p__Proteobacteria;c__Gammaproteobacteria	d__Bacteria;p__Proteobacteria;c__Gammaproteobacteria;o__Pseudomonadales;f__Pseudomonadaceae;g__Pseudomonas_D;s__Pseudomonas_D pachastrellae
MP0780_megahit_30268_395-721	0.9364	c1b	d__Bacteria;p__Proteobacteria	d__Bacteria;p__Proteobacteria;c__Alphaproteobacteria;o__Rhodobacterales;f__Rhodobacteraceae;g__Albimonas;s__Albimonas pacifica
MP0780_megahit_31077_297-884	0.9996	c1b	d__Bacteria;p__Proteobacteria	d__Bacteria;p__Proteobacteria;c__Alphaproteobacteria;o__Rhodobacterales;f__Rhodobacteraceae;g__Paracoccus;s__Paracoccus sp002294185
MP0780_megahit_65169_1-273	0.9987	c2b	d__Bacteria;p__Proteobacteria;c__Gammaproteobacteria	d__Bacteria;p__Proteobacteria;c__Gammaproteobacteria;o__Pseudomonadales;f__Oleiphilaceae;g__Marinobacter;s__Marinobacter flavimaris
MP0780_megahit_71477_1-315	0.9994	c1a	d__Bacteria	d__Bacteria;p__Proteobacteria;c__Gammaproteobacteria;o__PS1;f__Thioglobaceae;g__Thioglobus;s__
MP0780_megahit_74982_2-778	0.9994	c1a	d__Bacteria	d__Bacteria;p__Proteobacteria;c__Gammaproteobacteria;o__PS1;f__Thioglobaceae;g__Thioglobus;s__
MP0780_megahit_83347_3-710	0.8388	c1b	d__Bacteria;p__Proteobacteria	d__Bacteria;p__Proteobacteria;c__Alphaproteobacteria;o__Rhodobacterales;f__Rhodobacteraceae;g__Salipiger;s__Salipiger marinus
MP0780_megahit_92002_479-904	0.9996	c1b	d__Bacteria;p__Proteobacteria	d__Bacteria;p__Proteobacteria;c__Alphaproteobacteria;o__Rhodobacterales;f__Rhodobacteraceae;g__Paracoccus;s__Paracoccus sp002294185
MP0780_megahit_95560_1413-2498	0.9996	c1b	d__Bacteria;p__Proteobacteria	d__Bacteria;p__Proteobacteria;c__Alphaproteobacteria;o__Rhodobacterales;f__Rhodobacteraceae;g__Marinovum;s__Marinovum algicola
MP0780_megahit_97139_1178-2266	0.937	c1b	d__Bacteria;p__Proteobacteria	d__Bacteria;p__Proteobacteria;c__Alphaproteobacteria;o__Rhodobacterales;f__Rhodobacteraceae;g__Tritonibacter;s__Tritonibacter mobile
MP0780_megahit_98015_2-925	1.0	c2a	d__Bacteria	d__Bacteria;p__Proteobacteria;c__Gammaproteobacteria;o__UBA11654;f__UBA11654;g__;s__
MP0782_megahit_103289_3-650	0.7848	c2b	d__Bacteria;p__Proteobacteria;c__Gammaproteobacteria	d__Bacteria;p__Proteobacteria;c__Gammaproteobacteria;o__Pseudomonadales;f__Pseudomonadaceae;g__Pseudomonas_D;s__Pseudomonas_D pachastrellae
MP0782_megahit_106908_1-816	0.8791	c2b	d__Bacteria;p__Proteobacteria;c__Gammaproteobacteria	d__Bacteria;p__Proteobacteria;c__Gammaproteobacteria;o__Pseudomonadales;f__Pseudomonadaceae;g__Pseudomonas_D;s__Pseudomonas_D pachastrellae
MP0782_megahit_124266_75-1178	0.5285	c2b	d__Bacteria;p__Proteobacteria;c__Gammaproteobacteria	d__Bacteria;p__Proteobacteria;c__Gammaproteobacteria;o__Pseudomonadales;f__Halomonadaceae;g__Halomonas;s__Halomonas sp002696125
MP0782_megahit_147641_318-1409	0.7846	c2b	d__Bacteria;p__Proteobacteria;c__Gammaproteobacteria	d__Bacteria;p__Proteobacteria;c__Gammaproteobacteria;o__Pseudomonadales;f__Pseudomonadaceae;g__Pseudomonas_D;s__Pseudomonas_D pachastrellae
MP0782_megahit_151094_73012-74193	0.9249	c1a	d__Bacteria	d__Bacteria;p__Proteobacteria;c__Alphaproteobacteria;o__Rhizobiales;f__Rhizobiaceae;g__Fulvimarina;s__Fulvimarina manganoxydans
MP0782_megahit_154654_1429-2526	0.8354	c2b	d__Bacteria;p__Proteobacteria;c__Gammaproteobacteria	d__Bacteria;p__Proteobacteria;c__Gammaproteobacteria;o__Pseudomonadales;f__Pseudomonadaceae;g__Pseudomonas_D;s__Pseudomonas_D pachastrellae
MP0782_megahit_154654_223-1326	0.8592	c2b	d__Bacteria;p__Proteobacteria;c__Gammaproteobacteria	d__Bacteria;p__Proteobacteria;c__Gammaproteobacteria;o__Pseudomonadales;f__Pseudomonadaceae;g__Pseudomonas_D;s__Pseudomonas_D pachastrellae
MP0782_megahit_157377_2-568	0.9496	c1b	d__Bacteria;p__Proteobacteria	d__Bacteria;p__Proteobacteria;c__Alphaproteobacteria;o__Rhodobacterales;f__Rhodobacteraceae;g__Sulfitobacter;s__Sulfitobacter pontiacus
MP0782_megahit_167772_16555-17646	0.636	c2b	d__Bacteria;p__Proteobacteria;c__Gammaproteobacteria	d__Bacteria;p__Proteobacteria;c__Gammaproteobacteria;o__Pseudomonadales;f__Pseudomonadaceae;g__Pseudomonas_D;s__Pseudomonas_D pachastrellae
MP0782_megahit_175892_3-143	0.9997	c1b	d__Bacteria;p__Proteobacteria	d__Bacteria;p__Proteobacteria;c__Alphaproteobacteria;o__Rhodobacterales;f__Rhodobacteraceae;g__Sulfitobacter;s__Sulfitobacter pontiacus
MP0782_megahit_30698_76-660	0.9994	c1a	d__Bacteria	d__Bacteria;p__Proteobacteria;c__Gammaproteobacteria;o__PS1;f__Thioglobaceae;g__Thioglobus;s__
MP0782_megahit_38200_214-519	0.9997	c1b	d__Bacteria;p__Proteobacteria	d__Bacteria;p__Proteobacteria;c__Alphaproteobacteria;o__Rhodobacterales;f__Rhodobacteraceae;g__Pseudooceanicola;s__Pseudooceanicola nanhaiensis
MP0782_megahit_41617_2-310	0.9987	c2b	d__Bacteria;p__Proteobacteria;c__Gammaproteobacteria	d__Bacteria;p__Proteobacteria;c__Gammaproteobacteria;o__Pseudomonadales;f__Oleiphilaceae;g__Marinobacter;s__Marinobacter flavimaris
MP0782_megahit_58760_214-612	0.943	c1a	d__Bacteria	d__Bacteria;p__Proteobacteria;c__Alphaproteobacteria;o__Rhizobiales;f__Rhizobiaceae;g__Agrobacterium;s__Agrobacterium tumefaciens_F
MP0782_megahit_69288_2-664	0.7308	c1b	d__Bacteria;p__Proteobacteria	d__Bacteria;p__Proteobacteria;c__Alphaproteobacteria;o__Rhodobacterales;f__Rhodobacteraceae;g__Salipiger;s__Salipiger marinus
MP0782_megahit_88155_306-1391	0.952	c1b	d__Bacteria;p__Proteobacteria	d__Bacteria;p__Proteobacteria;c__Alphaproteobacteria;o__Rhodobacterales;f__Rhodobacteraceae;g__Sulfitobacter;s__Sulfitobacter sp001635605
MP0784_megahit_100875_1-198	0.9837	c1a	d__Bacteria	d__Bacteria;p__Proteobacteria;c__Alphaproteobacteria;o__Rhodospirillales_A;f__Thalassospiraceae;g__Thalassospira
MP0784_megahit_121949_3-503	0.9452	C3	d__Bacteria	d__Bacteria;p__Proteobacteria;c__Gammaproteobacteria;o__UBA11654;f__UBA11654;g__;s__
MP0784_megahit_128222_918-1340	0.8651	c1a	d__Bacteria	d__Bacteria;p__Proteobacteria;c__Alphaproteobacteria;o__Rhodospirillales_A;f__Thalassospiraceae;g__Thalassospira;s__Thalassospira sp001613795
MP0784_megahit_134259_1-522	0.8959	c2b	d__Bacteria;p__Proteobacteria;c__Gammaproteobacteria	d__Bacteria;p__Proteobacteria;c__Gammaproteobacteria;o__Pseudomonadales;f__Pseudomonadaceae;g__Pseudomonas_D;s__Pseudomonas_D pachastrellae
MP0784_megahit_134388_1-543	0.9111	c1a	d__Bacteria	d__Bacteria;p__Proteobacteria;c__Gammaproteobacteria;o__PS1;f__Thioglobaceae;g__Thioglobus;s__
MP0784_megahit_142948_1-1047	1.0	c1a	d__Bacteria	d__Bacteria;p__Proteobacteria;c__Gammaproteobacteria;o__Thiomicrospirales;f__Thioglobaceae;g__Thioglobus;s__
MP0784_megahit_144831_3-650	0.7848	c2b	d__Bacteria;p__Proteobacteria;c__Gammaproteobacteria	d__Bacteria;p__Proteobacteria;c__Gammaproteobacteria;o__Pseudomonadales;f__Pseudomonadaceae;g__Pseudomonas_D;s__Pseudomonas_D pachastrellae
MP0784_megahit_156149_27-1118	0.7846	c2b	d__Bacteria;p__Proteobacteria;c__Gammaproteobacteria	d__Bacteria;p__Proteobacteria;c__Gammaproteobacteria;o__Pseudomonadales;f__Pseudomonadaceae;g__Pseudomonas_D;s__Pseudomonas_D pachastrellae
MP0784_megahit_164356_1-228	0.9992	c1b	d__Bacteria;p__Proteobacteria	d__Bacteria;p__Proteobacteria;c__Alphaproteobacteria;o__Rhodobacterales;f__Rhodobacteraceae;g__Sulfitobacter;s__Sulfitobacter sp001635605
MP0784_megahit_166990_31119-32300	0.9249	c1a	d__Bacteria	d__Bacteria;p__Proteobacteria;c__Alphaproteobacteria;o__Rhizobiales;f__Rhizobiaceae;g__Fulvimarina;s__Fulvimarina manganoxydans
MP0784_megahit_173845_20649-21734	0.9458	c1b	d__Bacteria;p__Proteobacteria	d__Bacteria;p__Proteobacteria;c__Alphaproteobacteria;o__Rhodobacterales;f__Rhodobacteraceae;g__Sulfitobacter;s__Sulfitobacter sp002731875
MP0784_megahit_175567_1-555	0.8881	c1b	d__Bacteria;p__Proteobacteria	d__Bacteria;p__Proteobacteria;c__Alphaproteobacteria;o__Rhodobacterales;f__Rhodobacteraceae;g__Sulfitobacter;s__Sulfitobacter sp001635605
MP0784_megahit_195637_2673-3776	0.5285	c2b	d__Bacteria;p__Proteobacteria;c__Gammaproteobacteria	d__Bacteria;p__Proteobacteria;c__Gammaproteobacteria;o__Pseudomonadales;f__Halomonadaceae;g__Halomonas;s__Halomonas sp002696125
MP0784_megahit_211636_63521-64618	0.8354	c2b	d__Bacteria;p__Proteobacteria;c__Gammaproteobacteria	d__Bacteria;p__Proteobacteria;c__Gammaproteobacteria;o__Pseudomonadales;f__Pseudomonadaceae;g__Pseudomonas_D;s__Pseudomonas_D pachastrellae
MP0784_megahit_211636_64721-65824	0.8592	c2b	d__Bacteria;p__Proteobacteria;c__Gammaproteobacteria	d__Bacteria;p__Proteobacteria;c__Gammaproteobacteria;o__Pseudomonadales;f__Pseudomonadaceae;g__Pseudomonas_D;s__Pseudomonas_D pachastrellae
MP0784_megahit_217577_44174-45265	0.636	c2b	d__Bacteria;p__Proteobacteria;c__Gammaproteobacteria	d__Bacteria;p__Proteobacteria;c__Gammaproteobacteria;o__Pseudomonadales;f__Pseudomonadaceae;g__Pseudomonas_D;s__Pseudomonas_D pachastrellae
MP0784_megahit_221004_404-544	0.9997	c1b	d__Bacteria;p__Proteobacteria	d__Bacteria;p__Proteobacteria;c__Alphaproteobacteria;o__Rhodobacterales;f__Rhodobacteraceae;g__Sulfitobacter;s__Sulfitobacter pontiacus
MP0784_megahit_222186_2-568	0.9496	c1b	d__Bacteria;p__Proteobacteria	d__Bacteria;p__Proteobacteria;c__Alphaproteobacteria;o__Rhodobacterales;f__Rhodobacteraceae;g__Sulfitobacter;s__Sulfitobacter pontiacus
MP0784_megahit_45411_1-636	0.9995	c1b	d__Bacteria;p__Proteobacteria	d__Bacteria;p__Proteobacteria;c__Alphaproteobacteria;o__Rhodobacterales;f__Rhodobacteraceae;g__Roseovarius;s__Roseovarius nubinhibens
MP0784_megahit_7103_2-862	0.7488	c1a	d__Bacteria	d__Bacteria;p__Proteobacteria;c__Alphaproteobacteria;o__Rhizobiales;f__Devosiaceae;g__Devosia;s__
MP0784_megahit_72758_1-606	0.8059	C3	d__Bacteria	d__Bacteria;p__Proteobacteria;c__Gammaproteobacteria;o__UBA11654;f__UBA11654;g__;s__
MP0784_megahit_77119_1-864	0.78	c1a	d__Bacteria	d__Bacteria;p__Proteobacteria;c__Alphaproteobacteria;o__Rhodospirillales_A;f__Thalassospiraceae;g__Thalassospira
MP0784_megahit_92162_2-394	1.0	c2a	d__Bacteria	d__Bacteria;p__Proteobacteria;c__Gammaproteobacteria;o__UBA11654;f__UBA11654;g__;s__
MP0784_megahit_94308_1230-1331	0.6064	c1a	d__Bacteria	d__Bacteria;p__Proteobacteria;c__Alphaproteobacteria;o__Rhizobiales;f__Devosiaceae;g__Devosia;s__
MP0784_megahit_94356_324-1163	0.9996	c1a	d__Bacteria	d__Bacteria;p__Proteobacteria;c__Alphaproteobacteria;o__Rhizobiales;f__Rhizobiaceae;g__Aurantimonas;s__Aurantimonas coralicida
MP0784_megahit_98812_2-691	0.7513	c1a	d__Bacteria	d__Bacteria;p__Proteobacteria;c__Alphaproteobacteria;o__Rhodospirillales_A;f__Thalassospiraceae;g__Thalassospira;s__Thalassospira sp001613795
MP0786_megahit_114011_7-1188	0.9249	c1a	d__Bacteria	d__Bacteria;p__Proteobacteria;c__Alphaproteobacteria;o__Rhizobiales;f__Rhizobiaceae;g__Fulvimarina;s__Fulvimarina manganoxydans
MP0786_megahit_117861_1-798	0.88	C3	d__Bacteria	d__Bacteria;p__Proteobacteria;c__Gammaproteobacteria;o__UBA10353;f__LS-SOB;g__UBA11791;s__UBA11791 sp002714255
MP0786_megahit_143073_218-1309	0.636	c2b	d__Bacteria;p__Proteobacteria;c__Gammaproteobacteria	d__Bacteria;p__Proteobacteria;c__Gammaproteobacteria;o__Pseudomonadales;f__Pseudomonadaceae;g__Pseudomonas_D;s__Pseudomonas_D pachastrellae
MP0786_megahit_155625_2-508	0.9452	c2b	d__Bacteria;p__Proteobacteria;c__Gammaproteobacteria	d__Bacteria;p__Proteobacteria;c__Gammaproteobacteria;o__Pseudomonadales;f__Pseudomonadaceae;g__Pseudomonas_D;s__Pseudomonas_D pachastrellae
MP0786_megahit_183460_1-522	0.8156	c2b	d__Bacteria;p__Proteobacteria;c__Gammaproteobacteria	d__Bacteria;p__Proteobacteria;c__Gammaproteobacteria;o__Pseudomonadales;f__Pseudomonadaceae;g__Pseudomonas_D;s__Pseudomonas_D pachastrellae
MP0786_megahit_194839_3-542	1.0	c2a	d__Bacteria	d__Bacteria;p__Proteobacteria;c__Gammaproteobacteria;o__UBA11654;f__UBA11654;g__;s__
MP0786_megahit_197432_746-997	0.894	C3	d__Bacteria	d__Bacteria;p__Proteobacteria;c__Gammaproteobacteria;o__UBA11654;f__UBA11654;g__;s__
MP0786_megahit_197935_1948-3054	1.0	c2a	d__Bacteria	d__Bacteria;p__Proteobacteria;c__Gammaproteobacteria;o__UBA11654;f__UBA11654;g__;s__
MP0786_megahit_202220_3-1055	0.9341	C3	d__Bacteria	d__Bacteria;p__Proteobacteria;c__Gammaproteobacteria;o__Pseudomonadales;f__Pseudohongiellaceae;g__UBA9145;s__UBA9145 sp002712055
MP0786_megahit_204132_2-760	1.0	c2a	d__Bacteria	d__Bacteria;p__Proteobacteria;c__Gammaproteobacteria;o__UBA11654;f__UBA11654;g__;s__
MP0786_megahit_207808_3-776	0.9995	C3	d__Bacteria	d__Bacteria;p__Marinisomatota;c__Marinisomatia;o__Marinisomatales;f__UBA1611;g__UBA1611;s__UBA1611 sp002321855
MP0786_megahit_208145_2-379	0.9254	C3	d__Bacteria	d__Bacteria;p__Proteobacteria;c__Gammaproteobacteria;o__Pseudomonadales;f__Pseudohongiellaceae;g__UBA9145;s__UBA9145 sp002712055
MP0786_megahit_216459_105-806	0.8051	C3	d__Bacteria	d__Bacteria;p__Marinisomatota;c__Marinisomatia;o__Marinisomatales;f__UBA1611;g__UBA1611;s__UBA1611 sp002321855
MP0786_megahit_224896_133-510	1.0	c2a	d__Bacteria	d__Bacteria;p__Proteobacteria;c__Gammaproteobacteria;o__UBA11654;f__UBA11654;g__;s__
MP0786_megahit_225619_1-1113	0.8592	c1a	d__Bacteria	d__Bacteria;p__Proteobacteria;c__Gammaproteobacteria;o__PS1;f__Thioglobaceae;g__Thioglobus;s__
MP0786_megahit_240038_3-695	0.9518	c1a	d__Bacteria	d__Bacteria;p__Proteobacteria;c__Gammaproteobacteria;o__PS1;f__Thioglobaceae;g__Thioglobus;s__
MP0786_megahit_241516_136-1161	1.0	c1a	d__Bacteria	d__Bacteria;p__Proteobacteria;c__Gammaproteobacteria;o__Thiomicrospirales;f__Thioglobaceae;g__Thioglobus;s__
MP0786_megahit_244305_1-492	0.5991	c1a	d__Bacteria	d__Bacteria;p__Proteobacteria;c__Gammaproteobacteria;o__PS1;f__Thioglobaceae;g__Thioglobus;s__
MP0786_megahit_249649_1-558	0.9989	c1a	d__Bacteria	d__Bacteria;p__Proteobacteria;c__Gammaproteobacteria;o__Thiomicrospirales;f__Thioglobaceae;g__Thioglobus;s__
MP0786_megahit_25343_3-1013	0.6761	c2b	d__Bacteria;p__Proteobacteria;c__Gammaproteobacteria	d__Bacteria;p__Proteobacteria;c__Gammaproteobacteria;o__Pseudomonadales;f__Halomonadaceae;g__Halomonas;s__Halomonas sp002696125
MP0786_megahit_256002_3085-4179	1.0	C3	d__Bacteria	d__Bacteria;p__Proteobacteria;c__Gammaproteobacteria;o__UBA11654;f__UBA11654;g__;s__
MP0786_megahit_265681_2-1060	1.0	c1a	d__Bacteria	d__Bacteria;p__Proteobacteria;c__Gammaproteobacteria;o__Thiomicrospirales;f__Thioglobaceae;g__Thioglobus;s__
MP0786_megahit_271733_3169-4266	0.8354	c2b	d__Bacteria;p__Proteobacteria;c__Gammaproteobacteria	d__Bacteria;p__Proteobacteria;c__Gammaproteobacteria;o__Pseudomonadales;f__Pseudomonadaceae;g__Pseudomonas_D;s__Pseudomonas_D pachastrellae
MP0786_megahit_271733_4369-5472	0.8592	c2b	d__Bacteria;p__Proteobacteria;c__Gammaproteobacteria	d__Bacteria;p__Proteobacteria;c__Gammaproteobacteria;o__Pseudomonadales;f__Pseudomonadaceae;g__Pseudomonas_D;s__Pseudomonas_D pachastrellae
MP0786_megahit_277293_3-143	0.9997	c1b	d__Bacteria;p__Proteobacteria	d__Bacteria;p__Proteobacteria;c__Alphaproteobacteria;o__Rhodobacterales;f__Rhodobacteraceae;g__Sulfitobacter;s__Sulfitobacter pontiacus
MP0786_megahit_284372_1355-2134	0.9667	c1b	d__Bacteria;p__Proteobacteria	d__Bacteria;p__Proteobacteria;c__Alphaproteobacteria;o__Rhodobacterales;f__Rhodobacteraceae;g__Sulfitobacter;s__Sulfitobacter pontiacus
MP0786_megahit_31705_916-1032	0.999	c1b	d__Bacteria;p__Proteobacteria	d__Bacteria;p__Proteobacteria;c__Alphaproteobacteria;o__Rhodobacterales;f__Rhodobacteraceae;g__Tritonibacter;s__Tritonibacter mobile
MP0786_megahit_40642_3-110	0.6124	c2b	d__Bacteria;p__Proteobacteria;c__Gammaproteobacteria	d__Bacteria;p__Proteobacteria;c__Gammaproteobacteria;o__Pseudomonadales;f__Halomonadaceae;g__Halomonas;s__Halomonas sp002696125
MP0786_megahit_61286_639-794	0.9994	c1b	d__Bacteria;p__Proteobacteria	d__Bacteria;p__Proteobacteria;c__Alphaproteobacteria;o__Rhodobacterales;f__Rhodobacteraceae;g__Sulfitobacter;s__Sulfitobacter sp001635605
MP0786_megahit_94882_3-665	0.9003	c1b	d__Bacteria;p__Proteobacteria	d__Bacteria;p__Proteobacteria;c__Alphaproteobacteria;o__Rhodobacterales;f__Rhodobacteraceae;g__Sulfitobacter;s__Sulfitobacter sp001635605
MP0788_megahit_110743_2-604	0.7252	C3	d__Bacteria	d__Bacteria;p__Marinisomatota;c__Marinisomatia;o__Marinisomatales;f__UBA1611;g__UBA1611;s__UBA1611 sp002321855
MP0788_megahit_113826_2-589	1.0	C3	d__Bacteria	d__Bacteria;p__Proteobacteria;c__Gammaproteobacteria;o__UBA11654;f__UBA11654;g__;s__
MP0788_megahit_119723_3-785	0.9996	c1b	d__Bacteria;p__Proteobacteria	d__Bacteria;p__Proteobacteria;c__Alphaproteobacteria;o__Rhodobacterales;f__Rhodobacteraceae;g__Paracoccus;s__Paracoccus sp002294185
MP0788_megahit_129459_63-746	0.7523	c2b	d__Bacteria;p__Proteobacteria;c__Gammaproteobacteria	d__Bacteria;p__Proteobacteria;c__Gammaproteobacteria;o__Pseudomonadales;f__Halomonadaceae;g__Halomonas;s__
MP0788_megahit_130326_496-750	0.516	C3	d__Bacteria	d__Bacteria;p__Proteobacteria;c__Gammaproteobacteria;o__Pseudomonadales;f__Pseudohongiellaceae;g__UBA9145;s__UBA9145 sp002712055
MP0788_megahit_133665_2-610	1.0	c2a	d__Bacteria	d__Bacteria;p__Proteobacteria;c__Gammaproteobacteria;o__UBA11654;f__UBA11654;g__;s__
MP0788_megahit_169875_726-1817	0.9011	c1a	d__Bacteria	d__Bacteria;p__Proteobacteria;c__Gammaproteobacteria;o__PS1;f__Thioglobaceae;g__Thioglobus;s__
MP0788_megahit_171711_2858-3943	0.9458	c1b	d__Bacteria;p__Proteobacteria	d__Bacteria;p__Proteobacteria;c__Alphaproteobacteria;o__Rhodobacterales;f__Rhodobacteraceae;g__Sulfitobacter;s__Sulfitobacter sp002731875
MP0788_megahit_175045_3-629	0.7962	C3	d__Bacteria	d__Bacteria;p__Proteobacteria;c__Gammaproteobacteria;o__Pseudomonadales;f__Pseudohongiellaceae;g__UBA9145;s__UBA9145 sp002712055
MP0788_megahit_189024_3-530	1.0	c2a	d__Bacteria	d__Bacteria;p__Proteobacteria;c__Gammaproteobacteria;o__UBA11654;f__UBA11654;g__;s__
MP0788_megahit_193403_2236-2739	1.0	c2a	d__Bacteria	d__Bacteria;p__Proteobacteria;c__Gammaproteobacteria;o__UBA11654;f__UBA11654;g__;s__
MP0788_megahit_217173_1445-2548	0.5285	c2b	d__Bacteria;p__Proteobacteria;c__Gammaproteobacteria	d__Bacteria;p__Proteobacteria;c__Gammaproteobacteria;o__Pseudomonadales;f__Halomonadaceae;g__Halomonas;s__Halomonas sp002696125
MP0788_megahit_232078_9573-10664	0.636	c2b	d__Bacteria;p__Proteobacteria;c__Gammaproteobacteria	d__Bacteria;p__Proteobacteria;c__Gammaproteobacteria;o__Pseudomonadales;f__Pseudomonadaceae;g__Pseudomonas_D;s__Pseudomonas_D pachastrellae
MP0788_megahit_239994_5025-6128	0.8592	c2b	d__Bacteria;p__Proteobacteria;c__Gammaproteobacteria	d__Bacteria;p__Proteobacteria;c__Gammaproteobacteria;o__Pseudomonadales;f__Pseudomonadaceae;g__Pseudomonas_D;s__Pseudomonas_D pachastrellae
MP0788_megahit_239994_6231-7328	0.8354	c2b	d__Bacteria;p__Proteobacteria;c__Gammaproteobacteria	d__Bacteria;p__Proteobacteria;c__Gammaproteobacteria;o__Pseudomonadales;f__Pseudomonadaceae;g__Pseudomonas_D;s__Pseudomonas_D pachastrellae
MP0788_megahit_241586_772-936	1.0	C3	d__Bacteria	d__Bacteria;p__Proteobacteria;c__Gammaproteobacteria;o__UBA11654;f__UBA11654;g__;s__
MP0788_megahit_249165_1-579	1.0	c2a	d__Bacteria	d__Bacteria;p__Proteobacteria;c__Gammaproteobacteria;o__UBA11654;f__UBA11654;g__;s__
MP0788_megahit_254153_1762-2853	0.7113	c1a	d__Bacteria	d__Bacteria;p__Proteobacteria;c__Gammaproteobacteria;o__PS1;f__Thioglobaceae;g__Thioglobus;s__Thioglobus singularis
MP0788_megahit_261677_1-636	1.0	c2a	d__Bacteria	d__Bacteria;p__Proteobacteria;c__Gammaproteobacteria;o__UBA11654;f__UBA11654;g__;s__
MP0788_megahit_262024_1635-2120	1.0	c2a	d__Bacteria	d__Bacteria;p__Proteobacteria;c__Gammaproteobacteria;o__UBA11654;f__UBA11654;g__;s__
MP0788_megahit_268627_1-351	0.9999	c1a	d__Bacteria	d__Bacteria;p__Proteobacteria;c__Gammaproteobacteria;o__Thiomicrospirales;f__Thioglobaceae;g__Thioglobus;s__
MP0788_megahit_278625_378-827	0.9999	c1a	d__Bacteria	d__Bacteria;p__Proteobacteria;c__Gammaproteobacteria;o__Thiomicrospirales;f__Thioglobaceae;g__Thioglobus;s__
MP0788_megahit_280965_3-455	0.999	c1a	d__Bacteria	d__Bacteria;p__Proteobacteria;c__Gammaproteobacteria;o__Thiomicrospirales;f__Thioglobaceae;g__Thioglobus;s__
MP0788_megahit_283616_1-159	1.0	C3	d__Bacteria	d__Bacteria;p__Proteobacteria;c__Gammaproteobacteria;o__UBA11654;f__UBA11654;g__;s__
MP0788_megahit_284889_3-542	1.0	C3	d__Bacteria	d__Bacteria;p__Proteobacteria;c__Gammaproteobacteria;o__UBA11654;f__UBA11654;g__;s__
MP0788_megahit_285955_404-544	0.9997	c1b	d__Bacteria;p__Proteobacteria	d__Bacteria;p__Proteobacteria;c__Alphaproteobacteria;o__Rhodobacterales;f__Rhodobacteraceae;g__Sulfitobacter;s__Sulfitobacter pontiacus
MP0788_megahit_291833_1-567	0.9496	c1b	d__Bacteria;p__Proteobacteria	d__Bacteria;p__Proteobacteria;c__Alphaproteobacteria;o__Rhodobacterales;f__Rhodobacteraceae;g__Sulfitobacter;s__Sulfitobacter pontiacus
MP0788_megahit_292609_2-547	1.0	C3	d__Bacteria	d__Bacteria;p__Proteobacteria;c__Gammaproteobacteria;o__UBA11654;f__UBA11654;g__;s__
MP0788_megahit_30419_90-587	0.5854	c2a	d__Bacteria	d__Bacteria;p__Proteobacteria;c__Gammaproteobacteria;o__UBA11654;f__UBA11654;g__;s__
MP0788_megahit_30433_72-794	0.5972	c2a	d__Bacteria	d__Bacteria;p__Proteobacteria;c__Gammaproteobacteria;o__UBA11654;f__UBA11654;g__;s__
MP0788_megahit_40583_447-623	0.9999	C3	d__Bacteria	d__Bacteria;p__Proteobacteria;c__Alphaproteobacteria;o__Rhodobacterales;f__Rhodobacteraceae;g__LFER01;s__
MP0788_megahit_4236_2-130	0.9986	c1b	d__Bacteria;p__Proteobacteria	d__Bacteria;p__Proteobacteria;c__Alphaproteobacteria;o__Rhodobacterales;f__Rhodobacteraceae;g__Paracoccus;s__Paracoccus sp002294185
MP0788_megahit_43390_519-701	0.9996	c1b	d__Bacteria;p__Proteobacteria	d__Bacteria;p__Proteobacteria;c__Alphaproteobacteria;o__Rhodobacterales;f__Rhodobacteraceae;g__Paracoccus;s__Paracoccus sp002294185
MP0788_megahit_51748_1004-2185	0.9249	c1a	d__Bacteria	d__Bacteria;p__Proteobacteria;c__Alphaproteobacteria;o__Rhizobiales;f__Rhizobiaceae;g__Fulvimarina;s__Fulvimarina manganoxydans
MP0788_megahit_84040_1-357	0.9893	c2a	d__Bacteria	d__Bacteria;p__Proteobacteria;c__Gammaproteobacteria;o__UBA11654;f__UBA11654;g__;s__
MP0790_megahit_109686_321-962	0.9396	c1a	d__Bacteria	d__Bacteria;p__Proteobacteria;c__Alphaproteobacteria;o__HIMB59;f__HIMB59;g__HIMB59;s__
MP0790_megahit_113826_1-375	0.9135	c1a	d__Bacteria	d__Bacteria;p__Proteobacteria;c__Alphaproteobacteria;o__HIMB59;f__HIMB59;g__HIMB59;s__
MP0790_megahit_116573_2-508	0.9991	c1b	d__Bacteria;p__Proteobacteria	d__Bacteria;p__Proteobacteria;c__Alphaproteobacteria;o__Rhodobacterales;f__Rhodobacteraceae;g__Tritonibacter;s__Tritonibacter mobile
MP0790_megahit_121129_3416-4507	0.636	c2b	d__Bacteria;p__Proteobacteria;c__Gammaproteobacteria	d__Bacteria;p__Proteobacteria;c__Gammaproteobacteria;o__Pseudomonadales;f__Pseudomonadaceae;g__Pseudomonas_D;s__Pseudomonas_D pachastrellae
MP0790_megahit_125224_1709-2812	0.8592	c2b	d__Bacteria;p__Proteobacteria;c__Gammaproteobacteria	d__Bacteria;p__Proteobacteria;c__Gammaproteobacteria;o__Pseudomonadales;f__Pseudomonadaceae;g__Pseudomonas_D;s__Pseudomonas_D pachastrellae
MP0790_megahit_125224_509-1606	0.8354	c2b	d__Bacteria;p__Proteobacteria;c__Gammaproteobacteria	d__Bacteria;p__Proteobacteria;c__Gammaproteobacteria;o__Pseudomonadales;f__Pseudomonadaceae;g__Pseudomonas_D;s__Pseudomonas_D pachastrellae
MP0790_megahit_137358_3-395	0.9994	c1b	d__Bacteria;p__Proteobacteria	d__Bacteria;p__Proteobacteria;c__Alphaproteobacteria;o__Rhodobacterales;f__Rhodobacteraceae;g__Sulfitobacter;s__Sulfitobacter sp001635605
MP0790_megahit_153121_2-568	0.653	c1a	d__Bacteria	d__Bacteria;p__Proteobacteria;c__Alphaproteobacteria;o__HIMB59;f__HIMB59;g__HIMB59;s__HIMB59 sp004321805
MP0790_megahit_153333_1-387	0.8072	c1b	d__Bacteria;p__Proteobacteria	d__Bacteria;p__Proteobacteria;c__Alphaproteobacteria;o__Rhodobacterales;f__Rhodobacteraceae;g__Tritonibacter;s__Tritonibacter mobile
MP0790_megahit_156204_1-627	0.8499	C3	d__Bacteria	d__Bacteria;p__Proteobacteria;c__Alphaproteobacteria;o__Rhodobacterales;f__Rhodobacteraceae;g__HIMB11;s__
MP0790_megahit_180020_1-195	0.999	c1a	d__Bacteria	d__Bacteria;p__Proteobacteria;c__Alphaproteobacteria;o__HIMB59;f__HIMB59;g__HIMB59
MP0790_megahit_190754_2-457	0.8242	c1a	d__Bacteria	d__Bacteria;p__Proteobacteria;c__Alphaproteobacteria;o__Rhizobiales_B;f__TMED25;g__MED-G09;s__
MP0790_megahit_191034_759-1199	0.9676	C3	d__Bacteria	d__Bacteria;p__Proteobacteria;c__Gammaproteobacteria;o__UBA10353;f__LS-SOB;g__UBA868;s__UBA868 sp002295285
MP0790_megahit_206760_1-156	0.9996	C3	d__Bacteria	d__Bacteria;p__Proteobacteria;c__Alphaproteobacteria;o__Rhodobacterales;f__Rhodobacteraceae;g__HIMB11;s__
MP0790_megahit_210575_1359-1757	0.9506	C3	d__Bacteria	d__Bacteria;p__Proteobacteria;c__Gammaproteobacteria;o__UBA10353;f__LS-SOB;g__UBA868;s__UBA868 sp002295285
MP0790_megahit_215540_68-1177	0.9996	C3	d__Bacteria	d__Bacteria;p__Proteobacteria;c__Alphaproteobacteria;o__Rhodobacterales;f__Rhodobacteraceae;g__HIMB11;s__
MP0790_megahit_220017_956-1345	0.6674	c2b	d__Bacteria;p__Proteobacteria;c__Gammaproteobacteria	d__Bacteria;p__Proteobacteria;c__Gammaproteobacteria;o__Pseudomonadales;f__Halomonadaceae;g__Halomonas;s__Halomonas sp002696125
MP0790_megahit_263488_1724-1996	0.7018	C3	d__Bacteria	d__Bacteria;p__Proteobacteria;c__Gammaproteobacteria;o__UBA11654;f__UBA11654;g__UBA11654;s__UBA11654 sp001629325
MP0790_megahit_276618_3-602	0.8983	C3	d__Bacteria	d__Bacteria;p__Proteobacteria;c__Gammaproteobacteria;o__UBA11654;f__UBA11654;g__UBA11654;s__
MP0790_megahit_281015_261-1397	0.5303	c2a	d__Bacteria	d__Bacteria;p__Proteobacteria;c__Gammaproteobacteria;o__UBA11654;f__UBA11654;g__UBA11654;s__
MP0790_megahit_305241_3-302	0.8446	C3	d__Bacteria	d__Bacteria;p__Proteobacteria;c__Gammaproteobacteria;o__UBA11654;f__UBA11654;g__UBA11654;s__UBA11654 sp001629325
MP0790_megahit_317975_12193-13374	0.9249	c1a	d__Bacteria	d__Bacteria;p__Proteobacteria;c__Alphaproteobacteria;o__Rhizobiales;f__Rhizobiaceae;g__Fulvimarina;s__Fulvimarina manganoxydans
MP0790_megahit_322107_3180-3884	0.6344	c2b	d__Bacteria;p__Proteobacteria;c__Gammaproteobacteria	d__Bacteria;p__Proteobacteria;c__Gammaproteobacteria;o__Pseudomonadales;f__Halomonadaceae;g__Halomonas;s__Halomonas sp002696125
MP0790_megahit_337245_4819-5904	0.7732	c1b	d__Bacteria;p__Proteobacteria	d__Bacteria;p__Proteobacteria;c__Alphaproteobacteria;o__Rhodobacterales;f__Rhodobacteraceae;g__CPC320;s__CPC320 sp002336405
MP0790_megahit_359550_1-1020	0.9529	C3	d__Bacteria	d__Bacteria;p__Proteobacteria;c__Alphaproteobacteria;o__Rhodobacterales;f__Rhodobacteraceae;g__HIMB11;s__
MP0790_megahit_397514_1-825	0.9305	c1b	d__Bacteria;p__Proteobacteria	d__Bacteria;p__Proteobacteria;c__Alphaproteobacteria;o__Rhodobacterales;f__Rhodobacteraceae;g__Sulfitobacter;s__Sulfitobacter pontiacus
MP0790_megahit_398383_3-143	0.9997	c1b	d__Bacteria;p__Proteobacteria	d__Bacteria;p__Proteobacteria;c__Alphaproteobacteria;o__Rhodobacterales;f__Rhodobacteraceae;g__Sulfitobacter;s__Sulfitobacter pontiacus
MP0790_megahit_84548_386-1495	1.0	C3	d__Bacteria	d__Bacteria;p__Proteobacteria;c__Alphaproteobacteria;o__Rhodobacterales;f__Rhodobacteraceae;g__LFER01;s__
MP0790_megahit_96559_611-718	0.999	c1b	d__Bacteria;p__Proteobacteria	d__Bacteria;p__Proteobacteria;c__Alphaproteobacteria;o__Rhodobacterales;f__Rhodobacteraceae;g__Tritonibacter;s__Tritonibacter mobile
MP0878_megahit_103758_3-716	0.8851	C3	d__Bacteria	d__Bacteria;p__Proteobacteria;c__Gammaproteobacteria;o__UBA10353;f__LS-SOB;g__UBA11791;s__UBA11791 sp002714255
MP0878_megahit_118418_876-974	0.76	c1a	d__Bacteria	d__Bacteria;p__Proteobacteria;c__Alphaproteobacteria;o__Rhizobiales;f__Rhizobiaceae;g__Allorhizobium;s__
MP0878_megahit_152043_3-623	0.9996	c1a	d__Bacteria	d__Bacteria;p__Proteobacteria;c__Alphaproteobacteria;o__Rhizobiales;f__Rhizobiaceae;g__Agrobacterium;s__Agrobacterium tumefaciens_F
MP0878_megahit_178327_5692-6792	0.5949	c1a	d__Bacteria	d__Bacteria;p__Proteobacteria;c__Alphaproteobacteria;o__Rhodospirillales_A;f__Thalassospiraceae;g__Thalassospira
MP0878_megahit_184063_3-653	0.854	c2b	d__Bacteria;p__Proteobacteria;c__Gammaproteobacteria	d__Bacteria;p__Proteobacteria;c__Gammaproteobacteria;o__Pseudomonadales;f__Pseudomonadaceae;g__Pseudomonas_D;s__Pseudomonas_D pachastrellae
MP0878_megahit_204050_5476-6561	0.971	c1b	d__Bacteria;p__Proteobacteria	d__Bacteria;p__Proteobacteria;c__Alphaproteobacteria;o__Rhodobacterales;f__Rhodobacteraceae;g__Sulfitobacter;s__Sulfitobacter pontiacus
MP0878_megahit_209639_14027-15208	0.9249	c1a	d__Bacteria	d__Bacteria;p__Proteobacteria;c__Alphaproteobacteria;o__Rhizobiales;f__Rhizobiaceae;g__Fulvimarina;s__Fulvimarina manganoxydans
MP0878_megahit_210358_536-1636	0.9994	c1a	d__Bacteria	d__Bacteria;p__Proteobacteria;c__Gammaproteobacteria;o__PS1;f__Thioglobaceae;g__Thioglobus;s__
MP0878_megahit_214541_921-2012	0.7846	c2b	d__Bacteria;p__Proteobacteria;c__Gammaproteobacteria	d__Bacteria;p__Proteobacteria;c__Gammaproteobacteria;o__Pseudomonadales;f__Pseudomonadaceae;g__Pseudomonas_D;s__Pseudomonas_D pachastrellae
MP0878_megahit_220938_200-970	0.828	c2b	d__Bacteria;p__Proteobacteria;c__Gammaproteobacteria	d__Bacteria;p__Proteobacteria;c__Gammaproteobacteria;o__Pseudomonadales;f__Pseudomonadaceae;g__Pseudomonas_D;s__Pseudomonas_D pachastrellae
MP0878_megahit_222733_99-1190	0.9995	c2b	d__Bacteria;p__Proteobacteria;c__Gammaproteobacteria	d__Bacteria;p__Proteobacteria;c__Gammaproteobacteria;o__Pseudomonadales;f__Pseudomonadaceae;g__Pseudomonas_D;s__Pseudomonas_D pachastrellae
MP0878_megahit_222835_4768-5865	0.9928	c1a	d__Bacteria	d__Bacteria;p__Proteobacteria;c__Gammaproteobacteria;o__PS1;f__Thioglobaceae;g__;s__
MP0878_megahit_251026_2-682	0.8563	C3	d__Bacteria	d__Bacteria;p__Proteobacteria;c__Gammaproteobacteria;o__UBA11654;f__UBA11654;g__;s__
MP0878_megahit_267050_1-198	1.0	c2a	d__Bacteria	d__Bacteria;p__Proteobacteria;c__Gammaproteobacteria;o__UBA11654;f__UBA11654;g__;s__
MP0878_megahit_268244_3-518	1.0	c2a	d__Bacteria	d__Bacteria;p__Proteobacteria;c__Gammaproteobacteria;o__UBA11654;f__UBA11654;g__;s__
MP0878_megahit_271280_2-562	1.0	c2a	d__Bacteria	d__Bacteria;p__Proteobacteria;c__Gammaproteobacteria;o__UBA11654;f__UBA11654;g__;s__
MP0878_megahit_273813_4308-5402	1.0	c1a	d__Bacteria	d__Bacteria;p__SAR324;c__SAR324;o__SAR324;f__NAC60-12;g__Arctic96AD-7;s__
MP0878_megahit_276788_41440-42531	0.636	c2b	d__Bacteria;p__Proteobacteria;c__Gammaproteobacteria	d__Bacteria;p__Proteobacteria;c__Gammaproteobacteria;o__Pseudomonadales;f__Pseudomonadaceae;g__Pseudomonas_D;s__Pseudomonas_D pachastrellae
MP0878_megahit_279880_54230-55327	0.8354	c2b	d__Bacteria;p__Proteobacteria;c__Gammaproteobacteria	d__Bacteria;p__Proteobacteria;c__Gammaproteobacteria;o__Pseudomonadales;f__Pseudomonadaceae;g__Pseudomonas_D;s__Pseudomonas_D pachastrellae
MP0878_megahit_279880_55430-56533	0.8592	c2b	d__Bacteria;p__Proteobacteria;c__Gammaproteobacteria	d__Bacteria;p__Proteobacteria;c__Gammaproteobacteria;o__Pseudomonadales;f__Pseudomonadaceae;g__Pseudomonas_D;s__Pseudomonas_D pachastrellae
MP0878_megahit_3326_228-524	0.9996	c1b	d__Bacteria;p__Proteobacteria	d__Bacteria;p__Proteobacteria;c__Alphaproteobacteria;o__Rhodobacterales;f__Rhodobacteraceae;g__Marinovum;s__Marinovum algicola
MP0878_megahit_50264_1-459	0.6495	c2b	d__Bacteria;p__Proteobacteria;c__Gammaproteobacteria	d__Bacteria;p__Proteobacteria;c__Gammaproteobacteria;o__Pseudomonadales;f__Halomonadaceae;g__Halomonas;s__Halomonas sp002696125
MP0878_megahit_50993_312-917	0.8207	c1b	d__Bacteria;p__Proteobacteria	d__Bacteria;p__Proteobacteria;c__Alphaproteobacteria;o__Rhodobacterales;f__Rhodobacteraceae;g__Salipiger;s__Salipiger marinus
MP0878_megahit_55175_3-353	0.7107	c2b	d__Bacteria;p__Proteobacteria;c__Gammaproteobacteria	d__Bacteria;p__Proteobacteria;c__Gammaproteobacteria;o__Pseudomonadales;f__Halomonadaceae;g__Halomonas;s__Halomonas sp002696125
MP0878_megahit_74259_1714-1980	0.9997	C3	d__Bacteria	d__Bacteria;p__Proteobacteria;c__Gammaproteobacteria;o__Pseudomonadales;f__Pseudohongiellaceae;g__UBA9145;s__
MP0878_megahit_8908_282-578	0.9992	C3	d__Bacteria	d__Bacteria;p__Proteobacteria;c__Gammaproteobacteria;o__UBA10353;f__LS-SOB;g__UBA11791;s__UBA11791 sp002714255
MP0878_megahit_90740_2-415	0.9997	C3	d__Bacteria	d__Bacteria;p__Proteobacteria;c__Gammaproteobacteria;o__Pseudomonadales;f__Pseudohongiellaceae;g__UBA9145;s__
MP0880_megahit_149446_265-966	0.8896	c1a	d__Bacteria	d__Bacteria;p__Proteobacteria;c__Alphaproteobacteria;o__Rhizobiales;f__Rhizobiaceae;g__Agrobacterium;s__Agrobacterium tumefaciens_F
MP0880_megahit_154220_6333-7436	0.9997	C3	d__Bacteria	d__Bacteria;p__Proteobacteria;c__Gammaproteobacteria;o__Pseudomonadales;f__Pseudohongiellaceae;g__UBA9145;s__UBA9145 sp002731775
MP0880_megahit_158073_942-2060	0.9592	C3	d__Bacteria	d__Bacteria;p__Proteobacteria;c__Gammaproteobacteria;o__UBA10353;f__LS-SOB;g__UBA11791;s__UBA11791 sp002714255
MP0880_megahit_163004_5826-6917	0.636	c2b	d__Bacteria;p__Proteobacteria;c__Gammaproteobacteria	d__Bacteria;p__Proteobacteria;c__Gammaproteobacteria;o__Pseudomonadales;f__Pseudomonadaceae;g__Pseudomonas_D;s__Pseudomonas_D pachastrellae
MP0880_megahit_195097_3-509	0.5025	c1a	d__Bacteria	d__Bacteria;p__Proteobacteria;c__Gammaproteobacteria;o__PS1;f__Thioglobaceae;g__Thioglobus;s__
MP0880_megahit_21001_2-631	0.9289	C3	d__Bacteria	d__Bacteria;p__Proteobacteria;c__Gammaproteobacteria;o__GCA-2729495;f__GCA-2729495;g__;s__
MP0880_megahit_243646_1918-2400	1.0	C3	d__Bacteria	d__Bacteria;p__Proteobacteria;c__Gammaproteobacteria;o__Pseudomonadales;f__HTCC2089;g__UBA11889;s__UBA11889 sp002313255
MP0880_megahit_244379_14017-15198	0.9249	c1a	d__Bacteria	d__Bacteria;p__Proteobacteria;c__Alphaproteobacteria;o__Rhizobiales;f__Rhizobiaceae;g__Fulvimarina;s__Fulvimarina manganoxydans
MP0880_megahit_249227_2632-3735	0.8592	c2b	d__Bacteria;p__Proteobacteria;c__Gammaproteobacteria	d__Bacteria;p__Proteobacteria;c__Gammaproteobacteria;o__Pseudomonadales;f__Pseudomonadaceae;g__Pseudomonas_D;s__Pseudomonas_D pachastrellae
MP0880_megahit_249227_3838-4935	0.8354	c2b	d__Bacteria;p__Proteobacteria;c__Gammaproteobacteria	d__Bacteria;p__Proteobacteria;c__Gammaproteobacteria;o__Pseudomonadales;f__Pseudomonadaceae;g__Pseudomonas_D;s__Pseudomonas_D pachastrellae
MP0880_megahit_263622_708-1226	1.0	c2a	d__Bacteria	d__Bacteria;p__Proteobacteria;c__Gammaproteobacteria;o__UBA11654;f__UBA11654;g__;s__
MP0880_megahit_273385_620-1720	0.9994	c1a	d__Bacteria	d__Bacteria;p__Proteobacteria;c__Gammaproteobacteria;o__PS1;f__Thioglobaceae;g__Thioglobus;s__
MP0880_megahit_273781_8833-9918	0.9779	c1b	d__Bacteria;p__Proteobacteria	d__Bacteria;p__Proteobacteria;c__Alphaproteobacteria;o__Rhodobacterales;f__Rhodobacteraceae;g__Sulfitobacter;s__Sulfitobacter pontiacus
MP0880_megahit_301488_307-534	0.9996	C3	d__Bacteria	d__Bacteria;p__Proteobacteria;c__Gammaproteobacteria;o__UBA11654;f__UBA11654;g__;s__
MP0880_megahit_51367_2-529	1.0	c1a	d__Bacteria	d__Bacteria;p__SAR324;c__SAR324;o__SAR324;f__NAC60-12;g__Arctic96AD-7;s__
MP0880_megahit_6007_3-341	1.0	c1a	d__Bacteria	d__Bacteria;p__SAR324;c__SAR324;o__SAR324;f__NAC60-12;g__Arctic96AD-7;s__
MP0882_megahit_137128_189-965	0.9243	C3	d__Bacteria	d__Bacteria;p__Proteobacteria;c__Gammaproteobacteria;o__UBA10353;f__LS-SOB;g__UBA11791;s__UBA11791 sp002714255
MP0882_megahit_155220_2-766	1.0	C3	d__Bacteria	d__Bacteria;p__Proteobacteria;c__Gammaproteobacteria;o__Pseudomonadales;f__HTCC2089;g__UBA11889;s__UBA11889 sp002313255
MP0882_megahit_18638_463-633	0.9988	c2b	d__Bacteria;p__Proteobacteria;c__Gammaproteobacteria	d__Bacteria;p__Proteobacteria;c__Gammaproteobacteria;o__Pseudomonadales;f__Halomonadaceae;g__Halomonas;s__Halomonas sp002696125
MP0882_megahit_211153_2-877	1.0	C3	d__Bacteria	d__Bacteria;p__Proteobacteria;c__Gammaproteobacteria;o__UBA11654;f__UBA11654;g__;s__
MP0882_megahit_215456_3-776	0.8424	c1a	d__Bacteria	d__Bacteria;p__Proteobacteria;c__Gammaproteobacteria;o__PS1;f__Thioglobaceae;g__Thioglobus;s__
MP0882_megahit_224718_2747-3832	0.9779	c1b	d__Bacteria;p__Proteobacteria	d__Bacteria;p__Proteobacteria;c__Alphaproteobacteria;o__Rhodobacterales;f__Rhodobacteraceae;g__Sulfitobacter;s__Sulfitobacter pontiacus
MP0882_megahit_227312_117-593	0.5211	c1a	d__Bacteria	d__Bacteria;p__Proteobacteria;c__Gammaproteobacteria;o__PS1;f__Thioglobaceae;g__Thioglobus;s__
MP0882_megahit_227335_1936-3096	0.8468	C3	d__Bacteria	d__Bacteria;p__Proteobacteria;c__Gammaproteobacteria;o__Pseudomonadales;f__Pseudohongiellaceae;g__UBA9145;s__UBA9145 sp002694855
MP0882_megahit_236749_3-776	0.9995	C3	d__Bacteria	d__Bacteria;p__Marinisomatota;c__Marinisomatia;o__Marinisomatales;f__UBA1611;g__UBA1611;s__UBA1611 sp002321855
MP0882_megahit_248057_10154-10342	1.0	C3	d__Bacteria	d__Bacteria;p__Proteobacteria;c__Gammaproteobacteria;o__UBA11654;f__UBA11654;g__;s__
MP0882_megahit_25130_1-672	0.7287	c2b	d__Bacteria;p__Proteobacteria;c__Gammaproteobacteria	d__Bacteria;p__Proteobacteria;c__Gammaproteobacteria;o__Pseudomonadales;f__Halomonadaceae;g__Halomonas;s__Halomonas sp002696125
MP0882_megahit_253829_96-1202	1.0	c2a	d__Bacteria	d__Bacteria;p__Proteobacteria;c__Gammaproteobacteria;o__UBA11654;f__UBA11654;g__;s__
MP0882_megahit_257739_3-962	1.0	c2a	d__Bacteria	d__Bacteria;p__Proteobacteria;c__Gammaproteobacteria;o__UBA11654;f__UBA11654;g__;s__
MP0882_megahit_258698_1-777	0.7653	C3	d__Bacteria	d__Bacteria;p__Proteobacteria;c__Gammaproteobacteria;o__UBA11654;f__UBA11654;g__;s__
MP0882_megahit_262645_3-1040	0.7882	C3	d__Bacteria	d__Bacteria;p__Proteobacteria;c__Gammaproteobacteria;o__UBA11654;f__UBA11654;g__;s__
MP0882_megahit_275297_12-572	1.0	c1a	d__Bacteria	d__Bacteria;p__Proteobacteria;c__Gammaproteobacteria;o__Thiomicrospirales;f__Thioglobaceae;g__Thioglobus;s__
MP0882_megahit_276306_253-693	0.999	c1a	d__Bacteria	d__Bacteria;p__Proteobacteria;c__Gammaproteobacteria;o__Thiomicrospirales;f__Thioglobaceae;g__Thioglobus;s__
MP0882_megahit_278418_2-562	1.0	c1a	d__Bacteria	d__Bacteria;p__Proteobacteria;c__Gammaproteobacteria;o__Thiomicrospirales;f__Thioglobaceae;g__Thioglobus;s__
MP0882_megahit_289425_327-626	1.0	c2a	d__Bacteria	d__Bacteria;p__Proteobacteria;c__Gammaproteobacteria;o__UBA11654;f__UBA11654;g__;s__
MP0882_megahit_45492_501-1208	0.9423	c2b	d__Bacteria;p__Proteobacteria;c__Gammaproteobacteria	d__Bacteria;p__Proteobacteria;c__Gammaproteobacteria;o__Pseudomonadales;f__Pseudomonadaceae;g__Pseudomonas_D;s__Pseudomonas_D pachastrellae
MP0882_megahit_48938_199-663	0.9994	c1a	d__Bacteria	d__Bacteria;p__Proteobacteria;c__Gammaproteobacteria;o__PS1;f__Thioglobaceae;g__Thioglobus;s__
MP0882_megahit_51349_358-1299	0.6553	c2b	d__Bacteria;p__Proteobacteria;c__Gammaproteobacteria	d__Bacteria;p__Proteobacteria;c__Gammaproteobacteria;o__Pseudomonadales;f__Pseudomonadaceae;g__Pseudomonas_D;s__Pseudomonas_D pachastrellae
MP0882_megahit_62475_1109-2212	0.8592	c2b	d__Bacteria;p__Proteobacteria;c__Gammaproteobacteria	d__Bacteria;p__Proteobacteria;c__Gammaproteobacteria;o__Pseudomonadales;f__Pseudomonadaceae;g__Pseudomonas_D;s__Pseudomonas_D pachastrellae
MP0882_megahit_62475_2315-2695	0.5939	c2b	d__Bacteria;p__Proteobacteria;c__Gammaproteobacteria	d__Bacteria;p__Proteobacteria;c__Gammaproteobacteria;o__Pseudomonadales;f__Pseudomonadaceae;g__Pseudomonas_D;s__Pseudomonas_D pachastrellae
MP0882_megahit_82208_894-2075	0.9249	c1a	d__Bacteria	d__Bacteria;p__Proteobacteria;c__Alphaproteobacteria;o__Rhizobiales;f__Rhizobiaceae;g__Fulvimarina;s__Fulvimarina manganoxydans
MP0884_megahit_138207_1029-1496	1.0	c2a	d__Bacteria	d__Bacteria;p__Proteobacteria;c__Gammaproteobacteria;o__UBA11654;f__UBA11654;g__;s__
MP0884_megahit_146425_14017-15198	0.9249	c1a	d__Bacteria	d__Bacteria;p__Proteobacteria;c__Alphaproteobacteria;o__Rhizobiales;f__Rhizobiaceae;g__Fulvimarina;s__Fulvimarina manganoxydans
MP0884_megahit_188970_5814-6905	0.636	c2b	d__Bacteria;p__Proteobacteria;c__Gammaproteobacteria	d__Bacteria;p__Proteobacteria;c__Gammaproteobacteria;o__Pseudomonadales;f__Pseudomonadaceae;g__Pseudomonas_D;s__Pseudomonas_D pachastrellae
MP0884_megahit_21005_963-1256	0.9992	C3	d__Bacteria	d__Bacteria;p__Proteobacteria;c__Gammaproteobacteria;o__Pseudomonadales;f__HTCC2089;g__UBA11889;s__UBA11889 sp002313255
MP0884_megahit_233319_519-779	0.8802	C3	d__Bacteria	d__Bacteria;p__Marinisomatota;c__Marinisomatia;o__Marinisomatales;f__UBA1611;g__UBA1611;s__UBA1611 sp002321855
MP0884_megahit_234732_14768-15871	0.8592	c2b	d__Bacteria;p__Proteobacteria;c__Gammaproteobacteria	d__Bacteria;p__Proteobacteria;c__Gammaproteobacteria;o__Pseudomonadales;f__Pseudomonadaceae;g__Pseudomonas_D;s__Pseudomonas_D pachastrellae
MP0884_megahit_234732_15974-17071	0.8354	c2b	d__Bacteria;p__Proteobacteria;c__Gammaproteobacteria	d__Bacteria;p__Proteobacteria;c__Gammaproteobacteria;o__Pseudomonadales;f__Pseudomonadaceae;g__Pseudomonas_D;s__Pseudomonas_D pachastrellae
MP0884_megahit_235482_3-170	0.9647	c2a	d__Bacteria	d__Bacteria;p__Proteobacteria;c__Gammaproteobacteria;o__UBA11654;f__UBA11654;g__;s__
MP0884_megahit_237548_1-498	1.0	c2a	d__Bacteria	d__Bacteria;p__Proteobacteria;c__Gammaproteobacteria;o__UBA11654;f__UBA11654;g__;s__
MP0884_megahit_244259_855-1232	0.5769	C3	d__Bacteria	d__Bacteria;p__Proteobacteria;c__Gammaproteobacteria;o__Pseudomonadales;f__Pseudohongiellaceae;g__UBA9145;s__UBA9145 sp002712055
MP0884_megahit_252029_3-929	1.0	c2a	d__Bacteria	d__Bacteria;p__Proteobacteria;c__Gammaproteobacteria;o__UBA11654;f__UBA11654;g__;s__
MP0884_megahit_258081_3-485	0.7474	C3	d__Bacteria	d__Bacteria;p__Proteobacteria;c__Gammaproteobacteria;o__Pseudomonadales;f__Pseudohongiellaceae;g__UBA9145;s__UBA9145 sp002712055
MP0884_megahit_269317_1-732	1.0	c1a	d__Bacteria	d__Bacteria;p__Proteobacteria;c__Gammaproteobacteria;o__Thiomicrospirales;f__Thioglobaceae;g__Thioglobus;s__
MP0884_megahit_269367_532-1044	1.0	C3	d__Bacteria	d__Bacteria;p__Proteobacteria;c__Gammaproteobacteria;o__UBA11654;f__UBA11654;g__;s__
MP0884_megahit_283022_3-281	0.8783	c1a	d__Bacteria	d__Bacteria;p__Proteobacteria;c__Gammaproteobacteria;o__Thiomicrospirales;f__Thioglobaceae;g__Thioglobus;s__
MP0884_megahit_283129_570-1214	1.0	c2a	d__Bacteria	d__Bacteria;p__Proteobacteria;c__Gammaproteobacteria;o__UBA11654;f__UBA11654;g__;s__
MP0884_megahit_284094_824-1909	0.971	c1b	d__Bacteria;p__Proteobacteria	d__Bacteria;p__Proteobacteria;c__Alphaproteobacteria;o__Rhodobacterales;f__Rhodobacteraceae;g__Sulfitobacter;s__Sulfitobacter pontiacus
MP0884_megahit_295213_127-885	0.8712	C3	d__Bacteria	d__Bacteria;p__Proteobacteria;c__Gammaproteobacteria;o__UBA11654;f__UBA11654;g__;s__
MP0884_megahit_298582_3-563	0.9977	C3	d__Bacteria	d__Bacteria;p__Proteobacteria;c__Gammaproteobacteria;o__UBA11654;f__UBA11654;g__;s__
MP0884_megahit_315742_775-1101	1.0	c2a	d__Bacteria	d__Bacteria;p__Proteobacteria;c__Gammaproteobacteria;o__UBA11654;f__UBA11654;g__;s__
MP0884_megahit_321342_666-1088	0.999	c1a	d__Bacteria	d__Bacteria;p__Proteobacteria;c__Gammaproteobacteria;o__Thiomicrospirales;f__Thioglobaceae;g__Thioglobus;s__
MP0884_megahit_59212_1-240	0.9999	C3	d__Bacteria	d__Bacteria;p__Proteobacteria;c__Gammaproteobacteria;o__Pseudomonadales;f__HTCC2089;g__UBA11889;s__UBA11889 sp002313255
MP0884_megahit_69996_3-158	0.5122	c2b	d__Bacteria;p__Proteobacteria;c__Gammaproteobacteria	d__Bacteria;p__Proteobacteria;c__Gammaproteobacteria;o__Pseudomonadales;f__Halomonadaceae;g__Halomonas;s__Halomonas sp002696125
MP0884_megahit_74368_501-1457	0.7198	c2b	d__Bacteria;p__Proteobacteria;c__Gammaproteobacteria	d__Bacteria;p__Proteobacteria;c__Gammaproteobacteria;o__Pseudomonadales;f__Halomonadaceae;g__Halomonas;s__Halomonas sp002696125
MP0886_megahit_110016_653-892	0.9997	c1b	d__Bacteria;p__Proteobacteria	d__Bacteria;p__Proteobacteria;c__Alphaproteobacteria;o__Rhodobacterales;f__Rhodobacteraceae;g__Sulfitobacter;s__Sulfitobacter pontiacus
MP0886_megahit_120003_3-491	0.762	c1a	d__Bacteria	d__Bacteria;p__Proteobacteria;c__Alphaproteobacteria;o__Rhizobiales;f__Rhizobiaceae;g__Fulvimarina;s__Fulvimarina manganoxydans
MP0886_megahit_149975_3-791	1.0	c2a	d__Bacteria	d__Bacteria;p__Proteobacteria;c__Gammaproteobacteria;o__UBA11654;f__UBA11654;g__;s__
MP0886_megahit_254770_1-846	1.0	c1a	d__Bacteria	d__Bacteria;p__Proteobacteria;c__Gammaproteobacteria;o__Thiomicrospirales;f__Thioglobaceae;g__Thioglobus;s__
MP0886_megahit_254808_431-1000	0.7505	C3	d__Bacteria	d__Bacteria;p__Proteobacteria;c__Gammaproteobacteria;o__Pseudomonadales;f__Pseudohongiellaceae;g__UBA9145;s__UBA9145 sp002712055
MP0886_megahit_255720_1-414	0.6613	C3	d__Bacteria	d__Bacteria;p__Proteobacteria;c__Gammaproteobacteria;o__Pseudomonadales;f__Pseudohongiellaceae;g__UBA9145;s__UBA9145 sp002712055
MP0886_megahit_265581_1-276	0.8998	c1a	d__Bacteria	d__Bacteria;p__Proteobacteria;c__Gammaproteobacteria;o__Thiomicrospirales;f__Thioglobaceae;g__Thioglobus;s__
MP0886_megahit_285058_44116-45207	0.636	c2b	d__Bacteria;p__Proteobacteria;c__Gammaproteobacteria	d__Bacteria;p__Proteobacteria;c__Gammaproteobacteria;o__Pseudomonadales;f__Pseudomonadaceae;g__Pseudomonas_D;s__Pseudomonas_D pachastrellae
MP0886_megahit_294069_1-627	1.0	c2a	d__Bacteria	d__Bacteria;p__Proteobacteria;c__Gammaproteobacteria;o__UBA11654;f__UBA11654;g__;s__
MP0886_megahit_299052_3-602	1.0	c2a	d__Bacteria	d__Bacteria;p__Proteobacteria;c__Gammaproteobacteria;o__UBA11654;f__UBA11654;g__;s__
MP0886_megahit_303888_3-494	0.6836	c1a	d__Bacteria	d__Bacteria;p__Proteobacteria;c__Gammaproteobacteria;o__Thiomicrospirales;f__Thioglobaceae;g__Thioglobus;s__
MP0886_megahit_307538_3-206	0.995	C3	d__Bacteria	d__Bacteria;p__Proteobacteria;c__Gammaproteobacteria;o__UBA11654;f__UBA11654;g__;s__
MP0886_megahit_318264_1-561	0.9921	c1a	d__Bacteria	d__Bacteria;p__Proteobacteria;c__Gammaproteobacteria;o__Thiomicrospirales;f__Thioglobaceae;g__Thioglobus;s__
MP0886_megahit_327985_6302-7408	1.0	c2a	d__Bacteria	d__Bacteria;p__Proteobacteria;c__Gammaproteobacteria;o__UBA11654;f__UBA11654;g__;s__
MP0886_megahit_333858_2-622	1.0	C3	d__Bacteria	d__Bacteria;p__Proteobacteria;c__Gammaproteobacteria;o__UBA11654;f__UBA11654;g__;s__
MP0886_megahit_339085_16327-17430	0.8592	c2b	d__Bacteria;p__Proteobacteria;c__Gammaproteobacteria	d__Bacteria;p__Proteobacteria;c__Gammaproteobacteria;o__Pseudomonadales;f__Pseudomonadaceae;g__Pseudomonas_D;s__Pseudomonas_D pachastrellae
MP0886_megahit_339085_17533-18630	0.8354	c2b	d__Bacteria;p__Proteobacteria;c__Gammaproteobacteria	d__Bacteria;p__Proteobacteria;c__Gammaproteobacteria;o__Pseudomonadales;f__Pseudomonadaceae;g__Pseudomonas_D;s__Pseudomonas_D pachastrellae
MP0886_megahit_42816_177-1289	1.0	C3	d__Bacteria	d__Bacteria;p__Proteobacteria;c__Gammaproteobacteria;o__Pseudomonadales;f__HTCC2089;g__UBA11889;s__UBA11889 sp002313255
MP0886_megahit_75036_1-534	0.9492	c1b	d__Bacteria;p__Proteobacteria	d__Bacteria;p__Proteobacteria;c__Alphaproteobacteria;o__Rhodobacterales;f__Rhodobacteraceae;g__Sulfitobacter;s__Sulfitobacter pontiacus
MP0886_megahit_78699_843-1469	0.9995	c1a	d__Bacteria	d__Bacteria;p__Proteobacteria;c__Alphaproteobacteria;o__Rhizobiales;f__Rhizobiaceae;g__Fulvimarina;s__Fulvimarina manganoxydans
MP0886_megahit_80224_1-909	0.8494	C3	d__Bacteria	d__Bacteria;p__Proteobacteria;c__Gammaproteobacteria;o__Pseudomonadales;f__HTCC2089;g__UBA11889;s__
MP0886_megahit_83429_505-726	0.9997	c1b	d__Bacteria;p__Proteobacteria	d__Bacteria;p__Proteobacteria;c__Alphaproteobacteria;o__Rhodobacterales;f__Rhodobacteraceae;g__Sulfitobacter;s__Sulfitobacter pontiacus
MP0888_megahit_113633_562-852	0.8202	c2a	d__Bacteria	d__Bacteria;p__Proteobacteria;c__Gammaproteobacteria;o__UBA11654;f__UBA11654;g__UBA11654;s__
MP0888_megahit_130212_1-468	0.7856	c1a	d__Bacteria	d__Bacteria;p__Proteobacteria;c__Alphaproteobacteria;o__HIMB59;f__GCA-002718135;g__AG-337-I02;s__AG-337-I02 sp003215235
MP0888_megahit_147332_54-674	0.9997	c1a	d__Bacteria	d__Bacteria;p__SAR324;c__SAR324;o__SAR324;f__NAC60-12;g__UBA1014;s__UBA1014 sp001469005
MP0888_megahit_157659_205-507	0.6108	c2a	d__Bacteria	d__Bacteria;p__Proteobacteria;c__Gammaproteobacteria;o__UBA11654;f__UBA11654;g__UBA11654;s__UBA11654 sp001629325
MP0888_megahit_165766_1-537	0.9996	C3	d__Bacteria	d__Bacteria;p__Proteobacteria;c__Alphaproteobacteria;o__Rhodobacterales;f__Rhodobacteraceae;g__HIMB11;s__
MP0888_megahit_176007_233-646	0.6316	c2a	d__Bacteria	d__Bacteria;p__Proteobacteria;c__Gammaproteobacteria;o__UBA11654;f__UBA11654;g__UBA11654;s__
MP0888_megahit_188463_3-974	0.5943	c2a	d__Bacteria	d__Bacteria;p__Proteobacteria;c__Gammaproteobacteria;o__UBA11654;f__UBA11654;g__UBA11654;s__UBA11654 sp001629325
MP0888_megahit_219219_3-782	0.7535	C3	d__Bacteria	d__Bacteria;p__Proteobacteria;c__Gammaproteobacteria;o__UBA11654;f__UBA11654;g__UBA11654;s__
MP0888_megahit_224330_409-726	0.9997	c1a	d__Bacteria	d__Bacteria;p__SAR324;c__SAR324;o__SAR324;f__NAC60-12;g__UBA1014;s__UBA1014 sp001469005
MP0888_megahit_253807_1-720	0.7088	c2a	d__Bacteria	d__Bacteria;p__Proteobacteria;c__Gammaproteobacteria;o__UBA11654;f__UBA11654;g__UBA11654;s__
MP0888_megahit_270647_1-843	0.901	c1a	d__Bacteria	d__Bacteria;p__Proteobacteria;c__Alphaproteobacteria;o__HIMB59;f__HIMB59;g__HIMB59;s__
MP0888_megahit_272757_210-1346	0.8468	c2a	d__Bacteria	d__Bacteria;p__Proteobacteria;c__Gammaproteobacteria;o__UBA11654;f__UBA11654;g__UBA11654;s__
MP0888_megahit_276013_3-509	0.9993	c1a	d__Bacteria	d__Bacteria;p__Proteobacteria;c__Alphaproteobacteria;o__HIMB59;f__GCA-002718135;g__AG-337-I02;s__AG-337-I02 sp003215235
MP0888_megahit_300410_3-872	0.7063	C3	d__Bacteria	d__Bacteria;p__Proteobacteria;c__Gammaproteobacteria;o__UBA11654;f__UBA11654;g__UBA11654;s__UBA11654 sp001629325
MP0888_megahit_316496_3-314	0.5293	C3	d__Bacteria	d__Bacteria;p__Proteobacteria;c__Gammaproteobacteria;o__UBA11654;f__UBA11654;g__UBA11654;s__UBA11654 sp001629325
MP0888_megahit_321112_2-880	0.7239	C3	d__Bacteria	d__Bacteria;p__Proteobacteria;c__Gammaproteobacteria;o__UBA11654;f__UBA11654;g__UBA11654;s__UBA11654 sp001629325
MP0888_megahit_55360_2-178	0.9996	C3	d__Bacteria	d__Bacteria;p__Proteobacteria;c__Alphaproteobacteria;o__Rhodobacterales;f__Rhodobacteraceae;g__HIMB11;s__
MP0888_megahit_98970_557-769	0.8485	c1a	d__Bacteria	d__Bacteria;p__Proteobacteria;c__Alphaproteobacteria;o__HIMB59;f__HIMB59;g__HIMB59;s__
MP1154_megahit_115581_874-1245	0.9996	c1a	d__Bacteria	d__Bacteria;p__Proteobacteria;c__Alphaproteobacteria;o__Rhizobiales;f__Rhizobiaceae;g__Agrobacterium;s__Agrobacterium tumefaciens_F
MP1154_megahit_125383_2-310	0.6657	c1b	d__Bacteria;p__Proteobacteria	d__Bacteria;p__Proteobacteria;c__Alphaproteobacteria;o__Rhodobacterales;f__Rhodobacteraceae;g__Pseudooceanicola;s__Pseudooceanicola atlanticus
MP1154_megahit_13407_1-318	0.9993	C3	d__Bacteria	d__Bacteria;p__Proteobacteria;c__Gammaproteobacteria;o__Pseudomonadales;f__HTCC2089;g__UBA11889;s__UBA11889 sp002313255
MP1154_megahit_140000_1-222	0.8896	c1b	d__Bacteria;p__Proteobacteria	d__Bacteria;p__Proteobacteria;c__Alphaproteobacteria;o__Rhodobacterales;f__Rhodobacteraceae;g__Pseudooceanicola;s__Pseudooceanicola sp002709085
MP1154_megahit_152270_1-726	0.8818	c1a	d__Bacteria	d__Bacteria;p__Proteobacteria;c__Alphaproteobacteria;o__Rhizobiales;f__Rhizobiaceae;g__Agrobacterium;s__Agrobacterium tumefaciens_F
MP1154_megahit_156344_174-998	0.993	c1b	d__Bacteria;p__Proteobacteria	d__Bacteria;p__Proteobacteria;c__Alphaproteobacteria;o__Rhodobacterales;f__Rhodobacteraceae;g__Pseudooceanicola
MP1154_megahit_166045_11937-13022	0.3531	incertae	d__Bacteria;p__Proteobacteria	d__Bacteria;p__Proteobacteria
MP1154_megahit_174444_3-479	1.0	C3	d__Bacteria	d__Bacteria;p__Proteobacteria;c__Gammaproteobacteria;o__Pseudomonadales;f__HTCC2089;g__UBA11889;s__UBA11889 sp002313255
MP1154_megahit_185643_696-1814	0.9541	C3	d__Bacteria	d__Bacteria;p__Proteobacteria;c__Gammaproteobacteria;o__UBA10353;f__LS-SOB;g__UBA11791;s__UBA11791 sp002714255
MP1154_megahit_210797_316-1401	0.895	c1b	d__Bacteria;p__Proteobacteria	d__Bacteria;p__Proteobacteria;c__Alphaproteobacteria;o__Rhodobacterales;f__Rhodobacteraceae;g__Salipiger;s__Salipiger marinus
MP1154_megahit_212136_8099-9187	0.9994	c1b	d__Bacteria;p__Proteobacteria	d__Bacteria;p__Proteobacteria;c__Alphaproteobacteria;o__Rhodobacterales;f__Rhodobacteraceae;g__Pseudooceanicola;s__Pseudooceanicola atlanticus
MP1154_megahit_214181_1-198	0.9704	c2b	d__Bacteria;p__Proteobacteria;c__Gammaproteobacteria	d__Bacteria;p__Proteobacteria;c__Gammaproteobacteria;o__Pseudomonadales;f__Pseudomonadaceae;g__Pseudomonas_D;s__Pseudomonas_D pachastrellae
MP1154_megahit_226625_846-1358	0.8566	c1a	d__Bacteria	d__Bacteria;p__Proteobacteria;c__Gammaproteobacteria;o__PS1;f__Thioglobaceae;g__;s__
MP1154_megahit_249027_575-1384	0.9044	c1a	d__Bacteria	d__Bacteria;p__Proteobacteria;c__Gammaproteobacteria;o__PS1;f__Thioglobaceae;g__;s__
MP1154_megahit_251131_2-490	0.9402	C3	d__Bacteria	d__Bacteria;p__Proteobacteria;c__Gammaproteobacteria;o__UBA11654;f__UBA11654;g__;s__
MP1154_megahit_263606_35978-37159	0.9249	c1a	d__Bacteria	d__Bacteria;p__Proteobacteria;c__Alphaproteobacteria;o__Rhizobiales;f__Rhizobiaceae;g__Fulvimarina;s__Fulvimarina manganoxydans
MP1154_megahit_282566_4422-5507	0.9779	c1b	d__Bacteria;p__Proteobacteria	d__Bacteria;p__Proteobacteria;c__Alphaproteobacteria;o__Rhodobacterales;f__Rhodobacteraceae;g__Sulfitobacter;s__Sulfitobacter pontiacus
MP1154_megahit_289052_942-1526	1.0	c2a	d__Bacteria	d__Bacteria;p__Proteobacteria;c__Gammaproteobacteria;o__UBA11654;f__UBA11654;g__;s__
MP1154_megahit_294413_2-463	1.0	c2a	d__Bacteria	d__Bacteria;p__Proteobacteria;c__Gammaproteobacteria;o__UBA11654;f__UBA11654;g__;s__
MP1154_megahit_295529_1063-2145	0.9994	c1a	d__Bacteria	d__Bacteria;p__Proteobacteria;c__Gammaproteobacteria;o__PS1;f__Thioglobaceae;g__Thioglobus;s__
MP1154_megahit_65290_1-615	0.9487	c1b	d__Bacteria;p__Proteobacteria	d__Bacteria;p__Proteobacteria;c__Alphaproteobacteria;o__Rhodobacterales;f__Rhodobacteraceae;g__Thalassococcus;s__Thalassococcus halodurans
MP1154_megahit_68565_334-936	0.9992	c1a	d__Bacteria	d__Bacteria;p__Proteobacteria;c__Alphaproteobacteria;o__Thalassobaculales;f__Nisaeaceae;g__Nisaea;s__
MP1154_megahit_77622_56-1204	0.9997	C3	d__Bacteria	d__Bacteria;p__Proteobacteria;c__Gammaproteobacteria;o__Pseudomonadales;f__Pseudohongiellaceae;g__UBA9145;s__UBA9145 sp002731775
MP1154_megahit_79094_3-152	0.5938	c1b	d__Bacteria;p__Proteobacteria	d__Bacteria;p__Proteobacteria;c__Alphaproteobacteria;o__Rhodobacterales;f__Rhodobacteraceae;g__Thalassococcus;s__Thalassococcus halodurans
MP1162_megahit_107645_208-576	0.9568	C3	d__Bacteria	d__Bacteria;p__Proteobacteria;c__Gammaproteobacteria;o__GCA-2729495;f__GCA-2729495;g__;s__
MP1162_megahit_124388_580-1095	0.91	c2b	d__Bacteria;p__Proteobacteria;c__Gammaproteobacteria	d__Bacteria;p__Proteobacteria;c__Gammaproteobacteria;o__Pseudomonadales;f__Pseudomonadaceae;g__Pseudomonas_D;s__Pseudomonas_D pachastrellae
MP1162_megahit_131402_9852-11033	0.9249	c1a	d__Bacteria	d__Bacteria;p__Proteobacteria;c__Alphaproteobacteria;o__Rhizobiales;f__Rhizobiaceae;g__Fulvimarina;s__Fulvimarina manganoxydans
MP1162_megahit_138046_3-671	0.9994	c1b	d__Bacteria;p__Proteobacteria	d__Bacteria;p__Proteobacteria;c__Alphaproteobacteria;o__Rhodobacterales;f__Rhodobacteraceae;g__Pseudooceanicola;s__Pseudooceanicola atlanticus
MP1162_megahit_190506_244-1356	1.0	C3	d__Bacteria	d__Bacteria;p__Proteobacteria;c__Gammaproteobacteria;o__Pseudomonadales;f__HTCC2089;g__UBA11889;s__UBA11889 sp002313255
MP1162_megahit_210646_3-290	0.9997	c1b	d__Bacteria;p__Proteobacteria	d__Bacteria;p__Proteobacteria;c__Alphaproteobacteria;o__Rhodobacterales;f__Rhodobacteraceae;g__Sulfitobacter;s__Sulfitobacter pontiacus
MP1162_megahit_222623_301-1461	0.8128	C3	d__Bacteria	d__Bacteria;p__Proteobacteria;c__Gammaproteobacteria;o__Pseudomonadales;f__Pseudohongiellaceae;g__UBA9145;s__UBA9145 sp002694855
MP1162_megahit_280661_870-1964	0.9994	c1a	d__Bacteria	d__Bacteria;p__Proteobacteria;c__Gammaproteobacteria;o__PS1;f__Thioglobaceae;g__Thioglobus;s__
MP1162_megahit_282235_2-928	0.9365	c1b	d__Bacteria;p__Proteobacteria	d__Bacteria;p__Proteobacteria;c__Alphaproteobacteria;o__Rhodobacterales;f__Rhodobacteraceae;g__Sulfitobacter;s__Sulfitobacter pontiacus
MP1162_megahit_282684_359-1477	0.8754	C3	d__Bacteria	d__Bacteria;p__Proteobacteria;c__Gammaproteobacteria;o__UBA11654;f__UBA11654;g__;s__
MP1162_megahit_291283_2-187	1.0	C3	d__Bacteria	d__Bacteria;p__Proteobacteria;c__Gammaproteobacteria;o__Pseudomonadales;f__HTCC2089;g__UBA11889;s__UBA11889 sp002313255
MP1162_megahit_296784_135-839	1.0	c2a	d__Bacteria	d__Bacteria;p__Proteobacteria;c__Gammaproteobacteria;o__UBA11654;f__UBA11654;g__;s__
MP1162_megahit_304102_2-298	1.0	c2a	d__Bacteria	d__Bacteria;p__Proteobacteria;c__Gammaproteobacteria;o__UBA11654;f__UBA11654;g__;s__
MP1162_megahit_310441_3-131	0.98	c1a	d__Bacteria	d__Bacteria;p__Proteobacteria;c__Gammaproteobacteria;o__Thiomicrospirales;f__Thioglobaceae;g__Thioglobus;s__
MP1162_megahit_49270_2196-3299	0.5285	c2b	d__Bacteria;p__Proteobacteria;c__Gammaproteobacteria	d__Bacteria;p__Proteobacteria;c__Gammaproteobacteria;o__Pseudomonadales;f__Halomonadaceae;g__Halomonas;s__Halomonas sp002696125
MP1162_megahit_49480_1-192	0.9996	c1a	d__Bacteria	d__Bacteria;p__Proteobacteria;c__Alphaproteobacteria;o__Rhizobiales;f__Rhizobiaceae;g__Agrobacterium;s__Agrobacterium tumefaciens_F
MP1162_megahit_60511_1279-1470	0.9958	C3	d__Bacteria	d__Bacteria;p__Proteobacteria;c__Gammaproteobacteria;o__UBA10353;f__LS-SOB;g__UBA11791;s__UBA11791 sp002714255
MP1162_megahit_61053_3-899	0.9422	C3	d__Bacteria	d__Bacteria;p__Proteobacteria;c__Gammaproteobacteria;o__UBA10353;f__LS-SOB;g__UBA11791;s__UBA11791 sp002714255
MP1162_megahit_6391_13-564	0.948	c2b	d__Bacteria;p__Proteobacteria;c__Gammaproteobacteria	d__Bacteria;p__Proteobacteria;c__Gammaproteobacteria;o__Pseudomonadales;f__Pseudomonadaceae;g__Pseudomonas_D;s__Pseudomonas_D pachastrellae
MP1162_megahit_87723_1-174	0.9936	c1b	d__Bacteria;p__Proteobacteria	d__Bacteria;p__Proteobacteria;c__Alphaproteobacteria;o__Rhodobacterales;f__Rhodobacteraceae;g__Pseudooceanicola;s__Pseudooceanicola atlanticus
MP1162_megahit_98726_1284-1535	0.9889	c1b	d__Bacteria;p__Proteobacteria	d__Bacteria;p__Proteobacteria;c__Alphaproteobacteria;o__Rhodobacterales;f__Rhodobacteraceae;g__Pseudooceanicola;s__Pseudooceanicola atlanticus
MP1164_megahit_124845_3-701	0.6937	c1b	d__Bacteria;p__Proteobacteria	d__Bacteria;p__Proteobacteria;c__Alphaproteobacteria;o__Rhodobacterales;f__Rhodobacteraceae;g__Pseudooceanicola;s__Pseudooceanicola atlanticus
MP1164_megahit_141937_9085-10266	0.9249	c1a	d__Bacteria	d__Bacteria;p__Proteobacteria;c__Alphaproteobacteria;o__Rhizobiales;f__Rhizobiaceae;g__Fulvimarina;s__Fulvimarina manganoxydans
MP1164_megahit_161625_132-671	1.0	C3	d__Bacteria	d__Bacteria;p__Proteobacteria;c__Gammaproteobacteria;o__Pseudomonadales;f__HTCC2089;g__UBA11889;s__UBA11889 sp002313255
MP1164_megahit_1706_113-733	0.6328	c2b	d__Bacteria;p__Proteobacteria;c__Gammaproteobacteria	d__Bacteria;p__Proteobacteria;c__Gammaproteobacteria;o__Pseudomonadales;f__Halomonadaceae;g__Halomonas;s__Halomonas sp002696125
MP1164_megahit_175199_3-701	1.0	C3	d__Bacteria	d__Bacteria;p__Proteobacteria;c__Gammaproteobacteria;o__UBA11654;f__UBA11654;g__;s__
MP1164_megahit_184858_2523-2798	1.0	C3	d__Bacteria	d__Bacteria;p__Proteobacteria;c__Gammaproteobacteria;o__UBA11654;f__UBA11654;g__;s__
MP1164_megahit_194917_1-240	0.9999	C3	d__Bacteria	d__Bacteria;p__Proteobacteria;c__Gammaproteobacteria;o__Pseudomonadales;f__HTCC2089;g__UBA11889;s__UBA11889 sp002313255
MP1164_megahit_200953_2165-2920	0.9995	C3	d__Bacteria	d__Bacteria;p__Marinisomatota;c__Marinisomatia;o__Marinisomatales;f__UBA1611;g__UBA1611;s__UBA1611 sp002321855
MP1164_megahit_209969_2583-2756	1.0	C3	d__Bacteria	d__Bacteria;p__Proteobacteria;c__Gammaproteobacteria;o__UBA11654;f__UBA11654;g__;s__
MP1164_megahit_227950_1923-3029	1.0	c2a	d__Bacteria	d__Bacteria;p__Proteobacteria;c__Gammaproteobacteria;o__UBA11654;f__UBA11654;g__;s__
MP1164_megahit_231162_1121-1417	0.9999	c2a	d__Bacteria	d__Bacteria;p__Proteobacteria;c__Gammaproteobacteria;o__UBA11654;f__UBA11654;g__;s__
MP1164_megahit_235528_346-1044	0.9352	C3	d__Bacteria	d__Bacteria;p__Marinisomatota;c__Marinisomatia;o__Marinisomatales;f__UBA1611;g__UBA1611;s__UBA1611 sp002321855
MP1164_megahit_264952_2-550	0.9989	c1a	d__Bacteria	d__Bacteria;p__Proteobacteria;c__Gammaproteobacteria;o__Thiomicrospirales;f__Thioglobaceae;g__Thioglobus;s__
MP1164_megahit_266109_1-585	1.0	c1a	d__Bacteria	d__Bacteria;p__Proteobacteria;c__Gammaproteobacteria;o__Thiomicrospirales;f__Thioglobaceae;g__Thioglobus;s__
MP1164_megahit_27543_2-277	0.9988	c2b	d__Bacteria;p__Proteobacteria;c__Gammaproteobacteria	d__Bacteria;p__Proteobacteria;c__Gammaproteobacteria;o__Pseudomonadales;f__Halomonadaceae;g__Halomonas;s__Halomonas sp002696125
MP1164_megahit_285255_2-253	0.894	C3	d__Bacteria	d__Bacteria;p__Proteobacteria;c__Gammaproteobacteria;o__UBA11654;f__UBA11654;g__;s__
MP1164_megahit_286365_1-954	0.8601	C3	d__Bacteria	d__Bacteria;p__Proteobacteria;c__Gammaproteobacteria;o__UBA11654;f__UBA11654;g__;s__
MP1164_megahit_287487_2-589	0.9999	c1a	d__Bacteria	d__Bacteria;p__Proteobacteria;c__Gammaproteobacteria;o__Thiomicrospirales;f__Thioglobaceae;g__Thioglobus;s__
MP1164_megahit_287980_1-657	1.0	c2a	d__Bacteria	d__Bacteria;p__Proteobacteria;c__Gammaproteobacteria;o__UBA11654;f__UBA11654;g__;s__
MP1164_megahit_288151_106-1203	0.8161	c1a	d__Bacteria	d__Bacteria;p__Proteobacteria;c__Gammaproteobacteria;o__PS1;f__Thioglobaceae;g__Thioglobus;s__
MP1164_megahit_289636_2-826	0.8662	C3	d__Bacteria	d__Bacteria;p__Proteobacteria;c__Gammaproteobacteria;o__Pseudomonadales;f__Pseudohongiellaceae;g__UBA9145;s__UBA9145 sp002712055
MP1164_megahit_289969_526-918	0.4939	C3	d__Bacteria	d__Bacteria;p__Proteobacteria;c__Gammaproteobacteria;o__Pseudomonadales;f__Pseudohongiellaceae;g__UBA9145;s__UBA9145 sp002712055
MP1164_megahit_293545_1-792	1.0	c2a	d__Bacteria	d__Bacteria;p__Proteobacteria;c__Gammaproteobacteria;o__UBA11654;f__UBA11654;g__;s__
MP1164_megahit_310123_335-1429	1.0	c1a	d__Bacteria	d__Bacteria;p__Proteobacteria;c__Gammaproteobacteria;o__Thiomicrospirales;f__Thioglobaceae;g__Thioglobus;s__
MP1164_megahit_37890_559-1644	0.9559	c1b	d__Bacteria;p__Proteobacteria	d__Bacteria;p__Proteobacteria;c__Alphaproteobacteria;o__Rhodobacterales;f__Rhodobacteraceae;g__Sulfitobacter;s__Sulfitobacter pontiacus
MP1166_megahit_126979_1208-2023	0.9375	c1b	d__Bacteria;p__Proteobacteria	d__Bacteria;p__Proteobacteria;c__Alphaproteobacteria;o__Rhodobacterales;f__Rhodobacteraceae;g__Sulfitobacter;s__Sulfitobacter pontiacus
MP1166_megahit_168118_1-768	0.9197	C3	d__Bacteria	d__Bacteria;p__Proteobacteria;c__Gammaproteobacteria;o__UBA10353;f__LS-SOB;g__UBA11791;s__UBA11791 sp002714255
MP1166_megahit_178722_3-383	0.6284	C3	d__Bacteria	d__Bacteria;p__Proteobacteria;c__Gammaproteobacteria;o__UBA11654;f__UBA11654;g__;s__
MP1166_megahit_194983_1-528	1.0	c2a	d__Bacteria	d__Bacteria;p__Proteobacteria;c__Gammaproteobacteria;o__UBA11654;f__UBA11654;g__;s__
MP1166_megahit_197661_1629-1952	0.9997	c1b	d__Bacteria;p__Proteobacteria	d__Bacteria;p__Proteobacteria;c__Alphaproteobacteria;o__Rhodobacterales;f__Rhodobacteraceae;g__Sulfitobacter;s__Sulfitobacter pontiacus
MP1166_megahit_205179_1018-2130	1.0	C3	d__Bacteria	d__Bacteria;p__Proteobacteria;c__Gammaproteobacteria;o__Pseudomonadales;f__HTCC2089;g__UBA11889;s__UBA11889 sp002313255
MP1166_megahit_227844_2061-2966	1.0	c2a	d__Bacteria	d__Bacteria;p__Proteobacteria;c__Gammaproteobacteria;o__UBA11654;f__UBA11654;g__;s__
MP1166_megahit_230500_2049-2219	0.9999	C3	d__Bacteria	d__Bacteria;p__Proteobacteria;c__Gammaproteobacteria;o__UBA11654;f__UBA11654;g__;s__
MP1166_megahit_242247_59-649	1.0	c2a	d__Bacteria	d__Bacteria;p__Proteobacteria;c__Gammaproteobacteria;o__UBA11654;f__UBA11654;g__;s__
MP1166_megahit_254305_1397-2515	0.8412	C3	d__Bacteria	d__Bacteria;p__Marinisomatota;c__Marinisomatia;o__Marinisomatales;f__UBA1611;g__UBA1611;s__UBA1611 sp002321855
MP1166_megahit_272141_1350-2456	1.0	c2a	d__Bacteria	d__Bacteria;p__Proteobacteria;c__Gammaproteobacteria;o__UBA11654;f__UBA11654;g__;s__
MP1166_megahit_277823_381-734	0.9178	c1a	d__Bacteria	d__Bacteria;p__Proteobacteria;c__Gammaproteobacteria;o__Thiomicrospirales;f__Thioglobaceae;g__Thioglobus;s__
MP1166_megahit_278800_979-1647	1.0	c2a	d__Bacteria	d__Bacteria;p__Proteobacteria;c__Gammaproteobacteria;o__UBA11654;f__UBA11654;g__;s__
MP1166_megahit_278914_364-741	0.5769	C3	d__Bacteria	d__Bacteria;p__Proteobacteria;c__Gammaproteobacteria;o__Pseudomonadales;f__Pseudohongiellaceae;g__UBA9145;s__UBA9145 sp002712055
MP1166_megahit_279277_3-575	1.0	c2a	d__Bacteria	d__Bacteria;p__Proteobacteria;c__Gammaproteobacteria;o__UBA11654;f__UBA11654;g__;s__
MP1166_megahit_286499_2240-2785	0.8052	C3	d__Bacteria	d__Bacteria;p__Proteobacteria;c__Gammaproteobacteria;o__Pseudomonadales;f__Pseudohongiellaceae;g__UBA9145;s__UBA9145 sp002712055
MP1166_megahit_297572_305-916	1.0	C3	d__Bacteria	d__Bacteria;p__Proteobacteria;c__Gammaproteobacteria;o__UBA11654;f__UBA11654;g__;s__
MP1166_megahit_339932_2-532	1.0	c1a	d__Bacteria	d__Bacteria;p__Proteobacteria;c__Gammaproteobacteria;o__Thiomicrospirales;f__Thioglobaceae;g__Thioglobus;s__
MP1166_megahit_341494_3-659	0.9903	c1a	d__Bacteria	d__Bacteria;p__Proteobacteria;c__Gammaproteobacteria;o__Thiomicrospirales;f__Thioglobaceae;g__Thioglobus;s__
MP1166_megahit_45643_1-471	0.7603	c1a	d__Bacteria	d__Bacteria;p__Proteobacteria;c__Alphaproteobacteria;o__Rhizobiales;f__Rhizobiaceae;g__Fulvimarina;s__Fulvimarina manganoxydans
MP1174_megahit_103246_2-502	0.9563	C3	d__Bacteria	d__Bacteria;p__Proteobacteria;c__Alphaproteobacteria;o__Rhodobacterales;f__Rhodobacteraceae;g__HIMB11;s__
MP1174_megahit_192543_181-750	0.9996	C3	d__Bacteria	d__Bacteria;p__Proteobacteria;c__Alphaproteobacteria;o__Rhodobacterales;f__Rhodobacteraceae;g__HIMB11;s__
MP1174_megahit_198017_2-1042	0.8219	c2a	d__Bacteria	d__Bacteria;p__Proteobacteria;c__Gammaproteobacteria;o__UBA11654;f__UBA11654;g__;s__
MP1174_megahit_238295_2-196	0.5194	c1a	d__Bacteria	d__Bacteria;p__Proteobacteria;c__Alphaproteobacteria;o__Rhizobiales_B;f__TMED25;g__MED-G09;s__
MP1174_megahit_258538_3-869	0.819	C3	d__Bacteria	d__Bacteria;p__Proteobacteria;c__Gammaproteobacteria;o__UBA11654;f__UBA11654;g__UBA11654;s__
MP1174_megahit_263013_1928-2824	0.7065	C3	d__Bacteria	d__Bacteria;p__Proteobacteria;c__Gammaproteobacteria;o__UBA11654;f__UBA11654;g__UBA11654;s__UBA11654 sp001629325
MP1174_megahit_308127_92-1195	0.8203	C3	d__Bacteria	d__Bacteria;p__Proteobacteria;c__Gammaproteobacteria;o__UBA11654;f__UBA11654;g__UBA11654;s__
MP1174_megahit_312163_2-358	0.9989	c2a	d__Bacteria	d__Bacteria;p__Proteobacteria;c__Gammaproteobacteria;o__UBA11654;f__UBA11654;g__UBA11654;s__
MP1174_megahit_335194_1193-1315	0.8056	c2a	d__Bacteria	d__Bacteria;p__Proteobacteria;c__Gammaproteobacteria;o__UBA11654;f__UBA11654;g__UBA11654;s__UBA11654 sp001629325
MP1174_megahit_339344_1-771	0.7864	c2a	d__Bacteria	d__Bacteria;p__Proteobacteria;c__Gammaproteobacteria;o__UBA11654;f__UBA11654;g__UBA11654;s__
MP1174_megahit_48576_3-176	0.7019	C3	d__Bacteria	d__Bacteria;p__Proteobacteria;c__Gammaproteobacteria;o__UBA11654;f__UBA11654;g__UBA11654;s__UBA11654 sp001629325
MP1174_megahit_56280_378-641	0.9997	c1b	d__Bacteria;p__Proteobacteria	d__Bacteria;p__Proteobacteria;c__Alphaproteobacteria;o__Rhodobacterales;f__Rhodobacteraceae;g__Sulfitobacter;s__Sulfitobacter pontiacus
MP1174_megahit_81180_1-627	0.9847	c1a	d__Bacteria	d__Bacteria;p__SAR324;c__SAR324;o__SAR324;f__NAC60-12;g__UBA1014;s__UBA1014 sp001469005
MP1176_megahit_114315_408-1493	0.6864	c1b	d__Bacteria;p__Proteobacteria	d__Bacteria;p__Proteobacteria;c__Alphaproteobacteria;o__Puniceispirillales;f__Puniceispirillaceae;g__Puniceispirillum;s__
MP1176_megahit_135747_1531-2652	1.0	C3	d__Bacteria	d__Bacteria;p__Proteobacteria;c__Alphaproteobacteria;o__Rhodobacterales;f__Rhodobacteraceae;g__LFER01;s__
MP1176_megahit_154716_2-826	0.5962	c1b	d__Bacteria;p__Proteobacteria	d__Bacteria;p__Proteobacteria;c__Alphaproteobacteria;o__Puniceispirillales;f__Puniceispirillaceae;g__UBA4588;s__
MP1176_megahit_174978_393-1460	0.8817	c1a	d__Bacteria	d__Bacteria;p__Proteobacteria;c__Alphaproteobacteria;o__HIMB59;f__HIMB59;g__HIMB59;s__
MP1176_megahit_186328_3-821	0.7745	c1a	d__Bacteria	d__Bacteria;p__Proteobacteria;c__Alphaproteobacteria;o__HIMB59;f__HIMB59;g__HIMB59;s__
MP1176_megahit_221651_2-1024	1.0	c1b	d__Bacteria;p__Proteobacteria	d__Bacteria;p__Proteobacteria;c__Alphaproteobacteria;o__Puniceispirillales;f__Puniceispirillaceae;g__UBA5951;s__
MP1176_megahit_291715_952-2103	0.8651	C3	d__Bacteria	d__Bacteria;p__Proteobacteria;c__Gammaproteobacteria;o__Pseudomonadales;f__Porticoccaceae;g__AAA300-D14;s__
MP1176_megahit_308294_12-941	0.8451	c1a	d__Bacteria	d__Bacteria;p__Proteobacteria;c__Alphaproteobacteria;o__HIMB59;f__GCA-002718135;g__AG-337-I02;s__
MP1176_megahit_311770_88-651	0.9413	C3	d__Bacteria	d__Bacteria;p__Proteobacteria;c__Gammaproteobacteria;o__Pseudomonadales;f__Porticoccaceae;g__AAA300-D14;s__AAA300-D14 sp002715065
MP1176_megahit_316695_3-659	0.7684	c1a	d__Bacteria	d__Bacteria;p__Proteobacteria;c__Alphaproteobacteria;o__HIMB59;f__GCA-002718135;g__AG-337-I02;s__AG-337-I02 sp003215235
MP1176_megahit_317354_1-804	0.8852	c1a	d__Bacteria	d__Bacteria;p__Proteobacteria;c__Alphaproteobacteria;o__HIMB59;f__GCA-002718135;g__AG-337-I02;s__AG-337-I02 sp003215235
MP1176_megahit_336690_3-719	0.7396	c1a	d__Bacteria	d__Bacteria;p__Proteobacteria;c__Alphaproteobacteria;o__HIMB59;f__GCA-002718135;g__AG-337-I02;s__AG-337-I02 sp003215235
MP1176_megahit_373954_2-913	0.5212	c1a	d__Bacteria	d__Bacteria;p__Proteobacteria;c__Alphaproteobacteria;o__HIMB59;f__GCA-002718135;g__AG-337-I02;s__
MP1176_megahit_384777_258-1325	0.9316	c1a	d__Bacteria	d__Bacteria;p__Proteobacteria;c__Alphaproteobacteria;o__HIMB59;f__HIMB59;g__HIMB59;s__
MP1176_megahit_42237_18-560	0.9995	c1b	d__Bacteria;p__Proteobacteria	d__Bacteria;p__Proteobacteria;c__Alphaproteobacteria;o__Rhodobacterales;f__Rhodobacteraceae;g__LFER01;s__LFER01 sp001642945
MP1176_megahit_47129_31-525	0.9995	c1b	d__Bacteria;p__Proteobacteria	d__Bacteria;p__Proteobacteria;c__Alphaproteobacteria;o__Rhodobacterales;f__Rhodobacteraceae;g__LFER01;s__LFER01 sp001642945
MP1178_megahit_105944_2-421	0.9995	c1a	d__Bacteria	d__Bacteria;p__Proteobacteria;c__Alphaproteobacteria;o__Rhizobiales;f__Rhizobiaceae;g__Fulvimarina;s__Fulvimarina manganoxydans
MP1178_megahit_107850_2-820	0.7256	C3	d__Bacteria	d__Bacteria;p__Proteobacteria;c__Gammaproteobacteria;o__Pseudomonadales;f__HTCC2089;g__UBA11889;s__
MP1178_megahit_148755_571-693	0.5903	C3	d__Bacteria	d__Bacteria;p__Proteobacteria;c__Gammaproteobacteria;o__UBA10353;f__LS-SOB;g__UBA11791;s__UBA11791 sp002714255
MP1178_megahit_162623_1906-3018	1.0	C3	d__Bacteria	d__Bacteria;p__Proteobacteria;c__Gammaproteobacteria;o__Pseudomonadales;f__HTCC2089;g__UBA11889;s__UBA11889 sp002313255
MP1178_megahit_168432_743-1450	0.7406	C3	d__Bacteria	d__Bacteria;p__Proteobacteria;c__Gammaproteobacteria;o__UBA10353;f__LS-SOB;g__UBA11791;s__UBA11791 sp002714255
MP1178_megahit_22556_3-596	0.9804	C3	d__Bacteria	d__Bacteria;p__Proteobacteria;c__Gammaproteobacteria;o__Woeseiales;f__Woeseiaceae;g__;s__
MP1178_megahit_297098_1-645	1.0	c2a	d__Bacteria	d__Bacteria;p__Proteobacteria;c__Gammaproteobacteria;o__UBA11654;f__UBA11654;g__;s__
MP1178_megahit_297372_2-490	1.0	c2a	d__Bacteria	d__Bacteria;p__Proteobacteria;c__Gammaproteobacteria;o__UBA11654;f__UBA11654;g__;s__
MP1178_megahit_327896_3-437	0.9948	C3	d__Bacteria	d__Bacteria;p__Proteobacteria;c__Gammaproteobacteria;o__UBA11654;f__UBA11654;g__;s__
MP1178_megahit_342846_1430-2545	0.6826	C3	d__Bacteria	d__Bacteria;p__Proteobacteria;c__Gammaproteobacteria;o__Pseudomonadales;f__Pseudohongiellaceae;g__UBA9145;s__UBA9145 sp002712055
MP1178_megahit_356019_241-555	0.9998	c1a	d__Bacteria	d__Bacteria;p__Proteobacteria;c__Gammaproteobacteria;o__Thiomicrospirales;f__Thioglobaceae;g__Thioglobus;s__
MP1178_megahit_356818_3884-4990	1.0	c2a	d__Bacteria	d__Bacteria;p__Proteobacteria;c__Gammaproteobacteria;o__UBA11654;f__UBA11654;g__;s__
MP1178_megahit_358110_3-650	1.0	C3	d__Bacteria	d__Bacteria;p__Proteobacteria;c__Gammaproteobacteria;o__UBA11654;f__UBA11654;g__;s__
MP1178_megahit_358247_2-622	0.9987	c1a	d__Bacteria	d__Bacteria;p__Proteobacteria;c__Gammaproteobacteria;o__Thiomicrospirales;f__Thioglobaceae;g__Thioglobus;s__
MP1178_megahit_364092_2-205	0.9995	C3	d__Bacteria	d__Bacteria;p__Proteobacteria;c__Gammaproteobacteria;o__UBA11654;f__UBA11654;g__;s__
MP1178_megahit_373758_367-747	0.983	c1a	d__Bacteria	d__Bacteria;p__Proteobacteria;c__Gammaproteobacteria;o__Thiomicrospirales;f__Thioglobaceae;g__Thioglobus;s__
MP1178_megahit_381458_566-769	0.9913	c1a	d__Bacteria	d__Bacteria;p__Proteobacteria;c__Gammaproteobacteria;o__Thiomicrospirales;f__Thioglobaceae;g__Thioglobus;s__
MP1178_megahit_68006_488-1021	0.9585	c1b	d__Bacteria;p__Proteobacteria	d__Bacteria;p__Proteobacteria;c__Alphaproteobacteria;o__Rhodobacterales;f__Rhodobacteraceae;g__Sulfitobacter;s__Sulfitobacter pontiacus
MP1409_megahit_107763_1306-2088	1.0	C3	d__Bacteria	d__Bacteria;p__Proteobacteria;c__Gammaproteobacteria;o__Pseudomonadales;f__HTCC2089;g__UBA11889;s__UBA11889 sp002313255
MP1409_megahit_110135_3-266	0.9996	c1b	d__Bacteria;p__Proteobacteria	d__Bacteria;p__Proteobacteria;c__Alphaproteobacteria;o__Rhodobacterales;f__Rhodobacteraceae;g__Thalassococcus;s__Thalassococcus halodurans
MP1409_megahit_121811_1216-1545	0.8903	C3	d__Bacteria	d__Bacteria;p__Proteobacteria;c__Gammaproteobacteria;o__Pseudomonadales;f__HTCC2089;g__UBA11889;s__UBA11889 sp002313255
MP1409_megahit_141196_1-447	0.9996	c1a	d__Bacteria	d__Bacteria;p__Proteobacteria;c__Alphaproteobacteria;o__Rhizobiales;f__Rhizobiaceae;g__Aurantimonas;s__Aurantimonas coralicida
MP1409_megahit_144463_2267-3361	1.0	c1a	d__Bacteria	d__Bacteria;p__SAR324;c__SAR324;o__SAR324;f__NAC60-12;g__Arctic96AD-7;s__
MP1409_megahit_163317_169-1266	0.9996	c1a	d__Bacteria	d__Bacteria;p__Proteobacteria;c__Alphaproteobacteria;o__Rhizobiales;f__Rhizobiaceae;g__Ahrensia;s__Ahrensia sp002706335
MP1409_megahit_167470_876-1964	0.9994	c1b	d__Bacteria;p__Proteobacteria	d__Bacteria;p__Proteobacteria;c__Alphaproteobacteria;o__Rhodobacterales;f__Rhodobacteraceae;g__Pseudooceanicola;s__Pseudooceanicola atlanticus
MP1409_megahit_188068_582-1700	0.9244	C3	d__Bacteria	d__Bacteria;p__Proteobacteria;c__Gammaproteobacteria;o__UBA10353;f__LS-SOB;g__UBA11791;s__UBA11791 sp002714255
MP1409_megahit_189328_12518-13606	0.8066	c1b	d__Bacteria;p__Proteobacteria	d__Bacteria;p__Proteobacteria;c__Alphaproteobacteria;o__Rhodobacterales;f__Rhodobacteraceae;g__Pseudooceanicola;s__Pseudooceanicola batsensis
MP1409_megahit_191262_1843-2928	0.9631	c1b	d__Bacteria;p__Proteobacteria	d__Bacteria;p__Proteobacteria;c__Alphaproteobacteria;o__Rhodobacterales;f__Rhodobacteraceae;g__Puniceibacterium
MP1409_megahit_233488_542-1102	0.9649	c1a	d__Bacteria	d__Bacteria;p__Proteobacteria;c__Gammaproteobacteria;o__PS1;f__Thioglobaceae;g__;s__
MP1409_megahit_2395_455-778	0.8348	c2b	d__Bacteria;p__Proteobacteria;c__Gammaproteobacteria	d__Bacteria;p__Proteobacteria;c__Gammaproteobacteria;o__Pseudomonadales;f__Halomonadaceae;g__Halomonas;s__Halomonas sp002696125
MP1409_megahit_268331_28838-29941	0.9997	C3	d__Bacteria	d__Bacteria;p__Proteobacteria;c__Gammaproteobacteria;o__Pseudomonadales;f__Pseudohongiellaceae;g__UBA9145;s__UBA9145 sp002731775
MP1409_megahit_291344_176-520	0.9996	C3	d__Bacteria	d__Bacteria;p__Proteobacteria;c__Gammaproteobacteria;o__UBA11654;f__UBA11654;g__;s__
MP1409_megahit_293560_847-1191	1.0	c2a	d__Bacteria	d__Bacteria;p__Proteobacteria;c__Gammaproteobacteria;o__UBA11654;f__UBA11654;g__;s__
MP1409_megahit_309711_855-2036	0.9249	c1a	d__Bacteria	d__Bacteria;p__Proteobacteria;c__Alphaproteobacteria;o__Rhizobiales;f__Rhizobiaceae;g__Fulvimarina;s__Fulvimarina manganoxydans
MP1409_megahit_315003_1311-2396	0.9523	c1b	d__Bacteria;p__Proteobacteria	d__Bacteria;p__Proteobacteria;c__Alphaproteobacteria;o__Rhodobacterales;f__Rhodobacteraceae;g__Sulfitobacter;s__Sulfitobacter pontiacus
MP1409_megahit_318525_550-1254	1.0	c2a	d__Bacteria	d__Bacteria;p__Proteobacteria;c__Gammaproteobacteria;o__UBA11654;f__UBA11654;g__;s__
MP1409_megahit_326272_440-1540	0.9994	c1a	d__Bacteria	d__Bacteria;p__Proteobacteria;c__Gammaproteobacteria;o__PS1;f__Thioglobaceae;g__Thioglobus;s__
MP1409_megahit_44341_488-700	0.584	c1a	d__Bacteria	d__Bacteria;p__Proteobacteria;c__Gammaproteobacteria;o__Pseudomonadales;f__Saccharospirillaceae_A;g__Oleibacter;s__Oleibacter sp002298335
MP1409_megahit_47784_2-538	0.5175	c1a	d__Bacteria	d__Bacteria;p__Proteobacteria;c__Gammaproteobacteria;o__Pseudomonadales;f__Saccharospirillaceae_A;g__Oleibacter;s__Oleibacter sp002298335
MP1409_megahit_65646_3-716	0.9638	c1b	d__Bacteria;p__Proteobacteria	d__Bacteria;p__Proteobacteria;c__Alphaproteobacteria;o__Rhodobacterales;f__Rhodobacteraceae;g__Thalassococcus;s__Thalassococcus halodurans
MP1409_megahit_69631_3-290	0.6642	c2b	d__Bacteria;p__Proteobacteria;c__Gammaproteobacteria	d__Bacteria;p__Proteobacteria;c__Gammaproteobacteria;o__Pseudomonadales;f__Pseudomonadaceae;g__Pseudomonas_D;s__Pseudomonas_D pachastrellae
MP1409_megahit_83458_1-597	0.9492	C3	d__Bacteria	d__Bacteria;p__Proteobacteria;c__Gammaproteobacteria;o__GCA-2729495;f__GCA-2729495;g__;s__
MP1409_megahit_94186_128-508	0.9996	c1a	d__Bacteria	d__Bacteria;p__Proteobacteria;c__Alphaproteobacteria;o__Rhizobiales;f__Rhizobiaceae;g__Aurantimonas;s__Aurantimonas coralicida
MP1411_megahit_112681_3-533	0.9996	c1a	d__Bacteria	d__Bacteria;p__Proteobacteria;c__Alphaproteobacteria;o__Rhizobiales;f__Rhizobiaceae;g__Ahrensia;s__Ahrensia sp002706335
MP1411_megahit_125743_113-1198	0.6079	c1a	d__Bacteria	d__Bacteria;p__Proteobacteria;c__Alphaproteobacteria;o__Rhizobiales;f__Rhizobiaceae;g__Aurantimonas
MP1411_megahit_132499_1547-1759	0.9997	c1a	d__Bacteria	d__Bacteria;p__Proteobacteria;c__Alphaproteobacteria;o__Rhizobiales;f__Rhizobiaceae;g__Allorhizobium;s__
MP1411_megahit_145466_669-1109	0.9994	c1b	d__Bacteria;p__Proteobacteria	d__Bacteria;p__Proteobacteria;c__Alphaproteobacteria;o__Rhodobacterales;f__Rhodobacteraceae;g__Pseudooceanicola_B;s__Pseudooceanicola_B sp002706905
MP1411_megahit_146144_2-187	0.9015	c1a	d__Bacteria	d__Bacteria;p__Proteobacteria;c__Alphaproteobacteria;o__Rhizobiales;f__Rhizobiaceae;g__Hoeflea;s__Hoeflea sp002707605
MP1411_megahit_148818_1642-2730	0.9994	c1b	d__Bacteria;p__Proteobacteria	d__Bacteria;p__Proteobacteria;c__Alphaproteobacteria;o__Rhodobacterales;f__Rhodobacteraceae;g__Pseudooceanicola;s__Pseudooceanicola atlanticus
MP1411_megahit_185327_2-1072	0.9614	c1b	d__Bacteria;p__Proteobacteria	d__Bacteria;p__Proteobacteria;c__Alphaproteobacteria;o__Rhodobacterales;f__Rhodobacteraceae;g__Puniceibacterium
MP1411_megahit_268285_42198-43286	0.8066	c1b	d__Bacteria;p__Proteobacteria	d__Bacteria;p__Proteobacteria;c__Alphaproteobacteria;o__Rhodobacterales;f__Rhodobacteraceae;g__Pseudooceanicola;s__Pseudooceanicola batsensis
MP1411_megahit_279942_5517-6620	0.9997	C3	d__Bacteria	d__Bacteria;p__Proteobacteria;c__Gammaproteobacteria;o__Pseudomonadales;f__Pseudohongiellaceae;g__UBA9145;s__UBA9145 sp002731775
MP1411_megahit_285931_97-1041	1.0	c2a	d__Bacteria	d__Bacteria;p__Proteobacteria;c__Gammaproteobacteria;o__UBA11654;f__UBA11654;g__;s__
MP1411_megahit_287222_1438-1731	1.0	c2a	d__Bacteria	d__Bacteria;p__Proteobacteria;c__Gammaproteobacteria;o__UBA11654;f__UBA11654;g__;s__
MP1411_megahit_288328_539-811	1.0	c2a	d__Bacteria	d__Bacteria;p__Proteobacteria;c__Gammaproteobacteria;o__UBA11654;f__UBA11654;g__;s__
MP1411_megahit_297307_3595-4776	0.9249	c1a	d__Bacteria	d__Bacteria;p__Proteobacteria;c__Alphaproteobacteria;o__Rhizobiales;f__Rhizobiaceae;g__Fulvimarina;s__Fulvimarina manganoxydans
MP1411_megahit_298544_2-703	0.8343	C3	d__Bacteria	d__Bacteria;p__Proteobacteria;c__Gammaproteobacteria;o__UBA11654;f__UBA11654;g__;s__
MP1411_megahit_307417_3-527	1.0	c2a	d__Bacteria	d__Bacteria;p__Proteobacteria;c__Gammaproteobacteria;o__UBA11654;f__UBA11654;g__;s__
MP1411_megahit_316284_2-502	0.7915	C3	d__Bacteria	d__Bacteria;p__Proteobacteria;c__Gammaproteobacteria;o__UBA11654;f__UBA11654;g__;s__
MP1411_megahit_317619_2-688	0.9584	c1b	d__Bacteria;p__Proteobacteria	d__Bacteria;p__Proteobacteria;c__Alphaproteobacteria;o__Rhodobacterales;f__Rhodobacteraceae;g__Sulfitobacter;s__Sulfitobacter pontiacus
MP1411_megahit_318121_336-1436	0.9994	c1a	d__Bacteria	d__Bacteria;p__Proteobacteria;c__Gammaproteobacteria;o__PS1;f__Thioglobaceae;g__Thioglobus;s__
MP1411_megahit_319557_3-143	0.9997	c1b	d__Bacteria;p__Proteobacteria	d__Bacteria;p__Proteobacteria;c__Alphaproteobacteria;o__Rhodobacterales;f__Rhodobacteraceae;g__Sulfitobacter;s__Sulfitobacter pontiacus
MP1411_megahit_49053_1-501	0.9379	c1a	d__Bacteria	d__Bacteria;p__Proteobacteria;c__Alphaproteobacteria;o__Rhizobiales;f__Rhizobiaceae;g__Allorhizobium;s__
MP1411_megahit_63942_3-401	0.7708	c2b	d__Bacteria;p__Proteobacteria;c__Gammaproteobacteria	d__Bacteria;p__Proteobacteria;c__Gammaproteobacteria;o__Pseudomonadales;f__Pseudomonadaceae;g__Pseudomonas_D;s__Pseudomonas_D pachastrellae
MP1411_megahit_71978_8300-9412	0.7539	c1a	d__Bacteria	d__Bacteria;p__Proteobacteria;c__Gammaproteobacteria;o__Thiotrichales;f__Thiotrichaceae;g__Thiolinea;s__Thiolinea sp002747435
MP1411_megahit_72284_433-930	1.0	C3	d__Bacteria	d__Bacteria;p__Proteobacteria;c__Gammaproteobacteria;o__Pseudomonadales;f__HTCC2089;g__UBA11889;s__UBA11889 sp002313255
MP1411_megahit_79647_399-560	0.9996	c1b	d__Bacteria;p__Proteobacteria	d__Bacteria;p__Proteobacteria;c__Alphaproteobacteria;o__Rhodobacterales;f__Rhodobacteraceae;g__Marinovum;s__Marinovum algicola
MP1413_megahit_100455_699-1439	0.9485	c1b	d__Bacteria;p__Proteobacteria	d__Bacteria;p__Proteobacteria;c__Alphaproteobacteria;o__Rhodobacterales;f__Rhodobacteraceae;g__Puniceibacterium
MP1413_megahit_103608_3-833	0.8525	c1b	d__Bacteria;p__Proteobacteria	d__Bacteria;p__Proteobacteria;c__Alphaproteobacteria;o__Rhodobacterales;f__Rhodobacteraceae;g__Pseudooceanicola;s__Pseudooceanicola batsensis
MP1413_megahit_108445_369-554	0.9805	c1b	d__Bacteria;p__Proteobacteria	d__Bacteria;p__Proteobacteria;c__Alphaproteobacteria;o__Rhodobacterales;f__Rhodobacteraceae;g__Puniceibacterium
MP1413_megahit_110099_528-704	0.9936	c1b	d__Bacteria;p__Proteobacteria	d__Bacteria;p__Proteobacteria;c__Alphaproteobacteria;o__Rhodobacterales;f__Rhodobacteraceae;g__Pseudooceanicola;s__Pseudooceanicola atlanticus
MP1413_megahit_137734_5012-5386	0.9419	c1b	d__Bacteria;p__Proteobacteria	d__Bacteria;p__Proteobacteria;c__Alphaproteobacteria;o__Rhodobacterales;f__Rhodobacteraceae;g__Pseudooceanicola;s__Pseudooceanicola sp002709085
MP1413_megahit_137917_2-676	0.9994	c1b	d__Bacteria;p__Proteobacteria	d__Bacteria;p__Proteobacteria;c__Alphaproteobacteria;o__Rhodobacterales;f__Rhodobacteraceae;g__Pseudooceanicola;s__Pseudooceanicola atlanticus
MP1413_megahit_151890_70-894	0.9528	c1a	d__Bacteria	d__Bacteria;p__Proteobacteria;c__Gammaproteobacteria;o__PS1;f__Thioglobaceae;g__Thioglobus;s__
MP1413_megahit_175962_365-1477	1.0	C3	d__Bacteria	d__Bacteria;p__Proteobacteria;c__Gammaproteobacteria;o__Pseudomonadales;f__HTCC2089;g__UBA11889;s__UBA11889 sp002313255
MP1413_megahit_176662_3-374	0.9994	c1a	d__Bacteria	d__Bacteria;p__Proteobacteria;c__Gammaproteobacteria;o__PS1;f__Thioglobaceae;g__Thioglobus;s__
MP1413_megahit_183488_2062-2283	0.9995	C3	d__Bacteria	d__Bacteria;p__Marinisomatota;c__Marinisomatia;o__Marinisomatales;f__UBA1611;g__UBA1611;s__UBA1611 sp002321855
MP1413_megahit_247884_2-130	0.9999	c2a	d__Bacteria	d__Bacteria;p__Proteobacteria;c__Gammaproteobacteria;o__UBA11654;f__UBA11654;g__;s__
MP1413_megahit_252673_612-1718	1.0	c2a	d__Bacteria	d__Bacteria;p__Proteobacteria;c__Gammaproteobacteria;o__UBA11654;f__UBA11654;g__;s__
MP1413_megahit_254540_1-237	1.0	c2a	d__Bacteria	d__Bacteria;p__Proteobacteria;c__Gammaproteobacteria;o__UBA11654;f__UBA11654;g__;s__
MP1413_megahit_270480_2-322	0.9997	c1b	d__Bacteria;p__Proteobacteria	d__Bacteria;p__Proteobacteria;c__Alphaproteobacteria;o__Rhodobacterales;f__Rhodobacteraceae;g__Sulfitobacter;s__Sulfitobacter pontiacus
MP1413_megahit_272527_3-566	0.6375	C3	d__Bacteria	d__Bacteria;p__Marinisomatota;c__Marinisomatia;o__Marinisomatales;f__UBA1611;g__UBA1611;s__UBA1611 sp002321855
MP1413_megahit_273645_410-1507	0.8161	c1a	d__Bacteria	d__Bacteria;p__Proteobacteria;c__Gammaproteobacteria;o__PS1;f__Thioglobaceae;g__Thioglobus;s__
MP1413_megahit_274091_156-911	1.0	c2a	d__Bacteria	d__Bacteria;p__Proteobacteria;c__Gammaproteobacteria;o__UBA11654;f__UBA11654;g__;s__
MP1413_megahit_281375_1680-1850	0.9863	c2a	d__Bacteria	d__Bacteria;p__Proteobacteria;c__Gammaproteobacteria;o__UBA11654;f__UBA11654;g__;s__
MP1413_megahit_285281_78-995	0.8212	C3	d__Bacteria	d__Bacteria;p__Proteobacteria;c__Gammaproteobacteria;o__UBA11654;f__UBA11654;g__;s__
MP1413_megahit_286565_31116-32297	0.9249	c1a	d__Bacteria	d__Bacteria;p__Proteobacteria;c__Alphaproteobacteria;o__Rhizobiales;f__Rhizobiaceae;g__Fulvimarina;s__Fulvimarina manganoxydans
MP1413_megahit_295959_2-802	0.6747	C3	d__Bacteria	d__Bacteria;p__Proteobacteria;c__Gammaproteobacteria;o__Pseudomonadales;f__Pseudohongiellaceae;g__UBA9145;s__UBA9145 sp002694855
MP1413_megahit_298656_3-392	0.9997	c1b	d__Bacteria;p__Proteobacteria	d__Bacteria;p__Proteobacteria;c__Alphaproteobacteria;o__Rhodobacterales;f__Rhodobacteraceae;g__Sulfitobacter;s__Sulfitobacter pontiacus
MP1413_megahit_298950_82-561	0.9995	C3	d__Bacteria	d__Bacteria;p__Marinisomatota;c__Marinisomatia;o__Marinisomatales;f__UBA1611;g__UBA1611;s__UBA1611 sp002321855
MP1413_megahit_308166_1554-1943	0.9287	C3	d__Bacteria	d__Bacteria;p__Proteobacteria;c__Gammaproteobacteria;o__Pseudomonadales;f__Pseudohongiellaceae;g__UBA9145;s__UBA9145 sp002712055
MP1413_megahit_308400_12863-13957	1.0	C3	d__Bacteria	d__Bacteria;p__Proteobacteria;c__Gammaproteobacteria;o__UBA11654;f__UBA11654;g__;s__
MP1413_megahit_315474_158-715	0.9989	c1a	d__Bacteria	d__Bacteria;p__Proteobacteria;c__Gammaproteobacteria;o__Thiomicrospirales;f__Thioglobaceae;g__Thioglobus;s__
MP1413_megahit_315530_3-713	0.9985	c1a	d__Bacteria	d__Bacteria;p__Proteobacteria;c__Gammaproteobacteria;o__Thiomicrospirales;f__Thioglobaceae;g__Thioglobus;s__
MP1413_megahit_322694_179-1273	1.0	c1a	d__Bacteria	d__Bacteria;p__Proteobacteria;c__Gammaproteobacteria;o__Thiomicrospirales;f__Thioglobaceae;g__Thioglobus;s__
MP1413_megahit_34519_2-823	0.9624	c1b	d__Bacteria;p__Proteobacteria	d__Bacteria;p__Proteobacteria;c__Alphaproteobacteria;o__Rhodobacterales;f__Rhodobacteraceae;g__Thalassococcus;s__Thalassococcus halodurans
MP1413_megahit_74569_1-843	0.674	c2b	d__Bacteria;p__Proteobacteria;c__Gammaproteobacteria	d__Bacteria;p__Proteobacteria;c__Gammaproteobacteria;o__Pseudomonadales;f__Halomonadaceae;g__Halomonas;s__Halomonas sp002696125
MP1413_megahit_74732_3-83	0.9995	c1b	d__Bacteria;p__Proteobacteria	d__Bacteria;p__Proteobacteria;c__Alphaproteobacteria;o__Rhodobacterales;f__Rhodobacteraceae;g__Thalassococcus;s__Thalassococcus halodurans
MP1413_megahit_90151_1-234	0.9988	c2b	d__Bacteria;p__Proteobacteria;c__Gammaproteobacteria	d__Bacteria;p__Proteobacteria;c__Gammaproteobacteria;o__Pseudomonadales;f__Halomonadaceae;g__Halomonas;s__Halomonas sp002696125
MP1413_megahit_91082_1-171	0.9868	c1b	d__Bacteria;p__Proteobacteria	d__Bacteria;p__Proteobacteria;c__Alphaproteobacteria;o__Rhodobacterales;f__Rhodobacteraceae;g__Pseudooceanicola;s__Pseudooceanicola atlanticus
MP1415_megahit_102352_2-208	0.6986	c1b	d__Bacteria;p__Proteobacteria	d__Bacteria;p__Proteobacteria;c__Alphaproteobacteria;o__Rhodobacterales;f__Rhodobacteraceae;g__Pseudooceanicola;s__Pseudooceanicola sp002709085
MP1415_megahit_115072_1-270	0.6658	c1a	d__Bacteria	d__Bacteria;p__Proteobacteria;c__Alphaproteobacteria;o__Rhizobiales;f__Rhizobiaceae;g__Fulvimarina;s__Fulvimarina manganoxydans
MP1415_megahit_117452_2-547	0.7279	c1a	d__Bacteria	d__Bacteria;p__Proteobacteria;c__Gammaproteobacteria;o__PS1;f__Thioglobaceae;g__Thioglobus;s__
MP1415_megahit_158792_2-322	1.0	c2a	d__Bacteria	d__Bacteria;p__Proteobacteria;c__Gammaproteobacteria;o__UBA11654;f__UBA11654;g__;s__
MP1415_megahit_166498_1-762	1.0	C3	d__Bacteria	d__Bacteria;p__Proteobacteria;c__Gammaproteobacteria;o__Pseudomonadales;f__HTCC2089;g__UBA11889;s__UBA11889 sp002313255
MP1415_megahit_175498_1-645	1.0	c2a	d__Bacteria	d__Bacteria;p__Proteobacteria;c__Gammaproteobacteria;o__UBA11654;f__UBA11654;g__;s__
MP1415_megahit_194938_2750-3835	0.9559	c1b	d__Bacteria;p__Proteobacteria	d__Bacteria;p__Proteobacteria;c__Alphaproteobacteria;o__Rhodobacterales;f__Rhodobacteraceae;g__Sulfitobacter;s__Sulfitobacter pontiacus
MP1415_megahit_199432_3-788	1.0	c2a	d__Bacteria	d__Bacteria;p__Proteobacteria;c__Gammaproteobacteria;o__UBA11654;f__UBA11654;g__;s__
MP1415_megahit_205540_3-224	0.7878	C3	d__Bacteria	d__Bacteria;p__Proteobacteria;c__Gammaproteobacteria;o__UBA11654;f__UBA11654;g__;s__
MP1415_megahit_208308_2-445	1.0	c2a	d__Bacteria	d__Bacteria;p__Proteobacteria;c__Gammaproteobacteria;o__UBA11654;f__UBA11654;g__;s__
MP1415_megahit_242982_1719-2852	1.0	c2a	d__Bacteria	d__Bacteria;p__Proteobacteria;c__Gammaproteobacteria;o__UBA11654;f__UBA11654;g__;s__
MP1415_megahit_245768_1-687	1.0	c1a	d__Bacteria	d__Bacteria;p__Proteobacteria;c__Gammaproteobacteria;o__Thiomicrospirales;f__Thioglobaceae;g__Thioglobus;s__
MP1415_megahit_253234_825-1316	0.7874	C3	d__Bacteria	d__Bacteria;p__Proteobacteria;c__Gammaproteobacteria;o__Pseudomonadales;f__Pseudohongiellaceae;g__UBA9145;s__UBA9145 sp002712055
MP1415_megahit_256675_862-1152	1.0	c2a	d__Bacteria	d__Bacteria;p__Proteobacteria;c__Gammaproteobacteria;o__UBA11654;f__UBA11654;g__;s__
MP1415_megahit_260591_1-378	0.5769	C3	d__Bacteria	d__Bacteria;p__Proteobacteria;c__Gammaproteobacteria;o__Pseudomonadales;f__Pseudohongiellaceae;g__UBA9145;s__UBA9145 sp002712055
MP1415_megahit_264786_3-194	0.6171	c1a	d__Bacteria	d__Bacteria;p__Proteobacteria;c__Gammaproteobacteria;o__Thiomicrospirales;f__Thioglobaceae;g__Thioglobus;s__
MP1415_megahit_299580_2410-3456	1.0	c2a	d__Bacteria	d__Bacteria;p__Proteobacteria;c__Gammaproteobacteria;o__UBA11654;f__UBA11654;g__;s__
MP1415_megahit_30287_170-523	0.8075	C3	d__Bacteria	d__Bacteria;p__Proteobacteria;c__Gammaproteobacteria;o__Pseudomonadales;f__HTCC2089;g__UBA9659
MP1415_megahit_308783_3-1040	0.9995	C3	d__Bacteria	d__Bacteria;p__Marinisomatota;c__Marinisomatia;o__Marinisomatales;f__UBA1611;g__UBA1611;s__UBA1611 sp002321855
MP1415_megahit_311782_1772-2770	1.0	c2a	d__Bacteria	d__Bacteria;p__Proteobacteria;c__Gammaproteobacteria;o__UBA11654;f__UBA11654;g__;s__
MP1415_megahit_321151_3-194	0.9456	c2a	d__Bacteria	d__Bacteria;p__Proteobacteria;c__Gammaproteobacteria;o__UBA11654;f__UBA11654;g__;s__
MP1415_megahit_328868_1357-1515	1.0	C3	d__Bacteria	d__Bacteria;p__Proteobacteria;c__Gammaproteobacteria;o__UBA11654;f__UBA11654;g__;s__
MP1415_megahit_335067_1-450	0.999	c1a	d__Bacteria	d__Bacteria;p__Proteobacteria;c__Gammaproteobacteria;o__Thiomicrospirales;f__Thioglobaceae;g__Thioglobus;s__
MP1415_megahit_335298_974-1624	1.0	c1a	d__Bacteria	d__Bacteria;p__Proteobacteria;c__Gammaproteobacteria;o__Thiomicrospirales;f__Thioglobaceae;g__Thioglobus;s__
MP1415_megahit_42784_917-1564	0.9995	c1a	d__Bacteria	d__Bacteria;p__Proteobacteria;c__Alphaproteobacteria;o__Rhizobiales;f__Rhizobiaceae;g__Fulvimarina;s__Fulvimarina manganoxydans
MP1415_megahit_47952_355-666	0.6157	c1a	d__Bacteria	d__Bacteria;p__Proteobacteria;c__Gammaproteobacteria;o__PS1;f__Thioglobaceae;g__Thioglobus;s__
MP1415_megahit_60427_1-621	0.5	c2b	d__Bacteria;p__Proteobacteria;c__Gammaproteobacteria	d__Bacteria;p__Proteobacteria;c__Gammaproteobacteria;o__Pseudomonadales;f__Pseudomonadaceae;g__Pseudomonas_A;s__Pseudomonas_A stutzeri_AB
MP1415_megahit_79297_359-583	0.5359	C3	d__Bacteria	d__Bacteria;p__Proteobacteria;c__Gammaproteobacteria;o__Pseudomonadales;f__HTCC2089;g__UBA9659
MP1415_megahit_87117_2-802	0.5168	c1b	d__Bacteria;p__Proteobacteria	d__Bacteria;p__Proteobacteria;c__Alphaproteobacteria;o__Rhodobacterales;f__Rhodobacteraceae;g__Pseudooceanicola;s__Pseudooceanicola atlanticus
MP1417_megahit_107371_212-841	1.0	c1b	d__Bacteria;p__Proteobacteria	d__Bacteria;p__Proteobacteria;c__Alphaproteobacteria;o__Puniceispirillales;f__Puniceispirillaceae;g__Puniceispirillum;s__
MP1417_megahit_157806_1-723	0.707	c1a	d__Bacteria	d__Bacteria;p__Proteobacteria;c__Alphaproteobacteria;o__HIMB59;f__GCA-002718135;g__AG-337-I02;s__AG-337-I02 sp003215235
MP1417_megahit_158704_371-562	0.7273	c1a	d__Bacteria	d__Bacteria;p__Proteobacteria;c__Alphaproteobacteria;o__Rhizobiales_B;f__TMED25;g__MED-G09;s__
MP1417_megahit_181366_2560-3663	0.9996	C3	d__Bacteria	d__Bacteria;p__Proteobacteria;c__Gammaproteobacteria;o__UBA11654;f__UBA11654;g__UBA11654;s__
MP1417_megahit_205083_117-1202	0.7732	c1b	d__Bacteria;p__Proteobacteria	d__Bacteria;p__Proteobacteria;c__Alphaproteobacteria;o__Rhodobacterales;f__Rhodobacteraceae;g__CPC320;s__CPC320 sp002336405
MP1417_megahit_216980_945-1523	0.9715	c2a	d__Bacteria	d__Bacteria;p__Proteobacteria;c__Gammaproteobacteria;o__UBA11654;f__UBA11654;g__UBA11654;s__
MP1417_megahit_294188_1-975	0.9896	c1a	d__Bacteria	d__Bacteria;p__Proteobacteria;c__Alphaproteobacteria;o__HIMB59;f__HIMB59;g__HIMB59
MP1417_megahit_317883_612-1178	0.9921	c1a	d__Bacteria	d__Bacteria;p__Proteobacteria;c__Gammaproteobacteria
MP1417_megahit_319598_205-1272	0.9954	c1a	d__Bacteria	d__Bacteria;p__Proteobacteria;c__Alphaproteobacteria;o__HIMB59;f__HIMB59;g__HIMB59
MP1417_megahit_334472_2-454	0.999	c2a	d__Bacteria	d__Bacteria;p__Proteobacteria;c__Gammaproteobacteria;o__UBA11654;f__UBA11654;g__UBA11654;s__
MP1417_megahit_343142_3-89	0.9968	c1a	d__Bacteria	d__Bacteria;p__Proteobacteria;c__Alphaproteobacteria;o__HIMB59;f__HIMB59;g__HIMB59
MP1417_megahit_352927_1552-1896	0.8173	c1a	d__Bacteria	d__Bacteria;p__Proteobacteria;c__Gammaproteobacteria;o__PS1;f__Thioglobaceae;g__Thioglobus;s__Thioglobus singularis
MP1417_megahit_354016_171-572	0.675	c2a	d__Bacteria	d__Bacteria;p__Proteobacteria;c__Gammaproteobacteria;o__UBA11654;f__UBA11654;g__UBA11654;s__
MP1417_megahit_359644_2-700	0.5325	c1a	d__Bacteria	d__Bacteria;p__Proteobacteria;c__Alphaproteobacteria;o__HIMB59;f__HIMB59;g__HIMB59;s__
MP1417_megahit_361181_223-1332	0.9291	C3	d__Bacteria	d__Bacteria;p__Proteobacteria;c__Alphaproteobacteria;o__Rhodobacterales;f__Rhodobacteraceae;g__HIMB11;s__
MP1417_megahit_376138_1053-1772	0.7254	c1a	d__Bacteria	d__Bacteria;p__Proteobacteria;c__Gammaproteobacteria;o__PS1;f__Thioglobaceae;g__Thioglobus;s__Thioglobus singularis
MP1417_megahit_394253_2426-3511	0.9779	c1b	d__Bacteria;p__Proteobacteria	d__Bacteria;p__Proteobacteria;c__Alphaproteobacteria;o__Rhodobacterales;f__Rhodobacteraceae;g__Sulfitobacter;s__Sulfitobacter pontiacus
MP1417_megahit_398399_1-708	0.5375	c1a	d__Bacteria	d__Bacteria;p__Proteobacteria;c__Gammaproteobacteria;o__PS1;f__Thioglobaceae;g__Thioglobus;s__Thioglobus singularis
MP1417_megahit_400884_457-993	0.7318	C3	d__Bacteria	d__Bacteria;p__Proteobacteria;c__Gammaproteobacteria;o__UBA11654;f__UBA11654;g__UBA11654;s__UBA11654 sp001629325
MP1417_megahit_416514_2-544	0.5053	c2a	d__Bacteria	d__Bacteria;p__Proteobacteria;c__Gammaproteobacteria;o__UBA11654;f__UBA11654;g__UBA11654;s__UBA11654 sp001629325
MP1417_megahit_428808_684-1682	0.5943	c1a	d__Bacteria	d__Bacteria;p__Proteobacteria;c__Gammaproteobacteria;o__PS1;f__Thioglobaceae;g__Thioglobus;s__Thioglobus singularis
MP1417_megahit_435051_3-545	0.5375	C3	d__Bacteria	d__Bacteria;p__Proteobacteria;c__Gammaproteobacteria;o__UBA11654;f__UBA11654;g__UBA11654;s__
MP1417_megahit_444688_3-263	0.6857	C3	d__Bacteria	d__Bacteria;p__Proteobacteria;c__Gammaproteobacteria;o__UBA11654;f__UBA11654;g__UBA11654;s__UBA11654 sp001629325
MP1417_megahit_446040_473-877	0.9994	c1a	d__Bacteria	d__Bacteria;p__Proteobacteria;c__Alphaproteobacteria;o__Rhizobiales_B;f__TMED25;g__MED-G09;s__
MP1417_megahit_452813_3-632	0.867	c1a	d__Bacteria	d__Bacteria;p__Proteobacteria;c__Alphaproteobacteria;o__Rhizobiales_B;f__TMED25;g__MED-G09;s__
MP1417_megahit_52829_677-1858	0.9249	c1a	d__Bacteria	d__Bacteria;p__Proteobacteria;c__Alphaproteobacteria;o__Rhizobiales;f__Rhizobiaceae;g__Fulvimarina;s__Fulvimarina manganoxydans
MP1419_megahit_162549_2539-3027	0.762	c1a	d__Bacteria	d__Bacteria;p__Proteobacteria;c__Alphaproteobacteria;o__Rhizobiales;f__Rhizobiaceae;g__Fulvimarina;s__Fulvimarina manganoxydans
MP1419_megahit_21750_2-652	0.9501	C3	d__Bacteria	d__Bacteria;p__Proteobacteria;c__Gammaproteobacteria;o__Woeseiales;f__Woeseiaceae;g__;s__
MP1419_megahit_221217_64-1134	0.6689	C3	d__Bacteria	d__Bacteria;p__Proteobacteria;c__Gammaproteobacteria;o__Pseudomonadales;f__Pseudohongiellaceae;g__UBA9145;s__UBA9145 sp002712055
MP1419_megahit_222593_3-581	1.0	c2a	d__Bacteria	d__Bacteria;p__Proteobacteria;c__Gammaproteobacteria;o__UBA11654;f__UBA11654;g__;s__
MP1419_megahit_241935_163-990	0.831	c1a	d__Bacteria	d__Bacteria;p__Proteobacteria;c__Alphaproteobacteria;o__Rhizobiales_B;f__TMED25;g__MED-G09;s__
MP1419_megahit_272230_732-1337	0.999	c2a	d__Bacteria	d__Bacteria;p__Proteobacteria;c__Gammaproteobacteria;o__UBA11654;f__UBA11654;g__UBA11654;s__
MP1419_megahit_27977_1-351	0.9999	C3	d__Bacteria	d__Bacteria;p__Proteobacteria;c__Gammaproteobacteria;o__Woeseiales;f__Woeseiaceae;g__;s__
MP1419_megahit_292041_4362-5447	0.9523	c1b	d__Bacteria;p__Proteobacteria	d__Bacteria;p__Proteobacteria;c__Alphaproteobacteria;o__Rhodobacterales;f__Rhodobacteraceae;g__Sulfitobacter;s__Sulfitobacter pontiacus
MP1419_megahit_295333_281-640	0.9594	c2a	d__Bacteria	d__Bacteria;p__Proteobacteria;c__Gammaproteobacteria;o__UBA11654;f__UBA11654;g__UBA11654;s__
MP1419_megahit_296151_87-596	0.7182	c1a	d__Bacteria	d__Bacteria;p__Proteobacteria;c__Gammaproteobacteria;o__PS1;f__Thioglobaceae;g__Thioglobus;s__Thioglobus singularis
MP1419_megahit_299047_2-616	0.8631	c1a	d__Bacteria	d__Bacteria;p__Proteobacteria;c__Alphaproteobacteria;o__Rhizobiales_B;f__TMED25;g__MED-G09;s__
MP1419_megahit_313733_1-612	0.7579	c1a	d__Bacteria	d__Bacteria;p__Proteobacteria;c__Alphaproteobacteria;o__Rhizobiales_B;f__TMED25;g__MED-G09;s__
MP1419_megahit_325871_1-927	0.5402	c2a	d__Bacteria	d__Bacteria;p__Proteobacteria;c__Gammaproteobacteria;o__UBA11654;f__UBA11654;g__UBA11654;s__
MP1419_megahit_328913_2-409	0.9295	c2a	d__Bacteria	d__Bacteria;p__Proteobacteria;c__Gammaproteobacteria;o__UBA11654;f__UBA11654;g__UBA11654;s__
MP1419_megahit_361397_3-299	0.767	c1a	d__Bacteria	d__Bacteria;p__Proteobacteria;c__Gammaproteobacteria;o__Thiomicrospirales;f__Thioglobaceae;g__Thioglobus;s__
MP1419_megahit_361900_762-1880	0.8059	C3	d__Bacteria	d__Bacteria;p__Proteobacteria;c__Gammaproteobacteria;o__UBA10353;f__LS-SOB;g__UBA11791;s__UBA11791 sp002714255
MP1419_megahit_361909_2-709	0.7275	c1a	d__Bacteria	d__Bacteria;p__Proteobacteria;c__Gammaproteobacteria;o__PS1;f__Thioglobaceae;g__Thioglobus;s__Thioglobus singularis
MP1419_megahit_367611_393-1058	0.7047	c1a	d__Bacteria	d__Bacteria;p__Proteobacteria;c__Gammaproteobacteria;o__PS1;f__Thioglobaceae;g__Thioglobus;s__Thioglobus singularis
MP1419_megahit_370320_2156-3010	0.7875	c1a	d__Bacteria	d__Bacteria;p__Proteobacteria;c__Gammaproteobacteria;o__PS1;f__Thioglobaceae;g__Thioglobus;s__Thioglobus singularis
MP1419_megahit_379124_1-243	0.7155	C3	d__Bacteria	d__Bacteria;p__Proteobacteria;c__Gammaproteobacteria;o__UBA11654;f__UBA11654;g__UBA11654;s__UBA11654 sp001629325
MP1419_megahit_384876_2-598	0.9901	c1a	d__Bacteria	d__Bacteria;p__Proteobacteria;c__Gammaproteobacteria;o__PS1;f__Thioglobaceae;g__Thioglobus;s__Thioglobus singularis
MP1419_megahit_388361_1081-1644	0.9986	c1a	d__Bacteria	d__Bacteria;p__Proteobacteria;c__Gammaproteobacteria;o__PS1;f__Thioglobaceae;g__Thioglobus;s__Thioglobus singularis
MP1419_megahit_393770_2-928	0.7395	C3	d__Bacteria	d__Bacteria;p__Proteobacteria;c__Gammaproteobacteria;o__UBA11654;f__UBA11654;g__UBA11654;s__
MP1419_megahit_394908_1518-2612	1.0	C3	d__Bacteria	d__Bacteria;p__Proteobacteria;c__Gammaproteobacteria;o__UBA11654;f__UBA11654;g__;s__
MP1419_megahit_420777_1414-1734	0.9214	c1a	d__Bacteria	d__Bacteria;p__Proteobacteria;c__Gammaproteobacteria;o__Thiomicrospirales;f__Thioglobaceae;g__Thioglobus;s__
MP1419_megahit_422121_226-1332	1.0	c2a	d__Bacteria	d__Bacteria;p__Proteobacteria;c__Gammaproteobacteria;o__UBA11654;f__UBA11654;g__;s__
MP1419_megahit_423280_137-643	1.0	c1a	d__Bacteria	d__Bacteria;p__Proteobacteria;c__Gammaproteobacteria;o__Thiomicrospirales;f__Thioglobaceae;g__Thioglobus;s__
MP1419_megahit_71240_3-206	0.6987	c1b	d__Bacteria;p__Proteobacteria	d__Bacteria;p__Proteobacteria;c__Alphaproteobacteria;o__Rhodobacterales;f__Rhodobacteraceae;g__Pseudooceanicola;s__Pseudooceanicola sp002709085
MP1419_megahit_76998_2-655	0.9995	c1a	d__Bacteria	d__Bacteria;p__Proteobacteria;c__Alphaproteobacteria;o__Rhizobiales;f__Rhizobiaceae;g__Fulvimarina;s__Fulvimarina manganoxydans
MP1419_megahit_85995_1-507	1.0	c2a	d__Bacteria	d__Bacteria;p__Proteobacteria;c__Gammaproteobacteria;o__UBA11654;f__UBA11654;g__;s__
MP1419_megahit_99263_637-1740	0.9829	C3	d__Bacteria	d__Bacteria;p__Proteobacteria;c__Gammaproteobacteria;o__UBA11654;f__UBA11654;g__UBA11654;s__
MP1421_megahit_107026_2-439	0.9835	C3	d__Bacteria	d__Bacteria;p__Proteobacteria;c__Gammaproteobacteria;o__Pseudomonadales;f__Porticoccaceae;g__AAA300-D14;s__AAA300-D14 sp002715065
MP1421_megahit_12692_1-612	0.5	c1b	d__Bacteria;p__Proteobacteria	d__Bacteria;p__Proteobacteria;c__Alphaproteobacteria;o__Rhodobacterales;f__Rhodobacteraceae;g__HIMB11;s__
MP1421_megahit_160370_2-511	0.7599	C3	d__Bacteria	d__Bacteria;p__Proteobacteria;c__Gammaproteobacteria;o__Pseudomonadales;f__Porticoccaceae;g__AAA300-D14;s__
MP1421_megahit_165342_263-748	0.7112	c1a	d__Bacteria	d__Bacteria;p__Proteobacteria;c__Alphaproteobacteria;o__Rhizobiales_B;f__TMED25;g__MED-G09;s__
MP1421_megahit_180354_645-1211	0.738	c1a	d__Bacteria	d__Bacteria;p__Proteobacteria;c__Alphaproteobacteria;o__HIMB59;f__GCA-002718135;g__AG-337-I02;s__AG-337-I02 sp003215235
MP1421_megahit_201239_544-654	0.6652	c1a	d__Bacteria	d__Bacteria;p__Proteobacteria;c__Alphaproteobacteria;o__HIMB59;f__HIMB59;g__HIMB59;s__
MP1421_megahit_207143_535-1602	0.9316	c1a	d__Bacteria	d__Bacteria;p__Proteobacteria;c__Alphaproteobacteria;o__HIMB59;f__HIMB59;g__HIMB59;s__
MP1421_megahit_210313_2-859	0.9936	c1a	d__Bacteria	d__Bacteria;p__Proteobacteria;c__Alphaproteobacteria;o__HIMB59;f__HIMB59;g__HIMB59;s__HIMB59 sp004321805
MP1421_megahit_235176_64-1305	1.0	c1b	d__Bacteria;p__Proteobacteria	d__Bacteria;p__Proteobacteria;c__Alphaproteobacteria;o__Puniceispirillales;f__Puniceispirillaceae;g__Puniceispirillum;s__
MP1421_megahit_235777_3-254	0.9915	c1b	d__Bacteria;p__Proteobacteria	d__Bacteria;p__Proteobacteria;c__Alphaproteobacteria;o__Puniceispirillales;f__Puniceispirillaceae;g__UBA5951;s__
MP1421_megahit_303559_1-1077	0.9714	C3	d__Bacteria	d__Bacteria;p__Proteobacteria;c__Gammaproteobacteria;o__Pseudomonadales;f__Porticoccaceae;g__HTCC2207;s__HTCC2207 sp002457245
MP1421_megahit_314346_2-616	0.5329	c1a	d__Bacteria	d__Bacteria;p__Proteobacteria;c__Alphaproteobacteria;o__HIMB59;f__HIMB59;g__HIMB59;s__
MP1421_megahit_352997_1-729	0.7773	c1a	d__Bacteria	d__Bacteria;p__Proteobacteria;c__Alphaproteobacteria;o__HIMB59;f__HIMB59;g__HIMB59;s__HIMB59 sp002705265
MP1421_megahit_375181_1-972	0.8458	c1a	d__Bacteria	d__Bacteria;p__Proteobacteria;c__Alphaproteobacteria;o__Rhizobiales_B;f__TMED25;g__MED-G09;s__
MP1421_megahit_379538_534-1643	0.9291	C3	d__Bacteria	d__Bacteria;p__Proteobacteria;c__Alphaproteobacteria;o__Rhodobacterales;f__Rhodobacteraceae;g__HIMB11;s__
MP1421_megahit_380280_25-1110	0.9523	c1b	d__Bacteria;p__Proteobacteria	d__Bacteria;p__Proteobacteria;c__Alphaproteobacteria;o__Rhodobacterales;f__Rhodobacteraceae;g__Sulfitobacter;s__Sulfitobacter pontiacus
MP1421_megahit_410660_151-1149	0.7049	c1a	d__Bacteria	d__Bacteria;p__Proteobacteria;c__Alphaproteobacteria;o__HIMB59;f__HIMB59;g__HIMB59;s__
MP1421_megahit_422471_1-393	0.7912	c1a	d__Bacteria	d__Bacteria;p__Proteobacteria;c__Alphaproteobacteria;o__Rhizobiales_B;f__TMED25;g__MED-G09;s__
MP1421_megahit_56734_248-1165	0.9996	C3	d__Bacteria	d__Bacteria;p__Proteobacteria;c__Alphaproteobacteria;o__Rhodobacterales;f__Rhodobacteraceae;g__LFER01;s__LFER01 sp002726375
MP1421_megahit_85334_1-579	0.9874	c1b	d__Bacteria;p__Proteobacteria	d__Bacteria;p__Proteobacteria;c__Alphaproteobacteria;o__Puniceispirillales;f__Puniceispirillaceae;g__UBA8309;s__UBA8309 sp002731315
MP1517_megahit_160634_3-215	1.0	c1b	d__Bacteria;p__Proteobacteria	d__Bacteria;p__Proteobacteria;c__Alphaproteobacteria;o__Puniceispirillales;f__Puniceispirillaceae;g__UBA5951;s__
MP1517_megahit_173593_1-687	0.8384	C3	d__Bacteria	d__Bacteria;p__Proteobacteria;c__Alphaproteobacteria;o__Rhodobacterales;f__Rhodobacteraceae;g__HIMB11;s__
MP1517_megahit_215606_2-970	1.0	c1b	d__Bacteria;p__Proteobacteria	d__Bacteria;p__Proteobacteria;c__Alphaproteobacteria;o__Puniceispirillales;f__Puniceispirillaceae;g__UBA5951;s__
MP1517_megahit_242320_3-518	0.665	c1b	d__Bacteria;p__Proteobacteria	d__Bacteria;p__Proteobacteria;c__Alphaproteobacteria;o__Puniceispirillales;f__Puniceispirillaceae;g__UBA8309;s__
MP1517_megahit_262175_277-684	0.6472	c1b	d__Bacteria;p__Proteobacteria	d__Bacteria;p__Proteobacteria;c__Alphaproteobacteria;o__Puniceispirillales;f__Puniceispirillaceae;g__UBA8309;s__UBA8309 sp002457745
MP1517_megahit_266094_3-353	0.9999	c1a	d__Bacteria	d__Bacteria;p__Proteobacteria;c__Alphaproteobacteria;o__HIMB59;f__HIMB59;g__HIMB59
MP1517_megahit_274300_182-805	0.9341	c1a	d__Bacteria	d__Bacteria;p__SAR324;c__SAR324;o__SAR324;f__NAC60-12;g__UBA1014;s__UBA1014 sp001469005
MP1517_megahit_325013_1-222	0.9996	C3	d__Bacteria	d__Bacteria;p__Proteobacteria;c__Alphaproteobacteria;o__Rhodobacterales;f__Rhodobacteraceae;g__HIMB11;s__
MP1517_megahit_342677_1355-2056	0.8596	c1a	d__Bacteria	d__Bacteria;p__Proteobacteria;c__Alphaproteobacteria;o__HIMB59;f__HIMB59;g__HIMB59;s__HIMB59 sp004321805
MP1517_megahit_35912_3-950	0.94	c1b	d__Bacteria;p__Proteobacteria	d__Bacteria;p__Proteobacteria;c__Alphaproteobacteria;o__Rhodobacterales;f__Rhodobacteraceae;g__Sulfitobacter;s__Sulfitobacter pontiacus
MP1517_megahit_366531_57-614	0.7988	c1a	d__Bacteria	d__Bacteria;p__Proteobacteria;c__Alphaproteobacteria;o__HIMB59;f__HIMB59;g__HIMB59;s__
MP1517_megahit_387760_1-1113	0.9275	C3	d__Bacteria	d__Bacteria;p__Proteobacteria;c__Gammaproteobacteria;o__Pseudomonadales;f__Porticoccaceae;g__AAA300-D14;s__AAA300-D14 sp002715065
MP1517_megahit_405766_403-663	0.8349	c1a	d__Bacteria	d__Bacteria;p__Proteobacteria;c__Alphaproteobacteria;o__HIMB59;f__GCA-002718135;g__AG-337-I02;s__AG-337-I02 sp003215235
MP1517_megahit_419034_154-873	0.9374	c1a	d__Bacteria	d__Bacteria;p__Proteobacteria;c__Alphaproteobacteria;o__HIMB59;f__GCA-002718135;g__AG-337-I02;s__AG-337-I02 sp003215235
MP1517_megahit_419720_3-1058	0.9982	c1a	d__Bacteria	d__Bacteria;p__Proteobacteria;c__Alphaproteobacteria;o__HIMB59;f__GCA-002718135;g__AG-337-I02;s__
MP1517_megahit_68763_1-651	0.9995	c1a	d__Bacteria	d__Bacteria;p__Proteobacteria;c__Alphaproteobacteria;o__Rhizobiales;f__Rhizobiaceae;g__Fulvimarina;s__Fulvimarina manganoxydans
MP1519_megahit_104631_475-738	0.9051	c1a	d__Bacteria	d__Bacteria;p__Proteobacteria;c__Alphaproteobacteria;o__Rhizobiales;f__Devosiaceae;g__Devosia;s__
MP1519_megahit_115710_447-776	0.9996	c1a	d__Bacteria	d__Bacteria;p__Proteobacteria;c__Alphaproteobacteria;o__Rhizobiales;f__Rhizobiaceae;g__Agrobacterium;s__Agrobacterium tumefaciens_F
MP1519_megahit_119207_3-422	0.9996	c1b	d__Bacteria;p__Proteobacteria	d__Bacteria;p__Proteobacteria;c__Alphaproteobacteria;o__Rhodobacterales;f__Rhodobacteraceae;g__Marinovum;s__Marinovum algicola
MP1519_megahit_135407_216-767	1.0	c1b	d__Bacteria;p__Proteobacteria	d__Bacteria;p__Proteobacteria;c__Alphaproteobacteria;o__Rhodobacterales;f__Rhodobacteraceae;g__Antarctobacter;s__Antarctobacter heliothermus_B
MP1519_megahit_138124_908-1075	0.8739	c1b	d__Bacteria;p__Proteobacteria	d__Bacteria;p__Proteobacteria;c__Alphaproteobacteria;o__Rhodobacterales;f__Rhodobacteraceae;g__Pseudooceanicola;s__Pseudooceanicola sp002709085
MP1519_megahit_162844_2-631	0.9995	c1b	d__Bacteria;p__Proteobacteria	d__Bacteria;p__Proteobacteria;c__Alphaproteobacteria;o__Rhodobacterales;f__Rhodobacteraceae;g__Pseudooceanicola_B;s__Pseudooceanicola_B sp002706905
MP1519_megahit_165253_480-1565	0.952	c1b	d__Bacteria;p__Proteobacteria	d__Bacteria;p__Proteobacteria;c__Alphaproteobacteria;o__Rhodobacterales;f__Rhodobacteraceae;g__Sulfitobacter;s__Sulfitobacter sp001635605
MP1519_megahit_173906_1-507	0.9412	c1b	d__Bacteria;p__Proteobacteria	d__Bacteria;p__Proteobacteria;c__Alphaproteobacteria;o__Rhodobacterales;f__Rhodobacteraceae;g__Citreimonas;s__
MP1519_megahit_191999_2-505	0.9344	c1b	d__Bacteria;p__Proteobacteria	d__Bacteria;p__Proteobacteria;c__Gammaproteobacteria;o__Pseudomonadales;f__Halieaceae;g__Haliea
MP1519_megahit_200715_8873-9970	0.9996	c1a	d__Bacteria	d__Bacteria;p__Proteobacteria;c__Alphaproteobacteria;o__Rhizobiales;f__Rhizobiaceae;g__Ahrensia;s__Ahrensia sp002706335
MP1519_megahit_217883_1225-2310	0.9779	c1b	d__Bacteria;p__Proteobacteria	d__Bacteria;p__Proteobacteria;c__Alphaproteobacteria;o__Rhodobacterales;f__Rhodobacteraceae;g__Sulfitobacter;s__Sulfitobacter pontiacus
MP1519_megahit_239304_1721-2806	0.9631	c1b	d__Bacteria;p__Proteobacteria	d__Bacteria;p__Proteobacteria;c__Alphaproteobacteria;o__Rhodobacterales;f__Rhodobacteraceae;g__Puniceibacterium
MP1519_megahit_244871_1-537	1.0	c2a	d__Bacteria	d__Bacteria;p__Proteobacteria;c__Gammaproteobacteria;o__UBA11654;f__UBA11654;g__;s__
MP1519_megahit_248570_20737-21825	0.8066	c1b	d__Bacteria;p__Proteobacteria	d__Bacteria;p__Proteobacteria;c__Alphaproteobacteria;o__Rhodobacterales;f__Rhodobacteraceae;g__Pseudooceanicola;s__Pseudooceanicola batsensis
MP1519_megahit_249058_343-1443	0.9994	c1a	d__Bacteria	d__Bacteria;p__Proteobacteria;c__Gammaproteobacteria;o__PS1;f__Thioglobaceae;g__Thioglobus;s__
MP1519_megahit_255116_3-509	1.0	c2a	d__Bacteria	d__Bacteria;p__Proteobacteria;c__Gammaproteobacteria;o__UBA11654;f__UBA11654;g__;s__
MP1519_megahit_259499_345-929	1.0	c2a	d__Bacteria	d__Bacteria;p__Proteobacteria;c__Gammaproteobacteria;o__UBA11654;f__UBA11654;g__;s__
MP1519_megahit_263308_912-1313	0.9285	C3	d__Bacteria	d__Bacteria;p__Proteobacteria;c__Gammaproteobacteria;o__UBA11654;f__UBA11654;g__;s__
MP1519_megahit_276674_25-633	0.8074	C3	d__Bacteria	d__Bacteria;p__Proteobacteria;c__Gammaproteobacteria;o__UBA11654;f__UBA11654;g__;s__
MP1519_megahit_276681_462-1643	0.9249	c1a	d__Bacteria	d__Bacteria;p__Proteobacteria;c__Alphaproteobacteria;o__Rhizobiales;f__Rhizobiaceae;g__Fulvimarina;s__Fulvimarina manganoxydans
MP1519_megahit_28823_192-575	0.6751	c2b	d__Bacteria;p__Proteobacteria;c__Gammaproteobacteria	d__Bacteria;p__Proteobacteria;c__Gammaproteobacteria;o__Pseudomonadales;f__Halomonadaceae;g__Halomonas;s__Halomonas sp002696125
MP1519_megahit_29932_441-1034	0.6245	c2b	d__Bacteria;p__Proteobacteria;c__Gammaproteobacteria	d__Bacteria;p__Proteobacteria;c__Gammaproteobacteria;o__Pseudomonadales;f__Halomonadaceae;g__Halomonas;s__Halomonas sp002696125
MP1519_megahit_45218_239-688	0.9997	C3	d__Bacteria	d__Bacteria;p__Proteobacteria;c__Gammaproteobacteria;o__Pseudomonadales;f__Pseudohongiellaceae;g__UBA9145;s__UBA9145 sp002731775
MP1519_megahit_57307_1089-1805	0.9994	C3	d__Bacteria	d__Bacteria;p__Proteobacteria;c__Gammaproteobacteria;o__UBA10353;f__LS-SOB;g__UBA11791;s__UBA11791 sp002714255
MP1519_megahit_72914_1-294	0.9996	c1b	d__Bacteria;p__Proteobacteria	d__Bacteria;p__Proteobacteria;c__Alphaproteobacteria;o__Rhodobacterales;f__Rhodobacteraceae;g__Thalassococcus;s__Thalassococcus halodurans
MP1519_megahit_75761_3-572	0.68	c1a	d__Bacteria	d__Bacteria;p__Proteobacteria;c__Alphaproteobacteria;o__Rhizobiales;f__Amorphaceae;g__Acuticoccus;s__Acuticoccus sp003258595
MP1519_megahit_77596_3-350	0.7125	C3	d__Bacteria	d__Bacteria;p__Proteobacteria;c__Gammaproteobacteria;o__UBA10353;f__LS-SOB;g__UBA11791;s__UBA11791 sp002714255
MP1519_megahit_94615_2-550	0.9997	c1a	d__Bacteria	d__Bacteria;p__Proteobacteria;c__Alphaproteobacteria;o__Caulobacterales;f__Caulobacteraceae;g__Phenylobacterium;s__Phenylobacterium sp002363865
MP1521_megahit_13764_1-264	0.9992	c1a	d__Bacteria	d__Bacteria;p__Proteobacteria;c__Alphaproteobacteria;o__Thalassobaculales;f__Nisaeaceae;g__Nisaea;s__
MP1521_megahit_164341_4783-5871	0.8066	c1b	d__Bacteria;p__Proteobacteria	d__Bacteria;p__Proteobacteria;c__Alphaproteobacteria;o__Rhodobacterales;f__Rhodobacteraceae;g__Pseudooceanicola;s__Pseudooceanicola batsensis
MP1521_megahit_192203_1959-3056	0.9996	c1a	d__Bacteria	d__Bacteria;p__Proteobacteria;c__Alphaproteobacteria;o__Rhizobiales;f__Rhizobiaceae;g__Ahrensia;s__Ahrensia sp002706335
MP1521_megahit_210523_1-606	1.0	C3	d__Bacteria	d__Bacteria;p__Proteobacteria;c__Gammaproteobacteria;o__Pseudomonadales;f__HTCC2089;g__UBA11889;s__UBA11889 sp002313255
MP1521_megahit_211717_396-1496	0.9994	c1a	d__Bacteria	d__Bacteria;p__Proteobacteria;c__Gammaproteobacteria;o__PS1;f__Thioglobaceae;g__Thioglobus;s__
MP1521_megahit_22763_3-539	0.9994	C3	d__Bacteria	d__Bacteria;p__Proteobacteria;c__Gammaproteobacteria;o__UBA10353;f__LS-SOB;g__UBA11791;s__UBA11791 sp002714255
MP1521_megahit_281864_196-1377	0.9249	c1a	d__Bacteria	d__Bacteria;p__Proteobacteria;c__Alphaproteobacteria;o__Rhizobiales;f__Rhizobiaceae;g__Fulvimarina;s__Fulvimarina manganoxydans
MP1521_megahit_287318_6462-7565	0.5285	c2b	d__Bacteria;p__Proteobacteria;c__Gammaproteobacteria	d__Bacteria;p__Proteobacteria;c__Gammaproteobacteria;o__Pseudomonadales;f__Halomonadaceae;g__Halomonas;s__Halomonas sp002696125
MP1521_megahit_287335_361-1431	0.8065	C3	d__Bacteria	d__Bacteria;p__Proteobacteria;c__Gammaproteobacteria;o__UBA11654;f__UBA11654;g__;s__
MP1521_megahit_288820_1354-2439	0.9779	c1b	d__Bacteria;p__Proteobacteria	d__Bacteria;p__Proteobacteria;c__Alphaproteobacteria;o__Rhodobacterales;f__Rhodobacteraceae;g__Sulfitobacter;s__Sulfitobacter pontiacus
MP1521_megahit_312337_1-357	1.0	c2a	d__Bacteria	d__Bacteria;p__Proteobacteria;c__Gammaproteobacteria;o__UBA11654;f__UBA11654;g__;s__
MP1521_megahit_55410_3-230	0.7221	C3	d__Bacteria	d__Bacteria;p__Proteobacteria;c__Gammaproteobacteria;o__UBA10353;f__LS-SOB;g__UBA11791;s__UBA11791 sp002714255
MP1521_megahit_56531_628-981	0.9998	c1a	d__Bacteria	d__Bacteria;p__Proteobacteria;c__Gammaproteobacteria;o__Pseudomonadales;f__Ketobacteraceae;g__Ketobacter
MP1521_megahit_78861_1-513	0.9998	c1a	d__Bacteria	d__Bacteria;p__Proteobacteria;c__Gammaproteobacteria;o__Pseudomonadales;f__Ketobacteraceae;g__Ketobacter
MP1521_megahit_80739_3-389	0.9994	c1b	d__Bacteria;p__Proteobacteria	d__Bacteria;p__Proteobacteria;c__Alphaproteobacteria;o__Rhodobacterales;f__Rhodobacteraceae;g__Sulfitobacter;s__Sulfitobacter sp001635605
MP1523_megahit_106191_466-543	0.3421	c2b	d__Bacteria;p__Proteobacteria;c__Gammaproteobacteria	d__Bacteria;p__Proteobacteria;c__Gammaproteobacteria;o__Pseudomonadales;f__Oleiphilaceae;g__Marinobacter;s__Marinobacter sp001752365
MP1523_megahit_119336_976-1269	0.672	c1a	d__Bacteria	d__Bacteria;p__Proteobacteria;c__Alphaproteobacteria;o__Rhizobiales;f__Rhizobiaceae;g__Fulvimarina;s__Fulvimarina manganoxydans
MP1523_megahit_138046_576-1694	0.9504	C3	d__Bacteria	d__Bacteria;p__Proteobacteria;c__Gammaproteobacteria;o__UBA10353;f__LS-SOB;g__UBA11791;s__UBA11791 sp002714255
MP1523_megahit_148759_5441-6040	0.6631	c1b	d__Bacteria;p__Proteobacteria	d__Bacteria;p__Proteobacteria;c__Alphaproteobacteria;o__Rhodobacterales;f__Rhodobacteraceae;g__Pseudooceanicola;s__Pseudooceanicola nitratireducens
MP1523_megahit_171911_2076-2354	0.9833	C3	d__Bacteria	d__Bacteria;p__Proteobacteria;c__Gammaproteobacteria;o__Pseudomonadales;f__Pseudohongiellaceae;g__UBA9145;s__UBA9145 sp002712055
MP1523_megahit_173182_3-143	0.9997	c1b	d__Bacteria;p__Proteobacteria	d__Bacteria;p__Proteobacteria;c__Alphaproteobacteria;o__Rhodobacterales;f__Rhodobacteraceae;g__Sulfitobacter;s__Sulfitobacter pontiacus
MP1523_megahit_176247_3-353	0.9997	C3	d__Bacteria	d__Bacteria;p__Proteobacteria;c__Gammaproteobacteria;o__Pseudomonadales;f__HTCC2089;g__UBA11889;s__UBA11889 sp002313255
MP1523_megahit_180014_1-1014	0.6005	C3	d__Bacteria	d__Bacteria;p__Proteobacteria;c__Gammaproteobacteria;o__Pseudomonadales;f__Pseudohongiellaceae;g__UBA9145;s__UBA9145 sp002712055
MP1523_megahit_197209_3-653	1.0	C3	d__Bacteria	d__Bacteria;p__Proteobacteria;c__Gammaproteobacteria;o__Pseudomonadales;f__HTCC2089;g__UBA11889;s__UBA11889 sp002313255
MP1523_megahit_199317_2-271	0.9325	c2a	d__Bacteria	d__Bacteria;p__Proteobacteria;c__Gammaproteobacteria;o__UBA11654;f__UBA11654;g__;s__
MP1523_megahit_206865_2-586	0.9967	c2a	d__Bacteria	d__Bacteria;p__Proteobacteria;c__Gammaproteobacteria;o__UBA11654;f__UBA11654;g__;s__
MP1523_megahit_229145_15368-16471	0.5285	c2b	d__Bacteria;p__Proteobacteria;c__Gammaproteobacteria	d__Bacteria;p__Proteobacteria;c__Gammaproteobacteria;o__Pseudomonadales;f__Halomonadaceae;g__Halomonas;s__Halomonas sp002696125
MP1523_megahit_238669_2-781	0.9667	c1b	d__Bacteria;p__Proteobacteria	d__Bacteria;p__Proteobacteria;c__Alphaproteobacteria;o__Rhodobacterales;f__Rhodobacteraceae;g__Sulfitobacter;s__Sulfitobacter pontiacus
MP1523_megahit_244459_2028-3146	0.9309	C3	d__Bacteria	d__Bacteria;p__Marinisomatota;c__Marinisomatia;o__Marinisomatales;f__UBA1611;g__UBA1611;s__UBA1611 sp002321855
MP1523_megahit_273912_1370-1687	0.9998	c1a	d__Bacteria	d__Bacteria;p__Proteobacteria;c__Gammaproteobacteria;o__Thiomicrospirales;f__Thioglobaceae;g__Thioglobus;s__
MP1523_megahit_295218_414-1400	1.0	c2a	d__Bacteria	d__Bacteria;p__Proteobacteria;c__Gammaproteobacteria;o__UBA11654;f__UBA11654;g__;s__
MP1523_megahit_296221_1926-3020	0.9992	c1a	d__Bacteria	d__Bacteria;p__Proteobacteria;c__Alphaproteobacteria;o__Thalassobaculales;f__Nisaeaceae;g__Nisaea;s__
MP1523_megahit_296438_1-864	1.0	c1a	d__Bacteria	d__Bacteria;p__Proteobacteria;c__Gammaproteobacteria;o__Thiomicrospirales;f__Thioglobaceae;g__Thioglobus;s__
MP1523_megahit_40213_1-537	0.9995	c1a	d__Bacteria	d__Bacteria;p__Proteobacteria;c__Alphaproteobacteria;o__Rhizobiales;f__Rhizobiaceae;g__Fulvimarina;s__Fulvimarina manganoxydans
MP1523_megahit_52616_2-163	0.9992	c1a	d__Bacteria	d__Bacteria;p__Proteobacteria;c__Alphaproteobacteria;o__Rhizobiales;f__Rhizobiaceae;g__Fulvimarina;s__Fulvimarina manganoxydans
MP1523_megahit_54002_137-970	1.0	C3	d__Bacteria	d__Bacteria;p__Proteobacteria;c__Gammaproteobacteria;o__UBA11654;f__UBA11654;g__;s__
MP1523_megahit_57882_806-1081	0.9991	C3	d__Bacteria	d__Bacteria;p__Proteobacteria;c__Gammaproteobacteria;o__UBA11654;f__UBA11654;g__;s__
MP1523_megahit_66568_1-771	0.9996	c1a	d__Bacteria	d__Bacteria;p__Proteobacteria;c__Alphaproteobacteria;o__Rhizobiales;f__Rhizobiaceae;g__Ahrensia;s__Ahrensia sp002706335
MP1523_megahit_71046_1-522	0.8207	c1a	d__Bacteria	d__Bacteria;p__Proteobacteria;c__Alphaproteobacteria;o__Rhizobiales;f__Devosiaceae;g__Devosia;s__
MP1523_megahit_92226_1749-2207	0.9536	c1b	d__Bacteria;p__Proteobacteria	d__Bacteria;p__Proteobacteria;c__Alphaproteobacteria;o__Rhodobacterales;f__Rhodobacteraceae;g__Pseudooceanicola;s__Pseudooceanicola atlanticus
MP1525_megahit_114935_135-1241	1.0	c2a	d__Bacteria	d__Bacteria;p__Proteobacteria;c__Gammaproteobacteria;o__UBA11654;f__UBA11654;g__;s__
MP1525_megahit_136780_2-811	0.9684	c1b	d__Bacteria;p__Proteobacteria	d__Bacteria;p__Proteobacteria;c__Alphaproteobacteria;o__Rhodobacterales;f__Rhodobacteraceae;g__Sulfitobacter;s__Sulfitobacter pontiacus
MP1525_megahit_150605_230-664	0.9984	c1b	d__Bacteria;p__Proteobacteria	d__Bacteria;p__Proteobacteria;c__Alphaproteobacteria;o__Rhodobacterales;f__Rhodobacteraceae;g__Pseudooceanicola_B;s__Pseudooceanicola_B sp002706905
MP1525_megahit_153540_4783-5835	0.828	c1b	d__Bacteria;p__Proteobacteria	d__Bacteria;p__Proteobacteria;c__Alphaproteobacteria;o__Rhodobacterales;f__Rhodobacteraceae;g__Pseudooceanicola;s__Pseudooceanicola batsensis
MP1525_megahit_167232_2-265	0.9997	c1b	d__Bacteria;p__Proteobacteria	d__Bacteria;p__Proteobacteria;c__Alphaproteobacteria;o__Rhodobacterales;f__Rhodobacteraceae;g__Sulfitobacter;s__Sulfitobacter pontiacus
MP1525_megahit_186439_1080-2207	0.7306	C3	d__Bacteria	d__Bacteria;p__Proteobacteria;c__Gammaproteobacteria;o__Pseudomonadales;f__Pseudohongiellaceae;g__UBA9145;s__UBA9145 sp002712055
MP1525_megahit_214286_3-191	0.9998	C3	d__Bacteria	d__Bacteria;p__Proteobacteria;c__Gammaproteobacteria;o__UBA10353;f__LS-SOB;g__UBA9619;s__
MP1525_megahit_242010_3-530	0.9998	C3	d__Bacteria	d__Bacteria;p__Proteobacteria;c__Gammaproteobacteria;o__UBA10353;f__LS-SOB;g__UBA9619;s__
MP1525_megahit_245179_774-1142	0.6894	C3	d__Bacteria	d__Bacteria;p__Proteobacteria;c__Gammaproteobacteria;o__UBA10353;f__LS-SOB;g__UBA9619;s__
MP1525_megahit_246465_3-920	0.9682	c1a	d__Bacteria	d__Bacteria;p__Proteobacteria;c__Gammaproteobacteria;o__Thiomicrospirales;f__Thioglobaceae;g__Thioglobus;s__
MP1525_megahit_253882_2-928	0.6583	C3	d__Bacteria	d__Bacteria;p__Proteobacteria;c__Gammaproteobacteria;o__UBA10353;f__LS-SOB;g__UBA11791;s__UBA11791 sp002714255
MP1525_megahit_258700_1-537	0.5248	C3	d__Bacteria	d__Bacteria;p__Proteobacteria;c__Gammaproteobacteria;o__UBA11654;f__UBA11654;g__UBA11654;s__
MP1525_megahit_298297_542-1168	0.9147	c2a	d__Bacteria	d__Bacteria;p__Proteobacteria;c__Gammaproteobacteria;o__UBA11654;f__UBA11654;g__;s__
MP1525_megahit_301855_68-634	0.8802	C3	d__Bacteria	d__Bacteria;p__Proteobacteria;c__Gammaproteobacteria;o__Pseudomonadales;f__HTCC2089;g__UBA11889;s__
MP1525_megahit_304605_3-575	0.9083	C3	d__Bacteria	d__Bacteria;p__Proteobacteria;c__Gammaproteobacteria;o__Pseudomonadales;f__HTCC2089;g__UBA11889;s__
MP1525_megahit_319702_1-495	0.9013	c2a	d__Bacteria	d__Bacteria;p__Proteobacteria;c__Gammaproteobacteria;o__UBA11654;f__UBA11654;g__;s__
MP1525_megahit_344823_2-595	0.8472	C3	d__Bacteria	d__Bacteria;p__Proteobacteria;c__Gammaproteobacteria;o__UBA11654;f__UBA11654;g__UBA11654;s__
MP1525_megahit_365293_406-1287	1.0	C3	d__Bacteria	d__Bacteria;p__Proteobacteria;c__Gammaproteobacteria;o__UBA11654;f__UBA11654;g__;s__
MP1525_megahit_388036_2-202	1.0	c2a	d__Bacteria	d__Bacteria;p__Proteobacteria;c__Gammaproteobacteria;o__UBA11654;f__UBA11654;g__;s__
MP1525_megahit_394606_1-414	1.0	c2a	d__Bacteria	d__Bacteria;p__Proteobacteria;c__Gammaproteobacteria;o__UBA11654;f__UBA11654;g__;s__
MP1525_megahit_395528_3598-4779	0.9249	c1a	d__Bacteria	d__Bacteria;p__Proteobacteria;c__Alphaproteobacteria;o__Rhizobiales;f__Rhizobiaceae;g__Fulvimarina;s__Fulvimarina manganoxydans
MP1525_megahit_407616_3-500	1.0	c2a	d__Bacteria	d__Bacteria;p__Proteobacteria;c__Gammaproteobacteria;o__UBA11654;f__UBA11654;g__;s__
MP1525_megahit_78207_496-603	0.9988	c2b	d__Bacteria;p__Proteobacteria;c__Gammaproteobacteria	d__Bacteria;p__Proteobacteria;c__Gammaproteobacteria;o__Pseudomonadales;f__Halomonadaceae;g__Halomonas;s__Halomonas sp002696125
MP1527_megahit_111220_1-357	0.9999	C3	d__Bacteria	d__Bacteria;p__Proteobacteria;c__Gammaproteobacteria;o__Woeseiales;f__Woeseiaceae;g__;s__
MP1527_megahit_152158_3-905	0.9705	c1b	d__Bacteria;p__Proteobacteria	d__Bacteria;p__Proteobacteria;c__Alphaproteobacteria;o__Rhodobacterales;f__Rhodobacteraceae;g__Thalassococcus;s__Thalassococcus halodurans
MP1527_megahit_196788_2-652	0.5384	c1b	d__Bacteria;p__Proteobacteria	d__Bacteria;p__Proteobacteria;c__Alphaproteobacteria;o__Rhodobacterales;f__Rhodobacteraceae;g__Pseudooceanicola;s__Pseudooceanicola nitratireducens
MP1527_megahit_252325_229-831	0.7419	C3	d__Bacteria	d__Bacteria;p__Proteobacteria;c__Gammaproteobacteria;o__UBA10353;f__LS-SOB;g__UBA9619;s__
MP1527_megahit_266363_2-958	0.9997	c1b	d__Bacteria;p__Proteobacteria	d__Bacteria;p__Proteobacteria;c__Alphaproteobacteria;o__Rhodobacterales;f__Rhodobacteraceae
MP1527_megahit_311470_2-427	0.9812	c1b	d__Bacteria;p__Proteobacteria	d__Bacteria;p__Proteobacteria;c__Alphaproteobacteria;o__Rhodobacterales;f__Rhodobacteraceae;g__Pseudooceanicola;s__Pseudooceanicola batsensis
MP1527_megahit_326390_2-742	1.0	c2a	d__Bacteria	d__Bacteria;p__Proteobacteria;c__Gammaproteobacteria;o__UBA11654;f__UBA11654;g__;s__
MP1527_megahit_351529_131-583	0.7895	c2a	d__Bacteria	d__Bacteria;p__Proteobacteria;c__Gammaproteobacteria;o__UBA11654;f__UBA11654;g__UBA11654;s__
MP1527_megahit_364535_1-651	0.9993	c2a	d__Bacteria	d__Bacteria;p__Proteobacteria;c__Gammaproteobacteria;o__UBA11654;f__UBA11654;g__UBA11654;s__
MP1527_megahit_373991_39-1169	0.9848	C3	d__Bacteria	d__Bacteria;p__Proteobacteria;c__Gammaproteobacteria;o__UBA10353;f__LS-SOB;g__UBA9619;s__
MP1527_megahit_375008_1-876	0.8944	c1a	d__Bacteria	d__Bacteria;p__SAR324;c__SAR324;o__SAR324;f__NAC60-12;g__UBA1014;s__UBA1014 sp001469005
MP1527_megahit_389792_2-367	0.9114	C3	d__Bacteria	d__Bacteria;p__Proteobacteria;c__Gammaproteobacteria;o__UBA10353;f__LS-SOB;g__UBA11791;s__UBA11791 sp002714255
MP1527_megahit_494680_2-607	0.5243	c2a	d__Bacteria	d__Bacteria;p__Proteobacteria;c__Gammaproteobacteria;o__UBA11654;f__UBA11654;g__;s__
MP1527_megahit_500853_1-810	0.6678	C3	d__Bacteria	d__Bacteria;p__Proteobacteria;c__Gammaproteobacteria;o__UBA10353;f__LS-SOB;g__UBA11791;s__UBA11791 sp002714255
MP1527_megahit_503166_2-658	0.8024	c2a	d__Bacteria	d__Bacteria;p__Proteobacteria;c__Gammaproteobacteria;o__UBA11654;f__UBA11654;g__;s__
MP1527_megahit_516105_2750-3835	0.9523	c1b	d__Bacteria;p__Proteobacteria	d__Bacteria;p__Proteobacteria;c__Alphaproteobacteria;o__Rhodobacterales;f__Rhodobacteraceae;g__Sulfitobacter;s__Sulfitobacter pontiacus
MP1527_megahit_521523_3-695	1.0	C3	d__Bacteria	d__Bacteria;p__Proteobacteria;c__Gammaproteobacteria;o__UBA11654;f__UBA11654
MP1527_megahit_534902_2-226	0.7413	c2a	d__Bacteria	d__Bacteria;p__Proteobacteria;c__Gammaproteobacteria;o__UBA11654;f__UBA11654;g__UBA11654;s__
MP1527_megahit_537677_481-1572	0.6137	C3	d__Bacteria	d__Bacteria;p__Proteobacteria;c__Gammaproteobacteria;o__UBA11654;f__UBA11654;g__UBA11654;s__
MP1527_megahit_539548_2641-3561	0.9995	c1a	d__Bacteria	d__Bacteria;p__Proteobacteria;c__Alphaproteobacteria;o__Rhizobiales;f__Rhizobiaceae;g__Fulvimarina;s__Fulvimarina manganoxydans
MP1527_megahit_545030_1-351	0.6896	c1a	d__Bacteria	d__Bacteria;p__Proteobacteria;c__Alphaproteobacteria;o__Rhizobiales;f__Rhizobiaceae;g__Fulvimarina;s__Fulvimarina manganoxydans
MP1527_megahit_546798_1382-2041	0.5421	c2a	d__Bacteria	d__Bacteria;p__Proteobacteria;c__Gammaproteobacteria;o__UBA11654;f__UBA11654;g__UBA11654;s__
MP1527_megahit_55832_2-349	0.7048	C3	d__Bacteria	d__Bacteria;p__Proteobacteria;c__Gammaproteobacteria;o__Pseudomonadales;f__HTCC2089;g__UBA11889;s__
MP1527_megahit_71104_61-822	0.807	C3	d__Bacteria	d__Bacteria;p__Proteobacteria;c__Gammaproteobacteria;o__Pseudomonadales;f__HTCC2089;g__UBA11889;s__
MP1527_megahit_91321_252-1079	1.0	C3	d__Bacteria	d__Bacteria;p__Proteobacteria;c__Gammaproteobacteria;o__UBA11654;f__UBA11654;g__;s__
MP1529_megahit_105558_1-510	0.6727	c1a	d__Bacteria	d__Bacteria;p__Proteobacteria;c__Alphaproteobacteria;o__Rhizobiales_B;f__TMED25;g__MED-G09;s__
MP1529_megahit_192534_243-1310	0.798	c1a	d__Bacteria	d__Bacteria;p__Proteobacteria;c__Alphaproteobacteria;o__HIMB59;f__HIMB59;g__HIMB59;s__
MP1529_megahit_215137_1-435	0.9624	C3	d__Bacteria	d__Bacteria;p__Proteobacteria;c__Gammaproteobacteria;o__UBA11654;f__UBA11654;g__UBA11654;s__UBA11654 sp001629325
MP1529_megahit_314804_285-506	0.5073	c1a	d__Bacteria	d__Bacteria;p__Proteobacteria;c__Alphaproteobacteria;o__Rhizobiales_B;f__TMED25;g__MED-G09;s__
MP1529_megahit_336416_67-1038	0.9982	c1a	d__Bacteria	d__Bacteria;p__Proteobacteria;c__Alphaproteobacteria;o__HIMB59;f__GCA-002718135;g__AG-337-I02;s__
MP1529_megahit_340049_3-407	0.6034	c2a	d__Bacteria	d__Bacteria;p__Proteobacteria;c__Gammaproteobacteria;o__UBA11654;f__UBA11654;g__UBA11654;s__UBA11654 sp001629325
MP1529_megahit_380295_270-1373	0.7729	C3	d__Bacteria	d__Bacteria;p__Proteobacteria;c__Gammaproteobacteria;o__UBA11654;f__UBA11654;g__UBA11654;s__
MP1529_megahit_386528_1-750	0.8575	c1a	d__Bacteria	d__Bacteria;p__Proteobacteria;c__Alphaproteobacteria;o__HIMB59;f__GCA-002718135;g__AG-337-I02;s__AG-337-I02 sp003215235
MP1529_megahit_393696_287-841	0.9338	c1a	d__Bacteria	d__Bacteria;p__SAR324;c__SAR324;o__SAR324;f__NAC60-12;g__UBA1014;s__UBA1014 sp001469005
MP1529_megahit_399486_2-268	0.8355	c1a	d__Bacteria	d__Bacteria;p__Proteobacteria;c__Alphaproteobacteria;o__HIMB59;f__GCA-002718135;g__AG-337-I02;s__AG-337-I02 sp003215235
MP1529_megahit_45704_731-1330	0.9994	c1b	d__Bacteria;p__Proteobacteria	d__Bacteria;p__Proteobacteria;c__Alphaproteobacteria;o__Rhodobacterales;f__Rhodobacteraceae;g__Pseudooceanicola;s__Pseudooceanicola atlanticus
MP1529_megahit_76379_2-490	0.9994	c1b	d__Bacteria;p__Proteobacteria	d__Bacteria;p__Proteobacteria;c__Alphaproteobacteria;o__Rhodobacterales;f__Rhodobacteraceae;g__Pseudooceanicola;s__Pseudooceanicola atlanticus
MP1529_megahit_78983_1536-1628	0.6123	c2b	d__Bacteria;p__Proteobacteria;c__Gammaproteobacteria	d__Bacteria;p__Proteobacteria;c__Gammaproteobacteria;o__Pseudomonadales;f__Halomonadaceae;g__Halomonas;s__Halomonas sp002696125
MP1529_megahit_9515_80-1024	0.7145	c2b	d__Bacteria;p__Proteobacteria;c__Gammaproteobacteria	d__Bacteria;p__Proteobacteria;c__Gammaproteobacteria;o__Pseudomonadales;f__Halomonadaceae;g__Halomonas;s__Halomonas sp002696125
MP1672_megahit_102233_1-267	0.9451	c1b	d__Bacteria;p__Proteobacteria	d__Bacteria;p__Proteobacteria;c__Alphaproteobacteria;o__Puniceispirillales;f__Puniceispirillaceae;g__UBA8309;s__UBA8309 sp002457745
MP1672_megahit_111277_351-770	0.939	c1b	d__Bacteria;p__Proteobacteria	d__Bacteria;p__Proteobacteria;c__Alphaproteobacteria;o__Rhodobacterales;f__Rhodobacteraceae;g__Pseudooceanicola;s__Pseudooceanicola batsensis
MP1672_megahit_129201_20-607	0.9996	C3	d__Bacteria	d__Bacteria;p__Proteobacteria;c__Alphaproteobacteria;o__Rhodobacterales;f__Rhodobacteraceae;g__HIMB11;s__
MP1672_megahit_208410_3-758	1.0	c1b	d__Bacteria;p__Proteobacteria	d__Bacteria;p__Proteobacteria;c__Alphaproteobacteria;o__Puniceispirillales;f__Puniceispirillaceae;g__UBA5951;s__
MP1672_megahit_266137_1814-2236	0.9876	c1a	d__Bacteria	d__Bacteria;p__Proteobacteria;c__Alphaproteobacteria;o__HIMB59;f__HIMB59;g__HIMB59
MP1672_megahit_304990_3-545	0.5937	c1a	d__Bacteria	d__Bacteria;p__Proteobacteria;c__Alphaproteobacteria;o__HIMB59;f__GCA-002718135;g__AG-337-I02;s__AG-337-I02 sp003215235
MP1672_megahit_320213_1-108	0.9995	c1a	d__Bacteria	d__Bacteria;p__Proteobacteria;c__Alphaproteobacteria;o__HIMB59;f__HIMB59;g__HIMB59;s__
MP1672_megahit_327631_123-572	0.7928	c1a	d__Bacteria	d__Bacteria;p__Proteobacteria;c__Alphaproteobacteria;o__HIMB59;f__GCA-002718135;g__AG-337-I02;s__AG-337-I02 sp003215235
MP1672_megahit_329094_1-828	0.9301	c1a	d__Bacteria	d__Bacteria;p__Proteobacteria;c__Alphaproteobacteria;o__HIMB59;f__HIMB59;g__HIMB59;s__HIMB59 sp004321805
MP1672_megahit_33575_3-650	0.9995	c1a	d__Bacteria	d__Bacteria;p__Proteobacteria;c__Alphaproteobacteria;o__Rhizobiales;f__Rhizobiaceae;g__Fulvimarina;s__Fulvimarina manganoxydans
MP1672_megahit_339936_1-393	0.9989	c1a	d__Bacteria	d__Bacteria;p__Proteobacteria;c__Alphaproteobacteria;o__HIMB59;f__GCA-002718135;g__AG-337-I02;s__AG-337-I02 sp003215235
MP1672_megahit_342479_1-876	0.8158	c1a	d__Bacteria	d__Bacteria;p__Proteobacteria;c__Alphaproteobacteria;o__HIMB59;f__HIMB59;g__HIMB59;s__
MP1672_megahit_342650_1236-1514	0.5392	c1a	d__Bacteria	d__Bacteria;p__Proteobacteria;c__Alphaproteobacteria;o__HIMB59;f__GCA-002718135;g__AG-337-I02;s__AG-337-I02 sp003215235
MP1672_megahit_348822_784-918	0.7625	c1a	d__Bacteria	d__Bacteria;p__Proteobacteria;c__Alphaproteobacteria;o__Rhizobiales_B;f__TMED25;g__MED-G09;s__
MP1672_megahit_379648_5100-6185	0.9779	c1b	d__Bacteria;p__Proteobacteria	d__Bacteria;p__Proteobacteria;c__Alphaproteobacteria;o__Rhodobacterales;f__Rhodobacteraceae;g__Sulfitobacter;s__Sulfitobacter pontiacus
MP1672_megahit_385678_77-1018	0.5454	c1a	d__Bacteria	d__Bacteria;p__Proteobacteria;c__Alphaproteobacteria;o__HIMB59;f__GCA-002718135;g__AG-337-I02;s__
MP1672_megahit_390623_3-188	0.9994	c1a	d__Bacteria	d__Bacteria;p__Proteobacteria;c__Alphaproteobacteria;o__HIMB59;f__GCA-002718135;g__AG-337-I02;s__AG-337-I02 sp003215235
MP1672_megahit_394596_83-1150	0.8129	c1a	d__Bacteria	d__Bacteria;p__Proteobacteria;c__Alphaproteobacteria;o__HIMB59;f__HIMB59;g__HIMB59;s__
MP1672_megahit_403410_474-710	0.4927	c1a	d__Bacteria	d__Bacteria;p__Proteobacteria;c__Alphaproteobacteria;o__Rhizobiales_B;f__TMED25;g__MED-G09;s__
MP1672_megahit_63053_670-1158	0.762	c1a	d__Bacteria	d__Bacteria;p__Proteobacteria;c__Alphaproteobacteria;o__Rhizobiales;f__Rhizobiaceae;g__Fulvimarina;s__Fulvimarina manganoxydans
MP1672_megahit_97412_258-824	0.6463	c1b	d__Bacteria;p__Proteobacteria	d__Bacteria;p__Proteobacteria;c__Alphaproteobacteria;o__Rhodobacterales;f__Rhodobacteraceae;g__Pseudooceanicola;s__Pseudooceanicola nitratireducens
MP1674_megahit_100191_347-556	0.9958	C3	d__Bacteria	d__Bacteria;p__Proteobacteria;c__Gammaproteobacteria;o__UBA10353;f__LS-SOB;g__UBA11791;s__UBA11791 sp002714255
MP1674_megahit_110677_178-705	0.7969	c2b	d__Bacteria;p__Proteobacteria;c__Gammaproteobacteria	d__Bacteria;p__Proteobacteria;c__Gammaproteobacteria;o__Pseudomonadales;f__Halomonadaceae;g__Halomonas;s__
MP1674_megahit_113191_128-631	0.9996	c1a	d__Bacteria	d__Bacteria;p__Proteobacteria;c__Alphaproteobacteria;o__Rhizobiales;f__Rhizobiaceae;g__Aurantimonas;s__Aurantimonas coralicida
MP1674_megahit_117463_1-159	0.9994	c1a	d__Bacteria	d__Bacteria;p__Proteobacteria;c__Alphaproteobacteria;o__Rhizobiales;f__Rhizobiaceae;g__RCIZ01;s__
MP1674_megahit_125179_2-550	0.9995	c1b	d__Bacteria;p__Proteobacteria	d__Bacteria;p__Proteobacteria;c__Alphaproteobacteria;o__Rhodobacterales;f__Rhodobacteraceae;g__Roseovarius;s__Roseovarius nubinhibens
MP1674_megahit_130296_1-555	0.9994	c1b	d__Bacteria;p__Proteobacteria	d__Bacteria;p__Proteobacteria;c__Alphaproteobacteria;o__Rhodobacterales;f__Rhodobacteraceae;g__Pseudooceanicola;s__Pseudooceanicola atlanticus
MP1674_megahit_137884_320-919	0.9996	c1b	d__Bacteria;p__Proteobacteria	d__Bacteria;p__Proteobacteria;c__Alphaproteobacteria;o__Rhodobacterales;f__Rhodobacteraceae;g__Roseovarius;s__Roseovarius indicus
MP1674_megahit_141416_827-1048	0.9879	c1b	d__Bacteria;p__Proteobacteria	d__Bacteria;p__Proteobacteria;c__Alphaproteobacteria;o__Rhodobacterales;f__Rhodobacteraceae;g__Pseudooceanicola;s__Pseudooceanicola atlanticus
MP1674_megahit_156067_3-467	0.928	c1b	d__Bacteria;p__Proteobacteria	d__Bacteria;p__Proteobacteria;c__Alphaproteobacteria;o__Rhodobacterales;f__Rhodobacteraceae;g__Roseovarius;s__Roseovarius indicus
MP1674_megahit_157400_2-1069	0.9988	c2b	d__Bacteria;p__Proteobacteria;c__Gammaproteobacteria	d__Bacteria;p__Proteobacteria;c__Gammaproteobacteria;o__Pseudomonadales;f__Oleiphilaceae;g__Marinobacter;s__Marinobacter flavimaris
MP1674_megahit_160598_291-1376	0.9995	c1b	d__Bacteria;p__Proteobacteria	d__Bacteria;p__Proteobacteria;c__Alphaproteobacteria;o__Rhodobacterales;f__Rhodobacteraceae;g__Pseudooceanicola_B;s__Pseudooceanicola_B sp002706905
MP1674_megahit_164864_11184-12269	0.9762	c1b	d__Bacteria;p__Proteobacteria	d__Bacteria;p__Proteobacteria;c__Alphaproteobacteria;o__Rhodobacterales;f__Rhodobacteraceae;g__Thalassococcus;s__Thalassococcus halodurans
MP1674_megahit_167938_1-294	0.9994	c1b	d__Bacteria;p__Proteobacteria	d__Bacteria;p__Proteobacteria;c__Alphaproteobacteria;o__Rhodobacterales;f__Rhodobacteraceae;g__Pseudooceanicola;s__Pseudooceanicola atlanticus
MP1674_megahit_178207_1-1020	0.9545	c1b	d__Bacteria;p__Proteobacteria	d__Bacteria;p__Proteobacteria;c__Alphaproteobacteria;o__Rhodobacterales;f__Rhodobacteraceae;g__Puniceibacterium
MP1674_megahit_186259_1939-3036	0.9996	c1a	d__Bacteria	d__Bacteria;p__Proteobacteria;c__Alphaproteobacteria;o__Rhizobiales;f__Rhizobiaceae;g__Ahrensia;s__Ahrensia sp002706335
MP1674_megahit_189820_14064-15149	0.9962	c1b	d__Bacteria;p__Proteobacteria	d__Bacteria;p__Proteobacteria;c__Alphaproteobacteria;o__Rhodobacterales;f__Rhodobacteraceae
MP1674_megahit_211916_42198-43286	0.8066	c1b	d__Bacteria;p__Proteobacteria	d__Bacteria;p__Proteobacteria;c__Alphaproteobacteria;o__Rhodobacterales;f__Rhodobacteraceae;g__Pseudooceanicola;s__Pseudooceanicola batsensis
MP1674_megahit_228995_66-1253	1.0	c2a	d__Bacteria	d__Bacteria;p__Proteobacteria;c__Gammaproteobacteria;o__UBA11654;f__UBA11654;g__;s__
MP1674_megahit_231944_10891-11991	0.9994	c1a	d__Bacteria	d__Bacteria;p__Proteobacteria;c__Gammaproteobacteria;o__PS1;f__Thioglobaceae;g__Thioglobus;s__
MP1674_megahit_234482_316-1410	1.0	c1a	d__Bacteria	d__Bacteria;p__SAR324;c__SAR324;o__SAR324;f__NAC60-12;g__Arctic96AD-7;s__
MP1674_megahit_260578_920-1162	0.9996	C3	d__Bacteria	d__Bacteria;p__Proteobacteria;c__Gammaproteobacteria;o__UBA11654;f__UBA11654;g__;s__
MP1674_megahit_269652_3-920	0.8935	C3	d__Bacteria	d__Bacteria;p__Proteobacteria;c__Gammaproteobacteria;o__UBA11654;f__UBA11654;g__;s__
MP1674_megahit_271170_1836-2921	0.9779	c1b	d__Bacteria;p__Proteobacteria	d__Bacteria;p__Proteobacteria;c__Alphaproteobacteria;o__Rhodobacterales;f__Rhodobacteraceae;g__Sulfitobacter;s__Sulfitobacter pontiacus
MP1674_megahit_274821_2-349	0.688	c1a	d__Bacteria	d__Bacteria;p__Proteobacteria;c__Alphaproteobacteria;o__Rhizobiales;f__Rhizobiaceae;g__Fulvimarina;s__Fulvimarina manganoxydans
MP1674_megahit_275483_1-750	0.9995	c1a	d__Bacteria	d__Bacteria;p__Proteobacteria;c__Alphaproteobacteria;o__Rhizobiales;f__Rhizobiaceae;g__Fulvimarina;s__Fulvimarina manganoxydans
MP1674_megahit_34448_1-462	0.5349	c1b	d__Bacteria;p__Proteobacteria	d__Bacteria;p__Proteobacteria;c__Alphaproteobacteria;o__Rhizobiales;f__Rhizobiaceae;g__GCA-2401155;s__
MP1674_megahit_45078_1-528	0.8041	c1a	d__Bacteria	d__Bacteria;p__Proteobacteria;c__Alphaproteobacteria;o__Rhizobiales;f__Devosiaceae;g__Devosia;s__
MP1674_megahit_6227_1-612	0.9994	C3	d__Bacteria	d__Bacteria;p__Proteobacteria;c__Gammaproteobacteria;o__UBA10353;f__LS-SOB;g__UBA11791;s__UBA11791 sp002714255
MP1674_megahit_66529_2-940	0.9997	C3	d__Bacteria	d__Bacteria;p__Proteobacteria;c__Gammaproteobacteria;o__Pseudomonadales;f__Pseudohongiellaceae;g__UBA9145;s__
MP1674_megahit_68396_167-667	0.9997	C3	d__Bacteria	d__Bacteria;p__Proteobacteria;c__Gammaproteobacteria;o__Pseudomonadales;f__Pseudohongiellaceae;g__UBA9145;s__UBA9145 sp002731775
MP1674_megahit_73302_383-964	0.9998	c1a	d__Bacteria	d__Bacteria;p__Proteobacteria;c__Gammaproteobacteria;o__Pseudomonadales;f__Ketobacteraceae;g__Ketobacter
MP1674_megahit_84955_40-552	0.9997	C3	d__Bacteria	d__Bacteria;p__Proteobacteria;c__Gammaproteobacteria;o__Pseudomonadales;f__Pseudohongiellaceae;g__UBA9145;s__UBA9145 sp002731775
MP1676_megahit_115584_3-239	0.9996	c1a	d__Bacteria	d__Bacteria;p__Proteobacteria;c__Alphaproteobacteria;o__Rhizobiales;f__Rhizobiaceae;g__Ahrensia;s__Ahrensia sp002706335
MP1676_megahit_131490_3-182	0.9995	c1b	d__Bacteria;p__Proteobacteria	d__Bacteria;p__Proteobacteria;c__Alphaproteobacteria;o__Rhodobacterales;f__Rhodobacteraceae;g__Roseovarius;s__Roseovarius nubinhibens
MP1676_megahit_133863_169-732	0.972	c1a	d__Bacteria	d__Bacteria;p__Proteobacteria;c__Alphaproteobacteria;o__Rhizobiales;f__Rhizobiaceae;g__Agrobacterium;s__Agrobacterium tumefaciens_F
MP1676_megahit_139145_1-483	0.9995	c1b	d__Bacteria;p__Proteobacteria	d__Bacteria;p__Proteobacteria;c__Alphaproteobacteria;o__Rhodobacterales;f__Rhodobacteraceae;g__Pseudooceanicola_B;s__Pseudooceanicola_B sp002706905
MP1676_megahit_150696_3-185	0.5578	c2b	d__Bacteria;p__Proteobacteria;c__Gammaproteobacteria	d__Bacteria;p__Proteobacteria;c__Gammaproteobacteria;o__Pseudomonadales;f__Pseudomonadaceae;g__Pseudomonas_A;s__Pseudomonas_A stutzeri
MP1676_megahit_162635_2-466	0.8314	c1b	d__Bacteria;p__Proteobacteria	d__Bacteria;p__Proteobacteria;c__Alphaproteobacteria;o__Rhodobacterales;f__Rhodobacteraceae;g__Tritonibacter;s__Tritonibacter mobile
MP1676_megahit_165771_1-687	0.9996	c1a	d__Bacteria	d__Bacteria;p__Proteobacteria;c__Alphaproteobacteria;o__Rhizobiales;f__Rhizobiaceae;g__Ahrensia;s__Ahrensia sp002706335
MP1676_megahit_166741_1-1113	0.9962	c1b	d__Bacteria;p__Proteobacteria	d__Bacteria;p__Proteobacteria;c__Alphaproteobacteria;o__Rhodobacterales;f__Rhodobacteraceae
MP1676_megahit_173497_1-1095	0.9996	c1a	d__Bacteria	d__Bacteria;p__Proteobacteria;c__Alphaproteobacteria;o__Rhizobiales;f__Rhizobiaceae;g__Aurantimonas;s__Aurantimonas coralicida
MP1676_megahit_175944_1-597	0.9995	c1b	d__Bacteria;p__Proteobacteria	d__Bacteria;p__Proteobacteria;c__Alphaproteobacteria;o__Rhodobacterales;f__Rhodobacteraceae;g__Pseudooceanicola_B;s__Pseudooceanicola_B sp002706905
MP1676_megahit_182480_16024-17124	0.9998	c1a	d__Bacteria	d__Bacteria;p__Proteobacteria;c__Gammaproteobacteria;o__Pseudomonadales;f__Ketobacteraceae;g__Ketobacter
MP1676_megahit_207632_3853-4938	0.9996	c1b	d__Bacteria;p__Proteobacteria	d__Bacteria;p__Proteobacteria;c__Alphaproteobacteria;o__Rhodobacterales;f__Rhodobacteraceae;g__Marinovum;s__Marinovum algicola
MP1676_megahit_210956_3-533	0.9994	c1a	d__Bacteria	d__Bacteria;p__Proteobacteria;c__Alphaproteobacteria;o__Rhizobiales;f__Rhizobiaceae;g__RCIZ01;s__
MP1676_megahit_213009_1547-2632	0.9631	c1b	d__Bacteria;p__Proteobacteria	d__Bacteria;p__Proteobacteria;c__Alphaproteobacteria;o__Rhodobacterales;f__Rhodobacteraceae;g__Puniceibacterium
MP1676_megahit_227766_2638-3798	0.8128	C3	d__Bacteria	d__Bacteria;p__Proteobacteria;c__Gammaproteobacteria;o__Pseudomonadales;f__Pseudohongiellaceae;g__UBA9145;s__UBA9145 sp002694855
MP1676_megahit_234356_42203-43291	0.8066	c1b	d__Bacteria;p__Proteobacteria	d__Bacteria;p__Proteobacteria;c__Alphaproteobacteria;o__Rhodobacterales;f__Rhodobacteraceae;g__Pseudooceanicola;s__Pseudooceanicola batsensis
MP1676_megahit_237319_1179-2291	1.0	C3	d__Bacteria	d__Bacteria;p__Proteobacteria;c__Gammaproteobacteria;o__Pseudomonadales;f__HTCC2089;g__UBA11889;s__UBA11889 sp002313255
MP1676_megahit_242344_63-902	0.7518	C3	d__Bacteria	d__Bacteria;p__Marinisomatota;c__Marinisomatia;o__Marinisomatales;f__UBA1611;g__UBA1611;s__UBA1611 sp002321855
MP1676_megahit_268320_203-1297	0.9202	c1a	d__Bacteria	d__Bacteria;p__Proteobacteria;c__Gammaproteobacteria;o__PS1;f__Thioglobaceae;g__Thioglobus;s__
MP1676_megahit_292847_265-756	1.0	c2a	d__Bacteria	d__Bacteria;p__Proteobacteria;c__Gammaproteobacteria;o__UBA11654;f__UBA11654;g__;s__
MP1676_megahit_296654_1-861	0.8184	C3	d__Bacteria	d__Bacteria;p__Proteobacteria;c__Gammaproteobacteria;o__UBA11654;f__UBA11654;g__;s__
MP1676_megahit_303774_3-746	0.9676	c1b	d__Bacteria;p__Proteobacteria	d__Bacteria;p__Proteobacteria;c__Alphaproteobacteria;o__Rhodobacterales;f__Rhodobacteraceae;g__Sulfitobacter;s__Sulfitobacter pontiacus
MP1676_megahit_304852_847-1191	0.6876	c1a	d__Bacteria	d__Bacteria;p__Proteobacteria;c__Alphaproteobacteria;o__Rhizobiales;f__Rhizobiaceae;g__Fulvimarina;s__Fulvimarina manganoxydans
MP1676_megahit_305624_2-526	1.0	c2a	d__Bacteria	d__Bacteria;p__Proteobacteria;c__Gammaproteobacteria;o__UBA11654;f__UBA11654;g__;s__
MP1676_megahit_306462_470-1222	0.9995	c1a	d__Bacteria	d__Bacteria;p__Proteobacteria;c__Alphaproteobacteria;o__Rhizobiales;f__Rhizobiaceae;g__Fulvimarina;s__Fulvimarina manganoxydans
MP1676_megahit_314848_6209-7312	0.5285	c2b	d__Bacteria;p__Proteobacteria;c__Gammaproteobacteria	d__Bacteria;p__Proteobacteria;c__Gammaproteobacteria;o__Pseudomonadales;f__Halomonadaceae;g__Halomonas;s__Halomonas sp002696125
MP1676_megahit_73201_3-533	0.8081	c2b	d__Bacteria;p__Proteobacteria;c__Gammaproteobacteria	d__Bacteria;p__Proteobacteria;c__Gammaproteobacteria;o__Pseudomonadales;f__Oleiphilaceae;g__Marinobacter;s__Marinobacter flavimaris
MP1676_megahit_77387_1-165	0.9986	c2b	d__Bacteria;p__Proteobacteria;c__Gammaproteobacteria	d__Bacteria;p__Proteobacteria;c__Gammaproteobacteria;o__Pseudomonadales;f__Oleiphilaceae;g__Marinobacter;s__Marinobacter flavimaris
MP1676_megahit_78567_3-509	0.8357	c1a	d__Bacteria	d__Bacteria;p__Proteobacteria;c__Alphaproteobacteria;o__Rhizobiales;f__Devosiaceae;g__Devosia;s__
MP1676_megahit_90677_1-243	0.97	c1b	d__Bacteria;p__Proteobacteria	d__Bacteria;p__Proteobacteria;c__Alphaproteobacteria;o__Rhodobacterales;f__Rhodobacteraceae;g__Amylibacter;s__
MP1676_megahit_99806_3-617	0.9991	c1b	d__Bacteria;p__Proteobacteria	d__Bacteria;p__Proteobacteria;c__Alphaproteobacteria;o__Rhodobacterales;f__Rhodobacteraceae;g__Tritonibacter;s__Tritonibacter mobile
MP1678_megahit_149458_226-600	1.0	c2a	d__Bacteria	d__Bacteria;p__Proteobacteria;c__Gammaproteobacteria;o__UBA11654;f__UBA11654;g__;s__
MP1678_megahit_150234_4-1092	0.8066	c1b	d__Bacteria;p__Proteobacteria	d__Bacteria;p__Proteobacteria;c__Alphaproteobacteria;o__Rhodobacterales;f__Rhodobacteraceae;g__Pseudooceanicola;s__Pseudooceanicola batsensis
MP1678_megahit_156251_1-411	0.6186	c2b	d__Bacteria;p__Proteobacteria;c__Gammaproteobacteria	d__Bacteria;p__Proteobacteria;c__Gammaproteobacteria;o__Pseudomonadales;f__Pseudomonadaceae;g__Pseudomonas_D;s__Pseudomonas_D sp002683975
MP1678_megahit_158871_247-750	0.8558	c1b	d__Bacteria;p__Proteobacteria	d__Bacteria;p__Proteobacteria;c__Alphaproteobacteria;o__Rhodobacterales;f__Rhodobacteraceae;g__Roseivivax;s__Roseivivax marinus
MP1678_megahit_163599_3-512	0.9066	c2b	d__Bacteria;p__Proteobacteria;c__Gammaproteobacteria	d__Bacteria;p__Proteobacteria;c__Gammaproteobacteria;o__Pseudomonadales;f__Pseudomonadaceae;g__Pseudomonas_D;s__Pseudomonas_D pachastrellae
MP1678_megahit_178309_421-1548	0.9317	C3	d__Bacteria	d__Bacteria;p__Proteobacteria;c__Gammaproteobacteria;o__Pseudomonadales;f__Pseudohongiellaceae;g__UBA9145;s__UBA9145 sp002712055
MP1678_megahit_189405_1-603	0.9994	c2b	d__Bacteria;p__Proteobacteria;c__Gammaproteobacteria	d__Bacteria;p__Proteobacteria;c__Gammaproteobacteria;o__Pseudomonadales;f__Pseudomonadaceae;g__Pseudomonas_D;s__Pseudomonas_D pachastrellae
MP1678_megahit_194506_5653-5901	0.9997	c1b	d__Bacteria;p__Proteobacteria	d__Bacteria;p__Proteobacteria;c__Alphaproteobacteria;o__Rhodobacterales;f__Rhodobacteraceae;g__Sulfitobacter;s__Sulfitobacter pontiacus
MP1678_megahit_198265_64-597	0.8137	c2b	d__Bacteria;p__Proteobacteria;c__Gammaproteobacteria	d__Bacteria;p__Proteobacteria;c__Gammaproteobacteria;o__Pseudomonadales;f__Pseudomonadaceae;g__Pseudomonas_D;s__Pseudomonas_D pachastrellae
MP1678_megahit_202479_1-942	0.9995	c2b	d__Bacteria;p__Proteobacteria;c__Gammaproteobacteria	d__Bacteria;p__Proteobacteria;c__Gammaproteobacteria;o__Pseudomonadales;f__Pseudomonadaceae;g__Pseudomonas_D;s__Pseudomonas_D pachastrellae
MP1678_megahit_204910_2-466	0.642	c2b	d__Bacteria;p__Proteobacteria;c__Gammaproteobacteria	d__Bacteria;p__Proteobacteria;c__Gammaproteobacteria;o__Pseudomonadales;f__Pseudomonadaceae;g__Pseudomonas_D;s__Pseudomonas_D pachastrellae
MP1678_megahit_204910_569-886	0.9994	c2b	d__Bacteria;p__Proteobacteria;c__Gammaproteobacteria	d__Bacteria;p__Proteobacteria;c__Gammaproteobacteria;o__Pseudomonadales;f__Pseudomonadaceae;g__Pseudomonas_D;s__Pseudomonas_D pachastrellae
MP1678_megahit_208697_1-915	1.0	c1a	d__Bacteria	d__Bacteria;p__Proteobacteria;c__Gammaproteobacteria;o__Thiomicrospirales;f__Thioglobaceae;g__Thioglobus;s__
MP1678_megahit_209131_2727-3839	1.0	C3	d__Bacteria	d__Bacteria;p__Proteobacteria;c__Gammaproteobacteria;o__Pseudomonadales;f__HTCC2089;g__UBA11889;s__UBA11889 sp002313255
MP1678_megahit_241684_2-781	0.9667	c1b	d__Bacteria;p__Proteobacteria	d__Bacteria;p__Proteobacteria;c__Alphaproteobacteria;o__Rhodobacterales;f__Rhodobacteraceae;g__Sulfitobacter;s__Sulfitobacter pontiacus
MP1678_megahit_253599_242-529	0.9998	c1a	d__Bacteria	d__Bacteria;p__Proteobacteria;c__Gammaproteobacteria;o__Thiomicrospirales;f__Thioglobaceae;g__Thioglobus;s__
MP1678_megahit_255061_1-519	1.0	c2a	d__Bacteria	d__Bacteria;p__Proteobacteria;c__Gammaproteobacteria;o__UBA11654;f__UBA11654;g__;s__
MP1678_megahit_273474_3-764	0.7731	c2b	d__Bacteria;p__Proteobacteria;c__Gammaproteobacteria	d__Bacteria;p__Proteobacteria;c__Gammaproteobacteria;o__Pseudomonadales;f__Pseudomonadaceae;g__Pseudomonas_D;s__Pseudomonas_D pachastrellae
MP1678_megahit_284908_3-296	0.9998	c1a	d__Bacteria	d__Bacteria;p__Proteobacteria;c__Gammaproteobacteria;o__Thiomicrospirales;f__Thioglobaceae;g__Thioglobus;s__
MP1678_megahit_287363_1-153	0.9994	c1a	d__Bacteria	d__Bacteria;p__Proteobacteria;c__Gammaproteobacteria;o__PS1;f__Thioglobaceae;g__Thioglobus;s__
MP1678_megahit_290519_696-1493	0.9982	c1a	d__Bacteria	d__Bacteria;p__Proteobacteria;c__Gammaproteobacteria;o__Thiomicrospirales;f__Thioglobaceae;g__Thioglobus;s__
MP1678_megahit_294885_1666-2784	0.9371	C3	d__Bacteria	d__Bacteria;p__Marinisomatota;c__Marinisomatia;o__Marinisomatales;f__UBA1611;g__UBA1611;s__UBA1611 sp002321855
MP1678_megahit_296973_2-529	0.814	c1a	d__Bacteria	d__Bacteria;p__Proteobacteria;c__Gammaproteobacteria;o__PS1;f__Thioglobaceae;g__Thioglobus;s__
MP1678_megahit_302366_3-518	0.6936	c1a	d__Bacteria	d__Bacteria;p__Proteobacteria;c__Gammaproteobacteria;o__PS1;f__Thioglobaceae;g__Thioglobus;s__
MP1678_megahit_43307_676-1521	0.6727	c2b	d__Bacteria;p__Proteobacteria;c__Gammaproteobacteria	d__Bacteria;p__Proteobacteria;c__Gammaproteobacteria;o__Pseudomonadales;f__Halomonadaceae;g__Halomonas;s__Halomonas sp002696125
MP1678_megahit_53977_161-526	0.9996	c1a	d__Bacteria	d__Bacteria;p__Proteobacteria;c__Alphaproteobacteria;o__Rhizobiales;f__Rhizobiaceae;g__Ahrensia;s__Ahrensia sp002706335
MP1678_megahit_71349_424-522	0.7637	c1b	d__Bacteria;p__Proteobacteria	d__Bacteria;p__Proteobacteria;c__Alphaproteobacteria;o__Rhodobacterales;f__Rhodobacteraceae;g__Citreimonas;s__
MP1678_megahit_74262_1-429	0.7124	c1b	d__Bacteria;p__Proteobacteria	d__Bacteria;p__Proteobacteria;c__Alphaproteobacteria;o__Rhodobacterales;f__Rhodobacteraceae;g__Citreimonas;s__
MP1678_megahit_75178_3-938	0.5794	c1a	d__Bacteria	d__Bacteria;p__Proteobacteria;c__Alphaproteobacteria;o__Rhizobiales;f__Rhizobiaceae;g__Mesorhizobium_E;s__Mesorhizobium_E oceanicum
MP1678_megahit_83975_1-507	0.8267	c2b	d__Bacteria;p__Proteobacteria;c__Gammaproteobacteria	d__Bacteria;p__Proteobacteria;c__Gammaproteobacteria;o__Pseudomonadales;f__Pseudomonadaceae;g__Pseudomonas_D;s__Pseudomonas_D pachastrellae
MP1678_megahit_88195_3-614	0.9996	c1b	d__Bacteria;p__Proteobacteria	d__Bacteria;p__Proteobacteria;c__Alphaproteobacteria;o__Rhodobacterales;f__Rhodobacteraceae;g__Roseovarius;s__Roseovarius indicus
MP1678_megahit_90819_3-248	0.9988	c2b	d__Bacteria;p__Proteobacteria;c__Gammaproteobacteria	d__Bacteria;p__Proteobacteria;c__Gammaproteobacteria;o__Pseudomonadales;f__Halomonadaceae;g__Halomonas;s__Halomonas sp002696125
MP1680_megahit_135356_1184-1426	0.9997	C3	d__Bacteria	d__Bacteria;p__Proteobacteria;c__Gammaproteobacteria;o__Pseudomonadales;f__HTCC2089;g__UBA11889;s__UBA11889 sp002313255
MP1680_megahit_145786_542-739	0.9995	C3	d__Bacteria	d__Bacteria;p__Marinisomatota;c__Marinisomatia;o__Marinisomatales;f__UBA1611;g__UBA1611;s__UBA1611 sp002321855
MP1680_megahit_155351_2473-3558	0.9523	c1b	d__Bacteria;p__Proteobacteria	d__Bacteria;p__Proteobacteria;c__Alphaproteobacteria;o__Rhodobacterales;f__Rhodobacteraceae;g__Sulfitobacter;s__Sulfitobacter pontiacus
MP1680_megahit_184650_3256-4395	0.946	C3	d__Bacteria	d__Bacteria;p__Proteobacteria;c__Gammaproteobacteria;o__Pseudomonadales;f__Pseudohongiellaceae;g__UBA9145;s__UBA9145 sp002712055
MP1680_megahit_190133_83-553	1.0	c1a	d__Bacteria	d__Bacteria;p__Proteobacteria;c__Gammaproteobacteria;o__Thiomicrospirales;f__Thioglobaceae;g__Thioglobus;s__
MP1680_megahit_197774_1-981	1.0	C3	d__Bacteria	d__Bacteria;p__Proteobacteria;c__Gammaproteobacteria;o__Pseudomonadales;f__HTCC2089;g__UBA11889;s__UBA11889 sp002313255
MP1680_megahit_206444_1-309	0.9303	c1a	d__Bacteria	d__Bacteria;p__Proteobacteria;c__Gammaproteobacteria;o__Thiomicrospirales;f__Thioglobaceae;g__Thioglobus;s__
MP1680_megahit_236046_345-698	0.9782	c1a	d__Bacteria	d__Bacteria;p__Proteobacteria;c__Gammaproteobacteria;o__Thiomicrospirales;f__Thioglobaceae;g__Thioglobus;s__
MP1680_megahit_241780_67919-69004	0.9962	c1b	d__Bacteria;p__Proteobacteria	d__Bacteria;p__Proteobacteria;c__Alphaproteobacteria;o__Rhodobacterales;f__Rhodobacteraceae
MP1680_megahit_243954_17860-18963	0.5285	c2b	d__Bacteria;p__Proteobacteria;c__Gammaproteobacteria	d__Bacteria;p__Proteobacteria;c__Gammaproteobacteria;o__Pseudomonadales;f__Halomonadaceae;g__Halomonas;s__Halomonas sp002696125
MP1680_megahit_246429_1-429	0.9999	c1a	d__Bacteria	d__Bacteria;p__Proteobacteria;c__Gammaproteobacteria;o__Thiomicrospirales;f__Thioglobaceae;g__Thioglobus;s__
MP1680_megahit_248419_3-503	1.0	c2a	d__Bacteria	d__Bacteria;p__Proteobacteria;c__Gammaproteobacteria;o__UBA11654;f__UBA11654;g__;s__
MP1680_megahit_264814_1-675	0.5852	c1a	d__Bacteria	d__Bacteria;p__Proteobacteria;c__Gammaproteobacteria;o__PS1;f__Thioglobaceae;g__Thioglobus;s__
MP1680_megahit_266348_355-660	0.9998	c1a	d__Bacteria	d__Bacteria;p__Proteobacteria;c__Gammaproteobacteria;o__Thiomicrospirales;f__Thioglobaceae;g__Thioglobus;s__
MP1680_megahit_268326_265-759	0.5108	C3	d__Bacteria	d__Bacteria;p__Proteobacteria;c__Gammaproteobacteria;o__UBA11654;f__UBA11654;g__;s__
MP1680_megahit_282099_805-1899	0.9998	c1a	d__Bacteria	d__Bacteria;p__Proteobacteria;c__Gammaproteobacteria;o__Thiomicrospirales;f__Thioglobaceae;g__Thioglobus;s__
MP1680_megahit_284335_1-519	1.0	c2a	d__Bacteria	d__Bacteria;p__Proteobacteria;c__Gammaproteobacteria;o__UBA11654;f__UBA11654;g__;s__
MP1680_megahit_285430_2-727	0.9423	C3	d__Bacteria	d__Bacteria;p__Marinisomatota;c__Marinisomatia;o__Marinisomatales;f__UBA1611;g__UBA1611;s__UBA1611 sp002321855
MP1680_megahit_287569_1-348	1.0	c2a	d__Bacteria	d__Bacteria;p__Proteobacteria;c__Gammaproteobacteria;o__UBA11654;f__UBA11654;g__;s__
MP1680_megahit_61703_410-706	0.6216	c2b	d__Bacteria;p__Proteobacteria;c__Gammaproteobacteria	d__Bacteria;p__Proteobacteria;c__Gammaproteobacteria;o__Pseudomonadales;f__Pseudomonadaceae;g__Pseudomonas_D;s__Pseudomonas_D sp002683975
MP1680_megahit_84505_2-538	0.9962	C3	d__Bacteria	d__Bacteria;p__Proteobacteria;c__Gammaproteobacteria;o__UBA11654;f__UBA11654;g__;s__
MP1680_megahit_94204_737-1834	0.9996	c1a	d__Bacteria	d__Bacteria;p__Proteobacteria;c__Alphaproteobacteria;o__Rhizobiales;f__Rhizobiaceae;g__Ahrensia;s__Ahrensia sp002706335
MP1680_megahit_98237_3-317	0.9825	c1b	d__Bacteria;p__Proteobacteria	d__Bacteria;p__Proteobacteria;c__Alphaproteobacteria;o__Rhodobacterales;f__Rhodobacteraceae;g__Pseudooceanicola;s__Pseudooceanicola nanhaiensis
MP1682_megahit_109630_2-343	0.9884	c2a	d__Bacteria	d__Bacteria;p__Proteobacteria;c__Gammaproteobacteria;o__UBA11654;f__UBA11654;g__;s__
MP1682_megahit_127447_1410-2207	0.9996	c1a	d__Bacteria	d__Bacteria;p__Proteobacteria;c__Alphaproteobacteria;o__Rhizobiales;f__Rhizobiaceae;g__Ahrensia;s__Ahrensia sp002706335
MP1682_megahit_139160_651-845	0.9998	C3	d__Bacteria	d__Bacteria;p__Proteobacteria;c__Gammaproteobacteria;o__Pseudomonadales;f__HTCC2089;g__UBA11889;s__UBA11889 sp002313255
MP1682_megahit_178811_4080-5183	0.5285	c2b	d__Bacteria;p__Proteobacteria;c__Gammaproteobacteria	d__Bacteria;p__Proteobacteria;c__Gammaproteobacteria;o__Pseudomonadales;f__Halomonadaceae;g__Halomonas;s__Halomonas sp002696125
MP1682_megahit_183530_354-551	1.0	c2a	d__Bacteria	d__Bacteria;p__Proteobacteria;c__Gammaproteobacteria;o__UBA11654;f__UBA11654;g__;s__
MP1682_megahit_184001_243-1331	0.8066	c1b	d__Bacteria;p__Proteobacteria	d__Bacteria;p__Proteobacteria;c__Alphaproteobacteria;o__Rhodobacterales;f__Rhodobacteraceae;g__Pseudooceanicola;s__Pseudooceanicola batsensis
MP1682_megahit_238678_1202-1414	0.9995	C3	d__Bacteria	d__Bacteria;p__Marinisomatota;c__Marinisomatia;o__Marinisomatales;f__UBA1611;g__UBA1611;s__UBA1611 sp002321855
MP1682_megahit_239427_1-744	1.0	c2a	d__Bacteria	d__Bacteria;p__Proteobacteria;c__Gammaproteobacteria;o__UBA11654;f__UBA11654;g__;s__
MP1682_megahit_246817_2701-2904	0.9997	c1b	d__Bacteria;p__Proteobacteria	d__Bacteria;p__Proteobacteria;c__Alphaproteobacteria;o__Rhodobacterales;f__Rhodobacteraceae;g__Sulfitobacter;s__Sulfitobacter pontiacus
MP1682_megahit_252986_3-638	0.8036	C3	d__Bacteria	d__Bacteria;p__Marinisomatota;c__Marinisomatia;o__Marinisomatales;f__UBA1611;g__UBA1611;s__UBA1611 sp002321855
MP1682_megahit_253993_1-873	0.9715	c1b	d__Bacteria;p__Proteobacteria	d__Bacteria;p__Proteobacteria;c__Alphaproteobacteria;o__Rhodobacterales;f__Rhodobacteraceae;g__Sulfitobacter;s__Sulfitobacter pontiacus
MP1682_megahit_261090_366-1466	0.7587	C3	d__Bacteria	d__Bacteria;p__Proteobacteria;c__Gammaproteobacteria;o__Pseudomonadales;f__Pseudohongiellaceae;g__UBA9145;s__UBA9145 sp002694855
MP1682_megahit_268854_566-1657	1.0	C3	d__Bacteria	d__Bacteria;p__Proteobacteria;c__Gammaproteobacteria;o__UBA11654;f__UBA11654;g__;s__
MP1682_megahit_278316_3-575	1.0	c2a	d__Bacteria	d__Bacteria;p__Proteobacteria;c__Gammaproteobacteria;o__UBA11654;f__UBA11654;g__;s__
MP1682_megahit_282105_1-765	1.0	C3	d__Bacteria	d__Bacteria;p__Proteobacteria;c__Gammaproteobacteria;o__Pseudomonadales;f__HTCC2089;g__UBA11889;s__UBA11889 sp002313255
MP1682_megahit_284507_69-572	0.5037	C3	d__Bacteria	d__Bacteria;p__Proteobacteria;c__Gammaproteobacteria;o__UBA11654;f__UBA11654;g__;s__
MP1682_megahit_29570_373-690	0.9995	c1b	d__Bacteria;p__Proteobacteria	d__Bacteria;p__Proteobacteria;c__Alphaproteobacteria;o__Rhodobacterales;f__Rhodobacteraceae;g__Puniceibacterium
MP1682_megahit_299464_2-511	0.9968	c1a	d__Bacteria	d__Bacteria;p__Proteobacteria;c__Gammaproteobacteria;o__Thiomicrospirales;f__Thioglobaceae;g__Thioglobus;s__
MP1682_megahit_309094_730-873	0.9994	c1a	d__Bacteria	d__Bacteria;p__Proteobacteria;c__Gammaproteobacteria;o__PS1;f__Thioglobaceae;g__Thioglobus;s__
MP1682_megahit_310388_2-1036	1.0	c2a	d__Bacteria	d__Bacteria;p__Proteobacteria;c__Gammaproteobacteria;o__UBA11654;f__UBA11654;g__;s__
MP1682_megahit_315228_3-779	0.7884	c1a	d__Bacteria	d__Bacteria;p__Proteobacteria;c__Gammaproteobacteria;o__PS1;f__Thioglobaceae;g__Thioglobus;s__
MP1682_megahit_317377_622-930	0.9303	c1a	d__Bacteria	d__Bacteria;p__Proteobacteria;c__Gammaproteobacteria;o__Thiomicrospirales;f__Thioglobaceae;g__Thioglobus;s__
MP1682_megahit_317888_2-490	1.0	c1a	d__Bacteria	d__Bacteria;p__Proteobacteria;c__Gammaproteobacteria;o__Thiomicrospirales;f__Thioglobaceae;g__Thioglobus;s__
MP1682_megahit_326090_2322-3017	0.9352	C3	d__Bacteria	d__Bacteria;p__Marinisomatota;c__Marinisomatia;o__Marinisomatales;f__UBA1611;g__UBA1611;s__UBA1611 sp002321855
MP1682_megahit_326190_773-1096	0.9998	c1a	d__Bacteria	d__Bacteria;p__Proteobacteria;c__Gammaproteobacteria;o__Thiomicrospirales;f__Thioglobaceae;g__Thioglobus;s__
MP1682_megahit_330106_83-946	0.9983	c1a	d__Bacteria	d__Bacteria;p__Proteobacteria;c__Gammaproteobacteria;o__Thiomicrospirales;f__Thioglobaceae;g__Thioglobus;s__
MP1682_megahit_331433_2-325	0.9998	c1a	d__Bacteria	d__Bacteria;p__Proteobacteria;c__Gammaproteobacteria;o__Thiomicrospirales;f__Thioglobaceae;g__Thioglobus;s__
MP1682_megahit_33816_3-467	0.6312	c1a	d__Bacteria	d__Bacteria;p__Proteobacteria;c__Alphaproteobacteria;o__Rhizobiales;f__Rhizobiaceae;g__Hoeflea;s__
MP1682_megahit_44901_2-814	0.7475	C3	d__Bacteria	d__Bacteria;p__Proteobacteria;c__Gammaproteobacteria;o__Pseudomonadales;f__HTCC2089;g__UBA9659
MP1682_megahit_51068_1038-1343	0.9996	c1a	d__Bacteria	d__Bacteria;p__Proteobacteria;c__Alphaproteobacteria;o__Rhizobiales;f__Rhizobiaceae;g__Ahrensia;s__Ahrensia sp002706335
MP1682_megahit_58654_120-764	1.0	c2a	d__Bacteria	d__Bacteria;p__Proteobacteria;c__Gammaproteobacteria;o__UBA11654;f__UBA11654;g__;s__
MP1682_megahit_63549_2-934	0.9993	c1b	d__Bacteria;p__Proteobacteria	d__Bacteria;p__Proteobacteria;c__Alphaproteobacteria;o__Rhodobacterales;f__Rhodobacteraceae
MP1682_megahit_78530_2-850	0.9934	c2a	d__Bacteria	d__Bacteria;p__Proteobacteria;c__Gammaproteobacteria;o__UBA11654;f__UBA11654;g__;s__
MP1682_megahit_85434_287-649	0.6278	c1a	d__Bacteria	d__Bacteria;p__Proteobacteria;c__Alphaproteobacteria;o__Rhizobiales;f__Rhizobiaceae;g__Hoeflea;s__
MP1682_megahit_88376_3-491	0.762	c1a	d__Bacteria	d__Bacteria;p__Proteobacteria;c__Alphaproteobacteria;o__Rhizobiales;f__Rhizobiaceae;g__Fulvimarina;s__Fulvimarina manganoxydans
MP1682_megahit_98719_2-571	1.0	c2a	d__Bacteria	d__Bacteria;p__Proteobacteria;c__Gammaproteobacteria;o__UBA11654;f__UBA11654;g__;s__
MP1684_megahit_108671_3-500	0.9995	c1b	d__Bacteria;p__Proteobacteria	d__Bacteria;p__Proteobacteria;c__Alphaproteobacteria;o__Rhodobacterales;f__Rhodobacteraceae;g__Maritimibacter;s__Maritimibacter alkaliphilus
MP1684_megahit_125612_857-1051	0.9997	c1b	d__Bacteria;p__Proteobacteria	d__Bacteria;p__Proteobacteria;c__Alphaproteobacteria;o__Rhodobacterales;f__Rhodobacteraceae;g__Sulfitobacter;s__Sulfitobacter pontiacus
MP1684_megahit_129699_1-663	0.9177	c1b	d__Bacteria;p__Proteobacteria	d__Bacteria;p__Proteobacteria;c__Alphaproteobacteria;o__Rhodobacterales;f__Rhodobacteraceae;g__Sulfitobacter;s__Sulfitobacter pontiacus
MP1684_megahit_153315_723-1082	0.9995	c1b	d__Bacteria;p__Proteobacteria	d__Bacteria;p__Proteobacteria;c__Alphaproteobacteria;o__Rhodobacterales;f__Rhodobacteraceae;g__Maritimibacter;s__Maritimibacter alkaliphilus
MP1684_megahit_202532_3-893	0.9996	c1b	d__Bacteria;p__Proteobacteria	d__Bacteria;p__Proteobacteria;c__Alphaproteobacteria;o__Rhodobacterales;f__Rhodobacteraceae;g__Marinovum;s__Marinovum algicola
MP1684_megahit_205580_3-221	0.9997	c1a	d__Bacteria	d__Bacteria;p__SAR324;c__SAR324;o__SAR324;f__NAC60-12;g__UBA1014;s__UBA1014 sp001469005
MP1684_megahit_21134_681-902	0.9997	c1b	d__Bacteria;p__Proteobacteria	d__Bacteria;p__Proteobacteria;c__Alphaproteobacteria;o__Rhodobacterales;f__Rhodobacteraceae;g__Sulfitobacter;s__Sulfitobacter pontiacus
MP1684_megahit_215225_1-624	0.858	c1b	d__Bacteria;p__Proteobacteria	d__Bacteria;p__Proteobacteria;c__Alphaproteobacteria;o__Rhodobacterales;f__Rhodobacteraceae;g__Antarctobacter;s__Antarctobacter heliothermus_B
MP1684_megahit_238500_2-535	0.9997	c1a	d__Bacteria	d__Bacteria;p__SAR324;c__SAR324;o__SAR324;f__NAC60-12;g__UBA1014;s__UBA1014 sp001469005
MP1684_megahit_273542_1-549	0.8776	c1a	d__Bacteria	d__Bacteria;p__SAR324;c__SAR324;o__SAR324;f__NAC60-12;g__UBA1014;s__UBA1014 sp001469005
MP1684_megahit_37420_132-668	0.5811	c2b	d__Bacteria;p__Proteobacteria;c__Gammaproteobacteria	d__Bacteria;p__Proteobacteria;c__Gammaproteobacteria;o__Pseudomonadales;f__Halomonadaceae;g__Halomonas;s__Halomonas sp002696125
MP1684_megahit_377255_501-686	0.5344	c1a	d__Bacteria	d__Bacteria;p__Proteobacteria;c__Alphaproteobacteria;o__Rhizobiales_B;f__TMED25;g__MED-G09;s__
MP1684_megahit_379435_2095-3159	0.7252	c1a	d__Bacteria	d__Bacteria;p__Proteobacteria;c__Alphaproteobacteria;o__HIMB59;f__HIMB59;g__HIMB59;s__HIMB59 sp004321805
MP1684_megahit_397836_902-1969	0.8129	c1a	d__Bacteria	d__Bacteria;p__Proteobacteria;c__Alphaproteobacteria;o__HIMB59;f__HIMB59;g__HIMB59;s__
MP1684_megahit_427422_2-133	0.7658	c1a	d__Bacteria	d__Bacteria;p__Proteobacteria;c__Alphaproteobacteria;o__Rhizobiales_B;f__TMED25;g__MED-G09;s__
MP1684_megahit_432150_82-1119	0.523	c1a	d__Bacteria	d__Bacteria;p__Proteobacteria;c__Alphaproteobacteria;o__HIMB59;f__GCA-002718135;g__AG-337-I02;s__
MP1684_megahit_436065_211-783	0.6466	c1a	d__Bacteria	d__Bacteria;p__Proteobacteria;c__Alphaproteobacteria;o__Rhizobiales_B;f__TMED25;g__MED-G09;s__
MP1684_megahit_445501_1-543	0.5965	c1a	d__Bacteria	d__Bacteria;p__Proteobacteria;c__Alphaproteobacteria;o__HIMB59;f__GCA-002718135;g__AG-337-I02;s__AG-337-I02 sp003215235
MP1684_megahit_466943_2-919	0.6105	c1a	d__Bacteria	d__Bacteria;p__Proteobacteria;c__Alphaproteobacteria;o__HIMB59;f__GCA-002718135;g__AG-337-I02;s__AG-337-I02 sp003215235
MP1684_megahit_469860_3-581	0.6989	c1a	d__Bacteria	d__Bacteria;p__Proteobacteria;c__Alphaproteobacteria;o__HIMB59;f__GCA-002718135;g__AG-337-I02;s__AG-337-I02 sp003215235
MP1684_megahit_470726_23-631	0.9314	c1a	d__Bacteria	d__Bacteria;p__Proteobacteria;c__Alphaproteobacteria;o__HIMB59;f__GCA-002718135;g__AG-337-I02;s__AG-337-I02 sp003215235
MP1684_megahit_471174_542-1066	0.8131	c1a	d__Bacteria	d__Bacteria;p__Proteobacteria;c__Alphaproteobacteria;o__HIMB59;f__GCA-002718135;g__AG-337-I02;s__AG-337-I02 sp003215235
MP1684_megahit_47170_3-551	0.5965	c2b	d__Bacteria;p__Proteobacteria;c__Gammaproteobacteria	d__Bacteria;p__Proteobacteria;c__Gammaproteobacteria;o__Pseudomonadales;f__Halomonadaceae;g__Halomonas;s__Halomonas sp002696125
MP1684_megahit_60308_3-479	0.9509	c1b	d__Bacteria;p__Proteobacteria	d__Bacteria;p__Proteobacteria;c__Alphaproteobacteria;o__Rhodobacterales;f__Rhodobacteraceae;g__Thalassococcus;s__Thalassococcus halodurans
MP1684_megahit_64342_1-696	0.8198	c1b	d__Bacteria;p__Proteobacteria	d__Bacteria;p__Proteobacteria;c__Alphaproteobacteria;o__Puniceispirillales;f__Puniceispirillaceae;g__UBA4588;s__
MP1845_megahit_10932_3-281	0.9994	c1a	d__Bacteria	d__Bacteria;p__Proteobacteria;c__Gammaproteobacteria;o__PS1;f__Thioglobaceae;g__Thioglobus;s__
MP1845_megahit_126803_317-928	0.9996	c1a	d__Bacteria	d__Bacteria;p__Proteobacteria;c__Alphaproteobacteria;o__Rhizobiales;f__Rhizobiaceae;g__Agrobacterium;s__Agrobacterium tumefaciens_F
MP1845_megahit_133423_1-969	0.9002	c2b	d__Bacteria;p__Proteobacteria;c__Gammaproteobacteria	d__Bacteria;p__Proteobacteria;c__Gammaproteobacteria;o__Pseudomonadales;f__Oleiphilaceae;g__Marinobacter;s__Marinobacter flavimaris
MP1845_megahit_160345_5042-6127	0.9995	c1b	d__Bacteria;p__Proteobacteria	d__Bacteria;p__Proteobacteria;c__Alphaproteobacteria;o__Rhodobacterales;f__Rhodobacteraceae;g__Maritimibacter;s__Maritimibacter alkaliphilus
MP1845_megahit_161672_191-754	0.8018	c1a	d__Bacteria	d__Bacteria;p__Proteobacteria;c__Alphaproteobacteria;o__Rhizobiales;f__Rhizobiaceae;g__Mesorhizobium_E;s__Mesorhizobium_E oceanicum
MP1845_megahit_169200_1-294	0.9994	c1b	d__Bacteria;p__Proteobacteria	d__Bacteria;p__Proteobacteria;c__Alphaproteobacteria;o__Rhodobacterales;f__Rhodobacteraceae;g__Pseudooceanicola;s__Pseudooceanicola atlanticus
MP1845_megahit_187306_1651-1866	0.9996	c1a	d__Bacteria	d__Bacteria;p__Proteobacteria;c__Alphaproteobacteria;o__Rhizobiales;f__Rhizobiaceae;g__Ahrensia;s__Ahrensia sp002706335
MP1845_megahit_189289_1530-2648	0.9168	C3	d__Bacteria	d__Bacteria;p__Proteobacteria;c__Gammaproteobacteria;o__UBA11654;f__UBA11654;g__;s__
MP1845_megahit_193352_435-620	0.5942	c1a	d__Bacteria	d__Bacteria;p__Proteobacteria;c__Alphaproteobacteria;o__Rhizobiales;f__Rhizobiaceae;g__Mesorhizobium_E;s__Mesorhizobium_E oceanicum
MP1845_megahit_194453_886-1986	0.9977	c1a	d__Bacteria	d__Bacteria;p__Proteobacteria;c__Alphaproteobacteria;o__Rhizobiales;f__Rhizobiaceae;g__Aurantimonas;s__Aurantimonas coralicida
MP1845_megahit_198347_394-882	0.8084	c1a	d__Bacteria	d__Bacteria;p__Proteobacteria;c__Alphaproteobacteria;o__Thalassobaculales;f__Nisaeaceae;g__Nisaea;s__
MP1845_megahit_202130_1323-2456	1.0	c2a	d__Bacteria	d__Bacteria;p__Proteobacteria;c__Gammaproteobacteria;o__UBA11654;f__UBA11654;g__;s__
MP1845_megahit_213370_1356-2444	0.8066	c1b	d__Bacteria;p__Proteobacteria	d__Bacteria;p__Proteobacteria;c__Alphaproteobacteria;o__Rhodobacterales;f__Rhodobacteraceae;g__Pseudooceanicola;s__Pseudooceanicola batsensis
MP1845_megahit_214899_1-810	0.9996	c1a	d__Bacteria	d__Bacteria;p__Proteobacteria;c__Alphaproteobacteria;o__Rhizobiales;f__Rhizobiaceae;g__Ahrensia;s__Ahrensia sp002706335
MP1845_megahit_217194_1363-2466	0.5285	c2b	d__Bacteria;p__Proteobacteria;c__Gammaproteobacteria	d__Bacteria;p__Proteobacteria;c__Gammaproteobacteria;o__Pseudomonadales;f__Halomonadaceae;g__Halomonas;s__Halomonas sp002696125
MP1845_megahit_223557_2755-3840	0.9523	c1b	d__Bacteria;p__Proteobacteria	d__Bacteria;p__Proteobacteria;c__Alphaproteobacteria;o__Rhodobacterales;f__Rhodobacteraceae;g__Sulfitobacter;s__Sulfitobacter pontiacus
MP1845_megahit_228114_35979-37160	0.9249	c1a	d__Bacteria	d__Bacteria;p__Proteobacteria;c__Alphaproteobacteria;o__Rhizobiales;f__Rhizobiaceae;g__Fulvimarina;s__Fulvimarina manganoxydans
MP1845_megahit_238500_578-994	0.8281	c1a	d__Bacteria	d__Bacteria;p__Proteobacteria;c__Alphaproteobacteria;o__Thalassobaculales;f__Nisaeaceae;g__Nisaea;s__
MP1845_megahit_247243_24608-25705	0.8318	c2b	d__Bacteria;p__Proteobacteria;c__Gammaproteobacteria	d__Bacteria;p__Proteobacteria;c__Gammaproteobacteria;o__Pseudomonadales;f__Pseudomonadaceae;g__Pseudomonas_D;s__Pseudomonas_D pachastrellae
MP1845_megahit_247243_25808-26911	0.855	c2b	d__Bacteria;p__Proteobacteria;c__Gammaproteobacteria	d__Bacteria;p__Proteobacteria;c__Gammaproteobacteria;o__Pseudomonadales;f__Pseudomonadaceae;g__Pseudomonas_D;s__Pseudomonas_D pachastrellae
MP1845_megahit_248345_21287-22378	0.6562	c2b	d__Bacteria;p__Proteobacteria;c__Gammaproteobacteria	d__Bacteria;p__Proteobacteria;c__Gammaproteobacteria;o__Pseudomonadales;f__Pseudomonadaceae;g__Pseudomonas_D;s__Pseudomonas_D pachastrellae
MP1845_megahit_250616_11484-12569	0.9962	c1b	d__Bacteria;p__Proteobacteria	d__Bacteria;p__Proteobacteria;c__Alphaproteobacteria;o__Rhodobacterales;f__Rhodobacteraceae
MP1845_megahit_79856_267-1361	1.0	c1a	d__Bacteria	d__Bacteria;p__SAR324;c__SAR324;o__SAR324;f__NAC60-12;g__Arctic96AD-7;s__
MP1847_megahit_109637_1643-1822	0.9996	c1b	d__Bacteria;p__Proteobacteria	d__Bacteria;p__Proteobacteria;c__Alphaproteobacteria;o__Rhodobacterales;f__Rhodobacteraceae;g__Marinovum;s__Marinovum algicola
MP1847_megahit_115349_37-534	0.9996	c1a	d__Bacteria	d__Bacteria;p__Proteobacteria;c__Alphaproteobacteria;o__Rhizobiales;f__Rhizobiaceae;g__Ahrensia;s__Ahrensia sp002706335
MP1847_megahit_126059_3-494	0.9996	c1a	d__Bacteria	d__Bacteria;p__Proteobacteria;c__Alphaproteobacteria;o__Rhizobiales;f__Rhizobiaceae;g__Ahrensia;s__Ahrensia sp002706335
MP1847_megahit_147558_793-1440	0.9995	c1a	d__Bacteria	d__Bacteria;p__Proteobacteria;c__Alphaproteobacteria;o__Rhizobiales;f__Rhizobiaceae;g__Fulvimarina;s__Fulvimarina manganoxydans
MP1847_megahit_166957_3-440	0.8179	c1a	d__Bacteria	d__Bacteria;p__Proteobacteria;c__Alphaproteobacteria;o__Rhizobiales;f__Devosiaceae;g__Devosia;s__
MP1847_megahit_173820_23-829	0.9996	c1a	d__Bacteria	d__Bacteria;p__Proteobacteria;c__Alphaproteobacteria;o__Rhizobiales;f__Stappiaceae;g__Stappia;s__Stappia indica
MP1847_megahit_176443_1-528	0.9995	c1b	d__Bacteria;p__Proteobacteria	d__Bacteria;p__Proteobacteria;c__Alphaproteobacteria;o__Rhodobacterales;f__Rhodobacteraceae;g__Maritimibacter;s__Maritimibacter alkaliphilus
MP1847_megahit_185055_1-309	0.9995	c1b	d__Bacteria;p__Proteobacteria	d__Bacteria;p__Proteobacteria;c__Alphaproteobacteria;o__Rhodobacterales;f__Rhodobacteraceae;g__Maritimibacter;s__Maritimibacter alkaliphilus
MP1847_megahit_185725_3-911	0.9996	c1b	d__Bacteria;p__Proteobacteria	d__Bacteria;p__Proteobacteria;c__Alphaproteobacteria;o__Rhodobacterales;f__Rhodobacteraceae;g__Marinovum;s__Marinovum algicola
MP1847_megahit_197643_1-306	0.89	c1b	d__Bacteria;p__Proteobacteria	d__Bacteria;p__Proteobacteria;c__Alphaproteobacteria;o__Rhodobacterales;f__Rhodobacteraceae;g__Roseovarius;s__Roseovarius indicus
MP1847_megahit_205143_178-666	0.762	c1a	d__Bacteria	d__Bacteria;p__Proteobacteria;c__Alphaproteobacteria;o__Rhizobiales;f__Rhizobiaceae;g__Fulvimarina;s__Fulvimarina manganoxydans
MP1847_megahit_206052_1483-2568	0.9631	c1b	d__Bacteria;p__Proteobacteria	d__Bacteria;p__Proteobacteria;c__Alphaproteobacteria;o__Rhodobacterales;f__Rhodobacteraceae;g__Puniceibacterium
MP1847_megahit_209009_2-772	0.9999	C3	d__Bacteria	d__Bacteria;p__Proteobacteria;c__Gammaproteobacteria;o__GCA-2729495;f__GCA-2729495;g__;s__
MP1847_megahit_221631_2381-3472	0.6435	c1a	d__Bacteria	d__Bacteria;p__Proteobacteria;c__Alphaproteobacteria;o__Rhizobiales;f__Rhizobiaceae;g__Mesorhizobium_E;s__Mesorhizobium_E oceanicum
MP1847_megahit_227023_2242-3360	1.0	C3	d__Bacteria	d__Bacteria;p__Proteobacteria;c__Gammaproteobacteria;o__Pseudomonadales;f__HTCC2089;g__UBA11889;s__UBA11889 sp002313255
MP1847_megahit_227633_1-1089	0.8066	c1b	d__Bacteria;p__Proteobacteria	d__Bacteria;p__Proteobacteria;c__Alphaproteobacteria;o__Rhodobacterales;f__Rhodobacteraceae;g__Pseudooceanicola;s__Pseudooceanicola batsensis
MP1847_megahit_230395_2-835	0.9996	c1b	d__Bacteria;p__Proteobacteria	d__Bacteria;p__Proteobacteria;c__Alphaproteobacteria;o__Rhodobacterales;f__Rhodobacteraceae;g__Paracoccus;s__Paracoccus sp002294185
MP1847_megahit_247047_264-1364	0.9994	c1a	d__Bacteria	d__Bacteria;p__Proteobacteria;c__Gammaproteobacteria;o__PS1;f__Thioglobaceae;g__Thioglobus;s__
MP1847_megahit_270191_7610-8695	0.9523	c1b	d__Bacteria;p__Proteobacteria	d__Bacteria;p__Proteobacteria;c__Alphaproteobacteria;o__Rhodobacterales;f__Rhodobacteraceae;g__Sulfitobacter;s__Sulfitobacter pontiacus
MP1847_megahit_275532_1633-1974	1.0	c2a	d__Bacteria	d__Bacteria;p__Proteobacteria;c__Gammaproteobacteria;o__UBA11654;f__UBA11654;g__;s__
MP1847_megahit_277586_2-481	1.0	c2a	d__Bacteria	d__Bacteria;p__Proteobacteria;c__Gammaproteobacteria;o__UBA11654;f__UBA11654;g__;s__
MP1847_megahit_283773_2-856	0.8374	C3	d__Bacteria	d__Bacteria;p__Proteobacteria;c__Gammaproteobacteria;o__UBA11654;f__UBA11654;g__;s__
MP1847_megahit_284185_2-220	0.9996	C3	d__Bacteria	d__Bacteria;p__Proteobacteria;c__Gammaproteobacteria;o__UBA11654;f__UBA11654;g__;s__
MP1847_megahit_291251_3-521	0.9928	c2a	d__Bacteria	d__Bacteria;p__Proteobacteria;c__Gammaproteobacteria;o__UBA11654;f__UBA11654;g__;s__
MP1847_megahit_292969_17371-18456	0.9962	c1b	d__Bacteria;p__Proteobacteria	d__Bacteria;p__Proteobacteria;c__Alphaproteobacteria;o__Rhodobacterales;f__Rhodobacteraceae
MP1847_megahit_40574_2-529	0.9998	c1a	d__Bacteria	d__Bacteria;p__Proteobacteria;c__Gammaproteobacteria;o__Pseudomonadales;f__Ketobacteraceae;g__Ketobacter
MP1847_megahit_80541_361-897	0.66	C3	d__Bacteria	d__Bacteria;p__Proteobacteria;c__Gammaproteobacteria;o__Pseudomonadales;f__Pseudohongiellaceae;g__UBA9145;s__UBA9145 sp002694855
MP1847_megahit_87047_3-176	0.9988	c1b	d__Bacteria;p__Proteobacteria	d__Bacteria;p__Proteobacteria;c__Alphaproteobacteria;o__Rhodobacterales;f__Rhodobacteraceae;g__Paracoccus;s__Paracoccus sp002294185
MP1849_megahit_127444_2-679	0.7161	c1b	d__Bacteria;p__Proteobacteria	d__Bacteria;p__Proteobacteria;c__Alphaproteobacteria;o__Rhodobacterales;f__Rhodobacteraceae;g__Marinovum;s__Marinovum algicola
MP1849_megahit_135506_2-631	0.5316	c1b	d__Bacteria;p__Proteobacteria	d__Bacteria;p__Proteobacteria;c__Alphaproteobacteria;o__Rhodobacterales;f__Rhodobacteraceae;g__Pseudooceanicola;s__Pseudooceanicola batsensis
MP1849_megahit_139770_3-539	0.9167	c1b	d__Bacteria;p__Proteobacteria	d__Bacteria;p__Proteobacteria;c__Alphaproteobacteria;o__Rhodobacterales;f__Rhodobacteraceae;g__Puniceibacterium
MP1849_megahit_141827_2-205	0.9876	c1b	d__Bacteria;p__Proteobacteria	d__Bacteria;p__Proteobacteria;c__Alphaproteobacteria;o__Rhodobacterales;f__Rhodobacteraceae;g__Pseudooceanicola;s__Pseudooceanicola atlanticus
MP1849_megahit_174568_375-668	0.9994	c1b	d__Bacteria;p__Proteobacteria	d__Bacteria;p__Proteobacteria;c__Alphaproteobacteria;o__Rhodobacterales;f__Rhodobacteraceae;g__Pseudooceanicola;s__Pseudooceanicola atlanticus
MP1849_megahit_176569_2384-3475	0.6435	c1a	d__Bacteria	d__Bacteria;p__Proteobacteria;c__Alphaproteobacteria;o__Rhizobiales;f__Rhizobiaceae;g__Mesorhizobium_E;s__Mesorhizobium_E oceanicum
MP1849_megahit_229399_149-517	0.8517	C3	d__Bacteria	d__Bacteria;p__Proteobacteria;c__Gammaproteobacteria;o__Pseudomonadales;f__Pseudohongiellaceae;g__UBA9145;s__UBA9145 sp002712055
MP1849_megahit_247082_1-639	0.9565	C3	d__Bacteria	d__Bacteria;p__Proteobacteria;c__Gammaproteobacteria;o__Pseudomonadales;f__Pseudohongiellaceae;g__UBA9145;s__UBA9145 sp002712055
MP1849_megahit_252598_76-975	1.0	C3	d__Bacteria	d__Bacteria;p__Proteobacteria;c__Gammaproteobacteria;o__Pseudomonadales;f__HTCC2089;g__UBA11889;s__UBA11889 sp002313255
MP1849_megahit_285157_1303-2388	0.9523	c1b	d__Bacteria;p__Proteobacteria	d__Bacteria;p__Proteobacteria;c__Alphaproteobacteria;o__Rhodobacterales;f__Rhodobacteraceae;g__Sulfitobacter;s__Sulfitobacter pontiacus
MP1849_megahit_290333_178-942	0.9961	c1a	d__Bacteria	d__Bacteria;p__Proteobacteria;c__Gammaproteobacteria;o__Thiomicrospirales;f__Thioglobaceae;g__Thioglobus;s__
MP1849_megahit_291591_587-739	0.9994	c1a	d__Bacteria	d__Bacteria;p__Proteobacteria;c__Gammaproteobacteria;o__PS1;f__Thioglobaceae;g__Thioglobus;s__
MP1849_megahit_306711_2-748	0.8407	C3	d__Bacteria	d__Bacteria;p__Proteobacteria;c__Gammaproteobacteria;o__UBA11654;f__UBA11654;g__;s__
MP1849_megahit_312078_2-937	1.0	c2a	d__Bacteria	d__Bacteria;p__Proteobacteria;c__Gammaproteobacteria;o__UBA11654;f__UBA11654;g__;s__
MP1849_megahit_319049_324-614	0.9996	C3	d__Bacteria	d__Bacteria;p__Proteobacteria;c__Gammaproteobacteria;o__UBA11654;f__UBA11654;g__;s__
MP1849_megahit_326269_117-980	0.8611	C3	d__Bacteria	d__Bacteria;p__Marinisomatota;c__Marinisomatia;o__Marinisomatales;f__UBA1611;g__UBA1611;s__UBA1611 sp002321855
MP1849_megahit_334141_128-1057	1.0	c1a	d__Bacteria	d__Bacteria;p__Proteobacteria;c__Gammaproteobacteria;o__Thiomicrospirales;f__Thioglobaceae;g__Thioglobus;s__
MP1849_megahit_348083_9366-10469	0.5285	c2b	d__Bacteria;p__Proteobacteria;c__Gammaproteobacteria	d__Bacteria;p__Proteobacteria;c__Gammaproteobacteria;o__Pseudomonadales;f__Halomonadaceae;g__Halomonas;s__Halomonas sp002696125
MP1849_megahit_65507_3-260	0.9995	c1b	d__Bacteria;p__Proteobacteria	d__Bacteria;p__Proteobacteria;c__Alphaproteobacteria;o__Rhodobacterales;f__Rhodobacteraceae;g__Puniceibacterium
MP1849_megahit_73112_1-615	0.9992	c1a	d__Bacteria	d__Bacteria;p__Proteobacteria;c__Alphaproteobacteria;o__Thalassobaculales;f__Nisaeaceae;g__Nisaea;s__
MP1849_megahit_74394_264-1361	0.9996	c1a	d__Bacteria	d__Bacteria;p__Proteobacteria;c__Alphaproteobacteria;o__Rhizobiales;f__Rhizobiaceae;g__Ahrensia;s__Ahrensia sp002706335
MP1851_megahit_105238_1-465	0.9995	c1a	d__Bacteria	d__Bacteria;p__Proteobacteria;c__Alphaproteobacteria;o__Rhizobiales;f__Rhizobiaceae;g__Ahrensia;s__Ahrensia sp002706335
MP1851_megahit_105967_774-1070	0.9241	c1b	d__Bacteria;p__Proteobacteria	d__Bacteria;p__Proteobacteria;c__Alphaproteobacteria;o__Rhodobacterales;f__Rhodobacteraceae;g__Pseudooceanicola;s__Pseudooceanicola nitratireducens
MP1851_megahit_118249_234-1028	0.6002	c1b	d__Bacteria;p__Proteobacteria	d__Bacteria;p__Proteobacteria;c__Alphaproteobacteria;o__Rhodobacterales;f__Rhodobacteraceae;g__Pseudooceanicola;s__Pseudooceanicola batsensis
MP1851_megahit_155105_76-855	1.0	c2a	d__Bacteria	d__Bacteria;p__Proteobacteria;c__Gammaproteobacteria;o__UBA11654;f__UBA11654;g__;s__
MP1851_megahit_161848_522-1316	1.0	C3	d__Bacteria	d__Bacteria;p__Proteobacteria;c__Gammaproteobacteria;o__UBA11654;f__UBA11654;g__;s__
MP1851_megahit_169748_2-514	0.9996	c1a	d__Bacteria	d__Bacteria;p__Proteobacteria;c__Alphaproteobacteria;o__Rhizobiales;f__Rhizobiaceae;g__Ahrensia;s__Ahrensia sp002706335
MP1851_megahit_199789_2-493	0.8001	C3	d__Bacteria	d__Bacteria;p__Proteobacteria;c__Gammaproteobacteria;o__Pseudomonadales;f__Pseudohongiellaceae;g__UBA9145;s__UBA9145 sp002712055
MP1851_megahit_216147_3-398	1.0	c2a	d__Bacteria	d__Bacteria;p__Proteobacteria;c__Gammaproteobacteria;o__UBA11654;f__UBA11654;g__;s__
MP1851_megahit_222341_1354-2151	0.9576	c1b	d__Bacteria;p__Proteobacteria	d__Bacteria;p__Proteobacteria;c__Alphaproteobacteria;o__Rhodobacterales;f__Rhodobacteraceae;g__Sulfitobacter;s__Sulfitobacter pontiacus
MP1851_megahit_224993_2814-3497	0.9712	C3	d__Bacteria	d__Bacteria;p__Proteobacteria;c__Gammaproteobacteria;o__Pseudomonadales;f__Pseudohongiellaceae;g__UBA9145;s__UBA9145 sp002712055
MP1851_megahit_230782_211-1323	1.0	C3	d__Bacteria	d__Bacteria;p__Proteobacteria;c__Gammaproteobacteria;o__Pseudomonadales;f__HTCC2089;g__UBA11889;s__UBA11889 sp002313255
MP1851_megahit_237741_1-204	0.9997	c1b	d__Bacteria;p__Proteobacteria	d__Bacteria;p__Proteobacteria;c__Alphaproteobacteria;o__Rhodobacterales;f__Rhodobacteraceae;g__Sulfitobacter;s__Sulfitobacter pontiacus
MP1851_megahit_238603_360-605	0.9995	C3	d__Bacteria	d__Bacteria;p__Marinisomatota;c__Marinisomatia;o__Marinisomatales;f__UBA1611;g__UBA1611;s__UBA1611 sp002321855
MP1851_megahit_242538_75-596	1.0	c2a	d__Bacteria	d__Bacteria;p__Proteobacteria;c__Gammaproteobacteria;o__UBA11654;f__UBA11654;g__;s__
MP1851_megahit_251931_1666-2784	0.9385	C3	d__Bacteria	d__Bacteria;p__Proteobacteria;c__Gammaproteobacteria;o__UBA11654;f__UBA11654;g__;s__
MP1851_megahit_274605_86-826	0.9992	c1a	d__Bacteria	d__Bacteria;p__Proteobacteria;c__Gammaproteobacteria;o__Thiomicrospirales;f__Thioglobaceae;g__Thioglobus;s__
MP1851_megahit_278024_3-677	0.9957	c1a	d__Bacteria	d__Bacteria;p__Proteobacteria;c__Gammaproteobacteria;o__Thiomicrospirales;f__Thioglobaceae;g__Thioglobus;s__
MP1851_megahit_281717_2-580	0.8298	c1a	d__Bacteria	d__Bacteria;p__Proteobacteria;c__Gammaproteobacteria;o__PS1;f__Thioglobaceae;g__Thioglobus;s__
MP1851_megahit_285699_1-117	0.9829	c1a	d__Bacteria	d__Bacteria;p__Proteobacteria;c__Gammaproteobacteria;o__Thiomicrospirales;f__Thioglobaceae;g__Thioglobus;s__
MP1851_megahit_293476_187-504	0.9211	c1a	d__Bacteria	d__Bacteria;p__Proteobacteria;c__Gammaproteobacteria;o__Thiomicrospirales;f__Thioglobaceae;g__Thioglobus;s__
MP1851_megahit_29412_3-500	0.5536	C3	d__Bacteria	d__Bacteria;p__Proteobacteria;c__Gammaproteobacteria;o__Pseudomonadales;f__HTCC2089;g__UBA9659
MP1851_megahit_66664_1-618	0.9943	c1b	d__Bacteria;p__Proteobacteria	d__Bacteria;p__Proteobacteria;c__Alphaproteobacteria;o__Rhodobacterales;f__Rhodobacteraceae;g__Antarctobacter;s__Antarctobacter heliothermus_B
MP1851_megahit_72769_1-312	0.9996	c1b	d__Bacteria;p__Proteobacteria	d__Bacteria;p__Proteobacteria;c__Alphaproteobacteria;o__Rhodobacterales;f__Rhodobacteraceae;g__Roseovarius;s__Roseovarius indicus
MP1851_megahit_93417_3-194	0.981	c1b	d__Bacteria;p__Proteobacteria	d__Bacteria;p__Proteobacteria;c__Alphaproteobacteria;o__Rhodobacterales;f__Rhodobacteraceae;g__Puniceibacterium
MP1851_megahit_96831_22-1203	0.9249	c1a	d__Bacteria	d__Bacteria;p__Proteobacteria;c__Alphaproteobacteria;o__Rhizobiales;f__Rhizobiaceae;g__Fulvimarina;s__Fulvimarina manganoxydans
MP1853_megahit_129309_1-522	0.5311	C3	d__Bacteria	d__Bacteria;p__Proteobacteria;c__Gammaproteobacteria;o__UBA11654;f__UBA11654;g__UBA11654;s__
MP1853_megahit_133547_2-580	0.7053	C3	d__Bacteria	d__Bacteria;p__Proteobacteria;c__Gammaproteobacteria;o__Pseudomonadales;f__HTCC2089;g__UBA11889;s__
MP1853_megahit_167947_1911-2996	0.9996	c1b	d__Bacteria;p__Proteobacteria	d__Bacteria;p__Proteobacteria;c__Alphaproteobacteria;o__Rhodobacterales;f__Rhodobacteraceae;g__Marinovum;s__Marinovum algicola
MP1853_megahit_190563_2226-3320	0.9964	c1a	d__Bacteria	d__Bacteria;p__Proteobacteria;c__Gammaproteobacteria;o__PS1;f__Thioglobaceae;g__Thioglobus;s__Thioglobus sp001628405
MP1853_megahit_196216_330-536	0.6997	c1b	d__Bacteria;p__Proteobacteria	d__Bacteria;p__Proteobacteria;c__Alphaproteobacteria;o__Rhodobacterales;f__Rhodobacteraceae;g__Pseudooceanicola;s__Pseudooceanicola sp002709085
MP1853_megahit_198862_291-503	0.9928	C3	d__Bacteria	d__Bacteria;p__Proteobacteria;c__Gammaproteobacteria;o__Pseudomonadales;f__HTCC2089;g__UBA11889;s__UBA11889 sp002313255
MP1853_megahit_200154_1514-2533	0.9545	c1b	d__Bacteria;p__Proteobacteria	d__Bacteria;p__Proteobacteria;c__Alphaproteobacteria;o__Rhodobacterales;f__Rhodobacteraceae;g__Puniceibacterium
MP1853_megahit_204818_8-1120	1.0	C3	d__Bacteria	d__Bacteria;p__Proteobacteria;c__Gammaproteobacteria;o__Pseudomonadales;f__HTCC2089;g__UBA11889;s__UBA11889 sp002313255
MP1853_megahit_233988_2-520	0.6061	c2a	d__Bacteria	d__Bacteria;p__Proteobacteria;c__Gammaproteobacteria;o__UBA11654;f__UBA11654;g__;s__
MP1853_megahit_240132_375-926	0.6933	C3	d__Bacteria	d__Bacteria;p__Proteobacteria;c__Gammaproteobacteria;o__UBA11654;f__UBA11654;g__UBA11654;s__
MP1853_megahit_270006_1-612	0.8078	c2a	d__Bacteria	d__Bacteria;p__Proteobacteria;c__Gammaproteobacteria;o__UBA11654;f__UBA11654;g__;s__
MP1853_megahit_295478_1148-1681	1.0	C3	d__Bacteria	d__Bacteria;p__Proteobacteria;c__Gammaproteobacteria;o__UBA11654;f__UBA11654;g__;s__
MP1853_megahit_296853_1-726	1.0	C3	d__Bacteria	d__Bacteria;p__Proteobacteria;c__Gammaproteobacteria;o__UBA11654;f__UBA11654;g__;s__
MP1853_megahit_310359_2334-2906	0.7508	C3	d__Bacteria	d__Bacteria;p__Proteobacteria;c__Gammaproteobacteria;o__Pseudomonadales;f__Pseudohongiellaceae;g__UBA9145;s__UBA9145 sp002712055
MP1853_megahit_330608_2-631	0.7113	C3	d__Bacteria	d__Bacteria;p__Proteobacteria;c__Gammaproteobacteria;o__Pseudomonadales;f__Pseudohongiellaceae;g__UBA9145;s__UBA9145 sp002712055
MP1853_megahit_333297_49946-51031	0.9523	c1b	d__Bacteria;p__Proteobacteria	d__Bacteria;p__Proteobacteria;c__Alphaproteobacteria;o__Rhodobacterales;f__Rhodobacteraceae;g__Sulfitobacter;s__Sulfitobacter pontiacus
MP1853_megahit_340407_1-738	1.0	c1a	d__Bacteria	d__Bacteria;p__Proteobacteria;c__Gammaproteobacteria;o__Thiomicrospirales;f__Thioglobaceae;g__Thioglobus;s__
MP1853_megahit_341517_1053-1250	1.0	c2a	d__Bacteria	d__Bacteria;p__Proteobacteria;c__Gammaproteobacteria;o__UBA11654;f__UBA11654;g__;s__
MP1853_megahit_352453_1-708	1.0	c2a	d__Bacteria	d__Bacteria;p__Proteobacteria;c__Gammaproteobacteria;o__UBA11654;f__UBA11654;g__;s__
MP1853_megahit_355608_3-218	0.8813	c1a	d__Bacteria	d__Bacteria;p__Proteobacteria;c__Gammaproteobacteria;o__Thiomicrospirales;f__Thioglobaceae;g__Thioglobus;s__
MP1853_megahit_361634_133-1233	1.0	c1a	d__Bacteria	d__Bacteria;p__Proteobacteria;c__Gammaproteobacteria;o__Thiomicrospirales;f__Thioglobaceae;g__Thioglobus;s__
MP1853_megahit_362691_873-1979	1.0	c2a	d__Bacteria	d__Bacteria;p__Proteobacteria;c__Gammaproteobacteria;o__UBA11654;f__UBA11654;g__;s__
MP1853_megahit_364057_2-703	0.9927	c1a	d__Bacteria	d__Bacteria;p__Proteobacteria;c__Gammaproteobacteria;o__Thiomicrospirales;f__Thioglobaceae;g__Thioglobus;s__
MP1853_megahit_364086_3-722	1.0	c2a	d__Bacteria	d__Bacteria;p__Proteobacteria;c__Gammaproteobacteria;o__UBA11654;f__UBA11654;g__;s__
MP1853_megahit_39453_1-522	0.9848	c2a	d__Bacteria	d__Bacteria;p__Proteobacteria;c__Gammaproteobacteria;o__UBA11654;f__UBA11654;g__;s__
MP1853_megahit_63794_149-676	0.6562	c1b	d__Bacteria;p__Proteobacteria	d__Bacteria;p__Proteobacteria;c__Alphaproteobacteria;o__Rhodobacterales;f__Rhodobacteraceae;g__Pseudooceanicola;s__Pseudooceanicola nitratireducens
MP1853_megahit_66673_699-950	0.9458	c2a	d__Bacteria	d__Bacteria;p__Proteobacteria;c__Gammaproteobacteria;o__UBA11654;f__UBA11654;g__UBA11654;s__
MP1855_megahit_104022_2002-3087	0.9631	c1b	d__Bacteria;p__Proteobacteria	d__Bacteria;p__Proteobacteria;c__Alphaproteobacteria;o__Rhodobacterales;f__Rhodobacteraceae;g__Puniceibacterium
MP1855_megahit_125168_230-925	0.9953	c1b	d__Bacteria;p__Proteobacteria	d__Bacteria;p__Proteobacteria;c__Alphaproteobacteria;o__Rhodobacterales;f__Rhodobacteraceae
MP1855_megahit_129859_240-1307	0.7396	c1b	d__Bacteria;p__Proteobacteria	d__Bacteria;p__Proteobacteria;c__Alphaproteobacteria;o__Rhodobacterales;f__Rhodobacteraceae;g__Pseudooceanicola_B;s__Pseudooceanicola_B lipolyticus
MP1855_megahit_149471_1-666	0.9994	C3	d__Bacteria	d__Bacteria;p__Proteobacteria;c__Gammaproteobacteria;o__Pseudomonadales;f__Porticoccaceae;g__AAA300-D14;s__AAA300-D14 sp002715065
MP1855_megahit_171423_2-352	0.7235	c1b	d__Bacteria;p__Proteobacteria	d__Bacteria;p__Proteobacteria;c__Alphaproteobacteria;o__Rhodobacterales;f__Rhodobacteraceae;g__Citreimonas;s__
MP1855_megahit_182476_2-190	0.9996	C3	d__Bacteria	d__Bacteria;p__Proteobacteria;c__Alphaproteobacteria;o__Rhodobacterales;f__Rhodobacteraceae;g__HIMB11;s__
MP1855_megahit_211682_2-199	0.5002	C3	d__Bacteria	d__Bacteria;p__Proteobacteria;c__Gammaproteobacteria;o__Pseudomonadales;f__Porticoccaceae;g__AAA300-D14;s__AAA300-D14 sp002715065
MP1855_megahit_232719_1527-2057	0.9994	c1b	d__Bacteria;p__Proteobacteria	d__Bacteria;p__Proteobacteria;c__Alphaproteobacteria;o__Rhodobacterales;f__Rhodobacteraceae;g__Pseudooceanicola;s__Pseudooceanicola atlanticus
MP1855_megahit_243410_2-529	0.9991	c2a	d__Bacteria	d__Bacteria;p__Proteobacteria;c__Gammaproteobacteria;o__UBA11654;f__UBA11654;g__UBA11654;s__
MP1855_megahit_249651_909-1529	0.9087	c2a	d__Bacteria	d__Bacteria;p__Proteobacteria;c__Gammaproteobacteria;o__UBA11654;f__UBA11654;g__UBA11654;s__
MP1855_megahit_250666_624-1727	0.7729	C3	d__Bacteria	d__Bacteria;p__Proteobacteria;c__Gammaproteobacteria;o__UBA11654;f__UBA11654;g__UBA11654;s__
MP1855_megahit_333401_81-1148	0.798	c1a	d__Bacteria	d__Bacteria;p__Proteobacteria;c__Alphaproteobacteria;o__HIMB59;f__HIMB59;g__HIMB59;s__
MP1855_megahit_337988_1-567	0.9997	c1a	d__Bacteria	d__Bacteria;p__SAR324;c__SAR324;o__SAR324;f__NAC60-12;g__UBA1014;s__UBA1014 sp001469005
MP1855_megahit_378665_1-852	0.9982	c1a	d__Bacteria	d__Bacteria;p__Proteobacteria;c__Alphaproteobacteria;o__HIMB59;f__GCA-002718135;g__AG-337-I02;s__
MP1855_megahit_382924_3-809	0.8816	c1a	d__Bacteria	d__Bacteria;p__Proteobacteria;c__Alphaproteobacteria;o__HIMB59;f__GCA-002718135;g__AG-337-I02;s__AG-337-I02 sp003215235
MP1855_megahit_69690_2031-3116	0.9523	c1b	d__Bacteria;p__Proteobacteria	d__Bacteria;p__Proteobacteria;c__Alphaproteobacteria;o__Rhodobacterales;f__Rhodobacteraceae;g__Sulfitobacter;s__Sulfitobacter pontiacus
MP1857_megahit_116959_3-728	0.9995	c1b	d__Bacteria;p__Proteobacteria	d__Bacteria;p__Proteobacteria;c__Alphaproteobacteria;o__Rhodobacterales;f__Rhodobacteraceae;g__Maritimibacter;s__Maritimibacter alkaliphilus
MP1857_megahit_119655_2-556	0.5461	c2b	d__Bacteria;p__Proteobacteria;c__Gammaproteobacteria	d__Bacteria;p__Proteobacteria;c__Gammaproteobacteria;o__Pseudomonadales;f__Oleiphilaceae;g__Marinobacter;s__Marinobacter flavimaris
MP1857_megahit_150255_820-1689	0.9932	c1b	d__Bacteria;p__Proteobacteria	d__Bacteria;p__Proteobacteria;c__Alphaproteobacteria;o__Rhodobacterales;f__Rhodobacteraceae
MP1857_megahit_154824_3-416	0.4872	c1b	d__Bacteria;p__Proteobacteria	d__Bacteria;p__Proteobacteria;c__Alphaproteobacteria;o__Puniceispirillales;f__Puniceispirillaceae;g__Puniceispirillum;s__
MP1857_megahit_17617_3-749	0.5027	c2b	d__Bacteria;p__Proteobacteria;c__Gammaproteobacteria	d__Bacteria;p__Proteobacteria;c__Gammaproteobacteria;o__Pseudomonadales;f__Halomonadaceae;g__Halomonas;s__Halomonas sp002696125
MP1857_megahit_193558_1-537	0.9242	c1a	d__Bacteria	d__Bacteria;p__SAR324;c__SAR324;o__SAR324;f__NAC60-12;g__UBA1014;s__UBA1014 sp001469005
MP1857_megahit_195787_200-619	0.5543	c1b	d__Bacteria;p__Proteobacteria	d__Bacteria;p__Proteobacteria;c__Alphaproteobacteria;o__Puniceispirillales;f__Puniceispirillaceae;g__Puniceispirillum;s__
MP1857_megahit_19828_1-249	0.9988	c2b	d__Bacteria;p__Proteobacteria;c__Gammaproteobacteria	d__Bacteria;p__Proteobacteria;c__Gammaproteobacteria;o__Pseudomonadales;f__Halomonadaceae;g__Halomonas;s__Halomonas sp002696125
MP1857_megahit_209577_461-1234	0.5939	c1b	d__Bacteria;p__Proteobacteria	d__Bacteria;p__Proteobacteria;c__Alphaproteobacteria;o__Puniceispirillales;f__Puniceispirillaceae;g__UBA8309;s__
MP1857_megahit_214100_3-776	1.0	c1b	d__Bacteria;p__Proteobacteria	d__Bacteria;p__Proteobacteria;c__Alphaproteobacteria;o__Puniceispirillales;f__Puniceispirillaceae;g__UBA5951;s__
MP1857_megahit_238110_2-241	0.9997	c1b	d__Bacteria;p__Proteobacteria	d__Bacteria;p__Proteobacteria;c__Alphaproteobacteria;o__Rhodobacterales;f__Rhodobacteraceae;g__Sulfitobacter;s__Sulfitobacter pontiacus
MP1857_megahit_256742_824-1702	0.9353	c1b	d__Bacteria;p__Proteobacteria	d__Bacteria;p__Proteobacteria;c__Alphaproteobacteria;o__Rhodobacterales;f__Rhodobacteraceae;g__Sulfitobacter;s__Sulfitobacter pontiacus
MP1857_megahit_281336_1-1047	0.9275	c1a	d__Bacteria	d__Bacteria;p__Proteobacteria;c__Alphaproteobacteria;o__HIMB59;f__HIMB59;g__HIMB59;s__
MP1857_megahit_381657_293-700	0.8235	c1a	d__Bacteria	d__Bacteria;p__Proteobacteria;c__Alphaproteobacteria;o__HIMB59;f__HIMB59;g__HIMB59;s__
MP1857_megahit_386779_79-552	0.9097	C3	d__Bacteria	d__Bacteria;p__Proteobacteria;c__Gammaproteobacteria;o__Pseudomonadales;f__Porticoccaceae;g__AAA300-D14;s__AAA300-D14 sp002715065
MP1857_megahit_398597_2-505	0.9992	c1a	d__Bacteria	d__Bacteria;p__Proteobacteria;c__Alphaproteobacteria;o__HIMB59;f__GCA-002718135;g__AG-337-I02;s__AG-337-I02 sp003215235
MP1857_megahit_404873_1-675	0.9996	c1a	d__Bacteria	d__Bacteria;p__Proteobacteria;c__Alphaproteobacteria;o__HIMB59;f__HIMB59;g__HIMB59;s__
MP1857_megahit_417131_1-237	0.8781	C3	d__Bacteria	d__Bacteria;p__Proteobacteria;c__Gammaproteobacteria;o__Pseudomonadales;f__Porticoccaceae;g__AAA300-D14;s__AAA300-D14 sp002715065
MP1857_megahit_423324_468-755	0.7611	c1a	d__Bacteria	d__Bacteria;p__Proteobacteria;c__Alphaproteobacteria;o__HIMB59;f__HIMB59;g__HIMB59;s__HIMB59 sp004321805
MP1857_megahit_427598_85-1110	0.9982	c1a	d__Bacteria	d__Bacteria;p__Proteobacteria;c__Alphaproteobacteria;o__HIMB59;f__GCA-002718135;g__AG-337-I02;s__
MP1857_megahit_86579_2-592	0.9994	c1b	d__Bacteria;p__Proteobacteria	d__Bacteria;p__Proteobacteria;c__Alphaproteobacteria;o__Rhodobacterales;f__Rhodobacteraceae;g__Pseudooceanicola;s__Pseudooceanicola atlanticus
MP2231_megahit_106493_107-556	0.9995	c1a	d__Bacteria	d__Bacteria;p__Proteobacteria;c__Alphaproteobacteria;o__Rhizobiales;f__Rhizobiaceae;g__Mesorhizobium_E;s__Mesorhizobium_E oceanicum
MP2231_megahit_116293_1-624	0.9994	C3	d__Bacteria	d__Bacteria;p__Proteobacteria;c__Gammaproteobacteria;o__UBA10353;f__LS-SOB;g__UBA11791;s__UBA11791 sp002714255
MP2231_megahit_162370_2102-2251	0.9953	C3	d__Bacteria	d__Bacteria;p__Proteobacteria;c__Gammaproteobacteria;o__UBA10353;f__LS-SOB;g__UBA11791;s__UBA11791 sp002714255
MP2231_megahit_201853_27719-28816	0.8942	c1a	d__Bacteria	d__Bacteria;p__Proteobacteria;c__Alphaproteobacteria;o__Rhizobiales;f__Rhizobiaceae;g__Agrobacterium;s__Agrobacterium tumefaciens_F
MP2231_megahit_213216_1-513	0.7379	c1a	d__Bacteria	d__Bacteria;p__Proteobacteria;c__Alphaproteobacteria;o__Rhizobiales;f__Rhizobiaceae;g__Fulvimarina;s__Fulvimarina manganoxydans
MP2231_megahit_216866_4420-5508	0.8066	c1b	d__Bacteria;p__Proteobacteria	d__Bacteria;p__Proteobacteria;c__Alphaproteobacteria;o__Rhodobacterales;f__Rhodobacteraceae;g__Pseudooceanicola;s__Pseudooceanicola batsensis
MP2231_megahit_240574_4950-6044	1.0	c1a	d__Bacteria	d__Bacteria;p__SAR324;c__SAR324;o__SAR324;f__NAC60-12;g__Arctic96AD-7;s__
MP2231_megahit_274866_14176-15279	0.9997	C3	d__Bacteria	d__Bacteria;p__Proteobacteria;c__Gammaproteobacteria;o__Pseudomonadales;f__Pseudohongiellaceae;g__UBA9145;s__UBA9145 sp002731775
MP2231_megahit_290101_444-659	0.8746	C3	d__Bacteria	d__Bacteria;p__Proteobacteria;c__Gammaproteobacteria;o__UBA11654;f__UBA11654;g__;s__
MP2231_megahit_29279_80-1183	0.5285	c2b	d__Bacteria;p__Proteobacteria;c__Gammaproteobacteria	d__Bacteria;p__Proteobacteria;c__Gammaproteobacteria;o__Pseudomonadales;f__Halomonadaceae;g__Halomonas;s__Halomonas sp002696125
MP2231_megahit_316955_1-1059	0.9994	c1a	d__Bacteria	d__Bacteria;p__Proteobacteria;c__Gammaproteobacteria;o__PS1;f__Thioglobaceae;g__Thioglobus;s__
MP2231_megahit_326686_2-520	0.8622	C3	d__Bacteria	d__Bacteria;p__Proteobacteria;c__Gammaproteobacteria;o__UBA11654;f__UBA11654;g__;s__
MP2231_megahit_334472_1514-1861	1.0	c2a	d__Bacteria	d__Bacteria;p__Proteobacteria;c__Gammaproteobacteria;o__UBA11654;f__UBA11654;g__;s__
MP2231_megahit_336075_1-945	0.8402	C3	d__Bacteria	d__Bacteria;p__Proteobacteria;c__Gammaproteobacteria;o__UBA11654;f__UBA11654;g__;s__
MP2231_megahit_340184_2997-3563	1.0	c2a	d__Bacteria	d__Bacteria;p__Proteobacteria;c__Gammaproteobacteria;o__UBA11654;f__UBA11654;g__;s__
MP2231_megahit_77614_426-710	0.9997	c1b	d__Bacteria;p__Proteobacteria	d__Bacteria;p__Proteobacteria;c__Alphaproteobacteria;o__Rhodobacterales;f__Rhodobacteraceae;g__Sulfitobacter;s__Sulfitobacter pontiacus
MP2231_megahit_91327_3-710	0.9996	c1a	d__Bacteria	d__Bacteria;p__Proteobacteria;c__Alphaproteobacteria;o__Rhizobiales;f__Rhizobiaceae;g__Ahrensia;s__Ahrensia sp002706335
MP2231_megahit_92843_1-123	0.533	C3	d__Bacteria	d__Bacteria;p__Proteobacteria;c__Gammaproteobacteria;o__Pseudomonadales;f__HTCC2089;g__UBA9659;s__
MP2231_megahit_92843_198-788	0.8223	C3	d__Bacteria	d__Bacteria;p__Proteobacteria;c__Gammaproteobacteria;o__Pseudomonadales;f__HTCC2089;g__UBA9659;s__
MP2231_megahit_96790_2-511	0.9993	C3	d__Bacteria	d__Bacteria;p__Proteobacteria;c__Gammaproteobacteria;o__Pseudomonadales;f__HTCC2089;g__UBA11889;s__UBA11889 sp002313255
MP2233bis_megahit_107219_1-906	0.903	C3	d__Bacteria	d__Bacteria;p__Proteobacteria;c__Gammaproteobacteria;o__UBA10353;f__LS-SOB;g__UBA11791;s__UBA11791 sp002714255
MP2233bis_megahit_15843_3-602	0.9999	C3	d__Bacteria	d__Bacteria;p__Proteobacteria;c__Gammaproteobacteria;o__GCA-2729495;f__GCA-2729495;g__;s__
MP2233bis_megahit_161985_7865-8962	0.8942	c1a	d__Bacteria	d__Bacteria;p__Proteobacteria;c__Alphaproteobacteria;o__Rhizobiales;f__Rhizobiaceae;g__Agrobacterium;s__Agrobacterium tumefaciens_F
MP2233bis_megahit_172230_846-1934	0.8066	c1b	d__Bacteria;p__Proteobacteria	d__Bacteria;p__Proteobacteria;c__Alphaproteobacteria;o__Rhodobacterales;f__Rhodobacteraceae;g__Pseudooceanicola;s__Pseudooceanicola batsensis
MP2233bis_megahit_177293_206-562	1.0	c2a	d__Bacteria	d__Bacteria;p__Proteobacteria;c__Gammaproteobacteria;o__UBA11654;f__UBA11654;g__;s__
MP2233bis_megahit_194876_161-1243	0.9996	c1b	d__Bacteria;p__Proteobacteria	d__Bacteria;p__Proteobacteria;c__Alphaproteobacteria;o__Rhodobacterales;f__Rhodobacteraceae;g__Paracoccus;s__Paracoccus sp002294185
MP2233bis_megahit_196383_920-2047	0.9635	C3	d__Bacteria	d__Bacteria;p__Proteobacteria;c__Gammaproteobacteria;o__UBA11654;f__UBA11654;g__;s__
MP2233bis_megahit_229191_2-805	1.0	c2a	d__Bacteria	d__Bacteria;p__Proteobacteria;c__Gammaproteobacteria;o__UBA11654;f__UBA11654;g__;s__
MP2233bis_megahit_254091_530-1678	0.9997	C3	d__Bacteria	d__Bacteria;p__Proteobacteria;c__Gammaproteobacteria;o__Pseudomonadales;f__Pseudohongiellaceae;g__UBA9145;s__UBA9145 sp002731775
MP2233bis_megahit_255805_507-704	0.6687	C3	d__Bacteria	d__Bacteria;p__Proteobacteria;c__Gammaproteobacteria;o__UBA11654;f__UBA11654;g__;s__
MP2233bis_megahit_256926_212-1324	1.0	C3	d__Bacteria	d__Bacteria;p__Proteobacteria;c__Gammaproteobacteria;o__Pseudomonadales;f__HTCC2089;g__UBA11889;s__UBA11889 sp002313255
MP2233bis_megahit_324937_3075-4175	0.9279	C3	d__Bacteria	d__Bacteria;p__Proteobacteria;c__Gammaproteobacteria;o__Pseudomonadales;f__Pseudohongiellaceae;g__UBA9145;s__UBA9145 sp002694855
MP2233bis_megahit_327287_1-690	0.7361	C3	d__Bacteria	d__Bacteria;p__Marinisomatota;c__Marinisomatia;o__Marinisomatales;f__UBA1611;g__UBA1611;s__UBA1611 sp002321855
MP2233bis_megahit_349108_49-705	0.9994	c1a	d__Bacteria	d__Bacteria;p__Proteobacteria;c__Gammaproteobacteria;o__PS1;f__Thioglobaceae;g__Thioglobus;s__
MP2233bis_megahit_352149_2-1057	0.8935	C3	d__Bacteria	d__Bacteria;p__Proteobacteria;c__Gammaproteobacteria;o__UBA11654;f__UBA11654;g__;s__
MP2233bis_megahit_355535_2-649	1.0	c2a	d__Bacteria	d__Bacteria;p__Proteobacteria;c__Gammaproteobacteria;o__UBA11654;f__UBA11654;g__;s__
MP2233bis_megahit_357328_1-591	0.9994	c1a	d__Bacteria	d__Bacteria;p__Proteobacteria;c__Gammaproteobacteria;o__PS1;f__Thioglobaceae;g__Thioglobus;s__
MP2233bis_megahit_358839_1-354	1.0	c2a	d__Bacteria	d__Bacteria;p__Proteobacteria;c__Gammaproteobacteria;o__UBA11654;f__UBA11654;g__;s__
MP2233bis_megahit_8806_751-900	0.9999	C3	d__Bacteria	d__Bacteria;p__Proteobacteria;c__Gammaproteobacteria;o__GCA-2729495;f__GCA-2729495;g__;s__
MP2235_megahit_175247_648-908	0.9073	c2a	d__Bacteria	d__Bacteria;p__Proteobacteria;c__Gammaproteobacteria;o__UBA11654;f__UBA11654;g__;s__
MP2235_megahit_218990_1279-2406	0.9998	C3	d__Bacteria	d__Bacteria;p__Proteobacteria;c__Gammaproteobacteria;o__UBA11654;f__UBA11654;g__;s__
MP2235_megahit_226617_2-343	0.9917	c1a	d__Bacteria	d__Bacteria;p__Proteobacteria;c__Gammaproteobacteria;o__Thiomicrospirales;f__Thioglobaceae;g__Thioglobus;s__
MP2235_megahit_227965_3-434	1.0	c1a	d__Bacteria	d__Bacteria;p__Proteobacteria;c__Gammaproteobacteria;o__Thiomicrospirales;f__Thioglobaceae;g__Thioglobus;s__
MP2235_megahit_240939_3-341	0.5638	c2a	d__Bacteria	d__Bacteria;p__Proteobacteria;c__Gammaproteobacteria;o__UBA11654;f__UBA11654;g__UBA11654
MP2235_megahit_254902_498-1280	1.0	c1a	d__Bacteria	d__Bacteria;p__Proteobacteria;c__Gammaproteobacteria;o__Thiomicrospirales;f__Thioglobaceae;g__Thioglobus;s__
MP2235_megahit_257213_3170-4282	1.0	C3	d__Bacteria	d__Bacteria;p__Proteobacteria;c__Gammaproteobacteria;o__Pseudomonadales;f__HTCC2089;g__UBA11889;s__UBA11889 sp002313255
MP2235_megahit_258099_1905-2987	1.0	c2a	d__Bacteria	d__Bacteria;p__Proteobacteria;c__Gammaproteobacteria;o__UBA11654;f__UBA11654;g__;s__
MP2235_megahit_259621_4112-5239	0.7449	C3	d__Bacteria	d__Bacteria;p__Proteobacteria;c__Gammaproteobacteria;o__Pseudomonadales;f__Pseudohongiellaceae;g__UBA9145;s__UBA9145 sp002694855
MP2235_megahit_275942_1-960	1.0	c2a	d__Bacteria	d__Bacteria;p__Proteobacteria;c__Gammaproteobacteria;o__UBA11654;f__UBA11654;g__;s__
MP2235_megahit_279462_1-291	0.9996	C3	d__Bacteria	d__Bacteria;p__Proteobacteria;c__Gammaproteobacteria;o__UBA11654;f__UBA11654;g__;s__
MP2235_megahit_281330_239-505	0.9995	C3	d__Bacteria	d__Bacteria;p__Marinisomatota;c__Marinisomatia;o__Marinisomatales;f__UBA1611;g__UBA1611;s__UBA1611 sp002321855
MP2235_megahit_285165_3-302	0.7326	C3	d__Bacteria	d__Bacteria;p__Marinisomatota;c__Marinisomatia;o__Marinisomatales;f__UBA1611;g__UBA1611;s__UBA1611 sp002321855
MP2235_megahit_286756_2-541	0.6798	C3	d__Bacteria	d__Bacteria;p__Marinisomatota;c__Marinisomatia;o__Marinisomatales;f__UBA1611;g__UBA1611;s__UBA1611 sp002321855
MP2235_megahit_290059_183-797	0.9993	c1a	d__Bacteria	d__Bacteria;p__Proteobacteria;c__Gammaproteobacteria;o__Thiomicrospirales;f__Thioglobaceae;g__Thioglobus;s__
MP2235_megahit_295041_3-749	0.5848	C3	d__Bacteria	d__Bacteria;p__Proteobacteria;c__Gammaproteobacteria;o__UBA11654;f__UBA11654;g__;s__
MP2235_megahit_297170_3-323	0.9994	c1a	d__Bacteria	d__Bacteria;p__Proteobacteria;c__Gammaproteobacteria;o__PS1;f__Thioglobaceae;g__Thioglobus;s__
MP2235_megahit_298981_55757-56848	0.7846	c2b	d__Bacteria;p__Proteobacteria;c__Gammaproteobacteria	d__Bacteria;p__Proteobacteria;c__Gammaproteobacteria;o__Pseudomonadales;f__Pseudomonadaceae;g__Pseudomonas_D;s__Pseudomonas_D pachastrellae
MP2235_megahit_300544_170-508	1.0	c2a	d__Bacteria	d__Bacteria;p__Proteobacteria;c__Gammaproteobacteria;o__UBA11654;f__UBA11654;g__;s__
MP2235_megahit_306212_3230-4162	1.0	c2a	d__Bacteria	d__Bacteria;p__Proteobacteria;c__Gammaproteobacteria;o__UBA11654;f__UBA11654;g__;s__
MP2235_megahit_308579_201-1262	0.7617	c1a	d__Bacteria	d__Bacteria;p__Proteobacteria;c__Gammaproteobacteria;o__PS1;f__Thioglobaceae;g__Thioglobus;s__
MP2235_megahit_313423_7522-8625	0.8915	c2b	d__Bacteria;p__Proteobacteria;c__Gammaproteobacteria	d__Bacteria;p__Proteobacteria;c__Gammaproteobacteria;o__Pseudomonadales;f__Pseudomonadaceae;g__Pseudomonas_D;s__Pseudomonas_D pachastrellae
MP2235_megahit_313423_8728-9825	0.917	c2b	d__Bacteria;p__Proteobacteria;c__Gammaproteobacteria	d__Bacteria;p__Proteobacteria;c__Gammaproteobacteria;o__Pseudomonadales;f__Pseudomonadaceae;g__Pseudomonas_D;s__Pseudomonas_D pachastrellae
MP2235_megahit_314330_3-914	0.7399	C3	d__Bacteria	d__Bacteria;p__Marinisomatota;c__Marinisomatia;o__Marinisomatales;f__UBA1611;g__UBA1611;s__UBA1611 sp002321855
MP2235_megahit_73755_2502-3587	0.9999	C3	d__Bacteria	d__Bacteria;p__Proteobacteria;c__Gammaproteobacteria;o__GCA-2729495;f__GCA-2729495;g__;s__
MP2237_megahit_197804_1-903	0.6878	c1a	d__Bacteria	d__Bacteria;p__Proteobacteria;c__Gammaproteobacteria;o__PS1;f__Thioglobaceae;g__Thioglobus;s__
MP2237_megahit_225701_2-520	1.0	c2a	d__Bacteria	d__Bacteria;p__Proteobacteria;c__Gammaproteobacteria;o__UBA11654;f__UBA11654;g__;s__
MP2237_megahit_2360_3-482	0.9978	C3	d__Bacteria	d__Bacteria;p__Proteobacteria;c__Gammaproteobacteria;o__UBA10353;f__LS-SOB;g__UBA11791;s__UBA11791 sp002714255
MP2237_megahit_269042_2-202	0.9821	c2a	d__Bacteria	d__Bacteria;p__Proteobacteria;c__Gammaproteobacteria;o__UBA11654;f__UBA11654;g__;s__
MP2237_megahit_300998_4094-5206	0.9997	C3	d__Bacteria	d__Bacteria;p__Proteobacteria;c__Gammaproteobacteria;o__Pseudomonadales;f__HTCC2089;g__UBA4582;s__UBA4582 sp002725285
MP2237_megahit_301706_3-926	1.0	c2a	d__Bacteria	d__Bacteria;p__Proteobacteria;c__Gammaproteobacteria;o__UBA11654;f__UBA11654;g__;s__
MP2237_megahit_308783_1-270	0.9894	c2a	d__Bacteria	d__Bacteria;p__Proteobacteria;c__Gammaproteobacteria;o__UBA11654;f__UBA11654;g__;s__
MP2237_megahit_315696_2-535	1.0	c2a	d__Bacteria	d__Bacteria;p__Proteobacteria;c__Gammaproteobacteria;o__UBA11654;f__UBA11654;g__;s__
MP2237_megahit_330749_1722-2639	0.6296	C3	d__Bacteria	d__Bacteria;p__Proteobacteria;c__Gammaproteobacteria;o__UBA11654;f__UBA11654;g__;s__
MP2237_megahit_332679_1-231	0.9268	C3	d__Bacteria	d__Bacteria;p__Proteobacteria;c__Gammaproteobacteria;o__UBA11654;f__UBA11654;g__;s__
MP2237_megahit_342140_2-856	1.0	c1a	d__Bacteria	d__Bacteria;p__Proteobacteria;c__Gammaproteobacteria;o__Thiomicrospirales;f__Thioglobaceae;g__Thioglobus;s__
MP2237_megahit_346655_2-340	0.9998	c1a	d__Bacteria	d__Bacteria;p__Proteobacteria;c__Gammaproteobacteria;o__Thiomicrospirales;f__Thioglobaceae;g__Thioglobus;s__
MP2237_megahit_348066_1-951	0.6758	C3	d__Bacteria	d__Bacteria;p__Marinisomatota;c__Marinisomatia;o__Marinisomatales;f__UBA1611;g__UBA1611;s__UBA1611 sp002321855
MP2237_megahit_356685_3-920	0.9853	c2a	d__Bacteria	d__Bacteria;p__Proteobacteria;c__Gammaproteobacteria;o__UBA11654;f__UBA11654;g__;s__
MP2237_megahit_365733_3-350	0.8465	C3	d__Bacteria	d__Bacteria;p__Proteobacteria;c__Gammaproteobacteria;o__UBA11654;f__UBA11654;g__;s__
MP2237_megahit_37268_2-490	1.0	c2a	d__Bacteria	d__Bacteria;p__Proteobacteria;c__Gammaproteobacteria;o__UBA11654;f__UBA11654;g__;s__
MP2237_megahit_375925_3-914	0.9969	c2a	d__Bacteria	d__Bacteria;p__Proteobacteria;c__Gammaproteobacteria;o__UBA11654;f__UBA11654;g__;s__
MP2237_megahit_49553_379-723	0.8868	C3	d__Bacteria	d__Bacteria;p__Proteobacteria;c__Gammaproteobacteria;o__UBA10353;f__LS-SOB;g__UBA11791;s__UBA11791 sp002714255
MP2239_megahit_111742_1-576	0.9995	C3	d__Bacteria	d__Bacteria;p__Marinisomatota;c__Marinisomatia;o__Marinisomatales;f__UBA1611;g__UBA1611;s__UBA1611 sp002321855
MP2239_megahit_131813_474-1184	1.0	c2a	d__Bacteria	d__Bacteria;p__Proteobacteria;c__Gammaproteobacteria;o__UBA11654;f__UBA11654;g__;s__
MP2239_megahit_137008_409-714	0.966	c1a	d__Bacteria	d__Bacteria;p__Proteobacteria;c__Gammaproteobacteria;o__PS1;f__Thioglobaceae;g__Thioglobus;s__Thioglobus sp001628405
MP2239_megahit_151415_1149-2255	1.0	c2a	d__Bacteria	d__Bacteria;p__Proteobacteria;c__Gammaproteobacteria;o__UBA11654;f__UBA11654;g__;s__
MP2239_megahit_160528_3-800	1.0	c2a	d__Bacteria	d__Bacteria;p__Proteobacteria;c__Gammaproteobacteria;o__UBA11654;f__UBA11654;g__;s__
MP2239_megahit_162600_549-1166	0.9938	c2a	d__Bacteria	d__Bacteria;p__Proteobacteria;c__Gammaproteobacteria;o__UBA11654;f__UBA11654;g__;s__
MP2239_megahit_180530_1788-2885	1.0	c2a	d__Bacteria	d__Bacteria;p__Proteobacteria;c__Gammaproteobacteria;o__UBA11654;f__UBA11654
MP2239_megahit_195134_1240-1431	0.9045	c2a	d__Bacteria	d__Bacteria;p__Proteobacteria;c__Gammaproteobacteria;o__UBA11654;f__UBA11654;g__;s__
MP2239_megahit_19841_323-721	0.8405	c1a	d__Bacteria	d__Bacteria;p__Proteobacteria;c__Gammaproteobacteria;o__PS1;f__Thioglobaceae;g__Thioglobus;s__
MP2239_megahit_210587_1027-1929	0.7384	C3	d__Bacteria	d__Bacteria;p__Marinisomatota;c__Marinisomatia;o__Marinisomatales;f__UBA1611;g__UBA1611;s__UBA1611 sp002321855
MP2239_megahit_217702_2-559	0.9948	c1a	d__Bacteria	d__Bacteria;p__Proteobacteria;c__Gammaproteobacteria;o__Thiomicrospirales;f__Thioglobaceae;g__Thioglobus;s__
MP2239_megahit_225308_3-878	1.0	C3	d__Bacteria	d__Bacteria;p__Proteobacteria;c__Gammaproteobacteria;o__UBA11654;f__UBA11654;g__;s__
MP2239_megahit_230351_1-537	1.0	c1a	d__Bacteria	d__Bacteria;p__Proteobacteria;c__Gammaproteobacteria;o__Thiomicrospirales;f__Thioglobaceae;g__Thioglobus;s__
MP2239_megahit_231365_2-1108	0.8983	C3	d__Bacteria	d__Bacteria;p__Proteobacteria;c__Gammaproteobacteria;o__Pseudomonadales;f__Pseudohongiellaceae;g__UBA9145;s__UBA9145 sp002712055
MP2239_megahit_237202_609-755	0.9674	c1a	d__Bacteria	d__Bacteria;p__Proteobacteria;c__Gammaproteobacteria;o__Thiomicrospirales;f__Thioglobaceae;g__Thioglobus;s__
MP2239_megahit_237748_1-801	1.0	C3	d__Bacteria	d__Bacteria;p__Proteobacteria;c__Gammaproteobacteria;o__UBA11654;f__UBA11654;g__;s__
MP2239_megahit_245186_534-1145	0.5576	c1a	d__Bacteria	d__Bacteria;p__Proteobacteria;c__Gammaproteobacteria;o__Thiomicrospirales;f__Thioglobaceae;g__Thioglobus;s__
MP2239_megahit_254578_214-621	1.0	c1a	d__Bacteria	d__Bacteria;p__Proteobacteria;c__Gammaproteobacteria;o__Thiomicrospirales;f__Thioglobaceae;g__Thioglobus;s__
MP2239_megahit_260317_1-627	0.9981	c1a	d__Bacteria	d__Bacteria;p__Proteobacteria;c__Gammaproteobacteria;o__Thiomicrospirales;f__Thioglobaceae;g__Thioglobus;s__
MP2239_megahit_267026_3081-4193	0.9324	c1a	d__Bacteria	d__Bacteria;p__Proteobacteria;c__Gammaproteobacteria;o__Thiomicrospirales;f__Thioglobaceae;g__Thioglobus;s__
MP2239_megahit_5714_467-763	0.9997	C3	d__Bacteria	d__Bacteria;p__Proteobacteria;c__Gammaproteobacteria;o__Pseudomonadales;f__HTCC2089;g__UBA4582;s__UBA4582 sp002725285
MP2239_megahit_6052_178-696	0.5	C3	d__Bacteria	d__Bacteria;p__Proteobacteria;c__Gammaproteobacteria;o__UBA10353;f__LS-SOB;g__UBA9619;s__
MP2239_megahit_68900_266-1357	1.0	C3	d__Bacteria	d__Bacteria;p__Proteobacteria;c__Gammaproteobacteria;o__Pseudomonadales;f__HTCC2089;g__UBA11889;s__UBA11889 sp002313255
MP2239_megahit_850_261-875	0.9997	C3	d__Bacteria	d__Bacteria;p__Proteobacteria;c__Gammaproteobacteria;o__Pseudomonadales;f__HTCC2089;g__UBA4582;s__UBA4582 sp002725285
MP2241_megahit_103629_1-354	0.5176	c1b	d__Bacteria;p__Proteobacteria	d__Bacteria;p__Proteobacteria;c__Alphaproteobacteria;o__Puniceispirillales;f__Puniceispirillaceae;g__UBA4588;s__
MP2241_megahit_211924_2-769	0.8431	C3	d__Bacteria	d__Bacteria;p__Proteobacteria;c__Alphaproteobacteria;o__Rhodobacterales;f__Rhodobacteraceae;g__HIMB11;s__
MP2241_megahit_228392_3-290	0.7436	C3	d__Bacteria	d__Bacteria;p__Proteobacteria;c__Alphaproteobacteria;o__Rhodobacterales;f__Rhodobacteraceae;g__HIMB11;s__
MP2241_megahit_234227_140-769	0.9929	c1a	d__Bacteria	d__Bacteria;p__Proteobacteria;c__Alphaproteobacteria;o__HIMB59;f__HIMB59;g__HIMB59
MP2241_megahit_302933_1-669	0.9984	C3	d__Bacteria	d__Bacteria;p__Proteobacteria;c__Gammaproteobacteria;o__UBA11654;f__UBA11654;g__UBA11654;s__UBA11654 sp001629325
MP2241_megahit_319323_535-1671	0.5421	c2a	d__Bacteria	d__Bacteria;p__Proteobacteria;c__Gammaproteobacteria;o__UBA11654;f__UBA11654;g__UBA11654;s__UBA11654 sp001629325
MP2241_megahit_327237_42-944	0.8407	C3	d__Bacteria	d__Bacteria;p__Proteobacteria;c__Gammaproteobacteria;o__UBA11654;f__UBA11654;g__UBA11654;s__UBA11654 sp001629325
MP2241_megahit_335208_216-683	0.9997	c1a	d__Bacteria	d__Bacteria;p__SAR324;c__SAR324;o__SAR324;f__NAC60-12;g__UBA1014;s__UBA1014 sp001469005
MP2241_megahit_344835_35-544	0.5499	C3	d__Bacteria	d__Bacteria;p__Proteobacteria;c__Gammaproteobacteria;o__UBA11654;f__UBA11654;g__UBA11654;s__UBA11654 sp001629325
MP2241_megahit_346093_3-395	0.8162	C3	d__Bacteria	d__Bacteria;p__Proteobacteria;c__Gammaproteobacteria;o__UBA11654;f__UBA11654;g__UBA11654;s__UBA11654 sp001629325
MP2241_megahit_349293_3-758	0.9993	c2a	d__Bacteria	d__Bacteria;p__Proteobacteria;c__Gammaproteobacteria;o__UBA11654;f__UBA11654;g__UBA11654;s__UBA11654 sp001629325
MP2241_megahit_357345_3-704	0.9355	c1a	d__Bacteria	d__Bacteria;p__Proteobacteria;c__Alphaproteobacteria;o__HIMB59;f__GCA-002718135;g__AG-337-I02;s__AG-337-I02 sp003215235
MP2241_megahit_366006_132-614	0.9993	c2a	d__Bacteria	d__Bacteria;p__Proteobacteria;c__Gammaproteobacteria;o__UBA11654;f__UBA11654;g__UBA11654;s__UBA11654 sp001629325
MP2241_megahit_371597_3-479	0.9993	c2a	d__Bacteria	d__Bacteria;p__Proteobacteria;c__Gammaproteobacteria;o__UBA11654;f__UBA11654;g__UBA11654;s__UBA11654 sp001629325
MP2241_megahit_374765_333-566	0.9993	c1a	d__Bacteria	d__Bacteria;p__Proteobacteria;c__Alphaproteobacteria;o__HIMB59;f__GCA-002718135;g__AG-337-I02;s__AG-337-I02 sp003215235
MP2243_megahit_122442_1-306	0.9839	c1b	d__Bacteria;p__Proteobacteria	d__Bacteria;p__Proteobacteria;c__Alphaproteobacteria;o__Puniceispirillales;f__Puniceispirillaceae;g__UBA8309;s__UBA8309 sp002457765
MP2243_megahit_122743_1-825	0.889	c1b	d__Bacteria;p__Proteobacteria	d__Bacteria;p__Proteobacteria;c__Alphaproteobacteria;o__Puniceispirillales;f__Puniceispirillaceae;g__UBA8309;s__
MP2243_megahit_129317_3-173	0.5959	c1b	d__Bacteria;p__Proteobacteria	d__Bacteria;p__Proteobacteria;c__Alphaproteobacteria;o__Puniceispirillales;f__Puniceispirillaceae;g__UBA8309;s__UBA8309 sp002457765
MP2243_megahit_153244_255-1229	0.5801	c1b	d__Bacteria;p__Proteobacteria	d__Bacteria;p__Proteobacteria;c__Alphaproteobacteria;o__Puniceispirillales;f__Puniceispirillaceae;g__UBA8309;s__
MP2243_megahit_154515_1050-2135	0.8087	c1b	d__Bacteria;p__Proteobacteria	d__Bacteria;p__Proteobacteria;c__Alphaproteobacteria;o__Puniceispirillales;f__Puniceispirillaceae;g__Puniceispirillum;s__
MP2243_megahit_175046_2-841	0.9386	C3	d__Bacteria	d__Bacteria;p__Proteobacteria;c__Gammaproteobacteria;o__Pseudomonadales;f__Porticoccaceae;g__AAA300-D14;s__AAA300-D14 sp002715065
MP2243_megahit_232060_259-1017	0.9192	c1a	d__Bacteria	d__Bacteria;p__SAR324;c__SAR324;o__SAR324;f__NAC60-12;g__UBA1014;s__UBA1014 sp001469005
MP2243_megahit_238020_1-684	1.0	c1b	d__Bacteria;p__Proteobacteria	d__Bacteria;p__Proteobacteria;c__Alphaproteobacteria;o__Puniceispirillales;f__Puniceispirillaceae;g__UBA5951;s__
MP2243_megahit_253515_7871-8254	0.8976	C3	d__Bacteria	d__Bacteria;p__Proteobacteria;c__Gammaproteobacteria;o__Pseudomonadales;f__Porticoccaceae;g__AAA300-D14;s__AAA300-D14 sp002715065
MP2243_megahit_318274_211-1404	0.838	C3	d__Bacteria	d__Bacteria;p__Proteobacteria;c__Alphaproteobacteria;o__Rhodobacterales;f__Rhodobacteraceae;g__HIMB11;s__
MP2243_megahit_327942_1-219	0.697	c1a	d__Bacteria	d__Bacteria;p__Proteobacteria;c__Alphaproteobacteria;o__HIMB59;f__HIMB59;g__HIMB59;s__HIMB59 sp004321805
MP2243_megahit_332367_3-776	0.9406	c1a	d__Bacteria	d__Bacteria;p__Proteobacteria;c__Alphaproteobacteria;o__HIMB59;f__GCA-002718135;g__AG-337-I02;s__AG-337-I02 sp003215235
MP2243_megahit_335872_1-564	0.8662	c1a	d__Bacteria	d__Bacteria;p__Proteobacteria;c__Alphaproteobacteria;o__HIMB59;f__HIMB59;g__HIMB59;s__
MP2243_megahit_338006_2-445	0.7776	c1a	d__Bacteria	d__Bacteria;p__Proteobacteria;c__Alphaproteobacteria;o__HIMB59;f__GCA-002718135;g__AG-337-I02;s__AG-337-I02 sp003215235
MP2243_megahit_338233_2-547	0.9998	c1a	d__Bacteria	d__Bacteria;p__Proteobacteria;c__Alphaproteobacteria;o__HIMB59;f__HIMB59;g__HIMB59;s__HIMB59 sp004321805
MP2243_megahit_346115_3-1046	0.9982	c1a	d__Bacteria	d__Bacteria;p__Proteobacteria;c__Alphaproteobacteria;o__HIMB59;f__GCA-002718135;g__AG-337-I02;s__
MP2243_megahit_370197_2423-3085	0.5678	c1a	d__Bacteria	d__Bacteria;p__Proteobacteria;c__Alphaproteobacteria;o__HIMB59;f__GCA-002718135;g__AG-337-I02;s__AG-337-I02 sp003215235
MP2243_megahit_376506_719-1072	0.9999	c1a	d__Bacteria	d__Bacteria;p__Proteobacteria;c__Alphaproteobacteria;o__HIMB59;f__HIMB59;g__HIMB59
MP2243_megahit_376532_706-1197	0.6719	c1a	d__Bacteria	d__Bacteria;p__Proteobacteria;c__Alphaproteobacteria;o__HIMB59;f__HIMB59;g__HIMB59;s__HIMB59 sp004321805
MP2243_megahit_38954_2-538	0.9519	c1b	d__Bacteria;p__Proteobacteria	d__Bacteria;p__Proteobacteria;c__Alphaproteobacteria;o__Rhodobacterales;f__Rhodobacteraceae;g__Sulfitobacter;s__Sulfitobacter pontiacus
MP2243_megahit_406575_2-553	0.8029	c1a	d__Bacteria	d__Bacteria;p__Proteobacteria;c__Alphaproteobacteria;o__HIMB59;f__HIMB59;g__HIMB59;s__
MP2243_megahit_412801_436-732	0.9995	c1a	d__Bacteria	d__Bacteria;p__Proteobacteria;c__Alphaproteobacteria;o__HIMB59;f__HIMB59;g__HIMB59;s__
MP2243_megahit_47884_409-603	1.0	c1b	d__Bacteria;p__Proteobacteria	d__Bacteria;p__Proteobacteria;c__Alphaproteobacteria;o__Puniceispirillales;f__Puniceispirillaceae;g__UBA5951;s__
MP2243_megahit_73018_179-604	0.9343	c1b	d__Bacteria;p__Proteobacteria	d__Bacteria;p__Proteobacteria;c__Alphaproteobacteria;o__Rhodobacterales;f__Rhodobacteraceae;g__Marivivens;s__
MP2243_megahit_85465_318-647	0.7434	c1b	d__Bacteria;p__Proteobacteria	d__Bacteria;p__Proteobacteria;c__Alphaproteobacteria;o__Rhodobacterales;f__Rhodobacteraceae;g__HIMB11;s__
MP2809_megahit_104377_1-369	0.9995	c1b	d__Bacteria;p__Proteobacteria	d__Bacteria;p__Proteobacteria;c__Alphaproteobacteria;o__Rhodobacterales;f__Rhodobacteraceae;g__Puniceibacterium
MP2809_megahit_118079_2-466	0.9963	c1a	d__Bacteria	d__Bacteria;p__Proteobacteria;c__Gammaproteobacteria;o__Thiomicrospirales;f__Thioglobaceae;g__Thioglobus;s__
MP2809_megahit_129783_2-187	0.9645	c2a	d__Bacteria	d__Bacteria;p__Proteobacteria;c__Gammaproteobacteria;o__UBA11654;f__UBA11654;g__UBA11654;s__
MP2809_megahit_140923_1-768	0.7733	c1a	d__Bacteria	d__Bacteria;p__Proteobacteria;c__Alphaproteobacteria;o__Rhizobiales;f__Rhizobiaceae;g__Mesorhizobium_E;s__Mesorhizobium_E oceanicum
MP2809_megahit_147005_2-766	0.8637	C3	d__Bacteria	d__Bacteria;p__Proteobacteria;c__Gammaproteobacteria;o__Pseudomonadales;f__HTCC2089;g__UBA11889;s__
MP2809_megahit_159663_1-528	0.7999	C3	d__Bacteria	d__Bacteria;p__Proteobacteria;c__Gammaproteobacteria;o__UBA10353;f__LS-SOB;g__UBA11791;s__UBA11791 sp002714255
MP2809_megahit_162507_2-382	0.7569	C3	d__Bacteria	d__Bacteria;p__Proteobacteria;c__Gammaproteobacteria;o__UBA10353;f__LS-SOB;g__UBA9619;s__
MP2809_megahit_189526_1-405	0.7632	C3	d__Bacteria	d__Bacteria;p__Proteobacteria;c__Gammaproteobacteria;o__Pseudomonadales;f__HTCC2089;g__UBA11889;s__
MP2809_megahit_198446_1453-2574	0.9063	c1a	d__Bacteria	d__Bacteria;p__Proteobacteria;c__Alphaproteobacteria;o__Rhizobiales;f__Rhizobiaceae;g__Fulvimarina;s__Fulvimarina manganoxydans
MP2809_megahit_210683_276-581	0.9151	c1a	d__Bacteria	d__Bacteria;p__Proteobacteria;c__Alphaproteobacteria;o__Rhizobiales;f__Devosiaceae;g__Devosia;s__
MP2809_megahit_224139_3-566	0.9114	c1b	d__Bacteria;p__Proteobacteria	d__Bacteria;p__Proteobacteria;c__Alphaproteobacteria;o__Rhodobacterales;f__Rhodobacteraceae;g__Puniceibacterium
MP2809_megahit_226707_3-599	0.6799	C3	d__Bacteria	d__Bacteria;p__Proteobacteria;c__Gammaproteobacteria;o__Pseudomonadales;f__Pseudohongiellaceae;g__UBA9145;s__UBA9145 sp002712055
MP2809_megahit_228278_261-800	0.9377	C3	d__Bacteria	d__Bacteria;p__Proteobacteria;c__Gammaproteobacteria;o__Pseudomonadales;f__Pseudohongiellaceae;g__UBA9145;s__UBA9145 sp002712055
MP2809_megahit_233364_12518-13606	0.8066	c1b	d__Bacteria;p__Proteobacteria	d__Bacteria;p__Proteobacteria;c__Alphaproteobacteria;o__Rhodobacterales;f__Rhodobacteraceae;g__Pseudooceanicola;s__Pseudooceanicola batsensis
MP2809_megahit_283839_19481-20584	0.5285	c2b	d__Bacteria;p__Proteobacteria;c__Gammaproteobacteria	d__Bacteria;p__Proteobacteria;c__Gammaproteobacteria;o__Pseudomonadales;f__Halomonadaceae;g__Halomonas;s__Halomonas sp002696125
MP2809_megahit_291367_244-504	1.0	c2a	d__Bacteria	d__Bacteria;p__Proteobacteria;c__Gammaproteobacteria;o__UBA11654;f__UBA11654;g__;s__
MP2809_megahit_300910_16353-17450	0.9996	c1a	d__Bacteria	d__Bacteria;p__Proteobacteria;c__Alphaproteobacteria;o__Rhizobiales;f__Rhizobiaceae;g__Ahrensia;s__Ahrensia sp002706335
MP2809_megahit_303518_525-1121	1.0	c2a	d__Bacteria	d__Bacteria;p__Proteobacteria;c__Gammaproteobacteria;o__UBA11654;f__UBA11654;g__;s__
MP2809_megahit_308202_183-1277	1.0	C3	d__Bacteria	d__Bacteria;p__Proteobacteria;c__Gammaproteobacteria;o__UBA11654;f__UBA11654;g__;s__
MP2809_megahit_310766_2-214	0.9997	c1b	d__Bacteria;p__Proteobacteria	d__Bacteria;p__Proteobacteria;c__Alphaproteobacteria;o__Rhodobacterales;f__Rhodobacteraceae;g__Sulfitobacter;s__Sulfitobacter pontiacus
MP2809_megahit_31107_3-536	1.0	c1a	d__Bacteria	d__Bacteria;p__SAR324;c__SAR324;o__SAR324;f__NAC60-12;g__Arctic96AD-7;s__
MP2809_megahit_312070_384-1256	0.943	c1b	d__Bacteria;p__Proteobacteria	d__Bacteria;p__Proteobacteria;c__Alphaproteobacteria;o__Rhodobacterales;f__Rhodobacteraceae;g__Sulfitobacter;s__Sulfitobacter pontiacus
MP2811_megahit_104800_1-504	0.9993	c1a	d__Bacteria	d__Bacteria;p__Proteobacteria;c__Alphaproteobacteria;o__Rhizobiales;f__Rhizobiaceae;g__Fulvimarina;s__Fulvimarina sp002700095
MP2811_megahit_138597_310-591	0.8963	c1a	d__Bacteria	d__Bacteria;p__Proteobacteria;c__Alphaproteobacteria;o__Rhizobiales;f__Devosiaceae;g__Devosia;s__
MP2811_megahit_157552_2-556	0.7334	c1a	d__Bacteria	d__Bacteria;p__Proteobacteria;c__Alphaproteobacteria;o__Rhizobiales;f__Rhizobiaceae;g__Mesorhizobium_E;s__Mesorhizobium_E oceanicum
MP2811_megahit_193816_322-1440	0.9244	C3	d__Bacteria	d__Bacteria;p__Proteobacteria;c__Gammaproteobacteria;o__UBA10353;f__LS-SOB;g__UBA11791;s__UBA11791 sp002714255
MP2811_megahit_197136_1730-1906	0.9995	c1b	d__Bacteria;p__Proteobacteria	d__Bacteria;p__Proteobacteria;c__Alphaproteobacteria;o__Rhodobacterales;f__Rhodobacteraceae;g__Puniceibacterium
MP2811_megahit_217805_536-1492	0.9519	c1b	d__Bacteria;p__Proteobacteria	d__Bacteria;p__Proteobacteria;c__Alphaproteobacteria;o__Rhodobacterales;f__Rhodobacteraceae;g__Puniceibacterium
MP2811_megahit_220352_540-755	0.8658	C3	d__Bacteria	d__Bacteria;p__Proteobacteria;c__Gammaproteobacteria;o__UBA11654;f__UBA11654;g__;s__
MP2811_megahit_222255_2-964	0.8826	C3	d__Bacteria	d__Bacteria;p__Proteobacteria;c__Gammaproteobacteria;o__UBA11654;f__UBA11654;g__;s__
MP2811_megahit_224563_360-1493	1.0	c2a	d__Bacteria	d__Bacteria;p__Proteobacteria;c__Gammaproteobacteria;o__UBA11654;f__UBA11654;g__;s__
MP2811_megahit_229650_991-2088	0.7929	c1a	d__Bacteria	d__Bacteria;p__Proteobacteria;c__Alphaproteobacteria;o__Rhizobiales;f__Rhizobiaceae;g__Hoeflea;s__Hoeflea phototrophica
MP2811_megahit_242230_1-930	0.9939	c1b	d__Bacteria;p__Proteobacteria	d__Bacteria;p__Proteobacteria;c__Alphaproteobacteria;o__Rhodobacterales;f__Rhodobacteraceae
MP2811_megahit_244303_1-219	0.9182	c1b	d__Bacteria;p__Proteobacteria	d__Bacteria;p__Proteobacteria;c__Alphaproteobacteria;o__Rhodobacterales;f__Rhodobacteraceae;g__Rhodobacter_B;s__Rhodobacter_B sp002701395
MP2811_megahit_246591_6495-7583	0.8066	c1b	d__Bacteria;p__Proteobacteria	d__Bacteria;p__Proteobacteria;c__Alphaproteobacteria;o__Rhodobacterales;f__Rhodobacteraceae;g__Pseudooceanicola;s__Pseudooceanicola batsensis
MP2811_megahit_267221_6958-8061	0.5285	c2b	d__Bacteria;p__Proteobacteria;c__Gammaproteobacteria	d__Bacteria;p__Proteobacteria;c__Gammaproteobacteria;o__Pseudomonadales;f__Halomonadaceae;g__Halomonas;s__Halomonas sp002696125
MP2811_megahit_270319_587-1429	0.9707	c1b	d__Bacteria;p__Proteobacteria	d__Bacteria;p__Proteobacteria;c__Alphaproteobacteria;o__Rhodobacterales;f__Rhodobacteraceae;g__Sulfitobacter;s__Sulfitobacter pontiacus
MP2811_megahit_280323_286-1197	0.9995	c1a	d__Bacteria	d__Bacteria;p__Proteobacteria;c__Alphaproteobacteria;o__Rhizobiales;f__Rhizobiaceae;g__Fulvimarina;s__Fulvimarina manganoxydans
MP2811_megahit_281605_227-574	0.688	c1a	d__Bacteria	d__Bacteria;p__Proteobacteria;c__Alphaproteobacteria;o__Rhizobiales;f__Rhizobiaceae;g__Fulvimarina;s__Fulvimarina manganoxydans
MP2811_megahit_285054_958-1377	0.9997	c1b	d__Bacteria;p__Proteobacteria	d__Bacteria;p__Proteobacteria;c__Alphaproteobacteria;o__Rhodobacterales;f__Rhodobacteraceae;g__Sulfitobacter;s__Sulfitobacter pontiacus
MP2811_megahit_309815_161477-162574	0.9996	c1a	d__Bacteria	d__Bacteria;p__Proteobacteria;c__Gammaproteobacteria;o__Pseudomonadales;f__Saccharospirillaceae_A;g__Oleibacter;s__
MP2811_megahit_315266_16078-17175	0.9996	c1a	d__Bacteria	d__Bacteria;p__Proteobacteria;c__Alphaproteobacteria;o__Rhizobiales;f__Rhizobiaceae;g__Ahrensia;s__Ahrensia sp002706335
MP2813_megahit_148601_3-665	0.9272	C3	d__Bacteria	d__Bacteria;p__Proteobacteria;c__Gammaproteobacteria;o__UBA10353;f__LS-SOB;g__UBA11791;s__UBA11791 sp002714255
MP2813_megahit_153018_434-790	0.9995	c1a	d__Bacteria	d__Bacteria;p__Proteobacteria;c__Alphaproteobacteria;o__Rhizobiales;f__Rhizobiaceae;g__Fulvimarina;s__Fulvimarina manganoxydans
MP2813_megahit_170773_1-1071	0.9771	c1b	d__Bacteria;p__Proteobacteria	d__Bacteria;p__Proteobacteria;c__Alphaproteobacteria;o__Rhodobacterales;f__Rhodobacteraceae;g__Sulfitobacter;s__Sulfitobacter pontiacus
MP2813_megahit_185897_154-1002	1.0	C3	d__Bacteria	d__Bacteria;p__Proteobacteria;c__Gammaproteobacteria;o__Pseudomonadales;f__HTCC2089;g__UBA11889;s__UBA11889 sp002313255
MP2813_megahit_209093_1-546	1.0	c1a	d__Bacteria	d__Bacteria;p__Proteobacteria;c__Gammaproteobacteria;o__Thiomicrospirales;f__Thioglobaceae;g__Thioglobus;s__
MP2813_megahit_210795_3-455	0.999	c1a	d__Bacteria	d__Bacteria;p__Proteobacteria;c__Gammaproteobacteria;o__Thiomicrospirales;f__Thioglobaceae;g__Thioglobus;s__
MP2813_megahit_223527_352-1470	0.8953	C3	d__Bacteria	d__Bacteria;p__Proteobacteria;c__Gammaproteobacteria;o__UBA11654;f__UBA11654;g__;s__
MP2813_megahit_242869_3-461	0.6495	c2b	d__Bacteria;p__Proteobacteria;c__Gammaproteobacteria	d__Bacteria;p__Proteobacteria;c__Gammaproteobacteria;o__Pseudomonadales;f__Halomonadaceae;g__Halomonas;s__Halomonas sp002696125
MP2813_megahit_276824_623-1435	1.0	c2a	d__Bacteria	d__Bacteria;p__Proteobacteria;c__Gammaproteobacteria;o__UBA11654;f__UBA11654;g__;s__
MP2813_megahit_290051_3-488	0.987	c2a	d__Bacteria	d__Bacteria;p__Proteobacteria;c__Gammaproteobacteria;o__UBA11654;f__UBA11654;g__;s__
MP2813_megahit_73315_726-1292	0.9996	c1b	d__Bacteria;p__Proteobacteria	d__Bacteria;p__Proteobacteria;c__Alphaproteobacteria;o__Rhodobacterales;f__Rhodobacteraceae;g__Paracoccus;s__Paracoccus sp002294185
MP2813_megahit_94113_1-366	0.9999	C3	d__Bacteria	d__Bacteria;p__Proteobacteria;c__Gammaproteobacteria;o__Pseudomonadales;f__Pseudohongiellaceae;g__UBA9145;s__UBA9145 sp002712055
MP2815_megahit_103197_499-657	0.9982	c1b	d__Bacteria;p__Proteobacteria	d__Bacteria;p__Proteobacteria;c__Alphaproteobacteria;o__Puniceispirillales;f__Puniceispirillaceae;g__UBA5951;s__
MP2815_megahit_10410_71-553	0.6902	c2b	d__Bacteria;p__Proteobacteria;c__Gammaproteobacteria	d__Bacteria;p__Proteobacteria;c__Gammaproteobacteria;o__Pseudomonadales;f__Halomonadaceae;g__Halomonas;s__Halomonas sp002696125
MP2815_megahit_111326_3-740	0.8387	c2a	d__Bacteria	d__Bacteria;p__Proteobacteria;c__Gammaproteobacteria;o__UBA11654;f__UBA11654;g__;s__
MP2815_megahit_143720_204-797	0.9995	C3	d__Bacteria	d__Bacteria;p__Marinisomatota;c__Marinisomatia;o__Marinisomatales;f__UBA1611;g__UBA1611;s__UBA1611 sp002321855
MP2815_megahit_144590_627-1280	1.0	C3	d__Bacteria	d__Bacteria;p__Proteobacteria;c__Gammaproteobacteria;o__UBA11654;f__UBA11654;g__;s__
MP2815_megahit_159565_1-927	1.0	c1a	d__Bacteria	d__Bacteria;p__Proteobacteria;c__Gammaproteobacteria;o__Thiomicrospirales;f__Thioglobaceae;g__Thioglobus;s__
MP2815_megahit_219942_1287-2438	0.9239	C3	d__Bacteria	d__Bacteria;p__Proteobacteria;c__Gammaproteobacteria;o__Pseudomonadales;f__Porticoccaceae;g__AAA300-D14;s__AAA300-D14 sp002715065
MP2815_megahit_22435_3-578	0.971	c1b	d__Bacteria;p__Proteobacteria	d__Bacteria;p__Proteobacteria;c__Alphaproteobacteria;o__Puniceispirillales;f__Puniceispirillaceae;g__UBA8309;s__
MP2815_megahit_259874_3-602	0.7462	c1a	d__Bacteria	d__Bacteria;p__Proteobacteria;c__Alphaproteobacteria;o__HIMB59;f__HIMB59;g__HIMB59;s__
MP2815_megahit_266987_3-608	0.8119	c1a	d__Bacteria	d__Bacteria;p__Proteobacteria;c__Alphaproteobacteria;o__HIMB59;f__HIMB59;g__HIMB59;s__
MP2815_megahit_302383_191-1258	0.9316	c1a	d__Bacteria	d__Bacteria;p__Proteobacteria;c__Alphaproteobacteria;o__HIMB59;f__HIMB59;g__HIMB59;s__
MP2815_megahit_304353_89-1141	0.9982	c1a	d__Bacteria	d__Bacteria;p__Proteobacteria;c__Alphaproteobacteria;o__HIMB59;f__GCA-002718135;g__AG-337-I02;s__
MP2815_megahit_329_259-1362	0.7729	C3	d__Bacteria	d__Bacteria;p__Proteobacteria;c__Gammaproteobacteria;o__UBA11654;f__UBA11654;g__UBA11654;s__
MP2815_megahit_35878_269-745	1.0	C3	d__Bacteria	d__Bacteria;p__Proteobacteria;c__Gammaproteobacteria;o__UBA11654;f__UBA11654;g__;s__
MP2815_megahit_38690_3-788	1.0	C3	d__Bacteria	d__Bacteria;p__Proteobacteria;c__Gammaproteobacteria;o__Pseudomonadales;f__HTCC2089;g__UBA11889;s__UBA11889 sp002313255
MP2815_megahit_48224_3-314	0.9999	C3	d__Bacteria	d__Bacteria;p__Proteobacteria;c__Gammaproteobacteria;o__UBA11654;f__UBA11654;g__UBA11654;s__
MP2815_megahit_61109_489-1073	0.9055	c2a	d__Bacteria	d__Bacteria;p__Proteobacteria;c__Gammaproteobacteria;o__UBA11654;f__UBA11654;g__UBA11654;s__
MP2815_megahit_82434_1-489	0.729	c2a	d__Bacteria	d__Bacteria;p__Proteobacteria;c__Gammaproteobacteria;o__UBA11654;f__UBA11654;g__UBA11654;s__
MP2815_megahit_82749_3-533	0.5641	C3	d__Bacteria	d__Bacteria;p__Proteobacteria;c__Gammaproteobacteria;o__UBA11654;f__UBA11654;g__;s__
MP2815_megahit_98927_1180-1692	0.9991	c2a	d__Bacteria	d__Bacteria;p__Proteobacteria;c__Gammaproteobacteria;o__UBA11654;f__UBA11654;g__UBA11654;s__
MP2817_megahit_161753_1-276	0.8792	C3	d__Bacteria	d__Bacteria;p__Proteobacteria;c__Gammaproteobacteria;o__Pseudomonadales;f__HTCC2089;g__UBA11889;s__
MP2817_megahit_190191_485-1591	1.0	c2a	d__Bacteria	d__Bacteria;p__Proteobacteria;c__Gammaproteobacteria;o__UBA11654;f__UBA11654;g__;s__
MP2817_megahit_252590_3-377	0.9981	c1a	d__Bacteria	d__Bacteria;p__Proteobacteria;c__Gammaproteobacteria;o__Thiomicrospirales;f__Thioglobaceae;g__Thioglobus;s__
MP2817_megahit_260153_1-378	0.5769	C3	d__Bacteria	d__Bacteria;p__Proteobacteria;c__Gammaproteobacteria;o__Pseudomonadales;f__Pseudohongiellaceae;g__UBA9145;s__UBA9145 sp002712055
MP2817_megahit_264558_1-531	0.7882	C3	d__Bacteria	d__Bacteria;p__Proteobacteria;c__Gammaproteobacteria;o__Pseudomonadales;f__HTCC2089;g__UBA11889;s__
MP2817_megahit_267903_2-961	0.9977	c1a	d__Bacteria	d__Bacteria;p__Proteobacteria;c__Gammaproteobacteria;o__Thiomicrospirales;f__Thioglobaceae;g__Thioglobus;s__
MP2817_megahit_293066_258-797	1.0	C3	d__Bacteria	d__Bacteria;p__Proteobacteria;c__Gammaproteobacteria;o__UBA11654;f__UBA11654;g__;s__
MP2817_megahit_314217_3508-4443	0.8754	C3	d__Bacteria	d__Bacteria;p__Proteobacteria;c__Gammaproteobacteria;o__Pseudomonadales;f__Pseudohongiellaceae;g__UBA9145;s__UBA9145 sp002712055
MP2817_megahit_327309_363-623	1.0	c2a	d__Bacteria	d__Bacteria;p__Proteobacteria;c__Gammaproteobacteria;o__UBA11654;f__UBA11654;g__;s__
MP2817_megahit_348830_1-732	1.0	c2a	d__Bacteria	d__Bacteria;p__Proteobacteria;c__Gammaproteobacteria;o__UBA11654;f__UBA11654;g__;s__
MP2817_megahit_349046_722-913	0.9995	C3	d__Bacteria	d__Bacteria;p__Proteobacteria;c__Gammaproteobacteria;o__UBA11654;f__UBA11654;g__;s__
MP2817_megahit_356885_3-965	1.0	c2a	d__Bacteria	d__Bacteria;p__Proteobacteria;c__Gammaproteobacteria;o__UBA11654;f__UBA11654;g__;s__
MP2817_megahit_358249_595-1212	1.0	C3	d__Bacteria	d__Bacteria;p__Proteobacteria;c__Gammaproteobacteria;o__UBA11654;f__UBA11654;g__;s__
MP2817_megahit_54470_176-1015	0.9996	c1a	d__Bacteria	d__Bacteria;p__Proteobacteria;c__Alphaproteobacteria;o__Rhizobiales;f__Rhizobiaceae;g__Ahrensia;s__Ahrensia sp002706335
MP2817_megahit_61449_138-635	0.9995	C3	d__Bacteria	d__Bacteria;p__Proteobacteria;c__Gammaproteobacteria;o__Pseudomonadales;f__HTCC2089;g__UBA11889;s__UBA11889 sp002313255
MP2819_megahit_11853_1-234	0.9988	c2b	d__Bacteria;p__Proteobacteria;c__Gammaproteobacteria	d__Bacteria;p__Proteobacteria;c__Gammaproteobacteria;o__Pseudomonadales;f__Halomonadaceae;g__Halomonas;s__Halomonas sp002696125
MP2819_megahit_119164_61-1143	0.8285	c1a	d__Bacteria	d__Bacteria;p__Proteobacteria;c__Alphaproteobacteria;o__Rhizobiales;f__Rhizobiaceae;g__Hoeflea;s__Hoeflea phototrophica
MP2819_megahit_144782_1-714	0.73	c1a	d__Bacteria	d__Bacteria;p__Proteobacteria;c__Alphaproteobacteria;o__HIMB59;f__HIMB59;g__HIMB59;s__
MP2819_megahit_156339_263-568	0.7266	C3	d__Bacteria	d__Bacteria;p__Proteobacteria;c__Gammaproteobacteria;o__Pseudomonadales;f__Porticoccaceae;g__AAA300-D14;s__
MP2819_megahit_166276_1-444	0.8449	c1a	d__Bacteria	d__Bacteria;p__Proteobacteria;c__Alphaproteobacteria;o__HIMB59;f__HIMB59;g__HIMB59;s__
MP2819_megahit_304088_103-909	0.7278	C3	d__Bacteria	d__Bacteria;p__Proteobacteria;c__Gammaproteobacteria;o__Pseudomonadales;f__Porticoccaceae;g__AAA300-D14;s__
MP2819_megahit_331210_2194-3297	0.7729	C3	d__Bacteria	d__Bacteria;p__Proteobacteria;c__Gammaproteobacteria;o__UBA11654;f__UBA11654;g__UBA11654;s__
MP2819_megahit_338163_703-1839	0.9445	c2a	d__Bacteria	d__Bacteria;p__Proteobacteria;c__Gammaproteobacteria;o__UBA11654;f__UBA11654;g__UBA11654;s__
MP2819_megahit_362589_3-659	0.9982	c1a	d__Bacteria	d__Bacteria;p__Proteobacteria;c__Alphaproteobacteria;o__HIMB59;f__GCA-002718135;g__AG-337-I02;s__
MP2819_megahit_371657_401-1036	0.9328	c1a	d__Bacteria	d__Bacteria;p__Proteobacteria;c__Alphaproteobacteria;o__HIMB59;f__GCA-002718135;g__AG-337-I02;s__AG-337-I02 sp003215235
MP2819_megahit_395445_75-635	0.9977	c1a	d__Bacteria	d__Bacteria;p__Proteobacteria;c__Alphaproteobacteria;o__HIMB59;f__GCA-002718135;g__AG-337-I02;s__
